# Supplementary material for: Enhanced sensitivity and scalability with a Chip-Tip workflow enables deep single-cell proteomics
Source: Nat Methods. 2025 Jan 16;22(3):499–509. doi: 10.1038/s41592-024-02558-2 (PMC11903336; doi:10.1038/s41592-024-02558-2)
Supplement: Supplementary file 2 — Identified proteins and peptides from HeLa single cells using the Chip-Tip method. [file 41592_2024_2558_MOESM2_ESM.xlsx]

## Sheet: Proteins
PG.ProteinGroups	20230809_AST1_EVO5_ZY_Hela_SCP_EvoCHIP_10Cells_40SPD_2Th3ms_01	20230809_AST1_EVO5_ZY_Hela_SCP_EvoCHIP_10Cells_40SPD_2Th3ms_02	20230809_AST1_EVO5_ZY_Hela_SCP_EvoCHIP_10Cells_40SPD_2Th3ms_03	20230809_AST1_EVO5_ZY_Hela_SCP_EvoCHIP_10Cells_40SPD_2Th3ms_04	20230809_AST1_EVO5_ZY_Hela_SCP_EvoCHIP_10Cells_40SPD_4Th6ms_01	20230809_AST1_EVO5_ZY_Hela_SCP_EvoCHIP_10Cells_40SPD_4Th6ms_02	20230809_AST1_EVO5_ZY_Hela_SCP_EvoCHIP_10Cells_40SPD_4Th6ms_03	20230809_AST1_EVO5_ZY_Hela_SCP_EvoCHIP_10Cells_40SPD_4Th6ms_04	20230809_AST1_EVO5_ZY_Hela_SCP_EvoCHIP_10Cells_40SPD_8Th12ms_01	20230809_AST1_EVO5_ZY_Hela_SCP_EvoCHIP_10Cells_40SPD_8Th12ms_02	20230809_AST1_EVO5_ZY_Hela_SCP_EvoCHIP_10Cells_40SPD_8Th12ms_03	20230809_AST1_EVO5_ZY_Hela_SCP_EvoCHIP_10Cells_40SPD_8Th12ms_04	20230809_AST1_EVO5_ZY_Hela_SCP_EvoCHIP_1Cell_40SPD_16Th24ms_01	20230809_AST1_EVO5_ZY_Hela_SCP_EvoCHIP_1Cell_40SPD_16Th24ms_02	20230809_AST1_EVO5_ZY_Hela_SCP_EvoCHIP_1Cell_40SPD_16Th24ms_03	20230809_AST1_EVO5_ZY_Hela_SCP_EvoCHIP_1Cell_40SPD_16Th24ms_04	20230809_AST1_EVO5_ZY_Hela_SCP_EvoCHIP_1Cell_40SPD_16Th24ms_05	20230809_AST1_EVO5_ZY_Hela_SCP_EvoCHIP_1Cell_40SPD_16Th24ms_06	20230809_AST1_EVO5_ZY_Hela_SCP_EvoCHIP_1Cell_40SPD_16Th24ms_07	20230809_AST1_EVO5_ZY_Hela_SCP_EvoCHIP_1Cell_40SPD_16Th24ms_08	20230809_AST1_EVO5_ZY_Hela_SCP_EvoCHIP_1Cell_40SPD_16Th24ms_09	20230809_AST1_EVO5_ZY_Hela_SCP_EvoCHIP_1Cell_40SPD_16Th24ms_10	20230809_AST1_EVO5_ZY_Hela_SCP_EvoCHIP_1Cell_40SPD_16Th24ms_11	20230809_AST1_EVO5_ZY_Hela_SCP_EvoCHIP_1Cell_40SPD_16Th24ms_12	20230809_AST1_EVO5_ZY_Hela_SCP_EvoCHIP_1Cell_40SPD_2Th3ms_01	20230809_AST1_EVO5_ZY_Hela_SCP_EvoCHIP_1Cell_40SPD_2Th3ms_02	20230809_AST1_EVO5_ZY_Hela_SCP_EvoCHIP_1Cell_40SPD_2Th3ms_03	20230809_AST1_EVO5_ZY_Hela_SCP_EvoCHIP_1Cell_40SPD_2Th3ms_04	20230809_AST1_EVO5_ZY_Hela_SCP_EvoCHIP_1Cell_40SPD_2Th3ms_05	20230809_AST1_EVO5_ZY_Hela_SCP_EvoCHIP_1Cell_40SPD_2Th3ms_06	20230809_AST1_EVO5_ZY_Hela_SCP_EvoCHIP_1Cell_40SPD_2Th3ms_07	20230809_AST1_EVO5_ZY_Hela_SCP_EvoCHIP_1Cell_40SPD_2Th3ms_08	20230809_AST1_EVO5_ZY_Hela_SCP_EvoCHIP_1Cell_40SPD_2Th3ms_09	20230809_AST1_EVO5_ZY_Hela_SCP_EvoCHIP_1Cell_40SPD_2Th3ms_10	20230809_AST1_EVO5_ZY_Hela_SCP_EvoCHIP_1Cell_40SPD_2Th3ms_11	20230809_AST1_EVO5_ZY_Hela_SCP_EvoCHIP_1Cell_40SPD_2Th3ms_12	20230809_AST1_EVO5_ZY_Hela_SCP_EvoCHIP_1Cell_40SPD_4Th6ms_01	20230809_AST1_EVO5_ZY_Hela_SCP_EvoCHIP_1Cell_40SPD_4Th6ms_02	20230809_AST1_EVO5_ZY_Hela_SCP_EvoCHIP_1Cell_40SPD_4Th6ms_03	20230809_AST1_EVO5_ZY_Hela_SCP_EvoCHIP_1Cell_40SPD_4Th6ms_04	20230809_AST1_EVO5_ZY_Hela_SCP_EvoCHIP_1Cell_40SPD_4Th6ms_05	20230809_AST1_EVO5_ZY_Hela_SCP_EvoCHIP_1Cell_40SPD_4Th6ms_06	20230809_AST1_EVO5_ZY_Hela_SCP_EvoCHIP_1Cell_40SPD_4Th6ms_07	20230809_AST1_EVO5_ZY_Hela_SCP_EvoCHIP_1Cell_40SPD_4Th6ms_08	20230809_AST1_EVO5_ZY_Hela_SCP_EvoCHIP_1Cell_40SPD_4Th6ms_09	20230809_AST1_EVO5_ZY_Hela_SCP_EvoCHIP_1Cell_40SPD_4Th6ms_10	20230809_AST1_EVO5_ZY_Hela_SCP_EvoCHIP_1Cell_40SPD_4Th6ms_11	20230809_AST1_EVO5_ZY_Hela_SCP_EvoCHIP_1Cell_40SPD_4Th6ms_12	20230809_AST1_EVO5_ZY_Hela_SCP_EvoCHIP_1Cell_40SPD_8Th12ms_01
A0A024R1R8;Q9Y2S6	3036.88	2353.49	2267.86	1932.75	2399.05	1913.4	2204.5	1709.11	1828.66	1251.84	1453.64	1884.66		278.542	295.323	422.38	239.361	176.193	235.126	274.779	198.725	284.8	251.186	339.608	834.73	15721	1721.45	1371.94	1334.67	1010.02	1138.59	1303.86	1431.47	773.088	732.386	896.267	1426.1	2531.91	1607.1	1736.43	1066.38	1202.42	1271.66	899.782	748.299	578.615	548.639	524.448	393.466
A0A075B6H7;A0A0C4DH55;A0A0C4DH90;P01624		83.422		127.505	136.809		245.123				153.419					89.9903	47.8279				88.5812		55.3194		103.621	118.07		164.488	816.895		196.378	157.693		145.918					36.7458	185.081	322.233	197.946	162.068	132.422	21.9742		12.2588		33.7053
A0A075B6K5;P80748							44.248												26.3312		9.22814							46.4096	91.0821											11.7208	33.0161		19.9093						6.98244
A0A075B6P5;P01615				13.789	4.55453	38.1706	72.4969												77.2974						114.788	16.9671			115.746		69.7221	61.5491							19.7438	107.352	43.3013								8.05325
A0A075B767;A0A0B4J2A2;Q9Y536	5891.8	6645.95	3578.27	6513.68	6898.5	4938	7545.61	4327.18	4657.28	4842.76	7244.54	6673.03		1132.46	791.292	651.743	699.904	1086.87	1086.58	815.907		907.667	955.938	873.372	1439.59	723.954	506.372	1574.21	2596.28	1832.47	1615.51	2586.93	1620.32	946.799	1083.22	1471.74	1260.83	2048.6	1506.64	1348.68	1325.99	1916.83	1138.31	1279.99	616.699	800.203	562.811	497.819	1127.14
A0A0B4J2B5				56.8401	43.4223	80.6863	89.2053		30.9202		41.3222							61.674	95.9774		48.5673	46.2154	81.0498		112.588	121.786		31.1883	261.148		32.1279	74.5402						11.7804		197.776	79.1158	111.871		69.8102
A0A0B4J2D5;P0DPI2	233.02	286.035	270.211	270.204	296.81	222.401	328.396	336.652	332.89	238.59	338.773	405.187		54.6484	7.36376	45.7749	23.4652		32.4102	23.0287	12.5702	19.7988		27.2732	107.866	30.8976	15.9054	37.5941	39.6374	19.6976	59.8677	56.1361	49.0206	23.4428	54.5264	77.7064	69.5064	76.2828	41.3873	114.996		41.3075	60.5878	64.266	25.7889	29.021	14.8655	20.5865	29.9915
A0A0B4J2E5;Q15269	309.022	287.303	276.395	230.721	376.265	326.844	345.709	279.825	325.544	312.904	364.901	453.054		38.4189	49.1286	27.6739	57.7456	29.6178	42.4618	21.9055	56.9435	38.7806	31.3252	25.6228	48.7418	50.086	58.4929	68.2747	76.4294	66.7314	23.8158	68.6255	62.5663	60.3331	36.6362	53.8689	84.8329	103.05	49.9991	64.8187	39.5219	85.8418	44.8128	43.5415	20.9067	24.666	16.4799	30.4923	31.5569
A0A0B4J2F0	49.9735	73.7958			108.365		54.9405	164.156	134.231	109.823		113.918													116.896									30.4113
A0A0C4DH25;P01619				45.3362		31.5326	110.224									35.6642	41.7049	35.1097	119.691		35.6227		31.662		38.6826	68.3877		66.7741	268.695	81.3371	88.0689	20.9175							18.8892		29.8172			45.0589					19.7797
A0A0G2JPF8;B7ZW38;O60812;P0DMR1	909.345	2090.77	1554.22	1330.61	1686.81	1490.86	1986.15	1231.97	1624.72	1383.91	1806.11	1899.28					18.6446	71.0765	76.8326	102.559		78.7808	45.0268	24.9795	460.976	99.0632	144.401	64.6848	143.069	86.4777	185.716	188.731	157.628	365.424	371.303	334.222	470.461	469.404	355.046	240.786	206.574	118.472	325.871	206.244	83.2744	169.068	121.907	69.0841	62.2886
A0A0J9YY99;P01768;P01772;P0DP02;P0DP03																													360.331
A0A0U1RRL7	52.3929	24.6123	34.7514		46.9272	31.8005	47.673	39.8565	75.9047	26.6754	24.199	94.6933																									2.6858		16.3451
A0A1B0GUL7	174.611	94.4227	316.562	154.698	248.328	143.707	264.179	177.03	192.316	129.397	167.114	250.439		22.6634	17.6299	22.8148	25.1139	32.0587		15.7322					29.6398	92.3281	64.9625	32.133	90.6482	95.1981	42.0539	50.1106	77.9792	23.1053	43.5781	53.1781	61.1423	114.756	97.3575	28.9606	60.1434	41.9073	46.2077	75.4749	25.3533	65.5262	28.9942	24.5445	38.1524
A0A1B0GUY1					5.69692			6.33234				7.45137
A0A3B3IU46	92.7036	164.325	172.863	113.561	208.436	218.544	337.66	194.723	246.623	313.345	332.648														29.6493																	54.3385						30.4217
A0A590UK10;Q6ZSZ5	42.8142	47.5975	48.877	42.8674	86.1944	67.0913	94.6573	66.2424	129.901	44.2345		130.211													65.0965	31.6814	14.5189	68.6362		24.8848		58.266		27.6128		28.2934	39.1557	47.1695	65.1766	29.0932		38.2339		49.1832	12.1868		1.87805		13.5272
A0AVF1		73.2199		61.5963					133.189	140.176		33.0076											22.0576		55.5483				26.8556	12.2912			27.762				66.0291	41.4081	23.2433								14.8126		23.7771
A0AVT1	429.758	496.882	453.068	436.511	521.096	421.749	515.146	360.252	516.108	470.27	512.427	625.946		58.581	33.7977	66.1937	63.9002	58.0424	44.6054	39.2413	44.4312	58.4321	78.0009	28.9073	134.276	85.0767	111.767	89.0614	114.222	81.0101	93.4304	118.241	88.7069	114.234	72.743	84.0324	123.839	195.835	158.004	113.942	79.3579	149.063	80.195	109.539	58.0856	52.9406	34.8652	33.2082	54.4407
A0FGR8	332.844	335.009	313.408	269.892	370.22	371.449	476.695	324.274	382.91	339.793	434.224	453.543		87.0518	13.2268	168.762		53.0278	26.0187	33.5941	99.8436	41.4106		22.3666	76.4809	56.8476	37.706	65.6759	50.4964	61.9356	79.4184	139.442	83.684	74.5094	50.3384	35.9666	82.4329	112.779	96.7501	75.6668	63.9695	118.169	81.2266	103.1	29.651	39.1745	22.932	24.1862	35.3629
A0FGR9	11.3066	4.52573						23.6073	133.923																									32.6499	54.2109			5.76067	12.8702	41.6395
A0JLT2	84.0514	74.3176	66.1544	45.9652	81.4977			99.5079		129.502		174.927															6.96388										12.011										8.17284		80.1934
A0JNW5	38.6933		19.8495	67.3012	54.8135		11.673	19.189	43.5991		58.1031									343.981						102.633				61.9793	95.6804							2.59309		11.0019				67.1196					8.55692
A0MZ66	359.151	484.419	354.471	342.602	461.238	386.349	523.393	320.626	420.327	406.402	445.058	541.493		90.1557	70.0605	92.0188	64.6719	69.2363	71.2145	57.6107	36.4813	52.5611	72.4507	32.5754	100.513	137.467	134.759	101.761	182.045	101.915	136.622	140.639	113.16	105.108	88.2819	108.777	164.781	258.438	150.594	143.647	116.033	186.825	179.09	172.351	69.4468	77.9127	41.1194	60.1353	60.9094
A0PJW6	106.994	156.121	158.833	99.3072	264.507	188.29	186.189	154.363	324.766	165.442	360.018	494.667														11.0319									52.2447		62.2699						86.1144					12.376
A1A4S6	26.1179	31.7238		15.7379	32.8454				42.4447	30.995		41.49															31.8427	50.3935						31.5165		19.8794		34.5789	13.7906
A1A5B4				86.8384																							36.9005																		114.038
A1KXE4	131.47	139.9	101.389	100.096	110.176	123.164		88.6121			145.304	170.007		16.5616		9.84166	12.5202			20.1997	11.8092			18.3997	28.2543	42.1905		14.2806			18.7555		32.3261				29.9		39.1068				60.0834	34.3906
A1L020;Q5U5Q3;Q6ZN04;Q86XN8	126.505				146.473	73.9542	124.305		66.0055			89.2004																		54.5012	69.4951		64.9631	42.5418	27.523		48.2332	118.917	62.6818	78.7058	59.8407			64.3751			17.6626		10.5107
A1L0T0	72.8415	73.8986	51.4193	67.2486	73.1938	63.0707	78.1571	64.6056	97.1467	72.357	115.241	108.993		44.5192	8.07169	5.78503		19.2265			12.1044	8.45484	11.8869	36.3071		8.26832	4.48613		15.373	18.7832	12.6956	9.26289	8.618		3.36888	11.2895	4.82921	23.1512	11.8808	12.0275	18.9476	17.8529		21.9821	10.2171	6.68536		4.35153	22.2531
A1L390	63.6829	36.4106	13.1726	32.8799	38.0601	46.5219		88.792	96.874	55.7172	106.433	72.5004								76.5115													78.2459			2.94113	20.4173		14.2348						13.1272		8.67338
A1L429;A6NDE8;O76087;P0CL80;P0CL81;P0CL82;P0DSO3;P0DTW1;Q4V326			41.2548		65.0419	54.1888	144.157										52.2023																													2.1354
A1X283	443.154	440.9	428.795	420.443	471.316	426.775	534.797	335.605	489.686	448.64	446.763	709.698		117.996	154.64	84.8776	94.2064	117.27	109.226	58.2348	126.913	322.128	182.828	42.6496	143.375	141.863	164.188	117.559	188.273	122.791	153.597	173.831	127.227	158.668	102.346	123.629	154.943	238.264	122.292	166.203	134.891	209.357	125.584	229.799	66.332	53.4686	55.3017	55.8679	55.2394
A2A368;A8MXT2;Q96M61	328.247	465.983	157.412	845.833	306.714	128.687	885.982	105.564							60.5231			183.148		59.4913						395.793	467.209	292.113	812.934	373.39	441.359	1261.27	264.564	551.315		58.4626		284.247	367.991	221.801	814.533	792.032	315.653	239.683	137.975	74.7132	43.9402		47.5462
A2IDD5		50.3749	54.4289				70.9266	58.7882		34.0449	32.0193	19.3275			14.0167				14.7496	22.9788										57.5304	108.037			21.4801	55.0861	6.66867		86.7284		79.4091		39.7163				40.7948	17.5934	23.6514	17.9907
A2RRP1	43.461	44.1285	74.5495	36.8044	50.3612	38.0301	70.3162	41.997	50.9063	70.898	75.0105	66.5365			7.8161														1171.59			17.0583			20.1425		16.4263	13.4013	51.8783		40.4844	16.6428	34.5902	27.4883				4.05172	2.40488
A2RTX5	2894.27	3406.28	2769.61	2766.7	4074.61	2984.21	3205.79	2568.76	3130.29	2873.21	3045.33	3691.28	24.6911	469.159	536.541	663.211	243.698	507.708	336.448	218.664	522.835	634.429	506.034	539.9	1441.71	1219.48	1127.15	1112.6	908.908	1188.99	1020.71	1260.96	1186.58	754.782	886.248	936.639	1284.24	1922.69	1386.92	733.085	529.778	981.08	846.58	768.917	449.192	393.478	414.936	318.747	965.67
A2RUC4		157.364	50.2378	88.1835	78.4902			48.4096		84.167	145.172	107.186												22.114	22.6027		24.9874					41.0494					28.821	16.9063	94.7056				67.2077			23.4548		11.7199	25.7194
A2RUS2										197.646																												124.756								29.4992
A3KMH1	59.7944	76.3729	58.9834	79.0374	89.5088	83.3848	69.7866	58.6006	85.5354	76.3418	88.9585	110.775		12.3077	5.54866	26.1314			62.7106	18.117	21.6162	36.4864			24.8887	25.5545	22.5638	5.18235	6.12339	13.8646	29.9427	23.9157	16.2796	18.4856	19.9602	20.5427	19.2065	25.3362	35.3536	19.6075	187.327	58.2893		41.771	15.6508	7.69793	7.22211	8.27624	16.3979
A3KN83	146.509	129.299	121.538	103.789	120.193	110.318	180.79	99.6673	158.376	128.158	163.834	196.943		51.2681	58.2912	14.0368		44.1919	16.2232	26.1399		342.07	48.507	22.8188	71.6276	33.2429	41.6903	57.4767	64.4508	46.2306	51.1861	80.7562	63.3899	43.8375	41.2472	40.1699	73.6259	80.6757	67.8705	42.3415	62.5148	102.618	65.1446	43.5967	31.4428	27.4633	17.4913	17.1401	26.0844
A4D1E9	130.778	138.953	164.903	90.9512	154.137	114.81	151.47	113.075	174.791	167.136	190.517	180.053		7.30876	7.57228	130.584					12.8239	93.5233	8.59366	17.1771	70.7068	15.8637	20.0385	10.8963	19.3504	27.0723	30.1697	45.8979	38.5924			21.7794	42.3477	19.7146			42.8432	89.9524	22.9175	99.1129		5.28736	23.734	9.48463	26.6056
A4D1P6	81.0218	124.086	119.937	83.8265	93.9856	75.2634	124.835	79.5317	143.553	106.677	147.439	151.064			41.6651	23.1556			44.2777			19.5996			52.9908	33.8584	19.9926		79.7653		120.807	106.907	18.4336	186.198	63.5319	42.4526	19.5091	18.0999	25.9124	49.9331	13.3799	33.1382	55.4027	42.7199	40.2402		35.5061	12.6008	32.6865
A4FU69	1094.91	1575.43	1550.04	1165.22	1461.07	1428.43	1708.19	1059.77	1075.82	1218.69	1296.44	1470.52		66.7913	88.8214	126.624	105.588		113.939	90.6837					563.025	715.503	831.72	606.72	689.942	553.243	388.03	297.958	393.484	198.059	262.844	288.719	633.227	753.198	554.13	303.458	130.545	370.562	409.371	278.265	282.864	226.509	71.1628	64.9524	144.864
A5D8V6	16.0471	131.99	136.487	68.0477	80.3204	101.207	178.899	19.1452		63.2703	64.9851														45.5048					12.3208			64.7904					23.7215							3.80872				13.1853
A5PLL7	68.0038	113.466	51.5856	56.8979	108.964	84.5192	107.56	82.5839		110.779	356.811	194.653	19.0969																							28.4768	21.1671							21.544			9.77355	5.13505
A5PLN9	37.7669		24.4347		20.9166			23.0602			53.1319																44.2052						21.9467
A5YKK6	276.153	296.349	292.582	282.797	350.136	280.281	345.187	240.359	317.67	284.944	332.535	429.877	13.8882	50.4683	51.2202	44.7125	33.187	67.0473	37.4902	27.3654	39.0957	55.6514	51.4439	32.5397	103.563	103.953	84.934	99.5818	91.2776	88.925	76.5168	89.0777	95.389	48.8985	71.0014	91.8093	129.732	150.794	105.536	90.2645	64.9857	119.751	98.5971	110.476	49.642	42.1811	28.9861	37.9726	52.2765
A6NC57				25.4015										41.2518	11.9259	69.1495		71.5433	62.4306		49.6155		104.981					12.5143				3.04701				8.38377			7.56413		9.18272		24.8126
A6NCE7;Q9GZQ8	345.107	535.356	454.628	452.304	501.58	452.387	462.124	362.42	410.562	455.557	598.847	638.19		38.1395	46.9887	44.1823	10.4529	49.3873	30.7502	12.189	33.0774	19.8479	45.617	23.0764	236.584	75.586	157.206	76.607	169.577	42.593	156.394	173.198	139.298	178.45	141.514	101.335	251.997	220.453	274.547	104.307	177.484	280.198	163.691	108.592	148.519	91.9487	47.6465	34.599	69.1855
A6NCN2		428.94	58.2005	64.7261						68.7604	109.417											53.4025					28.2474							46.0613				34.1811			70.6284				5.54517		14.6107		24.4655
A6ND36											16.6602															6.77515
A6NDG6	388.811	694.875	681.424	560.443	692.779	573.984	761.195	528.72	658.467	652.363	651.402	1000.63		76.7034	82.9625	85.6171	52.0981	41.2157	62.7659	13.8403	28.0261	82.6377	63.7383	44.9476	138.996	84.4035	114.571	133.775	173.704	95.7198	140.638	110.271	117.858	88.8141	94.7178	46.3728	146.307	250.043	149.865	112.462	98.5196	226.328	100.442	151.664	80.1075	52.0211	41.62	19.006	59.6075
A6NDU8	246.892	292.977	210.423	244.094	326.654	265.359	314.889	274.549	375.565	300.509	296.845	432.142		36.4585	34.8966	43.313		193.868	26.1301	12.1963		25.2894	28.208		127.42	79.1889	22.7291	57.5061	72.9465	49.6823		57.9711	29.3126		15.0989	72.7806	77.2458	92.1987	83.6853	19.6439		80.7419	58.5578	63.8529	27.2842	14.1372	19.1418	17.8792	43.3818
A6NE02				48.2123		9.83129		18.3811		37.5152		15.5354																		15.4535												3.58864						2.7515
A6NED2	58.8088	94.2855	58.1764	27.2376	96.1109	62.435	112.298	45.4496	73.1326	83.3875	67.7564	84.5945													66.4739	18.5932	9.95601	18.321		17.5256	15.4693	36.4881	56.5784	27.6419	39.7671	23.4724	5.22979	11.5406	6.14852					5.76155		11.5811	3.69134
A6NEL3;P0C5J1;Q8N7N1;Q96G04				58.0585	55.4115
A6NFI3	25.5253																																				47.3224
A6NGH7	644.642	638.015	640.412	485.117	578.603	627.55	483.707	415.979	396.135	310.393	484.553	585.624			15.9797	24.9593		29.0551	16.1998	30.1811	28.2398		26.3391	19.3723	90.227	45.3327	28.2823	41.9437	143.44	158.879	144.282	133.617	42.8743	78.5168		86.4041	127.38	195.189	131.452	80.2983	15.3399	178.942	29.5382	170.724	80.9035	86.729	35.7524	73.293	56.5616
A6NHL2	466.527	407.287	1002.14	506.203	713.25	555.721	460.072	437.047	565.639	887.481	618.321	1051.97		72.4146	84.0086	212.963		87.9099	54.7863	57.306	59.909	110.955	133.493	95.8772	88.4292	147.333	138.453	97.2657	122.574	66.5593	55.8344	201.72	133.478		118.332	144.071	293.265	350.009	185.04	69.1036	42.6813	168.478	261.671	140.259	302.606	36.3937	232.087	70.9791	144.472
A6NHQ2	3774.28	4220.83	3262.03	2848.4	2742.96	2436.84	2900.92	1762.89	1934.78	1455.51	2110.87	2780.87		269.692	133.413	134.681		285.501		84.6383	161.273	274.285		35.8708	313.13	616.451	656.021	936.188	83.2695	947.419	731.798		513.48	266.408	393.304	471.229		793.31	433.484		279.45	471.872	343.083	357.801	213.683	217.648	78.586	225.402	191.525
A6NHR9	269.938	179.741	223.663	198.714	224.131	222.763	246.785	155.653	247.901	164.999	227.679	292.608		39.7296	78.2182	50.0961	54.1938	128.551	35.7553	44.6036		48.1658		15.9679	103.17	47.1442	22.2162	12.9231	96.3624	48.3247	91.443	100.221	70.7945	58.9899	49.9914	62.9752	64.1448	100.548	57.482	121.758	253.629	103.965	166.583	94.6632	99.7966	28.7233	23.4983	19.1578	29.7417
A6NHX0	37.7817	77.3268	32.4216	67.6702	63.5702	71.1074	52.3063	39.6651	46.2609	31.139																						15.1169			3.41205			10.8501										4.27524
A6NIH7	100.718	186.931	122.078	111.061	131.956	120.448	163.37	113.546	138.599	123.198	110.73	138.068		23.7658		25.4584		15.9557	14.5445	16.6072			36.0836	14.1211	62.0795	25.3999	58.4784	46.0804	64.3905	39.5264	53.3485	118.241	57.3436	29.7935	43.4381	109.867	99.3663	121.467	95.8967	100.024		52.2622	98.6167	58.8783	28.9571	33.4746	14.0589	21.5098	39.0399
A6NJ78	67.0548	87.7131	45.6255	93.5399	67.416	87.8969	114.848	111.834	94.9801	110.212	90.0025	141.164		18.0122						75.5022				22.765	82.266							37.1392			33.0009		20.405	35.7115	42.4947						17.0507			16.7659	27.1426
A6NKD9	71.2732	39.9253	95.2991	88.0431			121.664																		74.8279	8.10439	23.0727		71.3044				81.1528				84.7254	17.2554	19.7848			75.0234			11.9946	37.5124		45.5241	31.525
A6NKF1	162.799	238.749	201.177	186.696	271.698	120.445	219.152	108.759	186.151	165.382	213.81	207.368		3.71634	15.5337	41.0337									85.4241	31.5493	24.9744		42.9308	28.01		38.2832		49.4667		164.547	75.9482	55.9381	30.2316	21.5616	30.2592		41.3048	22.6511		32.1093	40.1578		33.9754
A6NKT7	485.046	523.681	449.42	433.98	545.002	490.947	491.59	371.532	540.886	452.418	540.826	626.338		68.9616	106.607	68.8314		78.8668	40.7751	47.5868	90.2075	164.863	72.5146	26.8967	64.782	61.1089	99.4804	102.248	146.058	108.571	117.253	101.513	64.1144	56.2395	70.499	96.2951	126.432	183.845	108.82	96.5651	108.904	116.471	111.258	104.28	59.7983	47.6344	39.4262	64.8258	46.911
A6NNY8;Q9UPT9	138.251	136.456	173.126	56.6407	110.45	127.704	87.6195	155.381	121.26	108.794	153.998	160.213		26.0206	18.0939	36.1643	16.7059		31.5749	9.15849	20.9877	39.6703	20.4846		47.3389	31.0711	51.0007	4.50781	62.0646	36.4019	54.4662	26.5342	38.2868		37.0501	54.7177	77.7967	81.9865	88.1278		27.6942	49.8272	48.1213	33.6147	23.9158	23.3549	20.2957	31.3981	22.0738
A6PVS8
A7E2V4	25.5561	21.9553			62.3932	42.596	61.0903	40.4258	41.8934	69.2946	31.9492	46.7291				10.3801																				15.0444	13.2988	13.5264									7.95922
A8CG34	206.031	182.012	170.616	164.568	198.551	164.827	178.3	157.764	176.231	151.128	234.54	209.017								21.4669						48.292	41.5561	11.6587	29.6048	53.495		89.0322	17.6373			49.6723	30.5279	35.6863	66.8257	132.5	77.585	97.5646	6.14137	6.61222	15.0706	32.1598	20.7249	35.7352	16.4745
A8K2U0	81.3897	555.676	81.844	126.938	132.263	156.682	1455.06	261.358	494.983	97.1645	461.501	79.242		46.5548	94.604	145.509	84.3139	326.698	231.897	90.6952	410.082	439.873	375.198	5.28737	177.187	145.988	99.5333	163.791	889.879	254.364	321.752	260.237	179.056	429.618	963.627	59.1098	18.0215	170.13	496.057	551.625	1159.41	908.118	267.639	257.276	101.366		14.1794		232.487
A8MQ03	15.8095	62.5753	85.8434	28.1074	71.8448		106.495	38.0825	194.459	103.872	65.0241	121.604											26.4149						32.1896	15.178	15.5194		35.7445	46.0867	136.164	11.8796		57.0615	24.3647	50.4813	21.7067	74.2918		98.7115	16.5293		15.0014		3.48425
A8MT69	34.0118		48.8121	13.6481	31.3138	33.8505	27.333	4.28869		27.5734		73.6409													24.6221														13.2915
A8MWD9;P62308	611.195	649.497	498.685	543.187	520.658	455.578	677.391	456.972	463.458	499.428	517.927	586.934		196.613	178.982	245.479	129.826	156.731	184.672	145.073	193.779	185.31	216.993	119.445	439.914	203.096	326.051	321.396	309.115	314.315	307.336	447.203	379.098	198.698	351.034	277.255	486.611	569.112	421.857	333.328	190.387	442.987	305.622	342.892	205.77	155.75	157.022	192.654	194.25
A8MXV4	78.6141	94.1303	53.2842	76.8691	85.0283	111.929	121.691	62.5248	133.335	110.172	117.496	107.705																		42.5979				8.89963					19.2564								11.4028	9.05042	6.958
A9UHW6		4.69053	22.9409	87.3023		31.9752	31.7081	29.2734		52.718	35.3164	44.9278																								33.9166										11.8006
B0I1T2;O94832	224.357	244.268	416.504	30.9102	413.226	315.959	198.707	190.355	251.275	246.657	213.295	362.243													84.6419	21.9842		8.92988	30.4855		55.2948	94.0159	58.2142	96.3335	88.2579	42.0104	69.8607	52.5741					64.0168		45.8549	32.6405	6.6935	24.6074	24.5173
B2RBV5		38.7435			76.7605		108.742	135.801	227.2	97.1938	129.601	178.328					50.2827							68.2366					36.909								71.4375	55.8717	72.6246	40.7514	19.0861			13.3722	29.1475	20.6677	11.8565
B2RC85;P0C881						73.6505	351.279		111.244																48.3625	422.71			699.651	150.108	34.2361	111.678		29.1837	356.885					165.834		145.116		75.4278
B3KNS4	89.3302	96.5775				53.4988		28.7658	58.8423		105.82	183.98												20.5925														39.5546								7.66072
B5MCY1				169.071		7.68044	104.791																				55.4821	39.3056	98.841		36.8032	139.905	95.9932	77.7526		6.26329		36.6387	68.1439		131.991	130.232	27.0413		13.591	9.35132
B7ZAQ6;P0CG08	65.6536	108.601	78.5721	131.955	138.778	63.8687	106.92	89.0575	108.35	64.7621	141.144	124.902																	55.8608								14.8728	17.2686	39.6799		24.9323	32.7227
B9A064				75.5076	56.085		84.5718		89.2996							32.1228			85.331		12.6056				62.907							75.6931		22.134						168.215	94.3977	73.817
C4AMC7	165.651	221.406	134.746	178.497	206.038	181.078	202.391	158.474	209.945	154.489	150.333	277.649		38.1099	48.8815	26.8441	35.0156			23.1253			48.3124	26.8712	91.8222	18.2838	48.5779	52.5257	75.4408	53.653	10.8838	50.6996	52.0676	40.343	51.8101	45.5008	106.534	138.998	109.114	43.1008	25.168	63.4068	68.9222	49.2116	34.0724	25.7605	22.3111	24.2271	12.4447
C9J798;O43374
C9J7I0		25.4173		29.6792		16.6989		13.4381		13.6343	36.8855	78.2442
C9JA33;Q8IXS6	166.651	113.745	151.794	141.211	185.821	166.879	219.226	151.278	160.241	134.707	186.422	202.473		48.4516											36.5967		21.7369	35.7963	59.6451		27.3552	67.9211	49.089		44.1943	80.4319	78.2051	130.906	25.2229	23.6828	138.198	35.5405	18.4743	36.5106	12.1181		5.17445	12.8628	13.1177
C9JLW8	62.681	105.375	96.6924	117.878	101.5	101.432	99.0111	77.5326	94.1077	112.583	95.4271	152.686															25.7035	12.8903								26.5177		49.0493		19.4938				39.913	6.05471	12.604
CON__A3EZ79	15.5411			79.4812		64.3183	93.6322		237.431	16.2019	64.1322											134.087				57.8279			27.8478	23.6683	68.6188	4.82547			35.4446			119.455		58.6504		51.8027	68.282		23.8408	25.8084
CON__A3EZ82;Q6E0U4				12.317			67.3811		28.9915													8.61143				45.9128					50.3162		6.05672									23.5897
CON__ENSEMBL:ENSBTAP00000007350	85.1537	112.697	101.104	58.3331	28.863	53.01	97.4268	36.2033	43.2451	61.3609	87.8582	54.0654		19.6424	47.9758	18.7252	25.1544			27.8789		35.4805	15.1832	11.4262	54.7812	18.411	33.5703	39.0254	45.7737	73.7195		23.7932	39.4593	97.5813	19.5626	15.0117	46.7121	102.403	23.1514	31.7637		116.396	62.1492	56.3217	20.4331	24.6136	29.8197	17.329	21.9368
CON__ENSEMBL:ENSBTAP00000016046	19.5673	142.84	247.979	77.4971	119.331	108.806	59.4944	97.7144	68.0098	76.2366	36.7284	60.1437		32.3831	8.73392	9.54187				8.34345	10.1618		28.5907	8.66657	118.266		91.6914	64.602	48.4062	54.0112		64.432	4.14571		114.504	82.1523	53.6347	53.1907	78.9451	43.4352		76.0853	77.964		35.2551	26.842	22.2502	27.5091	34.0951
CON__ENSEMBL:ENSBTAP00000018229	115.71	90.0636	97.0848	53.5744	171.648	129.849	186.441	136.608	232.039	147.369	144.219	220.417		66.7081	76.1107	91.7108	34.6005	101.773	62.4146	59.8432	64.9565	75.4969	91.7921	54.9838	151.104	36.4506	43.4882	58.5662	97.6806	29.2133	73.0019	29.1333	100.558	151.627	152.749	76.2556	96.5526	166.248	118.796	77.2865	63.7864	191.537	163.721	122.381	57.4567	91.4059	72.7976	84.9677	107.794
CON__ENSEMBL:ENSBTAP00000018574	142.06	147.417	71.1994	207.239	140.945	75.838	131.042	29.4789	159.465	77.3559	116.438	157.836		57.6837	24.6283	134.092	22.3151		44.1336	21.8113	15.9912	27.4722	75.1275		137.915	61.0892	59.8772	54.5563	50.1673	74.121	54.3166	76.1511	63.1984	45.7304	71.4819	73.1345	135.71	95.2075	96.0904	63.9583		112.292	141.407	120.776	50.1161	45.5088	43.3575	60.8284	41.6969
CON__ENSEMBL:ENSBTAP00000024146	292.328	198.151	179.505	171.863	191.49	158.737	359.829	171.237	216.226	298.996	187.33	295.235		83.7224	65.9893	62.0986	51.7224	100.775	55.0726	43.4546	61.8357	94.5043	60.9786	40.3623	195.212	128.617	152.427	187.924	196.165	136.323	108.164	190.199	137.804	69.1783	117.007	117.982	250.316	254.571	196.737	167.595	80.5839	193.819	198.862	149.968	89.7112	72.7868	51.3506	50.0755	99.1725
CON__ENSEMBL:ENSBTAP00000024462;CON__ENSEMBL:ENSBTAP00000024466		111.115		99.656	157.315		368.163	114.271		85.1279	137.606			25.1993			27.8207		60.6433					12.4468		41.4326	49.6722	146.25	331.416		280.951	111.508	122.823			87.8442	55.797	195.195	72.7345	39.6192			70.7335	88.7378		6.3333	17.6819		38.9679
CON__ENSEMBL:ENSBTAP00000032840	177.418	137.772	135.576	106.949	145.64	126.964	174.879	141.647	171.773	141.113	137.212	199.16		67.6882	32.3841	60.5435	30.0806	40.0628	30.6539	27.0296	15.9211		33.1221	28.6649	216.4	68.5901	80.8675	88.3477	111.844	98.5338	86.7437	125.204	88.2057	64.5771	114.213	66.0894	213.89	162.801	113.514	112.089	32.8084	109.328	110.753	111.022	43.4911	36.486	35.3567	26.8073	64.6642
CON__ENSEMBL:ENSBTAP00000034412	101.005						65.0283																					15.2563									60.0632		37.0021
CON__ENSEMBL:ENSBTAP00000038253	313.218	1968.57	82.1902	912.487	1310.67	1484.36	4745.25	587.891	3498.84	2109.59	5246.93	2055.61		633.173	876.918	724.581	635.347	2237.08	860.997	260.496	857.951	2532.42	1054.08	36.9329	4745.27	1209.03	103.664	177.173	1049.41	371.352	5721.92	7193.88	2354.76	528.099	4414.11	506.19	57.2096	278.012	483.157	2172.52	2765.7	4291.07	3501.49	2635.88	988.134	51.9211	138.886		405.508
CON__ENSEMBL:ENSBTAP00000038329;CON__REFSEQ:XP_001252647	19.6269	27.9092	70.6015				33.6177	17.1575	34.093	37.645	43.2552	30.4627				12.5133				11.5034		16.3776		12.3414					16.9606								16.25	35.2751	19.693						12.3898
CON__H-INV:HIT000016045	42.1083	258.886		499.174	342.881	433.519	3815.94	86.9577	4642.71	1096.06	1413.51														770.343			434.199	1455.96	574.085	1102.49	806.187	429.975	608.66	500.894	223.424			105.544	886.341	578.396		897.103		123.172
CON__H-INV:HIT000292931	53.4119	56.3691	108.701	43.0773	54.8791	60.7408	66.8039	43.0616	122.054	60.8302	53.5628	96.9959		36.842									23.523		83.0255		18.505		59.2195	5.13443	15.6311					37.8759	22.068	45.6123		10.0628	9.10103		5.30734	11.8879		3.42723	11.4197	2.46997	14.2573
CON__O76011;O76011	74.9743	1044.54		226.683		34.6612	95.2717		80.4162	643.433	41.6784								49.5857	9.79657	44.4957	123.608	19.837		60.8203	83.533	79.0347	70.4278	147.932	104.985	73.854	83.6228		181.605	128.085			42.6585	34.2109	14.5917	436.028	56.1409	55.7726	59.184	16.7695		46.7351
CON__O76013;O76013		157.835	26.8362	12.4699																		1.6166							90.2324		26.4097								53.5614		113.476
CON__O76015;O76015	465.172	250.628	439.929	537.508	681.182	727.978	1616.99	610.094	30394.3		2225.88	3157.25																		784.861		2506.75			4789.2	320.325	60.3618			724.763			348.928		105.376			61.2112
CON__O95678;O95678		1774.74	25.2805	2.43662	2141.22	2829.46	11759.8	727.231	14009.9	3926.08	2319.56	3968.77		1263.62	2386.8	1872.17			1856.09	866.469	1292.09	4345.34		201.754	109.975	330.268	21.2872	31.981	1000.23	158.727	186.649	71.4927	42.3372	41.6735		308.924	20.8264	130.856	5466.58	66.1754	60881.3	228.159	43589.4	61.9051	1117.02		70.6482		1675.49
CON__P00711	47.3338	54.4555	37.3697			72.0511	16.0917	5.34807		43.6878		80.9401			2.23125			10.0892		3.89043	10.851	8.72203	4.0544	10.9396	44.5606				66.4637			10.7479					76.5211		37.2112			26.5325	47.8021		4.76644	4.01572			31.1366
CON__P00735	103.505	178.048	75.1474	46.6204	72.1956	90.919	72.7173	96.8138	86.794	50.345	96.928	93.9944		20.323	13.3469	21.2214		20.7283	9.68303	23.7605			20.468	19.8457	243.404	94.1094	52.7648	93.5807	12.3859	50.9854	92.7151	92.306	79.7599		82.0804	52.0571	110.972	103.357	129.244	34.662	22.3498	83.6269		61.5179	51.5266	37.1279	10.0488	28.0143	43.6489
CON__P00761	326746	549733	420694	491571	493300	463850	520584	413903	560123	515349	424438	597466	1107.04	155788	152835	144457	152341	159282	154050	171837	164098	151576	171142	92256.9	481062	468568	396772	435184	484247	371974	324933	503840	370517	207245	374785	304386	530875	635825	527126	389598	147609	440307	453941	404037	217182	183741	126971	146705	146452
CON__P00978		53.8627		70.4114	127.759		117.567	81.9056				111.13						35.8449							75.4531	21.5018	75.2719		123.07		87.0656		137.053		111.083	88.754	14.3992	227.061	199.77			165.384	122.719		70.2004	36.5189	27.6511	27.9272
CON__P01030	213.911	170.647	214.058	204.7	255.009	183.227	305.533	180.616	199.443	244.93	196.653	287.672	17.3867	69.9794	87.5003	98.5576	61.554	88.4792	103.287	62.2585	73.3957	109.613	83.2605	75.9923	113.852	148.456	181.788	201.86	190.062	160.044	149.509	180.873	174.538	135.168	141.718	126.726	276.88	283.267	251.369	228.489	89.7525	238.031	260.612	199.378	130.033	93.7601	84.8064	74.7441	97.8315
CON__P01044-1;CON__Q2KJ62	140.716	214.238	157.057	220.511	239.914	162.387	204.774	172.345	119.077	200.596	110.063	198.37		57.052	51.0716	46.8246	45.2632	60.8548	46.0465	34.5628	40.702	57.3593	51.2554	37.6717	205.742	160.466	165.522	135.445	206.996	72.6845	101.498	148.251	141.268	128.034	216.597	99.6583	246.804	205.254	266.531	148.204	83.8302	246.222	256.886	191.36	116.715	112.223	49.3151	59.1213	73.1129
CON__P01045-1	18.9904		23.0176	41.7471		38.7681	96.0771	28.9643		13.3377	27.4923	70.3424								10.5738				8.27757			51.3393		84.1097	46.184	34.1814		73.7075	9.16048	58.3648		25.4854	159.728	50.7729	38.7535		53.096	46.7137	48.095	15.1974	10.5335	25.5899	9.61682	18.6623
CON__P01966	2172.86	2793.41	1784.9	1670.87	1856.86	1668.07	1893.47	1863.23	1733.31	1753.87	1506.94	2216.44	8.65714	536.194	475.98	719.688	559.961	586.371	509.525	395.467	454.614	731.513	714.63	606.882	1761.97	1374.09	1134.81	1474.49	1547.84	843.822	1074.63	1378.69	1628.82	766.813	1500.01	1568.88	2617.09	2486.35	2503.89	1394.08	745.247	1879.08	1706.66	1816.19	1190.42	836.649	793.701	754.466	892.301
CON__P02070		34.0531																															25.7714					14.9855							6.87131	16.988			10.4574
CON__P02533;P02533	5346.92	15961.2	4907.4	19172.8	16648.8	30243	127673	8376.98	122232	29685.1	17398.9	12703.9	35.1283	9331.93	12097.5	4442.06	8037.63	25778.9	11878.2	1893.02	13019.7	40393.8	13641.8	546.638	47123.9	83885.4	19248.8	17368.1	131917	46088.4	67378.5	58052	27563.7	39488.6	77713.9	5054.78	1697.26	16539.6	6008.48	64125.5	37094.6	79859	41903.3	54862	5554.22	384.663	534.031	305.677	4615.44
CON__P02535-1		43.9402			59.2891	20.4637	918.738	9.85828	239.509	69.1378	64.0335	43.6612		100.116	77.0063	57.2239	78.8313	211.293	51.959	83.1997	56.2855	125.233	236.256	54.6834	57.8587	16.7888	21.1834	140.962	382.323	35.2403	167.39	376.961	80.5759	237.154	51.8489				73.278	30.7963	355.811	42.5436	256.754	6.94707	53.7899				75.6391
CON__P02538;P02538	85.7073	245.288	119.239	200.616	444.031	5475.86	39400.2	913.97	5835.64	1580.88	765.775	303.355		258.213	1050.96	568.276	384.661	628.654	3045.51	35.8818	1995.49	4273.66	1112.21	17.1753	7970.74	2394.95	256.226	234.647	2153.82	923.034	11098.7	36804.4	2162.58	3162.15	38018.4	237.766	109.563	159.132	8940.54	11522.8	13096.6	10440.5	632.179	5692.24	282.083	123.985	96.5031	11.6939	179.499
CON__P02584	13671.5	19633.8	11668.1	17305.3	16166.4	12958.3	19282.6	13323.5	12963.1	13024.4	16819.6	18397.5	186.368	1601.8	1109.79	1159.91	1242.8	1120.21	1501.15	746.063	1132.71	1314.19	1703.06	738.398	3813.8	3590.36	3078.06	3166.3	4313.52	3913.1	4478.16	3455.22	3487.22	2168.82	1879.36	3770.94	2630.76	7956.6	3089.71	3761.41	3031.6	4409.43	1920.89	4839.98	1573.97	1778.46	742.465	1493.44	1636.54
CON__P02662	1383.93	1687.21	1539.46	1558.11	1841.19	1721.08	2322.54	1381.65	1594.28	1475.47	1375.59	1917.87		652.732	682.032	794.776	490.96	728.938	1207.1	568.914	616.215	782.61	1069.96	658.6	2304.66	1906.58	1355.84	1634.09	2067.88	1480.29	1679.86	1935.21	1699.16	1076.17	2450.56	1015.87	2244.52	2049.06	2550.43	1300.17	800.283	1635.58	1489.19	1257.98	922.621	661.14	475.882	604.956	877.047
CON__P02663	666.358	972.653	831.572	872.685	1044.58	909.277	1384.21	905.126	850.057	927.99	944.348	973.742		243.629	260.893	453.546	265.476	403.378	787.972	280.016	285.447	378.322	428.188	231.449	1126.28	1109.74	674.17	827.934	1348.78	876.117	969.657	1243.27	629.824	714.874	1252.2	569.961	1224.27	1201.57	1169.1	1150.36	751.512	1399.63	1181.88	791.213	643.183	483.2	304.977	333.518	379.354
CON__P02666	2084.1	2570.24	2176.9	2279.17	2188.02	3823.36	3458.75	1691.76	2213.94	1928.97	1824.69	2141.38	17.5713	855.885	860.356	845.502	942.179	1002.17	1401.99	638.166	745.911	948.87	1147.7	565.083	2466.69	2325.2	1865.91	2514.38	3091.4	1971.8	2269.59	2590.57	1709.08	1515.59	3526.8	1204.21	2438.77	2797.97	2492.12	2240.19	2165.12	2419.58	2599.7	1916.12	1075.39	910.082	814.078	1033.04	929.297
CON__P02668	485.534	697.429	811.256	762.294	909.927	804.973	1111.79	608.519	743.077	705.432	750.646	841.596		367.156	359.756	342.358	285.218	375.684	954.632	164.541	348.163	448.908	396.543	277.912	1143.83	437.925	648.027	626.688	1164.92	834.401	733.874	995.526	749.75	776.03	2120.14	561.568	985.186	1170.11	1206.39	834.518	683.455	1175.03	797.506	795.386	373.31	339.295	265.499	342.698	346.431
CON__P02754	785.314	1274	1062.74	959.248	994.086	1099.18	1202.26	693.718	821.468	772.599	739.072	995.041		268.383	271.557	355.455	217.84	313.421	466.857	225.289	261.615	275.016	264.408	217.349	1088.42	462.863	896.725	891.997	1281.14	871.66	910.764	1070.51	881.622	817.49	678.723	456.609	1127.56	1259.88	1261.41	911.114	727.672	1142.69	1075.07	958.633	487.03	352.181	355.528	467.781	402.722
CON__P02768-1;P02768	1790	2170.48	2738.96	5805.07	2079.96	1193.74	5126.79	1485.85	1868.41	1696	1881.02	2775.13	2.11764	1072.08	642.691	3599.77	1303.77	1596.31	891.126	856.121	898.496	1744.23	2412.73	383.376	4053.03	6266.91	1771.54	3110.06	34247.8	1856.97	2533.23	3364.59	1700.47	1831.78	2013.13	1243.27	1841.3	1492.5	2073.34	11481.9	6175	4627.02	3145.63	2290.12	838.945	517.11	436.367	510.499	1161.46
CON__P02769	5497.95	6963.75	5877.87	6101.1	6805.51	5779.76	7316.93	5691.49	5615.2	5344.17	5065.96	7119.2	76.7605	1618.55	1659.11	1930.78	1635.65	1594.06	1712.27	1561.22	1652.15	1698.98	1853.53	1483.74	4862.89	5301.3	5212.83	5027.86	5524.34	3230.16	3710.72	5417.82	4966.25	2679.57	4127.64	4196.9	6691.04	7248.63	6697.47	5994.96	2411.29	6658.32	7476.02	6506.11	3512.24	3497.18	2645.15	2720.29	2615.42
CON__P02777	296.152	413.142	430.356	723.842	305.954	284.008	546.654		334.588	346.749	400.376	465.921	11.8342	331.348		255.859	372.544		380.345	271.862	328.197	296.575	311.668			557.97		489.169		321.438	215.115	419.607	348.116		165.879		582.809	547.865	370.616	428.329	331.497	376.61	665.897	338.515	120.846	213.478	165.73	210.368	264.401
CON__P04258									63.2656					37.3428	35.4658					21.1343				18.9014											9.08774
CON__P04259	42.4122	27.2077	62.3652	53.3698	105.728	653.705	6781.43	201.424	1030.78	197.894	34.0267	77.2548		54.4248	202.533	38.5092	35.0517	38.9555	954.972	18.8884	493.775	1629.21	234.152		836.157	862.981	126.926	230.37	2171.08	627.628	177.97	440.496	39.531	66.1038	1109.29	20.2969	57.7318	91.2629	279.723	2129.47	2537.24	1665.66	111.254	680.57	82.2954	12.1201	8.45384	14.5362	71.1789
CON__P05784	136.381			124.736	81.019	25.4603		75.4117	28.0516	78.3707		108.65		39.1845				186.841	17.6963			448.047			177.003	118.093		31.3093		89.5315	30.8186	45.5359	35.4621	24.7583	54.0507		58.8019		74.9933		35.781			32.4522				41.592
CON__P05787;P05787	14262.6	13645.8	18991.8	17581.6	16757.1	15135.6	17060	16083.5	12997.2	10023.5	14228.7	19409.4	49.6018	1986.68	1323.28	772.67	901.08	972.786	904.429	619.838	946.553	1287.71	1175.18	571.933	5072.64	1850.33	2499.74	1616.45	2870.64	3580.34	2139.87	2159.38	1487.68	2104.39	1251.23	2469.97	3133.12	8327.69	2218.41	2780.99	2021.38	3044.48	2546.01	4450.02	1859.18	855.764	1107.78	1280.08	2189.06
CON__P06868	55.8979	50.3494	90.8899	72.7544	61.0597	90.9087	219.326	78.6329	21.0778	70.1112	70.5571	70.0864		23.9001	9.62975	33.2141	10.5191	50.9993	48.8538	38.625	37.0192		42.5204	16.1292	76.8805	40.043	28.0395	102.664	251.541	34.8438		28.414	37.7051	77.4202	49.6211	57.1723	118.729	143.223	89.4775	63.2215	50.6948	128.075	79.9047	117.705	52.1415	62.0805	14.1992	46.4426	19.886
CON__P07477;P07477	13362.6	7972.01	6985.7	6326.12	44203.5	25221	20851	20497.6	27762.7	23576.1	23107.6	32839.3	48.1914	6414.99	6174.44	7686	6920.33	11606.8	8152.68	8187.51	6554.95	7683.12	10203.7	5731.46	14087.5	91.7375	13832.2	10795.9	11039.6	11105.1	10845.6	13808.1	10986.9	7290.73	11040.5	10582	34115.7	36488.7	33454.1	19190.3	5979.67	4881.75	28219.5	22180.9	13025.5	8732.41	3900.33	4674.45	6226.87
CON__P07744	2232.36	2519.38	548.413	2517.29	2057.64	1745.47	2917	2155.03	1537.84	1485.46	1814.86	1248.35		1351.98	261.436	159.277	178.29		306.972	164.265	306.023		209.711	68.3719	1248.95		979.771	302.07		1100.71	860.926	239.622	147.438		2786.91	628.471	267.258	982.319	355.192	521.34	1058.25	1543.38		1875.12	453.759	65.8733	47.7203	103.509	236.76
CON__P08727	4958.05	3379.9	6845.86	7370.31	6097.35	6647.4	12721.3	8837.88	16507.2	4579.24	8288.7	8790.75		1053.02	947.359	320.294	678.408	1309.96	2412.59	218.635	947.185	4030.17	874.29	230.659	7262.52	31356.1	955.707	2559.49	7324.14	3118.56	3255.56	7525.69	4969.3	3977.84	12411.9	3245.11	1242.56	2602.32	1352.35	10206	7165.76	7622.47	2845.15	4910.68	743.521	226.163	506.311	688.917	1368.83
CON__P08729	20504	15048.9	16045.4	19121	15135.6	12979.3	18272.6	14895.3	12997.1	12492.4	16163.4	15561.2	28.9798	3121.89	949.253	645.177	1201.15	843.855	958.407	495.319	906.34	1180.16	1078.13	615.942	3803.91	2530.69	1745.38	1886.38	2996.07	2363.55	2559.13	2207.9	3161.12	1995.41	1601.41	2497.63	3837.46	12462.9	2279.92	4411.26	2462.98	4772.17	1961.1	6456.99	1749.35	1095.02	1037.4	711.444	3151.52
CON__P08779;P08779	178.906	239.498	80.762	623.754	638.36	9550.55	32453.1	513.889	10326.1	1789.04	698.283	376.371	1.98647	566.079	1157.48	213.359	544.979	2319.12	1287.66	56.8801	2639.35	6162.65	956.836	20.2533	4910	3763.37	1116.53	1826.41	69513	15305.8	5938.97	17338	4830.39	3062.27	50661.1	686.523	167.195	308.064	1478.67	17565.7	3259.41	14104.6	3283.58	4021.3	409.993	44.474	26.6104	22.0354	232.671
CON__P12763	4731.18	5745.06	5015.76	5338.29	4377.25	4339.16	5316.42	3981.06	4056.06	4198.51	3698.24	5488.55	52.6356	1580.69	1668.76	1768.44	1534.16	1716.98	1356.68	1754.03	1532.15	1584.31	1665.43	1455.96	4687.08	4854.39	4378.79	4696.37	5816.39	3500.86	3556.27	4587.48	4500.45	2394.3	3894.56	4187.08	5644.29	7668.6	5535.51	5658.52	2384.05	5515.11	6938.27	5156.35	3169.79	3029.38	2533.12	2875.73	2574.43
CON__P13645;P13645	12486.7	96909.7	21528.3	79232.4	63884.8	61052.3	415809	41858.2	420210	40365.7	78193.4	8760.38	345.219	29608.9	24379.8	29267.2	23923	67366.5	33287.8	14701.7	48793.7	59831.6	73272.3	6623.41	53084.9	118169	83591.3	72517.2	218117	97920.1	247359	101938	114657	176231	140134	18343.8	2462.71	62099.6	32389	104819	102720	204516	154060	64638.7	31897.2	1461.31	2311.37	653.021	34444.4
CON__P13646-1	11336.2	53624.6	13685.3	27650	25629.1	34836.9	99963.7	15569.8	87799.6	19326.5	28147.3	7279.46	25.9103	15896	8126.21	11485.7	9440.1	31531.3	17674.5	7820.23	20239	32928.2	17086.4	2855.28	26371.4	58306.1	34869.6	41650.8	109191	54989.2	89768.1	981196	68801.6	67508.4	1.69388e+06	18575	2334.27	30786	16712.5	51395.8	40752.3	74764.8	67383.9	40346.8	18458.1	503.212	3449.85	1162.93	13523.6
CON__P13647;P13647	2014.21	18723.4	3554.1	17025.9	16583.8	19918.2	114746	5148.93	130709	35016.3	14974.4	8080.71	25.1123	11175.6	11992.5	4053.29	8595.33	29942.6	10526.3	2603.96	15535.8	50581.4	15009.4	612.508	47750.9	72405.1	22427.3	14750	120563	34524.1	67795.6	52803	25994.6	45314.6	34590.2	4707.83	337.559	21588.8	10127.3	75767.6	50621	89413.5	56862.7	58275.6	8140.56	244.509	235.318	106.62	6786.21
CON__P15497	2509.35	3160.95	2797.52	2693.47	2568.74	2158.93	2912.28	2151.99	2103.06	2134.84	1838.11	2805.32	55.2232	1065.2	936.755	1065.9	853.992	1020.67	805.786	970.933	802.167	1063.23	1106.96	932.823	2879.66	2765.56	2680.18	2637.02	2774.74	1973.92	2023.35	2716.44	2727.17	1343.83	2146.58	1991.86	3611.4	3943.53	3388.34	2574.54	1162.74	3358.67	3489.37	2903.96	2059.8	1710.03	1380.19	1476.52	1398.39
CON__P15636	2428.87	2827.22	1939.51	2434.72	2873.44	2633.77	2251.77	2390.14	2624.39	2338.49	2199.25	2395.88	10.4407	508.808	483.611	419.642	615.855	602.422	563.807	537.123	501.106	591.741	525.747	440.633	1426.42	1852.64	1801.03	2166.29	2221.71	1772.62	1630.45	2171.52	1830.83	1041.19	1593.13	1281.13	1900.98	2487.35	2019.76	1769.53	727.293	1956.85	1741.05	1564.64	544.678	813.92	405.591	701.94	710.517
CON__P17690	114.885	118.468	83.3785	116.637	99.6952	117.858		70.3562				104.892			23.9889					20.533				20.9488	155.324	165.477	64.7407	76.6571	134.707	33.4929	75.1739	182.986	25.3492	68.6935	110.781	66.9851	61.7295	62.6384	80.3945	91.7384	29.7817	78.694	122.84	138.792	98.7175	34.012	39.1138	19.174	52.6223
CON__P17697	81.064	147.71	111.847	85.1661	117.656	68.6645	77.6826		104.837	131.411	91.1265	89.5742		35.9041	25.4525	28.4309	39.4647	39.9115	22.0618	26.6931	29.0444	45.9608	26.4061	25.064	75.6947		8.57399	55.6341	178.122	96.0458	48.5659	295.968	142.568	75.9243	85.2807	76.3738	98.9001	140.079	93.2896	75.7489	22.009	96.7089	128.362	53.1246	76.3647	43.813	15.7853	13.6224	29.1961
CON__P19001										12.8437												34.0532							73.2938											30.6555		46.2333
CON__P19012;P19012	7.28778	127.501	20.1222		172.845	46.6852	204.362	56.4704	116.952	67.4143	52.0381		35.0524	36.8594	90.6384	11.1064	34.5151	67.3529	106.596	13.7189	113.707	333.258	91.0548	127.681	168.16	64.0537	7.4776	12.1998	139.062	73.6045	65.584	191.905	57.0116	65.2438	111.38	40.8897	4.02525	24.5681	61.054	177.605	54.8586	137.304	63.8976	35.2108	17.2033		9.33671		59.8441
CON__P19013;P19013		15.1231		55.8773		14.7377	224.555	43.5472			49.3568	53.6779		1783.95					579.512	36.9783			113.631	6.04705		79.7435	24.5699	44.7661	24.9978		13.4096	217.853	17.9927	31.3613	569.693	29.0903	31.2872	11.7505	19.0955	5.04939	7.47717	33.6287	1.69239	8.2999	4.61078	4.17216			1.72974
CON__P20930;P20930	265.083	492.546	61.117	778.798	414.928	665.633	2520.68	600.074	3218.81	373.074	1329.86	394.874	7.44942	174.928	276.654	284.652	196.627	822.245	221.35	61.4003	772.123	1157.04	615.604	31.8521	1364.26	680.552	294.816	360.392	4973.41	841.144	2268.31	863.562	997.205	817.993	1714.91	343.528	17.683	977.07	476.918	1414.88	1602.42	2627.05	777.048	2162.37	302.609	5.3213	12.8894	8.82926	241.536
CON__P28800	48.4875	36.7083	22.8214	87.5955	87.8298	103.053	152.235	48.7676	537.768	337.564	163.109	306.467				101.009				36.5928	31.1193	225.819	154.096	32.1082		114.266	127.793	99.4915	77.7566	11.7336		51.5582	117.024		76.7139	53.7052	99.6509	153.15	112.368	29.3156		75.5538	72.8779	126.836	35.2407	31.1531	51.5131	24.0817	38.2256
CON__P34955	1943.84	1892.22	1812.5	1841.08	1806.62	1628.12	2032.07	1502.17	1747.97	1752.98	1575.63	2286.87	11.2	596.901	579.454	652.911	514.051	574.666	514.732	543.844	514.491	604.552	567.398	509.526	1783.93	1760.99	1776.88	1601.71	1742.93	1197.03	1398.16	1829.71	1679.08	869.514	1394.16	1394.02	2169.09	2503.03	2232.3	1911.38	876.443	2212.48	2473.24	1843.87	1186.72	1091.47	1083.98	1024.25	979.299
CON__P35908	2630.84	18063.4	4058.05	19059.6	8455.63	8974.56	83985.5	3346.13	103855	9777.92	13128.3	1118.63	41.4436	7773.07	6788.17	7004.78	3738.26	16202.3	6720.28	2683.12	10241.9	13809.2	18163.7	1931.27	7676.77	21761.9	23741.5	7978.56	38426	23688	44660.9	23109.4	20511.9	30256.1	16756.4	823.618	395.817	26421.4	1362.72	9472.76	16455.7	41640.1	39918.8	9951.57	8635.63	214.542	320.652	125.357	6506.04
CON__P35908v2;P35908	1576.22	3507.79	2369.58	13057.8	12621.3	6962.39	51374.9	5391.04	93311.6	5762.42	13896.2	2379.67	87.0275	4619.06	3064.47	4809.98	3355.31	11889.2	4798.19	1999.39	2980.25	7347.52	13789.6	1475.64	7247.09	17378.5	28333.9	5732.36	34457.7	17807	36462.5	13069.2	26719.3	36940.2	19039.1	1650.32	1145.44	20705.6	2830.34	7026.09	3642.74	21036.8	31482.1	5608.42	2074.36	345.696	194.756	45.3044	3760.55
CON__P41361	163.642	180.462	124.864	146.169	160.104	184.368	172.771	134.561	197.79	214.08	162.438	258.802		75.0699	75.4671	79.0746	95.6545	87.9658	96.6256	69.6094	54.6079	73.3475	89.6898	52.4465	184.904	237.882	138.919	197.041	144.083	139.63	113.701	149.265	154.933	124.336	145.673	156.765	322.001	309.528	244.782	200.741	89.8727	223.215	222.413	163.896	119.151	85.3782	88.3919	84.3801	108.758
CON__P48668;P48668	7476.62	31525	8436.87	26375.6	24979.5	45317.5	298551	13192.5	163767	48438.6	29100.9	13900.3	71.1612	13631.5	20939.3	9659.95	12414.3	36436	27038	3777.52	27415.1	71398	26370.6	1929.59	90835.3	234750	29260.4	36313.6	311314	119207	115299	157687	39620.1	64848.5	198610	8452.22	2011.27	29296.9	26089.6	112974	85078.1	136466	52689.5	84832.9	10421.2	870.65	1060.54	569.642	10672
CON__P50448	170.246	214.247	181.28	249.46	233.72	188.602	231.636	152.95	257.902	210.111	199.665	311.879		133.79	120.75	128.684	79.2155	116.271	94.5074	73.9669	108.165	140.149	110.677	96.3091	191.293	224.535	246.128	188.54	242.024	150.999	224.99	189.8	182.055	148.549	217.945	139.089	306.456	387.238	305.593	186.54	93.3566	259.641	265.947	178.851	141.017	93.5073	92.9234	111.408	136.13
CON__P62894	9.51296	2.01806																		0.820877		0.98696			31.4722													9.82915							8.45925			6.9413	4.76888
CON__P78386;P78386	1917.7	1574.3	1197.12	1762.75	1825.09	1193.19	1778.08	1685.22	1437.91	1264.58	1639.59	1436.89		340.229	89.6548	69.2823	107.329	38.7112	83.7622	50.2593	83.5601	178.089	116.468	36.9329	410.385	23.3808	297.041	181.041	265.316	311.022	645.14	176.707	336.435	217.734	315.349	416.857	441.5	2026.58	476.783	452.538	781.332	666.968	220.544	1023.38	303.564	172.458	141.074	63.4263	285.628
CON__P81644	513.512	500.938	340.67	577.46	552.355	567.426	591.746	505.535	542.99	488.728	425.965	661.222		320.518	275.313	359.718	290.147	301.96	288.6	324.85	292.71	318.695	328.875	332.638	662.788	290.934	580.321	667.318	726.099	425.058	508.913	794.862	776.549	422.701	430.762	628.788	946.174	913.721	1003.42	927.56	405.692	797.849	966.956	893.995	433.905	475.972	454.234	472.015	371.66
CON__Q01546	21.0512	153.116	137.272	884.685	131.099	347.619	2239.56	58.243	5847.31	1142.54	502.679	377.17		269.127	95.9137	137.483	423.521	405.991	98.999	27.4002	510.897	1263.18	273.752	380.366	2513.3	109.312	95.6937	809.86	441.933	13692.8	12874.3	2886.5	138.476	3765.38	2965.72	134.138		970.584	580.761	3275.56	2484.48	3881.11	1624.95	2613.91	225.056	66.2453			119.859
CON__Q03247	400.119	337.815	282.912	218.953	287.383	233.785	351.853	222.512	300.765	281.485	257.418	387.827		117.001	107.242	98.2306	115.245	138.363	119.324	107.415	110.922	69.9945	135.899	82.6428	217.556	216.965	152.36	290.448	262.528	195.853	180.333	246.618	221.498	118.1	176.982	166.077	340.998	380.05	258.619	223.445	129.359	285.171	384.854	226.115	146.214	101.025	106.957	121.829	121.902
CON__Q04695;Q04695	7369.65	5116.2	7030.49	7704.44	5826.17	7044.87	20094.5	7334.64	52237.7	7012.15	7127	10063	16.4168	1552.71	816.42	370.083	670.999	1244.37	2203.44	241.228	803.247	4794.27	748.997	219.969	6644.75	13865.3	1111.83	2146.97	11794.1	2261.58	3137.53	7990.77	4421.16	3444.61	6075.91	1274.44	1929.89	7054.88	1600.89	11030.9	7882.35	8657.19	2110.16	5665.71	801.051	256.267	421.878	340.435	1682.52
CON__Q0IIK2;CON__Q29443	88.8697	120.532	108.663	48.7383	110.813	96.443	139.77	72.845		168.541	211.595	208.123				54.2789	45.449		46.5129	47.1554			42.7614	31.8756	116.685	48.8678	12.04	44.6678	46.522	74.9806	48.733	91.7172	57.3203	101.507	27.786	87.0447	84.9771	105.329	148.453	103.761		101.269	104.676	78.6879	57.749	44.3345	15.3936	41.1798	54.8552
CON__Q0V8M9	205.365	109.332	99.8453	103.001	121.584	104.273	291.497	94.0741	133.639	211.648	116.68	151.561		57.6124	56.5203	38.3697	38.0056	41.1573	36.4671	15.5466	31.437	30.3776	28.8793	23.3186	61.2062	118.631	45.3219	83.6556	79.9614	99.0489	49.2175	77.9466	73.4208	95.9267	45.8947	87.7152	93.5592	128.668	105.394	84.2952	25.925	136.308	111.785	93.2427	46.7139	32.8557	32.4555	19.1461	43.0905
CON__Q0VBK2	88.4052	368.747		713.339		298.415	2538.93		4856.43		758.516			1214.25	2494.33	1393.65						2981.1			1641.26	3654.16	255.226	965.438	10256.4	2308.64	1979.02			1434.25	4518.22	44.5285		973.014		2402.43				36.5266	663.082
CON__Q0VCM5	54.2488	33.8386	76.7568	63.4251	87.4533	54.0691	103.608	37.5989	126.756	74.1385	97.3811	63.4608		40.5359	30.7142	32.6474				25.9063	31.5723		48.8184	18.9533	68.0077	25.9103	82.6914	98.1104	94.8907	52.2001	39.7822	36.3118	64.2521	32.8257	75.5108	27.3293	50.8387	82.4578	92.8238	70.9592	57.2331	87.1657	97.1958	60.4245	62.0684	33.6624	33.656	33.9529	42.0057
CON__Q14525;Q14525		249.098	27.0363	113.514						309.905								62.5268	121.878		23.1226	136.891				76.7722	9.28821		40.3321		187.194	77.6991		320.834				115.98			283.789		72.8544	149.28	42.5843		31.3417
CON__Q14532	250.892	260.99		207.546			269.479		8.01079		374.488			65.7762	32.25	29.2579	97.468	93.0299	41.1774	10.0033	45.2734	79.593		1.9534	48.032	87.2346	64.7971		99.1917		97.5115	37.377	79.5258				37.6484	26.0571			107.299					5.63247	82.4502
CON__Q14533	194.436	1880.44	239.696	374.607	218.633	230.04	354.059	105.174	593.049	260.183	343.758	311.959		76.0321		13.2055		84.1605	162.07	47.3853	47.0702	450.919	79.5008		333.352	113.584	170.714	103.082	287.951	97.1521	330.059	425.411	77.3596	302.267	104.922	38.7262	120.009	272.771	109.635	142.365	668.901	141.537	226.556	127.882	107.926	40.5928	142.076	20.3402	56.3427
CON__Q148H6		24.1192														397.928	171.318		325.802		272.623		720.891	46.5535					77.4777		63.3824											25.7127		58.8173
CON__Q14CN4-1;Q14CN4						5.79716			30.7417									5.70588			7.34445		11.6308				39.1356			23.1031	20.6546			18.3492	4.74375			25.2846	44.6495			34.4292	3.36599		1.46065				1.52072
CON__Q28065;P04003		10.0841					160.314												50.8367
CON__Q28085	67.4564	48.4258	44.6201	58.7982		69.8716		76.3473	73.1397	65.0066	62.8772	101.15		13.4612		55.4633								24.8995	91.9745		66.5202	118.349	54.8035	40.0673	61.2537	15.1842	59.445		79.0874	94.759	99.7514	140.529	91.6595	119.416		121.07	109.798	82.0323	31.7953	33.783	39.9853	16.6708	37.7013
CON__Q28107	133.575	165.331	113.811	97.5343	140.277	108.607	156.476	99.7872	170.416	163.08	179.014	197.769		86.0076	98.0513	90.4521	73.392	62.6693	89.8979	51.3269	175.566	130.69	84.4165	41.1867	116.664	73.4627	113.959	111.008	130.9	133.258	104.856	121.157	106.255	74.8472	112.705	84.7091	166.184	216.787	150.112	137.641	81.5306	164.733	182.991	141.473	68.2378	51.0597	46.7761	46.6038	71.5658
CON__Q28194	118.991	221.033	88.9639	186.452	163.043	146.958	91.4423	125.377	240.052	149.992	135.495	168.97		52.2412	56.7269	47.7747	23.6156	58.6768	42.4955	43.5829	40.055	31.9727	52.796	34.9002	118.925	102.032	114.974	108.028	159.285	118.462	110.212	117.172	120.909	86.9947	110.202	56.5359	181.996	241.691	158.851	105.897	41.7922	159.546	171.638	136.113	79.708	46.119	30.4259	39.7012	66.0485
CON__Q2KIS7	188.98	41.0592	121.868	92.3418	40.973	130.153	66.3273	62.9883		91.1961	46.8898	114.316		19.8304	36.2189	22.5198	13.9533	22.3251	19.8169	12.8883	15.9917	18.4696	23.4835	29.4655	85.2929	148.918	122.253		63.544	159.603	162.285	60.5503	129.475	42.9663	133.764	70.3399	217.07	216.295	223.105	104.98	44.6043	106.119	111.546	97.625	33.672	29.9113	52.3608	36.9363	65.998
CON__Q2KJF1	18.9825	64.1394	51.1647	42.2983	74.5182		36.477			42.6435	43.8158	55.1919													45.4498	61.4349				16.4439	63.0138	28.2352			133.99	7.01513	36.8562	42.4729	71.4276	118.085		12.9636	39.2611	83.5239		4.0161	16.8098	14.4657
CON__Q2M2I5;Q2M2I5		8.6007				28.9701	102.93	48.4262	188.129				8.89225					13.9915		9.18326			8.84183				78.4448	18.5324			6.22573	97.8802	23.8102		70.2857	20.4146				20.139		4.73109	34.9735	15.1331
CON__Q2UVX4	241.499	238.18	273.385	218.482	295.548	278.92	319.365	241.368	268.391	262.382	262.765	395.866		120.194	108.385	121.328	98.0483	128.171	107.199	95.7289	96.6557	124.353	120.353	87.8257	234.541	209.321	173.23	214.686	207.443	165.29	233.109	240.799	230.711	107.313	159.03	141.981	374.761	424.881	385.8	231.243	121.161	307.045	311.909	270.422	162.172	137.686	75.875	109.416	150.726
CON__Q32MB2;Q86Y46	961.486	1100.04	1391.03	986.893	558.084	225.202	3558.47	135.475	1032.18	699.272	751.07	1103.97	582.468	93.6398	46.6238	152.086		728.664	61.9536		110.966	886.804	609.33		2469.32	1296.52	216.163	1414.88	2693.94	471.971	1399.6	2326.18	435.187	1553.31	249.606			82.7003		726.279	412.983	673.119	630.317	400.78	119.273				209.483
CON__Q32PI4	13.1496	27.1595				4.58457	29.6738	3.23137	12.8114	3.62679		16.3823		8.97654		1.14439		13.1857	10.3114	8.97984			7.72234		10.8372		25.9818	32.7338		28.28		10.1492						33.1288	22.3164						9.09787		6.72658	1.9738	3.54263
CON__Q3KNV1;P08729	7735.68	5591.1	5984.77	7293.06	5976.22	4482.64	6434.56	5654.15	4428.5	4639.07	6305.44	5224.74		959.138	304.859	97.6892	307.083	277.633	267.282	130.976	278.867	381.024	389.113	107.763	1378.9	1177.27	639.29	793.411	1131.2	1107.65	741.484	823.595	1190.65	821.089	577.23	839.708	1159.11	3904.03	1139.02	995.136	771.275	1764.27	715.846	2215.6	415.874	217.869	55.7955	61.7929	872.89
CON__Q3KUS7	76.2898	108.96	97.3831	66.8241	113.752	96.9775	133.779	67.2076	143.431	93.0331	104.67	115.821		42.3232	22.8574	46.2298	37.9534		74.3267	39.3529	37.754	93.7509	46.8087	26.1213	87.5574	156.604	111.655	89.6262	49.0325	32.732	104.874	103.384	98.0232	121.997	99.5807	82.1602	150.412	198.883	97.2791	73.5347	45.6691	97.826	112.919	97.8942	57.5559	54.0808	57.4159	35.1463	44.7726
CON__Q3MHN5	71.3792	92.1654	47.8848	102.713	88.2128	97.6018	139.525	77.1998		112.133	48.7803	77.5116													62.2068		47.354			68.1779	27.7992		105.854	44.177		18.0137	98.5415	149.633	125.915	135.269	23.8227	92.1611		86.1016	32.8476	26.3736	37.2336	24.1235
CON__Q3SX09	4024.33	5313.29	2995.63	2353.66	2667.34	2199.63	3650.77	2360.12	2071.27	2217.1	2062.86	2782.14	37.2262	969.109	986.733	1220.58	846.794	989.876	887.85	868.902	892.254	1049.58	961.952	907.261	2866.44	2605.76	2095.24	2365.77	2553.09	1970.84	1963.7	2844.98	2637.83	1332.04	2284.3	2240.87	3928.41	3696.66	3662.28	2328.06	711.677	3415.16	3148.92	2680.32	1910.68	1738.69	1294.76	1348.23	1519.31
CON__Q3SX28	518.247	621.927	531.107	632.776	660.397	549.205	732.157	525.928	778.777	725.461	787.226	789.217		59.4309	91.7795	63.5916	68.1684	76.6016	54.6604	64.6306	79.1613	80.3987	44.9779	47.1413	113.577	146.078	133.472	154.409	183.559	141.309	166.839	173.38	127.844	117.806	115.17	132.919	152.018	260.982	120.781	162.916	193.354	231.246	142.039	145.611	65.9725	55.644	51.2785	47.0331	65.6878
CON__Q3SY84;Q3SY84	933.919	1489.79	906.499	1152.17	633.936	625.77	6843.77	528.918	3196.73	676.532	1909.88	1805.2	34.5151	482.378	628.159	404.606	470.016	2072.75	603.572	302.758	512.137	1359.14	899.347	115.97	897.892	2173.35	856.605	574.513	2109.32	629.541	3084.44	2003.79	1069.12	2446.85	908.718	790.218	174.958	1017.84	395.724	5258.84	959.961	2851.55	2048.77	1030.93	614.222	113.103	59.4225	83.8251	256.973
CON__Q3SZ57	184.12	206.181	145.383	175.687	195.829	163.179	164.004	138.195	200.162	188.884	155.535	228.038		44.438	48.4163	50.5028	41.8205	58.281	55.937	52.5708	36.1038	72.0381	78.8688	40.795	147.84	145.84	92.4807	113.301	121.206	64.8232	150.15	148.587	155.025	76.2782	95.3178	138.553	233.146	218.006	254.943	164.759	66.6424	238.423	197.166	150.595	92.2678	94.8514	67.4564	89.9707	88.6002
CON__Q3SZH5	61.1761	54.875	67.7883	11.967	69.8884	27.2153	57.3593	53.6021	101.922	44.5188	28.0162	96.0484		65.318	76.7353	32.1399		119.48	19.9359	11.6782	94.8245		59.1242	50.637	53.2003	35.5866	32.1351		72.3937	39.9199	38.1946	35.5779	54.4214	23.9184	20.3517	30.5442	73.845	83.1774	79.7245			82.7608	60.5853	16.2577	43.9528	20.1658	23.4982	43.8161	29.0932
CON__Q3T052	113.278	154.83	163.935	133.605	203.747	135.467	216.365	120.086	150.342	149.16	152.596	211.567		56.1187	45.0358	49.0821	56.4635	57.1969	61.6135	53.1938	40.7914	49.6413	65.9686	50.8136	220.764	161.056	148.301	109.606	149.428	75.6049	164.071	107.832	83.9392	175.872	115.756	129.866	213.084	214.508	176.699	176.796	88.3906	187.138	209.916	200.402	79.1101	73.0814	60.7558	61.1488	62.1932
CON__Q3TTY5		533.424	179.295	322.888	839.291	352.573	3767.05	229.805	2220.92	738.372	852.876	1473.77	158.453	795.069	1100.44	539.83	2703.51	1973.72	761.848	181.676	542.217	1395.6	1135.43	268.583	1236.98	1261.61	378.496	63.7643	4620.5	3139.25	3109.98	1841.02	1511.74	1927.06	368.595			437.249	537.63	951.006	1485.89	3230.79	2489.67	1317.08	604.375		212.234	38.4709	470.78
CON__Q3ZBS7	539.479	897.125	191.757	183.111	207.398	166.65	500.158	202.47	245.636	260.641	239.695	394.309		92.8866	169.427	148.091	114.524	123.862	105.392	59.6231	86.8958	96.9249	127.962	78.3327	292.81	119.992	139.096	146.368	224.031	128.17	162.867	221.46	141.526	111.373	158.872	151.943	410.23	371.429	297.235	260.599	96.5634	260.214	286.415	234.087	134.269	66.8972	60.0017	45.0312	184.827
CON__Q58D62	268.206	341.481	309.17	216.768	347.004	400.143	473.036	430.189	373.247	339.067	347.873	397.382		75.724	83.6548	83.064	65.6594	122.954	61.1264	71.7968	81.2048	57.1655	100.786	71.6515	233.339	290.428	308.424	121.573	352.566	162.575	302.715	215.473	254.216	140.253	259.786	174.558	334.657	463.485	425.569	388.055	193.471	470.051	514.497	398.593	238.504	222.151	121.677	125.51	130.779
CON__Q5D862;Q5D862	968.163	3511.73	871.339	3209.1	1988.66	1540.36	11144.2	3962.52	7318.12	3349.6	4172.46	1095.53	19.845	1451.55	2674.05	2061.52	1282.86	5806.28	2359.5	1434.25	4787.73	6339.75	4714.41	471.279	3419.32	6109.84	2590.72	1159.15	14277	3576.51	7842.05	4052.13	4395.48	5734.97	5140.95	968.061	239.438	3697.23	1969.01	7564.73	5446.39	8663.3	6706.48	6109.07	1300.64	92.4773	98.6533	23.5839	2651.06
CON__Q5XKE5	29.0768	82.4231		101.722	65.9902		219.828	284.057	168.84	428.714	1071.91					91.6824		135.016		306.918	219.32	160.808			294.966	66.0875	48.3976	120.607	375.845	21.9587	73.1714	142.407		312.666			3.48573		26.1234			595.581	72.5549	98.9107	24.783		16.3303
CON__Q5XQN5							719.067																								59.6384									180.644		147.777	78.0285	136.986		10.755
CON__Q61782		84.2453		91.7313		412.8	2847.97	353.68	915.033	142.43	126.581			36.8915	51.3181	22.8764		202.77	178.788		353.906	1659.9	379.599		855.646	312.131	251.118	95.1376	323.198	202.645	468.304	482.671	99.1552	94.4942	319.916	23.6332	9.22105	65.1707	233.223	236.637	115.259	144.327	25.4857	99.1347	39.3123	88.4139			25.4898
CON__Q6IFZ6	246.312	302.155	500.953	367.876	509.278	276.589	557.974	284.747	349.676	1112.09	367.521	413.191					12.957		36.262	31.0693		143.816	6796.24	25.6964	171.622	286.328	102.478	48.4515	327.356	10.1235	175.003	331.929	84.1205	179.545	126.445		44.7736	120.737	89.9817	189.229	101.279	121.214	92.9115	101.137	66.4262	41.8742	36.184	33.0428	78.9591
CON__Q6ISB0;CON__Q9NSB2;Q9NSB2		115.548		31.9899																		30.2966					48.3439	34.6791	50.9724	28.6659						26.8804					96.6752				26.4011
CON__Q6KB66-1;Q6KB66	183.304	533.634	241.023	852.842	441.797	546.886	4991.55	363.35	4459.2	533.841	907.995	543.751		284.798	382.963	361.521	387.628	1123.29	288.953	170.6	718.809	1152.62	626.962	45.3315	1434.92	1926.9	764.112	606.956	4827.42	1241.89	2508.64	1735.39	946.027	1625.85	1655.14	407.73	45.7288	1009.97	337.172	2805.07	1756.33	3260.25	1640	1916.83	292.977	18.8366	30.2279	18.4807	333.573
CON__Q6NXH9					510.735		2709.91	262.956	3988.78	1638.39	1779.49	1707.39		507.375	1048.78	709.064		3027.72	273.925		2191.33		1383.53		978.307		368.388		1615.06	430.809	1088.37	1258.2	463.743			374.609		305.134		1915.89		1792.22	1080.63	2091.12					417.244
CON__Q7RTS7;Q7RTS7						8.03255	62.6711		74.6251																						8.25044								78.25
CON__Q7Z3Z0;Q7Z3Z0												26.5741										83.717					9.31187							19.7206											36.2564	27.7998
CON__Q7Z794;Q7Z794	362.57	4338.31	873.124	656.881	2632.01	121.064	10181.6	1533.7	1443.14	3983.67	3653.31	303.653		1764.91	721.028	319.38	999.105	1870.97	1152.44	766.521	2204.92	1358.87	1794.51	175.211	985.692	812.179	109.542	905.509	2648.89	1307.82	4398.92	2275.57	3484.8	4693.26	292.165	64.3272	56.138	1120.17	414.038	6673.46	3493.73	4017.01	7149.68	521.2	1425.91	22.4301	147.796	17.1607	1720.62
CON__Q86YZ3;Q86YZ3	88.8027	155.497	114.365	4965.6	85.5576	1549.55	9270.26	80.9826	2927.42	2296.34	1975.5	5367.32	23.1021	1335.89	3117.76	2089.04	3003.04	7423.6	1347.84	95.9758	6529.63	10054.6	979.476	43.5859	9489.9	12505.3	1592.39	1457.04	16343.6	4775.79	4839.06	2339.3	1439.1	3206.32	1422.66	2911.78	58.5261	220.411	68.8361	7535.47	5959.91	13880.4	5121.57	14786.6	229.192	48.0412	27.8048	26.2168	92.683
CON__Q8BGZ7		116.236	72.2881	474.235	324.852	229.374	2117.77	74.0327	4079.96	630.889				356.185	1902.08	1784.04	454.929	1868.74	476.44	188.846	676.859	896.348	293.205	56.1138	2325.93	71.0551	9882.8	392.341		171.08	399.346	226.887	112.771	186.428	170.588	349.854		8689		309.391	387.3	834.961	434.71		9.72138	13.6008			353.84
CON__Q95121	124.597	184.517	189.453	183.945	211.51	125.192	207.631	175.478	168.377	196.844	164.225	230.645		82.2891	63.7256	79.5345	67.4224	80.1945	64.7509	60.721	51.5983	81.5136	74.1877	47.1929	209.327	182.505	167.096	141.064	168.587	162.045	105.181	234.308	202.598	90.6715	161.187	150.933	304.227	292.507	275.926	188.601	80.153	261.264	252.816	215.183	141.141	111.536	70.9563	84.0124	104.568
CON__Q99456;Q99456									1308.28	133.734	96.0603							206.869				320.734																	106.432
CON__Q9C075;Q9C075	78.4339	344.398	91.3736	419.393	298.472	302.816	1645.72	266.595	2019.58	271.297	507.942	245.628	28.7381	159.517	158.069	192.57	207.259	542.377	156.503	101.246	359.962	646.507	358.342	26.3983	552.544	293.833	121.851	247.386	679.157	146.116	456.717	550.059	523.366	738.589	742.752	199.608	23.328	492.492	198.187	941.01	599.167	1414.32	605.719	667.485	177.912	17.4675	10.85	14.6976	227.867
CON__Q9DCV7			470.882		318.807		462.528	223.728				558.499		67.927		9.21421					19.1892	40.2261		5.27917					27.4432	26.8213	39.9709	87.8738			33.9067		64.6098	124.661	47.9608			84.3544	55.5358	86.9103				41.1313
CON__Q9H552		47.643		49.5767	212.112	201.899	1472.71	170.984	2623.98	1019.4	1360.19	929.626		395.658	828.808	519.21	439.409	2082.65	171.843			1794.17	1038.49	126.906	301.608	455.318	66.4575	73.3355	51.0408	11.1494	450.073	501.907	336.33	252.722	352.732	84.8084	50.7045	178.408	41.6644	75.6691	675.514	1653.51	77.7559	1403.48	93.586	29.1333	145.922		233.657
CON__Q9N2I2	91.4363	90.9291	79.6626	88.5523	101.738	103.374	122.776	105.258	111.143	114.779	111.347	168.474		50.6195	76.5017	65.6571	55.3508	118.922	37.7843	43.1543	39.2092	91.3356	60.8415	46.2596	105.186	117.462	88.2126	129.454	114.285	103.689	161.657	135.541	60.473	62.9821	159.457	52.268	175.18	214.438	138.537	76.8261	82.3043	139.317	140.496	95.653	98.3331	63.5496	51.1772	41.6589	65.1155
CON__Q9NSB4;Q9NSB4										172.117				52.9337															51.0599		44.5711				71.8895								46.4655		6.63792		76.9774
CON__Q9QWL7		28.2798				98.8363	268.5		434.975													312.58	144.498					35.5677	76.5235	18.4767	180.139	161.54			257.037					58.6736		191.901
CON__Q9R0H5
CON__Q9TRI1	183.241	242.363	209.364	204.33	205.375	176.978	253.502	174.573	184.09	218.731	186.674	282.906	5.11765	53.2771	51.8809	63.7583	54.2755	68.1788	59.3186	53.8084	36.3353	58.0626	51.2559	41.7957	224.256	232.809	188.205	239.894	187.875	203.266	165.391	216.766	169.726	145.17	178.887	120.535	315.514	312.296	277.131	203.806	115.102	224.061	251.843	209.088	144.874	97.6078	69.1456	94.5626	96.819
CON__Q9TTE1	76.3499	53.671	40.2014	86.524	76.8	63.1779	4.3132	28.8846	71.4074	35.971	62.7651	75.0978			45.3585	18.0722		63.7028		14.6398				34.7734	205.074	25.6537	68.1355	84.6401	46.6317	59.2764	53.4953	74.1025	54.9369		53.1333	33.8308	58.4232	86.9501	94.0704	87.9377		58.3794	33.6047	53.3459	40.108	37.9616	13.9115	20.4049	26.6603
CON__Q9UE12;Q15323	58.8241	3107.36	170.648	555.665	114.388	34.857	167.993	51.1912	81.2869	154.42	99.3217			51.0222	16.4305	16.746	31.2908		125.956	21.5364	123.857	362.834	37.4085	14.7399	50.7174	49.1896	39.8264	33.0827	216.807	71.8717	115.023	118.959	33.9864	259.575	42.1861	13.8762		83.6765	28.6196	67.1475	1241.7	138.151	178.231	48.4635	130.061	21.9637	140.216
CON__REFSEQ:XP_092267							704.572												45.7567										261.658	137.477	168.535	114.34		303.213	120.786							448.342			239.178
CON__REFSEQ:XP_585019	7.6525						6.97639									267.931	268.043															10.555
E0CX11
E9PAV3	3207.57	3607.79	3548.31	3411.23	3908.46	3095.12	3833.19	2722.24	3379.37	3062.48	3376.76	3966.98	6.78279	705.795	503.264	528.65	499.34	570.813	481.638	433.832	425.743	599.558	588.893	428.206	1931.15	1833.87	1764.89	1552.26	1778.04	1491.42	1343.63	1893.69	1581.12	962.442	1241.95	1314.08	2102.38	2583.71	1908.73	1386.3	928.005	1790.48	1852.39	1520.68	1024.96	669.06	640.725	752.673	783.817
E9PRG8	475.617	416.822	374.182	298.82	382.378	413.482	509.694	325.453	280.282	347.32	290.925	413.384		53.9302	44.4885	38.5714	22.1165	38.3926	47.0405	42.3142	20.6063	49.3442	32.0025	23.4046	175.527	55.8726	206.95	157.815	140.48	222.909	147.459	120.779	107.431	69.5782	89.2782	114.452	196.986	285.896	175.984	143.559	74.5234	171.636	212.73	128.368	90.8488	59.4998	35.4486	43.955	62.3563
H0YL14
L0R819	286.679	232.679	209.397	187.173	235.869	225.617	335.842	166.34	248.029	250.028	321.372	321.126		21.812		8.09146		24.4035	28.3681	21.5273		45.8181		8.96988		65.1417	53.8288	18.3742	120.153	18.9543	52.6565	45.0095	50.7109	148.048	48.2508	102.362	80.0642	119.067	98.8749	59.5347	84.7066	74.688	83.1862	67.7437	35.767	36.4214	23.8436	28.1293	22.7716
O00115							97.8052		68.7609		40.9901
O00116	999.924	1025.1	997.475	977.04	1128.89	1033.34	1167.86	1018.56	1102.55	1072.9	1116.93	1416.44		131.394	104.086	101.606	105.468	115.623	96.3236	72.1028	78.928	112.472	131.335	75.5316	237.902	195.725	245.482	185.528	215.878	199.82	213.362	259.942	260.497	165	140.856	194.973	282.204	467.346	234.567	229.899	212.792	325.117	227.904	263.149	82.5119	100.995	78.8486	72.621	114.141
O00124	50.8394		13.8096			13.9684				18.0734
O00139	579.896	484.554	507.699	524.822	729.306	640.466	712.42	469.595	669.569	607.433	753.912	807.313		95.7409	66.344	76.3317	58.7585		92.241	74.3877	94.4192	121.124	77.5281	55.6367	215.177	158.268	176.763	158.142	119.099	164.246	205.6	186.515	141.004	157.746	184.138	155.42	283.356	365.098	286.112	270.989	184.675	202.302	231.5	195.307	137.437	79.8463	73.8098	72.8961	98.2654
O00148	6452.13	6359.3	5819.26	5426.71	6795.54	5661.16	6060.62	4769.22	5902.56	5023.15	6396.47	7280.39	20.9747	833.065	689.852	736.871	517.062	656.419	602.363	543.582	567.26	887.503	801.838	602.655	1611.12	1164.25	1319.62	1321.12	1413.59	1220.52	1216.24	1666.76	1609.9	803.208	1190.13	1323.95	1887.88	2779.84	1873.22	1258.32	764.37	1817.22	1500.35	1643.42	877.075	838.326	642.156	816.542	764.916
O00151	945.875	1284	1190.66	1112.35	1345.75	1009.42	1126.8	937.744	1250.43	1070.22	1244.56	1403.85		190.171	140.256	193.707	138.217	164.347	163.853	121.64	161.266	181.611	168.108	147.206	361.709	307.617	333.469	317.818	385.109	313.561	268.474	289.472	292.352	198.2	275.68	370.522	459.974	741.605	436.601	406.871	232.327	463.9	425.932	433.362	221.856	250	177.31	193.909	209.004
O00154	1017.66	1213.96	1051.91	1043.32	1223.83	940.235	1354.59	746.109	924.361	899.749	1026.41	1194.7		117.363	112.756	110.516	98.3293	111.384	81.6693	78.0663	101.645	94.1126	140.292	83.6808	383.624	297.078	292.663	321.949	340.395	267.144	259.354	344.879	260.084	228.879	256.949	268.21	424.856	690.793	427.75	302.541	177.981	374.728	337.142	390.445	219.951	154.298	127.901	115.099	148.89
O00159	797.475	752.162	750.904	749.925	1052.07	647.898	825.483	707.669	768.159	688.546	880.262	1032.68	84.1511	111.547	75.5621	72.0585	59.5606	73.2921	66.2932	26.0012	64.0841	77.8088	88.2603	59.3613	193.212	190.421	155.463	155.45	194.713	154.966	173.578	157.762	163.303	142.079	155.665	154.669	223.039	264.557	214.642	167.849	143.219	188.324	139.847	193.687	90.3161	65.1395	70.47	77.6296	100.645
O00161	281.126	201.169	243.64	193.57	271.753	202	304.082	224.489	210.169	181.656	270.299	306.179		27.9772	41.0295				21.6035	27.1851			28.4211	19.2332	92.4111	27.4182	44.9233	40.328	95.2183	48.553		27.8117	39.1833	31.8417	42.7812	58.4538	101.544	124.602	64.3521	90.3228	60.3109	109.105	57.3323	59.4076	25.2601	32.5332	42.6898	44.9475	13.4121
O00165	136.838	231.55	226.373	168.298	266.632	166.277	426.024	170.803	526.621	251.896	391.396	580.883		11.7659				676.063			25.0817			44.3102	157.513	60.7352	83.2188		60.339	87.8388	1540.94	28.7375	56.7371			17.1324	77.9722	58.6249	79.5482		131.335	172.97	31.067	42.1716	63.6639	22.7996	76.6006	23.2035	19.6248
O00170	640.589	917.039	769.7	620.752	969.542	697.223	954.909	603.741	842.812	670.48	807.128	933.563		137.859	83.7495	108.055	115.336	79.6891	113.092	63.873	70.0804	83.3722	106.565	81.5815	210.798	207.174	195.43	142.566	301.026	240.558	237.8	227.104	275.387	196.212	165.447	191.434	204.138	325.933	342.9	355.026	148.596	274.348	287.53	285.076	128.631	103.208	113.752	107.408	91.4708
O00178	246.121	285.931	277.37	205.763	345.824	248.514	365.98	240.866	413.906	338.654	388.519	456.493		67.4156	54.7432	57.5491	56.9959	53.6915	44.3002	51.3609	44.7871	70.9193	63.8519	50.6798	159.914	169.543	110.496	106.069	113.399	98.1396	136.702	137.466	148.11	85.1278	106.545	73.4048	271.079	263.169	215.471	134.962	108.17	170.549	155.663	130.635	115.981	76.328	58.236	84.8325	90.9903
O00186	177.76	179.271	217.358	87.0566	231.96	181.19	159.5	104.047	226.682	179.965	226.626	301.702		94.1869	37.291	20.8666	357.287		15.4345	48.1822	343.352	26.0757	55.6771		76.6605	38.4176	38.8756	31.7207	62.2777	66.4615	51.2972	50.9155	43.8024	29.4148	57.9889	81.9416	63.3184	101.898	85.8623	55.1198	24.2007	60.5875	40.5014	55.3433	28.4153	25.4662	16.4521	33.093	37.5674
O00189	58.7929	56.2025	14.9667	95.4286	87.7125	85.1865	112.112	80.8211	130.973	89.7672	78.512	86.9074							48.1333						62.0385		36.5252	45.8523		26.7812	30.3984		9.06767	25.5787	7.57133	39.2144	15.2478	69.6443	40.774			82.559		61.1478	44.7338	8.39762			12.7448
O00193	409.487	496.209	506.115	407.766	381.464	311.707	379.969	240.46	360.452	360.372	518.084	510.706		59.5027	77.0541	53.9591	61.8279	49.4714	45.9217	56.0576	46.2011	99.4995	64.7037	33.9228	140.684	53.0541	117.097	89.779	116.445	190.067	124.84	95.5916	136.115	51.9674	103.455	96.8502	118.527	145.503	117.717	126.926	87.258	135.303	152.193	133.313	57.0534	45.9275	57.9341	57.3497	53.0426
O00194	144.199	157.436	153.822	228.737	94.0151	128.168	140.727	106.156	203.03	111.52	167.489	183.436		19.0738							17.7581				62.5775						94.7501	171.62			46.6511		55.4487	78.1467	34.6729			22.5378				35.3275		8.21541	57.4138
O00203	553.497	578.752	536.878	546.222	641.326	536.263	645.688	525.212	580.196	496.059	574.345	786.596		78.8306	73.5	60.1548	67.7844	77.6693	60.9801	48.1626	68.6986	63.6678	70.9018	44.2421	227.542	173.39	193.129	193.066	211.977	204.028	183.859	219.681	179.318	168.073	166.441	165.015	312.271	398.993	274.266	223.955	122.279	247.917	229.217	232.131	123.255	98.0977	63.7103	59.309	99.5025
O00204						28.0869	68.2106	124.256	94.5485												121.685	359.825	35.0707			79.558			115.355	71.8412	32.4458		66.1156		182.06			59.1421	63.8669	48.8608		28.187	19.2357		36.1844		31.9875
O00212		34.0147				51.5215		19.1605	26.9347		45.0534	52.8098
O00213	17.4166	20.5023	40.837	77.6712	34.6494		69.8257	21.3789			84.2312	118.021													47.4513		22.9714				46.4001					61.1873	2.30373	2.36788		26.0059			18.1103
O00214	52.5931	85.0803	76.5077	110.417	110.587	70.8801	116.116	76.1539	99.4229	93.8514	99.063	117.005		21.2268										24.6282					68.0128		24.7483					18.3891	27.5461	17.9408	11.6848							10.2825	2.361	8.60972	15.4703
O00217	214.002	139.73	190.535	68.9547	152.074	160.631	180.079	162.624	264.084	202.513	215.377	294.404		46.1078	36.0048				12.8776	53.9529	8.88652	30.1168		16.172	37.1843	97.6745	8.29735	74.365	22.6118	66.2651	25.8586		72.5009		26.3821	52.1775	57.8044	64.8411	42.8892	230.725		34.4698	87.247	55.1569	14.4473	4.03739	40.1976	11.0497
O00220	44.6068	71.8298	49.7996	37.4521	47.3209	49.2941		40.7362		51.9189	89.6293	48.2866																										16.0127	44.4861								3.64405
O00231	1779.65	2090.63	1960.79	1842.78	2085.69	1776.16	1912.12	1605.9	1733.77	1665.09	1898.85	2518.19		178.876	166.84	156.551	125.317	193.478	131.934	112.256	148.672	172.52	186.229	127.085	428.244	487.278	384.439	340.186	439.628	388.683	419.863	496.957	429.971	349.312	388.112	399.64	664.272	832.899	534.365	374.064	387.01	504.751	466.307	500.473	257.598	230.298	162.922	236.04	228.201
O00232	1283.56	1580.09	1355.75	1216.74	1825.34	1442.8	1493.84	1327.17	1441.64	1227.18	1517.69	1889.49	29.6799	172.453	177.069	179.475	148.622	185.252	148.829	152.584	141.231	194.702	202.035	165.929	356.712	289.134	227.272	262.987	344.552	335.669	375.858	295.157	340.524	246.135	306.993	331.689	544.92	686.829	454.531	259.634	243.007	415.495	332.912	360.06	212.282	186.165	162.553	202.196	218.668
O00233	544.293	640.105	578.202	531.187	628.751	460.039	619.45	450.107	556.561	526.986	618.597	823.86		115.541	101.971	100.192	116.216	90.9582	92.457	93.5652	95.6875	76.4739	98.4658	66.1368	175.37	196.402	204.403	228.667	179.019	116.662	144.108	205.522	180.607	103.719	70.8354	188.378	269.381	377.842	275.402	189.229	150.564	290.292	214.36	172.77	135.523	107.201	83.0535	74.3632	117.615
O00244	469.984	696.552	506.134	554.703	760.242	535.818	760.166	509.404	703.286	549.237	667.665	947.103		134.908	94.2109	77.0609	90.9224	423.293	183.636	94.7362	86.5434	120.601	90.2565	76.6737	162.056	73.5006	146.726	121.588	197.677	268.968	62.2729	124.191	250.094	105.883	129.623	105.093	165.149	321.77	182.57	141.345	160.585	220.04	162.008	261.983	80.634	95.7088	50.195	38.5601	89.405
O00255	71.9043	97.5851	84.0394	74.4202	113.597	116.099	129.711	104.489	78.4458	77.6054	80.9048	99.0903			7.51251			18.8608		9.20907	4.41836				21.3797		16.0924		16.0694	21.3323		18.3055	29.5622	38.1071	13.7732		20.9567	19.4018	29.1758	4.17418					12.2632	6.40988		14.6431
O00257	64.5398	63.5626	70.3318		95.6267	44.9655	82.0842	57.6562	58.6246	61.7743		88.6463														108.403											49.4684	49.6837				30.0018							4.1538
O00258	52.7587	36.7312	168.805	41.5098	119.144	90.3408	79.1064	119.24	114.382		128.92	116.419																				22.7658												6.40011
O00264	2134.52	2354.27	1897.6	1586.22	1675.62	1786.87	2067.69	1382.61	1577.26	1198.53	1686.54	2108.47		253.476	91.0812	91.1021	118.822	118.635	154.38	73.3312	146.873	177.769	146.717	59.9533	314.24	392.585	246.238	254.747	270.22	340.409	444.892	333.034	262.132	268.499	183.86	218.936	332.82	1116.13	318.631	480.4	284.639	511.466	278.908	537.944	219.847	143.821	95.2014	183.65	186.172
O00267	623.47	711.123	599.084	588.098	777.119	667.387	761.247	492.176	677.264	695.826	818.443	795.96		110.093	111.263	96.4649	96.234	91.0125	90.1424	72.7882	78.4375	134.332	91.5325	72.5558	229.654	227.024	265.054	244.311	235.523	213.454	199.37	243.971	205.065	141.899	177.35	181.297	355.355	471.924	304.803	225.213	132.638	255.237	279.841	215.433	155.479	122.816	79.5603	94.1532	110.375
O00268	74.482	59.1978	53.5802	64.4163	94.5195	41.9079	76.6101	38.3899	52.4036	49.6512	39.9493	77.3519				17.4561									14.5143					8.45564						14.3052	12.3398					32.1891	21.6436	27.9232	8.4339	5.40242		18.1011	12.5643
O00273	535.667	550.959	430.245	433.214	595.765	445.935	563.692	327.003	467.155	463.266	458.281	707.962		62.3449	59.2883	50.1944	44.1556	30.3333	21.7653	34.9037	46.3545	50.7155	46.1312	33.5517	146.045	138.043	140.862	170.261	169.005	98.7943	138.528	120.335	115.201	90.1241	143.827	105.923	198.937	238.882	151.357	98.9446	92.0722	180.073	138.392	115.573	73.3782	52.4267	60.6395	52.2502	54.3795
O00287		5.76216		17.0467			48.8135		96.8034																						25.2061						10.0389
O00291	19.9415	56.7169	70.3375	27.7703	17.7673	39.27	29.9393	22.929		18.8127	35.8031	16.4414													8.81751			9.08241			28.1425		3.48176				7.68677	11.2049		34.5867	75.2698							5.97754
O00299	3808.97	4410.57	3741.51	3397.75	3667.66	2984.27	3913.12	2695.38	2913.66	2739.17	3734.14	3920.81	28.5829	298.259	307.494	279.342	223.433	252.167	224.358	183.316	247.835	296.284	259.961	203.587	738.749	806.299	691.231	585.711	827.504	693.823	751.052	786.804	665.997	544.267	561.097	727.999	858.193	1395.19	762.745	866.398	531.006	859.319	512.792	777.777	377.021	408.799	294.759	349.74	349.835
O00300									43.3731
O00303	2055.02	2442.59	2337.7	1854.92	2440.41	2001.67	2381.23	1978.78	1948.23	1906.33	2347.41	2829.07		279.528	215.781	249.219	229.088	230.381	185.556	191.159	202.837	267.158	250.106	203.799	794.268	928.773	601.064	589.78	723.852	600.225	626.855	792.613	736.128	464.018	548.765	536.003	1013.16	1211.37	811.675	603.056	529.026	875.681	893.179	731.61	472.385	407.181	240.096	265.057	334.182
O00311	19.3753		4.20093	49.1712	28.3979	41.8652	43.7071	22.8386		40.7001	38.2644	30.4246								11.8542									10.2852	9.75358	11.346	20.0936	9.04859			17.0564		14.2364							4.5896			1.86834
O00329	9.31936		34.9003	62.7143	101.686	93.024			117.167	78.8056																			38.609	17.0621							10.438					41.7802	39.6259
O00330	224.433	149.213	127.684	84.9609	151.758	177.936	147.289	124.377	138.264	152.432	161.647	206.943		47.1902										40.5653	78.6028	31.9212	20.6298	18.7042		31.245		54.0497	16.6655	27.8597	55.2047	15.2828	26.6258	31.9638	35.2573	31.5421	33.8387	57.3425	22.9669	37.0569	19.9166	16.867	27.0213	20.3297	13.0249
O00391		51.196	35.1074	90.6054	74.3595	41.0281	199.34	52.1212	140.284	29.426	53.4068				56.7338	15.3257		101.886	38.2321			60.1939	24.7184		47.1413	60.7166		60.4616	106.068	34.5855	59.1304	140.938	78.0733	25.5947	99.0234	52.5549		49.6339	38.7298	76.7493	73.4035	69.1522	69.7203	14.9777	32.7542				22.7364
O00399	114.535	69.6585	109.52	172.416	184.955	157.065	185.63	128.425	122.942	79.1637	130.339	87.2742				14.9435							31.2851		116.97	18.2739		34.562	35.7558	33.8709	19.861	3.63813	29.1796		18.2142	31.4048		16.4314	8.95382	49.5803		100.564	102.146		5.10725	40.2573	14.3253	8.38514
O00400	98.9206	94.7699	114.825	117.032	92.0839	80.7518	105.613	107.863	118.377	110.02	125.356	135.153																	41.9727	53.4142		13.083			10.1045			31.0526		33.4454		35.1532				11.4835		8.93819
O00401	211.261	254.926	243.423	209.24	316.368	221.834	272.163	183.739	303.331	254.885	300.618	368.061		44.9125	26.6384	31.7953	32.5286	44.1578	30.097	22.4908	63.59	42.3974	27.1226	25.3956	113.436	82.8594	80.0173	94.598	165.335	90.8309	116.144	135.351	88.7827	99.2673	74.0575	65.727	145.706	135.694	123.616	85.4265	68.0124	168.579	113.034	83.7908	66.0467	56.538	28.8173	51.4969	42.8866
O00408	14.0986				30.3344	20.2562		18.6558			63.3069														8.68576														12.8897
O00410	3021.6	3023.71	2968.14	2825.95	3675.37	3082.03	3464.52	2421.77	3225.67	2823.89	3472.82	3871.83		365.436	367.186	367.373	273.438	331.383	274.048	228.928	261.651	388.764	351.568	243.058	889.878	599.396	816.782	669.222	715.262	848.008	623.981	1032.88	733.398	477.106	466.789	626.173	1081.5	1569.14	784.926	673.283	493.904	850.165	736.126	793.747	374.177	367.329	314.719	320.298	383.509
O00411	108.643	97.1045	96.4195	86.8317	112.861	109.523	119.142	70.5599	139.289	84.0462	162.538	152.412	5.05224			100.038	2.56062		48.8354		112.252			13.8932			25.6817	17.0203	30.7324	25.5531	17.5632	9.19706	10.4868	8.58626		25.715	19.8523	19.5201	19.5853			31.4805	25.8451	80.3817	6.3892	11.7278	4.77546	9.09907	19.6476
O00418	55.3895	88.3098	81.7223	84.5602	92.1319	57.4972	156.478	83.5665		121.891	103.263	125.173			30.0745											67.2251	6.70539	17.9103	43.8393		14.6255		25.2943	20.8602			32.0447	46.3574	46.1214		15.1884	69.3972	14.2255	16.259		17.5033		10.2226	11.3
O00422	618.214	617.954	546.135	390.052	470.221	384.072	575.743	389.212	609.337	495.178	558.993	764.684	357.897	117.408	88.8219	88.9597	115.376	107.843	82.5943	76.2597	70.0782	109.635	84.6727	72.317	152.782	213.658	156.848	77.7514	112.728	145.462	147.656	103.997	115.25	171.57	108.055	89.5584	122.639	228.843	152.696	158.665	182.711	144.47	113.045	134.017	68.8826	56.0052	44.7933	84.1673	72.4838
O00425	393.84	427.616	375.462	400.585	380.564	335.062	405.347	347.653	492.398	383.483	442.558	570.975		43.3226	52.3278	50.7714	54.9168	43.038	43.0814	39.4688	48.1807	54.4888	51.2431	33.5595	122.502	94.2793	108.957	121.39	150.612	79.0186	102.647	155.016	102.374	78.2283	56.4157	86.0282	157.947	209.951	124.035	83.5132	108.796	132.644	97.5929	104.098	48.7467	51.2166	31.348	42.8977	54.6953
O00429	1068.52	1045.5	962.571	923.114	1094.03	1038.28	1106.65	809.105	956.443	882.377	1072.54	1310.77		194.809	165.924	174.432	134.539	181.094	154.485	136.747	154.202	174.774	175.175	136.19	457.505	495.691	376.591	333.004	415.355	330.318	362.082	494.228	447.465	257.341	374.945	349.563	620.64	698.531	535.795	356.135	219.567	522.977	458.893	444.993	255.943	232.88	178.832	197.885	237.611
O00442	272.187	262.845	249.594	274.031	336.692	282.776	354.454	234.6	355.035	284.161	339.421	426.526		114.615	85.3272	126.397	72.8794	89.3092	69.2352	92.3932	89.0039	138.525	139.689	84.7463	191.351	150.366	127.022	181.072	192.302	201.482	131.936	148.302	123.482	95.8862	266.876	114.705	334.31	279.857	291.098	140.466	63.7271	248.205	243.921	194.249	157.577	99.9407	78.603	93.6129	158.865
O00443	60.1551	73.717	84.0442	58.3419	84.8055	89.876	103.53	68.2711	112.412	81.0078	89.7307	149.141			22.622		13.71			14.1258				10.6198	29.0298	15.2402	6.03889	19.2511	16.0071	24.1878	24.9641	30.8407	15.824	9.14488	17.281	32.6429	28.2595	33.5124	45.9946	48.4653	24.135	52.6956	76.2621	31.9989	15.5334	10.9399	6.95519	14.44
O00458	74.5757	88.6683	53.9956	99.783	98.4987	95.1093	85.8532	70.495	85.1051	98.7416	80.9048	139.886		10.7614	39.4121	23.5622				11.042	12.3997		11.9413	5.80727	69.0771	18.1165	29.3545	12.9553		18.0898	28.576	28.4375	24.2763	26.9387	11.6515	10.8833	29.6763	34.76	29.8572			61.1369		16.6246	19.894	22.5409	14.6231	16.2269	18.1637
O00459	87.4161	42.4681	118.903		85.7814	26.4786	15.4814	27.6288			33.6945	46.6321																							25.6166		33.7166
O00461	122.963	153.95	119.181	86.8917	141.958	86.148	142.175	112.969	145.612	110.141	152.294	176.067		27.8836	25.4791	29.2017	20.6059	10.5241	22.3042	12.6347	55.867	54.1062	22.6607	9.7795	63.0597	29.3511	21.0755	24.1734		64.3485	33.7504	46.1551	41.7579	31.1902	24.4517	28.4248	38.419	49.0482	41.21	43.3117	31.2648	37.2973	27.7036	32.5284	15.5142	15.315	12.7325	12.8555	16.9976
O00462	104.599	98.5406	94.9102	70.8383	63.2571	58.6247	291.544	44.9088	82.7469	75.5308	135.817	105.875				116.121	6.1363				80.6654	36.9921			46.2448	76.3972	74.8731	45.6239		6.18776	51.4742			13.7433	38.2684	23.7834	77.6355	15.1527	16.2729	44.5072		15.7888		55.0595			30.698	41.1918	19.1443
O00468	82.3544	83.6862	75.3597	60.9889	64.7834	67.9478	85.4801	64.5375	69.2911	67.1712	67.3679	82.767							30.2632						78.6917			27.8767					27.9129			31.6535	61.3068	15.0284	26.9495
O00469	847.303	937.768	1168.09	950.86	1047.91	772.629	762.797	1262.35	1034.28	900.414	1075	1535.53		119.868	75.773	69.8559	50.616	69.6771	110.746	29.0643	61.7134	66.4953	63.9086	63.6179	162.822	176.447	111.481	102.004	200.259	134.196	168.601	183.829	120.539	119.071	88.695	217.311	208.034	262.638	172.501	127.74	119.604	172.452	127.437	165.485	85.3433	103.449	36.7092	106.779	78.8504
O00470	49.9823	74.1562	94.6543	35.5355	90.3686	40.5033	56.6475	58.207	71.1372	62.9231	50.0695	114.056						27.6112			11.2658										21.905		15.8626			15.7525	2.44831	17.1247	22.4533					18.156		3.38519	10.3327	10.1945
O00471	98.0912	89.9883	104.258	95.3382	129.856	82.6073	113.802	116.071	150.404	139.375	158.259	182.739		62.1711	41.7337							662.306		6.92126	34.5174	19.4015	13.3466	23.8889	49.9062	27.5466	59.8274	31.5735	34.9113	43.065	55.0458	48.9318	35.3288	64.1762	76.9614	56.8914	46.8952	39.9375	44.6721	36.3988	24.327	12.3326	18.497	23.1878	36.1823
O00472	11.9095	14.7808		21.0192		19.2143	48.6047	13.0267	48.291	53.7711	45.4904	66.656															14.9925												10.7445			30.4501
O00479	83.9064	43.7664	47.1057	13.8853		26.8201	78.6925	92.3331	171.034	43.5065	72.0863	107.172		25.5566					19.3006	9.99484	71.8202		23.8281					15.704
O00483	962.293	1184.22	1373.65	1208.36	1103.71	918.481	1108.07	1014.45	1037.47	886.448	904.982	1463.08		124.729	64.3219	57.7312	69.7112	67.0659	78.0453	73.2108	85.7176	78.7529	57.4255	57.1215	306.737	214.037	361.541	293.494	246.5	300.444	421.816	326.736	289.544	138.856	183.638	216.205	262.083	425.827	188.821	183.351	217.757	296.895	239.536	176.159	155.467	83.7364	75.5159	105.686	80.9223
O00487	1216.21	1508.18	1231.46	1089.01	1472.87	1063.33	1382.82	992.782	1257.6	1056.01	1421.45	1680.09		147.318	143.516	128.883	91.0008	149.916	90.8138	93.8692	124.084	100.368	141.21	83.5255	351.534	309.855	327.033	315.891	387.312	351.903	317.736	385.979	347.333	223.313	360.444	251.203	527.553	697.08	393.353	351.443	228.265	437.968	328.802	379.104	192.565	190.85	141.765	190.143	142.945
O00488	311.392	219.102	152.825	153.832	312.145	233.91	212.364	150.067	198.838	170.786	238.672	278.015		46.0526	20.7441	14.701					14.3219			10.116	90.9328		32.4308	34.4044		29.213	51.2544	13.4356	15.0059			27.0337	27.5653	54.985	69.4416	54.3823	49.7888	93.5224	62.1962	56.3979	26.8882	33.6084	17.9487	26.5942	32.7142
O00499	468.568	396.666	400.614	426.583	494.168	311.41	519.599	322.514	432.774	390.72	476.104	608.148		57.8431	67.451	63.6889	46.8078	69.0537	28.6267	43.7288	47.9475	58.6228	63.9615	34.5181	124.238	103.324	151.939	113.256	173.183	117.574	120.256	85.3639	130.93	80.2001	84.5307	106.738	162.376	196.884	112.021	138.548	94.1143	142.11	102.742	149.68	75.9872	38.1418	42.2924	51.1312	71.0582
O00505	975.135	1204.48	1041.21	980.703	1078.81	917.753	914.239	803.739	972.177	855.229	1047.7	1344.71		101.782	83.0266	89.3113	51.6315	92.3692	54.3121	57.9644	89.0883	88.5977	87.593	59.7697	242.748	227.785	194.522	224.249	233.562	217.984	198.356	242.808	270.607	134.975	179.46	184.262	372.42	448.446	324.293	229.263	171.611	289.812	198.514	210.286	126.715	123.827	92.3357	136.746	126.283
O00506	262.92	394.622	366.332	205.154	472.775	333.913	330.16	259.998	472.599	441.098	458.489	551.453		66.5062	47.0513	60.6597	32.4131	50.1198	33.464	57.1162	53.1708	69.1283	42.5596	64.3406	229.609	130.347	138.078	141.966	157.52	198.365	136.831	173.275	126.469	80.7417	134.204	170.409	271.423	282.912	240.365	104.039	87.1021	149.084	167.04	82.2296	76.52	64.0781	74.2367	72.9163	111.907
O00507	258.977	354.124	277.741	298.896	368.766	316.4	378.199	245.299	340.469	316.121	371.635	417.64		61.2142	39.5343	34.6713	11.6437	27.1149	28.5332	33.1544	36.3687	1012.42	28.1704	27.7205	117.841	37.7896	98.1566	65.476	87.9847	97.857	92.3358	128.898	87.8406	76.7459	76.7673	76.6589	107.078	148.412	98.9726	73.762	81.8717	104.594	93.7908	87.9519	44.5436	41.5209	25.9514	30.3246	28.797
O00522	27.1825		21.8001	37.3086	12.8808			20.8731	49.1906		13.0944																										27.6976	62.0525								6.04148		5.75763
O00541	1146.16	1099.38	1153.88	794.207	1115.33	883.019	941.378	817.142	905.008	757.561	984.665	1152.72		104.768	81.7876	74.7434	85.7006	123.14	100.147	84.9553	85.5506	137.147	77.0817	50.2035	211.741	285.883	170.409	223.004	239.674	172.875	246.708	235.681	266.958	127.729	177.726	185.073	318.283	470.855	251.438	229.653	214.894	318.114	264.411	247.181	134.129	110.626	112.12	153.185	117.125
O00548	92.2249	96.2432	61.2767	249.838	84.0695	9.95786	604.285	101.391										29.7022								126.86	186.223	187.511	155.598	111.572	108.61	450.676		331.428				167.473	75.8497	188.633	286.352	401.844	132.836	179.518	45.6879	37.0361			24.8925
O00560	253.236	171.869	183.832	209.576	177.962	186.687	202.402	226.075	194.129	168.603	193.871	218.742		30.1345	90.0131	16.4729	61.8032	49.8962	42.1058		10.6922		30.3105	25.002	79.0997	91.1518	90.3849	17.5476	26.2615	52.4946	69.9597	50.4668	43.9326	25.049	56.067	67.9795	102.039	122.117	64.5451	46.7558	32.6063	38.3256	43.6652	57.9097	38.2342	26.5216	20.3322	22.8984	28.2474
O00562	42.351	51.8116	40.6155	49.636	69.5462	36.5646	67.201		77.819	41.5111	76.1756	86.876																			18.7601						25.8963		5.50013					47.9635	26.8596
O00566	155.148	153.426	134.201	82.1972	132.504	121.275	148.106	94.617	129.056	147.484	173.88	172.903		13.552	29.8943				4.83607	11.7403	10.9196	8.24155	9.91455	2.854	74.191	21.4429	20.615	38.5748	7.48865	21.8594	20.2346	32.0244	43.5583		22.1668	45.9001	29.9844	58.1701	20.5848	141.787	18.6228	6.38427	37.1501	20.7718	12.8325	15.2227	9.55206	18.0783
O00567	1067.87	1225.39	984.704	862.839	1077.97	969.837	1093.76	873.454	912.471	891.257	1171.61	1281.42		110.964	78.2363	58.1488	70.0545	83.265	73.5593	80.2485	64.9844	115.201	59.2992	45.1679	162.191	227.497	230.952	213.708	173.931	209.044	149.556	202.987	164.602	103.455	109.688	149.714	210.396	331.131	169.343	122.38	143.495	171.686	181.795	180.121	78.4662	73.6125	51.7255	132.994	70.9101
O00571	3348.88	3761.03	3458.48	3042.8	3736.55	3230.79	3868.03	2877.92	3286.54	3022.83	3356.58	4390.84	13.0494	514.745	513.592	489.334	434.407	505.219	434.18	397.596	433.334	555.478	550.377	414.124	1466.43	1298.16	1217.14	1095.71	1164.02	998.18	1226.09	1284.53	1154.77	789.701	1001.39	926.738	1676.12	1968.22	1531.54	1079.53	806.697	1446.87	1306.19	1248.99	659.487	655.961	522.633	628.014	646.397
O00584																																							15.3032	22.3637					5.60696
O00592	1575.58	1357.79	1348.73	1226.82	1412.13	1035.4	1450.13	1205.4	1348.54	1053.41	1796.96	1435.76		225.189	126.295	118.021	150.786	69.6873	218.476	71.1158	255.168	208.565	116.616	77.2761	250.156	270.941	457.222	231.774	386.661	363.773	351.752	401.36	277.582	247.925	190.406	364.469	400.207	601.15	347.25	368.961	323.502	314.571	244.05	269.066	163.213	116.673	106.214	167.714	109.73
O00623		14.5		6.90142	9.68451			26.9333
O00625	696.011	928.276	669.043	602.307	993.973	759.993	749.96	586.295	629.11	644.596	607.22	1037.99	10.5277	85.4644	74.4268	70.3101	68.7246	78.3281	84.0932	68.7735	64.6324	69.3944	66.762	58.3221	122.97	166.261	158.897	113.923	149.273	122.657	192.653	136.592	161.067	97.9619	134.489	152.46	174.766	211.294	126.333	92.6632	143.056	196.942	121.678	142.489	48.668	77.0081	52.0119	71.0968	97.087
O00629	261.798	321.232	276.388	262.636	326.57	247.183	318.909	312.029	308.279	327.788	359.149	377.613		37.6099	25.6006	40.0218	32.9996	30.1974	29.0033	29.0013	19.261	47.8693	32.9823	26.8258	68.0029	51.3636	72.837	82.2802	104.143	83.1032	90.8303	55.2876	137.906	26.0442	61.3025	78.5864	87.8751	156.906	71.1313	80.882	58.6683	67.8934	101.201	69.9562	40.2606	45.017	29.9607	32.1219	49.0011
O00712	573.12	179.003	171.877	128.481	213.88	122.973	122.84	165.61	122.213	169.043	180.035	226.253		181.931						11.3935				8.64975	31.5608						33.5982	82.3475				15.8019	40.0431	18.8046	27.0243			20.218		36.0806		26.453		13.2926
O00716	83.8577	85.6815	75.5736		73.4063	109.224	122.799	77.3555	72.4559	54.8034	99.9251	36.8133		15.8044		11.8781	8.68003	414.162					5.22559	10.7596		177.289	14.1321		5.90708	12.624			5.68858	22.2971		25.9771	52.1838	8.11028		73.2286				17.7803		20.5074	4.35104	19.0553
O00743	242.729	265.451	262.42	300.746	298.193	278.522	328.961	206.683	278.146	210.618	278.501	280.085	1.83376	20.341	20.6465	40.4689	13.1944	12.6616	29.3863	33.4436	18.7452		19.5169	21.1501	95.261	78.836	175.008	44.2537	103.482	56.3027	44.1996	91.2141	82.3245	56.811	74.1794	44.3404	95.7127	92.6628	57.9658	47.3428	19.9058	89.9235	57.2239	90.2987	58.0514	43.5538	33.643	38.2872	28.0498
O00746				5.71324	21.3846							89.6541																						23.7367				29.1742								19.7686
O00748																																			77.6477
O00754		65.8736					9.82635	41.0573	203.799	34.6826															29.0697	14.4786	53.2877	34.3002	81.1705	35.1335		35.473										19.5379
O00762	744.807	554.702	499	375.237	716.898	627.25	807.452	691.727	911.32	754.68	599.491	943.582		108.592	67.2902	85.7272	107.17	118.302	84.5189	73.6422	89.8385	127.816	102.814	66.8684	226.439	133.301	85.52	132.642	204.208	115.718	140.675	265.671	130.471	76.42	129.771	313.82	213.369	322.598	221.503	200.478	139.763	217.42	276.53	150.796	104.772	103.019	148.561	186.387	120.946
O00764	710.42	783.924	692.923	774.472	875.791	644.758	869.4	639.735	941.193	815.964	899.782	1059.1		65.6008	89.3904	74.6302	70.276	62.2091	77.0948	75.46	53.3251	56.5954	72.0462	60.1069	145.641	155.616	139.637	100.669	162.334	198.746	178.25	173.734	143.737	65.2719	153.636	188.699	151.648	259.268	130.37	108.073	152.581	212.708	88.2655	131.004	85.288	89.6855	46.5167	49.7538	73.3654
O00767	563.829	713.28	697.835	536.133	653.93	447.884	597.842	449.769	484.978	455.519	528.891	700.695		67.4416	80.304	34.7745	104.188		118.689	36.5949	79.2148	72.5146	91.4645	30.4217	120.473	89.0287	107.254	86.6021	124.26	93.8889	121.504	152.716	110.692	113.225	30.1532	51.2861	114.099	207.67	122.999	148.072	68.2314	119.615	95.8706	156.327	60.548	59.9906	30.0689	30.0117	37.9518
O14492		140.45		193.181																							155.837	156.217				213.912					37.423		65.6823		313.044		172.692
O14497	132.083	156.533	95.0282	80.8933	150.654	114.458	112.221	75.3967	131.141	120.268	158.329	179.238		260.143				8.30092				54.3706	232.148		62.3843		35.998	19.5864	148.413	21.8232			30.7638			36.7942	27.3461	40.4096	36.4616	22.4497		48.7393	49.8483		22.1345	13.2064	26.6866	20.7295
O14513
O14519	128.459	225.85	271.554	92.2096	283.303	240.086	165.673	221.279	230.959	178.37	226.056	218.308		30.2306		30.0248	31.0001		23.4386			74.4604		39.5043	53.4595			100.094	44.205	9.97762	11.2009	48.9608	4.51795	82.2591	32.0939		51.8978	47.6789	89.7452	18.9397	34.4229	30.2129	54.0459	78.7623	26.5486	4.41038	13.0937	33.2097	28.8373
O14521	258.775	167.789	89.2611	189.333	308.015	192.156	197.528	184.952	149.087	140.828	238.244	225.231				77.1286			129.466					91.4037		7.50092	40.9827			6.22641	34.7742	18.6942	21.4201		4.69373			68.3541				40.3979			11.0024	5.69246	10.5856	9.57887	5.8492
O14523
O14524	48.4407	141.465	77.0742	93.8806	98.5798	68.6827	63.5853	97.4036	51.3465	69.8313																															27.7989
O14529	67.494		67.5376	77.0064	126.36	95.5462		61.1048	42.0365	75.7892	79.6672	109.25															35.7864			14.6806					20.4859		23.5359			90.8492		35.63						4.71904
O14530	160.743	219.414	180.702	145.836	245.742	192.924	211.594	141.725	208.105	211.712	218.154	265.551		29.4634	35.2584	28.603	25.8646	77.4955	31.0724	14.8677	18.7889	39.3245	21.8603	12.0818	68.3273	41.2227	60.719	53.5915	78.7844	43.6797	60.9388	49.2807	55.7371	38.8667	56.1776	43.4899	57.9532	71.6794	61.4654	69.4266	41.348	85.4297	53.8398	60.5872	20.4405	34.9409	17.5133	33.3042	27.0916
O14545	119.419	151.656	115.012	98.5652	54.5835	65.744	112.361	33.3808	99.9693	63.9828	97.103	153.938		12.719	24.5916	30.6827	23.9884		32.9761	22.681			19.8706	16.6657	28.2383		46.9406	11.7879	19.1943	4.53569	31.5441	17.5448	31.7533			10.7293	40.6925	37.2388	9.36715	36.6954		9.03966	61.1628	50.2671	15.6995	8.16852	13.3788	29.1196	12.4991
O14548	118.873	146.537	150.979	121.25	163.291	134.345	188.142	146.036	146.489	134.162	148.2	251.643		57.8973	49.6177	11.7406			9.14475				6.7412	8.17913	53.7238		17.027	7.20666	19.4774	64.3876	20.845	18.651	10.2833		73.2511	34.452	48.8529	57.3884	27.2313	17.2975	38.1768	60.038	28.3527	50.9122	1.89114	5.64478	3.62666	13.477	9.87281
O14561	209.587	297.223	233.338	296.066	169.366	179.091	257.284	186.392	180.048	159.75	175.772	349.265		36.9824	27.1556					12.587				11.7772	25.8982	37.8059	12.2024			63.411		134.913				2.94005	67.8692	41.8856	36.168			62.4212	38.5783	47.2291		15.197	15.5737	8.63881
O14562	356.109	432.992	495.196	388.781	533.337	407.494	550.934	359.765	418.62	409.486	489.518	609.875		76.3066	73.8116	93.5511	64.8283	120.155	61.7271	71.1064	122.103	119.024	86.9884	52.4031	166.581	88.1115	137.613	132.469	178.675	108.739	123.307	195.859	174.007	80.7706	103.857	105.286	182.43	271.989	167.178	135.746	137.232	172.882	155.532	143.627	77.7418	78.1593	50.9314	72.0601	81.451
O14569				76.9191	69.266		92.2966		28.9037	96.1051		86.3019
O14578	1094.44	1583.75	1059.02	908.837	1872.4	835.914	1565.14	730.835	1710.76	1231.84	938.5	1605.89		335.968					596.472		2348			404.748	902.115	283.788	31893.7	36149.8	35787	800.685	47469.4	220.565	54.842	48908.5	629.805	184.125	396.326	268.565	31.6817	1832.65	2001.55	1964.14	1706.38		909.255		1390.69	234.971	647.234
O14579	533.454	623.62	588.535	588.694	739.739	700.935	636.317	546.218	690.306	653.341	747.694	871.654		66.27	70.8467	65.9667	40.931	68.6617	67.78	44.5102	61.7628	102.45	73.5908	50.2864	160.633	125.272	136.231	92.3535	142.936	170.826	129.735	184.381	158.283	100.389	116.536	135.567	211.298	258.587	173.031	138.168	97.5125	188.292	141.641	158.136	73.6206	66.2115	54.5672	50.3684	71.4468
O14593	55.7682	56.8942	30.9654		51.4538	60.0491	49.7985	34.8585	62.286	23.796	17.0223	47.5657																									49.193	13.2219
O14617	420.732	465.652	477.776	461.693	565.71	471.878	603.977	450.364	543.064	480.136	603.781	743.057		77.0345	81.1268	78.7711	73.9008	92.0379	79.0369	56.2476	63.4744	98.4947	83.7929	56.5487	224.798	232.486	213.543	161.697	215.958	155.218	247.155	235.521	224.029	124.356	168.152	157.817	321.729	362.697	303.7	181.684	132.41	239.867	225.177	211.347	132.929	118.174	73.4843	77.0987	116.48
O14618	141.673	213.227	175.82	230.18	227.817	190.142	206.636	134.799	211.975	170.792	148.31	199.008				24.1997			27.6693	26.2366				13.6328	60.2875	24.9111		27.4416			35.8147			23.5068	23.0865	14.1484	36.3447	65.701	43.5999	6.29271		58.0918		26.6276	14.9283	12.8764			31.1307
O14639	138.626	106.824	106.607	84.7447	120.531	125.651	115.641	113.205	119.895	98.3076	108.098	162.894		32.3521	24.7387							209.75	14.8033	15.6644	19.9918		37.7105			13.6857	73.7102				35.995	31.0169	19.4641	32.9256	36.7076	30.7189	18.5791	25.0831	33.9461	42.7237	13.4502	11.5065	19.1399	31.5689	12.5545
O14640;P54792	112.864		47.011	44.5186	12.5284	36.7615	35.4957		83.4191		47.9561	75.8018																					14.6758				28.0316	47.1189	27.8824			4.09013				3.30656
O14641	113.645	112.688	96.6048	106.74	109.806	89.4261	94.3831	88.0629	120.992	111.837	118.264	145.141		17.5649	26.1211	35.9539			18.2244	9.66251	81.1415	16.5474	44.5498	26.0801	45.6102	31.5548	18.8209	22.2656	101.302	62.0204	42.6736	28.0311	23.8072		32.5433	66.448	60.3252	109.995	72.8729	38.2	68.5144	30.1093	60.1716	49.7998	24.3435	18.5044	17.0123	11.3228	22.0974
O14646	111.243	115.74	102.541	113.094	132.54	133.188	112.782	89.5139	139.231	129.486	121.542	154.164		26.3323	14.8157	28.2322		10.9992	33.0034	15.1215	11.1968	13.6131		8.76218	51.687	42.1581	33.4883	41.8751	38.332	45.3055	68.5191	30.6464	43.8569	35.6609	31.8438	26.4618	49.4403	57.594	49.2868	45.0802	24.632	50.2338	58.0117	37.9285	25.404	13.3854	18.1659	20.7358	11.4356
O14647	50.2527	81.1023	91.0629	45.0396	75.7622	43.5826	60.9654	50.6812	110.539	89.7979	76.9827	115.103										32.2335											21.2668					15.6631	31.8855	26.1075				12.8029			7.66149
O14653	93.9127	96.0269	98.2245	85.2721	171.532	104.112	137.746	109.676	237.376	185.904	159.401	186.395									46.8109		14.6428	7.58439	34.4475	14.5505	29.3753	29.7633	63.2066				20.8653			33.556	13.9975	16.6488	22.9354		35.0161		17.6976		5.67804		2.9221	15.1364
O14654	53.2771	80.5023	55.2765	33.7611	38.1471	41.6757	66.1088	62.8977	88.1985	42.5807	34.2643	61.4398				25.5077		25.4134	13.4192				23.3112	13.8357	56.1647	56.4378	55.4623	55.7845	23.3281	51.1546	50.4606	34.0765	59.8036		36.8763	28.2427	48.6137	114.209	37.944	17.0847	48.3662	33.2898	58.1306	28.4766	13.3432	19.8964	25.0515	23.5612	30.3927
O14656	218.937	222.427	189.258	187.048	319.643	280.049	244.142	244.336	351.965	324.231	392.469	409.772		43.8952		104.012			90.0961	36.3571			22.983	65.942	107.395	31.8609	39.8072	57.4428	31.688	47.654	70.5714	66.4239	17.8786	36.8885	152.256	67.4166	70.9048	80.5672	73.1791	107.046		78.0589	42.8095	66.3608	29.6495	28.5975	23.1722	18.3209	41.9599
O14657	125.791	97.6318	84.0848	108.041	139.998	87.9904	166.446	88.6851	126.589	119.898	159.693	178.495													65.4932	60.5554			46.9271	13.8028	58.9106	24.2246		1053.67		9.57475	20.5858	41.1897	7.99816						16.4752	17.8586	12.5192	7.22964
O14662	58.6462	73.0051	45.8033	47.4332	99.4891	44.7422	88.0919	76.0666	79.4871	73.0526	108.713	160.102													22.4033				32.4738	27.7128	38.1654	18.4648						32.7469	2.02707				17.0737
O14672	132.173	154.487	147.142	157.36	159.712	120.616	163.989	143.516	255.067	117.1	157.942	187.913		26.907						35.3385				14.7061		30.7731	42.4445	33.1897	33.2541	10.5824		45.9254	30.1411	60.0774	64.2517		30.9963	41.7966	27.5866		3.15273	143.56		86.7855	17.2721	2.16754	16.8212
O14681	92.754	27.6841	85.5223	76.8179	99.4464	110.999	203.987	106.43	191.022	96.7865	156.889	232.004													39.5194			18.0114		29.3221		13.9837		56.8551		23.5314	27.3296	41.0731	45.2655	23.8498			18.4031	29.3051	8.17485	5.31426	25.3858	10.2964
O14684	204.116	401.473	200.525	399.847	236.962	387.642	230.902	245.181	474.638	242.925	421.891	486.034													145.665	74.7449		42.7186		72.4113		183.855		8.96608		32.2092	115.2	67.0451	14.3001	101.457					45.4189		50.1273	74.9102	52.4297
O14686	23.501		54.98			8.87232	30.0834	15.7787	13.9541		6.05828	56.5377								20.1287					36.7512		16.3833			9.56686								6.07798								6.44413	7.06057	2.21178	4.03319
O14715	13.6537		17.1223			51.5836	80.8602			38.606		40.9379														17.1299		9.37179							23.3249		17.1492	49.8703						8.72999				5.23694
O14717											21.549
O14727	21.3083	42.916	38.3123	70.646	33.927	30.5063	58.2685	37.1276	56.9486	45.5233	47.7778	73.9094				33.5187				7.8138						11.5005				15.7751		44.4047				32.0611	13.654	31.5437	8.22494			26.3397		19.1975	2.94114		11.9979
O14732	255.192	558.856	245.854	305.992	400.272	356.498	646.428	210.56	686.958	385.053	554.721	435.231		44.7865	64.0898	62.0196	59.1704	215.162	63.1855	30.9767	92.3104	142.281	94.6901	13.5614	202.672	146.347	113.476	41.4585	355.374	157.509	367.654	215.343	184.712	330.673	371.883	79.375	85.8606	252.28	121.785	309.914	275.775	415.246	225.31	208.407	93.3706	32.9611	24.1727	19.4594	76.471
O14733	75.718	120.929	81.3036	30.5359	105.186	93.3496	119.797	71.1039	196.238	94.8844	117.701	120.715		57.3269		30.0531	37.7823			27.014		92.4284	32.4734	18.2849	64.8074	31.891	17.594	32.108	45.8954	21.6147	28.849	28.9992	72.88	45.1251	56.1187	24.2145	91.1897	97.2451	41.9143	89.7072	26.1932	79.3147	50.8578	56.2926	29.3172	19.2461	20.8485	26.3015	33.8864
O14734	87.8606	106.293	139.272	73.5021	107.296	96.3115	131.926	81.5477	93.9594	74.3402	98.783	102.621		10.8237											81.5702	11.1732	5.50365	14.4309	4.92579	6.10324		22.0042		31.2598			21.2211	27.849	11.7696	10.3061		35.5513		19.2967	10.5585	9.4397	6.57843	7.50351	8.37016
O14735	233.055	254.864	205.912	101.757	187.449	216.372	133.953	250.58	291.729	180.754	220.209	373.086		45.1035	23.3673	38.9228		48.3239		20.9211		52.0093		23.2928	73.6987	24.4985	24.5837	17.2976	77.7114	43.8849		51.9783	45.8665	43.9441	15.9813	15.7282	35.148	95.525	38.2684	75.6303	167.663	36.8011	58.1007		11.7641	11.5399	16.654	16.5319	37.1586
O14737	1153.78	1261.82	1268.68	1176.22	1562.54	1239.62	1639.14	1085.21	1402.58	1359.93	1538.36	1635.74		290.97	296.042	300.145	292.15	331.181	269.108	275.001	308.884	328.115	319.484	241.635	499.565	462.054	383.007	331.477	406.903	413.053	322.689	392.466	374.611	259.128	288.982	378.548	637.708	914.541	631.961	650.338	279.685	668.955	628.319	593.252	374.934	293.519	316.406	269.614	284.78
O14744	1190.5	1376.34	1349.23	1185.1	1434.33	1191.97	1527.12	972.494	1286.56	1171.33	1475.11	1708.62		152.982	154.059	157.835	133.157	174.218	120.433	112.869	154.437	185.825	173.303	95.6274	351.483	322.077	284.599	326.21	461.798	352.605	363.784	365.616	313.137	293.088	261.608	248.786	390.584	524.882	351.595	361.049	352.082	389.279	333.319	324.594	146.231	120.905	116.21	132.651	158.435
O14745	1526.59	1542.3	1906.51	1341.2	1880.25	1773.59	1602.39	1434.42	1312.05	1193.73	1502.97	1997.24		190.868	121.86	134.76	131.475	120.527	150.981	113.19	87.6446	111.035	128.636	108.438	328.78	516.999	419.008	304.818	411.204	404.252	389.105	385.77	443.42	231.941	276.316	362.435	505.723	584.976	439.582	462.64	263.901	417.858	400.362	432.308	223.448	219.612	143.14	191.186	185.609
O14757	173.302	163.665	149.058	156.967	156.965	130.227	175.314	89.2394	154.136	113.022	160.371	203.763		22.8773	35.2967	40.3949			64.9297	22.2696		50.7668	18.7435	16.5965	92.1094	63.4232	99.5172	38.1207	18.2817	53.3703	41.7532	80.5147	99.7109	44.9872	62.7752	54.5577	89.8824	97.9541	68.5632	63.1929	34.1973	114.257	94.8219	58.229	17.0034	16.3813	29.8771	18.4896	27.7112
O14763	45.7483	4.67054	298.194		27.2884	27.8491		55.4092			99.2614																16.0494											12.1124
O14770
O14772			25.3628									70.8456
O14773	247.403	485.815	357.36	403.956	446.55	360.079	540.043	459.355	1005.95	361.29	558.219	576.1		85.5274	68.6278	55.0447	85.7046	117.456	78.9062	42.8864	82.2682	166.656	73.0738	44.8971	253.367	218.76	134.259	64.0961	346.012	240.643	312.441	147.298	188.999	156.565	216.869	115.163	134.792	242.643	143.78	182.641	142.723	261.01	180.103	208.209	63.092	31.7823	40.9308	29.3739	88.9999
O14775		46.12	24.3845					14.5682																	15.708
O14776	802.878	749.321	572.455	543.642	781.06	601.875	702.161	480.554	629.614	597.48	735.203	771.833	82.8137	86.9417	64.0505	70.2612	74.021	70.0462	64.3937	54.872	65.4292	88.3415	66.8669	43.1594	184.246	171.755	188.953	199.838	151.757	184.224	186.446	164.736	195.425	129.215	159.02	172.797	229.291	357.265	210.587	174.396	100.852	227.275	227.464	174.733	112.32	102.6	71.828	110.434	88.7266
O14777	113.473	120.292	102.197	95.7325	152.713	119.515	175.798	120.213	148.047	128.898	149.206	133.539		17.9675									99.7765	8.60803	48.3853	33.9393	52.308	13.9991	16.078	33.7303	30.6618	30.4758	38.3967	81.2819	30.6183	16.9341	48.9178	67.2711	38.6726	111.163	57.0457	37.7341	56.4087	44.6024	16.27	17.3088	16.4846	16.1894	22.2731
O14782					148.096							302.673												8.25976									15.9221					74.6775
O14787	91.3079	93.4675	81.6771	91.0165	105.126	82.885	130.944	73.9895	139.918	108.043	92.8714	157.659		20.9788	14.5164	83.4143	72.5121		28.2426	8.90105		29.054		36.7076	46.8384	41.6026	21.5533	69.0973	33.005	6.00735	35.9022	20.7021	24.9422	22.5973	18.6145	36.9678	39.7782	35.9392	54.3498	55.7427	39.8546	23.227	36.8792	14.7883	10.8007	8.91473	18.4244	15.0103	33.9211
O14795	51.834	59.8064		64.262	33.548	48.317	80.0803	12.6404		59.9154	53.0019	50.6988												20.0063	50.506												15.9761	15.8213										4.79884
O14802	117.594	122.85	105.53	100.46	119.485	106.849	134.464	89.6043	121.48	127.886	152.19	170.21		34.2846	41.6805	33.7327					21.2677		27.1381	23.0447	77.5972	52.9511	46.0919	78.8916	32.2855	37.3872	56.3417	84.8937	44.8652	75.2555	50.6863	47.7246	73.5344	83.5219	62.8398	51.5703	32.8398	70.8014	46.4881	54.7698	25.8151	23.5723	18.1855	22.3522	26.665
O14818	2554.09	3579	3066.52	2871.26	3464.45	2936.81	4089.34	2629.49	3221.68	2590.96	3086.17	3843.78		289.526	263.782	274.925	233.065	406.08	248.696	199.143	323.869	451.813	293.01	149.963	776.087	2282.73	821.8	675.326	1646.67	920.341	943.166	1074.31	906.065	809.951	628.705	637.466	995.541	1363.09	861.164	793.774	971.207	1364.57	907.209	847.525	445.221	329.828	229.268	357.585	336.196
O14827					26.5331		45.031																					12.1258											52.6501		63.5695	45.2601	36.1271			9.99014
O14828	346.638	417.422	431.588	364.477	469.652	404.706	466.075	373.954	349.307	367.669	459.653	527.615		75.1532	36.7281	44.4715	26.5424	54.7266	44.5869	27.6791	81.5141		38.1719	35.0262	105.409	69.9784	113.031	56.1984	97.3031	150.871	141.869	84.041	66.7571	49.1774	49.0773	48.8608	156.222	214.204	118.05	80.2174	101.205	134.182	153.968	99.1835	42.8804	64.5188	67.6556	36.9041	47.8105
O14841	17.1025		86.1277		84.7372		155.509	76.0311	61.2221	74.8009	51.7964	104.127													86.8508	8.37937			30.3054	33.9656					19.4564				7.11936		38.434	47.4703		20.1199
O14874	106.014	137.123	110.805	63.6025	136.994	107.478	170.441	110.609	144.595	91.3244	113.606	142.184													51.721	67.3861	20.947			44.3568	14.9457	11.1396				15.2463	23.8346	13.2822	55.2072	18.1373	56.5323			15.1213		12.619		11.7185	21.7623
O14879
O14880	1499.59	1591.46	1189.66	1470.7	1796.06	1528.09	1363.04	1614.32	1552.42	1632.4	1696.3	2619.79	12.6328	176.011	141.726	137.532	119.1	115.279	95.8205	68.11	113.545	169.429	148.535	146.669	453.01	377.852	263.248	164.042	298.361	331.244	210.471	244.437	284.67	421.572	179.943	292.949	338.161	565.58	290.54	228.33	148.571	245.432	92.0816	270.763	127.332	91.1927	37.3499	159.889	177.041
O14893	192.596	225.032	198.87	140.344	128.841	182.767	193.569	149.25	199.292	150.39	224.559	254.547		50.9006	12.8757	29.9254				26.6317		24.3209			80.6737	23.5353	48.9524	83.6778	44.594	8.31989	64.2352	51.0348	77.7195	99.4821		74.2897	80.6427	57.7458	25.3727			88.7623	138.482		34.9385	24.9368	41.772	33.4304	21.1949
O14907	291.371	221.267	316.134	220.144	382.997	270.155	328.202	270.881	339.881	232.713	310.419	307.293		41.0131	43.9485	13.4858	15.9169	89.6981	23.2386	31.1447	29.5093	62.8123	65.624	32.6789	102.773	44.2191	43.3266	28.8082	147.247	23.2921	53.6686	40.1712	63.8162	57.2377	85.2273	85.8165	89.9898	138.504	106.082	56.4357	59.8614	49.0182	61.1068	33.6457	40.1972	27.7038	10.8011	10.599	15.6819
O14908	241.995	230.944	239.85	209.9	302.499	230.101	281.288	224.382	258.182	248.03	269.141	338.433		38.9133	42.9386	43.4156	24.648	44.2895	56.3334	28.3235	45.1696	44.6	34.8761	33.5264	100.861	69.7329	57.4164	75.1701	106.444	73.6186	66.5611	103.324	123.301	57.4505	70.5797	91.4603	146.183	178.876	135.137	73.2157	49.6407	124.063	120.194	96.5465	63.3782	44.869	45.8115	46.2783	46.0939
O14920	118.74	89.9569	126.633	76.6985	169.831	97.0821	134.698	96.7589	118.741	101.635	163.913	125.533					77.2709			109.776		47.3663		0.765833	51.904	30.4759	22.9827	51.2049	33.77	10.155		20.3453	23.8954	9.58229	14.1024	21.682	31.1714	38.0447	22.0234	13.4626			76.0511	13.1692	13.3861	9.38909	18.6587	6.9124	43.7593
O14925	291.446	272.91	192.532	215.515	425.773	409.702	448.191	387.705	373.952	381.768	506.961	485.103		96.1569	38.8243		31.6625	38.0893	35.9533	28.0191	39.8944	67.6349	33.6065	24.6017	60.4717	86.1894	121.309	34.7481	259.681	64.6646	39.1478	109.291	59.8749	29.3246	40.4117	23.2391	96.6727	113.708	110.07	93.5477	88.3693	104.832	64.3527	95.3092	57.0006	34.4965	33.3499	46.9059	44.1686
O14929	499.836	510.828	454.408	465.78	723.247	590.568	498.919	412.438	551.495	442.98	617.54	689.636	29.9383	71.5943	84.6195	77.2276	56.0171	69.0714	53.5727	52.4079	70.62	78.3549	78.0843	85.222	176.594	178.91	181.302	192.919	212.246	175.586	120.37	197.106	190.718	74.3714	138.214	180.572	245.894	268.801	276.802	129.419	139.384	239.45	214.336	186.214	120.106	87.2839	79.1157	88.4775	94.8616
O14936	300.855	212.203	183.326	248.815	332.201	267.19	260.635	230.819	254.149	264.89	290.499	396.072		32.3565	25.4332	22.4616	25.7179	28.5627	24.3098	12.9648	24.969	31.8064	49.7264	18.4386	72.3967	75.7813	84.122	78.9041	129.642	84.3621	96.7355	90.9995	59.1848	87.2064	63.1066	76.7105	111.763	177.127	100.073	71.9774	14.7826	105.23	122.727	84.0065	34.384	25.4764	25.6512	36.9247	31.8499
O14939																																																	3.34582
O14949	575.71	670.36	709.806	538.822	735.063	541.956	556.203	619.945	610.478	550.164	683.893	891.908		64.2904	56.876	61.5916			61.857	42.1494	43.3433	60.2735	32.9101	22.684	116.993	46.8353	57.466	68.8849	78.3155	162.662	103.047	133.918	100.644	112.302	103.056	134.324	133.945	164.923	104.879	103.802	102.196	165.001	109.231	155.006	39.6301	37.4759	30.2176	46.7782	44.3942
O14950;P19105	3218.71	3310.07	1814.29	3379.98	3623.9	2816.55	2957	2279.66	2571.14	2799.89	3550.2	3461.98		338.599	336.598	265.86	230.81	312.184	230.8	177.345	257.254	300.717	273.668	237.195	560.846	677.007	718.251	696.569	836.196	724.438	1174.51	965.534	872.99	486.555	708.589	970.461	821.818	1103.11	943.339	616.296	535.311	988.609	658.392	845.592	822.02	457.739	378.439	208.207	252.616
O14957	782.128	508.9	702.094	487.7	648.862	785.245	443.895	634.245	792.598	863.454	682.309	1242.76		12.6052			64.5713							16.8223	129.706	94.4832		91.2356		183.422	105.007	117.793	163.157		48.7308	184.54	164.89	317.524	200.803			98.2043	41.1818	77.3909	68.8759	25.1635	35.3488	43.5765	79.5427
O14964	283.596	239.853	338.899	292.195	314.981	285.208	320.418	242.888	345.95	330.45	327.787	479.052		43.1949	40.7741	33.9326	31.4417	44.021	52.2694	22.6205	32.8486	39.6777	26.8048	22.3049	73.4685	61.0026	92.9505	64.8688	109.773	86.8229	95.5779	90.9975	102.275	67.7671	102.266	83.8538	112.162	137.347	112.679	84.5075	92.7339	97.1091	94.9483	82.84	59.5547	47.1832	33.2149	32.4846	33.4985
O14965	368.317	229.33	152.013	178.214	389.429	280.22	349.851	340.702	525.65	319.197	391.964	481.372		113.44		86.7418			62.7405	19.9925		50.9811	8.2853	40.213	123.183	38.028	54.4803	48.6125		31.3953	79.5418	53.8851	56.3372	17.3433	134.15	95.7367	100.063	144.404	73.0488	39.8437	39.8823	61.3223	74.5117	69.5857	27.6358	36.0895	29.0446	65.1024	49.054
O14966	46.0345	99.4899	100.694	69.5716	113.927	58.9801	144.771	98.4396		124.258	148.327	229.182																										32.8082
O14967	78.8583	65.5174	88.9263	42.3473	61.6285	43.8674	72.3311	34.1194	80.8648	58.3538		76.6933															10.3865					32.8747			23.1632		10.4765										10.6506	12.9389
O14972	111.66	132.707	78.9612	90.0295	125.098	118.084	153.514	68.6159	163.095	107.178	124.405	164.822		17.7558		15.8746	9.51245		24.7573		23.1628		12.4136	12.785	45.4919		17.9214	14.4287	35.602	32.855	15.628	6.93985	19.2749	8.93708	18.8667	14.1761	40.963	101.364	69.7396	52.9347		20.0538	49.1313	38.6266	19.656	16.197	10.8767	20.7002	18.1447
O14974	255.889	346.03	286.572	262.794	264.844	251.762	273.845	213.54	261.155	221.171	304.335	373.686		47.0856	40.4069	48.4296	44.9999	41.5377	38.6098	31.2612	41.3067	83.6837	35.0142	25.3221	88.9693	81.5823	100.677	86.5788	105.694	53.9073	57.1906	79.2081	98.7537	65.5221	35.9694	75.701	86.4562	150.94	73.5161	101.501	93.8054	104.075	102.407	89.5989	43.9944	37.6929	26.61	34.9863	37.7544
O14975	109.896	83.215	50.8447	75.272	126.434	106.38	107.481	83.5092	109.743	89.0185	130.768	126.656			51.4642									150.346	59.3151	13.5285	14.8454		42.2908				4.55188	12.4793		14.1121	12.5108	25.4036	30.1988	6.47432	29.9788	24.2405	24.4159				5.34096	4.91059	9.23599
O14976	102.797	148.973	108.167	98.8509	131.265	100.611	157.151	101.729	155.18	124.807	155.305	209.991		43.2592	22.0782	44.9846	28.8876		57.2925	23.1186	25.8283	42.1203	32.889	21.7185	80.1068	61.4047	46.2852	55.5303	82.6936	62.176	45.6446	98.7135	48.3855	95.0043	44.7528	54.3515	53.4338	85.6459	61.5315	56.1384	52.5772	81.9748	76.8993	56.2918	17.6805	26.1916	18.1341	26.1934	28.5509
O14979	7464.96	7211.03	7370.4	6247.25	8425.36	6598.23	6858.95	5393.37	5581.15	5632.21	5995.19	6715.56	9.57149	1082.96	618.737	589.124	460.2	643.741	652.62	509.882	558.828	735.085	518.689	505.246	2706.13	2045.68	1996.8	1893.77	1872.33	2278.25	1724.33	2366.47	1932.26	1303.3	1734.77	1979.94	2791.36	3570.7	2485.78	1697.61	1315.19	2312.11	1704.83	1804.77	1375.36	1099.61	476.918	716.391	788.886
O14980	942.34	1018.8	1018.88	927.034	1064.29	1016.4	981.679	746.483	1002.45	810.812	1081.7	1216.32		104.385	90.5345	94.3775	67.6032	86.4661	80.0486	63.7017	70.9969	105.472	103.687	73.4433	253.014	164.903	152.806	160.932	196.51	233.522	182.837	216.539	238.514	106.55	162.182	189.853	289.496	355.868	253.325	180.245	108.44	216.415	186.011	184.658	100.377	130.309	79.2686	90.9359	89.7059
O14981	210.435	234.051	216.157	183.778	216.939	209.865	216.341	159.688	246.409	187.401	220.157	295.869		45.017	71.5066	41.3911	20.3302	42.4565	76.7352	24.136	36.6348	29.9006	35.2938	27.8349	143.818	100.991	113.35	84.4399	119.684	83.669	108.489	94.6676	103.198	72.5044	69.4489	59.6768	138.546	160.857	115.643	83.4791	27.3264	107.468	93.6133	116.476	45.4549	43.0707	33.2942	26.846	45.1525
O15013	96.4045	110.977	88.6084	117.428	146.669	119.592	147.554	81.0108	185.099	155.084	152.789	182.139			31.886	18.4589					107.407		35.3718	11.1857	49.6941	33.6056	42.7874	39.0255	14.5699	50.444	14.2622	39.3632	40.509	19.5679	79.814	38.8819	47.8852	93.3242	42.8555	55.9919	40.3119	55.4626	33.6426	56.1295	26.7505	17.1353	9.11501	14.323	18.6117
O15014	45.0765	36.4394	52.9751	91.6974	19.6621				81.0417	23.519	65.7587									8.15346																		23.7608								2.85918
O15020	907.912	916.995	907.7	843.8	1146.93	911.172	1198.67	799.564	893.839	883.476	1066.95	1229.65	5.47732	135.724	95.2858	84.3323	76.1807	73.1022	81.741	46.1042	74.7727	100.607	81.3156	66.924	328.316	237.247	194.574	276.173	236.043	249.702	294.073	364.226	259.442	156.63	252.641	224.97	275.519	430.401	411.165	262.855	248.191	321.471	201.083	235.595	126.047	92.9377	106.616	99.1847	102.688
O15021			24.4189
O15027	246.378	242.922	268.343	257.351	297.136	261.173	367.127	226.244	313.6	283.484	307.247	435.309		45.2105	51.4168	35.1218	31.2813	38.1397	25.1426	32.0294	53.6132	37.7131	47.8631	31.4897	97.8746	54.935	71.6625	60.2373	104.336	59.7275	65.792	106.593	69.8814	76.3159	70.1535	60.4588	118.884	162.896	98.149	100.738	72.2626	105.118	83.8719	84.4591	42.1015	29.4931	29.9469	35.7984	39.1551
O15031	234.015	266.114	257.271	221.269	271.417	208.033	257.001	164.326	213.956	190.363	271.724	329.572	211.739		89.578	26.8854	134.141		17.483		37.7003			40.4408	63.2494	57.6118	21.0403	61.5053	31.4485	9.19074	49.6293	22.7796	20.786		41.6967	17.5444	52.1919	46.504	61.4792	70.1036	43.4014		40.5108	49.6462	21.1637	16.9263	18.6194	30.8602	19.5156
O15040																												46.8143							24.3022
O15042	577.276	685.739	660.714	441.921	596.178	544.293	602.442	513.125	563.91	553.546	507.864	701.203		93.2639	72.0221	72.1585	56.4283	83.6617	69.9709	60.1003	63.703	89.0354	66.5773	52.0275	183.921	197.738	115.225	137.857	170.691	116.556	129.976	189.108	178.464	111.59	142.17	134.564	224.795	300.408	204.082	169.508	83.7608	168.144	168.79	175.344	89.9899	82.9886	68.4869	77.9585	90.6793
O15047	56.668	55.9304	55.7698	40.6776	55.9984	39.4643	66.1052	40.6865	59.0159	37.7689	57.2194	65.0685		10.128						37.7956		11.6876			30.3476			8.38064	17.8829	17.0808	7.12725	26.3408				6.84782	6.36334	35.1266	18.2389				8.9454	35.9306			2.41288	9.61961
O15050				140.998	49.4605		114.576												28.6791				29.0037					3.69381		5.47816		34.7977									124.756	201.184		29.222					5.43734
O15056	46.2312	45.8029	42.2749	57.0544	48.6827	39.4344	46.0186	52.634	55.1984	54.0509	65.0143	79.2668			9.92193										27.7007	6.89811			11.6359	5.96449	14.2135	13.9661				18.9332	12.4143	17.3398	19.4401	13.4581	7.83	4.63431		16.8906	3.81242	2.62072	2.22321	5.66701	5.20099
O15061	104.104	89.1358	69.0786	81.4981	123.404	102.57	101.452	86.6383	161.977	106.808	110.809	140.574			41.8737								89.1118				36.4215				21.7512					21.9429		17.3769	107.4			43.0336			22.6257
O15062
O15066	30.5895	43.9856	26.2233	50.6255	53.7343	48.4505	55.4872	43.3802	41.6571	51.9409	94.8869	53.3354		32.828	32.9363	19.4849	42.8898	59.7978	35.55	34.1128	18.9928			15.6306			30.1545	10.7992		21.2631		36.9033	22.5564	4.79193		15.4915	31.9103	24.2523	20.5438	23.5291		22.3415	13.1785		12.4825	14.1375	10.5891	12.643	14.5317
O15067	1283.25	1485.95	1424.8	1397	1676.54	1322.15	1596.86	1128.02	1321.01	1224.47	1540.76	1780.9	9.4715	117.352	129.811	128.52	85.0238	123.516	88.8234	66.4938	94.7442	130.423	132.898	90.8232	294.845	250.862	270.358	225.941	302.626	301.884	285.791	297.116	262.73	173.37	187.783	251.275	340.289	515.463	247.945	264.949	222.472	279.017	249.478	302.222	117.07	128.45	96.5209	110.466	104.215
O15069												137.923															35.3537
O15075	25.4598				76.7275	8.28989		58.1581	130.663			123.432								8.58272	10.7822										35.2129						36.1253	31.967	37.7062	22.8447	14.6514	23.6849	25.7408	34.6642	10.1968			13.6263	15.782
O15078									36.7709																												9.68098
O15083	70.99	53.5572	56.0062		100.764	165.352	115.919	137.282	88.034	152.383																						51.7322					8.78204	65.0599	37.6251	22.9256					38.2638		16.3747	5.75161
O15084	60.011	160.366	53.9347	108.336	139.165	66.2568	85.1908	85.8777	89.7413	101.132	137.181	122.275													40.3212	6.51258	8.42975	27.6858			46.6089	72.6204	6.07636			27.8556	19.7088	24.609	8.73081	12.0899	8.38083	42.5997	7.52242	12.6565	6.65022	5.02062	21.8502	16.3836	18.1093
O15085		68.4461	23.2824	66.9706	35.5895	8.08393		21.7814	28.0821	50.5453		66.4834																									8.9912	19.125
O15091	151.143	150.945	170.115	130.085	216.55	170.882	217.165	179.493	164.601	159.45	172.091	194.72								53.2905	16.9909	20.9759	26.0066		72.8391	36.2804	26.15			15.7501	15.3649	23.537	4.88044	42.1525		24.3952	37.0603	32.3522	19.6793	35.2459	75.3811			19.7661	3.85483	10.9268		28.5161	19.2331
O15111	93.5009	105.814	99.6272	99.9954	133.692	135.342	171.611	129.082	158.362	112.501	131.679	192.34			33.4724	31.1017		17.8041			15.5889	24.9541	27.3551	29.8081	58.4167	28.7499	25.1207	38.0426	65.492	90.3294	106.213	56.7528	36.7467		61.6292	38.9253	94.4561	123.272	78.0118	82.1387	154.905		139.112	76.7901	38.3365	39.6932	32.6479	26.1891	32.3588
O15116	281.973	253.215	242.391	331.497	454.136	316.272	311.225	324.188	361.886	353.09	443.433	492.833	95.2322	78.9141	86.8004	109.567	35.8757	122.863	72.6414	33.1909	49.0298	94.3995	69.3076	35.5618	160.166	97.5461	118.407	96.1308	84.4091	57.9822	55.7188	92.5567	117.943	60.9235	122.015	133.189	272.257	298.599	195.446	93.6635	66.9662	208.246	148.062	149.328	87.9767	52.864	82.719	64.9104	80.9761
O15118	91.0575	157.567	137.386	79.3461	147.158	74.4279	145.146	96.7047	151.261	101.57	140.957	141.051				13.8936	10.4912		31.2539		16.7389	28.6927		3.99785	64.8622		17.6769	8.76865	50.4322	67.7361	33.2881	8.97028	3.22357	51.1859	28.1308		46.5232	54.9133	36.9232	62.8718	22.0297	98.8401	73.9657	52.5067	9.18273	19.0353	14.0202	25.1056	21.5596
O15120		45.4393			63.7693		50.137			32.4445																											12.2304
O15121	136.702	172.322	123.138	143.493	217.235	155.953	132.302	137.412	144.702	180.851	215.471	220.556		29.1631											41.5685		20.5967		9.41966		58.4097	63.629	34.0964	46.1556		8.08777	25.2318	43.1585	42.9314	65.2538	13.5026	81.4936	13.1547	52.6853	20.0271	6.02024		15.0395	24.2952
O15126	165.85	166.425	164.237	127.527	169.166	109.178	229.206	181.111	253.223	232.487	243.626	259.059		34.1839		29.9993	29.2995		27.7441	11.8865	16.3689	34.7654	28.9973	19.6317	41.1117	20.4523	52.9306	7.66639	63.1124	38.0544	139.429	22.2613	43.05	90.7814	38.4251	50.9129	70.5866	70.7324	54.7916	30.3452	37.8115	31.3343	51.4235	71.0226	18.7081	22.6144	21.7013	11.5695	16.3359
O15127	77.5478	57.4196	59.2321	55.0105	75.3396	72.2566	138.804	93.8874	138.08	74.1676	115.922	340.237														34.7133	5.5574		90.7003	38.4126	25.2466	37.5799	19.5487	26.7691	14.4871		17.274	22.9888		10.9083		32.9162	16.4142	5.82207				5.56388	5.23901
O15143	1148.07	1527.66	1237.84	1307.38	1613.01	1192.02	1420.12	1116.32	1274.67	1151.58	1419.17	1649.72		162.709	108.533	95.1625	102.852	123.907	93.6354	77.0007	80.6945	78.616	100.109	84.7254	332.968	496.181	276.478	282.309	384.618	290.403	344.665	366.53	386.832	202.59	257.897	318.48	407.921	544.761	360.204	291.481	261.526	473.567	297.692	389.936	192.442	212.28	106.709	161.365	157.483
O15144	585.832	746.422	756.339	687.696	793.859	603.698	741.786	552.489	753.967	660.453	769.182	960.047	2.98019	115.133	97.5781	100.548	79.7171	89.7443	82.7605	75.3188	90.8093	103.674	109.286	77.5723	201.877	253.861	221.045	188.89	261.959	216.175	192.817	249.685	233.459	166.934	235.629	196.859	299.759	380.032	314.515	220.627	142.428	287.77	244.461	214.765	167.56	119.924	105.087	109.5	140.243
O15145	1326.06	1532.01	1391.72	1450.91	1528	1207.03	1696.16	1193.48	1532.22	1196.3	1443.09	1704.69		221.251	193	210.05	170.366	172.235	173.724	134.767	192.881	195.61	190.132	153.686	557.159	381.578	449.5	367.825	476.727	441.873	468.881	451.543	431.878	317.685	432.371	341.856	546.645	669.052	633.751	585.024	306.06	507.177	499.942	406.884	242.307	212.453	212.287	262.004	255.687
O15155	152.159	173.712	257.884	146.307	146.639	124.352	121.568	155.874	216.857	135.063	203.354	222.841												6.14127		38.9983		19.8801	23.6566	28.7045			53.1739				16.505	16.154	52.7918			67.8257						8.62938	17.0743
O15160	271.087	375.294	327.068	280.392	359.684	327.62	407.15	286.644	293.695	313.274	376.758	401.105		33.1129	39.5269	43.7282	27.7738	44.8669	53.5441	32.1909	48.1464	43.0704	34.8795	22.2976	118.892	137.608	103.563	69.6763	91.1648	150.728	67.778	110.122	125.42	98.059	76.4911	99.95	165.067	199.849	131.214	84.6801	84.2314	146.189	158.303	98.2161	60.7708	60.7692	29.9206	38.011	42.9362
O15164	172.651	150.329	151.404	92.256	189.686	158.044	318.144	118.528	178.051	130.817	161.146	239.949		154.38	40.4641		114.869			24.9496		133.47			87.5699	66.9445	32.3198	37.8892	30.8945	55.1787	59.8679		109.325		380.051		85.6873	109.215	55.4546	293.006		89.6315		249.515	22.9162	30.3379	25.4819	26.7488	177.168
O15173	839.613	1047.27	939.392	836.5	1105.86	918.77	1009.46	816.791	1004.79	867.272	1039.73	1222.32		87.5288	64.2097	55.0704	54.1119	168.486	89.7603	29.458	82.959	110.534	69.3314	37.7422	126.683	170.986	149.15	112.944	119.362	145.455	120.656	177.143	131.708	66.4308	104.491	143.717	164.785	378.22	231.609	202.195	130.081	198.363	100.395	190.622	77.4264	63.4226	40.5031	68.9413	54.2015
O15182	35.1344	18.0835	28.6449	33.6602	46.0688	48.2549	97.7948	49.1509	69.084	35.2928	92.0109	76.0637				6.99692								10.9267			7.30142			28.1969								39.018			10.6091	9.91647		17.19
O15212	1325.1	1597.23	1757.27	1664.41	1838.81	1424.46	1863.03	1157.77	1576.38	1241.98	1633.03	1861.59		155.675	153.318	148.346	116.662	176.691	150.145	98.4026	151.803	197.191	170.628	121.11	406.628	456.371	363.465	353.635	464.729	478.976	423.91	419.388	342.306	304.768	259.284	291.836	455.817	578.275	376.386	266.662	337.328	459.23	411.356	363.748	194.309	177.348	79.2063	152.617	152.649
O15213	179.283	147.327	150.067	121.366	199.388	160.54	213.206	127.464	170.714	168.248	185.977	249.4	2.1891		126.676						167.464				25.6699	17.6918	48.0728	13.9121	24.2549	28.7395	27.7226	63.0461			7.38568	63.6078	23.8221	43.9045	40.8686		3.69093	7.23709	68.5112	55.0511		14.6811	5.95475	29.6872	41.7466
O15226	213.123	257.292	213.141	168.468	242.323	250.89	258.456	186.139	225.856	154.199	262.586	315.558		25.1921	44.4075					12.6271	75.5683		65.7547	10.9028	35.9227	26.9237	54.1904	20.0298	49.5521	18.6193	29.5421	74.8665	34.5138	64.0413	30.6804	56.5143	51.3187	90.5481	40.0671	35.0668	54.7321	49.1286	65.3304	46.672	27.044	24.2754	17.3889	24.3035	25.7314
O15228	118.95	131.758	90.598	117.361	126.086	141.577	141.924	94.2767	212.98	165.665	142.36	180.406		40.3	102.036								28.6025	33.9613	89.427	113.996	12.5683		68.1373	34.4295		18.771	10.7531	27.636	39.1206	32.3322	41.3505	56.2662	25.547	13.9887			29.3371		16.9341	28.2361	14.473	13.9718	33.5578
O15230	15.8559	35.9683	51.216	39.6684	62.8302	84.4864	74.7653				165.412	89.5055								52.979	64.0545		76.9667			27.3139	69.2733	8.1388		11.7071	33.2331	6.91865	27.7473					30.5185		38.4264	16.0777			56.324	36.8739	10.7247	45.771	4.35892
O15231	27.7021	39.3323	19.977		44.5155	23.4222	119.533	17.0789				30.0662											13.4124							34.5164		38.1973	43.9821		69.5513				68.2413									6.92719
O15234	51.3688	70.0654	40.1187	54.2266	41.0459	49.5414	89.0842	56.1771	67.4356	30.8314	95.6208	91.9326		133.403		15.2248		50.2512	21.642			16.6176		7.05727				24.2644		11.2363							46.2479	35.5456		40.3463		95.8394	79.6525	24.5083	37.1037	5.38434	7.55876	21.1451	48.092
O15235	52.769	247.523	303.95	220.185	129.31	94.5257	290.74	131.837	187.848	139.348	182.669	279.227				13.7952								6.83971														119.406	120.924
O15247	10.0908	20.2875	51.5688							22.8314																													14.945
O15254	56.0065	50.8371	71.1652	53.5937	60.7403	58.6938	100.673	43.3943	176.338	85.2752	119.151	98.0037										38.3281			54.9962	25.3379	7.62915	14.4008	72.0923	11.2617		12.0936			42.3939		15.3963	25.9482	19.0366	11.5524	16.3251	20.4722		23.8063	17.8718		8.39382
O15258	909.082	930.587	774.337	781.683	902.683	887.99	877.77	796.318	780.77	797.748	1018.52	1250.77		90.3564	75.9737	83.8135	73.3603	87.1907	82.2687	48.2289	51.7691	65.531	82.4694	40.7767	282.683	265.149	183.201	183.252	255.853	195.99	224.447	236.368	176.287	144.797	143.236	131.755	196.811	357.756	199.151	144.486	181.257	270.457	183.992	206.128	104.944	86.4034	32.5944	44.5477	74.7842
O15259																																20.4159
O15260	1459.15	1264.15	1329.28	1080.68	1298.99	1167.39	1069.44	1067.62	1116.52	886.342	1050.11	1388.45		181.628	152.783	181.165	104.904	169.836	153.676	97.9448	115.178	173.012	149.187	112.485	397.498	94.1463	184.017	228.592	348.778	242.021	352.992	317.892	207.196	221.524	199.08	202.806	329.259	394.46	287.363	232.79	229.395	307.695	214.318	192.055	136.515	123.598	88.9212	137.776	112.251
O15264																														3.60119									41.9928										8.43001
O15269	144.955	220.931	235.205	184.018	267.471	207.027	321.448	241.99	250.335	265.086	345.687	319.37		46.5606		26.3358		20.5579				42.1126	44.8714		42.7899	48.337	26.1362	17.7047		25.2025	44.8718	30.2142	8.30747	18.2361	18.4165	24.3132	49.865	72.8613	63.5917	59.4618	66.8302	77.3849	57.8679	42.647	19.2374	16.27	12.6625	22.4132	21.3907
O15270	131.104	210.238	170.821	130.245	185.752	120.911	156.325	112.868	115.811	120.921	168.093	158.909		12.9048	2.5084	293.396		8.95702		5.73175	9.65754				41.6006	17.2842				6.48213	12.0232	15.6338		15.1102			16.9168	30.0498	9.68283		5.73058	35.6931		18.8859	6.08108	8.94908	21.3895	12.9309	8.65254
O15287	21.851	43.8449	12.7005	19.2508	38.9239	55.1924		30.1633	58.6263			73.7176													14.3582												13.9972
O15294	507.124	452.356	529.262	374.799	540.025	472.035	532.761	327.99	515.024	458.523	520.68	611.58	15.2091	60.3762	83.1046	67.019	51.8629	36.0445	62.458	36.7646	62.4548	107.548	37.4414	25.3785	116.158	121.747	137.795	91.1497	136.279	89.4436	112.105	117.655	110.782	93.5574	73.6266	98.6312	149.105	205.436	107.129	87.6835	97.5495	132.374	118.442	110.885	52.9423	42.3235	30.5965	40.6906	45.8655
O15305	696.877	829.863	895.758	785.734	948.728	748.929	900.821	680.598	941.571	813.891	944.818	1262.02		83.8832	75.8882	51.1133	68.5358	68.3406	104.426	64.8452	64.1073	57.348	73.9673	58.4866	165.299	267.85	147.432	110.754	232.412	197.269	157.123	237.418	217.329	119.964	133.481	160.971	228.644	341.203	183.856	216.591	227.692	278.045	209.754	186.231	87.5938	81.5567	71.0531	89.8962	81.6387
O15318	86.1313	82.9204	67.6701	106.163	91.8753	118.04	96.4429		159.661	119.047	154.456	222.141													87.2172		54.9655	15.7732				79.4214	45.8897		35.7382		72.1451	64.8058			13.6289	23.1684		32.0965		3.99761
O15321	146.43	154.519	140.016	99.5469	125.154	103.695	130.694	106.945	103.6	151.923	122.303	216.472												33.7091			22.3812	47.4686			27.2678		39.3546	9.64595		13.897	20.4574	8.21375	13.4496		28.8172			19.1571				11.4729	10.2091
O15327			43.2025				111.801	149.467	92.0727			85.9049									8.39159		936.08									133.137
O15344	130.708	162.619	154.035	146.247	148.316	109.804	183.838	90.2725	176.859	145.934	152.787	171.594		40.0467	22.6969	25.2673	23.7069	19.7114	32.7915	38.7038	46.839		11.2075	22.3153	69.1918	100.141	30.6327	79.5625	106.797	78.0456	109.4	102.7	119.99	157.164	71.8893	80.9337	95.7284	143.819	91.0744	96.3599	42.9338	116.552	107.043	94.6653	60.1348	37.5945	23.7277	37.0527	45.0001
O15347	2735.84	3088.23	2644.71	2190.22	2556.07	2177.49	2798.06	2004.66	2228.01	1960.43	2437.87	2689.23	13.3381	481.74	367.663	319.871	319.858	426.016	388.326	375.051	281.698	396.402	392.706	332.744	1541.15	1328.67	1212.79	1020.66	1196	1125.78	976.076	1199.46	1350.81	756.81	948.452	978.175	1770.83	2307.25	1811.04	977.217	651.521	1378.5	1163.25	1077.62	746.373	699.384	440.676	547.383	696.041
O15355	662.459	766.935	658.179	654.455	772.316	610.239	820.037	494.676	679.517	578.33	742.93	860.8		83.7639	68.5733	62.1125	48.2236	71.8033	70.378	56.7831	63.8108	62.8647	67.3442	42.9079	160.271	232.682	157.561	144.255	166.934	178.25	186.588	173.431	151.148	109.489	103.335	154.227	199.749	281.657	183.705	186.914	155.538	185.198	186.098	160.066	84.6576	88.4121	62.3129	69.7275	69.2082
O15357	151.112	223.896	187.976	192.961	233.164	169.268	239.774	173.465	229.563	174.261	217.961	303.424		33.5086	58.5811	32.9941	11.263		39.5101	22.6669	27.3806	49.4768	18.8657	14.9853	86.7151	43.3587	33.2252	42.489	90.608	51.674	70.0229	65.5725	88.0201	61.5774	32.881	59.2966	89.016	138.121	62.4805	68.0609	44.8042	81.0313	55.666	68.3355	40.8909	22.8876	19.0649	28.9571	33.8567
O15360	27.6038	34.9818	16.9838		46.4614	22.2545		34.5491	19.6779	35.4138		46.4503									35.2471	45.2906																53.9522						12.8559	5.67095			8.76211
O15371	1346.03	1346.76	1398.35	1247.6	1408.31	1185.25	1237.68	994.739	1152.16	1077.13	1303.31	1609.97		194.264	189.326	182.709	166.73	211.45	144.498	142.899	156.379	172.964	187.458	142.014	536.037	551.02	516.436	520.298	502.662	495.051	489.734	535.094	519.184	260.825	409.164	404.642	705.037	746.648	587.795	490.658	263.295	683.066	532.367	442.623	314.441	279.382	198.026	247.403	265.711
O15372	1177.92	1460.28	1393.45	1198.73	1571.43	1246.38	1453.09	1016.76	1408.23	1349.64	1505.13	1921.06	28.2886	183.26	218.105	220.731	170.925	204.702	152.436	166.365	175.056	201.779	196.378	133.985	524.035	462.293	356.232	409.713	502.327	409.333	378.136	466.953	467.411	327.71	357.184	450.077	651.911	918.599	609.121	492.187	300.025	557.336	506.031	536.427	268.874	229.834	205.157	228.439	255.324
O15379	154.198	143.073	138.17	68.7253	139.614	100.539	127.378	90.9145	146.533	130.793	135.208	182.844										64.0296			34.1092					24.792	30.5174	27.0659				28.7315	21.6639	22.528	13.4657	50.4755		35.0526	27.6495	55.6847	40.5876	28.0229		33.4298	34.2949
O15381	59.0851	74.7233	83.7971	77.3602	99.9945	92.7572	125.55	84.5726	82.5468	76.9648	107.62	102.211		16.0347				43.3144	12.6847	15.4717			17.8119	10.8643	34.4568	19.7377	32.1986	14.7396	20.975	14.0479	9.39296	37.3711	35.2287		22.8044	46.2577	28.6618	46.9667	30.7546	80.0779	71.6577	60.5251	63.4722	43.1631	17.0186	6.49722	14.8515	11.2521	18.001
O15382	43.9134	128.079	75.4285	113.499	177.699	122.45	92.4247	82.3324	42.1695	62.4824	118.745	121.795		23.9525					203.481																					45.147									2.22299
O15392	463.675	270.598	165.951	192.716	376.3	320.343	146.118	266.831	351.63	440.665	376.221	306.182		102.892													109.736		64.7822	62.1994		92.6213					41.7558	39.1739	63.6647							41.3533		36.9087
O15397	302.262	348.998	251.687	307.468	361.37	270.228	371.483	262.081	317.286	307.387	356.985	430.28	5.43689	31.8521	30.044	32.088	26.7466	47.2277	28.6099	25.364	31.4736	46.9952	34.1212	26.6884	100.394	63.9439	72.4072	86.2261	102.841	67.5719	80.5738	100.576	74.7692	77.5785	63.9431	74.1569	101.805	151.228	78.6655	83.4423	69.0923	132.666	83.15	77.645	37.3667	28.8127	23.1383	27.2207	31.5835
O15400	225.966	263.806	206.541	275.573	260.941	238.051	315.831	204.069	246.734	198.925	252.267	280.154		27.0416	33.7099			36.9813	44.4324	9.58382	12.5592	51.2236	45.6102	25.718	57.5293	142.845	103.316	71.2812	99.1548	59.3953	47.5166	46.9208	9.48949	50.4221	82.0565	71.918	86.7028	170.924	84.2237	47.9512	66.4417		80.397	78.3367	40.4989	25.1275	26.1572	28.9802	23.7473
O15427	2622.67	2014.01	2916.09	1883.17	2514.91	1873.53	2230.17	1966.89	2104.48	1813.23	2187.14	2851.69		229.391	161.214	138.372	142.29	167.221	197.296	86.5776	149.312	203.704	146.775	88.2502	313.561	255.829	371.976	302.916	429.432	269.737	344.445	321.937	311.2	285.498	253.651	423.786	630.5	567.535	522.743	399.799	420.677	397.204	389.061	402.436	153.729	202.608	201.367	353.437	182.126
O15431
O15439	106.229	81.5374	67.7706	64.195	96.6226	85.7771	96.9455	69.802	92.0847	90.2938	127.725	134.975	93.6813	71.665		60.4647			68.32	62.1227		70.1752	110.741		35.209	26.56	284.32			43.3946	18.0032				11.5716	34.2526	6.75193	24.1585	21.6079	20.8746			21.2001	15.4513		10.885	17.9849	13.0813
O15446	314.93	251.804	274.644	241.63	357.701	248.793	282.93	242.005	349.953	274.425	365.06	357.746		26.9809	7.7806				13.8675	10.7389			11.8933	5.15318	36.6289	22.1817	39.3568		90.2166	56.3107	35.8923	33.4092	26.6101		16.8728	55.0868	69.2575	129.446	44.9143	76.9363		143.646	82.0744	70.2242	49.9253	17.3084	13.5983	29.2459	22.5519
O15460	657.904	585.331	728.144	541.362	749.769	584.72	749.857	706.176	782.739	600.089	782.68	892.874		99.4347	106.144	48.0966	107.861	205.338	103.701	82.1348	82.3711	137.48	90.7616	48.6335	179.798	68.9126	69.5896	98.0393	178.262	130.726	169.614	93.7445	146.167	82.899	85.6694	104.989	134.143	317.559	132.092	146.078	198.714	257.571	170.508	123.921	48.1637	55.1404	37.4171	21.1808	57.8454
O15479	16.5927		72.8507	27.5598		19.4387	56.42			57.6655																													35.9931					52.6783
O15498	538.132	599.842	670.83	562.684	666.472	587.181	705.561	581.057	622.445	531.101	627.488	652.143		88.2872	84.4861	44.8486	64.3144	112.569	79.156	51.2635	99.9938	103.224	69.9154	47.3702	124.952	168.526	226.829	142.251	367.965	163.381	202.547	220.632	190.129	171.354	148.824	130.515	211.198	322.862	198.54	237.046	185.214	366.504	244.623	216.482	93.6284	102.351	75.2046	74.9466	81.7601
O15504	128.263	80.8085	105.086	157.333	180.666	143.689	140.775	112.528	110.625	106.413	128.13	125.853															53.7373			51.9732						35.002	37.4599	20.2849		26.1319		8.6379		61.9324		14.2111	4.35542	2.53961
O15511	1246.54	1543.47	1391	1320	1160.78	1002.37	1371.29	978.711	1259.36	1116.55	1214.71	1456.46		123.966	91.415	120.499	95.0933	108.51	106.091	80.4177	91.2247	115.93	105.603	100.433	320.37	274.273	265.958	353.781	364.381	326.659	361.577	350.896	369.364	267.179	325.945	311.009	377.559	570.556	386.327	418.778	290.97	500.471	297.479	432.301	162.587	176.407	145.924	161.505	147.825
O15514	107.759	66.8514	141.481	86.8581	146.577	114.905	179.29	103.156	135.353	113.802	115.321	153.464	9.02533				26.9906			16.1117		37.9541				24.1344	16.3206	41.7287		6.99809		19.137	14.5052	72.6544		21.8394	10.1377	40.7752		26.5445	19.8552	50.8855		44.3015		13.5009		8.07763
O15525	38.2412	50.4795	49.5118	43.8924	61.9134	35.304	19.3379			20.2944	17.9624	51.9404
O15530	63.6674	37.4687	71.6319	64.8704	86.4079	70.9037	67.8414	61.2015	154.562	100.238	58.9678	132.392			23.2532							420.168	214.583	14.6718	85.0099	39.8281	15.2445	22.7109	46.0126	24.3805	13.7888	18.6061	58.4477			42.7403	23.9653	47.5793	46.2014			42.6115			14.0244	19.9859	8.12867	10.4858	14.3261
O15533	452.393	441.414	417.73	422.477	567.706	156.347	426.303	380.641	355.142	270.307	359.024	547.273		68.688	28.8225	101.886		57.2548			49.0662		37.642		69.1819	67.3443			23.5005	54.2373	110.325	34.1224	54.2754	32.3689	84.1439	77.72	56.4124	179.09		134.419	64.6741	136.983	122.43	81.4198	70.9146	12.2397	13.9516	74.6444	55.0034
O15541	84.2963	140.782	109.636	84.9853	119.441	132.636	170.625	76.4366	116.672	107.08	84.0884	163.6				13.334		9.2705				26.3327		20.6335	43.0835	3.57749					12.3272	47.1876	43.8304			6.62139	7.56297	43.2835	37.1182	26.802	23.4593	33.8197	41.6176			4.52534	11.0141	14.0067	25.1941
O15550	11.9628											10.907																									2.85119		13.3057
O15554	90.4503	122.54	94.832	62.3592	118.501	104.901	92.9853	82.4652	112.108	81.2532	170.748	139.2				428.84									21.2644			28.6656		23.8515	16.1228	45.502				49.4835	30.6013	50.3216		17.6175			43.8914	26.6428				9.8487
O43143	1616.09	1829.67	1481.66	1432.36	1995.76	1593.57	1817.54	1384.84	1731.65	1647.35	1815.23	2294.53	134.351	280.64	205.945	217.285	192.369	253.402	176.507	176.273	181.515	314.141	243.042	167.896	626.651	551.562	542.485	475.582	507.73	482.876	452.055	593.097	492.002	285.883	383.443	410.556	741.469	862.387	699.341	414.266	327.942	607.728	617.073	478.095	340.433	282.494	192.289	243.519	284.621
O43148	202.157	273.575	200.608	172.337	256.965	170.565	232.091	162.69	217.889	270.004	273.961	341.969		97.6472	34.6392	53.5442	34.3891	65.1722	19.2892	25.668		61.6958	31.1586	36.3847	176.362	81.6792	118.924	53.6544	110.419	107.821	48.4294	103.852	92.4675	70.4869	64.6899	94.6495	119.14	151.742	100.8	85.9228	43.6499	107.43	110.156	77.4017	50.6486	43.9732	19.3291	47.8304	37.4129
O43149	63.1006	56.6272	51.9199	57.9603	73.2157	58.1064	72.9949	58.6035	85.4529	76.6179	72.2219	78.4009										69.3196			51.9895	12.7577	42.2001	16.5956	28.2238	17.8242	31.5524	39.2479	21.817		9.01398	20.4955	22.8169	19.5075		26.0069	19.1556	16.902	33.7444	21.8053	3.18941	11.3546			22.313
O43150				37.1412			50.8685	54.2239																		41.629					15.845							13.8829				43.5269	15.2986
O43156	87.4581	129.585	90.064	104.384	136.364	83.145	134.807	104.643	112.841	127.244	142.69	208.68		17.931	33.386	26.4324	14.3284			14.0387		15.7294	50.052	17.8476	95.283	27.8068	30.0548	11.416	20.2921	55.8468	56.6201	80.543	22.5544	34.0297	11.8004	25.4494	57.3892	42.6738	30.857	43.7209	23.1515	49.2381	40.3817	40.4374	13.5457	22.8868	20.727	20.0647	24.8842
O43157		25.6465				10.0422		70.1482	57.1388	39.2688	44.7641	37.5831					454.263																					63.388
O43159	263.26	314.006	199.25	132.499	278.839	209.465	276.537	230.875	226.878	226.149	263.248	336.567		46.9741	26.5191	37.6786		47.9971		39.4227	39.8761	87.8567			45.2116	15.9602	14.7265	36.9607	29.8531	38.7495	33.3238	8.55481	8.47891	50.0576		23.2023	10.4572	42.0942	27.6275	38.6742	83.2836	125.94	36.292		32.519	27.8441	19.6767	27.738	15.1743
O43164	30.7804	29.6751	26.8832	32.3282	35.6099	11.9116	68.7606	19.6647	35.0175	29.6692	35.2965	34.5279		8.14867													17.3456						10.3355				8.88577	8.3713			13.0333		24.0413					26.7849
O43166
O43169	343.033	363.706	365.324	299.696	414.76	336.981	330.716	261.839	363.893	305.703	397.116	442.876		85.4072	54.1702	60.0044	46.9137	90.9708	36.5512	26.8196	42.2054	40.9277	33.7664	26.7929	41.1478	46.688	57.3414	45.7851	109.215	67.0799	63.1704	55.0483	77.7847	58.4036	60.4105	87.8248	88.7804	203.477	84.7413	87.8386	74.6522	70.1366	64.871	92.256	49.2836	24.2624	26.333	44.1368	43.8219
O43172	500.618	513.173	466.927	389.074	537.719	480.334	411.573	339.938	432.045	433.291	491.809	594.635		54.3644	40.5376	63.6342	16.906	31.5396	42.9066	36.8017	38.6008	39.1451	68.7286	25.4706	156.997	102.851	124.22	86.2972	192.59	98.0581	136.134	125.522	105.269	95.7117	98.1765	75.3757	151.263	247.54	155.059	100.304	61.8151	155.199	123.361	112.266	70.6337	38.1279	48.3813	72.1474	64.4836
O43175	5932.88	6479.48	5817.39	5505.43	6795.6	6452.3	7056.47	4766.55	5982.42	5606.12	6153.72	7261.32	13.07	627.653	524.369	782.166	462.916	496.494	494.481	453.266	377.478	521.807	528.463	389.571	1670.02	2399.47	1745.41	1526	1748.52	1639.28	1651.1	1561.17	1872.54	1237.72	1163.44	1231.74	2017.48	2905.69	2060.47	1756.64	1305.55	1997.81	1593.47	1738.4	839.238	950.041	689.93	756.325	730.669
O43181	199.542	152.596	260.407	228.413	242.29	168.161	249.678	237.005	213.904	176.402	275.069	270.024		19.5975		7.23312				6.57829	15.719	32.5508	16.3777		44.8079		7.41811		30.4633	20.7145	35.1323	15.6061	31.4897		6.93187	17.5604	67.9868	30.2892	43.264	4.40117			87.3094	106.841	22.389		8.60928	12.3218
O43237	377.082	436.167	401.939	299.702	451.721	345.892	433.52	299.078	322.815	372.756	393.598	528.22		68.2956	42.9926	52.9846	62.9229	60.9531	56.9522	51.1326	46.162	55.9431	54.1413	39.6979	144.341	107.94	107.51	72.8204	149.425	96.2127	134.923	73.139	72.4403	98.5697	111.609	80.1373	148.081	254.525	155.358	141.692	116.911	132.53	135.243	147.366	63.2155	74.4237	39.5215	57.4474	64.4459
O43240			23.4419		44.3004	72.3892	305.412	81.3166	163.982							29.4621	26.9488				51.3985	254.557			50.7393	101.276		38.0085	164.12	36.1597	45.7419	66.6409	69.2743	14.4963	83.7646	13.4037	36.585		83.6402	43.5115	5.56095	84.9988	114.085	2.66261	26.5203
O43242	1442.48	1653.71	1304.91	1291.77	1813.93	1482.56	1609.46	1182.96	1497.13	1323.34	1646.57	1908.78		152.686	174.476	168.843	123.342	169.273	142.057	122.817	133.922	179.387	166.797	106.523	382.668	344.474	329.353	315.423	324.13	353.132	373.956	344.906	379.983	259.127	304.335	285.496	534.787	657.545	524.649	304.171	289.296	430.141	387.184	359.963	222.033	205.145	147.837	191.114	168.649
O43251	292.791	288.734	345.216	231.242	309.234	278.101	225.17	166.113	316.82	185.29	269.042	401.249		40.1687	45.6185	35.5517	17.7801	45.4752	30.1569	19.1415	35.5484	25.6557	41.6606	30.987	111.265	28.4875	66.3368	116.223	107.753	74.3616	60.027	70.1365	79.7939	32.6989	85.0639	41.5439	114.51	146.7	83.3311	97.4406		88.6996	72.7821	63.2151	55.1669	33.9377	29.4491	29.72	74.3962
O43252	599.444	739.096	611.856	527.071	710.19	534.703	682.167	493.09	642.03	563.833	625.136	853.197		103.351	119.272	101.861	82.9188	109.851	89.4984	77.0468	86.2326	109.948	109.974	70.8706	256.605	190.314	198.246	221.706	217.247	180.532	204.528	189.543	229.174	156.234	142.102	188.654	303.848	412.16	275.332	187.819	158.859	257.794	220.655	249.902	145.578	117.112	89.0669	97.4291	132.256
O43257					85.2374	56.7766		56.544			106.694	117.589																															27.2375
O43264	174.151	222.106	199.008	185.854	188.168	168.562	225.392	164.681	216.86	169.11	212.002	272.87		61.5926	64.1404	50.4117	26.5948	81.6672	35.9772	25.108	65.1943	30.2943	51.0014	36.243	109.088	55.751	78.3857	60.4779	69.8092	95.9435	45.8578	71.3023	71.764	29.4697	60.5096	44.6769	89.0296	107.476	98.4744	49.9814	24.3001	78.047	62.2665	61.2049	33.3584	25.7036	14.48	29.5419	40.9761
O43272			66.7253				66.5809	62.0577
O43283									177.444																				59.755	52.9944														114.406
O43286					26.9135
O43290	360.952	361.037	318.332	274.888	425.796	366.323	377.502	305.08	352.667	279.961	386.055	461.047	65.3415	49.7726	27.1567	27.2321	64.7756	43.99	31.9128	34.7003	35.1977	37.6366	23.0343	16.5811	105.621	147.635	102.845	108.034	126.738	119.685	136.307	113.664	95.6077	92.8796	111.58	65.0534	113.695	135.111	80.0197	98.9392	68.6621	101.868	70.4718	97.041	45.246	22.3984	37.3805	45.0954	32.4215
O43292	364.502	370.52	430.503	284.727	423.173	305.221	366.5	296.249	359.997	281.685	383.953	440.13						34.1339	23.8745						37.6058	54.5327	45.3666	39.3482	190.454	71.0949	48.3243	137.713	58.5426	55.208	19.9205	108.681	86.0959	98.2917		71.7662		44.4545	37.0107	45.6514	31.4492	16.6188	9.02308	31.6705	60.054
O43293	61.9239	55.5969	70.6952	115.953	122.341	77.177	193.622	59.6245	121.253	144.405	71.3042	132.6																27.0665		25.0077				54.9957	65.9666		29.0934	13.1244		54.9504			31.5247		6.11483	15.5435	12.2244
O43294	102.018	73.4983	80.8831	110.085	104.623	32.0369	129.338	68.2784	209.241	166.982	117.388	165.371																					49.9698				57.2567	68.5616				53.5937			7.69439
O43299	74.1335	47.5342	46.8933	76.3513	69.3054	26.7544	109.553	27.2491	107.08	34.1767	51.8265	45.6754		6.34557											33.702					10.9727			20.2911		13.4719	15.4992	11.5129	17.4803	7.11752						15.5285
O43301	14.2019	25.1737	39.201	76.8763	88.048	39.0166	75.5851	38.727	33.2752	27.1597	33.5766	47.2568		11.7013	13.5		13.2492							9.90964	8.86865			9.0858			6.31816	36.1977		25.739		14.4348	33.3651	29.1086	27.6952		1.7914	15.8364	30.4733		2.25622	4.20245	15.424	10.704	12.514
O43303	16.1472			49.9387		17.7473					13.2144																																			3.60146
O43310		4.43248	67.9353		42.3139					44.8177	67.0342	107.847																										30.4935	35.6132
O43312			11.0681		23.2331		12.0189				39.3671		9.82694							5.336
O43314	112.872	143.657	119.521	139.262	173.297	135.497	181.66	110.116	182.733	144.491	178.805	245.009		28.7964		56.0419				44.8343		52.0432		58.8974	65.0109	27.3718	34.8301	51.3745	61.888	62.5501	48.5998	28.7423	39.4029	32.8901	91.589	53.0672	86.8672	116.902	72.2128	48.4982	49.3227	72.1229	65.6085	55.7177	32.2697	32.0679	31.3692	30.9642	25.6016
O43318	51.9663	56.0902	34.0408	81.8373	57.8595	23.3208	115.939	50.346	82.6813	41.9923	85.0654	70.5691			22.8487	14.3565			15.266	18.2524				15.1455	19.9615		38.6996			16.5868	6.84857	15.2696	49.1082	28.7573		16.4744	24.7871	51.9394	37.6245	20.6064	50.9728	30.7122	121.046	45.1053	18.7206	8.69897	16.6294	20.5753	35.1508
O43324	1054.57	1303.94	1182.24	1107.47	1228.3	1050.92	1126.75	900.877	884.002	896.787	1125.58	1365.45		90.8101	92.658	88.656	76.7442	116.018	68.0382	75.2278	88.2937	105.962	116.843	67.1151	350.31	381.904	336.077	288.074	318.5	329.801	225.411	306.662	342.102	175.465	209.553	266.048	399.16	494.652	340.5	262.184	177.155	305.929	249.962	308.91	164.907	149.101	107.239	129.792	131.193
O43347	154.487	274.052	203.091	170.57	219.739	142.361	189.369	207.642	112.116	120.204		318.493			163.849			129.639	247.869	51.4963	32.6065		233.03	8.45615	18.6059	198.517	11.1403	109.853	210.389	126.766	76.3626	149.141	207.724	54.4654	51.7769	17.4059	191.726	174.435	138.062	91.4451		97.5782	50.7907			52.6423	31.6727	32.1988	20.2322
O43353	25.2019	41.8171		52.5047		22.965			93.3385		16.2212																						35.9355				38.3422
O43379	63.8972	80.7143	72.5745	39.6427	57.9768	53.0379	102.182	50.5509	97.8988	52.178	72.9523	63.5825						12.1965	20.7394			49.9732			52.1808			33.6591	47.3992	16.2675		20.0616	51.3059		3.3073		6.65412	32.619	26.2286	30.6341			23.2978	17.8512	5.39279			10.6599	3.07594
O43390	3012.07	2915.95	2446.36	2177.33	2945.62	2294.04	2625.14	1800.49	2092.89	1824.9	2448.37	2601.14		249.306	157.628	138.012	90.7103	179.651	153.821	138.211	161.183	217.808	165.059	110.613	530.069	368.243	343.232	398.704	452.433	399.242	392.331	517.185	444.026	213.838	337.358	361.987	592.711	821.827	489.744	397.14	263.169	536.262	380.983	388.269	251.751	202.659	170.325	303.255	189.583
O43395	384.571	403.481	337.392	305.4	456.21	333.08	400.607	308.051	373.344	297.752	394.381	433.777		50.8365	26.4691	42.3728	27.317	42.9816	33.9631	27.4745	31.9469	44.4656	33.1966	27.7529	117.039	89.3228	96.8239	96.9653	117.819	94.0633	69.1937	118.454	75.2199	70.6687	68.8317	86.2517	134.761	206.941	128.757	96.3928	76.25	140.533	147.107	93.3628	71.0682	42.0674	36.8928	49.7058	46.9577
O43396	673.965	1105.74	811.951	764.873	744.711	712.763	910.068	535.985	705.023	574.422	783.8	877.636		99.4836	78.5786	89.3663	70.7456	95.7615	76.0136	52.9186	72.0429	48.8222	80.0526	48.7954	181.959	195.278	195.139	162.797	215.418	176.368	196.323	221.655	152.599	184.727	153.171	179.697	211.964	277.563	220.502	221.637	209.661	221.429	211.518	190.997	66.3717	112.043	52.0534	75.9405	54.8922
O43399	1426.99	1582.52	1581.73	1351.53	1619.51	1311.13	1513.79	1195.39	1480.67	1239.04	1489.31	2009.51	16.4241	211.113	174.541	167.872	151.582	159.974	135.179	125.984	171.959	193.317	174.213	100.146	355.178	334.635	342.527	326.469	406.063	273.091	349.076	387.829	347.189	223.201	238.553	307.12	443.782	487.482	374.547	358.003	299.97	455.656	335.853	362.442	224.053	213.333	122.267	168.571	164.939
O43402	103.488	204.653	134.686	172.971	196.916	149.031	192.99	153.87	152.383	132.468	201.228	257.199		47.8296					11.4757			102.403				34.2322				14.9726		64.2559	11.1156		45.0158	22.0077	36.0255	62.6687	34.5038		61.1094		58.4044		26.9188	19.5756		4.4768	2.31229
O43414	215.261	413.116	324.181	418.771	411.118	285.317	549.211	289.607	245.527	294.767	398.264	478.189											22.7709	41.4596	144.174	17.5914	184.561	62.5452	35.9538	37.8705	74.8811	47.8788		74.386	34.6725	51.2365		130.842	101.552	69.6191	87.9864	115.132	77.0392	135.539	56.9384		32.9945	55.4816	41.2754
O43422	78.9896	59.4619	37.7033	41.9979	37.9765	37.6001	43.4112	55.9778	69.4985	62.5048	57.711	91.0847		25.7551	27.1855											49.2125	11.6337			10.2162	43.6937				32.0199		13.3392	29.6138				18.6778		12.8903	2.7466	8.8744
O43426	61.9058	90.7561	84.5582	66.1319	57.3848	59.918	89.7926	41.1799		75.415	46.6327	105.342																21.0694		32.863			470.525				18.6623	45.2885	6.58576	22.1514			35.9658		13.4704	7.78176	7.53124	5.41708
O43427	238.168	236.52	238.488	216.241	407.325	254.875	256.012	239.983	366.25	319.598	351.351	420.742		51.0947		57.5287	13.8192		54.995	29.7042	35.232			44.9643	109.927	59.1566	62.1449	106.159	50.4447	28.5158	91.6928	18.1867	72.785		13.5455	82.3364	122.588	135.969	125.698	95.5335		92.706	115.412	55.8574	33.0557	19.4326	49.0364	39.4971	54.9153
O43432	1232.47	1350.21	1281.03	1093.95	1300.14	1150.6	1481.05	940.236	1472.47	1270.78	1334.37	1601.51	201.268	243.69	209.841	205.114	186.282	246.669	157.691	160.042	129.62	245.787	229.564	133.667	452.948	376.785	405.834	448.454	474.529	397.149	436.705	543.512	459.847	398.823	392.063	413.412	499.222	688.057	484.288	390.133	220.856	472.217	476.367	375.704	265.38	168.137	183.215	193.783	236.307
O43447	876.215	1171.82	903.27	807.731	1187.64	981.79	1094.73	721.124	938.611	1006.36	1079.64	1220.83		121.948	93.0166	56.5354	49.5992	73.7094	78.9627	45.5149	122.967	120.626	129.848	48.5455	227.825	201.811	263.819	233.291	220.625	237.662	216.581	165.495	203.889	92.0133	168.65	182.715	288.255	422.48	251.594	215.829	111.537	211.495	148.878	210.89	109.671	85.9933	85.191	120.119	110.733
O43463	18.1103			42.9392	60.8687	56.6019					42.5994																																			6.05307
O43464			21.9343	53.3907	78.9514	32.3209	61.1791	67.1629		29.5032	81.1814	76.6533																		12.8524		34.4667					21.396						42.3861
O43474	15.1507	3.68869	66.884			19.4541	26.2038																								39.3715			13.9246				16.6801
O43488	591.867	758.185	634.275	497.183	717.019	565.502	574.33	397.86	588.141	508.777	551.326	814.442		83.6351	74.6339	73.0121	41.1373	40.291	66.1169	39.8834	66.0665	70.0749	83.973	64.3646	162.69	141.752	108.741	169.502	129.937	110.888	129.712	177.322	91.127	103.683	117.099	176.991	179.658	291.125	204.35	126.109	130.21	129.244	161.106	127.575	88.0645	54.7773	50.034	73.0996	67.2927
O43491	701.425	609.841	562.67	511.252	709.328	529.913	642.102	461.098	546.535	668.519	616.346	830.997		131.119	82.1238	81.0736	74.6145	78.3213	71.8734	53.5604	79.2753	108.306	83.166	49.5024	175.159	147.74	152.649	175.612	153.634	134.373	166.158	180.94	128.557	102.014	131.703	149.259	216.87	316.119	209.939	235.613	127.305	160.867	162.409	175.124	88.6848	81.7435	75.947	82.4135	86.3529
O43493	67.9579	112.942	76.8986	93.5285	70.3291	63.0447	93.0206	104.515	70.9905	62.8281	64.8944	101.809							20.2306		15.7938			16.6071	16.0829	24.0158	40.7008	44.9105			60.6209				26.8836	27.2889	60.7516	38.1206				22.0251			22.4997		14.6233	5.33193
O43502	59.8784	61.2984	76.2123	91.7392	77.1452	52.7537	52.2499	68.7179	98.3995	55.4847	95.0307	80.8685				46.801					17.0373				162.664	36.0423	30.6237	90.3481					24.2144			37.6772	44.3634	61.8736	33.4835	8.12042		40.1199	29.6597	20.2489	21.5612	6.35625	35.2339	20.8711	24.9052
O43504	449.283	750.377	640.929	321.17	603.297	432.892	714.516	372.281	622.87	548.852	577.709	669.047		50.7083	42.0363	33.8312	39.8136		55.7633	44.2333	28.8335	42.279	47.9822	63.1033	187.265	405.025	64.4828	166.687	185.564	195.092	201.139	119.321	219.625	103.644	48.9378	151.327	237.307	265.742	159.509	114.916	88.1348	198.069	119.385	210.269	65.3991	95.9437	90.0789	65.9204	46.5347
O43505	39.0182	98.6141	95.9044	46.5673	67.5092	55.9381	54.9078	54.8136		49.8806	102.758	107.195																								28.0867	41.0719	47.195			28.4591
O43516	231.929	216.05	208.135	300.133	254.299	222.122	258.613	146.564	201.684	194.517	284.261	288.403		24.4372					79.7067	34.4579					121.835	75.7036	38.5411	67.7492		32.7876	76.3763	91.9284	126.445	38.1856		26.853	49.0139	68.1159	57.6842	75.1803	99.5014	65.6847	43.2656	61.2154	50.7996	25.2789	27.7416		30.8432
O43548		196.942	59.1728	349.529	113.917	194.6	939.748	112.908	1371.89	138.918	273.412	195.178		119.196	151.98	159.844	111.482	330.855	89.6116	36.1566	204.881	441.172	201.252	34.7022	591.802	385.415	142.381	128.395	403.699	221.959	304.802	190.25	93.3262	171.354	269.84	94.7685	166.25	240.546	121.52	449.021	336.595	1014.73	310.414	456.175	60.4777	30.1516		67.451	76.0972
O43572	83.5427	78.5503	63.8445	87.321	112.845	82.789	199.694	130.112	216.683	109.68	96.3471	201.531																41.0144			29.1386			27.3991		59.8517	33.8395	31.3721								4.27685
O43583	403.805	524.797	459.655	485.51	465.511	330.624	465.694	327.23	372.383	373.981	458.093	591.424		92.8352	91.688	89.6626	89.3994	116.541	93.6306	77.3164	42.0043	85.158	99.5917	68.895	310.559	253.964	212.934	210.252	220.291	222.875	192.058	222	204.461	134.986	213.103	192.616	365.138	352.918	252.972	294.091	140.885	286.093	325.407	232.983	152.528	124.135	113.296	119.089	158.726
O43592	651.713	772.874	583.624	553.111	763.117	628.55	695.312	517.983	705.231	638.399	757.467	931.8	11.7745	85.993	88.5167	95.813	71.186	100.262	74.138	54.9427	77.4186	128.681	89.4912	64.1766	179.489	181.502	148.081	153.123	123.188	158.324	113.433	170.065	154.127	126.079	123.118	131.515	186.038	263.35	144.137	106.957	93.9522	145.744	151.329	165.174	72.0322	67.2272	49.8811	59.3162	65.2122
O43598	430.692	802.331	490.363	502.029	574.027	466.786	690.997	450.306	637.49	458.367	681.214	779.301		123.408	74.2127	69.6028		97.9201	89.8682	57.228	117.911	245.785	178.641	15.8485	161.362	251.647	45.2338	89.0864	214.066	210.511	196.551	197.224	118.245	17.5195	101.089	131.916	231.608	249.501	145.043	160.194	127.494	201.026	127.607	206.881	75.1183	46.4678	29.8665	49.3544	60.6418
O43602		39.3306	64.8367			81.0627																			42.3869							67.1948	28.0602				137.604	154.546	83.0642					59.8282	36.7618	3.92409	19.8391
O43615	582.671	531.94	477.318	447.264	493.061	464.167	554.197	429.274	511.45	459.802	593.019	642.768		60.8324	36.5005	43.6899	26.5609	36.8008	51.4919	23.9842	51.0702	56.6163	48.7974	26.7617	116.663	56.8814	96.5217	93.4156	107.925	128.948	123.02	94.5521	98.1256	40.9611	89.4801	99.3249	138.104	185.018	107.386	88.423	61.8087	84.5067	80.5127	93.0291	50.7399	36.0754	27.939	39.3744	39.9638
O43617	307.759	579.183	439.521	510.472	471.73	409.666	511.215	312.01	386.185	339.714	474.697	559.425		56.2451	36.0157	59.9537	67.1083	64.8059	51.0602	40.1384	68.0716	77.4212	70.0277	38.1863	113.915	206.145	101.392	164.671	194.315	127.689	148.836	133.99	96.6312	94.601	131.875	101.027	124.179	230.22	165.039	142.141	128.401	151.146	128.461	196.226	54.1601	44.2286	46.371	44.6967	34.9838
O43623	6.67545									3.17946		1.86549					16.0732																	7.36173															8.16248
O43633	794.286	965.3	906.398	757.519	995.53	715.958	1191.53	620.049	1041.34	785.974	821.839	1008.84		172.936	169.161	124.087	126.639	105.3	149.196	118.6	137.568	138.513	136.882	87.027	280.931	306.895	309.47	318.62	442.566	349.683	358.735	310.459	332.988	260.593	256.196	214.222	378.361	541.998	439.595	431.362	239.418	496.368	445.918	344.351	268.208	153.722	147.218	134.279	182.26
O43660	268.739	302.233	197.24	184.626	259.983	174.162	280.011	190.989	241.543	202.126	245.138	312.669		39.6404	34.7989	32.0741	33.6296	67.6808	44.2542	28.0284	31.434	44.2508	35.7976	17.7461	76.3172	63.9748	72.1407	59.2797	72.2438	67.0129	99.2658	83.4417	85.5755	55.7379	146.366	32.0099	62.0251	109.091	62.2949	71.3426	70.3388	78.5707	65.5477	96.2323	38.6644	16.5982	20.9489	30.5495	26.6036
O43663	367.811	293.314	165.502	116.116	349.518	181.324	307.856	234.499	351.388	327.646	291.895	375.211	41.966	51.7461	34.5566								15.9256	25.4696	44.1494		72.0644	13.9004		133.493	104.114	42.5486	50.2095	10.4643	38.1199	58.7564	49.8058	89.8814	79.9552		30.2544	60.4299	29.4486		17.621	34.6738	20.7199	16.9861
O43665	106.895	38.5683	67.6557	69.5711	51.9061	29.5592	70.5076	34.9256	61.44	48.4437	55.6995	85.7641		46.1133	26.5937	22.5351	33.365		38.2844			32.7486	41.5852	26.6968	16.4085	39.0387	15.8384			27.9079	55.5584	14.8073	21.4007		42.1782	33.143	23.459	38.6016	36.9058	72.4189			67.8982	68.9756	16.7648	14.8564		23.5383	17.9316
O43670	1201.96	1451.87	1335.73	989.773	1499.48	1206.76	1320.01	1011.88	1229.51	1017.33	1276.29	1641.93		190.427	182.573	161.781	116.212	141.663	160.649	119.922	147.021	146.452	142.232	101.411	425.245	215.262	407.987	352.08	394.089	363.059	362.448	479.863	448.028	219.203	239.659	231.13	542.003	777.979	474.707	341.041	216.973	401.719	322.615	416.678	243.613	181.833	174.094	264.877	191.789
O43674	309.724	394.602	355.856	251.525	361.383	332.453	396.757	384.846	440.469	319.817	399.043	423.227		113.599	110.761	117.394				40.2291				71.6631	110.727	24.4088	34.8222	48.9313	119.7	21.3093	104.545	74.3583	51.8521	43.4649	43.5935	11.2052	93.1511	142.733	119.811	70.3773	67.4962		118.097	112.976	36.8891	45.0286	24.5332	44.6622	50.095
O43676	352.708	480.208	495.893	445.409	563.797	371.306	511.521	446.726	455.419	391.784	518.231	586.743		49.6396			9.58961	28.0259			33.9443		40.5974	12.2848	81.1073	54.8689	42.4477	35.8056	120.542	66.3822	77.9929	26.2386	46.0292	57.9865	64.5874	62.151	106.144	184.666	109.509	55.547	17.606	106.338	64.7248	143.814	40.2101	23.7024	52.4703	24.6649	37.2527
O43677	85.5882	142.654	35.2263	63.8484	143.689	89.2313	122.641	147.659	101.082	95.1748	67.4795	181.318																							31.109	58.7529			55.4627						14.8553
O43678	191.477	297.665	247.295	224.981	336.368	225.009	368.957	222.657	261.146	288.94	302.934	326.149		19.7163	13.0305	14.4409	12.8794		14.365	6.52423	12.0345	12.3358	14.0369		78.1939	27.9891	40.9696	16.7973	42.2405	30.0939		41.163	27.5267	12.3603	41.7014	68.2142	74.2237	72.507	54.9239	34.8763	55.037	87.3968	63.4504	50.0308	49.1802	20.5614	29.6963	33.8837	18.8635
O43681	1486.13	1575	1418.15	1225.58	1594.01	1317.77	1597.68	1241.73	1503.06	1287.61	1554.8	1896.37		120.632	104.087	132.272	118.002	149.042	120.168	79.7728	88.0773	92.621	161.234	103.622	334.067	330.498	297.813	311.685	381.536	256.501	314.663	351.165	355.633	209.314	242.843	329.869	412.743	759.749	392.548	283.048	175.596	373.472	340.929	361.911	190.217	147.655	103.268	111.077	140.836
O43683	51.1962	84.872	96.2181	36.0171	81.9573	50.7349	80.8082	66.8071	126.544	101.091	89.5028	117.729															59.6855	23.021				6.4047				10.966	36.0779	31.4792		15.3506				7.58609	7.57355	17.3192		9.35813	6.01862
O43684	2006.29	1916.48	1790.81	1580.58	2091.61	1650.52	1731.51	1372.93	1454.59	1407.64	1652.53	1816.73		218.389	190.386	177.093	151.877	192.153	170.514	159.194	166.745	203.884	156.488	127.716	440.083	933.294	479.995	413.971	476.962	477.207	432.747	640.572	391.946	304.37	393.979	356.527	626.171	899.982	548.166	487.146	308.03	556.305	577.043	471.495	323.884	260.352	195.801	299.035	207.785
O43707	4624.44	4391.32	4234.42	4320.84	5134.56	3869.48	4726.19	3613.32	4932.64	4516.57	4962.63	5202.24	15.4572	412.39	396.802	365.974	330.864	345.276	306.498	227.593	317.559	453.036	422.134	279.617	1102.11	1008.29	794.761	776.458	1187.87	897.938	883.953	993.295	1120.57	602.5	901.139	882.542	1099.71	1940.88	1085.52	1084.49	679.156	1024.95	781.362	1160.73	517.537	371.141	301.951	317.833	469.899
O43708	71.8675	83.797	99.1996	96.9892	160.611	97.5004		113.129	84.3407		109.658	183.503						33.1662											49.2895		5.29114				48.7627		48.9645	64.4961	48.1855							26.3928		9.91495
O43709	487.327	396.899	335.402	401.42	539.186	467.27	634.917	391.038	485.352	508.166	647.957	687.308		78.2633	89.2966	66.2297	47.2379	64.0476	94.8242	61.1602	55.7436		137.249	49.4874	129.148	49.3687	66.9591	141.966	78.2226	102.637	101.637	162.365	40.7163	59.6164	85.396	50.4266	236.441	244.859	167.341	108.009	85.2177	192.968	171.81	149.791	56.5288	58.4267	40.5586	81.7513	81.2703
O43715	24.727	86.8946	31.8534	51.9879	40.2271	30.2676		40.5504	15.067	17.3819		55.7928																		31.9409						4.46452
O43716	60.2827	98.86	59.4757	61.5484	70.7475	92.1811	144.624	46.6848	127.432	113.576	119.154	155.231		43.479											77.7717	46.7389			205.838	88.9734	16.0992			21.4379			4.7583	22.0861		28.3626	20.0603	64.2995		7.6375					80.3036
O43719	370.513	531.256	403.668	378.359	453.242	396.077	496.337	261.67	414.714	385.077	493.069	602.059		85.0535	80.5544	99.1047	76.7088	93.3798	66.4323	72.4839	38.5522	69.782	59.3995	50.9065	182.883	136.483	120.146	101.437	179.157	136.809	188.674	123.281	172.964	118.691	104.425	129.858	179.082	265.047	141.125	127.365	94.0043	156.298	190.597	95.4639	78.9185	44.9968	60.7854	66.7371	96.9226
O43731	164.846	64.5762	58.2955	81.8778	166.946	204.774		170.396	200.729	162.079	175.646	360.607												28.3965														24.5925				120.598				24.9188			50.909
O43739	97.3497	76.7858	109.749	86.5004	91.579	89.4547	111.574	83.7373	100.037	80.3883	228.036	233.152	18.9764	23.3185	15.3235										11.0073				29.3179		26.2069			31.3615				20.6234	17.8804				32.2439	26.5243
O43741		45.1009		68.3462		66.5834			20.6432	68.7653		110.25				10.4767							8.80512	15.3925		59.9913	48.9949												19.731						21.7805
O43747	599.812	612.122	532.653	514.775	607.692	552.792	588.132	457.72	609.661	553.627	639.141	857.408		99.7095	86.6261	108.718	104.037	111.408	117.34	75.5174	55.9272	97.6683	93.8074	74.0076	245.21	211.612	162.968	180.513	244.85	185.1	195.825	224.533	184.686	129.294	193.597	122.155	274.182	284.759	277.194	196.158	111.9	244.365	204.279	207.814	117.599	95.349	99.746	96.2497	90.6432
O43752	46.065	42.0622	41.1896	48.1279	49.1814	110.536	69.8996	57.5461	142.307	55.7293	40.6759	90.7989												8.39661			14.7705	19.241	14.7041	24.4193		55.5049					12.4883	15.1094	13.0379	7.63609		22.2509			13.2859	4.93407		4.61324	5.14538
O43760	408.014	583.425	618.395	486.757	630.934	409.92	990.421	654.578	581.56	434.173	769.214	726.281		40.4927	65.1815	68.4532	49.8291	132.949	83.2905	42.0823	90.2661	176.817	80.6332	38.5571	296.222	620.408	167.588	208.527	629.715	493.765	385.069	395.943	338.334	297.203	418.325	222.371	207.172	363.766	259.004	280.765	243.075	586.503	309.574	317.118	187.215	90.0068	63.5083	72.1056	70.0506
O43765	355.685	506.058	420.768	462.73	460.969	361.154	458.829	351.551	568.594	472.804	511.57	717.331		68.7933	65.4428	66.9672	77.4174	89.4353	97.6954	57.578	90.5243	86.8221	45.0668	49.8607	175.294	96.9472	174.685	108.507	119.233	146.201	137.804	140.519	105.09	69.0749	102.03	113.5	204.284	214.271	181.783	126.135	126.537	152.162	165.477	94.7308	67.0878	63.812	54.8706	55.6174	45.4267
O43768	526.957	670.405	546.935	508.592	577.035	444.444	585.684	390.229	469.778	411.369	547.434	649.3		78.4936	54.7568	72.8417	53.7271	84.532	53.2843	51.8301	61.2599	60.456	64.3673	45.3099	109.102	127.902	110.232	152.878	126.392	125.296	100.8	134.179	113.256	113.297	85.4309	97.2865	133.563	274.963	114.879	160.38	106.326	138.299	134.145	137.744	51.2594	67.8185	45.719	74.2963	57.8719
O43772	248.205	336.19	200.992	178.476	335.914	224.04	327.711	191.791	394.189	180.381	302.411	344.972													148.687	87.5355			35.6006	45.2533		56.9926				5.52244	56.7547	117.164		69.7665	26.4359	73.4297		15.9046	13.9666	24.3004	28.8329		3.76197
O43776	1418.44	1484.38	1470.47	1301.43	1716.15	1425.64	1505.5	1232.54	1405.23	1436.07	1927.16	2085.28		202.931	235.13	269.512	203.741	204.338	164.344	158.809	154.778	192.766	226.746	166.208	597.396	452.516	477.687	451.941	599.872	513.144	493.628	636.575	607.842	401.063	424.04	478.614	815.466	1055	800.018	444.672	311.14	640.878	630.804	580.772	329.524	325.676	220.959	249.371	294.257
O43795	261.383	325.003	298.473	320.144	372.649	267.12	327.478	220.404	337.815	278.402	332.319	409.732	1587.01	40.4055	40.5136	28.1241	25.2352	34.1455	30.7341	26.0204	38.408	43.873	32.3372	21.6873	114.286	93.1808	79.3198	67.4449	99.4351	67.3656	100.814	105.271	69.4765	60.7264	67.8969	66.3643	78.8253	131.144	75.1977	66.8467	66.5678	95.1541	59.2102	64.2353	43.4104	31.7173	20.4934	21.868	34.9246
O43805	128.235	276.084	325.995	199.468	247.638	241.636	334.224	193.715	152.882	156.309	206.951	220.401	26.9216	23.408	35.8851	22.1419	15.8058		5.73065	44.0394	26.875	17.5565	11.1244	12.7976	75.2263	78.9298	61.3728	61.5755	70.5858	110.37	88.2799	80.1607	74.5094	51.8833		37.092	101.378	144.512	60.5265	89.9038	48.7652	81.2769	76.6912	65.7328	23.1185	23.0071	36.0995	18.1119	17.2796
O43808	141.173	122.484	149.433	112.857	112.184	143.793	155.717	161.207	170.185	140.867	209.874	202.671		63.2939		41.5239								10.0461			77.7064		85.3756	94.8474	25.8879		33.6483		6.35229	47.5973	31.4253	74.7366	73.9541			93.6356	18.4151		4.78863	29.0275	16.3846	8.7543	27.3563
O43809	978.042	1009.25	947.782	758.354	1018.54	832.95	893.523	728.922	864.681	694.096	905.024	1065.15	5.56495	147.838	110.733	114.768	79.6083	144.291	113.051	82.7986	93.448	137.906	113.544	85.8028	309.106	255.636	195.44	190.68	335.017	216.851	250.607	223.198	248.309	153.189	201.388	157.062	371.913	458.684	296.024	191.858	201.69	289.96	280.153	219.7	126.616	110.86	85.6087	145.436	146.457
O43813	1828.8	1730.49	1905.33	1850.31	2268.88	1891.51	1866.2	1602.82	1781.59	1481.98	2007.74	2359.72		212.621	219.447	205.644	176.391	223.523	179.285	150.402	172.067	230.189	195.317	117.342	412.54	495.046	559.349	407.296	537.54	516.365	465.558	470.458	465.31	260.977	417.705	449.095	625.823	586.752	599.842	527.914	385.916	749.875	460.173	531.716	234.98	295.039	235.779	259.915	184.244
O43815	88.535	142.384	110.974	94.7466	143.983	91.5389	132.819	101.432	131.438	104.44	140.727	165.219		10.4672		27.8461	24.3476		13.7443	48.799		104.531	42.2533	7.7085	47.718	16.8511	21.2886	12.6759	27.1511	20.6131	31.9458	28.9332	33.3765	74.0009	66.9439	46.3927	50.5136	73.5958	56.314	69.3742	49.7602	80.7281	44.2622	28.2368	21.1922	22.306	13.0277	20.987	31.9137
O43818	425.781	491.891	476.618	427.798	508.525	487.049	628.162	347.006	347.492	371.608	438.56	484.209		51.7966	81.9195	29.9829	35.2609	34.839	32.2876	56.545	45.7951	82.0511	47.1725	21.1685	121.424	43.4725	84.4275	67.4231	144.384	101.98	132.69	50.0547	58.8953	72.1267	63.4563	70.283	129.194	182.288	110.843	95.0912	90.9022	99.3329	114.133	106.967	45.8341	39.4784	32.9692	39.2854	41.7649
O43819	94.1212	112.924	157.519	141.252	141.109	107.667	152.798	75.1304	156.651	131.725	156.586	236.165		15.6598	10.6444		39.0231		38.4219	48.3077	52.5053		17.1879	8.01275		36.5344	76.3003	9.88811		39.4573	70.8022	124.116	51.6423			7.76612	19.8506	52.7399	17.7396		35.1292	17.9369		54.3015	21.3719	26.1311	11.4502	12.4567	13.3635
O43823	135.266	143.064	92.105	120.73	183.634	123.151	177.652	126.943	157.069	156.848	166.032	232.703		16.4735	80.6867	21.2866		29.1064	52.9076		21.2405	22.0003	17.08	51.7987	28.3741	35.2422	49.5433	27.058	45.7014	40.1398	40.4769	94.4021	52.921	16.806	21.2772	43.4514	57.2604	66.8279	53.572	35.1357		58.5964	30.7989	59.6211	22.4234	21.3552	20.0555	17.3066	21.5895
O43824	89.7816	129.164	88.2696	59.2733	100.993	50.2835	128.023	67.0193	152.051	98.1506	140.671	118.892						130.864									52.8862	16.7745	41.2201	27.2341	12.2245		29.5887	23.7025		19.5637		21.1575	18.8893							3.41307	3.8115	11.6992
O43826	69.0782	75.4399	117.909	56.1409	102.265	33.1548	130.86	42.6105	73.1644		146.977	101.591							87.1002					6.29187		45.7915							45.0679							38.0574
O43837	260.426	310.449	382.572	231.969	315.58	284.386	294.017	279.127	274.783	218.056	352.358	326.672		25.4464	27.5141	29.0236	37.3778	37.5747	21.2288	13.8182	19.9529	19.1034	16.065	15.115	85.4243	46.3399	32.4693	70.2576	50.8392	74.9243	97.0303	59.0929	38.7937		71.1503	65.2547	69.0219	104.093	60.9911	41.301	49.5003	74.6774	68.551	58.009	26.6744	30.2806	26.5788	29.3684	17.4395
O43847	897.334	1042.85	896.64	904.835	1077.45	940.338	1078.48	756.735	1015.29	991.355	1115.5	1338.6		93.0255	93.7287	109.819	81.1077	94.6703	80.7029	66.6343	81.2854	100.66	103.897	60.4627	230.458	159.578	209.868	151.484	298.343	238.204	239.751	253.129	264.5	138.609	175.385	192.418	272.577	432.122	310.907	218.721	119.946	278.467	193.371	238.687	93.0699	99.0821	71.2635	119.466	110.657
O43852	3198.29	3394.17	3534.47	3327.8	4141.91	3496.34	3430.69	3453.74	4075.11	3415.55	4507.97	4655.52	6.61749	385.81	313.468	289.165	240.205	299.176	337.133	193.284	201.052	306.498	300.733	262.708	727.034	686.75	573.774	583.105	905.261	622.906	677.834	721.614	788.804	497.887	422.481	552.802	789.809	1139.6	618.787	485.931	414.7	1234.28	574.743	605.186	284.814	386.722	215.925	208.935	275.802
O43854	80.2771	84.5011	31.5728	99.4273	71.6411	42.0381	156.007	55.6701		86.5243	95.2007	92.8744															32.9641			44.9129			24.5645					36.1848				35.0549		25.2129				9.54591
O43865	178.647	219.993	235.641	142.958	275.45	178.698	265.453	145.143	203.794	249.942	259.082	308.402		56.9959	30.8571	50.1453	66.3977	29.3456	23.7748	32.1364	70.4184	38.834	31.601	23.9177	64.3784	48.8463	49.7371	44.75	81.1508	78.1833	43.2016	78.9806	89.7402	65.8308	72.8623	47.5451	79.9594	120.861	81.3665	57.1922	63.5463	71.9138	64.3157	54.4302	37.9827	41.3547	26.0509	24.778	41.5056
O43896	83.2149	52.7308	40.425	64.9958	74.9359	32.2401	86.5868	36.1573	56.939	46.8294	55.2308	64.8209		17.7484	31.9477				24.1267	9.43101				3.81444	24.1645	44.8189	11.7331	5.16467	19.2494		23.4868	3.69764	18.3648		18.6488	7.59285	11.9196	25.8813	28.2077	29.7134	45.6286	28.5083	77.7941	13.0096	27.0052	7.16912	12.2312	7.33678	24.316
O43913	207.258	175.568	157.567	124.117	256.22	181.523	245.789	159.196	226.975	153.895	210.541	274.772		31.7534	16.0296	39.2387	5.53623			20.4014		74.9608	19.6512	25.1579	66.0136	32.6487	49.3662	30.3233	25.781	43.7542	47.4038	64.9416	47.5295	53.1707	73.2313	32.341	69.7241	94.6815	65.2027	41.1716	34.4447	68.9812	85.2661	56.3833	25.4882	17.2814	31.0808	30.3361	29.2046
O43920	184.305	236.603	328.812	236.044	317.611	234.72	301.117	178.113	252.608	244.991	244.001	295.919		30.6988										8.79812	60.3807	29.7671	11.4134		78.8435	55.4295	36.9825	82.7274	22.9777	56.0107	77.6105	30.54	22.8147	59.1746	27.589		61.6919	73.9659	50.1797	24.8242	13.456	19.7963		17.1932
O43924	141.078	121.075	120.813	141.086	180.789	111.553	173.43	125.808	183.981	179.436	233.436	152.909			359.043					133.484					49.0777	55.6119	20.4462	16.6373			24.3976	50.52	19.1387			42.2726	50.0586	12.5278	16.8406	28.3548		55.579	39.5653	37.607	12.2781	21.0978		5.16182	33.3694
O43929	507.194	467.815	410.69	317.664	550.037	395.294	515.295	375.478	480.227	447.53	481.814	672.526		66.1235	76.4622	63.481	53.0944		53.104	50.8158	86.4378	73.5908	74.7909	41.1169	195.667	26.7417	86.9795	191.485	215.334	151.05	150.651	151.168	150.707	309.033	171.174	73.3502	195.811	267.168	194.437	144.67	181.621	228.555	213.408	106.32	89.435	51.3159	43.6035	73.7201	91.0423
O43933	49.4303	76.3657	64.6185	87.3934	75.4249	139.899	150.374	91.3026	111.459	81.236	155.204	120.542													70.7993					37.3997		43.423						43.5507								27.0801
O60216	442.315	419.422	373.772	271.793	433.116	378.751	381.425	330.578	370.35	286.879	393.338	478.631		53.013	31.8265	18.6826	19.2082	25.8131	33.1758	24.7929	19.6252	32.067	32.8116	20.5265	83.8994	56.3587	51.6594	41.1356	79.4447	66.5883	71.9409	59.9966	76.1581	28.4761	32.0138	39.902	94.1907	147.659	61.642	44.078	61.3908	82.5386	49.6178	69.3007	34.9281	26.2255	23.9153	44.0215	29.5264
O60218			17.2326				231.299			126.583											43.9742						29.7104		10.9591						24.8894	35.37			51.4791					127.117		70.2718
O60220	436.668	894.354	692.765	789.187	675.475	682.955	705.878	568.622	700.616	480.789	627.337	774.219		45.4532	21.8939	35.2388	34.4068	40.7524	26.3595	27.8551	34.8987	55.1443		38.346	182.016	117.905	54.0817	95.9901	190.279	67.6459	101.803	235.122	139.722	71.2143	22.4581	123.208	193.71	264.968	155.335	119.75	69.2446	183.339	178.116	161.316	92.7316	96.9949	80.0239	116.069	58.6457
O60231	304.01	297.612	268.255	284.015	359.76	281.836	339.919	254.046	338.057	312.247	372.392	439.959		49.2905	55.4571	38.6789	35.7287	43.479	41.216	34.7244	49.4991	45.4878	39.9271	38.1971	119.387	84.3298	90.2455	84.3191	86.118	115.925	74.6468	131.835	106.781	49.0207	91.5496	95.8561	155.455	195.647	150.592	89.7266	57.9673	114.785	122.04	119.28	52.5243	45.8191	47.2637	51.3609	62.1039
O60232	295.052	269.473	292.676	227.289	480.872	272.429	418.894	214.735	358.088	282.702	361.112	434.029		38.0952	35.9369	38.7456	62.6176	54.5708	35.0208	28.9697	26.4714	59.7475		23.8419	106.37	38.0794	26.6644	108.309	99.5211	62.3802	72.3322	67.3839	62.0072	69.2366	37.237	64.7769	111.046	126.51	75.0935	63.3129	83.5965	97.9083	101.016	88.3263	59.5877	54.9493	25.0154	27.3439	36.8665
O60234	30.6266	7.61286				6.68953																									48.3429								20.3694	4.50575					7.66617
O60238	55.0555	93.4652	119.035			66.2023					204.03
O60239	18.193			46.8004				7.08381	20.2166	17.9477	32.0116	31.2696
O60244	116.729	113.838	67.1237	103.082	118.477	79.4205	106.896	73.5082	195.748	82.1275	91.0076	118.326		18.3805										5.3366			67.7684	34.8383	51.9613	5.06636		47.2526			28.8433		35.2526	40.5249	5.79146						23.8647	2.94167		13.8243	19.2461
O60245	29.5093	10.6872																									4.52299																		147.411
O60256	337.233	367.947	353.491	386.951	355.484	338.102	346.81	279.661	326.386	299.462	394.117	469.871		52.8416	57.6707	59.7395	46.0174	61.7237	69.5116	32.9541	48.6725	52.8728	78.7843	50.7984	123.867	84.1087	69.4326	81.7572	101.695	112.25	89.6161	103.255	113.565	127.102	66.6553	78.1709	105.682	169.561	102.624	81.1031	68.0241	94.3382	68.8822	135.746	51.6108	40.3712	28.4373	42.2594	58.277
O60264	769.401	752.569	601.988	487.045	776.2	585.102	674.035	545.537	593.138	529.063	679.105	700.81		78.188	66.9612	56.3885	51.5199	68.246	60.3292	42.9698	50.4122	78.0049	55.3957	35.854	135.236	122.488	105.032	118.232	152.907	135.809	133.82	157.172	118.828	77.4799	95.4104	113.883	160.551	247.502	148.809	131.315	79.6471	170.014	131.255	123.523	58.2538	59.1825	39.1723	81.2304	61.4807
O60271	377.802	487.861	388.389	358.139	451.66	385.356	495.185	322.051	454.665	404.873	455.409	580.301		75.2854	72.9722	74.6776	57.8783	76.7521	76.0219	60.2523	77.9516	76.4663	77.6517	56.473	177.024	138.413	180.045	143.58	198.877	149.37	160.88	163.489	149.244	131.354	95.7626	109.953	245.636	291.904	205.371	160.685	132.107	218.085	203.291	207.219	101.813	77.8567	63.3288	75.2252	93.7823
O60279	227.272	229.435	389.247		307.6	54.0558		107.021				274.056			45.0141	39.6849			55.2033	34.6795	68.9842	72.9674		24.8707					145.97							74.8396	106.138	147.917		86.5539	61.7566
O60282					16.5146							50.2744				35.2279											8.80816						19.9415		39.0156		33.3067	11.3577	24.6295	16.5726							1.95673
O60287	112.247	89.5361	64.1203	66.8995	124.864	82.8616	92.9075	82.756	106.445	105.669	113.841	130.744	38.2709											11.7268	31.7162	12.4773	25.2181		4.74687	14.9605		38.2025	5.37536	10.3015	2.89794	19.5589	13.7525	31.8737	33.9623	20.9342	4.11555	21.2045	9.06563	22.2779	30.8286	15.3825		13.9773	15.2262
O60293	52.7374	58.7268	46.107	38.6531	56.9039	44.549	74.2151	49.5909	86.3061	57.6383	78.9181	64.7533													27.1817		42.1334					30.216	20.7939			8.13395							12.33		15.9439				33.0559
O60294	103.629	134.7	107.492	88.5984	98.4605	83.6685	135.843	96.2897	147.208	104.454	119.272	193.409		19.3969	32.6912	12.4192				17.3769	51.3847			14.1419	86.7584	53.123	69.8903	97.8422		27.7936		73.9482	75.9652	49.5572	31.5929	22.366	61.9463	72.0434	77.6926	47.7046	76.5463	67.7895	52.911	40.9787	24.7787	17.4865	19.7404	13.4167	41.5136
O60306	280.276	275.381	214.894	212.342	282.83	224.817	250.679	179.513	273.271	225.299	273.596	324.962		31.8369	17.9414	27.3327	28.3317	160.313	36.3608	20.8616	9.10653	35.8717	26.2603	16.6157	86.141	63.7545	26.1981	56.0753	60.2057	51.5016	36.7571	63.1611	56.8294	48.4096	49.469	51.0493	67.7425	98.2257	65.0254	41.8964	28.4757	63.1471	53.9027	44.0844	23.9477	16.4387	20.5174	21.4922	24.0882
O60307		12.0384				23.4101																				26.8614		18.0614																					7.18216
O60308	56.8368		66.5825	33.4706	69.9157	61.1776		51.7256				36.2217
O60313	217.951	244.52	218.049	205.664	244.024	248.351	233.582	219.254	232.538	236.824	224.105	309.057	4.66479	25.6292	23.8077	18.8574	12.4893	15.7873	22.2612	9.59182	20.3598	44.0588	112.661	21.1574	58.7446	47.4328	52.2893	33.8327	67.9827	62.2095	61.6455	47.2585	39.1466	55.3966	34.0744	40.2853	51.9146	75.7505	53.5274	47.9385	55.1197	64.6018	59.4202	38.5903	26.9657	20.2406	13.9977	13.0366	13.7818
O60318	88.7045	70.9923	64.3661	63.7664	92.1681	91.5641	133.962	50.9729	95.2309	56.4144	72.585	73.6177		15.3588	8.82967	65.5339			14.0663		19.8988				59.976			38.7399				12.9474	25.7913	71.4978			25.4649	17.4747	3.0492	22.2628				5.41824	2.29242			2.36992	11.2089
O60331
O60333	104.215	81.8688	119.248	129.778	134.567	89.5767	139.381	116.518	123.578	130.066	121.663	163.828	6.48161		26.5932	21.6677		33.3878		17.047	86.5732		26.9549	19.7988	55.7389	60.6219	37.5021	25.2233	74.6551	28.2017	29.3206	36.2154	50.9447		94.7882	64.8539	71.3058	54.4067	55.1632	68.4407	26.8527	54.0603	75.9608		24.4185	14.4099	17.9201	22.9866	18.2373
O60337	185.811	73.395	52.17			56.1486	78.8781	46.3485	99.202		72.0697	87.5263
O60341	265.403	315.816	250.096	201.788	396.417	326.633	350.92	253.363	350.063	271.865	344.952	449.131		52.7221	47.3924	48.2299	37.7898	66.1563	100.998	36.02	21.0622	95.8889	42.6422	36.6553	117.247	64.2952	59.3958	86.0461	74.7201	84.5528	64.0337	92.5349	76.7051	58.3376	72.3123	78.7395	109.841	176.889	100.618	87.5215	66.6333	115.135	130.619	76.2894	49.965	39.0661	32.6124	39.156	42.199
O60343	201.987	213.152	214.565	189.84	263.387	194.494	252.124	161.109	220.093	203.939	234.693	266.108		31.5319	39.3794	31.5032	46.8614	42.6577	27.8939	29.9917	35.0327	42.2978	28.4485	25.1365	76.3118	42.8709	64.0045	100.507	61.1685	99.6838	66.0166	87.7508	52.1392	45.1384	53.8639	68.0372	99.7751	123.754	80.4154	64.3591	45.1396	88.6922	64.4193	60.3405	33.8895	36.8993	19.1898	27.3083	33.0348
O60346				26.5676
O60427	335.476	314.532	401.465	318.199	408.659	293.074	396.346	260.799	268.38	287.663	346.521	503.478		24.509	29.882	32.2502		32.1919	736.797					24.8859	115.386	106.042	15.0627	45.9764	83.6559	27.4176	37.0681	47.0517	91.6748	79.6822	36.6832	32.7567	39.6305	33.0801	48.9801	70.4567	56.6922	78.1817		97.9342	22.2743	19.46	11.8652	15.5392	21.5957
O60437	187.371	232.997	177.834	133.949	220.442	152.916	502.7	209.156	261.604	167.858	236.826	332.03	6.01355	43.6249	35.2262		44.9648	75.9563	59.6997	27.0697	45.3876	54.1986	110.74	38.0578	62.8697	46.5679	29.6734	92.4723	108.819	83.6076	110.632	576.889	151.757	111.164	1068.89	42.6284	61.5182	73.2781	440.628	148.348	68.5268	85.5529	72.1354	63.683	28.2527	23.5811	20.6811	17.5513	29.0757
O60443	113.405	169.736	137.968	216.629	211.011	175.382	209.546	155.002	178.904	141.694	138.879	249.768				262.81			29.1585	121.335			518.274		31.9738	36.1762	49.1888	24.3147	74.586	47.3996	74.9141	27.7859	33.1158		92.2493	35.4105	35.5748	39.9728	30.6842	43.9035	29.2354	68.1863		25.6233	16.6123	23.0997	13.3852	21.0577	20.8899
O60447		12.368	82.8481	35.4395	26.0555						9.04976															16.0657	22.0992			12.5028								7.4347							12.753
O60476	49.9841	94.8102	40.2699	60.5698	50.6934	55.1435	110.919	66.2235	97.5293	50.1153	67.321	115.936		5.34176	10.8832	13.2479		76.7433	7.21746			4.35431		10.6486	20.6927				10.5936	26.2895	34.5441	11.9381	34.3013			5.97755	18.1224	9.46884	14.6878					12.2331	13.976			16.3687	17.3416
O60488	491.273	544.859	458.929	439.734	544.334	436.531	501.655	436.089	523.156	496.042	686.509	637.307		109.748	62.0707	57.8744	51.1543	59.2399	48.3529	37.9261	73.8081	71.469	72.099	46.9444	100.46	135.688	103.662	76.465	97.1352	84.9328	110.537	84.869	64.7285	65.8169	64.897	104.282	108.851	232.832	106.464	106.847	106.129	113.508	109.845	95.2969	50.0588	42.0516	33.9386	59.6897	60.255
O60493	759.06	749.74	859.48	717.773	952.142	720.622	842.183	670.01	830.823	726.231	850.262	1006.92		105.81	83.7296	110.408	70.7025	55.9906	65.5621	54.5802	78.6725	88.3591	93.9794	58.2795	224.997	290.427	207.962	200.836	208.744	196.086	222.954	224.366	181.619	177.34	148.763	221.657	304.991	426.834	257.643	200.807	178.141	351.735	226.132	250.845	136.88	131.241	79.6195	111.078	89.0416
O60499	104.112	109.641	115.817	101.021	199.786	210.375	210.265	91.9439	209.541	191.531	216.923	204.209		28.419									36.1514		37.3073		28.7039	84.6817	37.9591			67.244	19.3699	42.2904		46.2095	8.33954	47.582	38.6142		22.7703		82.1447	46.7568		9.27373	12.8204		12.5131
O60502	321.496	337.22	279.624	280.473	403.061	343.303	409.226	268.273	330.617	335.53	319.168	397.222			49.1918	48.6021		33.3977		31.673	28.7234	49.721	40.9762	73.0608	99.1161	79.7557	56.2539	45.4828	92.7772	54.788	130.37	140.826	113.568	177.441	86.9529	91.7139	102.854	140.552	137.298	47.3159	69.7812	88.8143	69.8645	69.4883	47.4316	36.1524	32.9145	31.9064	37.1673
O60503	33.1534				25.3138	10.9406					72.0964
O60504	105.653	94.1632	119.427	137.955	135.164	89.3582	192.385	104.591	157.072	149.022	136.226	196.223		40.5611						13.7453	32.2376			14.8404	31.9337			27.2211	80.1433				49.8241	41.7349		30.3995	29.4569	40.4346	51.5702	58.2058		76.9691		30.485	46.9231	48.3265	11.7503	16.0005	35.611
O60506	4071.62	4370.41	3653.08	3707.77	4282.94	3399.02	3954.49	2878.82	3382.33	3218.29	4022.99	4358.37		431.916	353.82	354.645	334.639	350.579	350.01	301.278	300.193	422.63	459.075	286.512	1206.57	979.68	935.593	802.948	895.643	1064.74	941.987	1155.18	924.006	562.109	683.304	844.116	1285.19	1836.07	1083.13	933.466	702.24	1105.45	1065.19	1079.46	594.029	541.18	299.199	432.929	489.847
O60508	128.563	179.195	156.029	110.873	186.495	142.754	210.202	150.04	172.221	146.356	188.118	205.26		44.4248	44.9476	43.2706		20.2926		9.12887	49.6945	43.1179		35.8909	58.0927	48.8302	30.171	5.04197	36.1259	51.4333	23.8514	37.0944	31.494	21.5776	38.1834	56.9695	80.029	130.827	55.9949	107.191		60.9815	101.591	66.1337	37.5494	32.2513	18.5612	21.5901	30.5553
O60513			10.4679	51.3785			15.432					24.6479			37.4102			31.2201	34.0071	4.04573					13.9026							59.0614							2.80634						4.51605	10.7941
O60518	827.118	828.305	723.486	791.216	1275.45	941.558	1054.86	816.817	937.89	889.159	1012.45	1153.83		165.362	214.284	147.874	89.6038	149.737	112.404	85.4552	108.994	155.434	174.778	100.141	302.101	138.224	255.841	189.669	226.153	338.711	181.804	264.055	286.005	64.1202	223.739	270	325.079	464.788	236.456	232.225	168.679	234.254	192.266	244.705	195.696	68.5773	89.4132	95.4721	241.668
O60522				118.925	78.3751						42.952																50.3674												59.9357	25.9024	113.9					18.4335
O60524	173.137	167.144	186.012	131.289	165.583	125.099	214.636	124.896	190.306	169.505	189.872	259.702		19.8899	21.7637	20.7124	16.9034	19.812	17.483	20.5675	22.7318	39.2498	23.5714	23.6469	73.5939	93.1343	63.267	104.612	76.3924	90.0936	102.618	76.5098	72.0514	72.1968	68.6918	49.7888	88.7631	115.057	76.3032	70.3772	63.8465	85.9938	72.4132	68.5278	28.6156	33.4199	17.5357	18.5081	36.7398
O60547	260.508	252.237	216.515	300.515	323.576	273.26	483.964	190.786	316.48	257.701	318.287	420.423		56.586	58.4519	16.1059	40.8805		119.722	30.9962	65.4509	39.2142		20.8824	142.489	51.9934	92.5866	99.2052	91.2542	136.484	191.448	173.58	83.4996	148.393	156.853	44.0937	106.068	274.994	119.143	208.536	277.633	202.441	133.475	88.867	44.0218	33.0136	27.0287	26.9151
O60551	76.7787	38.0682	36.4504	72.0719	202.047	55.0836	121.209	65.9059	60.5715	69.737	47.9018	131.842											31.3744			26.4981		87.2295	27.1277	23.3938	30.6597	20.7307	38.0922		40.892		51.6712	27.5526	36.0414			76.7263	34.1528		19.2218	21.5202	24.2186	19.0042	51.5413
O60563	50.1816	42.9547	92.0647	88.4925	77.9361	81.6801	106.132	74.4248	89.3716	76.5675	88.0147	118.934		25.7325	5.27483	52.3564				28.5455			153.322	14.3621	56.3761		21.9204	53.5236	6.84925	14.1724	15.461	110.985	65.3242	5.62975		17.1841	17.2178	17.149	13.0245			100.88	33.7084			18.1609	4.57676	10.8007	22.3984
O60566	214.199	188.682	142.497	147.008	206.438	195.185	250.872	176.049	253.959	230.203	193.253	260.161		46.2637	50.5159	47.9017		47.3746	65.3129			44.0612	37.3315	29.4333	87.6744	23.8352	34.7004	42.2807	79.0546	31.4636	68.6974	63.9731	58.0158	85.3523	70.2148	57.3125	68.0597	119.306	59.8381	59.4443		43.4895	101.234	55.3796	31.4907	30.1383	19.0498	27.0733	27.329
O60568	386.34	401.963	399.36	326.735	477.921	360.977	429.494	384.064	510.536	394.972	464.296	554.585		52.8265	39.5306	34.3557	35.6646		38.7214		53.2397	33.0994	38.8179	29.3094	111.261	62.5954	51.1829	72.7267	60.0394	99.3046	70.8328	81.6345	88.7645	88.9143	66.4813	56.4343	78.5645	129.958	106.277	52.2745	49.3251	121.821	78.2842	68.7352	37.3249	31.0795	27.8289	24.8881	31.3422
O60573	195.882	102.54	125.654	113.256	152.584	161.793	146.566	115.533	178.603	206.514	145.866	250.912		26.2188	26.6242	24.3636	26.9467	25.9012	22.3548	20.4233	15.1702		16.0884	15.2588	78.4628	46.6551	31.3088	45.2277	86.7214	36.1578	59.917	39.487	27.1086	54.9503	30.6227	51.1425	93.9253	82.7804	69.2298	43.4212	30.4294	89.3313	69.9868	43.247	24.9844	13.2181	27.5062	34.6328	26.7952
O60583	77.1388	46.3339	75.7298		49.649			69.1802	97.1762	108.897	145.518	59.5421													93.9284						50.4007							144.322					66.9588
O60603																			65.2508																													14.1036
O60610	1013.42	1096.87	1042.17	871.238	1060.5	940.469	1146.83	763.967	1025.26	930.96	1143.2	1344.3	25.5939	182.717	188.881	179.729	150.171	205.862	169.391	144.594	152.052	200.22	179.278	112.127	367.839	315.046	300.129	322.943	302.327	348.552	319.334	368.326	372.721	215.293	284.184	259.739	459.776	548.503	350.966	330.104	231.732	352.336	372.175	321.485	199.344	164.738	161.588	120.318	182.828
O60613	120.662	213.462	333.353	168.118	253.344	181.107	233.366	196.717	212.018	195.3	213.425	311.243		32.6958										11.2645	62.6927		9.00337		82.9672	20.2515	63.7207	44.123			35.9572		36.8322	72.6403	42.2854	12.1871	10.8613	16.3812		8.17122			3.39127	8.48536
O60637	156.737	233.359	367.402	246.325	143.649	94.0747		210.008	153.688	215.636	201.605	447.107					55.7922									34.2204			74.0141		76.0135							100.884				48.3776		52.6335				32.3521	9.50823
O60645	219.975	235.299	228.4	202.665	304.537	189.367	235.58	206.299	216.228	211.586	260.395	305.101		9.04721	52.9841	17.5642			35.7077	20.8738	19.0635	25.6815	34.5153	14.1593	83.4355	44.343	29.8485	45.3702	74.8997	52.2717	103.358	64.2454	91.024	134.536	46.7927	42.5075	84.2264	111.429	96.5775	92.1428	78.1949	65.3121	62.3155	81.4028	44.9849	36.5524	20.0027	29.5474	27.766
O60658			20.5369		22.4263				44.5499	21.0423	22.8589
O60664	422.181	611.127	531.447	436.065	541.877	478.557	546.49	416.66	556.837	481.071	627.426	726.411		70.9081	91.9837	75.1751	62.5076	135.131	95.7246	54.4251	79.6098	105.168	83.3953	49.1429	115.47	115.761	133.52	93.8631	146.61	98.477	102.149	133.078	103.666	91.7722	156.663	121.957	142.608	199.18	168.51	109.343	117.882	168.145	131.725	139.954	73.8714	59.3627	38.5548	71.0999	69.6149
O60669	234.325	296.381	186.749	171.346	330.092	184.814	230.615	155.182	250.698	156.81	235.79	271.438		47.8424		21.2947				6.68062					59.4959			40.1526	62.0607	42.2833	53.449	39.235		71.4444		54.5386	61.7029	47.3206	37.4418	44.623	19.7183	37.8981		18.523	13.2489	43.7579	16.8297	22.6088	20.3512
O60671	394.515	303.953	298.155	292.248	423.467	311.893	415.573	227.758	452.294	406.939	422.644	421.99							96.0964			165.244			148.576	119.985	79.2169	23.2108	280.971	57.3019	137.346	58.8014	120.572			167.283	45.6429	82.147	47.2404	82.46	72.3594	67.856	47.9718	82.4612	29.3612	31.1666	29.0041	30.7344
O60675	228.636	89.3273	225.097	110.564	181.252	339.556	197.693	132.683	184.196	116.825	184.844	153.804															17.8678		76.6374		16.7132				22.8529			49.1154			88.3743
O60678	327.709	372.282	326.264	340.656	444.391	306.385	389.798	281.05	378.015	356.171	352.417	479.111		77.8746	66.744	75.4081	49.5272	66.2979	44.5594	52.7867	46.3227	124.133	67.2314	43.828	160.293	125.196	169.661	156.714	181.908	133.168	95.2306	191.191	146.564	80.3346	119.19	106.137	291.091	284.102	194.53	135.146	101.894	176.726	154.938	139.022	91.8022	73.6201	51.4055	66.3199	71.052
O60683		17.4108		55.0191	88.6424	28.8707		53.2017	72.4349			31.8115										12.841	6.40535							20.2333
O60684	884.473	925.31	825.816	854.01	1130.18	810.429	1003.9	733.215	894.681	906.802	970.244	1155.65		129.585	106.353	112.506	64.5657	85.9985	122.415	64.9018	67.5741	95.1817	107.146	75.1959	242.665	273.598	188.219	177.483	219.638	224.996	215.539	199.608	274.069	88.9883	144.919	219.396	292.172	392.197	323.217	175.778	132.814	258.433	230.927	184.24	143.129	84.9091	95.1682	90.6297	143.258
O60701	1672.45	4050.6	1766.01	1801.28	2222.28	2023.89	2273.42	1122.13	2085.96	1494.77	1592.32	2413.43	631.609	225.785	174.673	200.639	150.905	209.754	157.99	258.006	128.272	271.768	202.897	132.845	521.467	448.229	375.785	384.017	634.144	385.32	570.408	415.762	666.087	321.905	440.612	441.782	599.632	700.926	482.817	370.644	326.78	741.663	419.66	421.835	261.802	413.429	173.575	201.536	322.911
O60716	566.702	529.08	566.826	440.555	724.076	465.268	537.17	395.264	555.838	470.524	542.188	697.663		86.3231	70.5085	59.1704	45.1544	38.7044	59.4741	36.5403	54.8364	56.6085	40.5964	45.2758	143.301	156.297	131.335	119.866	181.676	114.593	128.321	156.159	147.801	87.6901	161.268	124.6	215.636	292.748	198.233	185.565	100.07	184.541	124.19	170.504	75.574	49.7314	71.6401	91.6415	85.0942
O60725	113.78	162.68	83.2379	151.181	162.627	129.322	112.637	116.887	131.488	146.13	153.144	213.621		28.7162	57.6211											64.0401	32.8266	31.3021				38.4826	40.1952	11.2527		69.721	15.7368	49.5765		47.5773	9.42741	34.8463			23.6124		3.8318	4.81521
O60739	1216.26	1291.55	1428.01	1456.68	1362.95	1189.55	1558.88	1314.6	1191.65	1112.54	1167.12	1600.29		256.26	207.933	256.253	254.707	233.547	178.191	212.286	212.03	223.391	263.147	207.593	578.277	665.604	371.409	422.851	535.357	383.159	440.901	619.228	552.658	246.613	430.283	463.172	745.33	900.838	676.545	390.632	296.727	677.846	680.047	584.379	428.299	361.947	148.786	199.907	288.102
O60749	379.901	440.252	429.917	345.027	421.181	360.95	454.926	323.018	374.144	341.609	418.397	483.533		80.5871	82.9424	77.8008	78.7213	104.118	93.4337	80.052	71.2786	89.8952	84.4829	64.0839	183.558	243.671	186.139	193.959	266.725	166.883	175.031	235.258	212.414	128.968	187.256	146.64	290.701	361.728	250.169	196.137	145.998	276.275	235.977	216.025	138.597	108.344	76.7377	82.0609	102.179
O60762	868.401	888.171	729.349	617.716	1035.01	838.076	807.673	777.97	834.103	685.108	890.774	1110.87		68.7309	45.9959	47.0508	40.0605	42.6928	44.4991	27.2063	44.2631	39.4716	53.819	30.1842	160.77	76.5338	81.295	92.8412	90.1544	156.575	131.728	124.871	114.871	106.309	54.4064	99.0307	205.717	297.152	156.721	82.6184	57.7889	146.092	106.682	96.6118	52.5935	40.1977	44.4424	76.7472	61.1769
O60763	346.574	408.987	374.596	349.285	402.958	325.602	437.276	319.278	396.402	348.427	381.987	563.175	22.1281	51.5037	52.6244	40.9385	34.4703	40.7133	43.7902	34.4539	28.7642	44.6939	43.3479	32.8324	80.875	89.812	93.6282	88.9678	94.4995	91.6019	108.002	115.129	91.9083	89.9215	83.3981	63.4902	113.468	148.638	117.855	82.1792	70.4721	94.4743	96.9999	78.4534	35.4645	38.5995	25.7768	37.0366	39.3636
O60779									10.5744		34.1249	33.575
O60783	78.6705	117.513	85.4723	40.2401	95.2789	76.9212	157.664	53.7893		174.269	215.405																		88.8596	21.1699								43.8042
O60784	128.773	131.682	95.1405	127.706	162.027	162.82	183.7	129.746	207.416	202.2	198.473	289.704		30.2978	93.9596	25.7407			27.4589		45.4902	58.4806	38.8814	35.3466	77.8162	54.316	23.151	64.5543	55.3198	29.1146	35.2825	30.269	49.4908	196.302	85.6609	53.099	48.5137	72.7249	75.2683	63.2394	55.7109	54.3088	61.2657		32.2337	27.4881	14.4476	22.66	37.9377
O60825	106.365	118.858	114.422	77.6068	106.507	88.9115	152.23	77.07	132.772	81.5807	111.044	125.687		44.8237	35.3811	38.2577			31.7731	17.0189	50.3736	76.3836		18.2357	45.7068	25.3398	37.1068	38.2003	45.2379	43.2342	35.4372	50.7082	45.4536	29.6383	59.4179	25.3503	46.6953	83.5695	57.8063	46.6217		72.3333	44.0649	37.4953	38.2245	27.9855	6.18751	18.002	24.3368
O60826	150.292	235.871	237.737	204.287	245.351	206.006	264.899	188.151	219.845	222.403	280.542	367.951		58.7879	66.0695	61.9583	51.8492	89.7716	91.9059	28.0982		92.6481	58.2551	31.6293	92.6554	30.9376	36.0262	92.4983	118.203	69.9187	69.2875	92.5223	87.0891	48.5568	67.1296	47.7638	105.155	162.954	109.315	101.848	72.2455	151.489	110.917	133.867	42.9345	32.5103	38.4459	41.1246	57.5059
O60828	1407.4	1578.2	999.59	1024.14	1562.45	1254.67	1847.63	1031.12	1089.94	991.376	1331.83	1548.13		165.467	134.416	101.77	104.964	172.113	137.36	109.729	101.362	188.283	134.263	73.474	268.98	359.51	300.471	177.087	467.552	214.711	583.809	424.645	273.772	219.111	350.225	365.473	404.916	660.471	270.745	320.236	242.615	425.989	531.323	309.981	172.454	149.577	85.6062	151.105	153.28
O60830	150.653	214.122	120.278	93.1424	181.799	142.825	155.101	171.608	135.834	100.358	225.788	236.492		16.1062						24.975	13.2263				48.2024	39.0672	9.83424	77.2976	18.8857	67.8375			23.6801	27.1432		3.32443	40.1826	22.0941	19.4623		34.4163		15.0174					15.8814	10.6585
O60831	449.862	965.476	799.1	598.225	1404.6	1158.96	1211.88	1100.63	937.861	760.881	1422.42	1367.7		70.5715	88.2368	24.9888	32.6104		72.8911	17.2378	16.3048		29.5643	32.3199	106.454	85.6925	234.634	264.478	224.889	194.224	194.742	111.862		73.8692		120.065	232.958	500.58	157.796	184.536	245.219	378.612	136.098	250.709	117.546	124.305	20.4292	7.17748	50.944
O60832	637.946	712.648	504.845	611.151	672.293	584.152	684.492	496.231	509.808	492.295	585.779	637.078		63.3154	46.5324	43.9637	42.112	70.3861	48.6289	35.2927	47.3076	68.1221	46.3152	25.9207	108.994	141.05	125.643	110.286	110.27	105.606	102.435	142.646	105.239	63.669	90.3738	85.2483	156.394	218.374	140.582	114.224	96.6746	159.953	142.05	101.025	50.6201	60.8689	40.6573	65.7146	56.6914
O60841	990.637	1108.9	973.235	1028.67	1082.85	944.109	1278.83	810.866	967.5	912.216	1059.73	1318.24	7.90094	204.931	165.599	186.051	147.8	171.507	166.043	138.854	136.115	204.427	183.066	124.624	459.379	418.373	438.783	399.976	439.32	387.866	342.486	475.429	395.122	269.712	310.085	347.378	614.14	729.197	502.84	440.831	278.649	499.654	558.184	359.65	286.129	209.025	142.427	181.816	243.576
O60869	3912.94	4485.2	3395.07	3078.42	4358.54	3567.99	4174.59	3156.91	3210.58	2752.84	3595.07	3926.22		604.665	498.102	471.471	392.427	466.639	430.508	425.744	417.595	434.317	467.408	352.793	1390.99	1005.18	1316.59	1276.7	1149.08	1173.53	1328.9	1484.2	1161.67	867.3	997.117	886.18	1503.12	2197.72	1548.44	1465.97	1141.92	1638.93	1497.82	1166.36	707.813	656.539	560.836	803.982	596.688
O60870	110.306	113.594	140.343	72.117	120.85	112.998	97.2503	65.771	111.774	109.622	96.6087	163.055		56.3338		46.5432	24.745			13.2441	15.4059			22.3482	71.7128	69.8943	22.4324	30.7637		19.0208	19.4004	50.9737	26.3349	72.2861	60.9997	39.0009	88.9076	79.0239	47.5014	58.7266	23.949	40.256	61.882	54.4482	26.8585	28.4432	24.4489	21.2464	25.1641
O60879	52.5146	74.8136	58.4408	58.2345	59.4757	59.6757	90.0599	51.9937	84.8751	68.0775	90.218	98.369							5.28582	7.03451	230.599	7.45552		5.59104	50.9942	18.1896	26.6638	26.1416	14.5343	18.3176	21.4241	21.7687	7.90521	17.4853	16.5369	22.6097	29.8433	54.2155	30.162	40.0875	15.294	64.5168	28.3526	38.1593	12.4096	9.81614	3.65707	12.6089	9.48008
O60883	23.0137			10.3884	13.0994				43.8062		52.7152	61.7533			17.1149															27.0592	16.5953						10.1783			31.6084									9.68117
O60884	753.078	847.853	815.039	671.234	705.374	640.597	844.393	543.671	820.122	702.49	780.853	1023.82		172.285	159.73	196.02	141.651	153.882	115.853	144.501	140.359	180.744	181.36	132.442	451.354	422.242	352.198	300.669	329.29	364.525	337.973	339.091	280.851	196.871	310.545	254.809	477.558	571.745	398.364	402.099	202.906	467.637	412.759	321.918	218.643	167.479	134.342	175.085	184.681
O60885	217.155	195.061	181.379	161.266	180.193	166.304	267.781	154.24	169.861	151.877	211.131	219.232		27.7785	26.8291	21.7505	17.8498	35.8463	28.2336	18.867	19.6037	27.0047	8.13143	10.1108	78.2345	41.3145	104.871	57.3788	44.245	67.0681	45.507	104.647	74.2885	92.2588	60.2241	40.9102	63.2561	125.638	72.9526	52.1563	54.1439	74.4934	63.9936	67.3279	42.4722	26.5583	24.3766	25.6929	24.8358
O60888	755.426	484.758	973.604	394.141	669.265	434.605	1240.42	524.6	725.893	661.54	717.702	1128.2		111.875	110.367	162.175	47.3789	88.3594	74.2638	68.3321	95.42	99.7239	104.388	99.3198	527.271	1108.34	212.864	401.154	350.14	310.881	268.878	274.231	299.313	235.763	159.526	300.417	477.812	576.952	381.539	182.417	161.842	214.554	233.889	319.025	287.62	212.82	143.115	76.4315	143.049
O60907	507.955	341.896	342.014	356.856	543.884	427.023	513.355	409.16	322.333	329.79	411.297	526.685		34.635	29.0955	26.3189	48.5207			20.2068	18.6632	19.9918	15.2361		69.9273	53.1071	60.9127	70.3617	44.0326	59.1751	74.0254	29.1051	108.962	16.4805	83.9727	52.4955	105.595	170.234	53.6143	66.9164	66.4881	102.477	71.2165	79.9571	45.0982	23.0782	31.298	43.7067	34.0337
O60911		47.0739		51.5935	44.7751		194.854		369.199	80.4248	133.742					28.412		58.3499			60.7517	123.135	37.2787		56.4631				83.8498	27.8275	57.5474	46.638	18.8181	12.4431	57.1535			108.61	10.9376	24.3273	54.8691	107.48	60.6621	108.248	9.44795				18.3025
O60921	152.987	142.874	191.325	144.171	159.82	150.122	245.141	176.322	193.584	176.518	188.033	245.744			74.9922	19.6991	33.0209		43.2562	21.6924				33.2898	93.605	48.5995	44.4597	46.3083	31.6979	57.0085	20.7234	30.276	42.6514	80.8607	61.0343	39.0058	84.5156	133.815	65.8732		96.8823	89.2412	127.79	60.058	47.4064	23.4939		40.8282
O60925	557.037	782.237	741.158	593.958	801.133	657.393	798.698	624.861	884.553	868.732	984.208	986.729		105.212	93.1396	93.2994	67.8484	87.7528	100.986	66.0646	99.883	105.836	82.4861	53.8744	233.609	205.713	207.214	187.498	214.452	256.938	176.574	202.9	169.541	161.565	167.442	160.642	163.851	291.662	227.531	206.112	158.861	324.224	164.336	224.405	78.2629	123.363	87.0459	70.172	99.9817
O60927	412.985	448.756	412.971	392.154	648.567	525.606	712.387	535.964	714.891	661.497	593.557	683.465		191.6		131.945	202.977	260.133	28.6283		120.033	234.161	233.225	82.4502	243.407	89.309	603.788	261.627	228.653	140.742	156.879	215.461	79.0604	202.577	67.1139	116.528	382.436	336.056	263.984	219.566	207.151	312.982	302.832	152.554	128.527	105.36	87.7818	72.73	221.999
O60930		78.5118			31.2378	39.8361			53.2912	24.3593		29.64
O60934	158.264	134.896	139.612	140.158	172.464	149.775	219.503	122.658	155.492	138.607	225.695	174.93		34.8274	28.0897				27.8882	30.3677	33.9434			13.7019		94.8006	43.0108	19.4204	75.1177	19.9226	23.1338	41.0058	30.0962		43.5709	46.9841	52.1708	80.1165	51.8243	79.0059	54.9888	67.8745	35.8846	57.0753	32.0855	9.01085	11.038	25.9122	19.6924
O60936	203.56	292.378	323.512	196.795	295.078	278.548	227.032	222.513	260.25	280.408	323.443	405.225		22.3607		68.8304			46.2683	21.1234		74.8058	35.3858	32.636	32.0305	43.8593	30.1939	38.5323	29.8639	46.4	8.35009	58.7839	48.5342		41.0854	80.9286	73.8072	100.484	59.9405	33.5705	34.5589	97.2148	51.3098	79.1423	32.3184	26.229	36.7788	13.6857	24.4618
O60941		23.6094		4.7416	27.4551	12.8299		21.997				31.1265									46.194									4.40216						5.82673								10.7015
O60942	183.019	183.286	184.16	161.486	154.07	168.274	192	129.128	181.676	148.402	196.345	216.354		38.6296	31.9464	57.0552	16.6409	41.5742	46.4666	54.9734				27.1036	96.439	84.2145	59.2973	67.8315	72.7003	69.3364	52.7523	64.8612	67.5519	61.4525	39.0381	56.2099	96.7906	135.405	88.2995	104.608	190.588	124.284	85.8417	66.9911	34.8026	29.0697	23.8053	45.299	47.1574
O75027	333.304	353.059	348.4	303.281	447.321	363.232	388.743	274.837	363.434	264.915	420.35	456.352		40.8747	27.8328	24.355			64.4809		53.8106	32.8945	32.1606	22.9216	113.227	39.4946	52.6338	41.809	55.6061	100.591	60.0314	119.322	63.3344	87.6057	45.8432	66.036	91.7594	108.966	79.4582	49.6548	66.829	92.6822	46.6127	71.8678	38.6443	35.2544	19.8688	33.4401	36.6697
O75030		21.0188
O75044	68.7944	79.7743	60.5773	63.6901	91.4771	65.4649	78.7572	64.7505	96.8815	102.62	84.8882	121.277		18.8415						9.95282		22.9329		22.6921	53.1698	23.1326	16.42	29.3787	24.4952	37.9856	17.585	37.8897	23.2252		41.092	14.5722	31.4813	42.69	35.4234	21.1513	98.8116	21.7118	44.9912	27.0019	19.6779	12.3261	10.48	12.3866	15.3772
O75054	45.9225			12.5506	24.9138			42.5653	28.628	25.9138	104.421			10.4069																																		10.5052
O75063	86.2536	130.495	115.569	124.519	130.907	98.4889	114.639	67.7571	132.618	98.0538	172.596	115.904								8.17236						21.4888			9.12104			10.3602					13.19	24.0842	31.9261			100.255	20.9173	14.532				6.14329
O75083	3605.22	3697.36	3650.51	3193.36	4319.48	3327.84	4005.15	3285.92	3808.23	3244.95	4101.56	4225.8		365.676	294.793	281.127	284.494	334.496	303.085	176.02	273.394	351.647	341.011	222.908	810.863	779.279	723.839	640.158	910.458	706.109	753.106	769.638	761.825	454.784	524.147	766.319	881.102	1486.89	997.009	782.39	847.746	1168.43	663.151	1045.38	406.231	309.968	246.081	310.467	392.977
O75096																																						7.64222
O75110	90.1111	108.502	88.2433	58.9024	132.982	67.3671	103.103	76.8874	121.476	103.744	140.673	154.958				115.642											43.4924			28.7841							8.90382	51.5574				29.3318				13.7299	2.58967
O75113	58.2206	30.1516	38.6927	46.9056	81.1515	64.8001		45.454	62.8325	48.0858		97.73								9.27277				18.049	29.073	24.4977					22.3209		10.1839		4.74759	55.4428	33.5541	38.784	23.553				24.4699			29.1388	2.12018	10.7013	47.906
O75116	418.885	518.521	418.68	408.261	528.118	378.644	514.229	342.803	473.253	394.639	525.387	624.99		78.0008	54.1763	49.4525	51.4531	58.3651	51.2378	35.964	27.637	63.4092	51.459	30.1948	135.099	98.5242	119.663	100.831	173.581	108.338	128.075	145.414	111.03	85.1444	76.052	119.018	163.524	240.824	154.556	144.646	128.057	166.409	139.093	152.881	77.9146	62.3069	48.7662	56.4461	57.0806
O75122	178.501	240.421	197.796	187.138	267.739	179.832	308.852	196.015	227.079	245.758	265.331	335.798		73.7967	63.3825	70.4099	98.4256			33.9782	376.711		78.7061	40.2552	128.554	56.9868	62.6528	37.75	84.6238	124.627	136.671	95.4325	105.366	94.6726	97.296	88.7016	115.179	177.633	105.493	98.9679	94.4702	203.869	178.693	107.792	63.1734	33.2463	34.7171	31.9875	41.4313
O75127	86.715	94.296	105.344	103.927	106.522	110.076	147.496	110.223	129.248	116.799	145.373	167.03		17.098	18.4893	35.2068				13.6572	172.68	319.905			13.3248	78.3442	8.54733	27.5223	22.6095		55.4079		34.0825	30.3731			19.467	30.9073	37.2799	67.9595		6.41718	33.7303		25.3838	26.2896			11.4205
O75128	82.706	70.1518	80.2002	71.5213	116.258	72.9082	81.1568	55.2654	93.6131	84.002	119.551	95.7684				20.0537				31.1999						35.3899		40.7682	23.9695	20.1111		25.5398	19.1412		12.8315		36.9066	23.3541	30.5186	9.83656			21.1715	24.9221	29.4703		2.10878	4.08993
O75131	418.063	548.65	420.698	394.051	449.869	428.461	647.842	350.987	714.294	412.629	477.493	547.158		76.4601	67.3649	70.0635	48.1108	90.7973	71.5126	49.2866	70.793	117.128	87.2477	33.1409	271.157	127.387	110.158	142.911	262.904	152.447	210.21	171.818	114.168	209.03	337.627	127.39	122.017	265.42	121.876	186.659	144.861	348.082	184.25	162.307	107.19	53.0754	43.36	31.2639	55.9722
O75143	55.6641	33.1907	63.1888	55.1351	38.698	44.49		25.6272		37.6996																												43.1978	20.2218			33.2581							2.64836
O75146	63.3346	68.59	74.5616	101.066	60.2131	76.327	194.512	67.7848	193.91	86.2932	91.6579	96.3393				40.4851	15.7917	38.5475		48.3705	32.0741		18.4969	11.3492	51.1985	49.1197	33.1398	16.8338	50.5695	68.7139	41.5847	46.2951	32.7006	105.644	36	21.9318	44.3727	51.785	78.4056	55.9484	53.5768	58.4166	43.0751	41.4099	19.7514	8.82932	17.5084	10.4721	21.5364
O75147		542.291	75.2611		158.393	431.265	377.343	255.522	471.323		415.495	395.44		170.013		148.014	160.346	161.182		34.4397		165.093		125.432			151.834	108.117		65.7212			137.965			146.054	119.716	294.495	97.5866	40.7235	104.707	52.1552	335.456		69.9788	122.013	63.0624	71.985	114.21
O75150	266.851	301.594	292.956	215.045	293.411	253.62	289.282	183.312	253.867	204.66	267.289	333.496		42.9923	33.3056	37.6524	31.6276	32.1385	35.5841	31.0403	37.8506	35.5126	30.9141	20.9404	68.1144	66.9387	75.7814	86.4543	83.0892	67.3887	69.2269	83.8426	81.9418	71.6674	60.0984	64.7601	102.205	164.326	96.3283	105.445	66.6764	102.326	132.051	82.3989	51.2206	35.3294	26.7456	39.6845	37.1685
O75151	47.8891											231.437					23.0663								48.2072
O75152	113.023	105.791	117.362	98.1137	155.816	122.672	145.577	122.354	139.436	135.912	146.061	179.782		25.2806	9.36108				18.9792	32.97	14.6426		30.0957	9.20817	64.3211	30.4486	25.3655	19.1931	16.5894	20.5304	29.2333	46.327	65.9749	50.6669	27.8596	23.0756	39.0158	62.9163	28.3137	23.2213	46.459	35.1228	36.5635	29.7725	20.3631	24.4662	31.1914	23.1233	14.3855
O75153	625.346	709.546	680.433	613.061	793.242	651.989	794.662	591.495	635.888	598.712	707.588	891.948		108.143	82.6932	101.625	85.2312	105.382	92.6536	72.1046	78.6467	93.9848	120.712	65.6103	287.67	244.676	244.921	256.708	267.98	236.309	228.346	267.681	219.531	154.106	199.798	198.214	382.547	435.548	332.762	256.441	178.821	331.187	337.287	243.284	167.024	129.211	84.5779	96.8394	107.151
O75157		58.0526	19.6636																			11.6262									30.7699
O75165	144.664	135.885	115.12	149.243	164.784	143.745	167.287	154.485	191.698	163.459	198.528	263.773	32.8793	13.6339	26.8461	13.5506			15.1114	14.2243	18.1343	80.1177		22.715	74.6841	22.3491	31.7157	21.9582	53.1759	63.7638	38.0642	54.2314	52.8878	52.0554	53.5971	35.923	48.4555	72.6443	51.8716	36.2422	50.5309	48.6776	60.3059	54.649	29.3981	17.3962	12.9269	21.7263	29.3985
O75167	7.21199	11.7065	15.2635		14.8686	12.5779	25.3946	12.2744		11.8291	15.8062	27.1031																			31.0756		11.7927							5.90113					3.85917	1.96336
O75170	561.162	814.998	436.618	785.314		678.008	4550.12	466.492	6201.1	1110.6	854.258	531.314	52.5501	671.821	637.856		561.696	1209.88				2148.91	536.629		1651.34	66.6287	7153.93	3267.27	36295.6	98.871	10150.9	215.203	4194.92	5808.35	2670.81	93.6872	91.1403	806.271		5252.85	4622.08	1558.35	2483.93	260.686	230.775	83.0572	80.9206	80.7287	291.853
O75175	528.13	699.864	443.05	468.544	612.711	417.769	733.057	413.675	643.732	647.059	665.28	927.719		120.948	154.735	100.845			114.927	142.173	102.668		134.437	65.067	228.112	141.194	126.696	203.974	176.216	222.38	233.091	239.975	154.423	206.688	95.7334	200.57	219.338	414.791	206.566	192.066	197.028	318.859	246.102	275.789	140.798	87.3913	63.8472	84.3889	148.359
O75179	230.745	276.724	245.937	225.371	253.477	227.148	281.035	180.959	232.199	208.184	280.031	369.922		44.1542	31.7405	33.1706	44.5658	71.6825	95.9433	22.835	33.5474	47.0655	38.9629	25.9262	120.031	88.291	87.3166	62.9714	99.9589	77.6393	85.3938	147.784	134.595	101.376	97.0057	108.725	130.989	147.187	111.796	84.5468	68.3788	113.824	104.499	94.9067	56.3428	49.0867	38.606	36.7215	46.2397
O75182	32.1505	32.8399		14.436	44.1279	63.7197		22.5858																											64.5161
O75190	205.091	195.002	184.502	196.796	179.16	187.89	287.822	158.911	354.564	224.2	358.959	344.29		104.07	26.2672	66.3509	41.5739	39.2992	98.1982	14.6062		56.8774	77.3414	47.6537	155.007	104.412	71.6387	75.3713	69.1568	90.3335	89.3822	66.9029	131.784	81.9481	110.923	111.506	112.65	162.41	168.593	118.499	36.6805	155.773	103.975	101.526	47.7298	60.2706	28.5292	25.9977	63.9334
O75197		14.1847	7.56143						39.2154	11.8719				9.29833			26.8703		13.737					10.7924						10.0904				5.67011		1.86427				4.52995			5.72886	5.19309					4.20333
O75204	9.45547	37.702	21.8813		4.27241							67.3017																		34.8321	9.95272													25.6897
O75208	175.345	101.188	125.615	135.038	185.395	191.02	177.732	169.451	124	148.1	158.457	283.887		48.4437	62.437	13.5781		451.301		41.2617	30.3519			14.3824	23.479		20.7142	20.9451		61.5133	8.48959	16.7855	66.3475		25.7994		19.7965	26.0456	23.6311	13.1055	2.5917	6.20427	18.7846	38.968	63.9726	5.97107	22.0875	14.8785	9.09316
O75223	970.617	2014.32	1179.7	1287.47	1681.6	1412.67	4311.94	1106.93	5241.31	1023.93	3043.83	1444.47		217.651	361.674	536.686	302.591	805.753	347.714	135.501	623.828	783.411	473.826	62.0817	927.84	1557	1147.57	584.493	2327.33	728.1	2152.57	954.309	734.732	1435.82	556.461	364.911	235.58	925.427	699.645	1080.45	1544.23	2313.08	932.824	1997.93	932.169	89.6188	95.2655	83.6383	412.142
O75251	249.249	203.831	178.231	141.09	189.759	179.694	223.153	175.754	168.645	175.734	238.615	223.577		35.0338		44.1433	43.5981		66.8937	44.5656	26.4498		21.8711	14.9777	89.236	25.8976	42.587	46.2472	57.7151	54.3947	26.7817	101.158	51.8806	47.7007	25.2254	48.3767	48.753	82.0109	64.1174	51.5866	125.771	168.87	75.2132	36.0441	41.5139	20.5905	15.9717	32.1269	25.7825
O75306	299.344	305.806	418.805	336.091	482.673	423.333	329.999	396.132	500.636	436.092	567.807	613.546		143.966	95.0619		42.2365			46.079	54.3017	84.4258		51.1599	54.2615	40.8411	115.773	41.9645		38.4356	73.5348	93.9523	70.7425	13.251	55.2855	99.6924	107.557	135.748	83.8505	79.4286	121.373	146.668	62.5765	101.325	52.2399	26.5882	15.3544	26.326	56.5162
O75312	122.937	182.951	194.532	150.121	197.553	171.652	210.838	129.866	238.489	169.332	201.14	270.649		187.882	258.307					10.9001			30.1558	12.1923	59.9119	43.2767	49.6831	59.3723	50.4188	19.0323	19.9601	32.3563	51.0903		29.0832	75.5878	50.9279	90.0179	49.0177	68.8119	43.637	28.3067	75.5483	48.9627	38.0771	29.1254	15.142	34.1343	22.4235
O75319	103.751	92.7649	80.0707	36.2698	177.085	42.9071	94.3171	41.7345	120.559	75.232	107.155	113.007			43.9948										61.7772							52.1408					21.6115	27.1579
O75323	266.243	243.7	132.6	261.885	265.097	208.719	329.801	179.905	147.147	222.656	359.251	258.73		75.9753										9.40416	80.4276	334.471	131.129	127.065		117.272	62.3534	41.4361	55.0133	277.9	54.8704	25.5561	43.4724	56.3125	22.4173	29.7608	46.3577	224.803	237.993	49.1225	30.9499	25.1061	22.4032	31.3683
O75330	173.806	217.179	186.515	135.437	249.185	173.97	363.5	213.291	389.542	232.463	238.653	291.873		112.893		124.871	131.14		124.915	195.658	85.3276	154.545	114.69	73.7487	118.605	113.781	82.0217	56.1564		72.5314		67.8524	35.3998	746.631		64.2214	51.5761	200.102	173.938	152.279			115.019	272.057	79.8203	58.8283	56.4395	69.4345	40.2046
O75340	2517.08	2769.74	2652.69	2492.27	2990.51	2264.26	2562.41	2110.18	2389.61	2185.95	2340.21	2924.92		191.043	203.955	190.784	143.294	243.295	154.096	102.377	168.874	320.044	218.952	154.005	593.846	527.375	406.243	426.705	504.742	537.756	466.827	517.509	734.586	281.474	506.938	496.598	462.917	746.659	504.201	313.382	197.707	551.186	454.016	545.789	253.869	245.02	163.913	213.619	201.831
O75342	216.317	835.195	182.932	517.517	254.081	352.278	1904.56	364.983	2457.21	280.692	524.115	253.527		185.683	214.526	263.408	200.435	695.382	307.031	161.793	373.13	596.259	342.445	53.5247	683.012	393.059	172.659	312.121	593.28	407.566	678.288	383.416	441.49	766.663	475.648	232.847		875.31	347.872	602.299	539.291	2094.98	714.294	624.402	424.081	62.7913	31.0862		148.85
O75347	1436.34	1684.62	1646.38	1422.86	1623.43	1297.35	1631	1160.35	1271.85	1152.72	1463.68	1594.96		135.932	123.137	125.989	111.604	101.607	125.018	108.772	103.639	150.691	121.356	93.2514	308.876	594.124	362.071	295.405	309.299	458.167	311.049	339.388	255.471	209.735	192.721	226.819	300.494	536.421	310.156	259.845	209.273	345.803	246.023	323.392	165.65	156.018	116.109	131.056	105.046
O75348	442.323	505.846	427.236	429.231	537.742	444.261	580.123	384.624	402.029	391.208	453.016	511.145		80.7072	59.8588	81.9282	65.7511	82.4308	98.5761	61.1732	62.5942	73.1672	86.9991	48.4268	193.57	151.037	130.845	164.359	249.028	164.162	142.356	96.8662	176.82	130.53	137.031	94.5513	157.698	295.878	190.559	296.464	85.1655	231.08	239.314	148.345	75.7425	79.9984	94.0831	106.859	80.7432
O75351	1203.64	1275.04	1313.69	1289.9	1268.23	1061.88	1372.26	973.542	1224.57	1106.62	1257.62	1541.56		220.005	168.264	206.205	182.038	214.885	169.136	167.325	171.778	266.795	217.31	154.068	591.111	407.592	513.746	557.22	616.364	488.916	413.563	481.934	462.184	428.76	711.055	427.257	726.73	786.954	619.242	408.738	283.718	683.373	509.154	529.802	326.169	298.777	125.642	217.207	217.887
O75352	631.24	651.991	486.581	429.642	497.303	372.027	426.476	443.098	479.089	434.68	456.771	614.74		31.9868	31.2329						27.7123	29.9531	34.2748	26.7348	98.5531	52.8259	54.7084	60.273	30.8518	18.5225	53.1384	43.7939	47.4054	34.3259	38.9826	99.8892	88.4583	126.689	74.4206	39.8351	8.21114	81.2844	38.1063	23.2167	21.1113	21.778	26.4483	32.3666	29.1266
O75362		23.2882										3.26825
O75364;P78337;Q99697	12.3485	93.1912	54.5668		121.702	42.1651	77.1118	114.35	48.1096		72.5172																											32.6916
O75367	2627.21	3033.8	2473.57	1944.67	3082.26	2579.24	2710.99	2253	2159.55	1838.15	2515.54	2825.23	14.4003	182.836	99.1912	73.0169	68.2195	165.024	117.212	63.8282	86.4955	184.52	142.474	46.4969	325.855	304.241	284.035	223.527	238.039	416.555	349.346	342.633	206.733	186.429	317.646	230.861	338.991	828.531	471.702	257.878	229.895	450.163	311.194	268.65	216.478	148.473	74.2133	231.842	136.15
O75368	788.428	803.115	976.373	899.996	861.306	752.471	944.675	677.139	768.977	676.861	822.389	1064.94		110.447	138.112	91.4078	89.0074	198.559	85.4129	67.8487	131.587	115.785	132.319	111.586	202.95	202.893	188.224	107.86	193.755	143.234	96.2998	121.811	149.511	57.705	96.682	177.154	154.524	326.051	150.849	162.849	190.313	187.158	88.3526	203.277	117.566	60.7649	38.6969	75.4534	94.3339
O75369	2727.72	3209.72	3379.46	3191.78	3862.75	2979.55	4054.22	2542.89	3505.4	2531.87	3383.3	3662.17	24.5002	411.542	333.851	272.529	283.501	277.571	268.252	203.608	261.059	372.352	365.607	178.046	898.728	758.956	761.441	677.455	970.428	679.567	637.907	834.307	690.755	496.28	442.615	569.553	877.622	1431.48	853.766	776.508	713.928	1148.63	823.109	789.804	576.205	335.054	287.621	338.252	358.911
O75376	109.601	102.866	102.625	93.4866	114.809	80.56	115.733	75.718	98.2666	99.8041	140.166	107.116	35.8596												19.3643	51.2263		14.0593	72.2643	36.7705	33.1027	49.2619	61.816		24.8614	19.8429	23.8524	27.2907	13.2623			17.5647	11.8419	64.6784	3.18547	18.7042	2.65404	10.277
O75380	191.633	255.725	362.364	225.283	210.15	135.892	278.255	199.822	293.88	271.741	322.054	295.942		78.8826			77.5878			99.1185		86.2795		41.457						78.7201		45.6074	11.0312		39.5621	5.33309	39.3145	52.8363		99.3833	39.413	46.8045	10.8691		15.0591		15.5745	18.0028	20.2509
O75381	120.739	119.688	126.124	103.065	165.155	106.883	173.498	102.278	129.843	156.32	194.004	249.63		24.3347					402.186	164.422	139.336	83.1824	214.05		34.4838	145.754	44.9571	81.355	111.798	33.6088	19.239	31.3537	79.4471		100.396	35.4376	51.2871	23.9785	65.8975	26.6423	76.1729	52.8743					22.5177	42.5352	19.5095
O75382	68.8969	55.2111	52.1134	45.0073	82.0024	69.4557	94.7139	70.2634	149.481	85.5766	108.857	183.323													44.0635	19.9229		3.55407	40.5835	18.4532					9.75163	10.2073	18.59	31.5375	14.0684	16.351		23.8605		9.42157	6.03678			1.90645	7.89365
O75385			55.4169			22.5786				46.1103		74.2281
O75390	3649.14	3358.22	3094.16	3129.58	3745.85	3401.82	3794.66	2930.84	3732.06	3518.52	4239.45	4588.71		649.683	394.292	345.203	289.03	396.963	298.447	231.743	416.971	491.254	494.03	213.84	740.045	1343.83	703.671	656.299	907.934	686.122	588.821	721.31	730.231	422.983	638.426	624.308	888.459	1169.09	760.873	717.734	621.315	848.646	670.562	873.469	285.193	309.155	264.563	261.057	310.806
O75391	313.193	398.984	359.898	391.157	461.248	351.02	325.877	329.781	283.369	253.079	325.451	419.145		59.1981	40.9655	45.9073	44.4035	69.8378	74.2543	50.1652	50.594	74.2732	63.7656	39.7751	172.292	131.088	101.372	109.543	114.223	111.028	103.84	105.39	56.4931	81.6848	84.319	146.805	187.308	257.719	146.326	78.5867	34.9266	98.812	136.305	141.964	55.8331	79.9715	51.3829	86.0596	59.2346
O75394	125.431	134.19	209.001	117.145	138.255	132.487	109.399	123.676	107.175	114.76	128.541	167.744														15.9353		35.2829		11.6446		14.0141	35.8256		14.0313	16.9102	25.7583	76.8926				80.9182	16.7257			18.0195			5.17579
O75396	1347.43	1644.65	1434.17	1252.46	1525.03	1363.19	1337.4	1191.41	1360.3	1054.82	1383.48	1648.02		136.523	102.644	98.4637	66.1584	109.918	124.821	70.6604	70.5794	149.278	87.6569	67.1913	209.481	226.392	257.74	215.07	349.018	236.778	246.457	233.068	258.126	140.819	148.218	202.527	318.142	444.403	255.153	226.241	199.982	335.759	185.866	210.893	120.47	89.9101	80.4919	137.59	104.477
O75400	795.164	797.701	623.509	595.329	818.988	734.963	934.857	570.572	810.839	733.886	928.959	991.493		101.598	111.331	80.2845	61.7825	102.47	91.06	71.4002	107.34	122.892	91.1454	58.6047	231.5	285.029	182.478	190.343	157.776	157.127	160.417	207.398	131.278	142.29	173.675	155.063	216.765	304.393	182.498	171.827	179.5	193.501	161.247	168.876	106.681	74.7832	61.1607	52.9248	92.6339
O75410	87.6319	95.837	115.636	107.416	128.494	94.9294	137.705	80.2794	142.163	101.52	103.611	139.819			3.33381			29.7024		22.7853			22.0387		51.8043		9.86061	12.8874		14.546	14.6595		26.8315		41.6802	13.5871	29.6968	23.878	33.0992	15.4398	20.4455			3.7637	6.64877	12.4653	12.6663	14.1534	24.5025
O75414	98.3074	101.562	117.904	83.2206	167.959	77.8288	208.427	84.8525	130.301	107.62	104.801	163.624															10.7331		54.2916						14.6847	19.9194	37.0127	15.8441				27.7806			2.91296
O75419	135.234	136.35	96.4593	119.601	210.482	171.119	162.418	142.918	195.775	221.139	192.899	259.092		42.4224	151.034	23.7903				31.4789	149.435	32.2328		32.9379	77.7259	77.5688	74.0629	82.9174	81.6583	27.7229	181.824	77.7621	85.4261	77.508	49.2205	45.6033	100.04	99.7386	80.5304	73.0953	39.2133	82.4377	70.8969	72.7588	25.1239	34.2684	27.9454	33.1831	32.157
O75420
O75431	173.49	130.148	191.492	138.03	176.959	211.934	257.353	208.517	296.94	209.102	298.707	301.23		15.317	71.3106	14.5245	56.7064				68.9286	97.8034	67.2224		90.7815	76.9706	27.3995	46.3411	89.4054	9.7035	37.9815	42.097	16.7283	173.568	36.6731	23.5057	59.1181	73.4186	47.846	109.384	39.6512	52.1304	28.2715	54.4458	33.8594	26.3778	16.5301	13.4605	9.79727
O75436	1110.82	1348.67	1002.63	1004.41	1517.76	1099.86	1519.7	930.996	1635.89	1148.24	1322.95	1618.77		240.166	161.599	156.548	131.744	262.332	166.269	93.114	173.473	205.72	266.006	109.78	405.958	232.29	285.194	225.777	562.097	317.682	386.847	376.872	290.491	243.195	324.706	270.793	315.58	569.085	320.398	372.309	362.89	582.131	317.166	485.936	161.446	119.235	71.5535	87.4729	151.976
O75438	316.946	384.517	439.63	173.199	314.114	253.147	346.847	423.045	299.865	388.871	398.23	492.42													33.5224		51.1674				28.8731	36.1874	49.6557		60.0073	18.0286	121.439	27.5034			434.79		557.302	142.857	41.1049	57.522	20.3227	12.293
O75439	655.388	732.122	550.489	592.339	733.508	622.625	735.01	549.799	686.16	582.032	665.869	761.426		73.7537	70.0633	60.7921	49.4082	38.5	50.8294	36.2121	43.899	87.8888	64.9114	39.1779	81.7186	87.4185	122.139	111.379	100.398	177.82	110.446	130.611	81.1861	71.0227	80.8624	66.2606	136.631	161.622	128.522	94.2845	71.5079	119.84	88.1399	71.5075	31.1836	38.7277	28.3625	49.7705	48.947
O75446	252.042	156.835	76.3659	174.412	258.528	274.274	182.246	138.323	254.341	198.777	210.787	295.206															49.5254	68.493		28.0658	72.5194	75.7806	54.1919		74.9638		35.9587	64.1658	12.9063					108.313	17.8717	29.2306	6.38985
O75448	140.754	181.293	129.812	100.911	161.489	168.804	170.264	126.44	131.203	131.973	153.196	173.709									18.7034					36.5292						29.3506	13.7173	46.6827	26.7044	19.4136	23.6368	69.9975	51.7709	35.7303				13.222				15.5831
O75449	78.6731	68.6251	84.8276	61.0939	57.4182	43.701	69.7921	57.4477	84.2665	67.9159		130.448												8.49686	44.4091	36.9568	21.2968					18.3436	12.2004	17.3988		29.2054	39.1808	26.772	51.4963	49.9543		27.0314	70.6903	12.8325	38.5105	9.37681	9.63422	13.2174	22.7282
O75459	44.4062	167.038	82.1545	141.143	140.683	97.0867	82.3582	232.689	187.523		27.6475	31.5772						647.666						141.663	17.3653	6.67156	70.3267		84.3833	18.7828		9.19626				29.9772	38.9317	8.11541	71.1136	20.0594	17.1669				17.1316	3.1973	4.16031	11.2984
O75462	62.1503	103.679	96.7487		22.8462	47.1567	25.7063	58.5342	138.101	114.057		138.711																		43.6227					47.2718				75.648
O75475	543.503	664.172	569.27	412.788	579.004	455.192	465.932	403.717	450.982	393.369	432.946	587.932	28.8666	50.8034	61.2004	54.9404	22.9977	45.8875	60.0891	29.7846	52.6446	49.3096	51.3692	20.6846	83.0677	104.198	68.0186	70.9941	55.1243	58.6008	79.7196	116.977	65.9703	53.1044	50.8785	61.793	82.7776	165.281	107.058	73.4896	88.224	101.235	57.1987	60.052	40.7571	30.2621	26.0204	51.2738	27.697
O75477	451.936	575.98	419.433	401.772	614.882	469.068	559	520.916	602.165	445.929	677.612	697.896		97.1974	58.3245	42.4863	39.4192	83.3346	48.9159	22.083	52.7356	89.1669	89.0257	28.0285	92.7242	105.429	96.5783	102.493	123.816	78.003	69.5582	117.686	97.997	115.875	111.079	46.0058	139.531	175.608	110.953	86.6609	106.415	157.364	105.185	101.146	51.8689	34.8141	21.3178	48.0406	55.3639
O75489	484.986	557.081	537.741	381.476	631.512	509.087	591.345	468.787	543.71	506.845	692.066	741.812		61.0604	72.842	38.4745	28.8406	52.507	25.3654	31.1813	73.9808	56.1057	66.6383	23.1484	84.4258	86.9968	78.2309	38.0097	52.3872	91.9173	93.1237	112.711	120.839		109.897	97.1357	148.971	175.39	144.723	98.3527	98.2249	98.2166	115.167	80.5142	54.4438	42.9161	49.0081	41.3872	37.9619
O75494	989.297	1042.5	990.819	841.435	1104.87	957.047	1076.06	920.727	1190.4	793.838	1169.5	1315.99	2.30471	171.36	179.066	161.065	119.098	288.647	171.421	126.883	137.64	250.36	154.462	101.755	251.651	286.906	250.294	287.071	247.544	252.648	267.87	272.818	280.793	119.523	230.025	233.77	486.98	508.822	381.424	262.395	142.172	380.618	390.026	347.468	247.85	173.379	120.956	154.966	203.982
O75496	130.907	159.229	174.698	129.239	206.026	182.837	187.1	205.206	125.495	219.722	157.209	318.837				41.2177			29.0604					83.1854	192.333	192.557	120.444	173.663	53.6608	37.0867			58.3055		46.0233	164.486	44.0712	193.688	44.2391	180.083		53.9729		98.1736	58.1776	30.6932	57.5804	62.4876	31.3061
O75503	106.527	172.13	53.7141	58.2026	149.627	119.53	119.47	124.969	90.5794	68.6791	103.308	50.6036													38.4771		21.5662	6.16782								26.0979	45.3234	49.9126				76.3328	37.9087	92.0722		20.1156			10.8072
O75506	152.663	247.228	272.058	173.635	204.292	181.637	212.983	133.175	184.034	256.967	183.944	259.366		35.7653	28.9509	24.9825	144.169	20.382	28.8452	26.251	36.178	35.8404	20.4142	27.1935	46.4421	11.4551	31.4623	47.7819	46.1897	50.5644	45.3925	72.5579	43.035	27.1873	43.5656	74.8411	65.6171	82.0048	62.4191	53.6148	43.0164	77.3006	35.0496	59.3519	22.6079	29.726	15.0885	12.2889	25.0957
O75521	261.453	336.491	232.414	245.495	330.209	298.318	219.644	281.806	314.936	234.428	306.229	378.432		28.4989		27.3217	168.221	33.6231	27.1004	44.6142	16.7651			21.7039	59.3647	55.8731	46.6217	76.1014	70.7453	28.6967	123.008	73.8727	72.7634	67.9167	40.281	61.7838	67.3456	130.728	59.1413	42.0638	37.2356	84.3439	75.4217	75.5505	43.5443	16.1633	17.5982	32.0811	32.1734
O75525	183.338	283.727	208.044	140.663	207.055	267.539	172.343	80.1591	307.723	131.69	291.553	213.077					12.4837		10.5856							21.9728				9.02694		167.424	74.6617		70.5024		19.0377	59.3587	30.4581			33.6813	31.7928		22.9383	39.0757		14.0742
O75528	52.3465	46.5377	13.7107	96.4625	88.0018	35.2429	99.9448	94.04	68.0352	79.0528	96.1245	121.55								17.5121						44.6391		35.969		6.31175			60.756					20.0873								2.59308		1.46663	17.8184
O75529	58.2822	21.9754	55.7948	31.0711	45.0919	34.8	149.075	14.109	112.634			111.145																		18.7061		4.61989				39.2522	22.0333	8.85427						37.428				7.01219
O75530	173.823	143.895	148.668	114.995	156.061	138.949	162.909	140.973	185.427	142.525	200.977	206.42		39.1999		11.1391								5.87715	59.2074		9.3045	4.04434		14.5709	11.8504	26.8452	51.3803	51.6912	10.7587	20.9737	38.5702	34.7055	22.6113	40.4914	8.25251	53.3876		29.9293	16.2557	17.7419		18.1207	24.0164
O75531	4108.56	3931.39	3698.94	3374.29	3619.5	3121.8	3277.83	2939.09	3257.26	2652.42	3817.66	4021.21	12.637	386.408	305.295	309.106	241.859	331.228	211.062	187.752	259.557	319.462	300.771	216.13	695.584	697.638	565.252	512.685	796.8	774.291	723.621	714.699	676.215	513.118	403.213	605.114	684.161	1058.67	593.428	663.39	514.883	761.07	430.68	700.237	401.336	211.641	243.381	392.734	302.817
O75533	1402.37	1539.22	1213.14	1024.18	1539.93	1183.25	1344.02	1092.05	1275.82	1053.99	1371.51	1622.29	15.7709	188.706	169.106	153.73	112.993	175.346	143.199	122.135	137.629	196.971	153.949	102.358	308.083	273.037	272.627	229.685	292.407	261.184	235.949	318.254	290.074	188.095	218.515	210.294	383.342	539.431	339.737	274.978	182.607	344.011	307.903	253.995	164.626	124.633	103.298	193.762	165.5
O75534	732.882	808.145	777.533	713.179	863.012	703.11	849.3	599.084	676.787	650.164	710.437	975.308	14.5243	133.786	113.076	127.297	106.893	109.654	89.6698	108.347	97.076	119.645	116.668	88.141	356.74	328.202	297.499	293.314	342.328	293.629	299.83	362.086	302.121	193.086	240.625	248.022	420.042	556.422	405.941	306.848	182.036	382.367	387.732	296.42	220.419	177.76	122.693	144.902	175.272
O75553			50.7839		22.6284				17.5564
O75554	84.4602	130.01	65.8019	56.8587	117.227	113.033	299.225		174.575	169.536	242.756	298.435		127.965											46.5818			30.6127				28.4748	44.9804				49.2157	43.7808	37.6885				83.39			19.0135	23.5567	12.1482
O75556			50.9836	102.656	54.5708		177.902		108.682		80.1858					22.5329		117.602	149.395		44.5916	136.845			22.7789				96.7741		26.6588	95.9107	27.5202		76.8348					53.6251	36.3027	115.38		56.9063	62.214				2.60871
O75569	161.145	195.574	223.94	171.936	184.611	196.846	176.46	142.147	149.659	142.798	136.834	200.267		48.7276		11.0289			9.95533	9.93418	5.83607	15.9884	10.7231	6.3857	39.9278	58.4193	38.734	35.5735	19.9024	34.5032	34.2191	63.9487	53.629	76.6374	153.672	42.8141	54.8433	100.488	70.1259	197.579	42.2296	74.2456	32.9654	37.1268	33.504	20.2956	11.7055	19.5766	23.7665
O75575	82.4684	48.9058	23.167	67.3531	44.9254	32.6523	47.8671	34.335		12.6573	54.3079	42.4098				7.12817																	10.5378			15.7943		10.3802				16.1514				5.02394	16.6192
O75582	109.401	131.809	71.66	77.4824	122.198	125.635	184.054	81.0216	140.02	157.352	146.249	221.042		19.1828	41.056		17.0885	149.84	25.849	31.2354	76.1278	30.3993		14.5315	95.0424	31.982	26.6164	47.3839	65.3051	40.4344	31.3236	60.9491	81.3726	14.6314	38.3914	76.8579	84.5181	85.3388	80.902	63.0323	43.0519	59.1228	38.4804	51.0696	33.9083	13.417	18.6458	29.2879	34.3417
O75586	220.009		49.5603		131.274					53.8656		178.238
O75592	71.8229	80.0459	85.5034	82.7618	99.3822	76.95	121.107	74.3509	122.684	90.1013	104.111	105.394	18.2017	35.2226	31.8783	21.3999		41.0888	6.52151	12.2695	13.7466	65.187		20.387	52.5561	47.9488	18.2517	20.8804	89.6283	51.073	56.0376	54.5169	21.3384	44.506	45.7291	27.9987	45.5195	48.4635	33.3745	67.457		49.3844	104.12	47.0399	15.5403	12.9031	12.9736	12.9688	16.2199
O75600	173.946	142.238	66.4456	118.794	134.109	168.881	103.781	205.724	216.111	206.384	345.452	256.461										133.66			37.0581	24.1804			102.607	77.3172	38.4676			149.147	79.4086	155.966	47.2606	19.8308	28.0194									72.0086	16.9452
O75603			21.8551				11.321	55.2546	7.18547							18.7596		24.2993		5.11834					2.37745					1.82008								28.2558									3.00431	8.45839
O75607	631.401	912.126	748.956	722.594	873.027	658.081	910.226	712.542	654.047	730.406	1073.08	1105.79		133.613	145.095	144.003	145.542	153.271	105.1	110.191	154.87	182.585	145.505	110.694	267.894	238.856	232.768	312.858	207.751	197.391	273.896	190.594	249.195	118.059	188.859	153.256	314.491	316.997	220.781	229.99	135.294	339.852	200.278	228.083	102.195	132.93	71.9817	147.847	129.819
O75608	430.722	396.314	567.356	475.255	717.379	579.567	1100.67	537.904	1045.08	621.763	657.476	796.287		72.5294	40.4573	86.9342	58.4994	183.046	103.563	45.4497	115.337	316.716	111.956	46.5334	323.372	561.964	96.5317	175.183	506.475	247.675	257.42	183.354	155.03	136.753	184.169	138.767	122.132	294.263	257.447	392.378	355.149	415.776	296.477	348.666	91.6315	82.0383	30.3603	45.4161	77.5373
O75616	174.391	251.212	253.701	236.372	210.644	214.647	238.05	147.843	217.517	194.522	231.269	292.892		32.1925	73.7838	77.451	76.9909			44.8366		17.0456		44.6627	45.6265	27.6213	31.8544	38.2518	34.1045	27.6685	45.8458	31.9813	62.6742	38.0394	96.9608	51.208	52.7942	64.3383	57.1144	29.6805	52.3211	43.4539	41.472	57.7987	18.2215	15.4711	11.7519	18.2839	12.3406
O75629	102.833	161.51	31.3794	52.8948	198.731	226.104	762.86	219.179	1891.03	308.546	420.793	195.364		265.739	282.923	233.573		275.485	227.942		274.957	403.603	359.46		236.879	240.285	44.0194	174.158	500.773	165.76	234.95	176.217	119.879	219.02	219.188	38.9725	32.5945	164.416	124.027	203.316	97.7351	361.726	192.308	92.0018	134.72	9.50861	16.3767		169.679
O75635		77.2057	43.5494	61.6755	57.4988	39.7067	292.534	29.2285	290.831	50.6366	69.0577	118.734		34.6326	12.6967	25.9655	76.1136	82.143	25.3857	123.305	62.2593	57.5965	56.3453	12.0323	48.6704	112.812		32.2271	191.717	45.6114	84.1248	72.8896	68.2796	139.377	97.8084	30.3141	5.32613	38.317	72.6187	81.0549	63.1674	189.582	99.4548	106.663	29.4392		15.7716		21.1811
O75643	2001.02	1952.93	1828.31	1523.69	2177.34	1809.02	1895.5	1459.11	1865.09	1595.3	1993.35	2227.42	60.2613	207.205	184.376	181.672	121.559	189.516	160.243	123.04	139.851	218.878	161.819	131.045	515.799	423.182	368.563	372.245	424.569	354.372	339.074	454.048	410.21	278.71	291.268	295.728	577.753	736.469	498.569	365.176	240.688	494.322	446.829	361.414	256.609	201.762	151.248	221.056	214.963
O75648	43.7657	61.9039	67.1633	82.2561	119.429	105.601	161.416	85.4367	143.727	81.6827	187.458	100.674		11.6774									15.6587		24.1295		20.7604											28.1768		18.6974		13.4224	20.6023		8.12345		4.86096	2.45548
O75663	390.996	448.836	365.735	346.631	371.81	336.21	371.71	257.197	368.649	290.425	389.658	465.112		27.979	40.2859	38.2149	23.3143		23.7663	18.117	28.7068	55.9811	31.3261	18.0347	118.031	36.8814	44.9751	37.4661	90.7207	105.681		78.7948	65.9816	42.3777	75.1615	116.258	105.043	200.929	69.813	50.4089	78.058	107.459	74.3826	98.6737	42.7564	25.8264	26.32	44.1327	42.1538
O75665		50.4374	56.7188	16.9508	29.0869	43.2626	52.804	17.5659		97.9253		70.4157										42.6543					3.95693					32.8606		53.9253				41.4737			15.8002								36.0863
O75674	136.168	112.805	105.599	114.397	152.104	183.199	180.739	98.5791	152.834	171.825	208.236	210.132												306.115	78.3594	56.094	19.7444	125.041	80.4186	23.2463	7.82316	108.681	21.9446	55.3472	59.6315	45.6814	95.485	45.9214	70.7254		34.0871	71.6514	87.7619	76.0197	41.8735	19.4676	13.8903	19.2983	19.4713
O75676	90.1593	148.058	142.206	121.469	129.022	145.473	128.858	101.489	103.171	97.2189	243.43	172.882		8.94376	63.6978	37.6642									94.7362	43.3928			18.7808	23.1725	76.4272	92.8875	50.6733		23.4721	36.3636	23.6906	67.0513				16.2504	17.2385	2.66714	15.6978	17.6777		20.9524	16.9061
O75683	184.504	269.417	172.003	210.889	190.789	157.879	215.276	169.182	217.001	190.548	197.44	229.92						89.4101		19.6889	69.9559			11.9246	68.7516		16.2728	76.6159	43.7545	35.7162	30.7177	40.3929				29.246	46.6568	64.7963	21.2612			40.9061	43.8519	24.3344	13.349	24.0399		16.1337	18.4087
O75688	85.5913	57.0088	64.0703	81.3512	54.9266	50.1122	68.0906	56.9699	62.983	44.3972	71.2313	76.3572		18.441								23.3592		3.52055	11.281		46.9958	30.6275	29.9919		10.5831	11.7503	26.9176	10.174		14.8793	27.9972	26.5426	37.947	19.3737				22.7686	9.07801	7.31223	9.86474	9.26783	4.37648
O75691	226.518	198.346	166.605	183.691	224.641	234.568	266.698	189.641	246.398	209.081	295.221	323.188		28.4996	13.9414					16.1602	28.1415	413.2		18.5577	57.732	32.7861	41.4711	38.87	33.0238	20.9416	33.6903	64.2387	43.5723	57.6402	58.1693	37.1246	56.4428	86.0173	48.9262	33.0181	48.1558	70.5356	44.1897	47.5054	20.2941	17.3488	12.1373	23.6197	23.0351
O75694	1023.03	1040.59	943.395	846.378	1141.29	991.925	1095.95	870.589	1015.89	926.965	1141.76	1303.18		131.409	87.405	67.8709	48.9376	95.4797	84.4462	58.5603	61.5826	110.198	89.0459	58.4617	159.361	133.456	149.795	127.111	157.81	183.332	140.515	178.428	186.066	129.343	137.455	141.909	227.595	344.997	197.778	147.058	97.0886	247.881	178.153	171.883	84.3989	73.441	62.2077	95.9702	84.7039
O75695	232.086	128.296	197.98	159.567	229.57	205.937	244.738	142.846	265.125	199.541	229.288	236.792		38.3769	82.4953	24.1817							24.7351	18.5173			32.3871			85.9074	14.8123	41.528		51.3032	33.665	15.3274	79.3628	96.3939	38.0762		80.1545	97.5444	30.7001	6.08467		25.3054	18.5301	19.5461
O75717	203.173	276.188	246.451	198.981	269.444	229.57	281.976	163.26	246.233	239.099	277.303	384.585	5.92355	53.8921	35.3159	34.2243	37.3064	53.3271	26.0146	27.9524	37.959	43.3806	38.8477	21.5049	91.6694	90.1091	79.799	96.5817	90.6041	75.6391	70.2724	111.843	86.7255	67.5314	71.5428	59.9124	95.8317	160.087	85.9028	66.5034	62.4088	87.0869	91.5784	70.3735	42.5546	34.5936	28.3618	29.3294	34.1172
O75718	1040.34	978.095	1171.8	1057.28	1477.06	1205.18	1110.49	1206.06	1156.93	1022.25	1192.22	1324.23		135.318	81.2729	70.4048	59.1399	56.4663	75.7794	48.9947	102.057	158.41	71.8042	78.0846	202.357	142.221	180.211	177.481	222.352	234.384	209.854	258.108	157.26	125.901	151.827	159.639	231.407	518.735	227.144	189.816	147.794	346.167	215.83	242.789	78.7463	79.1221	64.3518	73.4502	94.0068
O75746	241.847	219.112	258.419	211.322	241.408	209.818	210.276	227.327	249.441	224.004	299.154	325.964		46.1035	25.2327				45.6141			115.964		48.5806	43.4843	37.8861	37.8446	41.266	32.5332	32.4261	39.7043	41.1462	19.9682	30.6538	36.0512	47.1251	59.03	83.1752	49.215	70.4515	96.5769	64.6906	59.7724	54.7022	27.8801	35.546	18.3616	18.4611	52.4444
O75781	106.566	118.921	53.4761		112.459	105.912	77.5539	54.8255	39.668	98.6622	106.62	146.914																27.1374		14.6473	28.3062			73.6823	62.1443	34.0241	17.5736			16.1029					4.78319	11.1833	9.01676	13.1958	10.4882
O75787	281.169	325.72	228.465	273.145	317.413	272.43	284.475	273.678	342.758	227.208	312.112	327.656		33.3756	13.1983		30.5566			13.1188	23.5685	79.9013		8.42323	102.163	59.2206	45.783	26.7457	90.1673	66.5357	50.593	183.801	52.7951	87.7492	20.5363	57.1922	99.4696	137.283	54.1363	65.3368	113.957	83.9336	81.173	44.2391	48.6707	22.327	17.49	31.1058	33.3925
O75792	179.551	274.885	223.052	214.763	281.234	195.318	248.779	205.26	283.047	184.504	233.435	305.202		41.8367	19.4333	37.833		46.5829	29.0047	33.4342	47.8898	48.4302	28.2563	26.8942	71.0552	66.0342	74.4163	41.8821	117.244	95.029	54.517	136.324	96.3624	88.3612	45.9268	53.8951	109.058	136.581	104.282	68.6212	60.4751	124.291	86.91	74.695	51.5092	37.1602	29.008	34.9201	41.6978
O75794	347.372	336.809	381.051	309.707	430.456	330.965	369.176	289.771	376.837	354.597	343.903	466.047		45.4192	28.2712	38.4991	27.3214	133.079	22.9975	29.2189	28.4418	32.1411	29.3008	19.9398	121.704	46.2174	74.7245	77.0404	102.755	87.3014	83.3627	84.7457	81.854	52.3073	75.6397	78.171	124.159	142.231	109.254	70.206	109.257	103.005	91.3903	94.4692	45.728	47.7806	31.0332	36.0556	33.087
O75815	104.088	131.245	132.985	106.681	144.892	47.5925	130.435	41.4401		152.44	115.445	124.247		33.0169										14.7905		18.9839	78.5115	9.11818	68.9496	44.2888		37.6109	25.1899	28.1914	34.4587	30.7676	21.4697	9.24908	20.0368	45.5702				55.1408		14.6692		11.5895	16.7304
O75817	155.043	157.509	107.263	131.829	194.568	131.376	217.642	130.63	124.217	148.225	158.615	176.324		16.8685		30.8757		50.2975		51.9877					93.3425	66.1757	90.178	18.8871		62.0142		108.801			25.8573	12.1549	186.363	31.1482	165.208	59.5585		74.1505	69.7485	63.894	33.2046	17.8053	32.1553	30.6907	42.3303
O75818	148.549	204.617	172.846	176.677	223.419	151.6	198.799	169.521	181.217	188.47	242.296	245.053		37.8765	28.0159	21.8341	49.7755	33.5849	64.5115	26.031	25.6859	63.5768	36.9356	21.8617	166.503	61.835	43.414	54.4274	49.9522	36.9468	79.9205	62.2295	94.9609	90.8465	66.2505	59.5925	65.4483	172.343	48.4272	45.266	79.7592	87.6427	84.641	71.6323	32.4668	38.5502	22.0178	25.72	32.8791
O75821	1183.11	1474.69	1236.43	1268.02	1409.49	1296.91	1698.54	1137.27	1538.08	1313.4	1540.7	1896.76	6.64874	227.274	211.385	221.494	193.221	174.967	180.66	158.816	191.086	189.006	210.551	183.584	467.767	467.455	521.376	402.518	522.664	438.155	491.437	521.976	437.264	309.523	364.507	398.274	686.779	976.415	629.078	452.98	444.544	591.357	579.669	553.364	279.189	269.896	188.34	265.342	257.866
O75822	1771.92	1847.3	1652.85	1564.18	1710.63	1406.71	1653.21	1322.59	1476.72	1490.41	1637.81	2108.21	34.7785	254.36	235.467	241.862	217.657	276.329	227.271	183.565	213.218	261.888	234.78	190.456	436.994	532.197	588.178	493.343	495.161	454.64	533.944	673.29	554.151	309.5	338.979	419.843	637.609	892.379	611.101	574.877	473.152	568.186	627.901	540.885	302.138	291.885	237.282	258.172	248.864
O75830									61.2523		65.011																		61.815
O75832	340.366	347.758	447.228	410.248	410.165	414.571	457.201	275.152	500.371	360.451	534.087	579.003		66.5018	76.1112	79.5751	261.336	103.018	109.601	42.1151	55.7236	122.52	94.36	28.3697	197.597	86.236	128.635	89.4486	168.662	102.966	180.556	155.912	104.67	141.046	105.618	110.382	166.78	252.904	134.601	119.679	131.673	149.709	141.828	146.575	87.7671	81.1328	24.4055	18.4589	104.301
O75843	87.9819	98.0009	102.192	62.437	106.161	82.2009	117.27	53.7894	118.3	103.56	142.19	137.244								12.7158					47.6485		61.0912		19.8332				35.3343			38.678		55.6806	40.2695		24.5442			27.1134			4.1862
O75844	327.818	390.577	382.049	264.633	360.912	386.209	453.891	352.667	372.55	383.28	498.483	570.405	17.0092	76.8597	34.4782	48.0685	29.0785	34.5661	40.1264	37.4348	65.0748	73.5306	35.0136	22.0625	64.7931	86.6303	61.0022	53.2107	131.454	92.557	106.51	106.896	70.6492	38.2617	33.0617	52.5257	90.1611	129.744	81.7295	72.7476	42.9303	102.943	74.6159	90.5698	43.7545	29.3139	26.6528	46.2004	30.1529
O75845	60.4832	155.332	66.9253		136.075	107.293		153.41	204.411	91.2476	271.052	153.013
O75874	975.317	1332.94	1099.31	1017.53	1359.35	1027.2	1330.75	841.242	1262.42	1066.87	1221.47	1392.17		153.538	136.226	144.414	124.695	181.03	174.605	120.894	117.686	166.714	137.643	82.9637	261.476	413.445	212.312	219.687	325.807	272.604	304.809	273.316	319.296	234.82	314.07	166.625	244.797	456.001	261.971	280.6	297.529	368.767	255.892	267.193	117.131	157.351	69.7376	94.2311	145.502
O75879	56.9172	96.4899	102.347	65.3485	93.8235	88.4231	90.3488	69.3333	125.783	87.3403	76.1567	105.54													69.8913		18.701		53.0621	25.8841		26.1897	45.6878				8.26756	11.3616				25.4944		21.7373			6.30354	7.24518	2.15124
O75880	540.056	560.196	650.32	675.578	715.099	604.908	881.946	649.399	629.466	570.945	875.814	853.912		61.3719	51.9815	50.3621	30.5673	77.3353	29.9057	39.8607	34.2249	74.417	30.9046	27.3263	143.358	61.7914	177.793	148.295	111.651	188.7	238.997	174.443	165.58	76.3115	109.57	148.97	184.494	269.608	171.303	53.9446	124.985	205.286	215.201	114.28	75.1243	51.1335	56.1407	54.0594	50.1217
O75881		11.8379			42.8571	50.1767																					40.6547	11.4625									59.5021	25.6554	28.0964						7.15966			6.18266
O75884	182.754	117.55	91.9791	298.189	174.898	112.807	110.353	103.661	238.682	144.678	180.302	131.422									2.80455							72.0363	13.1216			153.735		30.049	28.4583	22.9955		24.7033	43.7316								13.9556	25.0577
O75886	83.0604	151.324	122.085	131.461	183.06	134.2	157.128	117.862	200.174	135.561	156.664	190.107								18.6976				22.3231	98.8446	52.9262	48.9375	20.3642	47.8701	21.8929	37.9099	35.6153	18.5097		42.7976	29.9861	62.9131	48.7317	29.115	47.6095	67.4006	50.1917	54.5293	379.215	19.8441	36.377	29.0196	19.2897	23.6393
O75907	19.892		24.207		74.5821			2.72872		21.1376	43.0601							87.9944										27.6288
O75909	173.982	172.858	180.787	186.87	238.904	196.393	176.777	155.221	230.182	189.987	229.626	229.257		35.4835	37.9806	49.8947			33.2408	29.3752	61.1142	44.1775	37.5476	15.0525	106.936	62.238	54.5584	116.117	35.0002	17.8967	44.1176			26.3722		72.1909	88.3133	64.9963	77.1373	57.2549		71.8484	78.2961	53.4418	36.9642	15.516	25.4905	31.0026	27.6109
O75915	785.389	687.7	732.954	511.533	820.593	569.233	709.183	535.511	756.232	608.223	929.254	898.464		101.678	201.034	50.0101	53.167	48.9872	68.9945	42.2812	68.1306	60.104	81.6139	31.0167	149.488	71.4373	59.8824	88.6377	68.6379	104.184	111.216	109.155	106.841	52.0932	77.9967	67.5925	129.821	151.644	171.237	127.703	58.4432	176.009	92.1342	103.722	62.3387	73.0497	41.8163	74.6699	67.1615
O75925	55.5717	74.5616	115.566	46.5746	72.3622	70.0326	137.673	47.3135	107.682	27.122		126.63																			94.6207					18.4765	11.0153	10.1912	32.8143				4.00013	33.9247	12.374			13.7821
O75928	47.2324	71.7331	95.1845	62.8806	57.7103	68.8864	105.55	50.4891	81.0912	42.787	65.3591	76.1597		6.07942						4.49842			9.61956		95.8313		27.7457	13.6721		6.51228		16.6746			19.7752		19.1265	11.0514	21.7865	17.5555			18.7935	15.1249		7.19998		11.7396	11.1724
O75934	577.581	669.533	503.583	421.427	658.043	498.437	582.675	405.07	562.819	535.73	551	669.2		55.8012	43.5233	65.8991	31.8955	55.9527	86.7055	68.869	39.0985	104.012	52.3648	59.3715	146.022	265.661	155.872	156.012	72.4322	101.602	73.887	142.907	98.0579	44.789	101.453	103.546	196.861	229.052	153.13	89.1256	53.9384	100.827	94.6886	119.355	85.9645	51.5415	65.4262	70.8184	81.1352
O75935	276.148	415.907	389.825	348.031	515.446	357.653	426.317	350.152	394.645	362.575	352.639	526.737		48.5996	42.8628	42.938	48.24	157.076	54.1747	49.5174	40.9291	187.251	39.6016	33.8453	129.12	102.386	132.627	99.9327	165.604	76.7012	94.7588	149.816	93.5581	69.748	84.5566	101.528	140.605	217.272	157.95	128.366	142.738	137.776	138.321	131.499	63.8583	59.7625	58.7825	50.1418	54.7403
O75937	1625.73	1657.59	1373.66	1551.27	1807.79	1387.56	1812.37	1243.26	1462.45	1324.65	1435.61	1897.84		451.303	331.193	382.294	289.05	469.63	312.967	302.372	375.615	428.53	428.69	268.787	858.443	611.739	834.109	913.838	951.615	694.075	771.195	1029.19	846.6	523.853	640.928	684.372	1082.77	1500.36	1146.51	941.148	484.74	1189.93	1142.57	964.376	622.274	520.512	390.993	431.737	467.031
O75940	262.385	283.299	185.975	185.48	280.925	226.245	266.342	231.646	266.839	227.771	325.648	337.805		51.9417	115.661	41.3435	35.5111	45.0685	58.7702	19.5738	66.0837	83.3626	100.249	24.8557	100.399	98.2925	110.361	101.59	97.6046	65.8964	103.159	116.17	66.2257	66.0948	154.727	63.3732	149.53	174.389	134.883	155.709	71.7979	134.904	146.915	101.554	71.9537	47.6332	52.7088	35.7306	64.1157
O75943		39.8852	41.7688		50.7709	55.218	77.8889	64.4197	58.3333	59.3625	76.3179	84.0831		23.8171													27.4705							39.7437	37.6493	32.5139	27.0618	6.60337	39.1733			29.999		16.7643		10.4439	3.90793	5.29752
O75947	2074.75	2311.41	1852.88	2064.54	2415.51	2051.23	1989.48	1863.32	1952.78	1686.9	2415.53	2568.38		277.486	192.909	140.125	136.439	156.986	175.505	108.926	162.565	234.772	151.109	124.356	399.479	383.972	405.318	301.952	338.081	442.156	403.446	398.219	335.374	292.782	360.809	203.979	460.738	652.653	381.713	300.037	288.124	456.866	367.075	324.73	130.344	160.729	122.277	174.779	226.98
O75953		29.7509					31.8626																														3.25868				6.76135
O75955	315.954	298.386	279.193	254.297	443.621	290.295	354.585	322.61	301.092	234.113	371.323	424.355		49.3287	35.2422	32.1633	35.8926	38.2043	22.0666	19.1721	19.3205	40.7389	28.6073	19.9925	69.9212	34.9724	71.8093	54.0182	94.0233	50.2164	53.4075	81.9248	54.8811	38.4269	50.2636	57.4492	102.058	144.313	66.5173	67.0527	73.3342	76.5913	57.5671	57.6907	39.441	37.6434	32.8416	36.3035	28.5872
O75962	111.591	145.226	143.134	132.457	171.265	149.412	186.543	131.664	194.449	172.921	207.898	282.931	27.5755	25.2656	21.1476	25.41	12.1461			27.2704	17.1938	26.9881	16.2132	22.3693	50.3383	36.4792	26.1394	70.7701	75.2853	62.4422	47.3809	53.2537	46.0849	34.5343	26.8421	53.6522	55.7541	79.901	49.6124	46.3092	23.633	58.8392	53.7638	41.2617	21.0224	16.117	21.2494	22.6257	26.1924
O75964	3820.43	4255.09	3690.96	3262.67	3974.73	3975.48	3651.5	3292.47	3196.47	2855.01	4205.22	4462.24		434.824	298.328	223.673	211.57	269.986	220.03	169.795	393.654	574.463	240.353	133.043	810.879	618.095	668.375	746.223	613.33	960.318	621.744	1021.38	672.791	329.993	479.732	420.98	861.783	1112.7	639.935	618.147	618.539	926.636	701.632	714.155	302.878	304.583	216.517	203.583	284.966
O75970	67.0977	82.2445	70.855	67.7003	104.685	65.6611	104.687	81.2816	93.3946	122.53	149.274	139.908							52.4562					17.7194		52.038	11.1875	8.4929			18.1543	8.83909	38.6026	9.01346	14.4495	12.2399	20.2775	43.3127	23.7707	29.6751		10.0833	17.2252					16.2999	16.696
O75976	94.081	113.761	121.621	122.705	139.661	88.5321	142.656	141.421	159.782	111.692	147.872	192.7				42.853			17.3446	23.899	47.2173	25.8686	19.4879	9.01362	57.9854	34.3013		37.3357	17.7541	33.8491	43.4799		35.1639	54.7279	6.79173	23.7966	28.6607	58.147	50.4708	65.5568	24.2619	85.778		88.7753	22.6797	10.3841		17.0495	16.323
O76003	2484.74	2769.39	2480.42	2426.63	3232.55	2585.11	2454.95	2028.71	2463.23	2220.07	2676.29	3247.39		287.976	271.826	285.314	226.292	319.084	276.419	219.158	221.739	309.07	316.269	228.038	700.575	345.644	606.647	497.131	599.903	605.888	596.268	711.487	655.615	382.507	461.497	603.132	747.899	952.055	752.223	566.165	336.77	746.667	625.148	646.409	365.388	339.935	237.748	323.89	346.24
O76021	2135.9	2108.94	1755.17	1517.43	2146.08	1912.43	2137.59	1658.28	1708.2	1717.43	1978	2297.02		173.932	127.135	82.2381	95.2891	198.107	153.374	148.167	122.824	169.202	111.283	75.8897	367.243	480.293	306.519	313.783	276.51	307.062	304.66	429.1	272.865	164.111	189.782	239.178	430.299	626.498	271.953	284.307	251.945	407.199	360.104	284.021	165.902	151.246	109.973	263.733	149.46
O76024	77.3283	59.5128	48.3278	60.6903	66.422	49.9883	94.7528	58.857	59.4437	86.7541	63.5638	76.354						50.6061				30.882			54.4231						6.15136			10.1297	25.8024		12.3704	13.5056	15.8776			33.1528	50.3641			1.94962
O76027							56.2285	18.1826	105.587										115.092								31.1829		41.9189		29.1845	36.4326			15.7199				75.4826	80.6279	22.2017	8.05784			4.43736
O76031	311.478	336.795	271.898	266.393	283.259	288.044	334.525	269.632	330.463	234.145	337.381	380.633		45.5418		29.2719	27.8578	19.4036	17.1396	32.8571	26.7447	129.718	18.4628	27.2748	64.7586	49.048	43.3645	27.2434	85.0705	70.3711	105.681	76.4347	54.6236	40.3752	69.3267	61.9554	68.5613	120.919	51.1727	63.6087	74.9798	96.1877	56.4774	74.0785	23.551	22.9953	16.4472	21.6587	22.497
O76041						39.1374	12.2569
O76062								39.3399																						27.2432					52.7387				25.6312
O76070	803.384	551.984	873.564	275.907	329.603	360.169	305.385	536.414	257.51	205.744	300.918	435.234		98.3218	84.4726	53.7949	55.0924	147.918	69.2523	20.4079	83.3037	59.5265	103.961	55.3602	102.9	98.9085	54.6354	98.35	56.8007	144.955	109.306	94.9472	94.0401	65.0617	55.5525	168.541	51.8194	158.546	61.1615	116.571	159.81	118.548	95.3095	109.32	27.6515	29.0313	23.0001	39.1739	30.6149
O76071	388.958	444.912	474.474	364.865	407.756	305.622	357.739	203.812	396.305	315.473	376.094	405.679			37.6598		41.647	48.6052		36.2585	31.056	61.4313	75.8021	21.0549	95.833	63.2077	84.4118	46.1525	103.455	106.544	6.59028	138.758	75.5489	31.0151		114.603	111.529	119.879	73.179	65.9361		98.3661	69.1791	76.8288	23.0821	40.0183	52.1749	18.4527
O76075	27.5193	33.4609		24.3662	25.2058	21.8811	168.808		166.887	21.8171	64.821	37.9095													22.2518		37.2597			33.75		33.8768					3.19405	14.6349	19.2363							6.79095
O76080	90.349	40.2751	133.105	33.8824	81.4795	51.9206	55.5774	41.2125	28.3115	65.0645		115.841																28.4718								8.48622		16.7029
O76082											34.7916
O76094	727.581	878.869	781.195	700.434	898.437	747.188	886.471	643.758	737.196	656.1	771.329	1019.91		136.403	124.467	117.475	119.292	116.109	123.508	95.292	114.74	137.142	125.198	95.9772	376.025	332.757	263.075	260.13	255.876	257.107	258.212	242.223	176.088	156.6	167.135	222.665	383.91	517.446	313.569	255.965	203.894	312.318	341.087	246.96	137.573	146.922	105.765	153.636	148.562
O77932		93.4334	32.9979	50.9575	63.6116		125.579		170.113	91.507	96.2236	162.475																		53.4545							38.0963	29.6506
O94760	224.758	284.806	195.978	252.492	278	227.585	336.726	169.316	352.806	252.983	380.839	292.489		89.677	37.1159	34.9619					22.7668	87.4651	17.8787		153.048	31.4826	25.8815	3.60587	224.54	75.6574	145.673	225.417	20.1731	23.479	60.0876	65.6047	40.5062	125.411	35.7386	107.341	71.545	104.21	64.5296	120.418	24.2739	23.8803	13.52	11.1486
O94761	87.0766	49.0227	59.1825	50.3279	90.843	66.1048	160.549	44.4571	98.6446	93.4192	32.7711					12.0089													126.965				9.45015													4.56689		6.94878
O94762	6.99254	4.98851									22.4177	17.9327																		7.11775
O94763	115.506	152.855	109.402	182.384	126.212	116.987	148.55	88.9727	222.797	169.522	203.316	188.736						31.176				249.766		19.1953	46.4229	41.8099	31.9546	27.247	48.9486	153.036	33.6164	73.0296	41.3395	8.77577	41.6446	22.3459	26.1543	33.5088	39.5183	37.8324	23.3046		89.6744	87.0255	26.0692	13.9723	11.0481	7.54741	14.711
O94766	80.0966	98.3242	141.202	55.0354	79.8059	75.4418	121.906	82.9106	130.299	79.667	113.487	179.069							13.1718	920.783				259.694	27.5274	30.4049	26.3178	107.167		66.7405						194.576		86.9893	6.70754		16.9044			32.9212			5.00417	5.17386	24.0179
O94768		25.5135	15.2036			14.5327		8.19518				34.3104																										26.7661
O94776	1029.97	1189.28	891.839	837.562	1149.04	925.168	1086.08	808.466	921.797	893.382	1109.55	1130.48		137.939	100.759	86.8822	86.2824	105.624	88.0686	70.918	105.677	135.405	75.1704	56.1266	229.306	298.7	221.757	235.135	267.468	253.368	219.812	297.569	200.938	163.651	169.396	202.723	334.551	522.099	311.449	250.06	207.971	293.401	273.612	216.515	157.966	123.27	94.4126	117.013	119.149
O94782	69.1191	76.4222	62.184	85.4643	102.583	81.5546	131.755	70.4127	113.83	86.008	83.2889	74.1674		22.1593		197.467									76.0281		31.3434	47.9303			34.3205	43.4019	11.8753		111.37		15.2186	56.1156	48.534	34.0506			130.552	238.01		15.4255		130.598
O94788	255.999	391.056	284.719	211.806	313.639	194.373	378.284	241.846	470.852	273.862	400.114	477.049						66.9584			59.347		41.863		94.0732	57.9644		210.859	272.5	41.028	42.0482	44.351	301.563	263.271	93.694	94.419	40.0948	232.897	129.767	114.372	182.688	178.335	90.7063	135.174	58.7531	31.6155	35.5656	23.6059	20.809
O94804	66.3274	79.9296	125.988	131.08	85.7098	86.1722	139.991	84.1825	70.0463	131.223	117.418	109.141				60.8098				24.8665	20.316			45.9777		125.571	20.2171	11.4919	91.2803		49.803	65.646	113.175		4.32541	13.3959	14.1025	62.7103	32.09	94.0313		18.0869	39.7893	56.82	18.0385	38.8275	5.3213	34.1232
O94806	44.3915	80.2426		54.9839		50.6006	61.6713	31.6017	62.3162	89.2315	76.6454	88.4688													10.5455			57.7711		13.618	15.7289		19.1005	77.5752	13.6136	48.1615		29.3197	30.2908				27.8269	32.4522		11.9147
O94808	58.2677	73.6218	96.4154	52.2793	93.1888	60.827	81.8273	73.8576	78.3637	66.4786	88.5967	96.1271		32.7476	60.2881				71.2688	20.0798	67.6726		30.6053	19.7014	41.4684	36.0833	24.8811	61.7593	28.5893	13.4398		62.9619	30.6955	49.5855	75.6264	51.8978	74.0701	54.7839	58.8626	50.7305	55.4159	58.0866	30.0198	35.6144	15.349	17.0397	22.0929	14.7292	19.1036
O94812			12.4114															13.5931											100.531	30.0105		90.4913									32.5215	33.2128	18.4112	25.7304
O94817	84.597		41.3854	30.1948	98.3602	112.289	32.0456	82.5946	125.573	130.209	63.662	191.723										18.7853		15.837	17.9664												20.4332		20.031					18.2516				8.37469
O94822	60.4091	63.7871	70.0434	76.6443	101.727	91.6084	115.652	77.6293	125.39	112.198	125.776	164.523		32.5636	25.2214		24.2476	59.8017	19.6439	20.8971	21.466	51.6556	60.1361	6.57493	50.1572	5.73887	32.4123	13.3146	41.8391	33.0147		37.6156	29.9889	34.9847	23.8293	31.3054	36.4455	53.3201	53.8449	28.4697	44.4391	33.5098	40.908	36.1215	10.0795	12.082	13.163	14.0474	29.795
O94826	648.931	712.396	724.858	425.37	696.409	604.479	664.242	632.088	612.349	546.661	764.816	873.965		77.7027	67.4676	62.6901	60.4841	81.6244	67.3976	37.928	63.0119	61.3636	59.1093	31.5403	104.103	124.278	156.828	149.567	148.748	153.634	126.492	174.139	143.432	112.87	119.797	138.353	138.524	235.566	140.163	91.3185	117.135	173.122	160.788	133.096	61.1637	64.2774	48.9488	57.4869	50.1809
O94829	36.6794	38.5631	22.7442	29.3791	62.101	28.4529	93.9749	35.5018	90.0364	59.2411	57.1854	88.1497																									25.6203	26.6637	23.9965					24.2648
O94830	36.8736	32.8027	64.2699	44.3953	40.693	53.2629	52.7121	57.5816	92.4975	85.9966	71.8242	88.8264												24.6867				68.5576					5.37807	20.2309		4.29783		17.7606	6.22076				16.2157	7.54739	6.04216			6.2602	15.6142
O94842	175.811	150.037	155.677	142.58	194.313	189.698	220.386	120.303	185.245	127.91	158.581	222.516									176.929			19.7449	16.8547		18.4506	39.4895	53.9729	32.6785	57.6647						66.7042	87.5809	48.5925	25.9019		54.0096	71.6426	30.3425	12.7906	2.33493	13.1241	23.4277	18.1117
O94851			11.6587	43.6743							61.607
O94855	235.338	263.88	329.462	309.48	334.277	232.259	268.539	214.747	317.498	280.204	323.177	451.287		42.3196	55.5366	45.3458	41.2941	54.1588	58.1813	39.9861	38.6445	105.03	51.96	34.063	112.965	52.3726	93.1509	92.3146	99.169	89.7537	101.905	79.1529	76.6714	68.6021	107.764	65.2961	143.197	173.733	115.555	117.229	50.0368	152.481	103.225	111.084	46.5871	42.2787	40.356	47.7362	42.9365
O94864	23.7372	64.5051		64.4304	23.1163	45.6974		30.4101	43.4523	38.7239	66.4719	71.8268														8.68859											11.8474				17.7552	13.2839		29.2111				1.68544
O94874	279.937	277.112	221.779	229.801	304.452	282.097	271.824	273.856	280.358	264.366	332.555	405.96		84.519	51.9913	28.1039		82.3828		25.304	72.8692	69.1014	51.8369	53.9218	71.0175	43.3199	40.5074	28.063	61.4036	62.1942	64.0225	68.9374	63.5494	63.4339	61.1467	52.4325	95.4255	118.179	91.1206	84.8368	78.2406	85.0831	74.042	74.0681	32.4555	19.6798	19.565	26.2721	37.0784
O94875	271.894	228.135	304.392	172.31	242.948	251.009	386.998	171.133	261.225	181.354	214.348	248.334		11.1149		25.3792		18.7806		18.6805	1201.82	657.813		12.3345	29.6694	54.7766	69.7598	67.9446	56.9117	12.6982	73.8843		29.7424	129.537	34.9782	72.485	45.5191	149.142	60.9536	13.5466	42.8424	58.7724	31.0902	143.93	38.681	19.5346	24.9896	28.0652
O94880	99.9897	99.5697	115.073	94.1403	113.627	63.8051	110.533	81.1228	113.654	66.1681	54.0485	111.82													20.6728	47.1406				9.02563		33.2044	79.4968		23.993	13.3878	22.3742	33.8624	15.8947		15.8549	26.4891		11.9136		2.70334		17.6065
O94885																115.393	175.179		149.198	28.0924		206.457	85.4468
O94887	66.4735	49.3238	28.4032	65.2251	193.992	71.2365	100.411	53.9446	130.759		92.2826																18.5741		30.7843								24.3401	45.6256	27.6529			24.9566					6.91837
O94888	153.935	188.13	153.891	144.555	245.162	159.4	217.537	153.685	255.337	223.839	240.096	332.775		39.7225	45.361	35.0567	28.3491		13.9	19.4592	32.3077	31.6295	41.2132	18.7078	69.2796	54.4339	56.7884	80.6515	113.04	68.2376	92.8499	94.0417	84.7107	47.1464	65.291	67.232	68.9888	128.347	73.437	45.7807	66.1668	78.9629	51.4305	81.0718	35.2603	24.5217	33.3276	30.4994	33.3489
O94889	41.0065	39.9571	30.2277	54.0152	55.6137	58.5661	103.666	36.1502	152.732	87.2003	70.9083	83.3776			18.5359	11.3219		31.7687		27.1512	31.9219		24.0826			47.9838	20.4319	13.0481	53.9435	25.2596	82.2358	9.43499			21.6563			10.6116		25.2884	16.9259	40.8599	27.6186	27.3607	16.7604				10.3188
O94901	176.91	208.16	145.794	134.25	156.335	168.469	106.009	153.211	210.736	129.978	185.357	211.79						8.19291	18.3146		14.3951				22.0959			24.0726			13.6622	48.9072	10.4043		27.1709	9.50654	13.1466	29.9987	497.987		31.7239	48.6996		37.1846		2.62996		21.4284	20.0513
O94903	391.722	431.774	373.198	310.681	434.816	326.667	334.134	207.31	357.389	350.119	400.163	424.95		99.5752	91.3832	103.76	81.2461	74.6063	79.8985	57.5086	46.0266	107.398	79.6673	58.699	147.762	127.148	167.182	159.044	155.151	103.914	123.79	193.013	123.494	41.788	137.869	103.844	201.681	260.188	157.033	115.668	32.3064	189.451	163.185	126.574	97.0599	83.8808	67.2575	79.6649	91.3278
O94905	273.775	255.666	268.358	191.758	373.268	326.38	442.71	347.271	446.328	336.807	507.991	540.561		58.7334			34.014	66.001	28.5358	24.9714	40.1831	27.5655	45.7778	28.1928	112.771	74.9354	60.4851	17.3835	122.638	103.814	133.307	111.21	58.851	74.2555	95.9921	44.8307	108.971	145.354	87.3447	103.399	118.234	160.032	84.9289	95.6263	45.7314	35.4472	18.4474	25.4714	44.2814
O94906	477.254	472.526	435.773	316.883	510.375	389.246	404.306	357.971	428.411	338.336	504.793	508.859		69.4874	49.2657	43.4194	54.5723	79.169	62.2104	33.9317	37.5256	58.2262	45.7741	21.8027	104.171	63.9093	75.0642	74.7505	101.724	63.0025	73.2323	99.1951	64.4175	64.0196	41.1838	65.8304	107.865	146.163	119.426	83.8969	63.2478	84.386	102.035	83.2365	33.6642	35.4578	27.83	52.4805	40.8074
O94913	84.8214	74.2284	75.1932	95.6946	104.263	81.7475	92.826	53.0406	85.4045	74.4341	83.5649	78.3534		21.0594	20.8154						17.0642			10.5542	45.9927	17.2305		37.2763	35.4976		19.2118		21.8107		18.5288	6.80566	8.69422	23.9737	43.9769			47.7342		37.8873		8.0268	5.97716	2.34247	1.23515
O94915	72.1388	79.9888	55.4623	64.4582	85.8342	48.1829	85.7542	74.2863	108.863	82.9863	70.6429	109.945	8.77433							5.69672		44.216		23.0147	24.3876	20.7202	19.7502	14.3807	6.26103	12.4691	15.5554	14.8124	6.01211	17.5554	9.4904	9.77034	14.0198	46.3224	30.1995		12.2681		39.6941	24.5833	16.5225	18.5664	10.7472	10.93	29.635
O94916	36.4245	126.733		105.551	56.7677	49.3499	119.765				153.117	34.3031											25.1917															25.7771
O94919	41.6508	8.44645		54.4555		99.4867	159.221		229.967		40.3686	106.609				155.174	154.314	121.15			182.596	271.973	186.215		108.822	58.4125	25.1431		81.0239	18.5749				29.8515	57.5546			16.8564		135.175	88.5057			21.4654	5.60509
O94923	50.7947	87.5116	31.1381	37.5638	39.3653	25.2322		40.0922	62.2793	77.6443	61.8373	82.5827				3.58488								17.0826						63.4631		23.7532			5.99453		17.4388				11.6193			12.0919			3.45496		0.952789
O94925	719.959	1109.6	1120.89	1116.18	950.142	874.122	784.955	845.389	1021.38	646.54	1076.34	1190.29	292.969	96.8913	56.6474	48.1913	51.3982	46.3477	76.724	51.7609	86.8894	77.6121	50.3782	46.6003	198.3	128.765	101.848	117.29	243.174	118.073	170.059	165.429	149.969	152.784	87.3695	244.612	222.227	258.817	135.723	117.96	211.011	199.315	103.31	145.559	142.924	77.6523	50.6217	85.9335	90.122
O94927	85.4378	97.9205	71.7061	83.0252	120.322	60.8026	134.131	84.5675	97.3665	77.947	117.937	132.362			19.3772			19.6476		19.4047		74.898	22.1394	10.3718	32.1299	39.1962	33.1523	12.5062	15.4899	19.694	21.9739	22.6339	17.9327		20.1805	16.3163	22.4891	52.0337	44.7817	37.7777			68.3382	53.0331	15.8911	21.6978	11.7256	11.8503	20.0933
O94952	89.0184	68.4985	107.479	66.9775	57.6423	48.2426	67.4859	70.9987	127.088	80.1713	93.4236	91.4407	6.35019											7.99055			32.8644			19.9363	19.1852		74.4433		54.8482	35.5485		21.2158	42.2796			33.2507	34.0108					12.4052	19.8776
O94953	32.925	80.395		38.5786																												61.644
O94955					30.673			85.5847																						31.5909			9.96474				9.43728										2.8661
O94964	526.705	435.451	535.818	414.22	668	330.128	724.304	417.865	493.969	498.084	604.897	762.427								104.712	31.4029			22.2265	130.209	93.5249	684.114	881.509	710.875	25.331	62.1906	85.3026		619.002	606.05	59.5676	63.2262	281.904	207.816	170.823	133.707	176.439	131.618	182.695	95.9861	85.7908	73.5023	71.718	31.2911
O94966	75.9712	123.181	93.5653	102.249	107.202	101.388	123.551	69.8109	123.781	104.062	135.646	172.296		19.8848	32.7535	29.0656		27.0987	23.2631	14.5462	15.4908	25.4873	21.1885	11.9947	56.1206	28.6621	18.4806	14.1351	43.4885	72.9438	63.9932	72.2818	25.4506	35.6414	17.2693	57.2587	40.1035	53.0804	61.2218	34.3091	21.0461	23.9353	38.8659	21.6431	15.4112	11.8963	17.9741	12.8921	26.6292
O94967	70.32	66.7277	20.4631	50.5961	62.5604	29.2696	62.5646	58.2008	76.3362	46.5295	37.8463	74.1517										36.6762					24.0753			34.4407	2.71361		12.5843			21.5244		24.2524	16.3122	6.52284									4.94733
O94973	151.42	171.607	222.982	132.779	248.786	162.758	217.798	193.66	229.601	198.768	196.847	246.637		50.6175	24.151	25.463	26.4381			10.9094	24.1783	76.0698	53.3417	18.1718	103.239	34.2784	48.1589	16.7295	58.5206	76.7317	74.9746	66.4595	63.842	46.5153	56.8729	48.102	94.463	107.122	73.3624	70.1559	68.8871	111.214	57.4848	55.0221	21.7883	31.2236	22.1402	33.5477	42.7513
O94979	1044.37	1276.11	1037.97	1085.84	1327.37	1159.83	1275.59	891.833	1257.88	1083.3	1235.09	1582.91		153.36	137.493	139.311	124.749	167.809	144.681	103.473	117.989	195.677	121.705	93.0143	386.194	314.777	314.311	334.123	326.506	290.148	298.819	338.392	334.651	195.426	225.464	325.054	413.245	572.13	395.074	289.922	241.3	491.744	406.488	338.459	169.612	175.128	119.921	135.568	145.183
O94985
O94986					22.0088																											5.64009
O94992	353.085	381.514	365.11	270.641	361.63	210.424	365.058	227.554	344.278	297.325	349.752	431.49		71.3215	73.0394	54.6254	85.304	76.0153	60.4921	35.0096	52.4851	151.214	56.5947	36.7713	107.586	55.618	110.627	101.278	71.81	105.77	76.7386	93.3635	103.053	107.106	71.264	85.4207	118.708	192.6	99.4456	90.9509	52.398	116.308	97.6274	145.759	53.085	25.3499	32.2858	31.1955	55.8498
O95007	79.2764	84.4856	145.323	87.5027	332.572	262.46	282.866		261.449	575.264	421.407	195.004		59.1386																74.0016								33.9916						65.4252		4.18313	12.1523		8.83112
O95059	96.8051	188.118	96.4677	85.2416	114.801	135.307		87.4563	160.292	127.593	149.197	206.572		71.4811		43.8019									57.2643	40.0327	44.8515	8.00049		27.8889	24.313	24.8508	13.812			11.9152	11.4146	58.3012	27.9917	22.365		27.5539	34.7214	74.1812	22.6507	18.4123		21.4186	22.8818
O95067	142.403	142.746	82.6386	43.2063	172.269	116.36	154.122	106.706	202.872	106.987	143.924	203.337		32.9749	24.0433	29.5029		17.2608		8.24566	11.29		12.5367	19.0691	49.9251	7.11768	46.2587		71.7159	13.113	41.2449	57.8671	25.9726		56.7905	48.0707	50.9949	99.2614	43.4213	72.1376		83.9545	23.454	30.1587	27.9386	10.0119	11.111	17.1988	17.1106
O95070	317.288	278.187	364.954	311.691	443.219	370.603	336.432	291.792	313.557	255.398	435.411	440.116		81.7703	34.7517	40.9		66.006	46.8413	37.3992	46.6534	65.1067	43.9866	27.5516	59.5566	58.2325	51.9142	75.4319	100.391	79.1429	43.8207	59.1446	111.215	119.874	69.8845	83.0073	69.0518	100.92	74.4408	85.0062	95.7924	157.812	29.3877	84.4324	30.1285	35.0089	21.4821	33.5695	45.7542
O95071	184.902	234.724	194.13	167.374	216.907	189.389	239.376	158.529	230.471	207.335	220.903	258.459		46.7836	39.8215	65.6292	39.1667	85.0754	113.162	41.3359	27.6642	68.5447	67.6169	34.2469	94.8216	84.9131	62.015	72.5711	87.787	62.9188	61.7466	76.4816	68.3839	57.9563	61.1201	60.2901	87.8574	113.417	76.7359	54.3104	74.5437	101.118	77.6217	57.8866	36.598	29.1384	19.6106	29.0685	28.7786
O95081	131.482	79.5723	97.9564	75.6975	198.057	142.808	199.228	61.3759	184.814			206.605																					54.5982		70.6412		18.8128	52.0247											12.319
O95104	278.81	185.516	219.009	272.763	305.968	206.019	243.898	164.458	262.167	215.962	187.891	331.936		53.2305						4.91718	1090.8			69.1862	101.274	47.945	44.6027	55.7635	49.0875	12.0907	191.247	32.4389	50.4858	186.077	23.2875	27.1293	125.814	156.776	114.649	77.6578		47.7907	43.5662	92.4346	49.4476	33.7204	13.7069	45.5691	34.9124
O95139	350.44	243.979	262.756	194.591	224.773	248.808	330.892	262.577	359.344	334.395	403.877	436.984		69.1857	62.7319				56.8731				57.9527			104.194	79.4184	47.6805		72.2328	61.2022		8.94952	17.0667		9.47634	16.5504	36.466	23.1673	74.1576	75.0309	91.3182	104.804		13.7944	31.5474	19.9012	26.2601	13.0612
O95140	113.925	134.454	94.5233	113.999	140.166	110.962	156.124	96.1689	118.66	108.167	156.649	172.283	3.94555	15.9396	49.9379		68.269		65.7593	23.2761	10.3002	11.3007	29.3584	15.5197	27.2756	17.8244	19.8429	22.0828	18.9242	26.0216	34.1333	32.0334	41.0287		27.9187	35.6571	33.8923	58.0164	38.9737	30.4941	21.9312	68.9816	47.4169	39.8046	20.3809	10.5254	5.90282	14.5738	20.8214
O95147	85.6276	42.3916	46.5187	85.3957	108.243	209.111	603.542	41.0004	557.895	96.6807	94.4685	204.958		35.8401	64.5023			154.472			53.53	341.088	91.033		273.496	572.931	96.6862	108.834	1049.97	20.5695	154.926	172.975	45.541		190.889			50.4827	94.0801	445.733	94.5008	416.402	195.745	402.225	21.6767	33.9216
O95149	90.3663	188.808	81.9515	97.5116	110.924	100.114	164.4	90.2468	110.793	178.455	103.575	89.0131											19.0313	17.8443	17.4303			15.3976	51.5767	35.8564			14.6868	87.9935			15.2814	60.0157	16.1792					7.5256	4.77348		7.41229	54.5787	38.4357
O95155	193.215	251.071	244.265	227.335	285.113	275.51	282.155	205.499	331.064	270.344	288.946	380.071		30.1934	43.3084	29.0836	21.6879	32.0262	16.5114	20.75	37.0092	32.0918	24.2961	20.4767	58.9341	38.0811	36.6539	55.7988	67.9195	63.9394	72.5224	86.648	70.9447		33.859	75.6814	82.5423	122.027	52.3349	58.3764	59.8688	84.2816	82.4712	81.2601	36.2607	23.2006	23.5945	34.0722	26.0498
O95159	107.177	167.167	86.5622	121.52	150.969	120.68	161.887	161.211		136.006	137.644	226.435													81.2797	30.2637			57.7838			47.7239		48.8628		22.5073	7.93652			30.1666								4.35479
O95163	436.643	469.669	454.211	419.933	641.471	515.009	587.076	349.914	501.744	476.474	634.26	678.98		79.4141	71.6961	66.5298	61.5733	65.5343	65.4746	43.4618	50.3755	77.4012	65.3713	39.9929	160.255	153.376	152.385	140.199	179.203	156.384	129.716	178.522	146.667	98.6896	102.914	129.647	251.281	258.072	209.976	140.198	100.37	177.143	175.315	133.704	80.6995	69.8393	66.5643	57.6763	79.3783
O95164																									31.2003														16.4992
O95166	49.4773											69.2141
O95167	218.394	260.477	229.86	161.268	264.154	175.177	222.532	140.646	206.012	177.522	216.429	233.582		19.8505	22.8459	16.2866			12.6746			27.1803			20.906	52.1941				69.6632					30.1803			100.487	39.583			57.1817	40.6984	45.9178	11.5155	4.51318	9.56822		14.9534
O95168	222.232	250.635	246.346	254.139	290.006	248.322	227.762	153.826	198.771	215.86	210.889	281.335		12.7381	14.1422	10.6577				9.31683	14.6892			19.2033	89.8562			33.2562	90.1583	69.6663		35.803	37.6739		45.3078	69.9474	32.5499	37.9587	38.6152		45.5391	70.6074		36.0067	28.0363			11.145	14.9468
O95169	205.09	247.389	352.312	188.532	299.93	214.845	330.028	203.774	339.384	252.962	270.611	518.315		46.0727										20.9879	118.677	90.9998	77.8579	57.5821		21.9412	35.9449		113.55					64.2627	60.8947	102.175				64.6174	41.5019			44.2439
O95171	244.427	419.719	202.264	537.883	295.593	164.82	850.56	254.24	490.863	202.264	225.117	802.508		81.4624	54.4	65.2188	67.7444	95.0312	150.625	93.1824	85.7433	63.3528	84.4708	36.9466	89.2074	745.385	37.9323	1109.69	222.761	103.513		196.59	54.4794		5635.64	50.5382	55.4622	215.86	160.023	269.235	445.066	367.235		179.518	56.3653	48.6552		25.3776	34.4919
O95178	55.6489
O95182	86.008	88.7312	129.348	126.66	81.1745	36.1881	170.435	142.683	126.22	88.5032	137.976	135.785																24.1352		58.3888								13.08	28.2495	11.3562	4.99	20.8976		25.8228	19.754		2.0253	10.0258
O95197	1011.05	631.913	881.335	610.206	744.78	666.516	671.627	780.263	934.179	676.172	801.657	1111.36		189.984	173.432	176.111	35.591	206.855	35.156	42.4742	167.752	171.8	156.826	43.2505	420.057	71.0249	154.785	145.969	218.499	193.431	315.755	251.97	359.405	244.593	230.418	251.066	321.988	463.793	197.319	200.86	64.1972	260.613	185.683	276.821	138.777	107.133	68.5138	97.0888	113.092
O95202	431.231	500.191	416.429	405.965	515.223	453.079	529.598	402.356	465.017	406.211	603.21	563.3	11.5978	56.5342	32.9684	34.0419	29.6308	40.0881	36.0027	29.8643	51.1792	49.3644	31.4895	21.3502	101.221	57.2067	74.7852	77.7098	114.856	121.357	82.8161	83.4567	72.359	66.5652	56.0454	71.5012	112.335	144.857	89.2732	69.7673	89.2389	111.481	83.2903	73.4245	40.2647	42.7703	30.7249	43.8489	49.2676
O95208	79.7116	108.805	64.1038	132.877	74.3438	63.2002	135.206	97.771	71.9016	55.4845	95.3176	99.6277															36.3696					22.803			27.312	6.24896	26.7112	8.43672										10.4785
O95210	108.05		157.645	49.2303	70.7866	30.5807	69.2257	81.791			56.9438	43.0032														47.4948							48.0829				7.31424	16.703									14.367
O95218	524.509	744.902	654.903	684.653	566.672	530.529	591.186	389.156	501.852	473.753	589.35	736.331		91.5926	100.654	123.946	91.8954	86.0894	83.8191	72.6581	75.3835	64.7566	80.5015	70.6165	209.077	388.799	263.078	355.504	254.617	345.607	262.842	251.05	252.664	160.197	217.857	185.992	378.255	453.988	323.349	250.171	147.589	333.628	409.325	180.192	139.012	103.411	114.68	119.592	138.498
O95219	75.565	61.5612	61.7993	111.808	127.249	73.6726	87.3515	63.63	96.1162	108.086	103.068	143.725		18.9819		10.1576			5.9594			12.4975	13.9938	16.5121	32.6814	2.9086	24.252	17.694	10.3251	16.1844	25.3344	27.6165	13.2913	25.1416	28.8844	26.8924	40.7203	67.3281	51.3432	33.6952	41.1067	62.8225	41.408	36.4239	11.8533	11.4381	19.3266	12.18
O95229	82.4115	106.504	40.2213	89.7328	147.524	94.7534	135.427	79.6995	73.1139	109.95	84.0658	141.835		105.908	35.7515	42.9514				28.7737				21.5412	17.3124		78.9992	35.6003	87.4617	51.7535	30.0996		14.6346		10.9729	15.3693	30.7501	80.2821	20.9078	58.5882	21.6112	107.919	74.5494	30.0819	20.992	25.7158	20.5778	19.8601	42.4862
O95232	476.848	563.07	475.284	408.937	499.5	445.314	607.041	395.223	461.942	434.163	496.383	638.118	462.689	119.624	123.83	95.6793	86.3841	115.233	82.7643	80.6232	86.2737	127.55	122.975	75.9031	256.127	186.449	224.9	174.204	179.87	195.888	176.97	196.85	176.857	101.904	175.08	145.958	296.313	376.9	265.796	230.643	105.157	213.268	271.613	216.926	150.91	103.663	94.4246	115.066	143.61
O95235	133.625	85.4217	48.8598	34.6804	84.7448	82.451	99.8172	92.6088	126.024	103.432	79.2447	86.66		26.322		54.9876					83.99			5.80425	19.585	18.9704	21.7868	3.22513	7.77248	18.1432		30.7209	11.2403			18.1591	5.12213	24.0664	22.6085	27.1516	28.9634	87.8304	22.4718		9.77978	8.20188	8.57518	11.212	16.2685
O95237		44.0635						40.6688																									71.1724
O95239	272.899	266.773	194.99	183.532	256.367	254.526	270.805	187.743	233.975	217.823	280.471	285.881		40.4537	23.8205	29.1186	25.883		31.5777	32.4407	34.2401	28.3707	32.6002	11.6818	64.7419	40.2872	51.5442	18.6781		56.114	76.6697	79.9755	43.3317	81.177	56.2287	41.8234	64.6528	111.398	54.6328	49.3313	56.6418	70.9631	64.1649	72.374	27.0863	24.7047	16.5077	31.713	20.2223
O95243	56.7588	100.931	25.0948	60.4776	39.0142		45.6286	62.8952	46.2843	29.728		44.2573																					14.2299		14.3164							17.9681
O95248	43.4733	76.2645	46.0113	27.0519	35.5506	20.4749	46.4006	29.7212	51.5177	50.8983	46.0152	71.7091																			6.89685			16.9373		17.1162	17.2645	3.01241	6.99143	11.5407	16.9954		6.33597		13.8505	2.10938	8.23801
O95249	108.86	95.5916	72.3122	80.7176	119.685	60.2925	102.323	77.0933	173.148	73.1888	69.6701	164.446		20.687		3.36006			73.455	6.48901			21.6007	23.3627	7.89354	31.6654				28.4036	39.5865	43.9727	3.98976	36.9835	30.6596	6.5628	20.8874	15.992	4.18318			30.2443	13.9891	11.8814	7.09128	2.66454		7.0419
O95251	112.283	132.825	72.5083	108.699	140.109	132.071	128.295	95.1618	96.0675	109.55	121.773	147.043				27.4225	6.02463	29.2135	23.0314				9.37983	6.96742	75.2514	12.5154	27.7515	13.5033	45.3182	41.2985	14.3481	11.8833	23.6493	58.4136	18.0448	31.7197	32.4175	64.6549	29.7177	48.2068	28.9413	30.8887	25.6312	27.1213	17.7231	26.5894	13.0258	12.508	34.3307
O95258;Q5SVS4			19.3643										4.95763																															4.06359
O95260	78.6539	149.879	97.6273	67.2426	58.7189	72.2119	69.3796	78.854	94.5233	77.5699	69.7486	115.443	2.06249			30.2939	16.8669			4.15021				13.8971		25.354	24.1998	17.4779	10.7888	11.4915	41.1133	23.2156	18.4613	23.3721	7.29078	11.4755	17.5499	44.186	25.0317	21.1819					7.82225		3.82192	14.6163	23.7738
O95263	47.7749	72.0757	58.304	74.0159	54.4414	84.7838	98.8815	44.3454	68.4057	54.8187	114.912	124.422							18.6966							20.5915			18.3299							44.3432	34.4617	9.09058			21.1194	15.9828				11.6455	2.86694	8.69104
O95292	228.774	433.006	403.697	259.991	373.491	315.957	399.602	309.768	349.153	312.715	441.749	509.485		69.1652	43.1761	33.2025	33.9765	91.7409	44.9386	24.6933	66.2156	115.173	36.8412	30.7614	67.8039	71.4735	48.0533	70.464	80.4462	36.2295	76.5023	80.6789	37.5843	55.1918	109.494	64.3337	61.2913	111.647	53.3941	54.4553	81.6846	77.6632	63.1258	51.3743	26.567	22.9006	19.2985	44.3325	33.3273
O95295	300.211	313.026	244.48	228.822	350.445	285.357	410.008	290.791	313.8	336.155	290.732	400.312		57.5894	47.4212	63.0256	49.4329	54.4733	48.4294	23.8404	21.5593	39.2326	50.9408	19.7615	217.947	102.799	116.517	117.412	134.972	101.338	122.356	179.15	98.0473	83.7094	120.625	101.408	203.579	232.29	167.778	132.487	87.3176	134.937	151.779	149.698	94.5356	67.6826	18.0029	44.585	52.9527
O95297	154.055	167.879	135.587	184.974	202.286	76.8059	171.903	74.2681	79.734	109.554	128.478	158.448															31.8068		75.4012						35.8976		83.7395	60.1039	87.3119			28.1098	25.0308	16.01	11.5218		15.5969	37.2786
O95298	205.046	287.219	317.913	241.481	336.746	234.526	379.645	197.79	291.613	187.928	286.693	323.497													191.291		37.8906	55.8072		18.4963	139.885	16.6531	198.943			34.4727	46.4357	84.2052	43.9948	70.1898				138.281	6.75671	14.7677		29.9765
O95299	339.56	240.651	211.423	261.834	393.607	327.803	351.907	376.239	449.825	322.74	408.469	443.631		63.5873	54.7854					16.7711		60.1423	60.1892	53.465	62.5005	21.677	49.4581	63.0109	78.2277	78.5411	62.4853	29.1345	51.9979	52.5989	95.8827	41.3831	90.583	133.58	32.698	54.3524		56.2055	77.6165	56.6111	23.2482	23.1738	16.411	22.13	39.7148
O95302	567.265	551.522	713.155	629.854	555.302	510.041	641.349	633.213	669.593	496.12	549.245	697.287		85.1819	39.7936	49.9179	46.9305	67.226	56.2246	40.6027	62.8584	50.5993	35.2331	54.1716	182.777	70.0254	149.103	82.701	197.141	136.075	105.392	150.575	89.7967	182.143	80.2769	165.219	139.612	201.428	167.377	108.404	136.12	163.054	93.3454	108.53	53.4464	41.9962	36.3084	54.0385	45.9529
O95336	573.075	686.73	550.49	561.184	766.415	561.214	828.495	438.089	708.302	507.367	688.963	738.449		66.8428	67.5107	66.3342	35.2715	59.8621	72.6746	35.821	62.2783	98.8595	57.0571	36.7276	177.576	147.879	153.123	105.804	166.073	140.493	138.929	155.889	130.829	89.5556	85.8291	72.8351	111.229	279.63	182.686	140.501	118.567	138.329	104.318	128.969	42.2716	45.6419	28.3007	35.5206	46.1751
O95340	145.228	195.104	132.3	195.423	198.607	159.747	128.421	142.356	179.735	217.876	189.443	227.488		27.8452	45.1635	27.4234	42.6023	42.4619	26.0978	23.1161	30.0223	27.0294		23.9608	86.4615	75.4862	40.3231	52.4613	46.8521	50.1858	70.6113	64.5871	75.7184	81.8019	36.6651	56.5844	82.4954	86.6396	78.1505	63.7955	29.4976	92.6765	95.1835	58.0451	39.4928	44.1429	24.3548	22.4825	38.9125
O95347	732.114	820.502	717.556	638.193	826.208	667.683	846.104	547.26	699.476	636.792	716.952	809.219	111.047	82.3399	69.484	70.973	51.5761	75.8063	64.2851	54.0209	53.2178	94.1095	69.1565	45.6271	247.173	279.07	237.139	190.412	243.129	193.72	180.145	238.547	197.947	141.77	154.094	167.724	303.631	392.84	278.053	206.43	144.848	257.546	245.74	206.944	121.988	103.656	88.5208	89.6069	97.9713
O95352	110.819	159.028	94.0302	93.7051	192.444	140.617	169.502	94.581	195.477	171.475	183.121	257.554		34.4856	43.9164	26.1697		82.9248	23.4013	22.2438	41.9802	20.5774	31.2627	33.5353	61.8202	34.2429	25.0605	50.4806	62.2353	31.5185	46.5265	54.1477	56.5736	40.6314	59.7693	50.0958	55.4239	66.6027	58.4408	56.9006	58.1526	66.2875	59.8495	32.773	23.3893	11.5795	27.2491	23.1881	25.2775
O95359	27.5824	9.11797	31.3905	49.28	35.7398			53.8983																								40.2177			4.21575			81.6563	18.4594
O95361	569.977	760.056	662.08	598.35	778.88	571.326	726.888	483.321	643.995	517.054	617.901	854.273		39.339	71.3002	67.1001	43.186	47.9929	54.9364	35.0715	61.7944	64.7117	57.7448	47.5482	128.838	122.952	141.357	113.612	126.74	126.245	119.844	164.013	150.671	111.229	184.264	133.783	141.797	262.103	151.957	151.26	141.19	164.153	112.145	180.178	62.6363	77.1664	53.0215	47.4171	88.4561
O95363	84.2105	104.682	110.425	78.6506	103.482	93.1195	144.018	63.7881	106.355	109.554	132.021	146.352	24.1029	11.0524						3.38686			7.5387	94.381	20.459	24.283	14.7319			16.1001		7.53911		38.2232			19.7352	27.665	35.9293	23.0881		15.6743			10.9779	12.1771
O95365	44.7339	60.1879	66.2341	70.2313	140.018	87.0036	157.938	70.3897		112.997																		18.7354
O95372	286.854	363.81	278.735	310.738	410.074	366.46	483.044	266.226	351.226	351.933	390.905	448.612		37.9141		20.4976						58.8638	908.299	29.9521	76.2572	83.6174	10.0423	18.8102	107.016	144.599	145.08	30.4781	30.4706	18.2831		88.8872	94.653	106.055	96.8014	102.894	44.6562	97.2775		70.5875	46.7448	11.0309	38.1155	35.0459	44.1168
O95373	1436.71	1415.92	1405.35	1200.96	1793.19	1448.16	1439.61	1166.31	1613.03	1384	1643.83	1928.84		185.36	159.285	202.641	130.899	175.545	147.723	104.823	144.358	179.308	174.28	151.404	411.229	328.491	294.923	336.695	316.57	287.903	313.569	328.51	386.922	251.212	306.156	346.387	435.742	569.026	374.185	287.318	238.913	390.9	313.452	352.41	166.093	159.125	149.248	196.039	192.1
O95376	76.4325	99.7476	104.274	73.953	100.257	90.7757	198.132	72.1981	225.671	99.7495	128.342	141.289		28.2708	105.579	17.0497			7.80545					7.75807		198.977	32.549		31.6238	21.2171		28.392			13.0051	39.0008	16.9427	25.4843	11.1139	33.5047	119.751	74.2477	21.5131	30.3844		18.9773	6.09446	12.6397	13.8603
O95379	120.295	62.8983	95.6668	89.8443	66.9791	80.7654	97.5902	79.007	172.236	140.145	125.253	162.476												25.8442	28.0537					21.8104	42.7661	24.4696	48.8675		55.8828	17.1667	71.9478	50.4143	14.4568		35.3269		38.4065	22.1897	9.00793	12.4714	17.273	15.7327	11.0732
O95382				43.0485																																3.33286			10.3431							7.98267
O95391	165.946	137.355	167.685	105.573	168.154	134.213	163.154	93.4596	188.619	151.059	212.874	270.462											126.115		21.2493			47.2741	57.2759	30.6363	45.6239	65.6832	45.6981	211.836	57.63	7.94419	30.7764	24.641	23.787	18.7664	40.2218	57.4022	35.1356		2.17289	22.8991	10.4127	27.353
O95394	313.808	406.572	342.364	352.539	433.776	344.007	455.318	290.733	400.04	345.639	413.967	518.73		28.7454	40.7051	28.2591	24.7629	44.9024	29.3679	16.2032	41.4647	31.9818	27.4839	23.7613	84.2237	68.6565	65.0498	82.2258	106.437	66.4035	77.6315	102.06	61.2294	60.2414	59.6099	45.1243	108.514	183.345	96.6705	95.1226	77.2668	156.54	93.2094	122.225	40.8234	37.6688	33.3444	40.063	40.1993
O95396	67.842	82.0052	82.3698	63.6724	86.3844	62.5945	100.588	35.1719	84.7098	74.3916	92.6142	110.785	2.66469		54.7969		16.1168								88.3436	69.0377	11.3276		33.3224	16.8268	18.7092	40.1643	3.13453		31.8958	34.5157	23.2208	29.7791	28.1868	27.6783	12.62	28.5244		46.5177		14.4681		15.4034	11.3895
O95399	666.489	402.108		838.549		676.773	659.638	409.06		444.294	1279.21							524.365														222.83				214.772	70.3433				164.218
O95400	989.469	974.935	871.488	930.405	1107.71	863.214	913.68	648.173	1236.54	791.065	1236.19	1332.91		183.619	131.309	197.721	133.757	180.467	152.68	86.4111	156.701	165.045	110.302	66.1432	209.907	352.711	159.964	225.967	234.97	224.328	185.739	229.216	263.687		299.71	239.673	414.548	532.22	313.357	465.512	246.497	293.912	357.922	247.551	141.612	137.615	98.0009	122.873	111.635
O95425	129.797	172.704	119.871	145.762	176.316	110.034	166.514	115.452	177.817	120.861	173.781	197.628		81.0279	15.2536				48.802	22.5545	41.8005	117.055	556.894	274.192	84.6646	7.71896	18.5047	41.7793	20.2764	32.2191	57.9971	40.2852	35.7832	72.0359	65.7476	47.0783	58.1831	61.1834	48.6402	57.7055	52.3087	51.0247	50.3988	60.3586	25.0707	23.4612	22.6947	21.8952	32.8947
O95427		48.5792	59.013	73.7405				74.766				143.677
O95429	50.3055	94.4807	59.7515	44.4414	77.496	76.9401	110.568	60.7278	99.4286	71.3426	81.901	117.693				31.0813								17.0042					7.64111				20.1595	55.8909			47.3404	10.6499		48.0988	7.19767	10.4144	38.6017			3.70154	8.02737		17.8321
O95433	1281.1	1716.76	1496.02	1302.68	1529.72	1365.56	1738.43	1205.49	1459.16	1603.27	1854.33	2191.83		224.571	203.031	203.521	199.287	237.494	165.471	151.784	192.538	240.665	239.199	145.458	477.363	303.983	372.926	416.021	435.912	364.22	364.539	380.522	415.558	255.691	323.07	357.313	534.988	652.507	497.42	404.294	306.512	616.749	487.634	499.228	218.984	184.056	148.469	132.265	213.445
O95453	234.73	218.161	206.293	182.797	237.545	236.761	239.533	198.925	235.571	194.775	299.103	314.995		73.8368		47.9872	57.0355			30.7665	37.9794	37.023	85.4395	54.0915	160.087	42.6495	36.4978	58.0923	24.3578	41.3024	71.6542	48.0597	63.8435	61.7308	36.7672	28.8428	78.6268	113.391	67.7698	63.8055	51.4486	117.42	78.8105	51.419	37.5831	35.9693	14.4572	27.4347	42.1951
O95456	967.357	1082.54	931.391	879.579	1025.12	849.636	969.96	734.327	785.838	724.968	866.176	1075.58		156.549	90.1789	104.838	92.8584	93.5205	107.3	64.4562	95.2441	87.9168	148.399	93.9699	263.875	274.669	230.368	229.394	186.463	276.02	186.748	235.059	201.72	144.454	171.499	169.975	310.2	436.443	254.326	165.399	136.797	322.791	265.334	241.007	114.878	83.0084	77.0506	115.155	116.385
O95466	119.105	99.1665	106.373	82.6571	120.004	97.6333	175.433	102.548	134.284	115.278	128.244	153.165			32.2914				143.119						149.008	37.5285	29.5476	30.1985	39.272	25.8999	30.9091	9.58965	33.9679	22.6906	11.1123	29.2461	29.1568	27.5273	19.3872	24.5994	27.6044		25.8545	53.4855	13.1516	8.42964	27.9771	16.7466	15.6488
O95470	111.1	120.102	109.004	110.164	137.911	88.8075	114.519	90.2438	119.997	104.68	151.866	169.704										8.562	10.9254	3.94084	39.2128			15.2204	21.0545	29.8984		41.3185	7.9864		47.2668	18.9347	10.3058	67.7575	49.1294	11.1509	40.0123		32.6615	34.1225		35.6434
O95476				31.8515
O95478	371.109	393.489	271.127	319.817	468.697	324.035	472.155	284.712	309.502	340.853	361.658	401.142		77.0181		18.6972				32.6416		89.5393	58.5537		104.335	50.5617		85.6282	102.804	55.5437	47.5968	50.0034	63.4872		36.2455	80.4726	21.1856	112.334	58.8577	93.15		120.955		82.4398	28.0338	27.9537	13.6442	31.5773	34.1907
O95486	166.391	233.071	235.668	213.151	262.813	287.326	278.574	203.749	333.268	251.49	324.988	402.575		52.68	79.4703	65.3798	59.0669	55.7577	44.1559	41.1026	80.3332	89.7577	77.9071	55.1112	89.9094	105.346	81.7824	62.6417	164.011	105.364	94.7086	87.8146	81.0707	54.6824	92.5363	57.5615	140.964	136.724	113.706	106.533	38.3469	111.467	131.248	90.0923	45.3907	44.591	37.7599	32.7843	54.7394
O95487	113.989	168.592	149.03	131.381	156.883	108.039	119.139	121.471	169.773	156.895	184.603	222.45		40.9164	36.7377	34.6084	44.6078		32.481	22.3367	32.2371	23.8332	48.1838	22.9441	67.1827	29.3936	39.6398	51.042	75.7031	72.5995	58.8781	56.3483	60.7366	150.556	27.3961	57.1734	71.7267	88.3695	70.2544	60.264	43.3911	67.0838	47.9456	79.5889	24.5568	26.1717	21.5103	34.9606	36.2323
O95498			106.15																		104.18						71.1706	128.028		77.5059																	91.3242
O95544	45.4384	71.429	50.288	59.2221	86.4273	54.8428	107.116	36.6626	125.303	94.9145	60.5203	139.077								14.3103					12.1606		22.7465		40.5269	39.3816	39.4575	46.0752		45.1033	53.4929		81.0931	31.1653	67.9739	44.4853		44.1803		23.5583	25.4657	2.54072		27.8175
O95551	74.3676	137.4	82.9975	94.1379	94.7919	131.169	102.583	80.2004	102.558	112.094	127.978	132.681		19.8931		15.7568								8.58292	25.0552	34.3171	3.9478	68.8793	21.8615	16.6372		10.4623	23.1042		21.0551	5.59713	25.5284	18.1168	24.5223			29.1868	27.8774	31.8997		11.5172	13.5655	17.951	28.6622
O95562	125.794	106.777	97.4987	41.5578	169.269	71.0227	134.093	46.0826	94.1643	78.0546	152.765	183.72									35.8577		23.3622								12.518		11.8871			36.6208		37.1264	29.8371		17.1692		16.8092					19.0162
O95563	146.715	183.369	138.546	112.019	197.262	150.785	185.998	125.568	110.073	109.328	163.79	175.081		34.0844		79.5597		43.7215	10.096							60.5753	79.4464	14.2857	29.6724	45.8382	21.9627	38.7825	15.4685	90.8974		16.6194	21.6746	28.9972	10.4627	29.054	20.6787		20.8958		5.9226	4.75333			3.54762
O95571	249.778	282.453	324.927	256.791	244.096	200.762	313.356	275.583	383.86	226.112	335.332	399.491		41.2117	42.7863				29.0682	20.8144	33.1698	57.9891	29.1949	31.8265	61.1006		6.49167		86.8065	25.1468			59.6714		55.1226	44.1063		38.6528	42.9251	94.3551	103.294		75.1526	43.6855	42.9763	30.0692	10.3843	20.7022	20.4962
O95573	912.904	902.933	924.208	671.376	1108.89	846.981	981.988	930.275	1132.7	923.608	1100.18	1340.21		155.129	126.646	91.3346	79.7052	92.3923	143.331	50.7079	96.3762	152.558	94.4922	64.75	151.336	130.764	156.972	132.596	141.889	170.48	149.938	154.106	150.83	76.1864	129.419	145.821	163.338	298.833	143.256	147.484	152.16	283.964	126.541	192.149	57.5464	99.7229	58.0809	73.1432	79.5756
O95602	152.458	165.928	141.652	102.264	159.749	148.795	152.121	110.093	177.11	132.088	195.342	230.287		26.2608	19.5076	43.4278	21.8942	23.3351	23.8888	27.8657		13.7845	144.482	31.3428	40.8419	20.8507	24.0261	29.9247	35.5099	62.6448	28.7905	40.018	48.2317	21.4564	38.2349	36.2806	57.0534	59.7583	57.9721	37.9599	70.6893	56.5778	33.8434	33.6584	19.7905	15.8516	15.2888	18.3025	24.4629
O95613	46.0976	51.9569	38.7101	32.2368	64.7613	52.1557	93.203	68.9275	87.0176	71.9916	77.2873	80.0002							49.0287																64.565	13.3736	13.0194	24.4484		26.6831			45.0821			21.78	5.76592	5.63769
O95619	93.4482	153.466	93.0032	63.5766	155.421	99.9347	147.937	120.481	134.005	100.119	107.514	145.973				9.64284								58.8837		108.898	38.2897	39.661	134.572	41.88	49.0936	40.0255	52.6064			39.2346	66.3773	23.2758	27.5608					37.5016	30.4635	3.85451	11.9399	25.9422
O95625	28.6633	42.7661	40.082	84.5729	69.9393	29.0098	108.556	75.3233	80.6874	60.0814	61.9319	84.522		55.9555																20.6397							15.8655	23.2611			19.5071							27.1909
O95628	37.9943	55.4547	110.561	35.8436	53.6735	85.4689	92.1744	38.0803	114.361	120.173	97.9468	148.093					16.1305			39.0303		15.8225	24.0963	12.3144	64.5573	55.3989		28.2857	9.52646	14.1143			23.1461			20.4577	69.7366	63.6812		15.3407		38.858	40.8392	23.8952	23.2985	8.15256		14.6469	37.7568
O95630	111.433	96.2717	128.74	86.3543	137.835	115.18	166.649	104.757	175.845	132.366	174.957	204.47		20.5113		33.4659		32.7107	42.8702	21.645				28.2545	34.6243	44.8122	17.1079	20.5125	70.4367	20.4025	19.1769	26.4354	50.1521	59.4979	42.3327	72.6725	60.3874	81.03	67.6036	73.1302	60.3833	106.543	86.5921	65.9474	21.7114	33.5141	26.971	36.8134	25.4482
O95639	204.017	101.157	123.526	97.8627	118.667	98.3164	181.236	102.532	95.1931	138.269	86.9499	172.339															12.3802		28.9012	36.2018	9.9981						55.4729	28.9124	24.8176	37.6703			3.51343					9.99251
O95671	88.8375	99.2788	76.5484	58.4333	111.418	108.065	156.051	87.918	194.439	162.971	160.712	214.986													36.3489	47.411	18.411			56.8852				25.1603	16.4965	19.0732	33.3306	24.7291	9.67048	9.32602	26.4535	3.2917	39.0243		26.84	6.43255
O95672					11.1824					7.15304	44.3011																			8.05582					25.0521
O95674	43.1041	35.457	17.7559		32.6712		111.597		24.9436	17.8244		9.39771																																			1.78185
O95677	88.2212	58.8586	66.9295	52.1661	126.543	53.8608		65.699	96.6142	64.5109	115.127	144.331								27.946					83.843	26.905	32.794		24.7931	6.44305						20.4618		18.6174	19.102	10.4387		27.0742		20.77		12.8453
O95684	77.9371	111.08	71.488	68.2943	117.14	87.1366	153.688	84.4248	91.5004	142.533	101.178	163.118		37.0965	35.3857	34.019				14.116	17.8561			8.44073	49.0074	55.6443	21.0035	56.275		4.30472	22.1841	17.6981	34.953	68.5471	49.3244	31.7426	44.9659	67.1248	48.2745	37.39		105.934	79.7474	49.4732	25.4718	14.289	13.3734	11.4345	16.4002
O95685	28.4865	43.4292	49.0955		36.0462	30.0583	24.5186	16.887	42.4308	24.7762	19.0479	56.9494				21.9386							45.8968					44.5708							43.3055			23.4685
O95696	81.6304	89.022	58.6084	71.6965	101.28	199.654	90.034	82.3632	69.0213	69.256	73.6471	63.7724															72.1999	20.0297				133.657	25.214				321.519	77.653				155.2	79.1156	18.8102	6.24863	15.1175	14.9949
O95707	165.893	180.562	218.97	98.6646	167.792	130.953	204.027	157.868	118.2	119.38	163.169	223.68		19.9447	17.2938	28.1616		27.2339		56.3793	36.306		16.2122	12.4111	59.6691	23.5397	43.4905	49.5405	76.5141	17.2102	68.4963	90.9681	66.1605	67.3343	10.8515	48.3787	72.1351	62.0136	40.2167	36.2001	30.9392	71.4011	49.2244	65.1179	20.324	19.5326	24.8725	13.0234	17.7395
O95714	104.22	122.561	126.753	101.331	122.464	105.829	119.571	91.8922	181.648	107.065	142.558	142.616		14.8653	575.349	19.7845					42.9068	43.6249		27.8096	177.7	37.253	39.309	47.429	67.4902	42.6084	8.64937	80.5519	14.8351	16.4563	61.0806	34.1329	26.5028	21.9399	26.5442	10.6734			103.354	81.8731	29.4091			23.4925	22.9399
O95716	134.248	125.538	79.1406	63.2089	94.0309	86.0895	117.641	86.0623	221.608	149.786	137.223	127.76																				29.6604						61.3372	81.8729					74.2706				7.26481
O95721	219.654	191.829	217.985	158.24	229.097	159.973	182.683	137.513	214.108	162.847	178.806	275.93		41.0296	37.5937	46.2299	65.4795		19.4694	26.564	25.9592	55.7992	41.7959	20.6049	77.9684	42.9781	126.556	35.6486	73.3232	44.0933	89.6885	42.4872	59.6007	79.0118	35.38	51.1395	78.4617	126.17	85.8584	75.8643	74.9314	58.8855	80.6071	85.8577	32.1804	35.7377	19.1808	20.3817	34.8144
O95747	616.558	614.611	672.191	639.935	688.28	525.903	632.91	453.461	740.882	593.135	761.273	899.659		101.898	94.1129	90.0264	60.5035	85.1665	63.5716	56.286	80.4526	104.407	90.3021	64.1506	221.43	128.85	160.942	138.671	125.979	196.077	171.003	163.128	190.098	74.3612	133.777	125.347	252.617	350.675	228.639	170.549	105.721	214.448	169.718	181.226	111.353	95.092	68.0452	59.9605	85.1064
O95749	74.0943	143.678	64.2802	52.0367	98.9371	92.5061	76.6682	68.5059	88.2428	64.9965	73.6275	78.8979																18.8524								19.609			71.7943					4.14234
O95751							55.344	66.197
O95757	665.386	694.355	675.089	642.382	806.968	648.773	739.706	582.211	688.81	672.733	721.073	975.106		76.63	77.5631	68.8547	63.8896	76.0814	76.3121	45.6082	55.4753	81.8273	74.5315	53.3958	206.661	190.695	151.293	131.751	160.136	133.311	154.482	192.719	130.614	90.4657	113.255	123.007	193.728	286.839	180.61	139.477	141.919	156.127	143.159	141.824	82.6186	60.6188	51.2843	56.2314	73.9834
O95758	186.455	297.223	217.87	184.652	244.502	225.34	238.57	164.47	165.163	178.052	208.095	250.82		36.1445	13.2848	50.1905	26.5958		63.3563	39.4071	59.394	41.2064	30.1169	36.7385	140.329	73.8145	32.1834	39.9235	24.9629	90.1065	78.4534	54.3443	32.4839	140.177	74.2352	48.4389	91.1517	132.733	93.9196	90.3613	75.8673	111.187	71.6743	62.8015	21.2255	16.7055	30.6559	25.014	27.8465
O95772	1.92055	20.7121	4.68396	3.43011	1.44604			4.58916																								11.4858					6.36342	25.2423										6.57105
O95777	631.218	727.555	627.199	647.276	742.643	626.415	712.368	541.039	743.934	565.265	729.247	851.583		74.0633	72.0994	89.5467	49.7607	96.0408	70.8817	60.542	76.5676	89.0144	87.4439	72.07	188.481	110.217	159.557	216.293	142.855	148.965	155.151	184.045	134.988	126.291	149.124	153.724	312.642	366.379	274.216	223.081	143.213	216.512	195.494	211.453	82.9597	67.4007	63.9833	60.926	115.599
O95782	788.278	928.8	897.629	816.737	976.76	792.358	974.517	776.069	857.377	650.043	847.439	1047.78		99.1717	111.486	107.034	99.3584	108.953	81.8283	73.5699	73.9882	125.279	101.691	73.1919	282.881	190.781	250.577	180.184	271.856	243.577	209.04	207.46	162.617	115.237	156.423	189.598	315.867	436.549	303.929	265.814	169.387	355.251	227.219	243.585	112.702	94.1332	77.2478	95.4015	132.081
O95785	335.931	329.454	271.339	348.143	385.54	284.156	455.5	282.43	396.732	300.824	367.473	336.28		45.5514	20.3798	54.954						53.4799			73.0271	56.9628	23.8259	53.1512	98.0544		70.1497				99.1759	43.4812	69.6825	137.765	157.72	78.8264	32.4482	68.43	88.6175	35.1732		28.7856	33.8536	42.5029	37.5745
O95786		75.0477	71.3056	76.8337		64.6176	117.877	49.5367	83.2043	85.2051	80.564	42.2176			16.9924	11.0261	10.7226	18.2563	14.6082	12.2106	6.66442		16.4141		23.4455	81.9152	29.8689	39.8939				50.783	37.233				32.5881	49.9981	50.4063	73.5559	24.6439	80.9143		40.4063	31.7616	18.3444	11.9547	7.15879	13.8222
O95793	149.603	170.779	126.507	162.704	172.199	126.386	197.95	108.687	149.468	148.559	113.836	239.599		23.6327	27.441	28.2378	11.7334	36.245	24.2566	15.4484	27.4202	63.172	23.037	23.3404	169.745	79.6247	85.0939	62.0074	90.4175	50.4156	56.0348	50.5653	52.5715	18.4055	66.4357	13.8018	109.907	119.019	94.4661	57.5302	87.0382	85.3768	53.0286	63.8767	52.6821	30.4024	19.0435	30.6959	37.1143
O95801	352.06	405.094	354.604	372.918	415.575	329.061	392.043	256.9	315.216	342.279	309.316	467.381		60.9042	43.3402	50.732	61.2891	28.2734	87.6109	44.5099	28.8082	65.8515	53.7522	34.1849	264.448	135.742	218.353	215.534	208.432	259.428	167.295	292.123	239.932	103.417	174.735	164.377	294.796	352.457	240.402	198.289	86.5518	246.005	234.083	211.675	115.873	103.131	81.8887	95.7337	109.801
O95807	73.8693	8.52455	34.9038	49.8187	113.99	99.8015	108.079	81.5045	105.703	132.908	155.374	63.1375		26.0425	24.9597	20.0452	15.7599			15.2648			15.0447	16.3665			7.73638	10.1797			22.1758			25.6917	15.0211	16.9068		12.952	22.5298	20.3039					5.59732	4.80386	4.37744	7.14426	19.567
O95816	1685.24	1466.37	1491.34	1448.53	1261.25	1263.58	1638.96	1143.48	1224.92	1273.91	1399.35	1669.72		183.886	184.343	176.43	112.583	90.8968	147.429	114.814	141.949	188.748	131.395	80.8991	285.489	111.405	309.477	244.296	335.109	259.255	341.489	343.444	295.482	225.419	195.077	266.527	363.868	610.848	280.812	303.094	324.292	317.144	247.33	310.343	134.795	163.842	117.966	139.398	130.061
O95817	462.505	511.306	492.387	506.891	500.046	435.461	477.951	382.532	507.229	454.593	485.624	742.305		95.5751	78.3559	95.0875	86.0056	164.175	112.422	79.0119	92.5167	108.732	100.33	60.795	147.573	111.594	125.842	108.661	213.947	109.115	193.519	171.668	142.412	102.66	173.218	152.898	203.023	290.805	207.883	187.344	128.16	207.144	180.118	138.352	85.1053	80.6373	71.6734	61.5957	74.7035
O95819	118.265	133.342	143.505	123.199	154.911	138.738	162.124	120.519	168.252	159.347	175.008	209.015		28.9338	41.2682	33.9875	42.8758		36.6271	42.549	40.8414		27.7201	12.6922	100.662	45.1164	80.0472	62.3951	62.6189	56.048	71.3229	46.2494	48.0816	62.5304	66.7101	52.631	91.925	110.047	64.3686	66.0415	39.8254	64.579	62.8406	70.1546	37.885	30.3809	28.0062	30.287	36.5071
O95822	11.5862	56.6723	72.6057		47.9672			27.5946			81.1646																						50.2354											20.6401
O95825	126.051	87.5809	149.732	140.006	136.164	143.616	241.918	89.3795	135.058	108.885	137.821	137.168					403.112								74.0615	49.0171	19.4242					53.773	58.4793			31.4795	20.9869	194.87	49.8165			102.802		94.7169		7.41064		11.5611
O95831	740.434	950.474	910.778	802.157	1002.43	1059.05	1019.23	802.797	775.888	641.344	821.37	1092.03		78.9501	71.6414	50.6942	57.4623	77.4132	68.3369	42.7293	63.7894	85.7552	74.1286	41.5967	163.96	122.961	170.244	115.341	140.474	185.334	136.177	123.644	106.381	82.4833	97.7877	109.727	146.638	352.777	142.5	120.298	125.548	153.943	176.733	132.189	72.5264	62.7686	42.8319	67.4619	75.3257
O95833	53.3559	128.559	72.9428	79.5657	161.731	52.4644	242.381	111.568	149.329	77.5322	165.695	203.856									56.4439	24.6797	68.7992		89.8201	46.1287			22.0107		48.6517		18.4186		194.214	18.8571		52.0528	187.696	66.1035	32.2706	13.6748	6.45154	28.1843			9.53451
O95834	120.396	136.842	155.418	150.043	161.153	98.1197	225.222	117.089	177.95	130.131	180.546	287.072											64.5474	24.3125	103.273	38.23	27.9594		95.0266	49.9135	37.6448	25.3964	41.9817		35.7678	36.3212	47.7879	28.2497	30.5935	43.0871		35.907		86.1862	13.9915		4.79244		16.235
O95835																																										1.81896
O95861	356.966	529.044	435.376	400.523	449.496	363.347	515.221	279.072	413.93	316.077	417.509	488.78		48.3858	35.7503	37.6576	34.0501	32.3332	19.2772	29.0623	68.2114	84.0278	29.587	31.9839	109.401	62.0794	40.0488	123.077	100.528	128.044	98.388	65.1402	77.4391	79.2806	72.7289	69.0111	81.1199	177.588	78.0334	77.2812	66.1778	80.4692	81.8454	121.517	31.2994	31.0656	25.0512	37.7413	28.3564
O95864	364.995	251.602	256.12	163.175	313.365	241.315	238.285	220.689	235.105	260.498	342.263	418.713		20.9417	26.5126	486.294			33.4519	11.6695			45.1212		65.3721		48.2305	54.5573	63.7304		48.3337	41.0741	70.0582		28.8081	23.8699	22.9024	81.3997	73.2693	52.7261	20.3007	76.2415	80.6524	59.1206		22.7743	17.7873	16.7556	13.4457
O95865	107.604	176.294	107.882	127.358	159.882	128.269	339.804	97.9102	364.523	144.922	185.178	208.148		59.7556	91.495	53.4736	60.9376	137.329	41.6273	31.0723	82.9021	140.488	54.4202		195.798	96.7064	20.2698	58.6453	81.0053	44.0676	79.176	123.941	42.9994	48.5944	90.5939	27.186	29.0572	72.6888	46.7934	235.159	153.809	130.658	100.773	242.082	35.0809		7.0698	48.8765	13.0743
O95867				100.124			126.224		392.745								17.52						98.2393			78.41			230.919	17.3265	75.1372	56.9336			216.703				51.3395	144.508		352.114		215.159
O95870	63.7194	131.629	90.2268	79.4046	95.3454	101.545	92.0265	78.0245	62.6563	46.9124	176.378	126.463																18.0521									196.087	39.8837		14.7505	32.1673				6.3192
O95881	929.637	993.159	867.281	940.097	1208.15	890.994	1113.7	684.409	899.322	901.223	1241.83	1216.43		150.929	77.2442	69.24	67.8812	132.697	57.0175	52.0649	50.465	75.531	65.3795	46.7287	161.132	203.514	130.596	115.739	256.026	223.013	169.454	176.602	133.219	112.669	63.6308	132.136	190.696	412.709	145.97	194.246	101.457	278.181	146.219	210.339	81.0822	86.0655	49.1094	54.9373	48.2741
O95900	66.3533	66.7011	74.7454	36.0683	61.0981	59.4803	47.7433	57.0787	44.9294	44.4801	85.3069	115.171		34.2388									67.7845	8.06993	29.2199	40.9517	119.053									79.0585	21.2889	55.2256	30.7972		14.6655
O95905	218.648	147.754	151.642	173.513	179.537	180	162.089	141.66	209.008	167.686	197.879	312.398		15.9926					23.6521		27.4552				72.6215	40.9385	24.9164	56.2243	87.4563	84.1659	47.3394	68.6226	36.078	26.2301	27.0055	47.2716	51.7807	61.7285	25.1843	51.1875	38.5468	49.615	65.3299	49.787	27.6731	29.3682	20.5015	12.3509	44.0569
O95926	210.292	222.594	181.681	105.624	143.211	156.352	152.492	116.126	207.446	156.993	187.782	188.217		73.2905	67.6055	48.5589		90.5481	80.8321	55.7256		54.0376	58.4812	55.6779	30.3114	14.9942	21.9233	29.3344	24.6933	23.1491	33.6204	60.2787	38.7067		107.139	41.6963	52.4342	65.9467	34.2276	29.1457				39.6319	12.9982	9.87091	9.93435	14.3474	24.0366
O95969		74.3447	90.1233	597.438	178.417		454.989	54.8446	239.609	30.1272	160.868			83.1923	49.2603	27.9643	29.7701	105.665	41.833	9.15279	60.1545	194.383		4.44843		95.6909	60.8054	97.2764	258.033	112.749	193.286	182.006	289.987	215.301	30.5109	80.2398	44.2023	6.01102	8.46418	236.467	177.871	470.429	464.367	288.139	75.6617	12.71	31.2531		22.64
O95983	138.494	140.448	188.076	173.32	224.978	150.428	213.451	144.133	162.989	158.484	187.398	289.547		47.0191		30.3241	80.4567	26.5437	41.8765	25.8973	24.296	46.8711	25.9377	21.9208	82.2443	48.0319	51.1381	69.7743	31.8952	58.1903	52.0797	71.5478	46.4012	53.8703	45.6414	52.2235	83.0407	129.381	94.4207	64.3006	35.6275	62.1787	85.8275	34.4478	39.8909	30.6618	29.7925	36.4605	27.721
O95985	41.659	26.9317	54.0555	73.5754	44.091	63.8042	50.587	30.2372	43.9343	42.7927	162.142	46.675													47.4202								53.2424			33.7812	38.849		18.9873				45.9505
O95989	155.71	188.286	204.384	205.319	226.144	136.091	207.806	182.833	123.388	218.463	208.179	224.778		14.0667		10.3149								5.74683	75.3829	12.1155	46.326	98.5007	65.1986	31.65	30.8395	128.511	62.792	57.9571		21.4547	50.4431	54.7017	42.7574	25.9029			61.0978	37.8626		14.6366	32.0674	16.2195
O95997	163.093	34.0519			265.17	112.99	249.173	57.9595	111.452	144.288	116.166	186.064		74.4906							91.3717							55.6289										77.8957				46.8236	62.2658		19.2343	13.6556		35.0502
O95999	138.742	130.421	89.4191	86.069	111.993	84.2434	118.653	39.0367	130.122	249.039	196.69	250.125							87.3398				151.683	19.4947		22.7131	25.7593	30.5794	25.5331	35.5339	22.5649		58.3159			21.1768	73.1405	29.5028	32.3728			12.8855	75.8144	56.7896	37.4985	18.1614	8.64917	9.6508	13.5772
O96000	1320.11	1443.68	1643.56	1047.86	1465.69	1247.25	1292.3	1331.96	1128.5	936.88	1275.5	1597.41		74.6425	90.148	66.3502	59.313	79.3518	75.8295	39.3439	71.3118	100.584	78.9592	47.4235	192.816	265.497	259.259	163.809	360.115	264.756	196.299	247.627	237.379	210.945	200.779	178.738	289.631	416.395	241.44	205.976	208.386	349.644	223.791	272.606	133.684	102.229	95.0685	94.1441	86.4126
O96005	276.809	273.462	214.743	204.661	261.602	207.484	305.737	224.048	299.701	222.771	336.191	370.881		42.9852	57.6952	22.8811		44.4423	44.5848	22.9714	48.5049	51.3642	28.6331	7.4262	37.9147	29.4439	26.3668	9.99965	67.1828	48.9504	46.0866	62.3015	62.3154	48.9959	33.6274	46.314	51.4804	111.879	57.5931	60.1071	56.9108	117.88	27.8071	72.1952	25.7088	25.3715	18.3428	20.3433	22.015
O96006	99.5493	120.145	82.4911	92.5508	108.108	95.7239	111.036	59.5904	125.57	72.1046	109.102	139.245												11.1625	7.80061	26.6838	50.0031			85.6774		49.5554					15.8967	18.4607	24.048		36.2658	10.8526	20.0959	6.74558		6.71772	13.1031
O96007	209.816	224.461	123.149	144.911	211.166	190.648	286.214	166.602	246.082	206.086	262.424	293.907						253.47					27.7688		108.635	76.445		35.4497	31.7605	17.086	115.703	151.048			12.4654	24.7234	17.7858	119.603			46.5258					33.5401	21.1439		103.337
O96008	1288.16	1264.36	1097.38	991.529	1248.99	1200.85	1201.58	1097.04	1264.85	1233.86	1427.57	1408.33	100.799	225.951	145.111	131.89	139.877	119.912	115.41	89.2115	83.3189	162.082	141.24	105.555	246.103	212.883	280.78	163.834	210.548	233.507	238.991	328.537	321.896	107.729	151.834	190.635	284.81	452.591	215.151	189.685	169.129	437.862	187.624	201.139	127.879	91.6054	82.997	85.525	105.317
O96011	54.2276	216.716	109.706	178.626	144.338	160.216	113.4	66.2506	135.615	89.4236	105.774	141.018		10.451								36.0951			39.1637	11.8173			22.7901			17.2953	19.9244		19.8461			30.4227						13.3172	23.6931	6.46057	4.62396
O96013	143.025	94.625	148.455	81.6914	160.421	93.1738	137.613	84.4983	107.205	118.44	167.062	172.124		46.777	28.1931	30.3833			36.549	38.3635	31.5054		52.3473	18.2202	61.6737	31.1329	47.3217	61.1482	137.494	68.4631	60.8913	62.4789	66.9947	42.4975	54.8761	57.1187	88.5494	102.246	69.605	68.2281	41.2878	91.2759	64.8541	63.8286	41.5535	25.4911	27.3954	23.1907	29.2246
O96019	821.515	1055.71	975.211	663.962	1129.37	896.835	949.184	853.42	953.918	833.806	1092.27	1149.36		137.115	109.156	98.1137	97.0879	131.124	93.1624	78.387	84.7851	111.812	149.72	77.4614	170.511	173.987	77.486	174.78	178.924	166.842	197.478	269.494	143.098	128.277	116.923	117.833	241.386	306.734	212.765	174.143	170.733	219.667	196.805	147.08	80.1635	105.174	77.9155	89.7232	84.4414
O96028	111.314	160.803	103.789	76.3902	111.394	118.256	134.221	91.4899	119.285	135.4	128.987	180.767		51.1363	50.2276										5.76692		20.7261		24.5301	34.1607	25.7301	16.2386	17.209		33.1637	21.9026	30.1693	23.58	4.94718		13.788			40.1548			14.2361	10.9083	36.4498
P00156			87.4771		65.9773	60.0735		47.8168	70.6939		70.4979	89.5822																										12.2652							20.7036
P00167	339.883	538.451	479.675	407.742	496.355	431.264	569.824	352.007	670.724	390.986	463.141	540.992		67.8923	134.087	112.748	112.238	57.5968	417.28	59.3941	381.797	74.9673	182.119	28.435	207.335	114.649	181.926	223.013	1053.15	197.548	239.79	227.686	165.411	1710.48	111.061	46.5869	105.48	213.87	133.126	123.519	659.072	320.665	479.263	81.4089	70.7885	36.9458	30.0815	67.3865	102.577
P00338	20171.5	22499.9	20372.6	20339	22441.7	17169.1	19727.2	17261.3	17798.3	16227.6	19802.4	23281.2	29.1287	1782.87	1663.59	1354.32	1223.61	1334.09	1536.29	1197.79	1380.22	1594.17	1542.37	1217.6	4446.22	4579.74	4009.82	3764.39	4849.9	4362.95	4185.2	5010.83	4315.93	3034.28	2868.27	4613.81	5413.09	7526.32	4783.13	3544	3165.68	5096.28	3489.4	4522.85	2493.41	2388.39	1850.95	2611.67	2173.54
P00352		15.0719																			25.2395	43.9493	9.5646		27.7478	57.286			85.2104		7.40304			28.8128	124.374										11.6092
P00367	1005.15	1055.68	1047.73	991.971	1214.77	1077.42	1205.73	967.888	1021.98	884.839	1159.18	1339.83		165.76	97.4361	70.3702	96.0242	97.443	79.1181	64.4204	83.3947	129.871	96.8855	62.2594	195.219	258.278	180.418	184.663	263.185	227.823	212.339	257.564	198.847	154.948	186.936	181.957	306.246	360.285	210.507	211.881	220.689	338.201	209.373	225.212	120.675	112.004	73.2195	73.4111	95.379
P00374	372.703	451.267	438.092	424.015	527.444	502.37	550.03	355.339	569.543	475.525	582.637	711.471		82.0162	68.1046	78.3727	75.7877	204.702	75.4539	50.8371	55.708	156.97	79.9161	45.6363	139.833	258.471	138.565	97.6904	190.622	117.618	174.103	184.672	143.539	54.7573	103.017	135.959	178.042	292.209	186.048	270.715	134.179	247.386	161.843	211.441	83.4031	86.6685	64.3322	93.6932	95.2614
P00387	2023.9	1981.64	2406.49	1807	2202	1894.87	1946.68	1834.27	1984.92	1601.29	2480.06	2409.77		221.994	115.566	104.628	91.0765	127.427	87.2507	51.3646	116.417	138.154	108.553	93.9174	385.185	255.22	184.548	303.636	308.999	327.053	285.172	353.497	336.95	197.767	264.092	466.661	428.057	661.407	407.052	292.581	420.308	602.961	263.452	375.07	214.878	177.88	75.7717	128.133	128.937
P00390	574.274	782.111	638.731	483.602	657.351	775.988	501.195	428.998	415.429	352.781	557.727	623.216		55.9918	65.0621	61.9583	42.3487	72.5105	42.4752	74.1106	68.42	70.5507	74.229	22.8322	52.8036	83.576	120.913	77.4823	178.33	150.826	130.037	134.256	156.774	119.095	115.832	75.9844	111.654	132.511	138.518	150.257	100.283	168.793	152.223	106.999	58.9404	90.6151	51.5834	39.9414	56.0612
P00395	215.613	360.702	304.398	163.649	344.707	368.365	347.629	258.829	261.692	279.32	334.772	383.553		90.1764	111.766	68.239			55.8176	34.357	104.385	59.4449	34.089		76.4163		30.7338		46.1985	63.3166			55.8227		50.1335	43.177	96.6757	83.3241	78.403		56.2506	89.0355	61.9406	46.5714	31.7548	5.33089	24.6762	23.7271	27.6268
P00403	1319.14	1222.03	1671.04	1393.94	1734.03	1673.25	1473.02	2004.61	1550.36	1262.51	1723.86	2464.05		144.997	133.512	108.657	50.4328	114.202	111.29	77.0382	116.575	119.488	101.087	105.099	333.647	132.614	216.47	136.711	268.136	323.805	203.588	356.415	340.353	250.186	399.036	182.364	430.327	589.082	331.47	164.958	229.484	441.5	297.668	291.947	223.058	119.238	113.533	151.15	203.147
P00414	71.7063	226.291	210.667	125.683	68.603	123.965	134.734	86.6325	102.69	70.5522	93.9017	168.596		25.1092	23.4427	10.6327		34.5696	19.1811	13.9541	31.2627		13.8759	9.31553	32.919	6.70579	7.10099	13.1764	11.8305	26.9524	17.9488			16.4083		18.4096	42.713	34.1978	34.7053	14.7189	14.9018	20.4289	37.7616	33.8756	11.9547	10.0198	7.36641	7.64333	21.2722
P00439	1.53215	42.3844									104.167	164.548	5.4288	33.9878										30.3556			58.6379			7.49381				25.5315	8.83349	29.633									43.1674	23.0449		7.56788	43.9231
P00441	608.77	568.238	763.056	426.401	457.813	456.755	553.441	417.92	687.569	436.973	570.163	530.067		58.2009	61.6809	76.2314	54.7722	131.41	63.54	25.6246	64.4085	103.743	67.6356	20.4618	220.869	366.253	248.922	167.146	226.003	133.574	273.219	183.821	127.333	131.125	109.944	75.6833	47.7329	162.885	83.8497	270.425	199.429	202.782	142.702	329.915	104.002	46.4565	27.6629	26.7181	69.7726
P00488		81.8911		106.568	52.2613			68.5442	70.8443						9.28775										58.8769	122.138							44.0033				21.4239	18.6797	111.736					99.9398	23.5577		8.81324	32.4545
P00491	1812.9	1944.77	1885.6	1832.47	2566.09	2058.15	2254.57	1651.48	2814.27	1992.89	2490.24	2987.49		227.495	257.012	262.334	140.571	394.4	198.52	130.496	227.183	476.832	303.111	142.458	942.099	576.278	395.918	337.69	958.41	566.514	594.129	551.302	477.933	413.472	935.321	457.698	497.709	801.015	527.693	490.2	429.578	1228.68	457.7	933.737	261.538	152.068	137.427	184.462	265.845
P00492	1841.9	2347.28	2130.08	1951.57	2299.14	2205.01	2293.45	1744.51	1881.96	1404.15	2137.07	2519.78		127.061	127.66	177.934	83.1423	157.787	104.938	88.8964	138.772	156.401	185.326	119.798	503.977	352.738	392.808	373.13	581.122	449.344	470.697	474.071	395.955	323.438	347.599	515.187	548.917	962.861	431.092	262.142	344.295	507.557	372.614	406.044	259.648	175.08	169.2	230.511	201.46
P00505	1255.3	1427.38	1353.36	1255.92	1860.93	1734.53	1769.14	1354.53	1149.5	1266.44	1361.03	1740.36		77.7421	78.8421	65.4239	101.108	130.227	92.6586	57.1503	117.597	131.769	92.7934	38.1594	229.838	151.45	179.869	219.327	290.501	286.466	240.461	201.363	209.104	168.711	176.592	158.503	425.108	323.289	200.883	180.212	250.843	318.549	317.027	243.787	104.123	138.941	71.8488	64.2906	84.5882
P00519	77.6337	68.8882	41.4258	34.9184	55.1777	51.7577	57.7689	29.7618	47.3259	26.0024	49.0038	55.4046												7.98426	21.6049		14.1679					49.094				24.9357	14.5739	34.6371	19.4694	27.36					17.4073		5.68094	8.46125
P00533	332.216	460.984	406.007	324.903	466.642	296.292	565.114	310.914	390.806	317.536	437.066	528.694		29.7485		125.521		31.442	28.9862	30.8898	27.795	53.5318	29.0966	24.0698	107.356	72.9674	57.3086	20.9911	132.25	87.1178	79.5445	103.555	45.6066	73.7094	43.4616	84.9262	122.527	123.709	74.4518	69.4427	133.296	229.918	55.6016	80.2066	81.9356	31.5906	35.2208	46.7626	49.2384
P00558	8235.25	10367.3	9422.39	9221.68	9980.77	8624.08	10389.8	6967.5	8301.2	7324.21	8969.18	11193.5	37.3894	994.064	910.19	869.667	823.89	866.291	937.347	590.525	789.607	853.367	843.981	616.542	2270.2	2342.25	1973.24	1705	2554.12	2245.82	2289.94	2082.11	1892.4	1689.01	1414.2	1677.75	1939.09	3203.36	1796.7	1545.9	1820.37	2134.36	1706.47	2075.15	1132.98	1271.56	721.821	907.304	988.264
P00568	1141.41	1222.31	1291.12	1008.66	1236.19	1225.9	1329.1	1015.17	1143.88	1043.72	1134.23	1469.52		179.141	199.49	151.042	109.333	166.006	184.288	123.587	160.817	196.287	174.462	110.866	317.438	401.605	267.731	201.997	317.684	252.696	323.08	323.206	228.046	161.565	260.684	234.147	303.345	521.696	380.009	302.744	243.925	385.887	302.636	315.603	150.413	138.351	106.481	132.733	137.124
P00709			53.5057
P00738																									9.61997			8.28391	40.6628												581.858
P00846	1462.54	1935.56	1738.09	1714.54	2749.04	2636.94	2368.78	2258.16	2068.98	1728.98	2618.2	2431.63		129.117	92.9735	58.9318	74.3996	74.5799	87.4092	60.8081	101.65	138.31	88.9354	62.8507	378.591	219.683	289.624	259.972	163.242	323.177	234.169	421.775	231.548	173.682	113.984	301.633	516.711	706.75	287.633	354.577	223.966	606.039	313.198	411.284	179.71	155.661	104.755	142.121	176.018
P00918	240.528	264.459	398.649	271.353	276.117	325.117	444.587	327.546	218.507	198.605	183.042	322.616		78.8676	65.0545	75.392	69.613	67.1107	80.4293	57.6028	63.6253	86.3586	127.071	59.867	143.908	228.453	161.527	176.031	186.188	163.96	133.76	163.57	159.783	111.253	159.707	100.834	284.023	290.739	400.327	169.636	91.9495	272.812	285.387	230.031	137.598	138.48	92.9297	75.3457	112.843
P00966	1020.92	1307.68	996.456	347.934	840.932	454.337	832.122	420.243	1157.77	540.984	429.792	600.43	15.9458	294.72	203.514	316.053	340.102	217.728	122.281	29.4973	321.308	388.466	77.0054	73.0764	511.135	395.895	282.475	144.043	478.053	357.899	223.585	201.16	193.061	198.297	149.615	101.988	202.991	556.312	311.171	577.461	163.27	432.145	234.996	183.781	106.847	64.7956	77.351	67.8402	105.843
P00973	32.2206	23.6431	93.568		85.7205	50.8674	88.0881	28.3029	109.318	66.2542		71.8177														18.6145			42.545									47.3927	15.1801
P01009			4.94817				9.61616									1.71824		0.949978	17.9798						30.9813				81.0398	37.5507				6.17738			12.0284			16.9595		16.6479	5.2935
P01011	9.20844									45.6249																			158.006		11.4148		33.5377	33.091						61.1196
P01024	49.7307	102.006	55.2358	92.8922	104.164	58.7842	193.344	71.3474	524.499	103.45	230.064	117.236					92.3677		194.397						43.2266	191.341	141.827	24.5378	79.637	22.4003	46.0146	27.3354			268.407	56.1813	21.4297	20.4665	194.718	82.9143	64.6897	35.0269	28.1186	81.783		20.7797	19.983	10.845	35.8216
P01033	408.911	296.48	199.001	113.12	277.605	200.146	320.24	189.106	282.157	270.906	231.667	325.963		28.8163																34.9845					46.8657	38.5079	104.405	233.962	36.2729	35.1092		69.0458		119.452		27.0123		14.5844
P01034		75.0002	54.8367	123.525		66.0624	191.514	54.4503		87.3823		72.3384									120.238				54.5003	78.2075		102.56	54.8193			53.2704			215.133		53.8212	30.532		54.7216	56.6334								16.8005
P01036			363.791	218.104	57.8063		198.913		93.6326		45.5871						19.241	42.0729	29.1817		40.7246	181.957			320.751	68.5386		333.555	492.566	79.6642	60.449	26.2464	122.077	74.524	538.142	49.0734		23.0903	24.9239	17.9952	203.632	68.3407		93.5453	14.3505
P01037		48.2494		6.30338		15.1772															38.6455	88.2618			40.3835	41.8621		126.845	328.441		56.5634	129.743	49.9412		108.527	155.725	46.3616	25.2751		5.60415	102.052	33.0643	53.8574	62.3206
P01040	188.906	1937.16	581.402	2030.28	759.041	538.766	11080.6	1129.93	6964.89	668.406	5708.2	766		805.997	613.859	1546.44	515.819	2083.72	600.423	327.41	1127.17	2067.63	1061.81	70.4473	3663.37	1216.86	1620.26	806.727	1714.95	955.841	4102.32	2658.75	1293.98	2518.19	4371.83	402.26	197.526	2390.9	1609.02	3914.47	5425.64	3374.52	2403.29	6188.59	2153.02	226.095	207.1	46.1869	336.069
P01111	773.205	1002.79	898.85	832.411	1297.75	899.24	962.441	812.483	1162.01	1048.24	1260.87	1339.02		150.854	126.365	132.09	81.1916	163.913	84.8726	56.5501	105.287	149.085	110.358	91.5942	219.9	204.628	104.825	80.6316	178.855	203.486	276.93	202.333	162.171	154.358	169.126	173.191	300.286	323.134	275.147	222.376	192.568	277.029	121.116	278.416	115.815	105.192	81.9146	112.277	106.298
P01112				33.9966	59.375							129.943														29.1492											12.5462
P01116	89.3694	201.377	218.811	191.147	230.799	177.93	238.549	151.516	217.875	174.001	205.091	219.126			30.1662	21.5755										39.5376	48.0662	25.2178		52.1081	57.1731			20.0632	31.5611		34.9016	16.5782	5.28872	12.7063		23.4722		37.258	3.48234	22.8415	18.3128	10.4334	20.0274
P01130	85.18	57.425	94.5704	58.1752	86.3663	67.9433	112.092	55.7402	191.306	109.912	102.537	142.16		26.274	16.769					21.8596						54.5889	26.1514	6.13607			34.7257	6.10186	5.3455				17.0002	34.1141		5.13954				14.4297	7.6298	13.5278	18.6961	2.84996	21.8196
P01137	39.5467	51.2069	138.545	70.7991	41.373			52.9322	50.8986		70.8934	71.257				9.49946									31.3941														21.377				39.414						9.47832
P01210	499.701	669.944	713.28	506.533	515.035	446.292	748.042	461.976	587.132	450.962	567.413	918.378		171.535	127.592	125.444						47.3054		70.473	85.0482		75.0447			71.8007	36.7005		108.272	29.0534	36.1387	25.7198	20.5024	115.352	39.4392	128.688	131.945	185.17		262.377	54.6994	38.959	71.6711	43.7243	94.3196
P01583																																		23.8535	85.4628
P01591		83.7242	153.324	114.092	105.715	59.9041	496.796	58.7979	334.557		133.369			29.6675	46.6872	83.31	85.3559	81.3735	864.253	62.7785	148.874	141.804	41.7512	25.0632	93.775	116.293	103.961	196.578	373.192	33.9668	112.118	435.773	60.8705	103.093	159.185	38.3556	20.7635	44.7767	100.299	100.754	103.379	174.962	282.974	188.211	21.714	16.0863	42.5388	12.283	22.9331
P01700																			30.5918										135.91											25.8939
P01833	16.0585	71.7557	98.2583	96.9096	131.668	95.7138	381.96	80.6473	339.088	53.3067	102.12	40.2346		53.4611	59.1933	50.2573		115.969	810.18	40.3403	164.828	169.131	52.0726		125.742	41.3889	41.0476	201.085	483.733	77.9298	264.645	129.908	194.032	370.957	237.181	77.6313	46.8741	28.3567	101.478	191.432	141.831	312.508	109.876	213.203	41.7979	22.6832	40.6436	7.48785	100.319
P01834	106.73	214.706	163.986	438.91	364.712	245.666	1091.06	125.893	501.203	159.1	336.98	103.311	8.87245	183.737	162.511	264.643	295.961	400.915	910.542	116.452	395.485	303.177	456.193	24.4467	594.713	258.27	219.949	535.717	1495.8	460.89	716.746	645.623	293.509	478.985	331.924	63.9527	39.6007	155.344	226.141	900.769	938.884	854.52	444.096	334.159	90.5278	54.0098	29.2498	24.0209	146.584
P01857	86.8206	182.493	153.242	1045.08	649.068	372.831	1289.63	182.34	371.006	173.041	477.375			194.388	225.025	782.249	266.148	501.374	177.389	65.0419	401.947	377.546	786.69	57.2306	1019.78	305.633	99.7564	166.793	1740.7	107.833	236.704	142.625	216.553	458.984	340.046	94.3032	38.6785	182.013	359.863	1504.87	1503.3	1123.27	497.067	347.284	70.3612	42.7212	31.131	17.9456	298.685
P01859		65.1409	887.911	250.205	177.489	81.3115	232.474	5.53789	58.9829	504.416	126.337	83.5598		30.8222	69.8768	158.707	24.2665	121.293	46.7478	11.5747	82.034	95.1766	227.055	16.8134	232.675	274.329	29.3382	43.154	937.707	52.8033	122.262	124.126	43.8867	71.1956	63.5151	58.7538		23.5039	49.5221	468.222	139.79	289.424	46.1734	40.2238	17.7942		13.3037		41.3059
P01871				252.028		63.7235	61.881										234.938		40.6741							197.368	25.5079		140.452											78.7973	49.164	26.3543
P01876	50.4385	197.811	187.066	269.328	333.542	187.95	927.538	198.347	549.585	69.9675	330.247	94.1282		67.4323	91.7531	77.2887	100.82	174.772	2303.04	116.235	322.892	356.063	109.326	35.1816	199.758	109.572	65.7105	395.225	1050.62	131.108	249.475	683.98	115.449	219.151	270.769	78.7772	30.8942	99.9284	274.964	635.718	843.383	613.744	604.778	565.961	80.6294	44.2004	97.3564	46.1967	68.2091
P01877	89.9866	257.646	171.885	310.031	388.082	98.527	1021.09	51.1641	650.405	86.8871	257.289			109.029	78.2183	115.464	177.553	287.511	2984.71	137.055	471.588	400.028	123.437	52.9771	358.101	237.916	85.7671	692.864	803.282	143.448	481.098	859.33	139.788	220.159	403.097	48.9985	56.3152	55.3339	74.1151	408.241	895.932	810.454	759.845	528.056	92.4146	53.0388	123.479	32.7971	65.9907
P01889	343.129	564.996	600.758	481.919	623.073	384.748	518.089	500.787	329.096	301.459	324.004	607.144		58.9976	26.7966	36.2017	62.8659	79.2451	39.2873	38.8428	52.3927	56.6532	39.5656	45.9521	121.172	118.209	78.5064	54.6969	80.5069	44.0689	89.156	103.698	61.8557	68.6685	57.4368	115.733	221.961	165.049	74.4424	144.345	124.582	111.938	106.172	96.7688	35.1535	33.3297	36.5761	83.6417	78.0459
P01903				24.2898				23.613																																									32.8728
P01911	116.956			139.538			173.341	562.458									92.031																					14.069		350.561
P02452	30.0045	141.835	52.2845	39.4398		19.7007	31.2079	15.0029		28.1289	169.385	28.4073	69.3027	78.6578	591.133	81.7448	156.259	111.475	110.946	915.748	135.588	117.234	82.6745	6.27039	1.83607	14.3492		16.2323	95.9012	91.1499	27.2559	33.7768	71.0094		44.2889		16.3768	72.002	15.7101	94.8706	285.583	49.9898	117.372	28.6919	17.6672	10.6274	14.0008	6.55539	49.9475
P02461	125.256	192.51	196.185	209.69	228.46	169.667	185.928	207.672	334.045	130.053	304.15	194.715		39.5132	215.557	18.1066	197.445			111.588	18.576	20.1159	9.90792	22.3069	60.574	38.3205	21.59	25.6117	75.4944	172.536	69.8987	39.9718	24.5842	67.2091	31.3523	23.9909	12.1533	233.131	28.2189	114.431	82.9975	102.225	39.2164	26.6335	46.1421	8.58073	17.2917	31.1715	22.9602
P02462	68.2925	61.2248	154.646	104.621	187.544	108.999	102.683	70.4973		141.765		305.076																									13.834
P02511	98.4823	80.3073	53.4339	68.3634	107.45	96.0449	114.917	39.4242	232.862	153.001	357.549	156.435			11.9664			5.84865	12.2801		7.65128	23.8432	9.67713	2.1619		69.3238		4.78822	32.7337		22.692	30.956	8.81346		269.45	7.91471	4.95467		74.3494	57.3573		163.953	15.3854	18.2099	15.0439	20.2035	21.4337	6.77838
P02545	9017.67	8623	8943.67	6178.62	9045.31	7104.98	8154.36	6230.08	6458.43	5942.17	7254.81	8066.98		1005.12	545.063	336.516	236.501	594.22	494.831	202.011	674.217	687.936	621.32	199.557	742.533	2347.63	727.785	520.936	1039.99	897.399	1135.64	818.849	921.005	583.233	1115.33	878.303	855.095	1561.83	1528.2	1849.24	1278.88	1920.09	723.084	1029.81	556.118	294.891	264.538	875.845	434.936
P02656	84.488	41.9156	28.2759	56.4241	54.3202	6.96917		9.84187	58.6281	36.1194	41.4532	77.057			23.2233	34.704	39.6242	41.729	46.8854	39.4777	51.2732	27.2497	37.5945	25.9585	28.6072	64.4834	9.40525						9.35725	47.5654	17.4749	23.3881	63.4094	76.9302	36.5755	6.07408		83.6884	91.9474	80.2505	39.993	45.3332	18.5429	19.0647	56.8763
P02679				51.7257																						77.9242			5.58131			43.367
P02730	37.7988	84.1817	160.721	158.522	74.0999	143.708	56.7297	46.4527	71.1703	73.5007	41.7626														221.287	62.5969	42.7555			30.8673					58.9845		78.7543								26.056
P02751																																		17.8775					8.73805
P02763																													0.33046
P02766																60.2585							38.821			73.3933			170.939
P02786	1389.42	1500.76	1731.22	1341.39	1752.36	1189.83	1841.63	1091.73	891.342	1022.69	1298.78	1429.37		223.161	163.621	164.914	130.351	186.001	183.958	132.372	178.295	298.5	163.476	135.37	648.592	414.205	449.643	451.809	667.99	550.371	563.248	576.366	524.038	370.718	308.41	434.194	1146.93	893.645	655.411	405.391	472.548	556.519	511.668	408.412	324.414	276.27	213.853	227.019	199.512
P02787							94.766																						261.454	25.0804		89.9433			61.0009				38.9919	65.0962	120.413
P02788	76.743	215.955	253.183	252.791	272.697	127.398	660.536	118.435	402.807	106.949	171.449	53.539		81.2496	30.8804	60.4991	73.825	158.223	660.575	78.9085	212.109	298.736	60.9965	18.7862	337.745	131.552	96.8311	103.767	313.222	88.3705	177.125	1180.31	170.292	443.419	267.958	117.432	60.3263	75.2505	184.641	362.153	492.904	479.552	389.211	372.912	71.0376	39.9164	33.6417	26.2321	49.4801
P02794	108.845	153.037	134.05	105.762	182.987	133.438	239.713	141.182	219.284	235.474	108.908	253.41		33.3872		13.0984				53.5194			21.8037	51.1326	58.9475	16.7087	23.6814			59.8759		19.0105	20.394		99.0123	44.4416	36.0545	78.2254		57.9359	53.8039	79.6279	24.2008	43.6608	45.3042	16.3766	87.1663	35.7883	14.6737
P02808																																		127.869	596.367
P02810		44.0369		583.73	14.9202		123.967			15.7079	31.1069			36.5754	10.9572	10.574		12.4521	19.6521		22.6154	89.2165			275.848			93.8532	197.687	20.1118	14.7431		67.6184	19.9029	303.134	93.5598		9.80967		33.2265	40.478	87.0633	91.3678	37.6277	6.32125
P02814				48.7724																					131.81			87.5974	87.7667			18.5943	71.8715	60.2272	807.033					61.8994	57.2233		58.2914	68.6095
P03886		147.63	231.506	84.8417	199.943	116.686		171.647	277.047	70.5263	208.388	322.593													50.036							14.4902			53.8104	23.7811	30.4719	34.5358									5.43594	10.5983
P03891	146.324	153.519	214.318	183.617	203.133	157.955	110.484	223.858	281.26	137.115	224.282	305.383														17.4867				8.60572	55.4644		48.407			66.5041		11.1168	23.7663			27.7984					10.1718	12.3776	13.4955
P03905	200.544	259.129	237.805	189.762	216.478	209.123	253.213	244.204	255.002	244.586	304.077	362.996		39.72	21.6844	22.1479	6.39036	15.3692	15.7625		27.0883	25.318	12.0081	19.7202	51.9813	7.55701	6.38705	49.9522	72.9555	63.1508	89.008	86.9242	87.3692	40.3168	66.3389	40.9573	60.9228	121.431	41.0894	27.828	22.0118	89.3795	60.9076	49.6656	29.4076		12.1092	11.2806	48.7962
P03915	129.596	168.941	124.519	80.7938	155.692	132.408	156.343	137.987	169.396	154.367	205.353	193.418		16.9321	9.37357	15.1693			129.955		7.56871			3.65818	39.4723		76.1916	23.3906	33.4486	50.8471		34.296	25.4258		12.733	44.3386	35.7298	6.76044	24.1585	59.4061	28.5011	51.1855	45.565	43.8343	15.5212	13.6251	7.10555	5.70783	7.54279
P03928	282.005	260.415	214.241	45.9048	313.546	202.033	316.271	241.395	84.5318	233.622	232.973	309.027		37.8526											17.7283	45.6164	36.2544	16.7227		148.565	33.3505					29.1227	38.7979	104.537		78.1477	43.5971	131.133	58.5729	64.4754		20.0914		26.9089
P04000;P04001;P0DN77;P0DN78					415.617			514.151	445.75					67.8162																															52.2566
P04040	376.171	896.638	506.52	993.256	723.041	708.569	3766.33	348.283	3619.74	800.943	1273.55	893.605		275.051	366.962	369.677	332.352	1069.6	360.846	106.181	601.239	1067.15	570.887	57.1694	1396.71	707.631	839.893	642.745	3751.48	736.256	2330.46	1501.62	740.715	1346.56	1172.58	651.776	110.082	1129.05	200.728	1776.09	1643.43	4037.77	1471.73	1992.04	518.79	36.9082	32.0685	24.199	184.427
P04049	189.114	216.303	206.904	164.744	209.129	201.897	282.861	164.414	234.624	218.029	258.065	305.66		50.613	54.4337	67.4702	26.9485	237.038		13.7712		41.32	57.1866	40.1384	136.069	58.58	25.8855	72.2203	101.825	154.326	70.9721	122.281	109.012	57.6547	123.729	71.0402	86.5483	175.014	106.211	71.5886	95.0873	172.337	140.972	57.7253	54.8001	61.4608	20.0748	27.2226	51.4063
P04062	297.458	472.297	332.952	377.186	462.395	402.032	782.918	393.402	1056.72	397.524	624.463	527.49		91.8939	53.5484	81.3196	50.9801	167.167	57.895	32.4993	124.105	168.62	121.499	35.7478	129.314	182.366	140.777	105.901	487.548	164.028	211.467	210.659	153.434	210.653	256.259	87.4962	92.8898	216.651	202.95	265.496	198.092	321.029	181.43	207.932	85.6925	31.9491	25.8227	33.4907	92.7245
P04066	43.4081	99.3189	111.246	194.848	110.871	126.074	276.826	79.9602	211.105		197.107	94.285		90.257		72.3795		126.73			101.424	113.107	73.8968			76.8752	119.964		174.233	95.3683	31.8722	216.868	170.633	362.213	53.025		48.8651	139.67	6.65637	82.3846		164.63	109.957		25.0904		8.25849		41.2359
P04075	10676.4	13630.8	12660.9	11475.3	12142.1	10209.9	12111.8	8948.21	11272.1	9453.71	10184.3	14610.8	5.97057	1067.27	1039.1	1077.02	820.636	850.952	1059.13	748.583	841.325	1095.47	895.439	638.55	2673.83	3351.18	2481.19	2468.32	3350.76	2625.21	2931.81	2807.73	2687.17	1758.52	2091.8	2330.27	3310.11	4444.81	2879.39	2526.14	2049.7	3352.62	2456.81	2896.98	1450.15	1372.7	922.134	1268.36	1397
P04080	628.187	942.791	935.485	797.898	810.55	677.463	720.605	468.496	740.429	480.271	700.404	885.806		139.124	143.775	109.797	114.594	96.4438	103.228	68.3318	93.563	122.842	70.8785	87.2093	183.009	168.425	154.158	209.813	371.695	219.09	196.828	227.418	235.539	172.016	7441.97	225.452	313.835	346.796	303.759	251.244	220.451	232.926	270.512	260.765	152.475	92.5603	91.6459	71.3225	115.607
P04083	4007.04	4525.28	4250.9	4533.32	5321	4272.23	5336.26	3170.91	3955.92	3790.73	4238.22	4744.05	2.36685	510.64	322.625	314.646	294.863	312.952	289.724	233.007	305.859	451.357	372.035	254.012	872.587	957.755	800.145	663.867	1355.21	966.126	867.277	2438.63	827.691	613.894	25465.4	858.007	969.886	1401.06	907.253	689.763	690.89	929.481	555.077	704.32	489.3	383.458	361.118	316.187	483.708
P04114	181.321	150.626	166.848	135.596	155.452	123.55	383.971	153.67	211.962	185.059	150.741	235.579		49.8771	49.3331	39.5951			76.4337	30.2741				18.5707	387.345	250.097	37.9226	197.837	51.3789	52.2309	78.1304	236.371	80.8622	48.192	94.2627	95.3287	255.325	172.104	134.032	191.069	68.6877	168.727	144.636	140.868	56.5434	39.4624	24.738	17.8287	89.1076
P04150	93.6915	206.021	152.794	135.77	147.165	153.576	193.703	94.3996	179.881	169.28	161.07	211.614		20.4519	34.8413	18.5695	6.87293	63.1323	22.1462	14.7354	19.5491	18.3794	19.4552	5.69407	37.4452	20.6055	45.9721	55.6693	48.566	26.6847	48.1468	69.5204	42.201	30.8356	35.8931	17.6426	45.4219	55.4658	52.9295	64.2401	45.142	65.5392	50.0164	41.1541	30.7396	15.1568	21.8987	13.2485	17.4947
P04156	102.03		46.4475	42.1062			76.4807	42.8887			32.5553															10.5431											15.6022
P04179	201.039	309.136	183.85	152.344	132.692	174.271	171.182	141.133	107.97	59.3453	196.782	129.741		85.5892	14.8496	23.3134	18.7309	20.6572	11.4955	18.7014	39.8308	70.4796	29.1059	28.1979	23.2352	83.0214	80.1982	64.2106	48.4497	44.9877	57.6312	35.6286		24.5243	110.997	51.3836	38.4096	135.425	54.422	75.3819	97.7352	85.3311	81.7507	61.9665	50.0994	30.3198	8.81529	21.0723	28.8429
P04181	849.688	750.553	750.608	751.727	871.108	683.835	762.501	663.638	731.123	537.247	818.532	954.274		75.1292	45.7864	64.5393	51.221	57.4871	58.7437	38.7225	43.9977	81.6464	56.28	41.7737	118.462	124.122	122.475	86.4558	190.247	150.9	126.836	145.225	174.544	107.146	127.716	138.745	208.913	230.943	131.953	82.7551	43.4543	220.623	85.0218	97.1471	62.9755	53.9953	30.8687	41.5473	54.774
P04183	401.002	292.341	263.011	165.744	439.131	346.334	411.261	407.335	509.158	350.81	395.448	577.425		83.1223	48.925	68.5504	34.8385	60.8463	44.8735	49.366	53.3707	81.3464	73.9254	45.683	138.989	155.562	109.281	83.4935	132.006	79.5021	73.214	142.786	151.805	81.5663	122.432	156.976	151.592	298.039	151.049	89.5198	118.985	136.371	128.695	121.887	53.952	48.3043	73.7736	55.5991	61.4291
P04216		51.931		70.5675	89.7767		52.8893	111.492	67.2208	95.3363	46.8142	195.222								18.0268				7.68218		18.9632					65.5613	19.0745							84.9282		173.931
P04233	67.6935			54.3668		68.4971	90.0745	54.2726
P04259	73.4051	53.3736	36.479	65.678	231.666	660.781	12697.8	114.213	581.025	960.832	449.829				425.994		2530.47	288.703	1420.13			1195.36	261.662		4156.47	478.216	158.031	431.816	4953.05	415.87	192.038	1163.81	57.4225	213.854	2658.7			226.062	51.0935	353.836	852.795	368.296	630.581	326.057	359.697	57.2506	55.7471
P04264	12740.1	60756.9	12011.1	121545	57339.3	56825.8	486902	29479.9	305518	94669.3	169260	126837	204.483	36249.6	49770	32221	42402.7	134075	39161.5	11456.8	68436.2	164190	61484.3	3257.26	227945	377234	95546.8	116240	529580	128822	311812	240020	100137	176896	154258	57482.2	2337.93	40130.5	25349.3	252236	224829	428308	199773	290766	27819.8	1734.23	1687.5	657.071	28077.3
P04279																		6.02269	2.87016		16.6419	4.47866										13.9546							9.98129					6.94072
P04350	46.9206	73.4339	66.8824	34.164	22.4297	41.4921	22.1289	45.4337	58.9556	48.0338	46.7748	62.626		12.8627	20.4458	21.1831		32.3351	32.7907	19.8949	23.1387	22.6135	21.6368	19.7674	19.9896	28.349	10.852	48.8352	1.31824		31.3942	14.031	50.729		17.2275	11.9238	40.9017	58.3268	55.7726	51.955		52.3356	33.602	21.9364	16.4716	20.5402	9.17133	20.5003	14.1541
P04406	20054.9	30240.2	22001.8	30176.9	24440.9	21777.9	29381.4	15592.1	19234.2	18312.2	26728.6	14462	37.8342	2265.92	1288.3	1637.2	1872.28	3000.43	1585.39	1378.14	1974.5	2918.33	2335.98	1075.29	7372.27	9749.75	5161.9	4835.23	9850.25	3813.01	5921.02	8096.49	4266.56	5837.22	4846.49	2440.1	5837.39	4990.4	4048.64	7292.54	7888.07	6843.21	6940.22	5721.74	2004.46	2063.69	1075.73	1568.12	2141.76
P04424	92.8592	95.0193	95.6987	92.8731	113.228	62.2291	169.808	60.7371	143.862	154.077	94.9259	128.631				21.3519						154.865			27.1907				40.4373		18.0894		35.8282		35.617	32.7143		84.8493			50.3598		35.0096
P04439	998.241	1207.66	1029.4	834.636	953.988	807.86	720.251	790.718	717.93	498.203	580.266	956.426		117.489	112.292	173.204	60.5884	86.0758	43.2873	56.4479	142.462	68.3391	95.564	62.177	98.0241	331.268	206.946	135.341	257.061	97.3404	139.442	161.063	92.3089	78.2151	207.711	251.733	299.656	455.67	194.247	219.74	171.987	270.046	162.176	188.807	71.585	79.8789	55.3854	200.135	135.378
P04440	90.9118			195.856			108.359	22.4488
P04626	19.8637						922.01				91.6272	393.967				82.2373							108.123							12.7742							25.8435			123.786	93.4786		270.783	85.4277			12.7146		7.35947
P04632	809.23	825.751	945.805	797.068	893.559	602.288	952.876	741.369	963.556	886.901	904.129	1101.86	159.728	127.828	168.613	154.923	119.128	108.985	123.061	115.577	113.369	175.87	139.073	121.263	233.734	258.539	187.261	180.584	205.334	168.426	161.917	228.489	204.168	200.543	294.981	166.349	179.981	395.698	259.69	220.317	172.974	214.843	203.908	241.643	103.389	83.8987	94.5036	105.332	131.663
P04637	15.2124	51.5842	36.1715	56.0542	61.253	24.1421	31.8444	39.3938	139.806	118.906	29.0771	52.3284				26.8498	17.6042	37.6	9.79144	16.2595			18.2779	18.1493	66.9962	57.0622	34.3182	55.4993	53.9556	45.9826	42.3795	45.4726	71.1144	30.7012	42.8553	11.9865	90.8112	95.6359	45.968	24.9523	15.4526	2.17578	44.9032	72.6765	30.6716	21.0068	32.2194	13.6837	16.0807
P04792	7392.51	8311.47	8586.96	7729.41	9082.11	8358.71	11093.1	8196.65	8389.71	7145.35	9719.09	9667.9	8.04795	701.984	678.493	645.997	607.873	793.773	652.771	482.937	692.841	1063.09	1181.56	421.817	1865.25	3227.54	1409.65	1792.4	2908.03	1793.47	2842.01	2182.77	2703.77	1729.55	2623.93	1388.84	1779.33	2523.18	3668.55	3094.33	1840.07	3511.28	1571.36	2054.06	761.139	873.159	601.891	555.473	711.297
P04818	946.992	1010.18	790.121	714.691	1131.39	909.998	853.591	688.804	1088.03	957.019	1014.7	1404.28		148.738	105.234	147.585	123.077	117.219	100.155	87.2003	128.839	156.489	124.94	103.259	260.438	143.703	236.224	218.155	265.192	219.775	221.86	233.528	267.85	81.563	170.838	277.657	330.241	466.122	297.505	206.342	171.201	236.608	242.409	285.104	116.539	131.57	112.004	162.317	140.319
P04843	3238.35	3580.29	3386.44	2327.32	3417.28	2955.85	3121.3	2747.85	3143.15	2625.48	3368.61	3751		315.409	209.31	231.811	153.491	258.139	197.14	110.467	196.217	291.082	236.48	132.678	719.46	492.052	398.79	343.455	736.317	661.529	561.981	625.033	443.636	394.422	374.613	398.915	609.715	1159.25	579.621	470.222	478.711	822.715	472.081	646.266	290.834	255.419	175.025	266.927	244.423
P04844	1684.61	1880.57	1633.9	1233.42	2062.43	1739.63	1777.09	1488.4	1731.11	1532.66	1873.81	2023.25	26.2082	233.569	141.186	152.76	86.8542	161.329	133.801	87.8296	118.482	176.321	150.402	113.258	307.957	263.595	216.109	198.371	284.899	296.406	275.378	312.785	195.704	164.857	151.155	262.34	329.581	594.127	304.377	272.01	263.473	301.673	244.831	282.04	165.213	147.239	82.503	156.843	141.144
P04899	2692.21	2770.36	2836.35	2461.84	3725.5	2571.3	3002.69	2234.98	2948.44	2250.37	3302.49	3467.69		340.567	263.705	223.025	181.398	219.701	148.968	117.531	180.769	283.064	176.014	156.482	317.554	321.008	401.823	332.809	631.138	377.523	400.324	365.871	436.395	441.935	372.788	521.734	516.738	853.793	712.155	441.96	457.765	772.606	397.434	477.637	275.537	245.275	234.067	314.468	266.1
P04908;Q7L7L0
P04920	93.8683	69.7205	106.61	63.3638	112.632	100.962	74.8851	69.5993	112.65	85.4291	85.5791	141.573										99.9555	48.5832				87.1993			37.7575	31.2135	4.77532				18.0539	8.44849	15.6593	18.809	19.5632				21.9352				4.59603
P05023	2703.88	2913.02	2758.53	2033.18	3044.51	2360.22	2753.36	1924.31	2454.77	2105.39	2851.91	3191.21		313.596	220.001	172.877	106.776	143.147	157.102	116.712	123.757	231.556	168.641	97.6603	375.658	524.235	457.743	346.212	401.445	386.667	418.496	397.92	368.927	217.474	282.064	432.951	684.859	846.335	583.324	486.286	322.024	502.217	389.365	450.178	260.123	268.868	211.187	321.581	221.643
P05026	993.496	1102.66	848.478	617.68	1004.24	739.628	938.19	585.392	968.373	596.768	904.771	1099.91		158.801	88.4274	42.8521	38.9267	38.1349	42.1513	29.8943	37.1874	130.283	49.7984	24.1786	175.538	166.264	184.092	89.4847	248.175	133.234	193.84	216.381	103.8	114.875	65.8439	168.751	221.495	333.005	193.755	205.184	188.076	172.392	176.117	147.623	109.681	105.123	58.6773	141.797	69.6129
P05060
P05067	61.5669	141.136	119.393	60.8409	84.4626	94.8507	108.977	100.095	189.996	115.5	100.96	146.611			8.88919						430.783		41.6216	11.8282	18.527	19.7352	6.48608			42.7202			47.1929				65.8055	44.326	30.7487	24.8376	17.8622	11.4913	32.6643	30.2305		10.6554	16.7255	25.1859
P05089	281.857	1066.25	246.128	1667.3	1302.39	739.353	6895.86	452.455	6123.23	1528.13	3010.47	2822.45		542.124	765.46	1355.7	429.063	3555.92	734.214	156.923	1205.62	2552.5	1791.66	111.436	4182.09	3120.51	836.368	467.041	8763.65	3450.93	4569.28	2850.54	1149.42	3404.13	2653.75	831.503	98.0064	2362.91	712.342	3628.44	2607.98	6776.44	3263.93	4516.7	1063	27.9495	47.191	26.4199	393.484
P05090	87.6954	260.281	156.497	167.101	282.013	95.0736	839.491		296.768		265.763			95.6346	46.5119	74.5431	115.759	291.453	96.6966	70.3764	122.232	235.254	94.422	30.222	127.874	84.9063	144.073	226.485	1376.96	156.778	465.786	325.928	103.751	143.72	195.303			126.697	68.1767	185.614	248.178	424.331	406.439	103.952	51.7836	23.9352	24.7003	13.1138	33.6455
P05091	362.638	387.326	365.543	311.623	431.802	277.203	388.217	376.505	504.455	227.518	333.031	489.806	4.35778	55.2861	24.8515	35.3142	33.0387	59.4711	21.9732	19.7789	67.8944	69.4893	50.4105	18.7426	94.6973	167.44	62.7482	54.5117	217.13	52.483	136.68	84.5314	82.1824	51.674	86.9855	65.5393	65.5449	145.578	70.895	81.201	82.779	238.441	34.7951	165.305	22.6589	24.1716	16.174	24.8752	23.5127
P05109	73.7508	233.26	109.422	96.9036	91.9571	397.338	956.929	509.926	126.178	253.138	698.889	62.0801	28.3037	25.6896	29.875	216.82	48.5612	103.404	240.301	23.659	789.742	803.514	389.683	20.5609	324.627	736.366	126.54	159.158	4927.6	1769.94	974.601	268.178	143.953	1309.07	9122.04	141.808	45.2863	66.6477	1593.91	228.448	734.08	929.766	190.579	252.774	73.5732	21.444	13.7615	8.40343	454.442
P05114	988.186	1328.03	930.025	861.077	679.439	701.552	976.839	719.468	761.865	740.354	875.078	1124.47	13.8446	318.115	209.257	207.608	153.179	208.111	238.363	234.585	212.034	241.125	158.447	132.797	535.197	317.859	383.781	334.908	253.028	421.691	383.58	295.817	227.483	92.2749	194.297	164.834	329.858	783.485	273.096	381.507	359.707	388.258	366.966	319.167	229.216	157.601	119.554	293.093	312.251
P05120	98.1455	97.5198		274.21	80.2307	178.513	926.381	29.0812	1318.1	204.864	259.888	257.234		86.6939	167.388	67.8201	98.7681	479.999	74.778		135.376	420.821	138.497		607.77	253.132	223.822	129.242	467.773	325.301	487.217	352.528	99.0332	339.603	379.83	54.8069		219.92	120.222	521.905	341.376	914.859	251.107	487.839	62.8344
P05141	5505.91	6307.46	5005.33	4876.76	6116.67	5819.14	5842.7	4767.69	4749.27	4138.46	5811.95	6461.87	20.3445	630.675	350.575	295.271	301.565	398.588	341.63	237.451	338.745	449.327	412.59	344.037	1181.86	904.413	1169.43	788.121	1109.35	1325.37	1117.37	1030.7	988.809	857.566	759.801	1029.83	1177.48	1970.25	917.706	606.016	909.368	1271.91	1040.27	1050.33	615.939	493.284	333.93	541.267	574.53
P05161	162.711	595.343	214.203	218.183	223.97	153.491	145.514	131.109	275.127	412.079	166.729	192.038		37.4515	22.7868	46.3237	68.1931		42.7683	12.7488		57.1821	8.81339	18.4535	48.5893	21.8513	33.7649	12.9997	24.1457	34.6269	60.6166	29.0088	22.2977	17.109	55.4093	54.6569	52.0773	46.9001	67.4693	122.46	149.006	82.8393	50.354	75.6489	13.8094	14.4006	9.06768	9.52953	20.7376
P05164		107.959	64.2602	81.0923	48.6486		125.257	96.631	67.4958		92.4051					14.5439	24.011		11.054		44.1548	41.4349	24.3098		97.1928	31.6162	12.7688	137.422	210.791	8.53772	36.3112	32.6975	31.5139	61.9947	9.53223	33.3111		25.5039		73.6892	84.4922	65.0879	36.8966	73.7275	6.15028		15.6945		12.8566
P05165	51.3596	102.712	128.445	93.1082	88.8358	51.8227	136.92	69.2032	74.3913	128.027	132.14	124.376		181.089								553.98			17.3572	84.5644	54.3561		13.1974		79.4896	45.8765						39.47	32.9353	34.8227	51.9029		14.1809	9.40697		11.3335			229.23
P05166	57.3681	79.0076	55.0632	84.0606	76.7027	94.4038	88.2839	64.0875	110.872	83.6252	85.8804	119.894						35.3516							47.3063	35.0253	9.58144		31.2355	19.0385		21.8187	19.3844	13.6013	8.10742	15.9616	10.0142	9.4827	7.49641	9.46864		13.6062			1.76027	5.65349	4.0017		11.5032
P05181							240.605			196.259		237.964										121.698				9.95373												42.378				51.7234						3.04465	54.0748
P05186	72.128	57.3325	130.957		54.1212	102.455	767.659				539.396	208.908	24.9287						433.33		1196.38	993.431		28.9657		156.082	20.5965			12.0657	8.41771		86.3671	136.554	23.2012	66.9129		49.0565		20.2569	38.8806	64.6816	30.9539	264.32	47.432	10.0837	3.82133
P05198	3235.39	4161.89	3664.09	3410.98	4029.14	3233.17	4155.12	2820.46	3325.33	3182.25	3723.78	4427.96		545.778	435.325	457.278	375.598	474.548	383.435	366.857	391.91	439.566	467.459	301.436	1230.92	1925.59	1163.33	983.571	1165.77	1178.07	1172.38	1278.61	1218.74	746.075	884.058	899.996	1610.56	2123.86	1511.57	1258.58	840.584	1371.64	1284.31	1183.37	741.109	576.44	515.869	565.944	604.875
P05204	630.724	1192.61	974.037	484.287	617.081	600.606	1111.9	558.572	922.477	838.637	947.78	1151.18	588.236	392.104	286.394	217.624	261.138	294.452	250.066	232.662	244.819	272.561	213.955	113.202	378.014	180.851	156.455	90.0442	265.61	176.729	151.671	141.633	73.3182	190.219		61.6118	252.006	473.977	162.208	198.472	255.616	175.643	342.347	239.65	108.08	88.6846	103.881	145.283	280.309
P05362	36.9486	72.7956	77.1355	78.799		41.7658	56.6704	30.3938	70.698	109.026	114.187	72.3019				4.14197													7.83097				11.1513						30.4271	53.2371								6.44496	0.926257
P05386	4226.62	8231.33	5245.91	6556.06	6831.45	6358.76	6563.28	4608.46	6092.08	5754.3	7078.82	9018	23.6265	1088.04	778.216	745.689	748.69	777.69	722.028	591.352	782.311	821.52	1009.38	925.974	2192.64	2583.09	2120.18	1342.84	2199.5	1423.76	1837.39	1177.35	1234.1	1667.56	1385.57	1723.84	1624.42	2483.77	1635.04	1398.2	1309.8	1587.51	1306.11	2196.29	794.434	931.055	756.384	793.777	955.632
P05387	7443.22	8665.7	8298.89	7304.81	7862.72	6228.49	7518.97	5656.8	6485.14	6111.63	6571.39	8769.66	2.60512	702.422	617.658	686.75	465.725	667.962	522.262	564.861	562.965	717.825	684.868	565.005	2357.07	1944.56	1955.91	1715.78	2059.9	1933.07	1890.79	2409.56	1878.78	1504.05	1508.57	1777.87	2379.92	3333.06	2169.62	1921.95	1658.57	2236.63	1713.24	2121.38	1017.28	921.85	883.233	798.363	757.062
P05388	7203.67	7964.08	7901.92	7174.31	7763.73	6523.18	7802.95	5404.03	6630.7	5954.23	6559.94	8388.89		731.905	633.461	664.188	500.449	720.088	512.071	464.678	576.017	884.945	724.733	469.214	1959.88	3166.7	1821.53	1601.08	2116.09	1933.11	1751.57	2174.77	1675.37	1116.2	1632.89	1356.27	2498.32	3333.33	2151.63	1751.89	1463.43	2120.73	1826.24	1707.07	855.417	832.906	794.196	586.027	829.168
P05412				33.2002													9.05674																			3.98419												14.7628
P05423	140.914	148.109	136.763	112.909	165.787	148.035	193.49	113.527	112.064	138.236	148.593	172.815								31.2219					100.461	18.2281	40.5647	34.9907	7.75479	24.0678	50.0011	33.8632	50.1545	39.8191	18.0442	18.5498	38.5827	72.4274	48.3863	44.2798		47.1192	48.5336	31.7756	17.9234	21.5403	22.8474	48.1727	35.3849
P05455	2107.38	2470.41	1975.74	2205.99	2285.57	2003.08	2573.22	1635.75	1921.47	1891.6	2265.55	2510.23	8.21123	291.759	302.627	293.45	238.854	290.55	229.645	226.712	227.772	304.702	273.382	218.74	949.922	835.85	883.937	778.561	757.072	935.712	700.273	886.599	689.764	510.536	637.022	626.995	1174.28	1351.27	902.021	817.486	571.569	782.903	891.308	726.532	429.253	379.593	332.912	385.401	399.367
P05496;P48201;Q06055															75.6802		35.746					79.7073																											91.1866
P05549							88.4397
P05556	1960.82	1860.06	2248.36	2053.47	2279.73	1787.72	2183.59	2020.05	1946.13	1533.39	2103.07	2238.88		205.476	116.53	74.5982	94.5313	119.067	114.305	64.2535	96.2957	140.389	116.241	96.0642	307.47	301.959	347.214	253.894	493.562	321.696	304.784	408.498	319.477	262.145	171.666	423.907	467.524	872.289	374.342	309.9	306.291	442.657	241.641	469.18	255.505	175.326	97.2627	272.491	161.048
P05771																			8.5329				11.3152																					14.5243
P05783	11770.7	12167.8	12844.5	13603	16171.7	12349.8	13086.5	13261.7	11354.1	8822.64	12918.1	14396	60.7679	1436.77	960.547	640.885	638.379	818.708	766.382	623.549	816.905	1100.08	926.999	458.005	2915.98	1690.2	2335.9	1592.1	2413.96	3062.63	1455.12	2046.6	1338.05	1546.92	1160.78	2076.56	2029.55	3068.99	1874.91	1552.18	1442.6	2096.08	1991.81	2228.02	1564.96	990.335	679.879	917.735	1020.58
P05814	56.3512		744.142	81.7696		86.1252																80.5402									17.2473		25.8991										39.9913
P05976																																		23.1917										81.4856
P06132	856.298	1205.14	1019.31	991.454	1415.7	1089.93	1112.69	887.814	1147.78	1066.96	1309.36	1657.75		125.797	98.5523	154.288	82.7819	104.762	97.0366	110.163	85.4364	198.382	140.589	65.1573	358.611	171.136	213.706	225.137	183.555	211.406	227.382	274.002	193.513	216.191	168.426	118.409	349.148	513.484	273.172	201.045	240.038	296.121	193.346	337.851	109.558	89.588	95.6051	96.5676	128.976
P06276					27.8549																																							80.0192
P06280	361.312	430.636	396.771	422.546	476.377	439.257	576.473	371.486	549.563	330.827	518.705	475.406		73.7854	46.0369			98.2047	64.3853		100.904	145.131	27.411	29.3669	132.444	173.628	121.508	56.5452	224.066	76.4477	163.67	169.935	152.124	86.8772	145.697	73.071	102.233	249.216	82.7659	112.131	190.727	226.011	144.86	143.766	53.2645	40.7568		32.765	55.2465
P06312																		45.5554	39.0998		21.9545		70.7078						199.453
P06331		23.9016		57.9639			63.5164		98.1898							30.4567			59.927							11.9472			73.3435						58.7281				21.9567	96.4652					4.84386		9.83151
P06396	599.974	550.451	503.217	635.102	612.065	547.407	805.638	605.832	823.172	547.33	574.931	853.219		114.287	94.0617	99.9338	83.5015	154.775	82.2272	47.5535	132.389	177.681	163.847	48.195	347.571	258.868	193.932	219.429	718.092	208.666	282.07	294.788	195.212	205.04	399.465	203.806	175.138	332.7	340.862	604.6	309.758	418.379	336.024	765.133	143.717	61.275	68.5491	81.3746	112.511
P06400	37.1007	89.412	43.7992	26.1555	102.156	54.2906	49.2506	38.9286	67.7477	61.6472	50.2576	136.071		35.1685						12.9311		32.1859		59.507	43.2418		55.342		34.1651	12.0014	8.58836	6.9084	17.1986	117.594	6.05584	43.3261	50.4901	42.1762	42.2745		27.6409	55.5103	55.2927	26.2985	25.6445	14.039	2.80421	25.6111	21.4452
P06454	5882.97	6952.52	6290.38	5177.13	4792.59	4616.41	7597.86	4474.76	5495.15	5460.93	5918.67	7181.36	2751.64	1317.03	1334.44	961.249	1137.32	1052.01	1142.71	1150.45	1063.93	1220.1	1003.35	698.459	1883.76	1365.41	1785.9	1330.7	1675.24	1397.78	2143.21	1708.35	1145.22	1427.53	842.511	763.788	1348.2	3817.47	1086.04	1877.66	2230.37	1620.33	1900.15	1964.53	350.102	903.876	451.285	773.266	958.175
P06493	1875.06	1713.78	1732.38	1489.03	2285.32	1837.61	1914.2	1528.39	2040.79	1914.35	2055.49	2333.21		325.471	261.348	359.473	228.734	299.553	208.1	227.09	226.932	323.605	303.52	223.902	682.865	671.067	674.295	548.272	706.971	458.307	595.046	819.164	751.704	435.644	492.034	602.587	861.432	1165.13	845.871	618.396	403.441	803.329	789.882	658.05	478.123	367.023	275.72	298.581	395.679
P06576	10558.8	11599.3	10801.5	9674.53	11197.8	9980.49	9999.85	9360.69	9528.4	8080.08	10833.6	12486.5	9.54404	1121.31	878.41	733.929	595.923	801.964	804.272	494.296	727.6	985.032	809.24	507.86	1871.85	2086.41	2115.63	1915.72	2054.63	2860.77	2103.12	2518.33	2149.35	1425.43	1817.83	1482.33	2312.2	2911.94	2155.58	1478.53	1488.4	2624.22	1847.28	1895.44	917.173	779.568	704.427	719.773	897.27
P06702	99.2382	444.595	196.278	161.185	318.094	913.112	1996.44	932.881	465.852	641.35	2164.42	131.851	19.4661	93.6133	107.413	417.16	164.469	327.264	765.124	80.1343	2545.75	1670.95	1030.54	39.58	1347.25	992.334	235.256	415.919	9292.7	4163.74	1276.55	473.935	241.305	3177	13837.1	177.335	70.8181	98.5462	3098.58	675.781	1962.26	1835.75	493.183	511.347	124.013	51.6686	57.4857	10.3455	1203.27
P06703	8277.88	9179.33	8209.62	7636.85	8413.09	6982.41	9760.44	6921.77	7508.69	6532.27	7638.07	8495.26	54.9878	667.093	829.273	666.848	526.96	712.681	584.97	428.405	679.641	658.444	661.844	398.007	1679.97	1682.86	1499.63	1293.38	2208.38	1636.71	952.61	1754.21	933.331	892.136	555.855	802.245	1474.49	3997.22	915.889	2462.23	1860.55	1535.85	875.884	1973.41	705.274	594.754	335.974	857.859	691.816
P06730	863.483	1005.06	846.038	786.848	1010.41	720.289	898.001	731.267	830.968	777.84	826.832	1130.15		137.792	120.461	99.6611	110.034	149.686	99.5941	110.472	120.555	133.653	103.954	81.4491	284.234	277.163	291.273	188.59	335.647	253.24	240.78	314.632	197.889	212.612	254.099	285.495	426.709	493.049	374.291	270.66	196.88	322.791	308.843	280.856	157.276	146.601	137.269	161.303	186.033
P06731;P13688;P31997																																																	4.92789
P06732	6.56029											30.0739	1.08635		37.4677	51.0627										4.89954											2.80091		30.8726				20.3081
P06733	55125.6	65677.8	47058.8	49279.7	57094.9	48036.1	59342.1	39491.3	48451.5	42317.3	51080.4	60105.4	145.794	6583.01	4629.56	4193.47	3482.66	4825.74	4164.15	3762.29	4334.19	5252	5081.21	3092.34	14517.8	13830.6	13024.6	11150	16136.7	13897.5	12758.8	16164.7	10765.5	9587.84	8382.47	9568.17	14994.3	20805	14419	13293.7	10120.2	13408.2	10637.3	12632.5	6447.78	5791.71	3538.15	6500.75	6328.75
P06737	478.609	738.232	630.103	676.342	576.149	633.992	749.02	377.43	444.863	374.617	414.924	749.973	15.0761	82.3935	55.6217	55.6646	78.9025	85.1726	114.873	50.1726	70.0913	111.674	83.6237	42.9182	170.285	160.666	173.785	184.919	259.038	151.785	161.782	172.848	161.498	132.261	174.621	106.399	175.929	249.128	254.112	189.071	154.286	175.207	191.177	139.103	80.866	75.2123	39.8379	58.447	88.8745
P06744	6476.55	8451.77	7559.28	7589.03	8884.42	7161.55	8601.67	4774.5	7847.03	6941.56	7383.6	9795.35	5.68159	776.081	663.027	636.824	422.845	635.458	634.475	400.73	556.408	705.535	637.239	433.505	1498.7	1540.08	1356.44	1235.1	1792.73	1717.06	1479.71	1773.34	1212.75	933.884	1130.87	1339.91	1952.43	2677.23	1673.52	1263.72	1079.58	1505.35	1318.48	1435.26	711.583	816.804	493.461	708.098	630.601
P06746	42.3596	63.0683	60.1298	51.4342	87.7556	49.5341	51.152	49.6542	71.4245	61.3984	119.879	151.161		21.4305		63.8984			24.4579				78.1915		6.18088			31.6578	34.4832	23.3922		29.3473	21.9069			20.5126	8.68811	37.4017		23.2621		69.8078			15.4622	12.1117	12.0873	14.6538	2.01026
P06748	6963.13	6734.43	6151.22	5381.71	6552.9	6416.62	8053.27	5218.91	6376.65	6292.85	5284.35	7037.91	47.5293	796.527	728.538	743.419	687.789	677.075	564.499	619.546	611.268	799.722	680.009	528.58	2002.1	1466.72	1521.51	1423.15	1564.28	1756.88	2129.02	1674.82	1463.08	816.527	981.629	1100.32	1858.12	2970.42	1441.76	1675.1	788.281	1860.23	1582.98	1672.54	687.296	811.433	483.366	505.385	853.655
P06753	4042.62	4618.39	3957.26	4575.19	4972.14	3711.79	5313.18	3394.37	4503.5	3373.62	3871.01	4863.06		377.058	308.868	383.012	301.345	372.307	306.299	257.094	285.907	406.218	349.117	248.805	1483.26	2440.57	1198.98	1035.09	1900.26	1168.95	1190.95	1386.84	1024.6	919.202	1103.61	986.787	1253.31	1937.62	1195.35	1291.79	1214.16	1697.23	1066.29	1481.24	660.834	532.024	408.954	461.061	501.814
P06756	422.169	390.529	402.815	353.078	452.974	349.489	366.331	362.233	539.582	306.007	445.512	517.248		46.8178	40.5295		50.07		68.6507	29.5667	58.8313	63.6644		48.3718	93.6222	79.1926	39.4968	41.2634	118.115	49.4866	65.2509	54.9534	48.0784	71.5876	120.369	104.714	84.0005	216.396	94.114	91.6509	43.7496	89.1367	48.9746	114.898	31.7741	28.8572	30.3112	40.9233	45.3377
P06858	359.056	729.248	477.889	374.176	610.043	678.186	498.715	501.417	463.533	712.887	458.614	606.054		49.5021	62.8007	40.393			59.2503	25.8231			24.9634	39.0678	89.2113	135.156	50.4012	94.0911		47.0838	68.8852	94.7653	45.755		47.6308	44.7646	91.3841	190.269	147.03		94.3683	141.179	79.2718	198.407	29.4825	48.6499	44.8783	36.8541	18.757
P06865	374.627	589.948	453.834	395.335	648.73	484.256	637.191	545.755	670.41	446.467	566.143	734.585		74.1332	83.0249	80.1738	103.095	75.8083	73.3913	71.7719	78.8446	166.869	46.5085	52.6735	108.62	71.9198	79.7065	90.0969	112.189	116.401	123.109	125.342	109.966	55.368	78.3104	74.292	123.056	251.292	123.323	130.173	122.576	173.801	87.5466	145.336	54.2419	43.5673	39.6041	54.5648	63.7532
P07099	1274.88	1763.77	1100.12	809.794	1714.65	1381.04	1339.32	1032.81	1383.2	1109.88	1347.17	1636.26		147.556	100.313	104.743	68.8412	145.06	98.623	91.5271	67.8767	101.955	76.778	52.789	192.5	150.005	122.667	150.841	152.529	249.372	182.358	229.039	138.299	130.243	169.064	141.224	174.34	436.257	204.049	193.177	227.41	376.98	216.731	272.34	84.1792	97.0238	49.5885	95.297	86.1058
P07108	1297.11	1724.68	1463.91	1152.4	1910.31	1181	1209.33	995.893	1402.05	1430.58	1714.27	1853.75	38.7518	87.8668	107.804	97.9665	64.5447	183.519	82.3207	57.0331	63.6273	180.142	169.903	92.3407	272.849	258.692	228.317	169.601	166.059	211.78	191.623	268.131	231.564	132.807	105.789	210.211	217.619	478.001	314.258	153.738	171.441	337.722	129.085	250.071	103.612	133.48	95.365	84.5274	111.571
P07195	8285.32	9540.03	9203.57	8550.48	8773.6	6986.83	8952.47	6713.37	7028.36	6923.98	8554.06	9749.92	27.4701	717.943	721.655	631.115	575.043	641.168	516.012	533.033	553.737	642.72	640.831	500.173	2147.31	2106.12	1971.04	1555.97	2000.5	1829.45	1828.39	2287.89	1863.01	1496.09	1159.46	1707.11	2305.85	3395.09	1698.44	1755.51	1639.1	2372.53	1437.21	2238.72	898.747	899.796	745.456	986.15	895.698
P07196										40.1191			4.26998	85.6898									76.2223	45.9781																						8.13331		5.98755
P07199	53.9895	53.8384	20.1285	109.097	53.5526	30.0122	55.3304	41.9202	37.377	62.9139	66.1301	122.509		8.26356		15.9992					6.45507							14.6011					40.777					3.7323	3.50234		19.3251		14.5358					11.6426
P07203	113.824	198.73	198.676	175.768	196.777	160.032	318.063	187.192	212.211	181.056	240.051	272.753		20.7619	6.15136	11.1654	10.4205						6.4016	8.2417	60.8267	95.7288	17.4797		11.1256	9.61942	37.8431	109.414	38.2672	40.3854	82.9885	42.9533	42.6398	101.244	43.7657		42.1854	61.6019	51.5977	133.344	16.4026	34.2576	61.5202	31.5951	19.5661
P07205	2933.38	3966.07	3967.5	3598.81	5109.98	3814.28	4233.03	3553.11	4448.55	4285.08	4820.35	6673.22	22.0389	522.918	598.732	590.129	451.04	660.444	506.528	335.458	517.914	583.515	669.302	358.181	1312.23	996.31	969.647	850.308	660.354	821.382	1229.65	976.218	1253.24	730.801	470.502	833.811	1594.41	1688.21	1055.86	608.969	699.561	928.998	925.721	1056.76	499.26	446.731	442.941	768.869	729.197
P07237	4719.27	5436.29	5349.67	4307.26	5338.68	4197.06	4926.56	4643.88	4547.22	3885.65	4566.01	6116.17	148.013	491.404	417.607	389.128	276.893	370.848	310.536	199.06	265.066	394.004	327.352	321.21	922.072	1027.86	877.994	729.572	1297.13	1019.82	890.259	1125.91	933.583	636.665	919.216	846.464	1073.78	1557.13	1052.88	957.888	921.182	1045.95	836.857	1106.29	454.087	448.866	323.924	428.4	400.226
P07305	238.698	265.358	269.307	239.927	273.826	200.029	180.118	197.545	398.322	159.533	286.212	513.508		31.7981		21.4195	23.7969			59.0555				17.1431	192.871	26.1908	87.938	104.915	50.8536	76.6185	128.574	95.7739	67.771	48.6397	187.655	16.958	74.6619	70.7263	42.7672	48.5515	35.4687	71.6423	81.4288	51.312	52.527	16.949	27.3737	40.7935	56.7949
P07311	241.25	300.848	187.79	182.18	292.72	244.548	312.41	211.315	262.451	218.609	300.374	398.155		62.2654	28.8389	20.2254	14.1887		39.3232	26.9513	69.3281	25.3668		17.0479	19.7459	39.4365	42.2099	23.649	40.4807	42.5586	42.2561	74.8461	47.5675	52.8778	56.3543	60.9339	46.6631	119.04	64.9138	88.0701	49.313	84.9109	76.9385	68.9034	32.4212	19.4757	13.7188	29.429	38.4013
P07332							14.9954	2.27441			8.68657				2.43133					2.45496											11.3695							14.3669	14.3972			13.4115		11.1926				9.07341	1.60909
P07339	1560.43	3382.91	1976.28	1936.23	2238.97	1921.15	5933.22	2392.38	8002.45	1661.73	3487.78	1989.8		532.37	687.209	716.839	563.141	1139.41	814.665	216.426	1053.25	1255.01	965.805	198.279	1465.01	2928.18	1012.8	816.841	5652.3	1622.82	3486.81	1386.31	1602.33	2529.96	2309.39	597.348	448.87	1740.07	1555.65	2346.03	1587.44	3941.57	1710.77	1580.23	727.432	177.286	168.261	128.391	860.169
P07355	24772.9	23593.8	23134.3	20038	22161.8	16562.8	22610.6	16068.8	22484.6	15160	19005.9	21450	33.0731	2660.76	2026.15	1746.68	1320.99	2265.5	1620.56	832.999	1582.69	2643.12	1822.06	1059.29	5918.9	7374.77	4419.68	4351.54	9046.58	5088.18	6680.67	6045.37	4957.48	4227.14	7197.47	5071.15	4764.03	7920.62	6126.75	5858.49	5071.3	8338.44	4030.93	5958.04	2430.11	2160.43	2172.12	2433.76	2050.24
P07384	1052.94	1507.24	1440.09	1193.47	1607.03	1215.19	2290.09	1133.92	2243.94	1137.42	1669.25	1529.19	11.3086	263.244	293.746	311.644	229.7	675.074	286.748	122.43	384.183	538.86	395.44	117.644	687.367	598.871	384.786	350.327	1411.82	550.996	874.893	616.662	562.377	638.806	1348.02	340.844	322.984	777.981	607.811	1090.17	701.681	1220.65	745.712	662.604	361.982	134.646	94.7281	122.147	376.975
P07437	31788.7	30192.6	22707.4	26692.3	30116.8	22737.4	26679.5	21515.7	25729	24003.5	26846.4	31852.6	51.7988	4886.71	4313.45	3621.59	2517.64	3507.02	2546.41	2285.16	3229.32	3944.01	3709.16	3080.99	9476.46	7660.07	7981.3	7424.12	8896.35	6619.75	7871.85	8830.97	7046.63	5569.73	5295.75	7080.37	10579	15769.8	9046.89	6588.65	4241.78	8490.06	6765.25	8606.55	3819.41	4036.25	3928.32	3320.11	4351.19
P07476	23.0269	78.4325		46.9798	28.6629	20.875	259.707	30.9477	139.2	58.43	97.1454				26.7958	13.6636	31.9887	57.1878	28.5743	24.201	50.8691	38.532	91.4543		55.1701	17.5242	9.0462		32.3925	26.7452	62.8897		40.4687	50.6546	313.844	66.9174		24.8699	162.703	45.8126	55.1624	36.0703	29.5928	19.1323	5.93515	12.4389	13.4924		19.1525
P07602	441.786	499.344	532.189	363.624	470.716	357.471	511.458	288.741	664.378	224.991	308.556	520.326		96.8484		51.9974		51.7901	84.5501		57.0797	85.6894		47.6005	156.826	49.3779	108.089	96.4709	69.6734	137.82	50.011	92.8493	138.427	116.694	84.5628	149.668	159.861	172.919	117.672	80.1719		219.173	160.656	107.354	169.908	26.5068	50.2172	44.4284	72.0963
P07686	879.448	1089.18	946.001	932.211	1271.19	912.233	1661.6	986.494	1262.21	765.254	1065.32	991.459		122.794	141.299	114.747	128.036	225.239	127.071	106.442	173.056	250.806	153.862	41.2676	223.851	372.739	262.837	192.837	552.553	370.303	342.251	417.678	303.949	403.834	221.146	170.526	168.504	492.778	223.479	532.3	297.991	533.31	317.153	398.973	144.338	108.892	51.3514	77.7749	149.111
P07711	181.452	208.738	137.494	157.144	285.253	232.391	434.73	292.883	655.839	224.421	227.328	277.844				47.5339	44.3475			31.3145	75.8035					77.628	107.226	146.032	387.495	146.53	39.5527	112.028	22.7709	180.402		37.4696	52.8174	131.974	65.8594	286.623	224.95	236.565	111.767	124.944	51.1585	29.2777	23.6929	30.1951	48.7047
P07737	25013.4	26776.7	25820.9	25500.4	28159.4	21176.1	25319	20672.5	23613.7	19744.6	25356.3	28702.2	17.7071	2344.94	2446.06	2337.44	1489.9	1997.98	1853.68	1336.97	1918.42	2020.39	2234.03	1639.43	5735.13	5107.1	4852.17	4786.48	5249.21	4887.36	5068.87	5762.34	4874.05	3260.57	3805.37	5888.26	5938.21	11479.7	6001.7	5539.66	3190.94	6227.64	4233.86	6340.65	2329.33	2556.1	1485.94	1995.56	2594.66
P07738	49.4819	73.6875	12.2459	71.7305	61.8096	30.5677	20.1605	20.1459	61.8442	59.2673	42.5844	70.1098																								40.4649	5.84817									5.63995
P07741	1466.35	1757.91	1482.32	1402.04	1815.48	1296.38	1630.25	1313.72	1350.45	1189.97	1286.56	1950.71		165.493	170.001	152.434	146.809	196.22	161.924	103.928	162.018	170.096	160.545	123.183	416.635	603.628	336.606	312.593	290.506	398.824	273.589	422.774	311.098	207.462	319.044	364.709	419.757	864.917	493.83	351.169	299.937	441.817	400.481	304.584	209.66	188.077	129.238	112.444	156.652
P07814	2075.25	2445.37	2103.97	2028.74	2518.71	2246.85	2560.47	1791.22	2301.03	2101.85	2467.51	2856.87	24.908	268.888	289.814	315.863	269.064	283.4	241.164	200.638	234.454	282.992	271.625	199.673	754.034	737.184	603.011	532.84	715.629	674.474	631.889	652.172	551.943	455.737	490.066	504.883	858.873	1112.94	713.654	713.384	514.377	650.471	635.242	661.196	343.095	307.208	242.903	267.712	322.17
P07858	237.992	279.54	331.758	334.657	385.43	326.155	559.543	404.977	671.921	339.361	730.586	442.001		52.1401	59.5639	50.7488	98.624	170.325	83.1495	46.4394	128.004	146.756	183.037		141.957	455.093	23.5454		69.8891	124.768	308.427	181.203	154.421	448.221	276.617	102.937	44.8421	126.921	402.374	248.309	244.767	291.428	130.661	125.939	114.429		33.0514	17.7418	56.6067
P07864						55.8143		55.5362											28.7756									210.339						103.576					40.8634
P07900	5962.13	7568.02	6999.53	5761.15	7144.69	6211.63	6773.06	4993.18	5648.79	5434.27	6360.18	8276.09	34.5466	909.222	873.183	980.999	787.929	802.069	697.326	725.571	736.236	917.741	864.085	669.318	2393.51	2067.27	1885.14	1588.83	2158.75	2162.4	1925.91	2124.98	2122.5	1423.39	1422.55	1691.55	2634.56	3456.39	2476.53	1732.28	1444.38	2281.44	2068.89	1943.24	1145.95	924.436	808.161	938.544	1180.27
P07902		6.13269		19.5096	42.084	108.688	75.6063	53.9732		48.1959
P07910	13133.2	14833	12379.1	11005.7	13249	11554	13561.2	10537.5	10951	9676.08	12758	13606.5	33.1932	1295.53	1095.64	982.062	878.807	1251.76	1047.11	868.422	1060.99	1359.76	1031.1	671.123	2945.74	2576.41	2805.67	2325.68	2665.52	2605.63	2618.73	2941.66	2505.26	1561.66	1805.51	1970.11	3597.43	5656.81	2865.02	3056.87	2245.14	3116.56	2922.42	2705.64	1447.43	1391.23	1001	1855.15	1366.61
P07942	125.45	147.669	175.49	137.987	141.601	155.869	142.387	172.466	219.165	142.371	180.93	220.467		26.3342	67.3358		63.0794		14.1391	13.984	16.3601		60.0161	14.286	57.2109	39.1066	9.67298	23.6442	28.1418	35.7555	21.5876	30.211	25.0599	17.9841		27.5728	46.7647	53.6352	45.5092	36.7258	31.9595	49.9015	49.6849	29.8654		17.1228	19.0404	10.3495	16.8986
P07947	123.532	139.663	121.541	92.9214	154.743	115.136	133.434	93.1756	94.279	106.145	109.935	142.456		21.4912	16.486								16.287		65.1241	12.4115	57.5234	40.0955	20.4239	30.2731	20.989	25.7704	20.6139	24.6732	31.5729	41.2718	49.294	45.6279	55.8429	93.5789	60.4986	33.4209	52.2829	48.9618	14.228	21.7289	15.6981	15.2727	20.495
P07948	62.2381	23.9543	69.4596	85.02	94.854	76.9218	134.543	89.3984	110.255	76.7425	113.602	100.383											17.1185	22.7109		76.3944	34.8542	33.6927	30.9756	36.2708			32.7051		37.1604	17.5	30.8988	25.6772	63.0349									6.01161
P07951	44.8211	172.08	101.436	78.9038		76.1439	129.281		156.569	165.239	161.073	81.3093			108.197			93.1619		50.7962			52.6729	32.0338		55.6688	109.936	75.2183	47.0203		5.63691	65.811		39.652		16.5455		18.914		122.31			38.4467	47.0053	33.7838		23.7247		34.3175
P07954	2472.75	2478.26	2494.1	2392.75	2552.59	2299.01	2797.63	2116.46	2129.29	1933.54	2475.28	2958.18		321.004	247.977	215.255	176.955	208.189	194.969	172.412	191.353	281.279	229.946	145.091	482.097	513.916	562.953	407.357	429.338	603.365	445.861	465.055	448.086	318.737	378.368	311.888	636.956	851.647	496.812	394.079	498.26	560.684	488.193	398.58	280.658	223.464	169.197	216.721	252.905
P07992	134.54	103.42	125.963	114.708	121.641	72.7689		116.893		95.1822	56.4256														27.0178												55.4042						57.4127		2.42776	16.6819
P07996	37.1232									6.25606																												11.7509	11.5411								7.83572
P08047	80.6475	43.0766	114.051	78.8433	116.949	97.3319	84.3921	76.0099	105.151	82.0243	91.3353	88.4919		16.0569		13.2253	11.021	21.6079	12.1442	12.554			10.9459		8.55274	12.1306	36.8394			53.6951		36.7689			49.9118	27.0174	58.7375	31.2955	24.2173	16.468		38.2822	28.0786	44.7979	3.985	2.65855	10.5224	9.68412	6.38918
P08069	72.8871	71.7352	111.612	154.202	119.773	112.348	111.926	98.4918	124.352	117.162	178.889	174.357							264.502			6.20443			99.6564					140.152	26.7429	12.5641		365.701		40.0929	26.7007	21.1915	39.0355			14.6637	40.6517	40.7267			4.47862	3.085
P08123	5.88682		3.76334								70.3035				309.174		27.6522	28.3552	33.4527	216.979	12.9941	24.5608							551.928	88.7297	51.394	20.0763	47.8594				7.33999	18.0589		98.2105	122.393	21.8707	51.9257
P08133	2081.12	2238.04	2395.22	1967.37	2425.33	1974.17	1867.96	1714.12	2246.5	1820.06	2305.87	3135.26		195.348	190.437	215.445	186.547	185.322	175.956	107.234	133.452	179.939	140.492	119.409	343.998	381.202	360.011	339.091	401.806	343.693	493.382	455.394	467.77	273.079	291.66	319.941	523.028	637.055	569.738	423.89	351.171	861.358	366.201	504.855	210.891	209.851	159.173	134.11	216.899
P08134	119.031	222.598	232.692	151.391	73.6057	159.114	206.778	112.16	131.823	82.3777	206.122	201.605		65.9419	76.8375	24.916	31.2059	92.1337	45.6011	45.9745	55.457	46.8622	34.9611	46.7227		70.8017	54.6772	42.8432	41.6689	13.4762	66.3855	57.495			30.5321	48.9669	45.9435	79.5327	37.0082	42.0049	23.0562	32.9806	92.8067	51.4619	15.5032	13.2805	7.93216	13.1987	27.2145
P08174	145.14	114.523	134.242	54.3378	101.25	148.111	124.951	93.4075	138.677		52.3827	171.028												24.5172			16.8553	51.0933		4.35688			113.735			43.0834	79.5912	131.755	64.7845	19.44		61.1357			62.0229	9.48226	14.9044	32.6183
P08183	32.274	299.366	132.833	140.749	85.355	28.7031	361.193	145.256		85.7343				30.5599				64.8519		13.9088	61.749	34.0616	49.1621			163.71	56.6812	151.998	235.737	79.7573	98.7886	355.76	139.026	120.996	38.7149	40.341		67.8759	114.291	317.191	294.731	313.471	152.237	77.332	24.4282	38.1242	26.5632		31.336
P08185
P08195	8424.9	8193.36	7576.07	8014.85	10305.1	8410.92	8492.23	6597.34	7742.34	5626.01	8011.46	8939.42	64.877	659.889	599.87	470.881	417.146	550.915	510.664	406.52	409.571	769.16	546.353	298.29	1247.43	1473.97	1250.97	1073.16	1487.62	1104.58	1703.11	1419.38	1766.98	874.054	1297.06	1301.72	2194.11	2996.03	1709.95	1170.48	895.903	1962.99	1266.88	1426.43	864.089	970.655	577.929	992.286	860.911
P08236	78.5062	84.9739		79.1089	69.2762	84.8893	215.546	75.5399	175.191		87.7525	142.911									22.0469	31.212			32.8402		39.6726		28.8496	62.3167	76.0224	83.2705			50.3099			37.0634		47.9411		82.3168	17.5644
P08237	1482.23	1575.88	1510.4	1282.32	1562.28	1413.16	1615.35	1214.05	1566.35	1370.73	1616.95	1939.28	5.76139	262.838	259.928	295.975	170.707	248.257	235.587	187.133	213.529	284.351	260.05	166.425	681.561	698.07	540.164	609.809	576.811	609.94	529.854	642.727	570.215	363.725	461.843	450.635	882.714	1015.45	748.805	533.26	381.214	681.853	688.405	569.41	324.971	303.743	223.604	268.605	328.68
P08238	31723.2	36852	33725.9	31493.8	34677.8	27919.8	33971.9	23263.5	27132	27730	31586.5	37835.2	158.379	4110.1	3827.31	3670.99	3534.59	3598	3663.35	3286.36	3323.26	3778.99	3675.37	2918.69	11172.8	11360.5	10232.8	9534.01	11052.4	10367.9	10478.1	10657.7	9366.92	7080.89	7457.12	7926.55	12272.8	17442.2	11158	9948.34	8271.69	11987.9	10865.8	11077.6	5576.21	5651.45	4447.06	4968.08	5185.57
P08240	470.904	476.79	432.178	413.144	522.113	414.633	488.701	409.343	487.629	470.834	565.932	553.806		81.2105	67.4888		47.3505	52.4073	43.3779	29.2115		55.9393	61.3312	27.3591	101.416	152.002	35.9085	80.5844	168.45	125.029	88.8431	74.8285	79.3062	53.934	61.1581	74.6065	116.776	164.978	92.5662	81.9715	60.5049	121.612	113.14	81.5356	60.4799	50.6345	24.1054	39.9848	44.7506
P08243	474.91	492.661	462.22	397.635	698.084	632.769	645.423	449.284	804.694	716.843	863.273	786.501		74.4001	72.6945	129.518	35.7655	54.1336	87.8024	59.4896	52.0832	78.1594	74.9462	50.6881	126.77	106.623	186.811	101.618	103.365	100.902	172.844	130.364	177.381	116.034	118.48	137.754	185.002	260.552	174.819	187.474	101.936	195.142	177.665	157.174	71.0203	159.477	55.9792	44.6755	59.4559
P08246																													139.654					7.77026									20.4457
P08263;P09210																																									278.678	52.7393
P08311		105.633		97.5168	88.8384		133.284	80.1489			104.551					10.8809	24.29		28.2766		7.37908	27.946				65.2649		96.0034	722.768	41.0928		128.976		58.9094	52.2248	13.5063			42.1125	61.7855	308.125	28.3093	35.1098	37.5592			518.952
P08397	93.5843	54.8504	76.6257	60.5625	102.527	61.0374	81.4644	75.2327	104.107	73.6844	90.6612	116.678		14.1733	21.9256	133.965	14.1199	19.5077	60.336	9.23383	10.1049	16.5983	14.1188	10.1079	32.5549	7.58745	10.5549	9.73322	21.905	12.7761		47.121	24.7156	12.1885	43.2584	22.5665	25.9177	31.6131	23.1813	16.6704	29.4332	27.5103	12.4733	23.958	9.91498	11.6106	5.94687	16.2194	14.775
P08559	704.178	914.913	749.952	719.883	761.821	707.172	854.941	652.807	688.105	624.141	888.531	876.94		101.449	63.5799	55.339	40.3877	105.49	63.0274	45.9598	46.0137	83.1905	63.2517	46.0354	187.44	100.268	132.887	103.828	149.35	155.097	116.254	114.883	105.971	115.246	82.605	101.829	156.144	338.758	152.831	127.713	151.799	181.19	161.52	159.538	64.5763	68.1502	47.9343	64.0783	49.2446
P08567	24.6567	65.7059																										38.3386
P08572	112.169	109.299	139.039	90.6195	157.471	126.989	164.742	112.626	157.183	157.233	163.121	288.266			8.23081								325.455		86.313	11.7663	20.9589				21.1866	37.4581	61.1162	22.7696	29.3636	11.5613	17.9284	55.0001	14.9023	14.4126		32.9505	21.9903	18.1976	12.573	4.26499	6.94459	13.2615	21.3124
P08574	1828.95	1861.32	1741.57	1489.58	2120.35	1805.61	1686.77	1496.08	1698.04	1566.42	1996.86	2340.48		213.378	167.744	130.88	124.955	189.019	121.106	87.1117	98.294	215.401	216.125	100.079	417.406	220.536	320.631	247.377	395.408	429.239	409.136	322.801	365.212	236.342	272.97	317.324	399.673	588.452	379.486	265.26	303.615	461.67	377.962	339.661	166.013	158.007	114.459	144.493	168.061
P08579	258.09	279.259	295.369	215.139	233.874	250.391	280.231	205.534	248.116	280.795	224.777	267.256		42.3268	52.0354	41.4318	41.579	44.328	49.93	43.6405	41.1244	46.8795	41.4813	24.0334	130.309	109.819	109.304	80.7429	65.8636	97.8496	59.5337	113.075	101.408	53.9954	61.5135	50.6976	160.842	167.006	118.163	106.432	46.7246	108.854	132.84	68.4715	62.7783	37.2475	42.0132	50.4085	61.0314
P08581	233.392	129.342	174.613	168.949	238.988	157.327	239.903	159.289	297.322	186.482	305.737	278.714		52.1919	19.6002										134.417	31.0344	78.6174	49.5927	19.1006			30.991	51.0746			44.1119	46.9593	29.5613	47.432	95.393	35.307	59.8558			16.2235	14.9933	18.7936	16.5861	39.4825
P08603		46.7064	35.7198	51.0491	57.7862	106.477	87.4474	49.4063	225.979	67.4547	103.256	25.9004															53.481									70.5778		55.7058					52.8616					11.6344	7.72022
P08621	2573.89	2726.95	2719.43	2357.89	2629.05	2333.94	2609.82	1914.63	2394.14	2085.42	2775.29	3003.1		348.287	293.76	276.213	262.793	342.538	297.458	258.648	208.742	359.478	322.701	199.993	741.076	741.554	773.211	588.416	563.965	681.336	604.462	671.845	666.134	381.485	570.647	437.495	1039.72	1458.19	824.139	768.677	431.963	859.437	815.903	756.143	385.528	346.626	329.564	420.108	404.72
P08648	486.21	509.484	525.943	688.314	583.821	516.97	441.431	552.049	667.273	471.747	581.543	850.899		72.39	106.844	80.0827	133.87		97.4839	17.0438	55.3052	105.524	97.1581	87.6866	137.868	122.936	34.9471	91.7133	114.969	145.879	168.415	127.003	129.917	43.9188	153.915	98.9675	154.08	239.378	124.979	120.747	200.529	241.364	99.6092	120.815	39.2383	62.9753	42.0153	76.0453	76.9163
P08651	219.389	218.07	184.586	119.11	207.615	186.843	187.978	121.365	179.96	153.044	194.869	194.805	68.4919	24.884	34.3957						43.5713	67.9295			28.6507		10.2112		90.7585	17.8663		38.1295					32.4763	42.1563	41.2288	62.8362	23.6616			30.8594	11.1465	10.9262	9.19906	12.3781	29.6607
P08670	18783.2	23776.2	24397.2	19052.2	20463.4	14981.7	18278.6	16166.6	14496.3	14868.5	17980.7	22259.1	62.4704	2077.29	2074.04	1473.73	1269.74	1656.25	1114.54	1070.13	1248.81	1785.41	1245.97	1081.31	4169.22	3677.81	3551.36	2926.82	4391.8	2859.88	3567.04	3791.35	3551.64	2630.32	1860.73	3851.7	3895.66	6061.35	3516.61	3286.96	3733.21	4779.6	3157.48	3413.63	2053.93	1560.45	1198.04	1580.11	1959.39
P08708	2050.24	2374.29	1922.87	2085.16	2542.21	2138.08	2557.97	1673.09	1941.28	1795.16	2008.53	2533.82		320.888	275.322	264.703	226.267	291.715	234.794	237.269	271.865	315.601	283.258	221.749	815.143	461.587	870.844	708.567	795.308	706.136	855.093	900.059	683.652	373.162	694.235	464.678	1184.25	1602.63	932.092	828.903	457.035	864.196	903.896	746.964	440.678	445.29	320.848	364.072	364.11
P08727	38.7043	37.6328	176.674	56.6709	116.004	85.0431	44.6062	345.045		66.6516	220.246	149.598							13.793				51.6687		124.104	131.715			40.6195	6.11725						87.2592	20.7372											30.2393
P08754	1317.29	1233.43	1130.84	1165.83	1446.52	1125.96	1062.1	789.818	948.959	942.485	1151.44	1256.81		138.675	88.3181	55.3461	64.5017	59.8354	51.0609	54.4986	40.7245	99.7827	65.586	57.3498	212.503	197.337	230.196	143.383	185.845	96.5942	214.267	235.888	245.693	155.021	248.624	243.277	232.017	375.248	239.334	232.809	78.5705	139.471	131.015	187.03	105.634	101.761	69.9985	158.99	122.11
P08758	6490.85	6880.4	6507.51	6203.62	6812.44	5288.37	6103.5	4780.89	5702.06	4869.05	5349.45	7324.34	11.3789	498.459	458.227	507.992	405.854	479.833	441.365	319.54	397.287	526.142	479.681	428.413	1534.13	1180.44	1165.05	982.971	1494.41	1313.37	1244.74	1454.87	1352.93	922.229	870.107	1273.7	1372.2	2238.11	1156.46	1239.41	1042.9	1527.94	929.013	1286.16	665.292	648.56	403.121	577.853	574.032
P08842	59.0493	63.7137	7.75066	36	38.4323	53.7537	343.202		245.729	78.7485	59.9123			23.6822	16.94	61.3037		90.5941	48.8562		68.0588	66.686	60.5125		28.1698	146.443	13.6835	65.3543	117.252	144.428	66.0033	30.6676	54.9588	221.776	86.3781			56.368		110.87	178.855	112.312	134.545	101.257	89.9289				33.2992
P08865	11300	11633.7	11252.3	11715.3	13552.5	11360.7	13292.4	9533.34	11780	10834.6	13548.6	15745.1	11.338	1235.62	1130.13	1248.47	961.716	1251.21	1118.7	860.437	915.942	1409.91	1269.15	944.77	3256.87	3002.48	3047.67	2248.52	3281.1	2430.69	2872.66	3394.48	3271.81	1838.85	2517.49	3255.93	4469.49	5218.51	3685.26	2747.95	2839.92	3979.83	3096.92	3447.51	1660.02	1683.64	1230.21	1409.85	1617.92
P08913	94.1258	94.0685	67.051	50.5532	123.684	83.8929	74.8665	52.6563	131.054	82.1636	83.3213	105.477															62.9831						56.8408		43.2215			15.1617	37.3887	62.9005
P08962	336.013	488.396	290.987	349.706	377.525	354.709	531.963	239.747	302.415	234.516	312.159	317.494		47.2717	105.039	31.9488	61.9795		109.608	29.223	45.0864		42.2224	24.4922	83.2868	98.3671	336.445	142.312	109.887	67.6187	116.268	61.3203	133.865	166.417	61.7622	121.875	180.663	125.167	67.6558	134.943	226.864	188.341	142.371	137.613	65.6663	66.5947	38.8932	34.9484	45.7911
P08F94
P09001	203.575	225.22	249.072	198.039	332.594	317.516	310.104	240.239	353.252	289.833	356.374	387.585		24.0696	46.4967		286.47					31.5632	165.889	40.6433	61.7228	37.0956	62.5061	52.522	65.4191	36.6907	11.7605	39.0641	40.531	71.9825		46.2182	35.5962	58.3854	45.324	31.5517	84.3419	95.5713	72.8816	90.0043	30.6951	24.9612	16.3274	16.1997	65.0301
P09012	903.481	1139.56	776.023	773.214	789.94	740.162	941.471	466.48	672.249	738.91	681.738	1036.88		146.402	112.131	129.789	118.085	151.187	125.411	115.114	110.42	129.273	111.823	101.773	400.968	237.333	366.347	450.982	435.968	340.792	310.865	393.44	336.531	217.974	277.54	246.411	540.755	562.85	511.384	415.565	284.354	486.658	598.055	361.117	273.831	168.803	161.679	163.714	201.451
P09038	315.068	368.081	273.224	263.971	317.759	250.89	339.977	238.1	448.166	274.809	261.436	291.37		33.3655					21.7436						69.9929	11.7502	24.8813	54.6626		16.4353	119.048				71.2244	23.6178	26.3378	54.791	15.0686	66.0292		24.1219	57.2446	50.7069	18.1701	16.9542	14.7068	41.2825	11.6097
P09104	5412.19	6944.52	5409.68	5957.94	6652.12	5025.61	6383.02	4607.81	5354.68	4908.14	5605.72	7546.86	23.1675	942.55	755.733	777.38	546.99	913.316	852.558	674.234	501.649	878.171	921.009	496.377	2193.3	2366.57	1582.59	1343.81	2468.37	1282.31	1649.03	2424.84	1633.56	860.569	1136.74	1285.68	2069.9	2419.57	2073.25	1878.84	1238.72	1555.29	1606.14	1558.31	619.656	719.156	556.332	952.728	1027.31
P09110	116.792	229.031	188.817	170.375	249.141	225.356	290.899	175.727	217.612	187.046	243.658	267.817		27.1259	31.2983	31.0615	24.0685	45.7179	24.4589	11.5686	7.49578	26.4447	35.0452	31.7908	64.2474	36.747	54.3232	42.2347	49.1978	81.5672	81.3178	57.514	27.2891	44.6117	53.4955	72.8729	69.7931	113.263	53.4858	75.0667	50.892	57.2041	63.1737	55.1408	16.974	29.4316	22.4795	34.4535	41.3803
P09132	162.33	137.645	140.576	96.2802	70.8795	97.8366	143.925	100.201	116.636	100.268	80.4001	186.521		42.9153	29.4203	100.866	36.1211	39.7972	26.0525	36.7987	18.0184	20.3294	30.3786	48.3017	14.4839	6.24043	9.13528			31.6094		21.0083			70.9211	42.3071	73.0903	52.7178	31.283	46.9542	35.2812		46.4352	43.1668	23.6114	14.403	13.6247	14.079	23.3372
P09211	3270.42	3622.8	3818.47	3615.2	4102.23	3535.43	3761.25	2956.12	3627.97	3098.6	3288.07	4297.89	17.0678	305.89	323.971	317.323	324.179	402.418	341.426	228.559	275.402	355.985	328.141	233.694	776.32	1012.13	682.822	604.036	938.715	595.231	834.875	843.07	1000.3	559.185	785.247	749.354	952.682	1351.58	967.122	729.83	619.916	1217.12	518.632	955.563	353.27	316.98	279.488	242.087	451.726
P09228								83.6731														49.4607			85.9989	56.3502		133.984	638.671					97.1646	851.784						54.0712			40.9646
P09234	598.436	668.701	426.546	458.708	491.096	420.667	628.432	491.613	521.036	446.693	485.076	618.337		124.478	77.009	71.0647	79.2288	82.8746	90.8167	84.5713	63.4735	83.1669	86.6788	56.4087	358.346	383.231	236.181	116.983	264.24	198.559	174.125	224.448	193.932	210.935	173.454	290.723	323.06	364.782	201.082	137.09	208.695	232.774	239.318	309.626	112.853	137.417	77.7208	127.672	109.821
P09237							127.103		223.334																						52.7691	355.493								61.6584
P09382	3693.42	3587.41	3698.84	3654.49	3097.51	2349.48	2828.44	2557.2	2756.12	2588.52	3541.96	3772.49		335.676	347.907	243.319	261.826	264.021	217.185	159.226	232.213	239.601	196.494	206.736	910.628	604.708	664.868	717.548	793.144	660.206	840.756	619.517	721.263	518.815	405.438	705.951	730.871	923.784	541.722	658.945	744.309	1099.56	450.793	788.433	347.971	278.141	185.225	199.507	306.011
P09417	277.415	404.765	322.781	371.561	357.751	310.568	498.278	264.067	538.165	277.992	452.914	437.954		42.6058	111.453	39.0656	10.1505		121.555	9.71705	17.5576	51.9015	44.9907	18.1883	110.706	100.879	56.3834	69.4999	137.502	91.5924	84.3844	130.133	68.7498	53.865	49.3299	81.092	87.6655	186.238	88.6042	97.953	118.166	128.646	67.5721	112.125	26.6497	57.9322	26.3781	46.7972	28.7621
P09429	4785.27	5239.26	3871.78	4097.31	5231.76	3975.32	4729.85	3467.17	4298.93	4269.22	4609.35	6081.57	12.2386	1126.03	832.785	986.645	856.162	861.485	844.592	816.238	754.67	934.207	777.289	580.202	2724.19	2558.96	2196.1	2307.27	2693.76	2148.64	2296.27	2816.38	2486.89	1374.54	1607.73	1940.71	3020.77	3867.19	2754.16	2274.98	1224.07	3505.07	2543.37	2227.76	1467.66	1463.51	1019.71	1367.9	1325.1
P09467	76.9926	35.0085		46.196		64.5192					167.043										175.884		130.385			14.3069				45.3244		32.5224		46.1852				24.5578				207.522
P09471			104.795		27.9286					62.4525		46.0988														20.0172
P09488	776.474	1219.58	868.414	1027.51	1539.75	971.844	1000.77	718.166	1357.7	1017.28	1156.89	1581.94		173.628	112.187	100.987	75.8063	83.9989	63.9448	67.8077	72.6742	138.227	83.0241	63.3859	201.417	133.345	153.548	255.247	331.777	108.34	175.568	163.803	173.879	146.118	188.369	176.986	208.865	258.33	154.353	65.7345	143.172	123.955	101.209	119.153	72.7675	71.6113	53.2	80.1807	124.626
P09493	1522.41	1605.78	1184.37	1507.12	1659.22	1290.6	1676.52	1095.59	1502.93	1754.12	1632.87	1608.43		109.311	141.596	102.379	98.7401	88.9412	88.7589	72.8774	76.9984	107.218	94.1076	99.0426	313.905	530.349	367.822	274.376	360.141	284.419	398.802	402.609	271.792	193.548	215.481	328.186	307.267	930.386	313.654	432.054	361.44	662.056	275.097	391.517	166.736	110.45	138.246	96.682	183.9
P09496	1808.16	1889.8	1715.39	2064.89	1895.66	1698.95	1937.68	1509.43	1568.89	1319.59	1785.71	2116.82		358.8	265.237	213.583	171.677	253.02	300.969	141.592	157.356	234.661	293.129	116.24	436.55	1113.13	494.956	346.103	635.611	394.195	404.045	365.529	463.982	172.042	309.594	329.944	509.402	747.93	455.242	355.767	400.953	601.268	401.069	459.102	192.426	202.149	203.426	241.881	206.261
P09497	406.965	432.463	375.378	378.984	415.333	326.134	433.512	302.215	430.016	311.685	470.088	533.265		41.0536	39.6298	22.1857	44.3424	53.0823	34.9471	36.675	40.0212	40.0946	35.0846	24.5622	97.7659	97.2015	59.4556	131.446	143.335	161.234	129.85	87.8904	133.703	69.7534	126.089	67.992	112.921	184.337	150.415	114.409	67.4294	117.788	166.154	134.083	50.1863	23.203	42.8541	50.0485	37.915
P09525	291.09	292.299	276.163	309.174	348.883	280.698	511.796	235.725	425.447	220.01	327.117	411.728		49.2243	40.1604	34.436	33.5138	64.3366	31.1764	16.3257	61.6314	74.4396	66.6951	26.2819	140.089	178.947	67.9043	72.2085	182.984	91.6186	93.4019	108.068	78.1067	84.8927	130.858	65.5926	74.6648	147.266	141.068	140.091	83.6513	204.762	75.8765	94.0092	38.8588	15.8949	14.4796	26.478	49.9005
P09543	528.651	568.561	479.665	442.186	608.226	473.553	589.006	435.762	522.583	409.719	599.012	694.109		78.932	63.886	92.1938	64.2267	67.7576	46.1304	49.3307	71.9994	63.991	55.1052	47.5208	137.468	109.354	127.979	107.305	208.039	130.449	148.226	163.97	120.183	126.099	126.953	141.505	200.789	256.225	152.673	152.866	82.2333	189.292	142.357	147.374	81.9733	54.4628	50.9608	68.6366	74.8618
P09601	181.058	398.692	195.078	162.462	308.897	416.918	374.142	199.759	441.092	260.29	265.703	323.328		46.0723	32.1082	77.3948		43.9153	66.7101	57.3393	40.0843	42.592	69.566	25.7996	116.798	45.2162	63.7547	63.9484	76.9018	58.815	123.703	71.1013	125.37	48.4703	105.267	40.6475	61.3843	70.7989	160.919	81.9489	57.0448	119.011	89.5692	91.0049	24.6129	77.8395	21.1209	21.3061	27.9973
P09622	232.267	254.479	361.257	288.425	180.611	313.104	407.902	294.93	462.681	188.692	445.803	383.635		77.7209	79.4661	80.7104	52.3708	68.7452	45.2901	29.4443	104.249	127.104	83.1268	48.3356	100.62	61.4139	103.744	58.4436	116.2	121.257	97.8092	74.4926	68.6232	66.2452	84.3887	53.8326	96.3056	147.429	94.6882	87.4003	103.92	138.839	118.353	97.0709	45.8386	27.7911	26.5145	34.1724	50.0506
P09651	10172.4	10202.3	8195.23	7220.39	8430.41	7586.37	7146.43	6763.59	7162.68	6324.46	7894.28	9244.84	22.5149	1280.19	815.796	682.794	592.32	875.22	813.04	680.162	810.523	942	895.593	586.938	2216.18	1949.1	1816.17	1627.83	1863.87	1778.47	1750.59	1900.7	1775.55	972.238	1479.71	1464.53	2303.58	3685.95	2461.23	1603.66	1141.57	2244.22	1832.32	1667.72	1064.77	805.118	719.643	1149.79	1077.73
P09661	997.893	1051.08	732.502	921.915	1110.7	971.649	1085.78	917.797	901.763	1656.04	990.711	1092.53	13.8383	164.028	97.3007	130.728	109.921	162.225	129.394	120.197	143.88	143.707	140.058	86.5056	426.774	314.11	397.622	442.854	404.771	422.678	344.933	313.316	344.96	241.341	301.559	310.473	798.18	682.054	523.537	289.925	244.374	443.595	433.075	326.333	242.819	177.281	149.901	216.496	220.276
P09668		70.0369		59.6282	104.792		308.427	91.1588	152.571		354.444					59.4557	30.1517	123.132	47.0409	42.5379	80.0494	64.7688			69.6112	29.095			231.293	41.1935	50.4102	81.8941	46.3995	112.654	39.1488		38.2409	50.9981	89.7725	203.786	44.7181	93.1753	70.3381		15.2046				27.4987
P09669	843.058	554.541	910.656	608.621	746.56	698.688	927.134	820.26	755.373	595.726	771.583	965.337		80.1058	282.49	363.643	110.379	131.978	28.3653	198.422	54.4413	41.7624		32.6779	295.022	92.061	123.557	203.195	223.829	285.297	189.002	198.466	263.935	111.876	148.593	173.607	192.547	293.142	173.903	130.241	180.168	298.804	159.237	200.391	109.348	61.5299	52.7363	106.985	74.3447
P09874	4691	4546.9	4117.74	3598.47	4399.58	3744.76	3986.17	3061.71	3261.68	3129.28	3650.18	4295.74	8.42344	681.703	532.426	543.719	422.887	611.078	454.364	467.188	443.635	620.237	530.493	447.648	2042.3	1928.49	1737.18	1690.7	1776.87	1555.15	1397.68	1983.83	1625.79	1015.71	1566.47	1314.46	2502.4	3152.7	2292.58	1577.77	832.823	2031.95	1954.7	1479.54	1154.17	991.596	663.905	907.037	960.629
P09884	368.467	440.492	431.63	406.071	482.425	406.192	498.502	307.395	435.702	402.045	444.612	613.516	410.429	81.8696	71.76	79.6179	46.4514	76.6605	74.7854	45.2526	75.0838	91.1913	75.3596	47.8579	178.421	132.27	163.502	132.971	150.841	154.23	128.999	124.722	143.971	110.193	125.021	92.492	203.417	274.146	166.79	124.732	116.407	187.788	170.999	117.247	86.4571	68.9748	49.8054	54.1956	75.1774
P09913																																					2.96474
P09914	26.932	16.4914	15.0332	26.928	22.7776		44.4073	26.6692	33.5382	32.9012		52.5158					19.4235	35.1167		11.3976					35.7735							22.3633	16.4241			7.65657	26.254	18.5707	2.53886	15.7608			1.4739					3.07618	56.8364
P09923	8.13043				52.4992	25.1077												106.729																															60.3198
P09960	769.542	1007.92	816.978	794.286	1088.38	848.625	1061.59	615.391	750.277	537.787	864.127	898.696		86.6798	81.2382	59.4917	77.8254	71.2316	70.6356	49.1796	89.7161	110.076	83.1384	45.8535	166.953	192.699	149.377	190.065	180.45	219.464	168.604	171.452	162.154	92.2025	197.831	109.39	167.931	288.644	191.832	143.727	156.09	191.895	134.725	164.445	64.5765	42.1703	52.9778	82.0736	82.4495
P09972	5075.16	6387.29	5563.5	5537.3	6063.38	4403.64	7999.11	4161.26	7009.33	5666.2	5984.28	7208.49	2.6559	836.848	717.09	765.943	708.775	627.03	901.768	747.907	791.116	931.478	698.356	564.586	1697.2	2259.02	1358.02	1648.05	2249.18	1440.2	1718.31	1537.68	1466.67	1072.62	1659.02	1093.73	2031.18	2446.27	2564.92	2352.21	1551.61	2154.87	1650.95	1699.62	848.774	1090.29	815.796	760.353	956.315
P0C0L4;P0C0L5
P0C0S5;Q71UI9	6646.04	6628.87	5907.76	3950.65	5978.02	5063.9	4854.17	4578.58	4263.34	3849.99	4366.83	5647.01		475.062	324.552	259.062	249.736	395.611	434.241	184.274	302.986	425.155	332.696	234.459	954.276	1496.99	547.909	672.559	656.624	642.946	661.856	736.733	681.977	304.482	674.822	572.778	875.416	1743.84	840.822	663.834	566.13	1030.42	584.194	670.326	236.18	422.392	218.119	796.728	286.939
P0C1Z6	41.7902		85.9256	21.6523	53.9378	29.9271				38.3957	16.7876	33.8115																										18.0905
P0C2W1	140.206	270.983	54.3948	169.3	143.213	169.737	514.331	223.841	179.133	113.879	176.053	220.175		86.4139		41.3438	89.9926	55.4628	75.125		68.6938		64.7955			153.168	27.4465	10.1453	637.476	27.5234		440.672	47.6099	315.218	22.7615	22.4995	42.9717	33.8335	43.7577	583.531			455.27	376.714	82.8158	29.7315	43.2654
P0C6P0
P0C6T2	11.2171
P0C869							214.946	36.536	83.8223							6.30453			34.3444		15.5314	27.2108	25.652						69.6277		10.271		41.9381		42.9064				64.8675	50.2562	32.4915								17.4671
P0C870					18.7018		114.843		111.039	48.4637	153.729														25.4955	96.6681		41.8691	82.9741		44.1614		11.7416		12.6232			9.03304	49.5306		59.7145	92.348					3.76463
P0CAP2	59.4751	125.048	63.6735	49.2875	55.5301						56.0646	97.755								11.3911				54.5208			70.5723	48.9437					13.7783				28.2437	29.3503				52.2371				10.889
P0CG12	98.7396	201.511	139.219	110.359	192.08	150.865	633.529	106.416	102.508	230.109	178.392	279.46								37.0209		56.9896			101.9		45.929	52.7642	65.295		45.1932	30.7314	57.2837			7.0526	85.8363	86.9898	28.1304		39.5659		31.4585	54.0831	35.1334	34.7655	11.2247	50.5158
P0CG13	8.52175
P0CG20	456.586	408.468		283.939	121.502	323.266	497.314	226.671		262.227		502.797			29.5825		99.9905					124.889		25.6732	81.6179	136.882			121.323				116.389		78.9265	113.942	137.124	198.316	128.389	130.495					89.252	56.8818	67.1347	57.0685	35.7028
P0CG30	110.826	158.673	170.599	133.393	180.21	150.723	189.458	142.406	180.946	159.767	235.008	288.183												15.5222							30.9155	48.2925			37.9395	29.4164		73.2181	110.134				31.7573	63.6419					11.1641
P0CG39		67.0949	42.6742		266.956	89.8228	167.391	155.797	12808.8	9963.17	18442.5	13997.3	2.50577	1550.62	1195.9	739.491	1373.9	1247.66	1204.86		1286.19	1688.78	1197.24	944.28			27.2061	24.2861		18.5697	29.7526	58.7796			35.2541		45.1471		7.3876	42.0495	26.7268		49.9214	28.5847	11.6527	26.4435	29.8859	51.8228	1896.29
P0CI25;P0CI26											59.2895
P0CJ79;P17035;Q5VIY5;Q6ZN06;Q7L2R6;Q8N782		117.479	63.154								46.9509
P0CJ92														4.10559
P0DI81;P0DI82	68.054	156.448	57.9442	63.6514	90.174	79.7487		70.5893	141.266	90.653	88.5497	136.677												91.4832	26.0705		15.0495				10.4325		11.642			19.3805	20.1854	7.82128	46.145	15.638			12.1506	12.8159	4.90089		4.0595	8.23595
P0DJ07	142.099	150.644	95.5474	67.4196	272.029	199.707	302.228	224.36			144.086	295.484																													50.6287
P0DMM9;P0DMN0	13.5698	44.6818		57.5522	60.1181			16.5525		19.7332		61.2276																			14.1301
P0DMV8;P0DMV9	11168.1	12720.7	11798.6	10116.8	12467.7	10615.7	13732.1	8247.1	9837.61	9631.66	11384	12713.5	24.2853	1524.39	1518.07	1509.77	1355.31	1375.49	1359.57	1280.56	1263.13	1569.76	1423.3	1056.97	4452.54	4209.24	3719.58	3463.34	4204.33	3710.61	3580.14	4185.86	3631.33	2960.56	3023.81	2926.73	4579.06	6061.32	4538.66	4187.34	2759.41	4407.13	4513.41	3724.66	2247.41	2213.58	1592.25	1688	1939.29
P0DOY2;P0DOY3		90.9389	27.4106	141.731	125.955	34.0484	353.874		168.831		146.823	54.5692		62.4506	85.3007	328.921	109.11	405.776	665.684	68.2968	257.274	176.838	486.091	22.0842	115.267	158.825	31.6427	53.4253	169.762	46.8827	52.3975	102.031		99.7554	29.5687	14.3773			39.1702	346.558	264.779	226.016	168.596	113.016	13.8477		13.6105		96.0807
P0DP23;P0DP24;P0DP25	6356.66	4322.59	8423.18	4622.85	6354.31	7052.71	5502.02	7697.33	7729.65	9527.04	6897.6	10144	49.0178	729.704	903.94	805.073	671.315	475.123	514.582	705.426	667.521	673.969	888.085	799.747	1195.78	1637.25	1417.98	1075.72	1395.91	1943.45	1144.14	1444.4	2262.07	568.922	1775.55	2080.48	2909.74	5246.83	2662.6	1291.19	1458.85	2090.61	1260.84	1937.4	822.792	732.917	925.751	1047.79	1349.08
P0DP57		77.7637		126.645		58.0826	258.989	73.5327	187.587		59.0574			22.7847	22.8491	8.70717		74.3184		10.0267	18.0209	47.8854	16.1925			131.434	13.1137	73.6323	339.936	25.8124	166.653	30.7036	21.6139		320.884				69.5495	109.367	66.8831	209.507	68.204	68.4603	5.02174				10.4296
P0DPA2	15.636	219.003	21.8439																51.54								50.0394			55.7355	89.3597	48.2238														12.3065	236.711
P0DPB6	105.36	140.519	127.903	102.04	128.079	142.485	196.82	152.383	146.093	183.956	167.018	195.036		24.0549						21.3274	21.7057		15.3262	10.3509	56.5624	13.2438	123.815	120.198	94.2799	36.6257	48.7572	111.305	29.8135			14.1899	7.3506	34.697	28.9899			86.7006	50.6343	42.6015	22.3807	21.8511	10.3707	10.6346	13.1516
P0DPD7	184.214	191.27	139.958	200.847	150.387	141.616	335.534	175.601	205.795	163.175	260.99	201.816															32.4532																			4.51202	8.26534	27.5663
P0DPH7;P0DPH8	1228.76	1157.34	1158.81	927.86	759.572	920.161	925.523	829.204	1422.43	1034.26	941.874	1687.65	4.25043	263.746	224.887	272.789	144.502	169.035	150.917	147.528	228.319	193.718	228.02	197.006	898.972	485.203	313.407	576.848	531.581	306.851	309.958	287.129	497.663	482.678	453.231	476.169	577.146	884.96	787.206	459.073	244.246	334.269	412.125	314.181	133.927	131.484	295.84	192.263	310.593
P0DTE7;P0DTE8;P0DUB6				52.7113			160.422	9.88949						12.8234	32.7756			23.2331	29.3723	18.9297	42.7035	150.629			47.6166			533.31	216.664		34.8935	28.5963	24.8249	62.9562	100.795	30.598			24.3872	56.1152	71.7544	138.375	70.0576	22.1401	12.8833
P10071
P10109	125.701	189.251	233.284	97.754	253.965	236.697		140.389		131.774		250.576													55.0171					54.0691			16.2281		16.7772		28.8812									44.0317		45.1687
P10114	40.9215		69.5161	83.9913	47.6428	33.7244	39.0014	15.672			90.9639																24.5515						17.5435								5.44163	21.1034						6.76838
P10155	713.651	848.383	645.445	681.406	818.687	766.898	808.685	557.071	961.052	709.572	799.784	967.613		69.9224	56.6612	106.081	55.5845	157.61	74.1584	51.6646	88.0637	125.86	131.631	45.9406	231.123	145.828	185.632	133.737	388.394	218.361	303.125	227.238	155.507	173.845	106.224	155.849	192.254	391.242	183.97	207.036	293.031	360.049	215.238	169.366	103.583	66.9245	45.7832	65.4233	93.3491
P10176		78.2965	64.8034			37.2045		62.7299																																	24.6164			43.3888
P10253	84.1981	100.325	85.2497	93.2712	87.8856	84.3641	177.859	108.516	167.319	72.6337	127.054	112.178		17.9396	26.3363	24.3727	24.6161	48.0682	21.8512	8.24973	32.1019	50.7178	30.2	23.393	52.9564	43.8707	51.881	29.5921	142.165	56.7453	93.9297	48.8144	41.7265	77.9787	55.8405	15.7108	30.0951	47.4193	17.109	67.9157	40.036	103.012	69.6061	48.785	11.7082	6.59491	9.73837	8.92554	32.9727
P10301	280.191	287.061	343.393	282.38	329.35	270.215	259.102	258.504	299.666	222.178	296.612	331.344		51.3719	120.687	51.0657	27.6735		11.0261	22.9495	88.2074		34.5547	20.9221	46.3601	24.5596	18.9164	31.7926	68.3951	17.6532	68.6695	48.9081	78.0874	31.8844	31.883	70.3474	99.2681	102.967	46.1911	54.5527	87.6167	79.4884	47.1546	46.5789	15.674	15.4878	34.0208	21.3995	16.7656
P10321	704.756	838.812	625.624	754.294	1031.68	558.455	932.63	634.911	595.257	391.046	461.327	878.106		75.2866	40.0433	35.1762	49.2219	50.8097	50.4127	57.5574	62.2903	36.2794	40.2005	47.6072	128.791	199.22	165.018	109.048	105.02	135.977	237.379	77.8678	81.9416	62.8556	90.8027	137.541	212.174	230.562	131.996	224.233	156.105	135.309	181.999	163.061	65.4744	79.6686	57.6919	182.809	72.906
P10398	136.938	100.588	140.341	91.2977	185.451	126.327	165.728	95.8241	129.553	131.772	147.436	185.276		42.4605	51.3726	57.3831	20.1338		50.1506	37.0445	50.3607	67.7242	43.3827	29.1906	57.7842	55.1093	41.4091	45.584	37.6553	92.6247	65.2788	62.6006	36.01	11.5823	34.0753	92.4156	64.2902	101.591	41.8328	42.0236	36.0971	70.9764	43.9392	45.6084	27.0572	30.302	18.3432	27.7086	22.1821
P10412	16450	15217.8	17629.6	11008.1	13444.9	11430.8	14059.6	10073.7	9736.06	10406.3	12115.5	15182.5	69.8787	678.05	379.852	485.38	253.609	682.877	738.262	665.499	345.056	967.551	698.985	296.109	4390.45	4169.79	5232.04	4710.72	3486.5	5385.56	4051.97	4526.38	3566.42	2388.94	3494.9	3088.23	3899.25	6800.91	3799.44	3049.03	3241.57	3761.52	3370.7	2777.5	2227.78	1778.93	1484.27	2641.41	262.338
P10515	521.541	553.08	457.256	410.629	595.354	600.419	560.908	416.763	608.768	529.684	654.801	679.581		85.241	56.2469	53.5817	41.1875	96.835	55.7354	20.2345	33.5054	103.015	59.2265	23.3742	164.154	95.6406	100.37	63.5712	138.849	149.582	161.058	148.387	131.739	102.777	80.6678	75.1307	182.731	195.55	129.86	87.137	75.851	132.244	98.0479	158.397	57.7811	45.5158	30.8903	39.6715	38.0208
P10586	62.922	60.1106	79.9735	70.54	97.3969	58.3164	90.6354	51.4347	109.606	84.7681	87.7969	112.099		188.469		37.8687			222.914	18.9073		122.324	25.1603	132.955	51.1432	21.6138	18.1792	23.0875	16.5984	4.4403	32.2312	7.02165	30.6098	16.9794	16.4748	19.6769	23.4059	38.4148	24.3669	29.9448	25.2532	30.943	14.5771	27.7519	12.3322	12.8533	9.14237	15.6149	35.1685
P10589	120.331	177.881	152.6	96.8875	154.946	183.302	161.172	141.797	229.993	148.555	150.409	137.059			19.5951					8.63935		35.3204			63.4854				16.8641	31.2361	17.064	25.8812	103.28		16.0092	14.7612	25.9836	30.5269	20.5545	20.9615				11.7917	15.9123		12.8567	29.5539	24.3151
[truncated: 6,468 more rows]
[truncated: 35 more columns]

## Sheet: Peptides
PG.ProteinGroups	EG.ModifiedPeptide	20230809_AST1_EVO5_ZY_Hela_SCP_EvoCHIP_10Cells_40SPD_2Th3ms_01	20230809_AST1_EVO5_ZY_Hela_SCP_EvoCHIP_10Cells_40SPD_2Th3ms_02	20230809_AST1_EVO5_ZY_Hela_SCP_EvoCHIP_10Cells_40SPD_2Th3ms_03	20230809_AST1_EVO5_ZY_Hela_SCP_EvoCHIP_10Cells_40SPD_2Th3ms_04	20230809_AST1_EVO5_ZY_Hela_SCP_EvoCHIP_10Cells_40SPD_4Th6ms_01	20230809_AST1_EVO5_ZY_Hela_SCP_EvoCHIP_10Cells_40SPD_4Th6ms_02	20230809_AST1_EVO5_ZY_Hela_SCP_EvoCHIP_10Cells_40SPD_4Th6ms_03	20230809_AST1_EVO5_ZY_Hela_SCP_EvoCHIP_10Cells_40SPD_4Th6ms_04	20230809_AST1_EVO5_ZY_Hela_SCP_EvoCHIP_10Cells_40SPD_8Th12ms_01	20230809_AST1_EVO5_ZY_Hela_SCP_EvoCHIP_10Cells_40SPD_8Th12ms_02	20230809_AST1_EVO5_ZY_Hela_SCP_EvoCHIP_10Cells_40SPD_8Th12ms_03	20230809_AST1_EVO5_ZY_Hela_SCP_EvoCHIP_10Cells_40SPD_8Th12ms_04	20230809_AST1_EVO5_ZY_Hela_SCP_EvoCHIP_1Cell_40SPD_16Th24ms_01	20230809_AST1_EVO5_ZY_Hela_SCP_EvoCHIP_1Cell_40SPD_16Th24ms_02	20230809_AST1_EVO5_ZY_Hela_SCP_EvoCHIP_1Cell_40SPD_16Th24ms_03	20230809_AST1_EVO5_ZY_Hela_SCP_EvoCHIP_1Cell_40SPD_16Th24ms_04	20230809_AST1_EVO5_ZY_Hela_SCP_EvoCHIP_1Cell_40SPD_16Th24ms_05	20230809_AST1_EVO5_ZY_Hela_SCP_EvoCHIP_1Cell_40SPD_16Th24ms_06	20230809_AST1_EVO5_ZY_Hela_SCP_EvoCHIP_1Cell_40SPD_16Th24ms_07	20230809_AST1_EVO5_ZY_Hela_SCP_EvoCHIP_1Cell_40SPD_16Th24ms_08	20230809_AST1_EVO5_ZY_Hela_SCP_EvoCHIP_1Cell_40SPD_16Th24ms_09	20230809_AST1_EVO5_ZY_Hela_SCP_EvoCHIP_1Cell_40SPD_16Th24ms_10	20230809_AST1_EVO5_ZY_Hela_SCP_EvoCHIP_1Cell_40SPD_16Th24ms_11	20230809_AST1_EVO5_ZY_Hela_SCP_EvoCHIP_1Cell_40SPD_16Th24ms_12	20230809_AST1_EVO5_ZY_Hela_SCP_EvoCHIP_1Cell_40SPD_2Th3ms_01	20230809_AST1_EVO5_ZY_Hela_SCP_EvoCHIP_1Cell_40SPD_2Th3ms_02	20230809_AST1_EVO5_ZY_Hela_SCP_EvoCHIP_1Cell_40SPD_2Th3ms_03	20230809_AST1_EVO5_ZY_Hela_SCP_EvoCHIP_1Cell_40SPD_2Th3ms_04	20230809_AST1_EVO5_ZY_Hela_SCP_EvoCHIP_1Cell_40SPD_2Th3ms_05	20230809_AST1_EVO5_ZY_Hela_SCP_EvoCHIP_1Cell_40SPD_2Th3ms_06	20230809_AST1_EVO5_ZY_Hela_SCP_EvoCHIP_1Cell_40SPD_2Th3ms_07	20230809_AST1_EVO5_ZY_Hela_SCP_EvoCHIP_1Cell_40SPD_2Th3ms_08	20230809_AST1_EVO5_ZY_Hela_SCP_EvoCHIP_1Cell_40SPD_2Th3ms_09	20230809_AST1_EVO5_ZY_Hela_SCP_EvoCHIP_1Cell_40SPD_2Th3ms_10	20230809_AST1_EVO5_ZY_Hela_SCP_EvoCHIP_1Cell_40SPD_2Th3ms_11	20230809_AST1_EVO5_ZY_Hela_SCP_EvoCHIP_1Cell_40SPD_2Th3ms_12	20230809_AST1_EVO5_ZY_Hela_SCP_EvoCHIP_1Cell_40SPD_4Th6ms_01	20230809_AST1_EVO5_ZY_Hela_SCP_EvoCHIP_1Cell_40SPD_4Th6ms_02	20230809_AST1_EVO5_ZY_Hela_SCP_EvoCHIP_1Cell_40SPD_4Th6ms_03	20230809_AST1_EVO5_ZY_Hela_SCP_EvoCHIP_1Cell_40SPD_4Th6ms_04	20230809_AST1_EVO5_ZY_Hela_SCP_EvoCHIP_1Cell_40SPD_4Th6ms_05	20230809_AST1_EVO5_ZY_Hela_SCP_EvoCHIP_1Cell_40SPD_4Th6ms_06	20230809_AST1_EVO5_ZY_Hela_SCP_EvoCHIP_1Cell_40SPD_4Th6ms_07	20230809_AST1_EVO5_ZY_Hela_SCP_EvoCHIP_1Cell_40SPD_4Th6ms_08	20230809_AST1_EVO5_ZY_Hela_SCP_EvoCHIP_1Cell_40SPD_4Th6ms_09	20230809_AST1_EVO5_ZY_Hela_SCP_EvoCHIP_1Cell_40SPD_4Th6ms_10	20230809_AST1_EVO5_ZY_Hela_SCP_EvoCHIP_1Cell_40SPD_4Th6ms_11	20230809_AST1_EVO5_ZY_Hela_SCP_EvoCHIP_1Cell_40SPD_4Th6ms_12
[truncated: 123,095 more rows]
[truncated: 36 more columns]
