# Supplementary material for: Enhanced sensitivity and scalability with a Chip-Tip workflow enables deep single-cell proteomics
Source: Nat Methods. 2025 Jan 16;22(3):499–509. doi: 10.1038/s41592-024-02558-2 (PMC11903336; doi:10.1038/s41592-024-02558-2)
Supplement: Supplementary file 3 — Protein quantities in iPSCs and EBs single-cell samples. [file 41592_2024_2558_MOESM3_ESM.xlsx]

## Sheet: Prot_EB_iPSC
Supplementary Table 2 | Protein quantities in iPSCs and EBs
PG.ProteinGroups	PG.Genes	PG.ProteinDescriptions	PG.ProteinNames	EB_1Cellc_10	EB_1Cellc_13	EB_1Cellc_19	EB_1Cellc_20	EB_1Cellc_21	EB_1Cellc_23	EB_1Cellc_24	EB_1Cellc_25	EB_1Cellc_26	EB_1Cellc_29	EB_1Cellc_30	EB_1Cellc_33	EB_1Cellc_34	EB_1Cellc_35	EB_1Cellc_36	EB_1Cellc_37	EB_1Cellc_38	EB_1Cellc_40	EB_1Cellc_41	EB_1Cellc_42	EB_1Cellc_46	EB_1Cellc_47	EB_1Cellc_48	EB_1Cellc_5	EB_1Cellc_50	EB_1Cellc_51	EB_1Cellc_53	EB_1Cellc_55	EB_1Cellc_56	EB_1Cellc_57	EB_1Cellc_59	EB_1Cellc_62	EB_1Cellc_64	EB_1Cellc_65	EB_1Cellc_66	EB_1Cellc_68	EB_1Cellc_69	EB_1Cellc_7	EB_1Cellc_70	EB_1Cellc_71	EB_1Cellc_74	EB_1Cellc_77	EB_1Cellc_79	EB_1Cellc_8	EB_1Cellc_81	EB_1Cellc_82
A0A024R1R8;Q9Y2S6	hCG_2014768;TMA7	Translation machinery-associated protein 7	A0A024R1R8_HUMAN;TMA7_HUMAN	575.532	569.202	542.727	769.509	859.902	537.453	206.29	936.343	792.238	1814.63	708.277	1159.54	538.885	428.428	409.348	962.232	288.197	1048.42	821.077	642.693	788.091	611.804	467.158	712.901	1002.97	879.202	807.223	910.77	1095.31	1098.58	1184.17	1231.55	533.793	694.718	1146.35	720.331	796.71	1105.23	627.695	608.052	756.29	824.337	877.379	930.917	657.67	648.774
A0A024RBG1	NUDT4B	Diphosphoinositol polyphosphate phosphohydrolase NUDT4B	NUD4B_HUMAN	26.1333	15.7423	17.4994	31.7785	36.4057	15.7134	17.6771	26.1296	20.9786	37.2375	31.694	18.9149	33.8896	13.1239	NA	28.6991	20.6718	34.4349	19.2757	31.2676	30.5109	16.8584	16.4888	54.7765	17.2633	35.1028	14.7489	23.2581	14.596	32.3748	43.1887	35.2273	36.8762	19.3393	45.8232	33.7236	28.9074	71.3129	19.6163	26.8806	47.4477	21.226	44.8513	27.6847	15.3282	46.8712
A0A075B6H7;A0A0C4DH55;A0A0C4DH90;P01624	IGKV3-7;IGKV3D-7;IGKV3OR2-268;IGKV3-15	Probable non-functional immunoglobulin kappa variable 3-7;Immunoglobulin kappa variable 3D-7;Immunoglobulin kappa variable 3/OR2-268 (non-functional) (Fragment);Immunoglobulin kappa variable 3-15	KV37_HUMAN;KVD07_HUMAN;A0A0C4DH90_HUMAN;KV315_HUMAN	183.875	82.6937	NA	8.74775	NA	NA	NA	NA	97.2796	NA	NA	NA	NA	NA	NA	27.9518	NA	40.2192	61.195	16.2455	NA	NA	NA	32.8847	NA	NA	NA	NA	NA	NA	NA	14.8916	NA	NA	NA	NA	NA	NA	NA	NA	NA	84.8228	NA	NA	NA	NA
A0A075B6H7;A0A0C4DH55;P01624	IGKV3-7;IGKV3D-7;IGKV3-15	Probable non-functional immunoglobulin kappa variable 3-7;Immunoglobulin kappa variable 3D-7;Immunoglobulin kappa variable 3-15	KV37_HUMAN;KVD07_HUMAN;KV315_HUMAN	NA	NA	NA	NA	NA	NA	NA	NA	NA	NA	NA	NA	NA	NA	NA	NA	NA	NA	NA	NA	NA	NA	NA	NA	NA	NA	NA	NA	NA	NA	NA	NA	NA	NA	NA	NA	NA	NA	NA	NA	NA	NA	NA	NA	NA	NA
A0A075B6K5;P80748	IGLV3-9;IGLV3-21	Immunoglobulin lambda variable 3-9;Immunoglobulin lambda variable 3-21	LV39_HUMAN;LV321_HUMAN	14.6832	34.3838	NA	NA	NA	NA	NA	NA	26.5493	NA	NA	NA	NA	NA	NA	NA	NA	NA	NA	NA	NA	NA	NA	NA	NA	NA	NA	NA	NA	NA	NA	NA	NA	NA	NA	NA	NA	NA	NA	NA	NA	14.5308	NA	NA	NA	NA
A0A075B6P5;P01615	IGKV2-28;IGKV2D-28	Immunoglobulin kappa variable 2-28;Immunoglobulin kappa variable 2D-28	KV228_HUMAN;KVD28_HUMAN	0.488483	0.329508	NA	NA	NA	NA	NA	NA	0.21428	NA	NA	NA	NA	NA	NA	NA	NA	NA	NA	NA	NA	NA	NA	NA	NA	NA	NA	NA	NA	NA	NA	NA	NA	NA	NA	NA	NA	NA	NA	NA	NA	NA	NA	NA	NA	NA
A0A087X1C1;P0CG34;P0CG35	TMSB15B;TMSB15A;TMSB15B	Thymosin beta-15B;Thymosin beta-15A;Thymosin beta-15B	A0A087X1C1_HUMAN;TB15A_HUMAN;TB15B_HUMAN	15.5912	NA	NA	4.35802	23.1236	NA	NA	20.5444	NA	48.5747	7.82861	20.0472	9.85021	NA	NA	3.91224	NA	40.5041	NA	11.3457	13.7328	NA	NA	29.412	NA	15.808	NA	21.8491	23.6235	31.0217	92.6871	NA	NA	14.096	13.2343	NA	19.6433	NA	NA	NA	21.3932	8.76522	NA	14.9614	NA	9.74405
A0A087X1C5;A0A1B0GTQ1;P10635	CYP2D7;;CYP2D6	Putative cytochrome P450 2D7;Uncharacterized protein;Cytochrome P450 2D6	CP2D7_HUMAN;A0A1B0GTQ1_HUMAN;CP2D6_HUMAN	NA	NA	NA	NA	6.58834	NA	NA	23.2951	NA	31.3343	NA	NA	NA	NA	NA	NA	NA	NA	NA	5.14125	NA	NA	NA	NA	NA	NA	NA	NA	NA	NA	NA	NA	NA	NA	18.585	NA	17.5548	NA	NA	NA	25.4292	NA	NA	NA	NA	NA
A0A096LP01	SMIM26	Small integral membrane protein 26	SIM26_HUMAN	NA	NA	NA	NA	NA	NA	NA	NA	NA	NA	NA	NA	NA	NA	NA	NA	NA	NA	NA	NA	NA	NA	NA	NA	NA	NA	NA	NA	NA	NA	NA	NA	NA	NA	NA	NA	NA	NA	NA	NA	NA	NA	NA	NA	NA	NA
A0A0A0MRZ8;P04433	IGKV3D-11;IGKV3-11	Immunoglobulin kappa variable 3D-11;Immunoglobulin kappa variable 3-11	KVD11_HUMAN;KV311_HUMAN	52.0352	56.5115	NA	NA	NA	NA	NA	NA	50.3524	NA	NA	NA	NA	NA	NA	NA	NA	NA	NA	NA	NA	NA	NA	NA	NA	NA	NA	NA	NA	NA	NA	NA	NA	NA	NA	NA	NA	NA	NA	NA	NA	NA	NA	NA	NA	NA
A0A0B4J1W7;E9PIF3;E9PJI5;E9PKD4;F8WFD2;P0DM63;Q9UND3	NPIPA9;NPIPA2;NPIPA7;NPIPA5;NPIPA3;NPIPA8;NPIPA1	Nuclear pore complex-interacting protein family member A9;Nuclear pore complex-interacting protein family member A2;Nuclear pore complex-interacting protein family member A7;Nuclear pore complex-interacting protein family member A5;Nuclear pore complex-interacting protein family member A3;Nuclear pore complex-interacting protein family member A8;Nuclear pore complex-interacting protein family mem…	NPIA9_HUMAN;NPIA2_HUMAN;NPIA7_HUMAN;NPIA5_HUMAN;NPIA3_HUMAN;NPIA8_HUMAN;NPIA1_HUMAN	NA	NA	NA	NA	NA	NA	NA	NA	NA	NA	NA	NA	NA	NA	NA	NA	NA	NA	NA	NA	NA	NA	NA	NA	NA	NA	NA	NA	NA	NA	NA	NA	NA	NA	NA	NA	NA	NA	NA	NA	NA	NA	NA	NA	NA	NA
A0A0B4J2A2	PPIAL4C	Peptidyl-prolyl cis-trans isomerase A-like 4C	PAL4C_HUMAN	NA	NA	NA	NA	NA	NA	NA	NA	NA	NA	NA	NA	NA	NA	NA	NA	NA	NA	NA	NA	NA	NA	NA	NA	NA	NA	NA	NA	NA	NA	NA	NA	NA	NA	NA	NA	NA	NA	NA	NA	NA	NA	NA	NA	NA	NA
A0A0B4J2B5	IGHV3OR16-9	Immunoglobulin heavy variable 3/OR16-9 (non-functional) (Fragment)	A0A0B4J2B5_HUMAN	89.9309	25.5428	NA	NA	NA	NA	NA	NA	24.5257	NA	NA	NA	NA	NA	NA	NA	10.8413	NA	23.6205	16.8965	NA	NA	NA	6.16467	NA	NA	NA	NA	NA	NA	NA	NA	NA	NA	NA	NA	NA	NA	NA	NA	NA	42.6319	NA	NA	4.14295	NA
A0A0B4J2D5;P0DPI2	GATD3B;GATD3	Putative glutamine amidotransferase-like class 1 domain-containing protein 3B, mitochondrial;Glutamine amidotransferase-like class 1 domain-containing protein 3, mitochondrial	GAL3B_HUMAN;GAL3A_HUMAN	46.3472	25.3182	36.375	27.9838	70.8853	14.2961	NA	65.9124	29.9848	295.512	36.5176	92.4702	30.5921	28.8704	NA	111.931	38.0661	122.442	50.6655	42.3437	37.3186	16.319	26.5879	49.2495	27.5801	56.0538	189.493	23.5768	132.779	97.5703	108.102	58.7737	22.2894	18.6892	83.3209	59.479	50.1741	168.013	62.4743	34.5118	75.2965	26.8715	NA	72.8636	NA	24.5602
A0A0B4J2E5;Q15269	LOC102724159;PWP2	Utp12 domain-containing protein;Periodic tryptophan protein 2 homolog	A0A0B4J2E5_HUMAN;PWP2_HUMAN	19.0356	31.8948	48.0425	11.4046	31.4046	NA	6.77073	41.7616	12.8301	129.666	23.0519	45.3208	11.4471	24.386	NA	43.2502	19.721	81.0514	37.7229	15.5477	11.9615	14.4481	11.6607	36.4411	21.8638	25.074	135.283	24.6833	48.8183	40.4136	56.8494	30.5181	11.1506	31.1481	39.2958	13.9028	35.314	78.3741	24.7154	20.5259	20.3316	18.1114	14.9105	81.5387	NA	25.639
A0A0B4J2F0	PIGBOS1	Protein PIGBOS1	PIOS1_HUMAN	NA	NA	NA	NA	NA	NA	NA	NA	NA	NA	NA	NA	NA	NA	NA	NA	NA	NA	NA	NA	NA	NA	NA	NA	NA	NA	NA	NA	NA	NA	NA	NA	NA	NA	NA	NA	NA	57.6048	NA	NA	NA	NA	NA	NA	NA	NA
A0A0C4DH25	IGKV3D-20	Immunoglobulin kappa variable 3D-20	KVD20_HUMAN	35.7602	14.7625	NA	NA	NA	NA	NA	NA	2.0446	NA	NA	NA	NA	NA	NA	NA	NA	NA	NA	NA	NA	NA	NA	NA	NA	NA	NA	NA	NA	NA	NA	NA	NA	NA	NA	NA	NA	NA	NA	NA	NA	NA	NA	NA	NA	NA
A0A0U1RRE5	NBDY	Negative regulator of P-body association	NBDY_HUMAN	NA	7.40975	NA	NA	20.7228	NA	NA	NA	NA	32.7779	NA	21.8156	10.5618	NA	NA	47.6735	NA	59.8664	NA	NA	15.279	5.55694	NA	38.7975	NA	46.6812	NA	NA	46.1453	NA	27.9146	18.4615	NA	NA	41.4224	13.3755	12.1844	44.2142	NA	NA	37.6506	NA	NA	51.1996	NA	7.34036
A0A0U1RRL7	MMP24OS	Protein MMP24OS	MMPOS_HUMAN	NA	NA	NA	NA	NA	NA	NA	2.31522	2.27369	6.08684	NA	NA	NA	NA	NA	NA	NA	NA	NA	NA	NA	NA	NA	NA	NA	NA	6.9713	NA	NA	NA	4.85043	NA	3.29427	NA	NA	NA	NA	NA	NA	NA	NA	NA	NA	NA	NA	NA
A0A1B0GTE1;Q96NU0;Q9BZ76	CNTNAP3C;CNTNAP3B;CNTNAP3	Contactin-associated protein family member 3C (Fragment);Contactin-associated protein-like 3B;Contactin-associated protein-like 3	A0A1B0GTE1_HUMAN;CNT3B_HUMAN;CNTP3_HUMAN	NA	NA	NA	NA	NA	NA	NA	82.989	102.584	NA	NA	86.2961	19.49	NA	NA	134.302	NA	82.0337	NA	58.604	NA	NA	NA	NA	NA	NA	NA	63.1504	86.4217	NA	NA	NA	NA	NA	327.511	48.3335	NA	NA	NA	22.7736	31.7764	NA	NA	106.61	NA	33.5016
A0A1B0GTW7	LMLN2	Leishmanolysin-like peptidase 2	LMLN2_HUMAN	NA	NA	NA	NA	103.413	NA	NA	139.284	84.3877	170.262	192.716	142.732	43.4204	NA	NA	52.4428	NA	129.68	NA	144.876	NA	160.196	17.3852	NA	59.7313	178.193	255.925	62.905	NA	42.3244	139.934	NA	NA	NA	NA	NA	NA	NA	NA	72.598	NA	114.541	210.936	NA	NA	NA
A0A1B0GWK0	PVALEF	Parvalbumin-like EF-hand-containing protein	PVLEF_HUMAN	NA	NA	NA	NA	NA	NA	NA	NA	NA	NA	NA	NA	NA	NA	NA	NA	NA	NA	NA	NA	NA	NA	NA	NA	NA	NA	NA	NA	NA	NA	NA	NA	NA	NA	NA	NA	NA	NA	NA	NA	NA	11.0981	NA	NA	NA	NA
A0A1W2PQ73;P41162;Q6ZN32	ERFL;ETV3;ETV3L	ETS domain-containing transcription factor ERF-like;ETS translocation variant 3;ETS translocation variant 3-like protein	ERFL_HUMAN;ETV3_HUMAN;ETV3L_HUMAN	NA	NA	NA	NA	NA	NA	NA	NA	NA	NA	NA	NA	NA	NA	NA	NA	NA	NA	NA	NA	NA	NA	NA	NA	NA	NA	NA	NA	NA	NA	NA	NA	NA	NA	NA	NA	NA	NA	NA	NA	NA	NA	NA	NA	NA	NA
A0A1W2PR95	IGBP1C	Immunoglobulin-binding protein 1 family member C	IGB1C_HUMAN	NA	NA	NA	NA	NA	NA	NA	NA	NA	NA	NA	NA	NA	NA	NA	NA	NA	NA	NA	NA	NA	NA	NA	NA	NA	NA	NA	NA	NA	NA	NA	NA	NA	NA	NA	NA	NA	NA	NA	NA	NA	NA	NA	NA	NA	NA
A0A2R8Y7D0	TINCR	Ubiquitin domain-containing protein TINCR	TINCR_HUMAN	NA	NA	NA	NA	NA	NA	NA	NA	NA	NA	NA	NA	NA	NA	NA	NA	NA	NA	18.1933	NA	NA	NA	NA	NA	NA	NA	NA	NA	NA	NA	NA	NA	NA	NA	NA	NA	NA	NA	NA	NA	NA	NA	21.1808	NA	5.13051	NA
A0A2R8YE69;P0CG41;Q8IX94	;CTAGE8;CTAGE4	Uncharacterized protein;cTAGE family member 8;cTAGE family member 4	A0A2R8YE69_HUMAN;CTGE8_HUMAN;CTGE4_HUMAN	NA	NA	NA	NA	NA	NA	NA	NA	NA	45.682	NA	NA	NA	NA	NA	NA	NA	46.4711	NA	NA	18.7882	NA	NA	NA	NA	46.9281	121.147	NA	NA	52.7827	NA	NA	NA	NA	NA	NA	NA	NA	NA	24.7329	NA	NA	NA	NA	NA	22.5947
A0A2R8YFR7;A5YM69;Q12774	;ARHGEF35;ARHGEF5	DH domain-containing protein;Rho guanine nucleotide exchange factor 35;Rho guanine nucleotide exchange factor 5	A0A2R8YFR7_HUMAN;ARG35_HUMAN;ARHG5_HUMAN	NA	NA	NA	3.83101	12.3888	NA	NA	16.3319	NA	NA	NA	NA	NA	NA	NA	13.6177	NA	NA	NA	NA	NA	NA	NA	19.5858	NA	NA	NA	NA	NA	NA	NA	NA	NA	NA	NA	NA	NA	NA	NA	NA	NA	NA	NA	NA	NA	NA
A0A576	TRBV3-1	T cell receptor beta variable 3-1	TVB31_HUMAN	NA	NA	NA	NA	NA	NA	NA	NA	NA	NA	NA	NA	NA	NA	NA	NA	NA	NA	NA	NA	NA	NA	NA	NA	NA	NA	NA	NA	NA	NA	NA	NA	NA	NA	NA	NA	NA	NA	NA	NA	NA	NA	NA	NA	NA	NA
A0A590UK10;Q6ZSZ5	ARHGEF18	Rho guanine nucleotide exchange factor 18 (Fragment);Rho guanine nucleotide exchange factor 18	A0A590UK10_HUMAN;ARHGI_HUMAN	NA	22.0083	9.0793	NA	NA	NA	NA	8.68301	NA	22.7173	2.95674	NA	5.9525	6.58906	NA	11.9442	NA	18.6382	60.8013	NA	7.76086	9.61057	NA	24.9073	18.2693	NA	NA	NA	11.2887	27.0675	26.5921	6.65791	NA	NA	16.4908	25.7856	16.0409	15.9688	NA	8.49386	11.8515	NA	NA	6.6861	NA	NA
A0A8I5QJS6	NA	Uncharacterized protein	A0A8I5QJS6_HUMAN	NA	NA	NA	NA	NA	NA	NA	NA	NA	NA	NA	NA	NA	NA	NA	NA	NA	NA	NA	NA	NA	NA	NA	NA	NA	NA	NA	NA	NA	NA	NA	NA	NA	NA	NA	NA	NA	NA	NA	NA	NA	NA	NA	NA	NA	NA
A0AV96	RBM47	RNA-binding protein 47	RBM47_HUMAN	NA	NA	20.6577	3.29195	56.3065	NA	NA	18.3882	7.06397	50.0681	6.79012	3.09008	10.5692	NA	NA	15.1855	NA	10.4183	NA	4.96314	24.3983	7.36203	NA	15.9012	3.76609	7.95099	34.6078	NA	12.0797	40.3325	11.0023	15.3779	NA	13.2319	32.7455	17.8397	8.05484	35.5962	4.91006	NA	NA	NA	NA	24.5294	29.5189	7.40183
A0AVF1	TTC26	Intraflagellar transport protein 56	IFT56_HUMAN	NA	NA	NA	NA	NA	NA	NA	NA	NA	NA	NA	NA	NA	NA	NA	NA	NA	NA	NA	NA	NA	NA	NA	NA	NA	NA	NA	NA	NA	NA	NA	NA	NA	NA	NA	NA	NA	NA	NA	NA	NA	NA	NA	NA	NA	NA
A0AVI2	FER1L5	Fer-1-like protein 5	FR1L5_HUMAN	NA	NA	NA	NA	NA	NA	NA	NA	NA	NA	NA	NA	NA	NA	NA	NA	NA	19.0724	NA	NA	NA	NA	8.89947	NA	NA	NA	37.2823	NA	NA	367.857	7.13744	NA	NA	NA	243.698	1246.65	60.795	25.3766	NA	34.8853	52.3497	58.1626	NA	NA	NA	NA
A0AVT1	UBA6	Ubiquitin-like modifier-activating enzyme 6	UBA6_HUMAN	60.715	37.4976	43.4753	53.8636	95.0195	36.715	NA	109.056	41.5462	237.949	51.0221	85.8089	55.8566	33.0743	17.1455	120.976	47.0473	120.972	71.6513	46.2402	46.5743	23.4021	20.6776	72.2275	47.0995	84.869	51.2528	44.6287	63.5516	134.528	130.771	66.9769	44.3001	43.2639	108.839	61.107	64.6179	273.898	48.878	58.3689	62.3674	49.9734	37.5575	91.4731	19.9143	34.4632
A0FGR8	ESYT2	Extended synaptotagmin-2	ESYT2_HUMAN	36.3669	NA	15.5727	32.7894	56.0281	NA	NA	43.0364	25.2358	146.593	31.1539	47.1343	37.5084	26.73	NA	49.886	22.2575	57.7648	NA	25.7725	33.1176	20.4905	20.5864	41.12	11.1757	69.726	121.862	28.3844	28.7354	74.4507	75.0981	40.9259	30.9494	23.6516	70.3652	42.6272	31.0425	154.216	26.1831	27.9296	58.1143	38.3372	10.5936	37.513	12.5216	51.7244
A0FGR9	ESYT3	Extended synaptotagmin-3	ESYT3_HUMAN	NA	NA	NA	NA	NA	NA	NA	NA	NA	NA	NA	NA	NA	NA	NA	NA	NA	10.2107	11.7556	NA	NA	NA	NA	29.8121	NA	NA	NA	NA	NA	NA	NA	NA	NA	NA	NA	NA	NA	11.255	NA	NA	NA	20.2205	100.778	NA	NA	NA
A0JLT2	MED19	Mediator of RNA polymerase II transcription subunit 19	MED19_HUMAN	NA	NA	NA	NA	36.0677	NA	NA	NA	NA	NA	NA	NA	NA	NA	NA	NA	NA	40.9704	NA	NA	NA	NA	5.03576	6.90446	NA	NA	NA	NA	NA	NA	NA	NA	NA	NA	NA	NA	NA	NA	NA	NA	NA	NA	NA	NA	NA	NA
A0JNW5	UHRF1BP1L	UHRF1-binding protein 1-like	UH1BL_HUMAN	NA	NA	NA	NA	NA	NA	NA	NA	NA	NA	NA	NA	NA	NA	NA	NA	NA	NA	NA	NA	NA	NA	NA	NA	NA	NA	5.51597	NA	NA	NA	NA	NA	NA	NA	5.77488	NA	NA	NA	NA	NA	NA	8.36639	NA	9.51289	NA	NA
A0MZ66	SHTN1	Shootin-1	SHOT1_HUMAN	34.9569	17.6333	24.2401	16.6175	67.1929	19.8687	NA	74.7829	26.1524	206.911	20.897	32.6368	23.6834	18.1311	25.3738	114.538	24.1324	87.745	28.3876	25.4916	24.7225	14.9958	7.68099	45.1283	34.8524	23.3183	56.1724	22.1849	50.605	95.7878	46.4276	60.5866	18.8361	34.5799	112.181	30.8344	51.0386	256.402	14.5744	24.7485	24.6893	43.4965	43.7224	58.8228	NA	30.4004
A0PJW6	TMEM223	Transmembrane protein 223	TM223_HUMAN	NA	NA	NA	NA	NA	NA	NA	NA	NA	NA	NA	NA	NA	NA	NA	NA	NA	NA	NA	NA	NA	NA	NA	NA	17.5801	NA	NA	32.1018	NA	NA	NA	NA	NA	NA	NA	28.0867	NA	NA	NA	NA	NA	NA	NA	NA	NA	NA
A0PK00	TMEM120B	Transmembrane protein 120B	T120B_HUMAN	NA	NA	NA	NA	NA	NA	NA	21.2119	NA	8.4965	NA	6.5786	NA	NA	NA	12.5429	NA	NA	NA	NA	2.98561	NA	NA	NA	NA	NA	NA	NA	NA	8.59153	NA	28.3793	NA	NA	NA	NA	NA	17.6028	NA	8.36555	NA	NA	NA	NA	NA	NA
A1A4G5	LNP1	Leukemia NUP98 fusion partner 1	LNP1_HUMAN	22.2295	NA	NA	NA	NA	NA	NA	NA	NA	NA	NA	NA	NA	NA	NA	NA	NA	NA	351.155	NA	NA	NA	NA	NA	NA	NA	NA	NA	NA	NA	NA	18.0403	NA	NA	NA	NA	NA	NA	12.5447	NA	NA	207.431	NA	NA	NA	NA
A1A4S6	ARHGAP10	Rho GTPase-activating protein 10	RHG10_HUMAN	39.4621	4.66852	NA	15.4244	23.1905	NA	NA	30.0713	25.3089	66.0219	23.2869	24.4547	12.6955	NA	17.7181	19.0472	12.671	27.9865	NA	9.8252	17.0901	16.3336	12.6762	16.1606	11.6297	11.6853	42.6194	10.7888	24.1434	48.6577	19.8399	18.3313	NA	19.853	27.9322	20.3412	14.0306	37.6634	3.27759	26.7097	22.2984	NA	NA	8.93407	NA	3.90002
A1KXE4	FAM168B	Myelin-associated neurite-outgrowth inhibitor	F168B_HUMAN	NA	NA	NA	4.13569	NA	NA	NA	12.8217	NA	NA	NA	NA	26.4802	NA	NA	NA	NA	NA	NA	22.8649	NA	NA	NA	NA	NA	17.5056	NA	NA	NA	NA	55.6539	NA	NA	NA	NA	NA	24.3403	NA	NA	36.1986	25.1847	NA	NA	23.575	NA	NA
A1L020	MEX3A	RNA-binding protein MEX3A	MEX3A_HUMAN	NA	NA	NA	NA	NA	NA	NA	15.1277	NA	NA	NA	NA	NA	NA	NA	15.2568	NA	8.30394	NA	3.74931	NA	NA	NA	17.6229	13.4569	NA	22.5199	NA	9.80259	12.1329	6.42505	NA	NA	NA	19.3026	NA	7.18458	44.6966	NA	NA	NA	22.1569	NA	25.4242	NA	NA
A1L0T0	ILVBL	2-hydroxyacyl-CoA lyase 2	HACL2_HUMAN	24.4787	21.8387	20.1312	22.0902	17.3605	NA	NA	21.5406	10.6826	40.5414	6.82597	12.7347	19.0587	10.7099	NA	30.1747	11.3375	21.3562	43.3648	10.0018	8.54245	9.4576	13.4775	19.0356	9.28779	14.5959	34.5509	13.6009	23.401	13.7125	41.3421	17.1774	12.897	23.424	12.0158	19.6839	28.5833	13.4316	14.9462	21.8221	21.1608	32.879	13.5649	14.6767	NA	11.3425
A1L170	C1orf226	Uncharacterized protein C1orf226	CA226_HUMAN	NA	NA	NA	NA	NA	NA	NA	NA	NA	NA	NA	NA	NA	NA	NA	NA	NA	NA	NA	NA	NA	NA	NA	NA	NA	NA	NA	NA	NA	NA	NA	NA	NA	NA	NA	NA	NA	NA	NA	NA	NA	NA	NA	NA	NA	NA
A1L390	PLEKHG3	Pleckstrin homology domain-containing family G member 3	PKHG3_HUMAN	13.2981	11.7089	9.344	15.8696	13.1257	11.6609	NA	17.0879	17.3231	52.3648	19.5737	14.7804	10.7373	10.8404	NA	23.2576	NA	31.7408	13.2692	NA	13.1713	NA	13.017	27.0758	10.7546	27.2646	43.9255	6.64635	11.0228	33.9209	22.9818	16.1419	15.2036	7.21929	31.022	12.651	18.776	93.9445	10.1884	16.1716	19.1511	27.0044	NA	18.7614	NA	21.265
A1X283	SH3PXD2B	SH3 and PX domain-containing protein 2B	SPD2B_HUMAN	43.6597	26.0022	43.9344	38.8142	65.1828	34.665	24.5	105.555	33.2945	138.944	36.2038	77.4753	35.1934	34.1741	21.2851	94.3455	44.9987	142.794	59.5375	54.1988	49.6151	28.0317	34.6612	60.7696	43.965	49.1682	69.412	27.8743	69.3295	101.361	89.0182	37.9095	34.7403	32.6715	82.8306	48.0102	45.1183	186.782	40.5048	31.205	62.7847	49.8305	53.8878	57.8319	45.2215	36.8576
A2IDD5	CCDC78	Coiled-coil domain-containing protein 78	CCD78_HUMAN	NA	NA	NA	NA	NA	NA	NA	NA	NA	NA	NA	NA	NA	NA	NA	NA	NA	NA	NA	NA	NA	NA	NA	NA	NA	NA	NA	NA	NA	NA	NA	NA	NA	NA	NA	NA	NA	NA	NA	NA	NA	NA	NA	NA	NA	NA
A2RRP1	NBAS	NBAS subunit of NRZ tethering complex	NBAS_HUMAN	11.9476	2.09602	NA	6.29041	9.59989	45.3638	NA	5.25814	4.05781	14.7022	4.93119	6.97284	8.1023	12.8137	NA	8.36588	7.86333	9.10238	NA	3.83517	8.59213	1.61355	3.25178	NA	16.5708	10.0008	15.1417	14.5984	6.14754	6.4289	10.9437	4.34796	6.89826	9.36502	7.81776	7.01355	13.3694	16.5645	5.55706	10.1938	7.96125	10.3974	NA	NA	NA	4.32107
A2RUC4	TYW5	tRNA wybutosine-synthesizing protein 5	TYW5_HUMAN	NA	NA	7.0717	NA	5.19371	NA	NA	12.6081	4.92018	13.9008	9.76089	NA	9.55738	NA	NA	6.73242	NA	NA	NA	22.0001	NA	NA	9.22482	NA	20.4768	11.8964	17.8923	7.0676	35.0226	27.8633	NA	9.59196	NA	10.4571	NA	11.4809	NA	18.5846	NA	9.97462	16.1823	33.5751	16.6158	20.8407	NA	13.0756
A2RUS2	DENND3	DENN domain-containing protein 3	DEND3_HUMAN	NA	NA	NA	NA	NA	NA	NA	6.98381	NA	NA	NA	NA	NA	NA	NA	NA	NA	NA	NA	NA	NA	NA	NA	NA	NA	NA	NA	NA	NA	NA	NA	NA	NA	NA	14.2809	NA	NA	NA	NA	NA	NA	NA	NA	NA	NA	NA
A2VDJ0	TMEM131L	Transmembrane protein 131-like	T131L_HUMAN	NA	NA	NA	NA	NA	NA	NA	NA	NA	NA	NA	NA	NA	NA	NA	NA	NA	NA	NA	NA	NA	NA	NA	NA	NA	NA	NA	NA	NA	NA	NA	NA	NA	NA	NA	NA	NA	NA	NA	NA	NA	NA	NA	NA	NA	NA
A3KMH1	VWA8	von Willebrand factor A domain-containing protein 8	VWA8_HUMAN	NA	17.5662	7.68449	NA	13.1849	NA	NA	NA	NA	24.6849	NA	15.3898	3.98071	13.4456	NA	7.4876	NA	13.2169	NA	14.8115	NA	NA	NA	NA	21.0591	NA	24.0053	5.41721	21.2276	21.2877	22.3601	11.5322	NA	11.2254	11.9953	8.97933	NA	10.9807	8.18135	NA	10.9188	NA	NA	9.72691	NA	NA
A3KN83	SBNO1	Protein strawberry notch homolog 1	SBNO1_HUMAN	17.6666	11.6906	10.195	19.5273	23.0314	14.086	NA	17.605	13.541	48.8925	12.9338	17.4455	18.2951	17.8539	NA	37.0039	13.8641	22.3817	25.7824	9.23427	13.9454	19.526	11.8303	26.1843	17.9151	25.6657	19.9162	19.2095	28.3364	22.4187	23.934	12.6143	21.0937	15.9857	18.2398	19.0261	24.7023	30.7048	22.2862	20.9252	21.6522	11.2043	23.9268	27.9678	12.7164	21.1119
A4D126	CRPPA	D-ribitol-5-phosphate cytidylyltransferase	ISPD_HUMAN	NA	NA	NA	NA	NA	NA	NA	NA	NA	NA	NA	NA	NA	NA	NA	NA	NA	NA	NA	NA	NA	NA	NA	NA	NA	NA	NA	NA	NA	NA	NA	NA	NA	NA	NA	NA	NA	NA	3.94049	NA	NA	NA	NA	15.7696	NA	NA
A4D1E9	GTPBP10	GTP-binding protein 10	GTPBA_HUMAN	NA	NA	6.35552	NA	13.1203	NA	NA	NA	NA	23.2754	NA	2.86139	NA	NA	NA	11.838	9.49598	10.3834	NA	14.8375	NA	NA	NA	NA	NA	NA	23.7019	NA	4.08172	13.079	NA	9.02786	8.8427	NA	9.82227	NA	5.13307	18.6336	NA	NA	NA	8.1065	NA	7.98881	6.70726	NA
A4D1P6	WDR91	WD repeat-containing protein 91	WDR91_HUMAN	NA	NA	NA	NA	8.97713	NA	NA	17.9132	6.37055	14.3678	NA	NA	NA	NA	NA	NA	NA	21.0348	23.6074	3.11877	NA	NA	20.1542	NA	38.6609	NA	NA	NA	4.41497	NA	3.40808	NA	NA	NA	NA	NA	NA	NA	NA	10.1125	NA	NA	NA	7.7224	NA	NA
A4D1S0	KLRG2	Killer cell lectin-like receptor subfamily G member 2	KLRG2_HUMAN	NA	NA	NA	NA	NA	NA	NA	NA	NA	NA	NA	NA	NA	NA	NA	NA	NA	NA	NA	NA	NA	NA	NA	NA	NA	NA	NA	NA	NA	NA	NA	NA	NA	NA	NA	NA	NA	NA	NA	NA	NA	NA	NA	NA	NA	NA
A4D1S5	RAB19	Ras-related protein Rab-19	RAB19_HUMAN	NA	NA	NA	NA	NA	NA	NA	NA	NA	NA	NA	NA	NA	NA	NA	NA	NA	NA	NA	NA	NA	NA	NA	NA	NA	NA	NA	NA	NA	NA	NA	NA	NA	NA	NA	NA	NA	NA	NA	NA	NA	NA	NA	NA	NA	NA
A5A3E0	POTEF	POTE ankyrin domain family member F	POTEF_HUMAN	NA	NA	35.5681	NA	24.5301	NA	NA	NA	16.6305	54.2041	32.5218	106.531	NA	NA	NA	16.6518	NA	35.517	NA	NA	54.2933	NA	NA	NA	NA	18.131	49.0655	NA	NA	128.146	37.0408	63.4212	NA	NA	161.894	47.0695	NA	48.7136	23.2923	23.8278	26.1506	11.7722	NA	NA	NA	NA
A5D8V6	VPS37C	Vacuolar protein sorting-associated protein 37C	VP37C_HUMAN	NA	NA	5.07932	19.3243	NA	19.4749	NA	15.0777	NA	19.6215	29.3528	7.53931	12.1355	NA	NA	11.2306	6.60463	NA	NA	NA	NA	NA	NA	8.89293	NA	NA	16.1236	NA	12.1221	6.1302	9.95237	6.89635	NA	6.73176	27.1717	NA	NA	NA	9.67677	NA	5.52444	NA	NA	NA	NA	15.56
A5PLL7	PEDS1	Plasmanylethanolamine desaturase	PDES1_HUMAN	NA	NA	28.2794	NA	29.2967	NA	NA	40.6106	NA	125.132	16.1333	NA	NA	24.1035	NA	44.0245	NA	29.0308	29.1513	NA	NA	NA	NA	43.004	NA	NA	120.942	NA	64.4318	46.2033	NA	32.9058	NA	11.1311	16.769	NA	NA	96.9935	NA	15.7991	NA	11.4332	NA	24.0242	NA	NA
A5PLN9	TRAPPC13	Trafficking protein particle complex subunit 13	TPC13_HUMAN	NA	NA	NA	NA	NA	NA	NA	NA	NA	NA	NA	NA	NA	NA	NA	NA	NA	NA	NA	NA	NA	NA	NA	NA	NA	NA	NA	NA	NA	NA	NA	NA	NA	NA	NA	NA	NA	NA	NA	NA	NA	NA	NA	NA	NA	NA
A5YKK6	CNOT1	CCR4-NOT transcription complex subunit 1	CNOT1_HUMAN	47.0584	34.0218	46.6533	41.9612	61.5157	39.249	14.028	71.1348	47.263	142.244	49.2105	74.3409	48.1516	30.0245	15.5058	70.7644	38.5945	90.8292	55.7485	41.9683	42.6152	27.774	22.3011	59.7174	50.6613	58.7014	120.791	44.5914	78.9091	72.155	91.6444	51.1513	40.4072	39.9265	77.8471	49.206	50.5393	90.492	41.738	40.8768	52.2131	48.4953	46.4445	59.9886	21.0385	44.3508
A6NCC3;F8WBI6;H3BV12;I6L899	GOLGA8O;GOLGA8N;GOLGA8Q;GOLGA8R	Golgin subfamily A member 8O;Golgin subfamily A member 8N;Golgin subfamily A member 8Q;Golgin subfamily A member 8R	GOG8O_HUMAN;GOG8N_HUMAN;GOG8Q_HUMAN;GOG8R_HUMAN	NA	NA	45.6732	NA	NA	NA	NA	NA	NA	NA	NA	NA	NA	NA	NA	NA	NA	27.5218	NA	NA	NA	NA	NA	NA	NA	NA	NA	NA	NA	NA	NA	NA	NA	NA	NA	NA	NA	NA	NA	NA	NA	NA	NA	NA	NA	NA
A6NCE7;Q9GZQ8	MAP1LC3B2;MAP1LC3B	Microtubule-associated proteins 1A/1B light chain 3 beta 2;Microtubule-associated proteins 1A/1B light chain 3B	MP3B2_HUMAN;MLP3B_HUMAN	215.832	74.5521	48.4017	175.247	312.259	105.889	44.0761	523.39	139.892	915.798	206.698	255.052	155.562	47.3252	44.7733	573.028	148.927	513.542	90.7198	106.131	184.896	98.0111	109.659	351.765	194.795	161.778	848.905	110.776	237.881	654.271	485.752	283.299	94.6578	176.941	621.947	215.472	213.949	1176.43	115.226	205.52	246.068	209.608	142.259	506.721	123.933	100.272
A6NCL7	ANKRD33B	Ankyrin repeat domain-containing protein 33B	AN33B_HUMAN	NA	NA	NA	NA	NA	NA	NA	NA	NA	NA	NA	NA	NA	NA	NA	NA	NA	NA	NA	NA	NA	NA	NA	NA	NA	NA	NA	NA	NA	NA	NA	NA	NA	NA	NA	NA	NA	NA	NA	NA	NA	NA	NA	NA	NA	NA
A6ND36	FAM83G	Protein FAM83G	FA83G_HUMAN	NA	NA	NA	NA	NA	NA	0.394808	2.34754	NA	2.54753	NA	0.408576	NA	NA	NA	2.95365	NA	2.44721	NA	0.773166	NA	NA	0.926614	2.46742	NA	NA	1.02425	NA	NA	NA	1.44649	0.673138	1.01627	NA	2.55872	1.12704	11.1995	8.20716	NA	0.665118	0.563416	3.30361	NA	NA	NA	NA
A6NDB9	PALM3	Paralemmin-3	PALM3_HUMAN	NA	NA	NA	NA	NA	NA	NA	17.13	NA	29.5494	NA	NA	NA	NA	NA	10.9649	NA	15.5457	NA	NA	NA	NA	NA	NA	NA	NA	19.8894	26.5243	10.7681	15.3778	6.54933	12.0572	NA	NA	6.46396	NA	NA	11.4737	NA	5.98031	NA	NA	NA	7.69465	NA	NA
A6NDG6	PGP	Glycerol-3-phosphate phosphatase	PGP_HUMAN	63.9205	19.6335	10.0349	28.8391	117.011	8.57134	NA	56.5083	42.7311	230.722	43.8545	84.9009	44.3538	NA	NA	88.5567	54.6696	87.6024	22.6916	32.0976	48.9886	21.8444	15.4604	99.7698	46.1376	27.9418	19.689	57.7028	60.4775	126.257	128.106	53.5662	17.8789	13.555	85.8672	78.4694	62.6046	219.961	25.5268	40.2367	78.7683	76.3508	24.4223	95.9448	NA	12.1599
A6NDI0;P0CI25;P0CI26	TRIM49B;TRIM49;TRIM49C	Putative tripartite motif-containing protein 49B;Tripartite motif-containing protein 49;Tripartite motif-containing protein 49C	TR49B_HUMAN;TRI49_HUMAN;TR49C_HUMAN	36.647	NA	NA	NA	NA	NA	NA	NA	NA	NA	NA	NA	NA	NA	NA	NA	NA	NA	NA	NA	NA	NA	NA	NA	NA	NA	NA	NA	NA	NA	NA	NA	NA	NA	NA	NA	NA	NA	NA	NA	NA	NA	NA	NA	NA	NA
A6NDL7	METTL21EP	Putative methyltransferase-like protein 21E pseudogene	MT21E_HUMAN	NA	NA	NA	NA	NA	NA	NA	7.01059	NA	NA	NA	NA	NA	NA	NA	NA	NA	NA	NA	NA	NA	NA	NA	NA	NA	NA	NA	NA	NA	NA	NA	NA	3.35573	NA	NA	NA	NA	NA	NA	NA	NA	NA	NA	NA	NA	NA
A6NDU8	RIMOC1	RAB7A-interacting MON1-CCZ1 complex subunit 1	RIMC1_HUMAN	12.4084	NA	5.37168	7.60914	11.4756	NA	NA	28.3108	6.89952	50.7582	20.1221	17.5057	11.1029	NA	NA	16.9596	13.8192	33.2047	NA	18.5045	21.3135	NA	NA	4.3398	8.36429	17.2948	7.17143	10.9563	14.6123	20.7417	53.3194	26.1839	7.27927	NA	14.7827	5.69429	15.1476	44.3243	13.5898	12.3678	18.8079	NA	12.3027	9.40799	NA	27.4583
A6NDX5	ZNF840P	Putative zinc finger protein 840	ZN840_HUMAN	NA	NA	NA	NA	NA	NA	NA	NA	NA	NA	NA	NA	NA	NA	NA	NA	NA	NA	NA	NA	NA	NA	NA	NA	NA	NA	NA	NA	NA	NA	NA	NA	NA	NA	NA	NA	NA	NA	NA	NA	NA	NA	NA	NA	NA	NA
A6NEC2	NPEPPSL1	Puromycin-sensitive aminopeptidase-like protein	PSAL_HUMAN	NA	NA	NA	NA	NA	NA	NA	NA	NA	NA	NA	14.3017	NA	NA	NA	NA	NA	NA	59.9656	57.0938	15.5524	NA	24.4282	NA	NA	23.4418	2.6225	5.75409	NA	NA	NA	NA	NA	NA	NA	NA	NA	4.18259	NA	7.23655	NA	NA	20.0092	NA	NA	NA
A6NED2	RCCD1	RCC1 domain-containing protein 1	RCCD1_HUMAN	NA	NA	74.2783	NA	NA	95.3123	NA	NA	NA	NA	NA	NA	NA	64.5167	NA	4.93127	49.8219	NA	NA	NA	NA	NA	NA	NA	NA	125.027	NA	NA	NA	NA	9.21493	12.871	NA	NA	27.828	19.8936	NA	8.32194	NA	NA	NA	NA	NA	NA	NA	NA
A6NES4	MROH2A	Maestro heat-like repeat-containing protein family member 2A	MRO2A_HUMAN	NA	NA	NA	NA	NA	NA	NA	NA	NA	7.84544	NA	NA	NA	NA	NA	NA	NA	26.6085	NA	NA	NA	NA	6.23056	NA	NA	NA	NA	NA	7.6234	NA	NA	NA	19.6401	NA	15.7285	47.5543	NA	NA	NA	NA	NA	NA	NA	NA	NA	NA
A6NFI3	ZNF316	Zinc finger protein 316	ZN316_HUMAN	NA	NA	NA	NA	NA	NA	NA	NA	NA	NA	NA	NA	NA	NA	NA	NA	NA	NA	NA	NA	NA	NA	NA	NA	NA	NA	NA	NA	4.36018	3.8961	NA	NA	NA	NA	NA	NA	NA	18.3309	NA	NA	NA	NA	NA	NA	NA	NA
A6NGH7	CCDC160	Coiled-coil domain-containing protein 160	CC160_HUMAN	NA	NA	NA	NA	NA	NA	NA	NA	NA	NA	NA	NA	NA	NA	NA	NA	NA	NA	NA	NA	NA	NA	NA	NA	NA	NA	NA	NA	NA	NA	NA	NA	NA	NA	NA	NA	NA	NA	NA	NA	NA	NA	NA	NA	NA	NA
A6NHL2	TUBAL3	Tubulin alpha chain-like 3	TBAL3_HUMAN	83.0735	26.9469	76.3128	138.688	403.34	186.591	NA	206.67	285.421	1176.97	163.909	218.971	104.412	136.037	16.5229	365.594	126.245	454.608	288.43	159.568	166.217	73.1019	65.0835	156.131	163.123	131.812	304.053	298.376	373.998	845.426	561.509	344.581	76.5005	210.652	753.29	326.927	227.026	289.002	117.716	241.478	92.8228	172.05	158.301	203.739	41.2635	122.726
A6NHQ2	FBLL1	rRNA/tRNA 2'-O-methyltransferase fibrillarin-like protein 1	FBLL1_HUMAN	308.524	313.37	936.128	270.027	566.5	NA	NA	1048.63	498.748	2427.14	392.113	674.501	261.316	681.176	88.9989	1227.25	377.232	1451.77	861.193	322.473	298.057	168.82	196.023	723.988	427.227	426.422	2259.49	370.176	895.715	1935.04	972.938	794.743	256.467	353.306	1328.46	239.585	379.6	1293.82	325.121	318.077	472.092	287.531	122.768	989.739	41.4145	NA
A6NHR9	SMCHD1	Structural maintenance of chromosomes flexible hinge domain-containing protein 1	SMHD1_HUMAN	11.2242	25.3307	17.1087	12.0993	23.5097	19.5866	NA	33.7746	19.2227	68.7916	19.6044	23.2073	10.7321	13.3645	NA	33.222	27.7139	40.346	16.3092	16.0841	17.4965	11.4529	19.2621	24.9973	13.2167	23.5483	52.964	11.2153	20.6966	25.7506	27.2272	29.2418	22.1979	20.7234	34.9392	14.7725	16.4661	44.6749	25.2922	16.1737	26.8916	22.0554	28.4523	34.1283	21.541	17.417
A6NHX0	CASTOR2	Cytosolic arginine sensor for mTORC1 subunit 2	CAST2_HUMAN	15.6364	NA	31.285	NA	NA	NA	2.21128	19.2905	NA	38.9354	22.2224	12.8306	NA	NA	NA	13.9598	NA	18.4164	NA	NA	NA	NA	NA	10.9569	NA	NA	NA	NA	18.7478	17.4656	20.2658	NA	NA	3.03564	21.903	NA	NA	16.8668	NA	NA	5.94592	NA	NA	14.3378	NA	NA
A6NI28	ARHGAP42	Rho GTPase-activating protein 42	RHG42_HUMAN	2.72897	NA	NA	13.0823	4.66489	NA	NA	NA	NA	6.15362	NA	3.27007	NA	NA	NA	4.21464	NA	7.83639	NA	NA	NA	NA	13.6483	NA	NA	NA	5.26487	NA	7.51849	NA	6.4761	8.8198	NA	NA	9.57709	NA	3.54932	NA	NA	6.35735	7.90911	12.4703	NA	NA	NA	NA
A6NIE6	RRN3P2	Putative RRN3-like protein RRN3P2	RN3P2_HUMAN	NA	NA	NA	NA	NA	NA	NA	NA	NA	NA	NA	NA	NA	NA	NA	NA	NA	NA	NA	NA	NA	NA	NA	NA	NA	NA	NA	NA	NA	NA	NA	NA	NA	NA	NA	NA	NA	NA	NA	NA	NA	NA	NA	NA	NA	NA
A6NIH7	UNC119B	Protein unc-119 homolog B	U119B_HUMAN	37.0963	15.1644	23.6141	24.1692	36.8345	NA	16.4483	26.3158	26.6213	85.2463	21.2545	28.013	24.2441	NA	10.1144	38.3846	20.8267	46.1031	23.6199	22.4226	18.0526	17.5836	16.9538	20.4945	14.1194	32.5351	40.782	22.3707	44.3948	34.6464	47.4916	34.5509	23.9439	26.5725	36.6158	26.3009	34.6896	33.8391	19.9976	30.5785	53.899	23.0635	52.9656	26.9163	14.9738	28.3563
A6NIL9	CRYM-AS1	Putative uncharacterized protein CRYM-AS1	CRAS1_HUMAN	NA	NA	NA	NA	NA	NA	NA	NA	NA	NA	NA	NA	NA	NA	NA	NA	NA	NA	NA	NA	NA	NA	NA	NA	NA	NA	NA	NA	NA	NA	NA	NA	NA	NA	NA	NA	NA	NA	NA	NA	NA	NA	NA	NA	NA	NA
A6NIZ1	NA	Ras-related protein Rap-1b-like protein	RP1BL_HUMAN	NA	NA	NA	NA	0.0502828	NA	NA	7.20457	NA	NA	NA	NA	NA	NA	NA	NA	NA	NA	NA	NA	NA	3.25484	NA	NA	NA	NA	NA	NA	NA	NA	NA	NA	NA	NA	NA	NA	NA	NA	NA	NA	0.726499	NA	NA	NA	NA	NA
A6NJ78	METTL15	12S rRNA N4-methylcytidine (m4C) methyltransferase	MET15_HUMAN	NA	NA	NA	NA	NA	NA	NA	NA	5.36448	14.2807	NA	4.501	NA	NA	NA	2.12736	10.7674	8.52412	37.3229	NA	9.59934	NA	NA	NA	NA	16.1186	9.74709	NA	28.3814	18.9892	8.81368	NA	NA	NA	4.89026	NA	NA	NA	NA	25.6906	NA	NA	NA	11.3782	NA	NA
A6NJG2	SOWAHD	Ankyrin repeat domain-containing protein SOWAHD	SWAHD_HUMAN	NA	NA	2.85216	NA	NA	NA	NA	NA	5.21198	16.2688	NA	NA	1.19227	NA	NA	NA	NA	3.61846	NA	NA	NA	NA	NA	NA	2.35179	NA	NA	NA	0.728279	NA	NA	NA	NA	NA	NA	0.724944	7.7811	NA	NA	NA	NA	NA	NA	17.284	NA	NA
A6NJV1	FAM166C	Protein FAM166C	F166C_HUMAN	NA	NA	48.1946	NA	65.601	NA	NA	NA	36.6224	336.519	65.6567	123.746	38.4623	NA	NA	96.7655	77.1304	108.082	NA	NA	57.6674	NA	NA	73.312	NA	NA	85.8048	36.6265	96.3157	NA	146.257	NA	NA	NA	209.907	101.778	61.6582	55.7663	53.2733	52.2866	NA	79.5388	33.6364	85.4978	NA	NA
A6NK75;Q9P255	ZNF98;ZNF492	Zinc finger protein 98;Zinc finger protein 492	ZNF98_HUMAN;ZN492_HUMAN	NA	NA	NA	NA	NA	NA	NA	NA	NA	48.3017	NA	NA	NA	NA	NA	NA	NA	24.9929	NA	NA	NA	NA	NA	NA	18.9173	NA	38.7632	NA	8.69069	18.6962	NA	45.4514	NA	NA	17.9619	NA	NA	NA	NA	NA	NA	NA	NA	14.8506	NA	NA
A6NKD9	CCDC85C	Coiled-coil domain-containing protein 85C	CC85C_HUMAN	NA	NA	NA	NA	NA	NA	NA	NA	NA	NA	NA	14.0771	NA	NA	NA	NA	NA	NA	11.4297	NA	NA	NA	NA	NA	NA	NA	NA	NA	10.7037	18.4464	23.4784	NA	NA	NA	5.31045	NA	6.83353	NA	NA	NA	NA	NA	NA	NA	NA	NA
A6NKF1	SAC3D1	SAC3 domain-containing protein 1	SAC31_HUMAN	NA	NA	29.8631	NA	4.49185	NA	NA	8.56118	6.75149	10.8646	8.99301	17.4758	NA	NA	NA	33.6283	NA	13.0283	NA	NA	3.20565	NA	NA	NA	NA	7.43529	21.1452	1.03444	NA	NA	24.0481	NA	NA	5.1952	NA	11.2704	NA	NA	NA	NA	NA	NA	NA	NA	11.3522	4.42306
A6NLI5	TRIM64C	Tripartite motif-containing protein 64C	TR64C_HUMAN	NA	NA	NA	NA	NA	NA	NA	NA	NA	13.4873	NA	NA	NA	NA	NA	13.4805	NA	6.21847	NA	NA	NA	NA	NA	6.37559	NA	4.36948	14.0187	NA	NA	4.36474	NA	NA	NA	NA	NA	NA	NA	NA	4.87124	NA	4.75343	16.4803	NA	NA	NA	NA
A6NMB9	FIGNL2	Fidgetin-like protein 2	FIGL2_HUMAN	NA	NA	NA	NA	8.70365	NA	NA	NA	NA	NA	NA	NA	NA	NA	NA	NA	NA	NA	NA	NA	NA	NA	NA	NA	NA	NA	NA	NA	NA	6.61102	NA	NA	NA	NA	NA	NA	NA	NA	NA	NA	NA	NA	7.10737	NA	NA	NA
A6NMZ7	COL6A6	Collagen alpha-6(VI) chain	CO6A6_HUMAN	NA	NA	NA	NA	NA	NA	NA	NA	3.85313	NA	5.42776	NA	NA	NA	NA	NA	NA	NA	NA	NA	NA	NA	NA	NA	NA	NA	NA	NA	28.3557	NA	NA	NA	NA	NA	NA	NA	NA	NA	NA	NA	NA	NA	NA	NA	NA	NA
A6NNP5	CCDC169	Coiled-coil domain-containing protein 169	CC169_HUMAN	NA	NA	NA	NA	NA	NA	NA	NA	NA	NA	NA	NA	NA	NA	NA	NA	NA	NA	NA	NA	NA	NA	NA	NA	NA	NA	NA	NA	NA	NA	NA	NA	NA	NA	NA	NA	NA	NA	NA	NA	NA	NA	NA	NA	NA	NA
A6NNW6	ENO4	Enolase 4	ENO4_HUMAN	NA	NA	NA	NA	NA	NA	NA	NA	NA	NA	NA	NA	NA	NA	NA	NA	NA	NA	NA	NA	NA	NA	NA	NA	NA	NA	NA	NA	NA	NA	NA	NA	NA	NA	NA	NA	NA	NA	NA	NA	NA	NA	NA	NA	NA	NA
A6NNY8	USP27X	Ubiquitin carboxyl-terminal hydrolase 27	UBP27_HUMAN	NA	28.4111	63.6914	NA	45.922	24.0233	NA	33.6442	51.9415	33.1389	27.9299	62.7031	21.4995	42.8394	NA	42.5367	22.5542	50.993	57.2937	44.865	35.2909	NA	NA	57.4149	35.5299	45.431	54.0557	21.4401	61.4738	NA	56.217	38.3824	40.4077	41.2116	84.1842	30.1357	40.1414	NA	31.2499	47.7496	26.5822	49.5407	35.0182	13.6518	26.9576	38.7766
A6NP11;P0CB33;Q96JC4	ZNF716;ZNF735;ZNF479	Zinc finger protein 716;Putative zinc finger protein 735;Zinc finger protein 479	ZN716_HUMAN;ZN735_HUMAN;ZN479_HUMAN	NA	NA	NA	69.7386	NA	NA	NA	NA	NA	282.207	NA	81.3892	NA	NA	NA	115.984	NA	NA	NA	110.024	NA	NA	NA	NA	NA	NA	NA	156.575	NA	NA	180.464	334.49	NA	207.389	NA	266.127	NA	NA	NA	NA	104.989	NA	NA	NA	NA	NA
A6ZKI3	RTL8C	Retrotransposon Gag-like protein 8C	RTL8C_HUMAN	NA	NA	NA	NA	NA	NA	NA	NA	NA	NA	NA	NA	NA	NA	NA	NA	NA	NA	NA	NA	NA	NA	NA	NA	NA	NA	NA	NA	NA	NA	NA	NA	NA	NA	NA	NA	NA	NA	NA	NA	NA	NA	NA	NA	NA	NA
A7E2V4	ZSWIM8	Zinc finger SWIM domain-containing protein 8	ZSWM8_HUMAN	NA	NA	NA	NA	NA	NA	NA	NA	NA	24.1134	NA	NA	NA	NA	NA	NA	6.51855	8.17776	NA	NA	NA	NA	NA	NA	NA	NA	2.50664	7.249	NA	NA	NA	NA	NA	NA	NA	NA	NA	NA	NA	NA	9.5161	NA	NA	NA	NA	NA
A7E2Y1	MYH7B	Myosin-7B	MYH7B_HUMAN	NA	NA	NA	NA	NA	NA	NA	NA	NA	NA	NA	NA	NA	NA	NA	NA	NA	NA	NA	NA	NA	NA	21.8622	NA	NA	NA	NA	NA	NA	NA	NA	NA	58.5376	NA	NA	NA	NA	NA	NA	NA	NA	NA	NA	NA	NA	NA
A7KAX9	ARHGAP32	Rho GTPase-activating protein 32	RHG32_HUMAN	NA	NA	10.3599	NA	40.8331	NA	NA	18.911	5.47836	86.0647	15.7277	124.874	NA	NA	NA	36.6933	NA	18.8547	NA	NA	6.44311	NA	NA	22.585	NA	12.6935	NA	10.6076	20.7339	35.9896	17.3155	39.4268	NA	NA	NA	NA	NA	44.0793	12.8049	8.28535	10.9445	NA	NA	26.2721	NA	NA
A8CG34	POM121C	Nuclear envelope pore membrane protein POM 121C	P121C_HUMAN	NA	NA	NA	NA	NA	NA	NA	NA	NA	52.0585	NA	NA	NA	NA	NA	NA	NA	NA	NA	NA	NA	NA	NA	NA	NA	NA	23.4264	NA	NA	NA	NA	NA	NA	NA	NA	NA	NA	NA	NA	NA	NA	NA	NA	NA	NA	NA
A8CG34;Q96HA1	POM121C;POM121	Nuclear envelope pore membrane protein POM 121C;Nuclear envelope pore membrane protein POM 121	P121C_HUMAN;P121A_HUMAN	NA	NA	NA	NA	NA	NA	NA	NA	NA	NA	NA	NA	NA	NA	NA	NA	NA	NA	NA	NA	NA	NA	NA	NA	NA	NA	NA	NA	NA	NA	NA	NA	NA	NA	NA	NA	NA	NA	NA	NA	NA	NA	NA	NA	NA	NA
A8K2U0	A2ML1	Alpha-2-macroglobulin-like protein 1	A2ML1_HUMAN	62.7424	21.2083	19.3591	25.4935	21.0081	NA	85.1724	76.0241	21.7788	45.2687	NA	39.3816	NA	13.7583	56.9963	32.1181	NA	278.398	805.194	62.6404	18.3385	5.08741	22.5916	492.781	26.2308	NA	21.5006	20.1723	62.4181	73.8477	NA	97.6561	NA	11.179	59.8989	NA	29.4637	83.06	122.738	94.6961	70.8029	653.733	233.266	100.904	16.5496	NA
A8MPP1	DDX11L8	Putative ATP-dependent RNA helicase DDX11-like protein 8	D11L8_HUMAN	NA	NA	NA	NA	NA	NA	NA	NA	NA	NA	NA	NA	NA	NA	NA	NA	NA	7.40921	NA	NA	NA	NA	NA	NA	NA	NA	NA	4.22463	NA	2.35232	NA	NA	NA	NA	NA	NA	NA	NA	NA	NA	NA	NA	NA	NA	NA	NA
A8MQ03	CYSRT1	Cysteine-rich tail protein 1	CRTP1_HUMAN	141.855	10.9908	NA	24.8902	NA	NA	NA	NA	NA	NA	59.9656	NA	40.5077	NA	NA	NA	NA	NA	21.7772	NA	NA	24.1586	NA	28.9103	27.0817	NA	NA	19.093	NA	NA	NA	NA	NA	33.4792	NA	19.1353	NA	6.41278	20.0505	NA	NA	NA	27.7085	NA	8.96624	94.1004
A8MQ14	ZNF850	Zinc finger protein 850	ZN850_HUMAN	NA	NA	NA	6.88137	NA	NA	NA	NA	NA	NA	NA	NA	NA	6.65143	NA	NA	NA	10.9543	NA	NA	NA	NA	NA	NA	NA	NA	2.88638	NA	NA	NA	NA	NA	NA	NA	NA	NA	NA	NA	NA	NA	NA	NA	NA	NA	NA	NA
A8MT69	CENPX	Centromere protein X	CENPX_HUMAN	NA	NA	NA	NA	NA	NA	NA	NA	NA	NA	NA	NA	NA	NA	NA	NA	NA	3.04893	NA	NA	NA	NA	5.52046	NA	NA	NA	NA	NA	26.1635	NA	8.24617	NA	NA	NA	NA	NA	NA	8.41414	NA	NA	NA	NA	NA	17.8468	NA	NA
A8MTJ6;Q12951;Q6ZQN5	FOXI3;FOXI1;FOXI2	Forkhead box protein I3;Forkhead box protein I1;Forkhead box protein I2	FOXI3_HUMAN;FOXI1_HUMAN;FOXI2_HUMAN	NA	NA	NA	NA	NA	NA	NA	NA	NA	NA	NA	NA	NA	NA	NA	46.3195	NA	NA	NA	NA	NA	NA	5.92302	27.4203	18.8329	NA	39.0601	NA	NA	35.0667	NA	NA	NA	6.01628	NA	NA	NA	NA	NA	NA	NA	NA	NA	16.4198	NA	NA
A8MTT3	CEBPZOS	Protein CEBPZOS	CEBOS_HUMAN	NA	NA	NA	NA	NA	NA	NA	NA	NA	NA	NA	NA	NA	NA	NA	NA	NA	NA	NA	NA	NA	NA	NA	NA	NA	NA	NA	NA	NA	NA	NA	NA	NA	NA	NA	NA	NA	NA	NA	NA	NA	NA	NA	NA	NA	NA
A8MTY0	ZNF724	Zinc finger protein 724	ZN724_HUMAN	NA	NA	NA	NA	NA	NA	NA	NA	NA	NA	NA	NA	NA	NA	NA	NA	NA	NA	NA	NA	NA	NA	NA	NA	NA	NA	NA	NA	NA	NA	NA	NA	NA	NA	NA	NA	NA	NA	NA	NA	NA	NA	NA	NA	NA	NA
A8MTZ7	C12orf71	Uncharacterized protein C12orf71	CL071_HUMAN	NA	NA	NA	NA	NA	98.9609	NA	NA	NA	139.585	NA	NA	NA	NA	NA	NA	NA	NA	NA	NA	NA	NA	NA	NA	NA	127.143	NA	NA	NA	NA	NA	NA	NA	NA	NA	96.7944	NA	NA	NA	NA	NA	NA	NA	NA	NA	NA
A8MVJ9	NA	Putative histone PARylation factor 1-like	HPF1L_HUMAN	12.672	30.6277	15.5941	35.8729	35.9734	32.494	7.70916	13.3135	38.5466	44.0214	22.225	26.7133	29.3785	11.73	NA	37.8709	25.5356	35.6688	27.1721	19.8156	35.9915	26.4089	13.7657	22.9423	28.001	50.9382	52.8872	43.0176	89.7294	29.7526	60.3957	64.9476	35.342	19.8381	36.2314	32.7564	19.3392	43.9575	20.6284	21.4461	58.082	32.2379	NA	30.7232	21.9343	41.37
A8MVM7	NA	Putative uncharacterized protein ENSP00000382790	YD021_HUMAN	NA	NA	NA	NA	NA	NA	NA	NA	NA	NA	NA	0.28933	NA	NA	NA	NA	NA	NA	NA	NA	NA	NA	NA	NA	NA	NA	NA	NA	NA	NA	0.15936	NA	NA	NA	NA	NA	NA	NA	NA	NA	NA	NA	NA	NA	NA	NA
A8MWD9;P62308	SNRPGP15;SNRPG	Putative small nuclear ribonucleoprotein G-like protein 15;Small nuclear ribonucleoprotein G	RUXGL_HUMAN;RUXG_HUMAN	97.2883	40.3869	49.4089	72.3677	118.062	92.634	27.1349	171.542	143.879	418.41	95.7141	137.927	67.2783	52.8973	39.8628	153.71	73.2756	185.399	115.048	70.0529	96.5142	51.4189	25.5149	99.8089	82.0023	114.5	217.536	146.479	201.035	99.5416	169.018	113.257	50.8226	76.2575	140.118	64.1894	98.9253	104.345	81.2619	70.1027	46.5222	127.875	113.199	172.407	64.6282	75.437
A9UHW6	MIF4GD	MIF4G domain-containing protein	MI4GD_HUMAN	NA	NA	NA	NA	NA	NA	NA	NA	NA	NA	2.53863	NA	NA	NA	NA	NA	NA	3.42977	NA	NA	NA	NA	NA	NA	NA	NA	NA	NA	NA	2.46042	NA	NA	NA	NA	NA	NA	NA	NA	NA	NA	17.6428	NA	NA	15.4748	NA	NA
B0I1T2	MYO1G	Unconventional myosin-Ig	MYO1G_HUMAN	NA	NA	NA	NA	NA	NA	NA	NA	NA	NA	NA	NA	NA	NA	NA	NA	NA	NA	NA	NA	NA	NA	NA	NA	NA	NA	NA	NA	NA	NA	NA	NA	NA	NA	NA	NA	NA	NA	NA	NA	NA	NA	NA	NA	NA	NA
B0YJ81	HACD1	Very-long-chain (3R)-3-hydroxyacyl-CoA dehydratase 1	HACD1_HUMAN	NA	NA	22.8094	NA	NA	NA	NA	NA	NA	NA	NA	23.1378	8.92727	NA	NA	7.87306	NA	20.6996	NA	NA	NA	NA	NA	NA	NA	33.3079	22.1108	NA	NA	NA	33.5503	NA	NA	NA	4.38394	NA	2.82254	NA	NA	2.89084	NA	NA	NA	NA	NA	NA
B2RBV5	NA	Putative MORF4 family-associated protein 1-like protein UPP	MRUPP_HUMAN	NA	NA	NA	13.5858	NA	NA	NA	NA	7.89466	21.2322	NA	NA	NA	NA	NA	NA	NA	18.4189	NA	NA	NA	NA	NA	NA	NA	NA	NA	NA	NA	17.1809	NA	NA	NA	NA	NA	37.6413	NA	NA	NA	NA	24.3927	NA	29.7166	NA	NA	24.1767
B3EWG3;B3EWG5;B3EWG6	FAM25A;FAM25C;FAM25G	Protein FAM25A;Protein FAM25C;Protein FAM25G	FM25A_HUMAN;FM25C_HUMAN;FM25G_HUMAN	NA	NA	NA	NA	NA	NA	NA	NA	NA	NA	NA	NA	NA	NA	NA	NA	NA	140.375	NA	NA	NA	NA	NA	NA	NA	NA	NA	NA	NA	NA	NA	NA	NA	NA	NA	NA	NA	NA	NA	NA	NA	24.1579	30.2583	NA	NA	NA
B3KNS4	ERVK3-1	Endogenous retrovirus group K3 member 1	B3KNS4_HUMAN	NA	NA	NA	NA	NA	NA	NA	NA	NA	NA	NA	NA	NA	NA	NA	NA	NA	NA	NA	NA	NA	NA	NA	NA	NA	NA	27.6415	NA	NA	24.652	NA	16.9135	NA	NA	14.2433	NA	NA	16.94	NA	NA	NA	NA	NA	NA	NA	NA
B4DH59	NBPF26	Neuroblastoma breakpoint family member 26	NBPFP_HUMAN	NA	NA	NA	NA	NA	NA	NA	NA	NA	NA	NA	NA	NA	NA	NA	NA	NA	NA	NA	NA	NA	NA	NA	NA	NA	NA	NA	NA	NA	NA	NA	NA	NA	NA	NA	NA	NA	NA	NA	NA	NA	NA	NA	NA	NA	NA
B4DXR9;Q15928;Q3SXZ3;Q8IYB9;Q8TB69	ZNF732;ZNF141;ZNF718;ZNF595;ZNF519	Zinc finger protein 732;Zinc finger protein 141;Zinc finger protein 718;Zinc finger protein 595;Zinc finger protein 519	ZN732_HUMAN;ZN141_HUMAN;ZN718_HUMAN;ZN595_HUMAN;ZN519_HUMAN	NA	NA	NA	NA	NA	NA	NA	NA	NA	NA	NA	NA	NA	NA	NA	NA	NA	NA	NA	NA	NA	NA	NA	NA	NA	NA	NA	NA	NA	NA	NA	NA	NA	NA	NA	NA	NA	NA	NA	NA	NA	NA	NA	NA	NA	NA
B5MCN3	SEC14L6	Putative SEC14-like protein 6	S14L6_HUMAN	NA	1378.35	332.525	NA	2422.7	NA	88.2515	2153.5	498.442	249.523	NA	NA	1174.7	34.071	NA	NA	NA	NA	372.483	1275.61	NA	NA	348.885	NA	NA	2393.78	NA	NA	2403.36	NA	4052.1	1123.05	1116.74	NA	NA	NA	NA	2360.86	NA	1215.06	NA	1196.57	1158.26	NA	NA	NA
B5ME19	EIF3CL	Eukaryotic translation initiation factor 3 subunit C-like protein	EIFCL_HUMAN	NA	8.16485	NA	NA	NA	NA	NA	21.2412	NA	18.8885	27.0044	22.1509	NA	NA	NA	NA	NA	8.57913	NA	NA	20.5245	NA	NA	NA	19.6836	12.1951	25.7922	NA	9.67108	27.8571	19.7294	NA	NA	15.4361	NA	NA	5.97099	14.8682	NA	NA	21.7603	NA	NA	14.682	NA	NA
B7Z6K7;Q9H707	ZNF814;ZNF552	Zinc finger protein 814;Zinc finger protein 552	ZN814_HUMAN;ZN552_HUMAN	NA	NA	NA	NA	NA	NA	NA	NA	NA	51.1202	NA	NA	NA	NA	NA	NA	NA	NA	NA	NA	NA	NA	NA	NA	NA	NA	NA	NA	NA	NA	NA	NA	NA	NA	NA	NA	NA	NA	NA	NA	NA	NA	NA	NA	NA	NA
B7ZAP0	RABGAP1L	Rab GTPase-activating protein 1-like, isoform 10	RBG10_HUMAN	NA	NA	NA	NA	NA	NA	NA	NA	NA	NA	NA	NA	NA	NA	NA	NA	NA	NA	NA	NA	NA	NA	NA	NA	NA	NA	NA	NA	NA	NA	NA	NA	NA	NA	NA	NA	NA	NA	NA	NA	NA	NA	NA	NA	NA	NA
B7ZAQ6;P0CG08	GPR89A;GPR89B	Golgi pH regulator A;Golgi pH regulator B	GPHRA_HUMAN;GPHRB_HUMAN	NA	NA	11.1413	NA	14.3389	NA	NA	6.93729	NA	13.9925	NA	NA	NA	7.33984	NA	7.38683	NA	28.8524	NA	4.47764	5.00483	NA	NA	24.1249	NA	16.9297	12.431	NA	16.6923	8.06953	10.8015	NA	NA	NA	NA	NA	9.74977	20.8328	3.21584	NA	7.34105	NA	NA	13.0688	NA	NA
B7ZW38;O60812;P0DMR1	HNRNPCL3;HNRNPCL1;HNRNPCL4	Heterogeneous nuclear ribonucleoprotein C-like 3;Heterogeneous nuclear ribonucleoprotein C-like 1;Heterogeneous nuclear ribonucleoprotein C-like 4	HNRC3_HUMAN;HNRC1_HUMAN;HNRC4_HUMAN	NA	NA	NA	NA	NA	NA	NA	NA	NA	NA	NA	NA	NA	NA	NA	NA	NA	NA	NA	NA	NA	NA	NA	NA	NA	NA	NA	NA	NA	NA	NA	NA	NA	NA	NA	NA	NA	NA	NA	NA	NA	NA	NA	NA	NA	NA
B9A064	IGLL5	Immunoglobulin lambda-like polypeptide 5	IGLL5_HUMAN	44.9344	53.685	18.0744	9.97061	NA	NA	NA	14.2912	11.7476	NA	18.2402	15.134	13.8137	NA	9.12008	9.10159	NA	26.3799	NA	23.957	8.96106	NA	NA	NA	16.4094	11.3146	NA	NA	11.2655	15.7197	3.58673	23.3513	15.4978	NA	9.14773	4.74406	3.33693	32.1293	8.47519	NA	9.83782	20.278	32.0378	NA	NA	8.85939
C4AMC7;Q6VEQ5	WASH3P;WASH2P	Putative WAS protein family homolog 3;WAS protein family homolog 2	WASH3_HUMAN;WASH2_HUMAN	17.9269	16.5908	NA	21.037	29.5619	10.1105	NA	18.9483	47.079	67.1541	53.8701	48.5326	14.6951	NA	NA	24.2267	13.2322	34.1173	NA	16.7852	14.5674	NA	26.6716	12.9722	7.75354	29.0138	32.3299	20.1854	21.3703	29.8625	47.0029	NA	11.2286	16.4491	37.1729	24.8595	36.1704	46.8257	NA	22.0115	29.0091	6.52157	NA	23.2197	19.2203	13.0112
C9J7I0	UMAD1	UBAP1-MVB12-associated (UMA)-domain containing protein 1	UMAD1_HUMAN	NA	NA	NA	NA	NA	NA	NA	3.22566	NA	5.82647	NA	NA	NA	NA	NA	NA	NA	NA	NA	NA	NA	NA	NA	NA	2.10928	NA	NA	NA	2.01705	NA	NA	NA	NA	NA	NA	NA	NA	3.25928	NA	NA	NA	NA	NA	NA	NA	NA
C9JA33;Q8IXS6	PALM2AKAP2;PALM2	PALM2 and AKAP2 fusion;Paralemmin-2	C9JA33_HUMAN;PALM2_HUMAN	NA	3.5258	NA	NA	16.4378	NA	NA	6.43949	NA	NA	5.62325	NA	7.84934	NA	NA	18.6959	NA	19.2548	26.0246	NA	NA	NA	NA	NA	NA	12.9529	33.8374	7.69179	4.41901	NA	15.6089	NA	NA	NA	10.053	NA	NA	32.0621	NA	NA	NA	70.9161	NA	NA	NA	NA
C9JBD0	KRBOX1	KRAB domain-containing protein 1	KRBX1_HUMAN	NA	NA	NA	NA	NA	NA	NA	NA	NA	NA	NA	NA	NA	20.2538	NA	15.3827	NA	30.7897	NA	NA	NA	NA	NA	NA	NA	NA	NA	NA	25.9416	NA	NA	NA	NA	NA	NA	NA	NA	NA	NA	35.1918	NA	NA	NA	NA	NA	NA
C9JLW8	MCRIP1	Mapk-regulated corepressor-interacting protein 1	MCRI1_HUMAN	7.00908	18.5196	NA	20.1505	47.6778	10.1148	NA	31.454	23.5274	70.2346	28.9018	76.1576	19.8872	NA	12.5853	56.0234	18.224	20.329	NA	15.8319	14.1211	8.33677	17.2647	34.1553	21.9188	38.515	60.6684	23.7153	41.4617	39.892	103.851	34.9394	17.6196	28.4039	33.219	36.9431	44.6944	37.8962	27.666	47.3864	79.9401	35.5018	17.1891	20.4783	NA	18.9663
CON__ENSEMBL:ENSBTAP00000024146	(Bos	taurus) similar to alpha-2-macroglobulin isoform 1	NA	NA	NA	NA	NA	NA	NA	NA	NA	NA	NA	NA	NA	NA	NA	NA	NA	NA	NA	NA	NA	NA	NA	NA	NA	NA	NA	NA	NA	NA	NA	NA	NA	NA	NA	NA	NA	NA	NA	NA	NA	NA	NA	NA	NA	NA	NA
CON__ENSEMBL:ENSBTAP00000025008;Q9H4B7	(Bos;TUBB1	taurus) hypothetical protein;Tubulin beta-1 chain	;TBB1_HUMAN	NA	NA	NA	NA	NA	NA	NA	NA	NA	NA	NA	NA	NA	NA	NA	NA	NA	NA	NA	NA	NA	NA	NA	NA	NA	NA	NA	NA	NA	NA	NA	NA	NA	NA	NA	NA	NA	NA	NA	NA	NA	NA	NA	NA	NA	NA
CON__O43790;CON__P78385;CON__Q14533;CON__Q61726;CON__Q6NT21;O43790;P78385;Q14533	SWISS-PROT:O43790;SWISS-PROT:P78385;SWISS-PROT:Q14533;TREMBL:Q61726;TREMBL:Q6NT21;KRT86;KRT83;KRT81	Keratin, type II cuticular Hb6 (Hair keratin, type II Hb6) (ghHb6) - Homo sapiens (Human).;Keratin, type II cuticular Hb3 (Hair keratin, type II Hb3) - Homo sapiens (Human).;Keratin, type II cuticular Hb1 (Hair keratin, type II Hb1) (ghHKb1) (ghHb1) (MLN 137) - Homo sapiens (Human).;Tax_Id=10090 Gene_Symbol=5430421N21Rik Keratin type II;Keratin, hair, basic, 3 - Homo sapiens (Human).;Keratin, typ…	;;;;;KRT86_HUMAN;KRT83_HUMAN;KRT81_HUMAN	NA	NA	NA	NA	NA	NA	NA	NA	NA	NA	NA	NA	NA	NA	NA	NA	NA	NA	NA	NA	NA	NA	NA	NA	NA	NA	NA	NA	NA	NA	NA	NA	NA	NA	NA	NA	NA	NA	NA	NA	NA	NA	NA	NA	NA	NA
CON__O76009;CON__O76011;CON__Q6IFU5;CON__Q6NTB9;CON__Q8IUT8;CON__Q9D646;O76009;O76011;Q6A162	SWISS-PROT:O76009;SWISS-PROT:O76011;TREMBL:Q6IFU5;TREMBL:Q6NTB9;TREMBL:Q8IUT8;TREMBL:Q9D646;KRT33A;KRT34;KRT40	Keratin, type I cuticular HA3-I (Hair keratin, type I HA3-I);Keratin, type I cuticular HA4 (Hair keratin, type I HA4);Type I hair keratin KA36 - Homo sapiens (Human).;Type I hair keratin 3A - Homo sapiens (Human).;Type I hair keratin 4 - Homo sapiens (Human).;Tax_Id=10090 Gene_Symbol=Krt34 10 days neonate skin cDNA, RIKEN full-length enriched library, clone:4733401E01 product:keratin complex 1, a…	;;;;;;KT33A_HUMAN;KRT34_HUMAN;K1C40_HUMAN	NA	NA	NA	NA	NA	NA	NA	NA	NA	NA	NA	NA	NA	NA	NA	NA	NA	NA	NA	NA	NA	NA	NA	NA	NA	NA	NA	NA	NA	NA	NA	NA	NA	NA	NA	NA	NA	NA	NA	NA	NA	NA	NA	NA	NA	NA
CON__P00711	SWISS-PROT:P00711	Alpha-lactalbumin - Bos taurus (Bovine).	NA	NA	NA	NA	NA	NA	NA	NA	NA	NA	NA	NA	NA	NA	NA	NA	NA	NA	NA	NA	NA	NA	NA	NA	NA	NA	NA	NA	NA	NA	NA	NA	NA	NA	NA	NA	NA	NA	NA	NA	NA	NA	NA	NA	NA	NA	NA
CON__P00761	SWISS-PROT:P00761|TRYP_PIG	Trypsin - Sus scrofa (Pig).	NA	NA	NA	NA	NA	NA	NA	NA	NA	NA	NA	NA	NA	NA	NA	NA	NA	NA	NA	NA	NA	NA	NA	NA	NA	NA	NA	NA	NA	NA	NA	NA	NA	NA	NA	NA	NA	NA	NA	NA	NA	NA	NA	NA	NA	NA	NA
CON__P00978	SWISS-PROT:P00978	(Bos taurus) AMBP protein precursor	NA	NA	NA	NA	NA	NA	NA	NA	NA	NA	NA	NA	NA	NA	NA	NA	NA	NA	NA	NA	NA	NA	NA	NA	NA	NA	NA	NA	NA	NA	NA	NA	NA	NA	NA	NA	NA	NA	NA	NA	NA	NA	NA	NA	NA	NA	NA
CON__P01966	SWISS-PROT:P01966	(Bos taurus) Hemoglobin subunit alpha	NA	NA	NA	NA	NA	NA	NA	NA	NA	NA	NA	NA	NA	NA	NA	NA	NA	NA	NA	NA	NA	NA	NA	NA	NA	NA	NA	NA	NA	NA	NA	NA	NA	NA	NA	NA	NA	NA	NA	NA	NA	NA	NA	NA	NA	NA	NA
CON__P02533;P02533	SWISS-PROT:P02533;KRT14	Tax_Id=9606 Gene_Symbol=KRT14 Keratin, type I cytoskeletal 14;Keratin, type I cytoskeletal 14	;K1C14_HUMAN	NA	NA	NA	NA	NA	NA	NA	NA	NA	NA	NA	NA	NA	NA	NA	NA	NA	NA	NA	NA	NA	NA	NA	NA	NA	NA	NA	NA	NA	NA	NA	NA	NA	NA	NA	NA	NA	NA	NA	NA	NA	NA	NA	NA	NA	NA
CON__P02535-1	SWISS-PROT:P02535-1	Tax_Id=10090 Gene_Symbol=Krt10 Isoform 1 of Keratin, type I cytoskeletal 10	NA	NA	NA	NA	NA	NA	NA	NA	NA	NA	NA	NA	NA	NA	NA	NA	NA	NA	NA	NA	NA	NA	NA	NA	NA	NA	NA	NA	NA	NA	NA	NA	NA	NA	NA	NA	NA	NA	NA	NA	NA	NA	NA	NA	NA	NA	NA
CON__P02538;P02538	SWISS-PROT:P02538;KRT6A	Tax_Id=9606 Gene_Symbol=KRT6A Keratin, type II cytoskeletal 6A;Keratin, type II cytoskeletal 6A	;K2C6A_HUMAN	NA	NA	NA	NA	NA	NA	NA	NA	NA	NA	NA	NA	NA	NA	NA	NA	NA	NA	NA	NA	NA	NA	NA	NA	NA	NA	NA	NA	NA	NA	NA	NA	NA	NA	NA	NA	NA	NA	NA	NA	NA	NA	NA	NA	NA	NA
CON__P02662	SWISS-PROT:P02662	Alpha-S1-casein - Bos taurus (Bovine).	NA	NA	NA	NA	NA	NA	NA	NA	NA	NA	NA	NA	NA	NA	NA	NA	NA	NA	NA	NA	NA	NA	NA	NA	NA	NA	NA	NA	NA	NA	NA	NA	NA	NA	NA	NA	NA	NA	NA	NA	NA	NA	NA	NA	NA	NA	NA
CON__P02663	SWISS-PROT:P02663	Alpha-S2-casein [Contains: Casocidin-1 - Bos taurus (Bovine).	NA	NA	NA	NA	NA	NA	NA	NA	NA	NA	NA	NA	NA	NA	NA	NA	NA	NA	NA	NA	NA	NA	NA	NA	NA	NA	NA	NA	NA	NA	NA	NA	NA	NA	NA	NA	NA	NA	NA	NA	NA	NA	NA	NA	NA	NA	NA
CON__P02666	SWISS-PROT:P02666	Beta-casein - Bos taurus (Bovine).	NA	NA	NA	NA	NA	NA	NA	NA	NA	NA	NA	NA	NA	NA	NA	NA	NA	NA	NA	NA	NA	NA	NA	NA	NA	NA	NA	NA	NA	NA	NA	NA	NA	NA	NA	NA	NA	NA	NA	NA	NA	NA	NA	NA	NA	NA	NA
CON__P02668	SWISS-PROT:P02668	Kappa-casein [Contains: Casoxin C; Casoxin 6; Casoxin A; Casoxin B; Casoplatelin] - Bos taurus (Bovine).	NA	NA	NA	NA	NA	NA	NA	NA	NA	NA	NA	NA	NA	NA	NA	NA	NA	NA	NA	NA	NA	NA	NA	NA	NA	NA	NA	NA	NA	NA	NA	NA	NA	NA	NA	NA	NA	NA	NA	NA	NA	NA	NA	NA	NA	NA	NA
CON__P02754	SWISS-PROT:P02754	Beta-lactoglobulin - Bos taurus (Bovine).	NA	NA	NA	NA	NA	NA	NA	NA	NA	NA	NA	NA	NA	NA	NA	NA	NA	NA	NA	NA	NA	NA	NA	NA	NA	NA	NA	NA	NA	NA	NA	NA	NA	NA	NA	NA	NA	NA	NA	NA	NA	NA	NA	NA	NA	NA	NA
CON__P02768-1;P02768	SWISS-PROT:P02768-1;ALB	Tax_Id=9606 Gene_Symbol=ALB Isoform 1 of Serum albumin precursor;Albumin	;ALBU_HUMAN	NA	NA	NA	NA	NA	NA	NA	NA	NA	NA	NA	NA	NA	NA	NA	NA	NA	NA	NA	NA	NA	NA	NA	NA	NA	NA	NA	NA	NA	NA	NA	NA	NA	NA	NA	NA	NA	NA	NA	NA	NA	NA	NA	NA	NA	NA
CON__P02769	SWISS-PROT:P02769	(Bos taurus) Bovine serum albumin precursor	NA	NA	NA	NA	NA	NA	NA	NA	NA	NA	NA	NA	NA	NA	NA	NA	NA	NA	NA	NA	NA	NA	NA	NA	NA	NA	NA	NA	NA	NA	NA	NA	NA	NA	NA	NA	NA	NA	NA	NA	NA	NA	NA	NA	NA	NA	NA
CON__P04259	SWISS-PROT:P04259	Tax_Id=9606 Gene_Symbol=KRT6B Keratin, type II cytoskeletal 6B	NA	NA	NA	NA	NA	NA	NA	NA	NA	NA	NA	NA	NA	NA	NA	NA	NA	NA	NA	NA	NA	NA	NA	NA	NA	NA	NA	NA	NA	NA	NA	NA	NA	NA	NA	NA	NA	NA	NA	NA	NA	NA	NA	NA	NA	NA	NA
CON__P05784	SWISS-PROT:P05784	Tax_Id=10090 Gene_Symbol=Krt18 Keratin, type I cytoskeletal 18	NA	NA	NA	NA	NA	NA	NA	NA	NA	NA	NA	NA	NA	NA	NA	NA	NA	NA	NA	NA	NA	NA	NA	NA	NA	NA	NA	NA	NA	NA	NA	NA	NA	NA	NA	NA	NA	NA	NA	NA	NA	NA	NA	NA	NA	NA	NA
CON__P05787;P05787	SWISS-PROT:P05787;KRT8	Tax_Id=9606 Gene_Symbol=KRT8 Keratin, type II cytoskeletal 8;Keratin, type II cytoskeletal 8	;K2C8_HUMAN	NA	NA	NA	NA	NA	NA	NA	NA	NA	NA	NA	NA	NA	NA	NA	NA	NA	NA	NA	NA	NA	NA	NA	NA	NA	NA	NA	NA	NA	NA	NA	NA	NA	NA	NA	NA	NA	NA	NA	NA	NA	NA	NA	NA	NA	NA
CON__P07477;P07477	SWISS-PROT:P07477;PRSS1	Tax_Id=9606 Gene_Symbol=PRSS1 Trypsin-1 precursor;Serine protease 1	;TRY1_HUMAN	NA	NA	NA	NA	NA	NA	NA	NA	NA	NA	NA	NA	NA	NA	NA	NA	NA	NA	NA	NA	NA	NA	NA	NA	NA	NA	NA	NA	NA	NA	NA	NA	NA	NA	NA	NA	NA	NA	NA	NA	NA	NA	NA	NA	NA	NA
CON__P08727	SWISS-PROT:P08727	Tax_Id=9606 Gene_Symbol=KRT19 Keratin, type I cytoskeletal 19	NA	NA	NA	NA	NA	NA	NA	NA	NA	NA	NA	NA	NA	NA	NA	NA	NA	NA	NA	NA	NA	NA	NA	NA	NA	NA	NA	NA	NA	NA	NA	NA	NA	NA	NA	NA	NA	NA	NA	NA	NA	NA	NA	NA	NA	NA	NA
CON__P08729;CON__Q3KNV1;P08729	SWISS-PROT:P08729;TREMBL:Q3KNV1;Q96GE1;KRT7	Tax_Id=9606 Gene_Symbol=KRT7 Keratin, type II cytoskeletal 7;Tax_Id=9606 Gene_Symbol=KRT7 keratin 7;Keratin, type II cytoskeletal 7	;;K2C7_HUMAN	NA	NA	NA	NA	NA	NA	NA	NA	NA	NA	NA	NA	NA	NA	NA	NA	NA	NA	NA	NA	NA	NA	NA	NA	NA	NA	NA	NA	NA	NA	NA	NA	NA	NA	NA	NA	NA	NA	NA	NA	NA	NA	NA	NA	NA	NA
CON__P08730-1	SWISS-PROT:P08730-1	Tax_Id=10090 Gene_Symbol=Krt13 Isoform 1 of Keratin, type I cytoskeletal 13	NA	NA	NA	NA	NA	NA	NA	NA	NA	NA	NA	NA	NA	NA	NA	NA	NA	NA	NA	NA	NA	NA	NA	NA	NA	NA	NA	NA	NA	NA	NA	NA	NA	NA	NA	NA	NA	NA	NA	NA	NA	NA	NA	NA	NA	NA	NA
CON__P08779;P08779	SWISS-PROT:P08779;KRT16	Tax_Id=9606 Gene_Symbol=KRT16 Keratin, type I cytoskeletal 16;Keratin, type I cytoskeletal 16	;K1C16_HUMAN	NA	NA	NA	NA	NA	NA	NA	NA	NA	NA	NA	NA	NA	NA	NA	NA	NA	NA	NA	NA	NA	NA	NA	NA	NA	NA	NA	NA	NA	NA	NA	NA	NA	NA	NA	NA	NA	NA	NA	NA	NA	NA	NA	NA	NA	NA
CON__P12763	SWISS-PROT:P12763	(Bos taurus) Alpha-2-HS-glycoprotein precursor	NA	NA	NA	NA	NA	NA	NA	NA	NA	NA	NA	NA	NA	NA	NA	NA	NA	NA	NA	NA	NA	NA	NA	NA	NA	NA	NA	NA	NA	NA	NA	NA	NA	NA	NA	NA	NA	NA	NA	NA	NA	NA	NA	NA	NA	NA	NA
CON__P13645;P13645	SWISS-PROT:P13645;KRT10	Tax_Id=9606 Gene_Symbol=KRT10 Keratin, type I cytoskeletal 10;Keratin, type I cytoskeletal 10	;K1C10_HUMAN	NA	NA	NA	NA	NA	NA	NA	NA	NA	NA	NA	NA	NA	NA	NA	NA	NA	NA	NA	NA	NA	NA	NA	NA	NA	NA	NA	NA	NA	NA	NA	NA	NA	NA	NA	NA	NA	NA	NA	NA	NA	NA	NA	NA	NA	NA
CON__P13646-1	SWISS-PROT:P13646-1	Tax_Id=9606 Gene_Symbol=KRT13 Isoform 1 of Keratin, type I cytoskeletal 13	NA	NA	NA	NA	NA	NA	NA	NA	NA	NA	NA	NA	NA	NA	NA	NA	NA	NA	NA	NA	NA	NA	NA	NA	NA	NA	NA	NA	NA	NA	NA	NA	NA	NA	NA	NA	NA	NA	NA	NA	NA	NA	NA	NA	NA	NA	NA
CON__P13647;P13647	SWISS-PROT:P13647;KRT5	Tax_Id=9606 Gene_Symbol=KRT5 Keratin, type II cytoskeletal 5;Keratin, type II cytoskeletal 5	;K2C5_HUMAN	NA	NA	NA	NA	NA	NA	NA	NA	NA	NA	NA	NA	NA	NA	NA	NA	NA	NA	NA	NA	NA	NA	NA	NA	NA	NA	NA	NA	NA	NA	NA	NA	NA	NA	NA	NA	NA	NA	NA	NA	NA	NA	NA	NA	NA	NA
CON__P15497	SWISS-PROT:P15497	(Bos taurus) Apolipoprotein A-I precursor	NA	NA	NA	NA	NA	NA	NA	NA	NA	NA	NA	NA	NA	NA	NA	NA	NA	NA	NA	NA	NA	NA	NA	NA	NA	NA	NA	NA	NA	NA	NA	NA	NA	NA	NA	NA	NA	NA	NA	NA	NA	NA	NA	NA	NA	NA	NA
CON__P15636	SWISS-PROT:P15636	Protease I precursor Lysyl endopeptidase Achromobacter lyticus.	NA	NA	NA	NA	NA	NA	NA	NA	NA	NA	NA	NA	NA	NA	NA	NA	NA	NA	NA	NA	NA	NA	NA	NA	NA	NA	NA	NA	NA	NA	NA	NA	NA	NA	NA	NA	NA	NA	NA	NA	NA	NA	NA	NA	NA	NA	NA
CON__P17690	SWISS-PROT:P17690	(Bos taurus) Beta-2-glycoprotein 1 precursor	NA	NA	NA	NA	NA	NA	NA	NA	NA	NA	NA	NA	NA	NA	NA	NA	NA	NA	NA	NA	NA	NA	NA	NA	NA	NA	NA	NA	NA	NA	NA	NA	NA	NA	NA	NA	NA	NA	NA	NA	NA	NA	NA	NA	NA	NA	NA
CON__P19012;P19012	SWISS-PROT:P19012;KRT15	Tax_Id=9606 Gene_Symbol=KRT15 Keratin, type I cytoskeletal 15;Keratin, type I cytoskeletal 15	;K1C15_HUMAN	NA	NA	NA	NA	NA	NA	NA	NA	NA	NA	NA	NA	NA	NA	NA	NA	NA	NA	NA	NA	NA	NA	NA	NA	NA	NA	NA	NA	NA	NA	NA	NA	NA	NA	NA	NA	NA	NA	NA	NA	NA	NA	NA	NA	NA	NA
CON__P19013;P19013	SWISS-PROT:P19013;KRT4	Tax_Id=9606 Gene_Symbol=KRT4 keratin 4;Keratin, type II cytoskeletal 4	;K2C4_HUMAN	NA	NA	NA	NA	NA	NA	NA	NA	NA	NA	NA	NA	NA	NA	NA	NA	NA	NA	NA	NA	NA	NA	NA	NA	NA	NA	NA	NA	NA	NA	NA	NA	NA	NA	NA	NA	NA	NA	NA	NA	NA	NA	NA	NA	NA	NA
CON__P20930;P20930	SWISS-PROT:P20930;FLG	Tax_Id=9606 Gene_Symbol=FLG Filaggrin;Filaggrin	;FILA_HUMAN	NA	NA	NA	NA	NA	NA	NA	NA	NA	NA	NA	NA	NA	NA	NA	NA	NA	NA	NA	NA	NA	NA	NA	NA	NA	NA	NA	NA	NA	NA	NA	NA	NA	NA	NA	NA	NA	NA	NA	NA	NA	NA	NA	NA	NA	NA
CON__P34955	SWISS-PROT:P34955	(Bos taurus) Alpha-1-antiproteinase precursor	NA	NA	NA	NA	NA	NA	NA	NA	NA	NA	NA	NA	NA	NA	NA	NA	NA	NA	NA	NA	NA	NA	NA	NA	NA	NA	NA	NA	NA	NA	NA	NA	NA	NA	NA	NA	NA	NA	NA	NA	NA	NA	NA	NA	NA	NA	NA
CON__P35900;P35900	SWISS-PROT:P35900;KRT20	Tax_Id=9606 Gene_Symbol=KRT20 Keratin, type I cytoskeletal 20;Keratin, type I cytoskeletal 20	;K1C20_HUMAN	NA	NA	NA	NA	NA	NA	NA	NA	NA	NA	NA	NA	NA	NA	NA	NA	NA	NA	NA	NA	NA	NA	NA	NA	NA	NA	NA	NA	NA	NA	NA	NA	NA	NA	NA	NA	NA	NA	NA	NA	NA	NA	NA	NA	NA	NA
CON__P35908	SWISS-PROT:P35908	Tax_Id=9606 Gene_Symbol=KRT2 Keratin, type II cytoskeletal 2 epidermal	NA	NA	NA	NA	NA	NA	NA	NA	NA	NA	NA	NA	NA	NA	NA	NA	NA	NA	NA	NA	NA	NA	NA	NA	NA	NA	NA	NA	NA	NA	NA	NA	NA	NA	NA	NA	NA	NA	NA	NA	NA	NA	NA	NA	NA	NA	NA
CON__P35908v2;P35908	SWISS-PROT:P35908;KRT2	Tax_Id=9606 Gene_Symbol=KRT2 Keratin, type II cytoskeletal 2 epidermal;Keratin, type II cytoskeletal 2 epidermal	;K22E_HUMAN	NA	NA	NA	NA	NA	NA	NA	NA	NA	NA	NA	NA	NA	NA	NA	NA	NA	NA	NA	NA	NA	NA	NA	NA	NA	NA	NA	NA	NA	NA	NA	NA	NA	NA	NA	NA	NA	NA	NA	NA	NA	NA	NA	NA	NA	NA
CON__P48668;P48668	SWISS-PROT:P48668;KRT6C	Tax_Id=9606 Gene_Symbol=KRT6C Keratin, type II cytoskeletal 6C;Keratin, type II cytoskeletal 6C	;K2C6C_HUMAN	NA	NA	NA	NA	NA	NA	NA	NA	NA	NA	NA	NA	NA	NA	NA	NA	NA	NA	NA	NA	NA	NA	NA	NA	NA	NA	NA	NA	NA	NA	NA	NA	NA	NA	NA	NA	NA	NA	NA	NA	NA	NA	NA	NA	NA	NA
CON__P50448	SWISS-PROT:P50448	(Bos taurus) Factor XIIa inhibitor precursor	NA	NA	NA	NA	NA	NA	NA	NA	NA	NA	NA	NA	NA	NA	NA	NA	NA	NA	NA	NA	NA	NA	NA	NA	NA	NA	NA	NA	NA	NA	NA	NA	NA	NA	NA	NA	NA	NA	NA	NA	NA	NA	NA	NA	NA	NA	NA
CON__P62894	SWISS-PROT:P62894	Cytochrome c - Bos taurus (Bovine).	NA	NA	NA	NA	NA	NA	NA	NA	NA	NA	NA	NA	NA	NA	NA	NA	NA	NA	NA	NA	NA	NA	NA	NA	NA	NA	NA	NA	NA	NA	NA	NA	NA	NA	NA	NA	NA	NA	NA	NA	NA	NA	NA	NA	NA	NA	NA
CON__P81644	SWISS-PROT:P81644	(Bos taurus) Apolipoprotein A-II precursor	NA	NA	NA	NA	NA	NA	NA	NA	NA	NA	NA	NA	NA	NA	NA	NA	NA	NA	NA	NA	NA	NA	NA	NA	NA	NA	NA	NA	NA	NA	NA	NA	NA	NA	NA	NA	NA	NA	NA	NA	NA	NA	NA	NA	NA	NA	NA
CON__Q04695;Q04695	SWISS-PROT:Q04695;KRT17	Tax_Id=9606 Gene_Symbol=KRT17 Keratin, type I cytoskeletal 17;Keratin, type I cytoskeletal 17	;K1C17_HUMAN	NA	NA	NA	NA	NA	NA	NA	NA	NA	NA	NA	NA	NA	NA	NA	NA	NA	NA	NA	NA	NA	NA	NA	NA	NA	NA	NA	NA	NA	NA	NA	NA	NA	NA	NA	NA	NA	NA	NA	NA	NA	NA	NA	NA	NA	NA
CON__Q0IIK2;CON__Q29443	TREMBL:Q0IIK2;SWISS-PROT:Q29443	(Bos taurus) Transferrin;Serotransferrin - Bos taurus (Bovine).	NA	NA	NA	NA	NA	NA	NA	NA	NA	NA	NA	NA	NA	NA	NA	NA	NA	NA	NA	NA	NA	NA	NA	NA	NA	NA	NA	NA	NA	NA	NA	NA	NA	NA	NA	NA	NA	NA	NA	NA	NA	NA	NA	NA	NA	NA	NA
CON__Q2UVX4	SWISS-PROT:Q2UVX4	(Bos taurus) Complement C3 precursor	NA	NA	NA	NA	NA	NA	NA	NA	NA	NA	NA	NA	NA	NA	NA	NA	NA	NA	NA	NA	NA	NA	NA	NA	NA	NA	NA	NA	NA	NA	NA	NA	NA	NA	NA	NA	NA	NA	NA	NA	NA	NA	NA	NA	NA	NA	NA
CON__Q32MB2;Q86Y46	TREMBL:Q32MB2;Q86Y46;KRT73	Tax_Id=9606 Gene_Symbol=KRT73 Keratin-73;Keratin, type II cytoskeletal 73	;K2C73_HUMAN	NA	NA	NA	NA	NA	NA	NA	NA	NA	NA	NA	NA	NA	NA	NA	NA	NA	NA	NA	NA	NA	NA	NA	NA	NA	NA	NA	NA	NA	NA	NA	NA	NA	NA	NA	NA	NA	NA	NA	NA	NA	NA	NA	NA	NA	NA
CON__Q3KUS7	TREMBL:Q3KUS7	(Bos taurus) Complement factor B	NA	NA	NA	NA	NA	NA	NA	NA	NA	NA	NA	NA	NA	NA	NA	NA	NA	NA	NA	NA	NA	NA	NA	NA	NA	NA	NA	NA	NA	NA	NA	NA	NA	NA	NA	NA	NA	NA	NA	NA	NA	NA	NA	NA	NA	NA	NA
CON__Q3SX09	TREMBL:Q3SX09	(Bos taurus) similar to HBG protein	NA	NA	NA	NA	NA	NA	NA	NA	NA	NA	NA	NA	NA	NA	NA	NA	NA	NA	NA	NA	NA	NA	NA	NA	NA	NA	NA	NA	NA	NA	NA	NA	NA	NA	NA	NA	NA	NA	NA	NA	NA	NA	NA	NA	NA	NA	NA
CON__Q3SX28	TREMBL:Q3SX28;Q5KR48	(Bos taurus) Tropomyosin 2	NA	NA	NA	NA	NA	NA	NA	NA	NA	NA	NA	NA	NA	NA	NA	NA	NA	NA	NA	NA	NA	NA	NA	NA	NA	NA	NA	NA	NA	NA	NA	NA	NA	NA	NA	NA	NA	NA	NA	NA	NA	NA	NA	NA	NA	NA	NA
CON__Q3SZH5	TREMBL:Q3SZH5	(Bos taurus) Similar to Angiotensinogen	NA	NA	NA	NA	NA	NA	NA	NA	NA	NA	NA	NA	NA	NA	NA	NA	NA	NA	NA	NA	NA	NA	NA	NA	NA	NA	NA	NA	NA	NA	NA	NA	NA	NA	NA	NA	NA	NA	NA	NA	NA	NA	NA	NA	NA	NA	NA
CON__Q3ZBD7	SWISS-PROT:Q3ZBD7	(Bos taurus) Glucose-6-phosphate isomerase	NA	NA	NA	NA	NA	NA	NA	NA	NA	NA	NA	NA	NA	NA	NA	NA	NA	NA	NA	NA	NA	NA	NA	NA	NA	NA	NA	NA	NA	NA	NA	NA	NA	NA	NA	NA	NA	NA	NA	NA	NA	NA	NA	NA	NA	NA	NA
CON__Q5D862;Q5D862	SWISS-PROT:Q5D862;FLG2	Tax_Id=9606 Gene_Symbol=FLG2 Filaggrin-2;Filaggrin-2	;FILA2_HUMAN	NA	NA	NA	NA	NA	NA	NA	NA	NA	NA	NA	NA	NA	NA	NA	NA	NA	NA	NA	NA	NA	NA	NA	NA	NA	NA	NA	NA	NA	NA	NA	NA	NA	NA	NA	NA	NA	NA	NA	NA	NA	NA	NA	NA	NA	NA
CON__Q5XKE5;Q5XKE5	SWISS-PROT:Q5XKE5;KRT79	Tax_Id=9606 Gene_Symbol=KRT79 Keratin, type II cytoskeletal 79;Keratin, type II cytoskeletal 79	;K2C79_HUMAN	NA	NA	NA	NA	NA	NA	NA	NA	NA	NA	NA	NA	NA	NA	NA	NA	NA	NA	NA	NA	NA	NA	NA	NA	NA	NA	NA	NA	NA	NA	NA	NA	NA	NA	NA	NA	NA	NA	NA	NA	NA	NA	NA	NA	NA	NA
CON__Q6ISB0;CON__Q9NSB2;Q9NSB2	TREMBL:Q6ISB0;SWISS-PROT:Q9NSB2;KRT84	Keratin, hair, basic, 4 - Homo sapiens (Human).;Keratin, type II cuticular Hb4 (Hair keratin, type II Hb4) - Homo sapiens (Human).;Keratin, type II cuticular Hb4	;;KRT84_HUMAN	NA	NA	NA	NA	NA	NA	NA	NA	NA	NA	NA	NA	NA	NA	NA	NA	NA	NA	NA	NA	NA	NA	NA	NA	NA	NA	NA	NA	NA	NA	NA	NA	NA	NA	NA	NA	NA	NA	NA	NA	NA	NA	NA	NA	NA	NA
CON__Q6KB66-1;Q6KB66	SWISS-PROT:Q6KB66-1;KRT80	Tax_Id=9606 Gene_Symbol=KRT80 Isoform 1 of Keratin, type II cytoskeletal 80;Keratin, type II cytoskeletal 80	;K2C80_HUMAN	NA	NA	NA	NA	NA	NA	NA	NA	NA	NA	NA	NA	NA	NA	NA	NA	NA	NA	NA	NA	NA	NA	NA	NA	NA	NA	NA	NA	NA	NA	NA	NA	NA	NA	NA	NA	NA	NA	NA	NA	NA	NA	NA	NA	NA	NA
CON__Q6NXH9	TREMBL:Q6NXH9	Tax_Id=10090 Gene_Symbol=Krt73 Keratin 73	NA	NA	NA	NA	NA	NA	NA	NA	NA	NA	NA	NA	NA	NA	NA	NA	NA	NA	NA	NA	NA	NA	NA	NA	NA	NA	NA	NA	NA	NA	NA	NA	NA	NA	NA	NA	NA	NA	NA	NA	NA	NA	NA	NA	NA	NA	NA
CON__Q7RTS7;Q7RTS7	SWISS-PROT:Q7RTS7;KRT74	Tax_Id=9606 Gene_Symbol=KRT74 Keratin, type II cytoskeletal 74;Keratin, type II cytoskeletal 74	;K2C74_HUMAN	NA	NA	NA	NA	NA	NA	NA	NA	NA	NA	NA	NA	NA	NA	NA	NA	NA	NA	NA	NA	NA	NA	NA	NA	NA	NA	NA	NA	NA	NA	NA	NA	NA	NA	NA	NA	NA	NA	NA	NA	NA	NA	NA	NA	NA	NA
CON__Q7Z794;Q7Z794	SWISS-PROT:Q7Z794;KRT77	Tax_Id=9606 Gene_Symbol=KRT77 Keratin 77;Keratin, type II cytoskeletal 1b	;K2C1B_HUMAN	NA	NA	NA	NA	NA	NA	NA	NA	NA	NA	NA	NA	NA	NA	NA	NA	NA	NA	NA	NA	NA	NA	NA	NA	NA	NA	NA	NA	NA	NA	NA	NA	NA	NA	NA	NA	NA	NA	NA	NA	NA	NA	NA	NA	NA	NA
CON__Q86YZ3;Q86YZ3	SWISS-PROT:Q86YZ3;HRNR	Tax_Id=9606 Gene_Symbol=HRNR Hornerin;Hornerin	;HORN_HUMAN	NA	NA	NA	NA	NA	NA	NA	NA	NA	NA	NA	NA	NA	NA	NA	NA	NA	NA	NA	NA	NA	NA	NA	NA	NA	NA	NA	NA	NA	NA	NA	NA	NA	NA	NA	NA	NA	NA	NA	NA	NA	NA	NA	NA	NA	NA
CON__Q922U2	SWISS-PROT:Q922U2	Tax_Id=10090 Gene_Symbol=Krt5 Keratin, type II cytoskeletal 5	NA	NA	NA	NA	NA	NA	NA	NA	NA	NA	NA	NA	NA	NA	NA	NA	NA	NA	NA	NA	NA	NA	NA	NA	NA	NA	NA	NA	NA	NA	NA	NA	NA	NA	NA	NA	NA	NA	NA	NA	NA	NA	NA	NA	NA	NA	NA
CON__Q95121	SWISS-PROT:Q95121	(Bos taurus) Pigment epithelium-derived factor precursor	NA	NA	NA	NA	NA	NA	NA	NA	NA	NA	NA	NA	NA	NA	NA	NA	NA	NA	NA	NA	NA	NA	NA	NA	NA	NA	NA	NA	NA	NA	NA	NA	NA	NA	NA	NA	NA	NA	NA	NA	NA	NA	NA	NA	NA	NA	NA
CON__Q9C075;Q9C075	SWISS-PROT:Q9C075;KRT23	Tax_Id=9606 Gene_Symbol=KRT23 Keratin, type I cytoskeletal 23;Keratin, type I cytoskeletal 23	;K1C23_HUMAN	NA	NA	NA	NA	NA	NA	NA	NA	NA	NA	NA	NA	NA	NA	NA	NA	NA	NA	NA	NA	NA	NA	NA	NA	NA	NA	NA	NA	NA	NA	NA	NA	NA	NA	NA	NA	NA	NA	NA	NA	NA	NA	NA	NA	NA	NA
CON__Q9TRI1	TREMBL:Q9TRI1	(Bos taurus) similar to inter-alpha-trypsin inhibitor heavy chain2	NA	NA	NA	NA	NA	NA	NA	NA	NA	NA	NA	NA	NA	NA	NA	NA	NA	NA	NA	NA	NA	NA	NA	NA	NA	NA	NA	NA	NA	NA	NA	NA	NA	NA	NA	NA	NA	NA	NA	NA	NA	NA	NA	NA	NA	NA	NA
CON__Q9TTE1	SWISS-PROT:Q9TTE1	(Bos taurus) Endopin-1 precursor	NA	NA	NA	NA	NA	NA	NA	NA	NA	NA	NA	NA	NA	NA	NA	NA	NA	NA	NA	NA	NA	NA	NA	NA	NA	NA	NA	NA	NA	NA	NA	NA	NA	NA	NA	NA	NA	NA	NA	NA	NA	NA	NA	NA	NA	NA	NA
CON__REFSEQ:XP_001252647	(Bos	taurus) similar to endopin 2B	NA	NA	NA	NA	NA	NA	NA	NA	NA	NA	NA	NA	NA	NA	NA	NA	NA	NA	NA	NA	NA	NA	NA	NA	NA	NA	NA	NA	NA	NA	NA	NA	NA	NA	NA	NA	NA	NA	NA	NA	NA	NA	NA	NA	NA	NA	NA
E9PAV3	NACA	Nascent polypeptide-associated complex subunit alpha, muscle-specific form	NACAM_HUMAN	328.704	227.982	177.728	305.454	393.542	211.399	79.2367	574.688	301.699	1115.62	336.109	486.153	307.172	136.428	135.711	529.523	284.874	626.025	264.791	235.384	300.499	185.492	175.749	490.549	440.568	317.336	618.292	310.142	614.105	622.549	666.071	481.387	254.493	345.817	683.924	360.602	361.7	907.079	279.943	352.257	397.574	336.629	297.845	542.978	208.281	276.12
E9PAV3;Q13765	NACA	Nascent polypeptide-associated complex subunit alpha, muscle-specific form;Nascent polypeptide-associated complex subunit alpha	NACAM_HUMAN;NACA_HUMAN	NA	NA	NA	NA	NA	NA	NA	NA	NA	NA	NA	NA	NA	NA	NA	NA	NA	NA	NA	NA	NA	NA	NA	NA	NA	NA	NA	NA	NA	NA	NA	NA	NA	NA	NA	NA	NA	NA	NA	NA	NA	NA	NA	NA	NA	NA
E9PRG8	C11orf98	Uncharacterized protein C11orf98	CK098_HUMAN	46.527	71.0615	22.4877	87.913	90.4566	60.1224	16.3221	137.386	76.3201	388.484	97.5782	57.0826	46.3373	29.9797	34.3656	128.478	62.621	114.707	101.007	58.9733	69.8722	53.2049	69.4016	75.009	72.5314	96.7324	292.362	60.6403	135.005	125.522	127.242	127.159	53.5204	86.8165	189.053	52.4009	86.2739	194.852	65.485	115.147	98.9051	80.5442	101.401	148.482	54.5756	65.275
F5H4B4	FAM227A	Protein FAM227A	F227A_HUMAN	73.2736	64.5348	155.332	115.784	121.101	125.709	29.5611	70.3749	185.108	119.323	111.388	147.598	112.538	NA	43.4885	160.523	91.301	157.443	169.732	101.504	82.08	127.585	103.901	115.85	52.2119	112.539	168.469	111.973	106.247	153.673	258.796	74.1889	71.2385	113.635	108.891	155.864	97.9616	95.882	249.198	203.287	23.9442	146.179	181.732	214.961	114.23	54.9333
F8WCM5;P01308	INS-IGF2;INS	Insulin, isoform 2;Insulin	INSR2_HUMAN;INS_HUMAN	NA	NA	NA	NA	NA	NA	NA	NA	NA	NA	NA	NA	NA	NA	NA	NA	NA	NA	NA	NA	NA	NA	NA	NA	NA	NA	NA	NA	NA	NA	NA	NA	NA	NA	NA	NA	NA	NA	NA	NA	NA	NA	NA	NA	NA	NA
G2XKQ0	SUMO1P1	Small ubiquitin-related modifier 5	SUMO5_HUMAN	76.6563	67.2776	89.2479	113.3	164.304	52.2657	NA	308.179	79.7084	765.882	55.4209	188.683	85.6836	25.0338	22.805	185.348	55.5137	361.067	97.833	63.6275	81.9629	64.4738	28.4967	210.189	140.28	123.73	395.352	91.9001	330.285	278.195	276.592	230.512	81.3047	159.309	326.394	105.145	110.763	414.664	71.4228	75.262	120.04	89.1968	88.4015	251.139	14.5568	66.4971
H3BQB6	STMND1	Stathmin domain-containing protein 1	STMD1_HUMAN	NA	NA	NA	NA	NA	NA	NA	NA	NA	NA	NA	NA	NA	NA	NA	NA	NA	NA	NA	NA	NA	NA	NA	NA	NA	NA	NA	NA	NA	NA	NA	NA	NA	NA	NA	NA	NA	NA	NA	NA	NA	NA	NA	NA	NA	NA
H7BZ55	CROCC2	Ciliary rootlet coiled-coil protein 2	CRCC2_HUMAN	NA	NA	34.5812	NA	NA	NA	NA	NA	NA	268.858	45.4389	60.2833	12.5328	NA	NA	129.577	NA	139.026	NA	NA	NA	19.2956	NA	NA	NA	43.4156	208.479	NA	NA	NA	31.3812	62.6788	NA	NA	NA	NA	17.3253	NA	NA	NA	NA	39.6445	NA	NA	27.3892	NA
I0J062	PANO1	Proapoptotic nucleolar protein 1	PANO1_HUMAN	NA	NA	NA	NA	NA	NA	NA	NA	NA	NA	NA	NA	NA	NA	NA	NA	NA	NA	NA	NA	NA	NA	NA	NA	NA	NA	NA	NA	NA	NA	NA	NA	NA	NA	NA	NA	NA	NA	NA	NA	NA	NA	NA	NA	NA	NA
L0R6Q1	SLC35A4	SLC35A4 upstream open reading frame protein	S35U4_HUMAN	NA	NA	NA	NA	NA	NA	NA	NA	NA	NA	NA	NA	NA	NA	NA	NA	NA	NA	NA	NA	NA	NA	NA	NA	NA	NA	NA	NA	NA	NA	NA	NA	NA	NA	NA	NA	NA	NA	NA	NA	NA	NA	NA	NA	NA	NA
L0R819	ASDURF	ASNSD1 upstream open reading frame protein	ASURF_HUMAN	17.7609	7.53789	3.56793	7.96351	14.1508	NA	NA	10.2684	17.8508	45.1873	13.3114	32.9766	24.0829	10.9977	3.66327	30.8237	26.0355	34.7136	NA	5.01492	NA	9.63374	11.9608	NA	24.9841	18.1841	37.2665	23.0769	20.1536	23.2116	43.4923	29.248	7.76037	22.4769	21.8559	20.3071	28.5392	45.8924	NA	21.0375	21.1312	23.4118	10.9735	31.9214	9.25521	NA
L0R8F8	MIEF1	MIEF1 upstream open reading frame protein	MIDUO_HUMAN	NA	NA	NA	NA	NA	NA	NA	NA	NA	NA	NA	NA	NA	NA	NA	NA	NA	NA	NA	NA	NA	NA	NA	NA	NA	NA	NA	NA	NA	NA	NA	NA	NA	NA	NA	NA	NA	NA	NA	NA	NA	NA	NA	NA	NA	NA
M5A8F1	ERVH48-1	Suppressyn	SUPYN_HUMAN	NA	6.28343	NA	18.8953	14.24	NA	NA	NA	NA	NA	32.1211	NA	NA	NA	NA	NA	6.38581	NA	NA	NA	NA	NA	NA	NA	NA	NA	NA	NA	NA	NA	27.9243	NA	NA	NA	NA	NA	6.40863	NA	25.8674	2.38514	19.1425	NA	NA	NA	NA	NA
O00116	AGPS	Alkyldihydroxyacetonephosphate synthase, peroxisomal	ADAS_HUMAN	36.8364	17.4891	45.5586	16.4672	46.7739	24.1329	NA	52.8762	22.8783	117.007	26.3874	45.3065	22.3796	24.5959	NA	43.7647	32.4636	88.2253	47.8582	31.6658	14.4898	15.3997	22.8361	43.7976	28.1695	24.049	139.503	22.5535	37.4352	32.2009	70.2651	30.8757	30.6664	29.6854	69.3694	27.2414	45.0485	93.4712	26.2165	31.0506	26.02	29.2087	35.9252	76.9317	25.7282	17.9709
O00124	UBXN8	UBX domain-containing protein 8	UBXN8_HUMAN	NA	NA	NA	NA	NA	NA	NA	NA	NA	NA	NA	NA	NA	NA	NA	NA	NA	NA	NA	NA	NA	NA	NA	NA	NA	NA	NA	NA	NA	NA	NA	NA	NA	NA	NA	NA	NA	NA	NA	NA	NA	NA	NA	NA	NA	NA
O00139	KIF2A	Kinesin-like protein KIF2A	KIF2A_HUMAN	29.2087	38.9473	53.2453	28.5121	48.958	30.0687	31.0466	67.2046	41.5507	104.706	42.1719	58.6864	36.9125	22.3709	9.74476	83.9786	26.0402	77.9688	48.8921	38.3947	35.908	31.1539	28.9976	47.1159	49.7534	54.5972	103.363	46.1219	56.876	64.919	67.0863	55.4181	28.3402	37.447	82.0095	48.8922	44.03	76.2406	28.6357	45.2539	54.0098	33.2294	39.3939	52.8436	25.7555	21.5341
O00148	DDX39A	ATP-dependent RNA helicase DDX39A	DX39A_HUMAN	515.154	393.882	859.303	494.425	710.209	415.513	112.478	877.146	515.146	2124.7	581.996	849.991	549.684	594.839	171.688	1084.69	561.585	1243.62	659.282	496.794	601.775	460.196	370.365	748.63	690.814	774.931	1857.18	501.72	1036.84	1015.29	1065.77	707.881	476.765	655.354	1045.84	513.311	592.085	1221.45	583.119	554.291	622.042	641.472	560.351	956.699	366.668	455.701
O00151	PDLIM1	PDZ and LIM domain protein 1	PDLI1_HUMAN	683.228	128.516	94.9451	675.687	922.536	141.983	76.3743	1437.77	321.662	4174.81	579.498	832.734	754.719	125.611	40.209	2050.43	304.983	1413.68	71.6975	441.094	466.8	255.447	375.32	1932.85	615.119	1125.03	2841.78	504.078	846.41	1823.69	1525.48	805.032	226.357	476.957	1693.94	339.295	622.509	3554.65	411.65	739.87	1029.45	607.654	213.304	843.072	80.9703	311.931
O00154	ACOT7	Cytosolic acyl coenzyme A thioester hydrolase	BACH_HUMAN	86.2652	56.053	87.3446	116.933	209.274	86.409	35.6826	380.291	107.608	807.747	155.519	217.21	109.934	85.2019	33.6901	456.374	72.9031	534.846	176.518	89.3493	118.514	63.0048	57.813	292.136	188.733	134.457	258.142	122.98	285.066	417.895	300.36	310.178	75.8941	155.086	432.362	109.795	114.565	570.802	47.9233	114.967	136.545	173.378	114.27	335.816	42.682	69.2595
O00159	MYO1C	Unconventional myosin-Ic	MYO1C_HUMAN	52.5994	35.5381	38.2654	48.2241	184.357	51.3275	59.0897	95.9369	50.5174	224.059	86.8649	90.9999	70.904	22.9473	16.7365	196.468	47.6044	101.299	38.6831	73.4828	67.2069	25.5662	35.9016	92.0232	46.2528	76.8592	170.751	40.6065	76.5004	87.79	157.379	106.073	35.9894	51.5417	162.964	82.3311	115.212	327.889	43.9388	60.2357	89.5165	61.5345	52.3221	79.5267	80.8543	39.5737
O00160	MYO1F	Unconventional myosin-If	MYO1F_HUMAN	NA	NA	NA	NA	NA	NA	NA	NA	NA	NA	NA	NA	NA	NA	NA	NA	NA	NA	NA	NA	NA	NA	NA	NA	NA	NA	NA	NA	NA	NA	NA	NA	NA	NA	NA	NA	NA	NA	NA	NA	NA	NA	NA	NA	NA	NA
O00161	SNAP23	Synaptosomal-associated protein 23	SNP23_HUMAN	49.5035	31.5186	11.1231	42.773	80.9233	6.91874	NA	81.465	31.6146	205.559	47.4099	128.214	64.2313	NA	NA	101.295	33.3948	87.1133	NA	52.1494	45.8906	43.5965	27.187	58.5728	45.1505	54.3302	115.779	55.2581	33.2458	150.696	178.743	43.8921	35.505	26.7782	148.629	49.9012	100.174	245.26	46.4759	74.1184	113.749	28.405	49.9116	64.9928	14.8944	25.0723
O00165	HAX1	HCLS1-associated protein X-1	HAX1_HUMAN	153	NA	57.1488	NA	NA	NA	3.05278	6.65813	15.009	46.1788	NA	17.4488	NA	13.5871	NA	16.4355	NA	83.0731	2487.36	122.096	NA	NA	NA	172.364	29.0592	17.4249	54.9602	51.9797	41.638	62.8236	59.7376	111.599	NA	NA	30.3269	NA	27.7487	102.765	41.1929	118.625	NA	517.538	NA	63.8611	NA	6.30588
O00170	AIP	AH receptor-interacting protein	AIP_HUMAN	38.1402	17.8611	8.81978	27.6929	45.6215	21.5848	NA	24.1817	30.086	53.1579	21.1532	45.9113	27.5009	NA	21.7341	34.0626	15.1733	46.8943	29.6885	27.8085	28.514	13.6137	16.2605	25.8631	21.4515	33.7822	27.9636	23.096	37.0612	45.299	66.576	33.9788	22.5636	15.747	24.4991	45.2721	28.4335	62.7272	15.447	23.8267	48.0893	51.286	28.4176	31.4734	10.2491	17.38
O00178	GTPBP1	GTP-binding protein 1	GTPB1_HUMAN	64.2018	43.9386	59.4944	72.7709	73.7292	54.2337	20.2577	101.311	68.1731	245.952	75.2853	80.481	57.7854	50.9124	30.8038	104.237	48.877	184.991	105.801	86.6084	78.5384	57.1776	32.4382	102.357	101.156	131.957	162.78	75.1198	154.922	159.691	135.392	115.885	54.8505	80.3433	117.26	79.5598	66.563	114.232	57.7527	61.6195	81.8132	71.1128	57.9826	117.58	28.3557	42.8055
O00186	STXBP3	Syntaxin-binding protein 3	STXB3_HUMAN	9.78768	4.59451	9.77474	9.75729	24.391	6.28452	NA	21.4588	10.5737	26.1349	12.2159	23.6778	12.7578	16.8224	NA	21.3317	4.79203	20.0845	31.6357	6.34798	10.9887	10.4731	7.30897	13.0575	5.12	21.6244	26.288	5.7287	23.8758	17.6101	18.0998	14.3323	24.5049	9.01011	20.7851	11.7692	10.4359	23.4728	16.312	7.36262	15.8147	15.8033	10.3404	7.83528	9.83563	11.301
O00189	AP4M1	AP-4 complex subunit mu-1	AP4M1_HUMAN	NA	NA	NA	NA	NA	NA	NA	NA	NA	NA	NA	NA	NA	NA	NA	18.2298	21.7963	NA	NA	9.13848	NA	NA	NA	NA	18.3622	NA	42.6236	NA	NA	NA	32.2701	NA	NA	29.5961	NA	NA	NA	10.035	NA	28.5308	NA	NA	NA	NA	NA	NA
O00192	ARVCF	Armadillo repeat protein deleted in velo-cardio-facial syndrome	ARVC_HUMAN	NA	NA	NA	NA	NA	NA	NA	16.3183	NA	32.6689	NA	18.574	NA	NA	NA	26.3478	NA	25.1517	NA	NA	NA	NA	NA	NA	24.0669	NA	14.4954	NA	13.4337	31.1341	NA	10.9976	NA	54.9769	21.0289	NA	NA	41.5289	2.42381	NA	NA	NA	47.3748	15.7059	NA	NA
O00193	SMAP	Small acidic protein	SMAP_HUMAN	36.0425	27.6643	18.9572	32.5768	50.8531	35.0973	NA	60.7337	37.1979	192.136	34.0226	57.9638	43.3958	27.4896	38.6401	70.2998	19.6637	99.6886	20.5139	40.7157	59.4937	26.7705	23.423	55.928	45.2232	75.3278	53.8127	44.9809	84.7749	102.614	97.8152	52.9297	20.3317	42.3496	95.3509	51.0045	48.0962	117.767	36.6768	25.5812	53.4276	33.2891	94.5328	81.9508	30.3032	30.5706
O00203	AP3B1	AP-3 complex subunit beta-1	AP3B1_HUMAN	96.7517	60.6191	63.7586	88.1742	146.113	54.1047	27.0268	109.367	89.9756	313.647	88.2372	110.22	79.0832	36.7281	17.1796	134.287	83.5442	142.925	72.269	74.8646	85.9936	57.4751	46.0511	106.456	62.3833	141.061	180.742	76.1516	91.9314	124.763	198.398	89.607	66.861	60.0858	130.962	119.462	111.876	238.176	76.6239	91.9159	123.644	101.297	59.2514	88.5307	32.6092	55.161
O00204	SULT2B1	Sulfotransferase 2B1	ST2B1_HUMAN	306.964	117.82	NA	20.6458	NA	NA	NA	NA	194.342	NA	NA	NA	NA	NA	NA	NA	NA	407.988	NA	76.3045	NA	NA	131.915	343.597	NA	207.409	48.4896	214.284	NA	164.775	244.208	152.078	NA	NA	NA	NA	NA	NA	NA	NA	NA	NA	NA	NA	NA	NA
O00206	TLR4	Toll-like receptor 4	TLR4_HUMAN	NA	29.8254	12.5716	24.5711	NA	NA	NA	25.1999	17.9397	NA	17.6298	39.5534	NA	15.0558	NA	NA	2.24847	53.7232	NA	22.182	26.8029	NA	23.3706	NA	NA	20.6962	21.3802	NA	11.6337	NA	NA	NA	NA	33.3682	NA	NA	NA	NA	NA	NA	NA	NA	NA	NA	13.2954	30.5273
O00213	APBB1	Amyloid beta precursor protein binding family B member 1	APBB1_HUMAN	NA	25.5798	NA	NA	23.4735	21.4549	NA	9.91062	NA	18.0249	17.062	7.58759	NA	NA	NA	6.82203	NA	22.8475	NA	NA	NA	NA	NA	NA	NA	NA	18.5686	5.87767	NA	13.1808	7.40833	16.2457	NA	9.75235	20.8046	NA	16.4679	26.9933	NA	NA	NA	NA	NA	18.1677	NA	NA
O00214	LGALS8	Galectin-8	LEG8_HUMAN	11.3318	NA	6.22441	NA	NA	NA	NA	NA	22.1677	37.966	NA	15.2501	NA	NA	NA	47.3867	NA	18.275	NA	NA	NA	NA	NA	NA	NA	NA	13.8645	13.1916	NA	5.63779	NA	13.873	NA	8.86283	22.9443	NA	NA	78.8384	NA	NA	NA	NA	NA	116.917	NA	NA
O00217	NDUFS8	NADH dehydrogenase [ubiquinone] iron-sulfur protein 8, mitochondrial	NDUS8_HUMAN	49.2419	18.1	51.7858	20.9091	28.8137	9.78263	NA	34.1134	14.3773	162.586	13.1678	60.3204	29.4518	27.9976	NA	63.4473	33.627	106.09	14.9467	14.4789	29.4894	4.92801	9.98994	37.7592	28.4026	68.1473	119.954	27.5814	76.9388	100.379	76.5558	53.0406	20.4815	14.1637	86.735	47.6356	56.4427	89.2472	33.9296	20.4573	40.0509	34.3051	11.093	45.4951	NA	23.5053
O00219	HAS3	Hyaluronan synthase 3	HYAS3_HUMAN	NA	NA	NA	NA	NA	NA	NA	NA	NA	NA	NA	NA	NA	NA	NA	NA	NA	NA	NA	NA	NA	NA	NA	NA	NA	NA	NA	NA	NA	NA	NA	NA	NA	NA	NA	NA	NA	NA	NA	NA	NA	NA	NA	NA	NA	NA
O00220	TNFRSF10A	Tumor necrosis factor receptor superfamily member 10A	TR10A_HUMAN	NA	NA	NA	NA	23.5687	NA	NA	NA	NA	27.7497	NA	NA	NA	NA	NA	NA	NA	28.2507	NA	NA	NA	NA	NA	NA	NA	NA	24.6701	NA	NA	NA	NA	NA	NA	NA	47.0453	NA	NA	30.1162	NA	NA	NA	NA	NA	3.23044	NA	NA
O00221	NFKBIE	NF-kappa-B inhibitor epsilon	IKBE_HUMAN	NA	NA	NA	NA	NA	NA	NA	NA	NA	NA	NA	NA	NA	NA	NA	NA	NA	NA	NA	NA	NA	NA	NA	NA	NA	NA	NA	NA	NA	NA	NA	NA	NA	NA	15.1125	NA	NA	29.7431	NA	NA	NA	NA	NA	NA	NA	NA
O00231	PSMD11	26S proteasome non-ATPase regulatory subunit 11	PSD11_HUMAN	159.579	106.824	125.998	126.798	232.984	77.2526	20.1662	280.387	129.914	715.678	150.068	241.433	150.554	87.4768	37.5162	322.842	134.255	382.416	139.906	122.335	135.836	94.8917	78.8655	224.573	181.707	197.005	418.253	137.603	257.432	328.648	381.502	216.942	99.7599	135.688	327.452	159.846	167.613	519.973	118.648	147.868	193.996	155.94	100.854	271.718	60.4538	93.4289
O00232	PSMD12	26S proteasome non-ATPase regulatory subunit 12	PSD12_HUMAN	143.406	109.762	144.993	137.562	232.669	98.2735	39.8746	260.601	165.948	767.263	176.098	292.449	167.714	96.4687	52.2061	342.106	150.72	373.977	197.668	139.471	151.456	121.454	80.6545	259.893	172.701	221.138	417.454	162.277	276.866	322.271	392.437	227.131	120.143	148.996	309.741	157.034	216.989	519.227	150.052	147.711	191.201	166.994	131.4	301.961	75.1421	135.383
O00233	PSMD9	26S proteasome non-ATPase regulatory subunit 9	PSMD9_HUMAN	89.4344	50.3495	16.4329	65.84	96.8555	51.0185	9.72051	92.4546	78.7115	304.967	66.639	123.185	60.1998	29.7306	21.6492	104.927	42.4059	140.084	48.2748	48.3055	58.9271	22.1975	42.2862	71.9648	48.7813	79.0894	81.0748	68.8562	92.2471	133.402	201.628	81.0757	67.8567	68.7505	128.966	92.4886	91.6805	185.846	52.526	74.439	70.2437	56.027	66.8077	84.4799	32.975	59.5733
O00238	BMPR1B	Bone morphogenetic protein receptor type-1B	BMR1B_HUMAN	NA	NA	NA	NA	NA	NA	NA	NA	NA	NA	NA	NA	NA	NA	NA	NA	NA	NA	4.32258	NA	NA	NA	NA	NA	NA	NA	NA	NA	NA	NA	18.1256	NA	NA	NA	NA	NA	NA	NA	NA	NA	NA	NA	NA	NA	NA	NA
O00244	ATOX1	Copper transport protein ATOX1	ATOX1_HUMAN	95.9115	40.0363	16.0427	88.0803	188.729	41.4408	NA	134.866	111.288	331.659	83.2827	129.748	51.7322	4.17864	5.60387	220.442	58.7815	171.719	17.01	114.03	138.022	51.5494	26.8357	118.521	49.6264	118.142	NA	88.9422	122.94	270.107	318.415	113.969	76.5954	42.7192	202.911	130.901	117.834	443.661	54.3529	76.6539	162.359	46.4146	58.8614	101.539	NA	65.9301
O00255	MEN1	Menin	MEN1_HUMAN	11.7544	41.7641	25.608	NA	20.5882	NA	NA	15.3803	2.18305	26.3779	13.7621	NA	11.4141	12.4814	NA	NA	NA	NA	NA	7.52678	15.1372	12.2722	NA	18.3391	9.98147	NA	30.0214	17.9108	20.4438	15.6196	8.01784	20.0155	8.68958	19.5246	28.0921	NA	NA	9.01255	4.30635	NA	NA	16.7905	NA	17.3458	27.2656	NA
O00257	CBX4	E3 SUMO-protein ligase CBX4	CBX4_HUMAN	NA	NA	NA	NA	66.4515	NA	NA	NA	NA	349.134	NA	NA	NA	30.7304	NA	NA	16.3254	NA	NA	NA	NA	NA	NA	NA	NA	NA	NA	NA	NA	NA	19.6957	NA	NA	NA	NA	NA	NA	NA	NA	NA	NA	NA	NA	NA	NA	NA
O00258	GET1	Guided entry of tail-anchored proteins factor 1	GET1_HUMAN	22.7379	NA	NA	NA	16.5648	NA	NA	NA	NA	NA	NA	20.1246	17.9511	6.59446	NA	NA	NA	36.4455	NA	NA	43.3322	NA	NA	16.0397	19.0059	17.2316	40.889	NA	NA	NA	14.8628	NA	NA	NA	NA	NA	NA	NA	12.9079	NA	25.2566	NA	NA	52.808	NA	NA
O00264	PGRMC1	Membrane-associated progesterone receptor component 1	PGRC1_HUMAN	346.438	69.3716	176.51	219.333	393.635	112.725	NA	320.797	252.824	1278.35	157.9	489.293	217.936	268.17	11.8426	559.833	113.97	735.799	316.528	212.896	252.544	75.9563	132.784	379.937	206.8	370.828	832.667	235.379	261.722	945.436	677.082	360	131.947	133.388	514.612	281.45	222.763	1184.47	96.1917	245.095	455.849	218.451	215.154	542.904	NA	165.668
O00267	SUPT5H	Transcription elongation factor SPT5	SPT5H_HUMAN	57.2481	39.7756	65.5565	49.8727	71.0432	40.1772	6.71263	105.305	64.7322	253.029	56.0775	77.0866	51.7962	33.1051	33.9606	125.982	44.7402	155.224	69.3387	44.3013	57.0441	41.5917	38.6507	89.0318	75.977	79.664	184.402	55.9659	93.964	133.973	125.334	90.6436	49.2791	63.5427	141.91	47.797	57.0883	205.654	45.3139	64.9588	75.2546	59.0968	67.9301	115.233	21.9547	45.3764
O00268	TAF4	Transcription initiation factor TFIID subunit 4	TAF4_HUMAN	NA	NA	NA	NA	NA	NA	NA	NA	NA	17.5697	NA	NA	NA	NA	NA	2.5861	NA	NA	NA	NA	NA	NA	NA	13.9555	NA	NA	17.5449	4.26709	6.69244	NA	NA	NA	NA	6.58357	NA	NA	NA	3.77762	NA	NA	NA	NA	NA	11.303	NA	13.5551
O00273	DFFA	DNA fragmentation factor subunit alpha	DFFA_HUMAN	42.8054	23.2212	11.4168	28.0516	55.2801	12.1225	63.7143	62.9751	38.5528	193.426	20.3292	82.5229	31.4779	9.97957	NA	105.321	27.4085	69.572	94.4191	32.8575	31.4437	17.6771	15.9485	61.2666	37.9996	28.2051	48.2778	35.7839	64.9281	102.03	75.9766	52.1294	12.6688	27.4128	77.2742	35.4066	40.6434	105.824	22.2536	37.5992	47.9816	NA	NA	50.4566	NA	NA
O00291	HIP1	Huntingtin-interacting protein 1	HIP1_HUMAN	NA	8.03392	17.4458	7.81844	10.8718	NA	NA	8.37875	6.24687	27.8639	10.9811	11.6041	6.93703	NA	NA	11.2941	NA	15.302	16.2034	17.8524	11.9658	6.10896	6.35276	10.8735	10.5314	6.93969	54.2373	4.4733	19.4474	20.7956	15.0104	12.5307	17.7891	14.4351	11.4127	11.0402	17.7922	20.7358	8.14441	14.8919	10.2363	15.8975	10.4373	15.9331	NA	NA
O00292	LEFTY2	Left-right determination factor 2	LFTY2_HUMAN	NA	NA	NA	NA	NA	NA	NA	NA	NA	NA	NA	NA	NA	NA	NA	NA	NA	NA	NA	NA	NA	NA	NA	NA	NA	NA	NA	NA	NA	NA	NA	NA	NA	NA	NA	NA	NA	NA	NA	NA	NA	NA	NA	NA	NA	NA
O00295	TULP2	Tubby-related protein 2	TULP2_HUMAN	NA	NA	NA	18.1374	NA	NA	NA	NA	NA	2.33043	6.33938	6.07465	NA	NA	NA	NA	NA	NA	NA	NA	NA	NA	NA	NA	NA	NA	NA	NA	5.39005	NA	23.9449	17.6168	NA	NA	NA	NA	NA	NA	NA	NA	NA	NA	NA	NA	NA	NA
O00299	CLIC1	Chloride intracellular channel protein 1	CLIC1_HUMAN	435.416	244.103	238.259	356.098	1274.74	174.169	30.8743	1544.89	308.948	2983.92	453.521	832.782	547.669	216.894	32.8365	1953.42	293.473	1699.13	384.768	406.298	363.126	225.331	224.781	1271.09	506.043	480.239	125.388	451.244	988.492	1159.3	1523.62	756.432	368.914	463.004	1434.15	538.124	824.17	3105.8	283.842	415.923	479.147	309.963	185.906	1494.57	42.1922	234.963
O00303	EIF3F	Eukaryotic translation initiation factor 3 subunit F	EIF3F_HUMAN	196.878	160.306	197.189	219.496	319.821	143.543	40.3423	360	221.308	952.797	209.158	418.62	239.044	142.714	56.4254	401.855	201.88	469.857	251.515	202.815	224.961	145.023	141.599	387.237	287.718	293.712	577.08	238.499	391.189	442.827	574.238	348.506	195.8	223.839	467.352	246.823	284.367	831.512	193.551	215.99	304.542	281.035	204.911	421.484	106.935	166.833
O00308	WWP2	NEDD4-like E3 ubiquitin-protein ligase WWP2	WWP2_HUMAN	NA	NA	NA	NA	NA	NA	NA	NA	NA	NA	NA	NA	NA	NA	NA	NA	NA	NA	NA	NA	NA	NA	NA	NA	NA	NA	NA	NA	NA	NA	NA	NA	NA	NA	NA	NA	NA	NA	NA	NA	NA	NA	NA	NA	NA	NA
O00311	CDC7	Cell division cycle 7-related protein kinase	CDC7_HUMAN	NA	NA	NA	NA	NA	NA	NA	NA	NA	NA	NA	NA	NA	NA	NA	NA	NA	NA	NA	NA	NA	NA	NA	NA	3.04276	NA	NA	NA	NA	NA	NA	NA	NA	NA	NA	NA	NA	NA	NA	NA	NA	NA	NA	NA	NA	NA
O00330	PDHX	Pyruvate dehydrogenase protein X component, mitochondrial	ODPX_HUMAN	14.1348	9.63967	31.2047	64.8318	33.2554	11.5967	NA	25.7166	11.9029	140.733	27.0933	21.1483	19.5765	11.7928	NA	52.2826	23.2729	67.4004	8.36743	37.6965	14.7351	NA	NA	37.8245	20.516	24.9524	97.6714	22.2843	35.9356	70.5539	51.2974	33.8229	26.421	19.8169	51.3394	34.6522	29.5928	106.53	13.0792	10.6507	35.6716	21.7923	6.699	49.433	NA	7.199
O00339	MATN2	Matrilin-2	MATN2_HUMAN	NA	NA	NA	NA	NA	NA	NA	NA	NA	NA	NA	NA	NA	NA	NA	NA	7.52933	42.2875	NA	NA	10.011	NA	NA	NA	NA	4.35899	26.7429	11.6744	NA	NA	NA	NA	NA	NA	NA	NA	3.04237	NA	NA	NA	4.70406	NA	NA	NA	NA	NA
O00391	QSOX1	Sulfhydryl oxidase 1	QSOX1_HUMAN	25.619	8.97615	NA	7.37131	15.6153	NA	NA	11.2763	18.6563	24.0082	NA	7.74943	3.60847	NA	NA	14.5279	NA	29.4629	73.9847	5.4051	15.7091	NA	NA	25.3982	6.23625	NA	NA	5.36151	34.0982	16.1581	NA	19.1312	11.4722	NA	NA	11.8606	NA	25.773	NA	12.2049	NA	154.922	80.8535	15.189	12.7079	21.8393
O00398	P2RY10	Putative P2Y purinoceptor 10	P2Y10_HUMAN	NA	NA	NA	NA	NA	NA	NA	NA	NA	NA	6.9473	NA	NA	NA	NA	NA	NA	NA	NA	NA	NA	NA	NA	NA	NA	NA	NA	NA	NA	NA	NA	NA	NA	NA	NA	NA	NA	NA	NA	NA	NA	NA	NA	NA	NA	NA
O00399	DCTN6	Dynactin subunit 6	DCTN6_HUMAN	60.1561	NA	NA	14.7834	28.2843	NA	NA	20.1036	NA	25.2454	NA	36.8247	5.6981	NA	NA	NA	NA	25.0453	NA	NA	28.5747	NA	6.86912	31.8628	17.2793	30.7958	22.4261	NA	23.3861	NA	54.7571	12.2972	11.3657	NA	16.4212	14.8735	8.56615	24.7492	NA	27.844	13.8596	23.0645	14.9977	31.6422	NA	NA
O00400	SLC33A1	Acetyl-coenzyme A transporter 1	ACATN_HUMAN	33.4704	3.39426	9.84017	NA	11.8837	NA	NA	16.0821	21.753	59.6194	6.03292	17.3293	6.67631	8.77534	13.3257	29.8112	NA	18.9961	7.75092	17.3446	4.47324	NA	7.39226	24.2679	NA	22.6502	34.3798	8.17379	7.95933	27.5445	18.0046	14.1315	10.6859	7.94951	25.2352	23.2811	11.0191	48.9485	9.03144	12.5779	13.877	32.3292	NA	21.5041	3.5865	NA
O00401	WASL	Neural Wiskott-Aldrich syndrome protein	WASL_HUMAN	67.4831	25.6739	30.8033	32.7696	114.496	39.7027	20.8181	66.663	60.073	122.327	54.5608	79.6863	45.808	26.5122	21.3883	77.036	49.2693	57.6574	16.5366	64.596	68.074	33.4518	36.7359	58.1301	47.9344	111.111	84.8647	53.8428	67.3701	92.6784	136.48	70.8307	45.0439	52.2221	90.0402	78.4225	48.5715	92.1311	41.5881	83.7214	93.6055	56.4692	40.8515	72.568	NA	56.0632
O00410	IPO5	Importin-5	IPO5_HUMAN	215.742	178.638	265.833	236.926	337.368	130.857	29.9208	473.631	221.311	1222.99	251.398	473.842	219.175	148.71	47.4818	542.521	207.625	774.917	221.677	196.881	164.414	136.896	112.958	376.989	252.275	295.927	626.128	216.435	543.603	543.211	657.061	411.46	158.452	217.093	549.67	247.587	283.015	940.873	176.115	177.536	360.041	214.265	144.656	606.124	69.0031	133.23
O00411	POLRMT	DNA-directed RNA polymerase, mitochondrial	RPOM_HUMAN	NA	NA	8.51454	NA	NA	NA	NA	NA	NA	13.0039	NA	35.19	NA	NA	NA	NA	NA	16.5035	NA	NA	NA	NA	NA	2.2921	NA	NA	6.32822	NA	NA	11.4498	12.4192	5.35601	NA	NA	NA	NA	214.719	NA	NA	NA	NA	NA	NA	4.60305	NA	NA
O00418	EEF2K	Eukaryotic elongation factor 2 kinase	EF2K_HUMAN	NA	NA	93.8635	NA	NA	NA	NA	NA	NA	19.1811	10.804	NA	13.6275	NA	NA	NA	NA	NA	NA	NA	NA	NA	NA	NA	NA	NA	NA	NA	NA	NA	29.9078	NA	7.81226	NA	10.6983	7.80617	NA	24.5219	NA	3.56256	10.0046	NA	NA	NA	NA	13.1201
O00422	SAP18	Histone deacetylase complex subunit SAP18	SAP18_HUMAN	46.5437	22.666	39.3082	34.6428	50.8064	37.5755	8.80775	60.0932	43.4462	159.224	32.8108	47.6149	34.2939	31.5197	23.7997	75.9172	52.1054	86.1641	53.9613	30.3158	36.0331	20.4398	18.5013	58.3866	49.4245	56.8889	151.253	31.6178	48.2135	70.7962	84.8789	53.5344	28.1007	40.5843	60.9446	27.6596	31.552	121.351	36.2786	29.3108	57.654	43.1354	27.1457	82.1719	22.6765	26.9602
O00423	EML1	Echinoderm microtubule-associated protein-like 1	EMAL1_HUMAN	32.314	9.9498	9.86135	17.6463	43.5095	21.7859	21.6347	27.9132	29.5985	63.4262	31.9081	24.1511	24.4276	21.2323	NA	41.6977	35.3961	37.3686	36.5948	32.4234	32.0646	17.9742	21.7048	56.4472	14.8443	48.5825	42.6818	30.6747	24.8305	35.1852	83.6799	54.4289	20.2479	16.5892	52.2101	35.9368	47.2955	54.7239	51.5239	28.2668	80.7794	49.5015	17.3026	12.3096	22.1155	30.7814
O00425	IGF2BP3	Insulin-like growth factor 2 mRNA-binding protein 3	IF2B3_HUMAN	105.821	57.6784	119.425	83.4377	130.934	45.0248	18.3811	213.134	99.5579	520.631	100.804	111.485	100.971	65.4173	17.018	301.469	94.2145	312.917	93.5836	81.5963	82.0927	49.0201	61.7589	223.017	129.346	125.322	524.134	83.5585	207.588	295.762	263.604	152.98	60.1105	75.6941	253.629	113.653	105.333	545.288	68.9016	85.9277	131.316	96.55	83.8133	248.975	25.5461	53.5182
O00429	DNM1L	Dynamin-1-like protein	DNM1L_HUMAN	133.36	90.9347	109.571	143.322	191.701	97.6967	44.6548	180.217	128.506	410.884	135.361	211.04	119.622	83.8745	44.8292	197.931	99.2017	261.979	137.064	111.262	133.477	91.3419	72.6393	149.711	134.486	179.11	209.672	140.55	208.485	256.757	282.843	175.119	90.6327	123.9	233.541	135.135	155.739	365.816	121.161	145.416	179.406	145.616	124.854	221.318	81.0554	112.876
O00442	RTCA	RNA 3'-terminal phosphate cyclase	RTCA_HUMAN	28.1311	54.0657	60.4284	56.592	64.6739	41.8947	10.9474	66.4337	46.4522	187.378	61.0038	78.9267	71.9803	44.736	28.0147	80.9969	56.834	92.759	79.2555	64.721	57.0797	48.8647	41.4822	59.275	68.6712	92.6495	87.85	67.5998	65.7548	123.454	89.6228	75.3375	54.4072	53.9653	95.4984	68.6993	70.3166	150.175	60.0391	64.6265	65.9668	96.6469	42.4276	72.8976	51.5164	47.3514
O00443	PIK3C2A	Phosphatidylinositol 4-phosphate 3-kinase C2 domain-containing subunit alpha	P3C2A_HUMAN	NA	10.2187	14.801	6.2657	12.3719	NA	NA	16.3047	9.31274	38.6806	9.8242	12.4358	9.48448	6.23461	NA	19.6516	8.47496	21.2398	16.0107	7.55833	15.3733	7.49839	9.19915	14.5726	12.6766	11.9899	41.785	20.7879	19.4206	24.8608	15.748	22.8959	11.7469	9.77654	18.4907	7.29903	12.6016	31.8825	15.6898	14.99	14.4816	12.4008	10.9412	12.9047	9.72975	21.5615
O00458	IFRD1	Interferon-related developmental regulator 1	IFRD1_HUMAN	NA	12.647	15.8786	6.2909	NA	NA	NA	11.7622	13.904	32.397	14.2222	8.05038	21.3805	6.92262	7.44945	13.9398	12.598	17.2259	NA	5.31989	7.82433	7.70528	NA	11.0151	1.67597	10.826	38.9382	5.99078	9.46536	21.4765	6.32621	4.1606	NA	10.6175	24.9428	9.47442	NA	21.6403	NA	14.6015	NA	26.838	10.4912	23.0331	7.68483	42.8337
O00459	PIK3R2	Phosphatidylinositol 3-kinase regulatory subunit beta	P85B_HUMAN	NA	NA	NA	NA	NA	NA	NA	NA	NA	13.1113	NA	NA	NA	NA	NA	9.78873	6.69641	13.6807	NA	23.2082	NA	2.52226	NA	6.47441	NA	NA	7.687	NA	8.333	8.19309	57.1423	18.5204	NA	9.8974	NA	1.97505	NA	2.06209	NA	NA	15.5519	NA	NA	NA	NA	NA
O00461	GOLIM4	Golgi integral membrane protein 4	GOLI4_HUMAN	28.464	18.0576	NA	22.3877	61.0795	11.5395	NA	21.4975	22.897	79.6869	21.4159	42.0932	24.4893	14.2233	NA	26.9411	16.3701	39.9226	22.3414	28.4816	16.8546	21.4426	17.5367	12.9021	21.441	30.7165	92.3685	15.7004	28.2723	38.6587	71.3483	31.8543	27.3634	15.2891	21.9147	39.0709	26.5626	37.9062	11.1052	30.0771	39.0083	29.35	15.5921	24.1876	7.36291	15.8148
O00462	MANBA	Beta-mannosidase	MANBA_HUMAN	NA	NA	8.80927	6.38439	9.29188	5.51213	NA	12.8173	14.4214	20.8321	NA	8.92708	NA	13.2348	NA	14.7456	16.3801	16.0639	8.50216	NA	NA	8.42836	11.8412	13.8579	3.45878	NA	8.07825	4.41824	10.9973	29.8805	20.8361	15.0011	7.02976	9.22995	18.4134	11.5125	9.23739	23.4626	11.5525	7.21464	5.09854	7.11056	9.27347	9.53312	NA	NA
O00463	TRAF5	TNF receptor-associated factor 5	TRAF5_HUMAN	NA	NA	NA	NA	NA	NA	NA	13.7374	NA	18.1713	NA	22.1346	3.98111	NA	NA	23.2854	9.37203	14.8155	9.99647	NA	NA	NA	NA	17.8867	NA	NA	18.2093	NA	2.22814	19.239	NA	NA	NA	12.5847	19.3895	2.1647	NA	21.6093	NA	NA	NA	NA	NA	18.4831	NA	NA
O00468	AGRN	Agrin	AGRIN_HUMAN	17.3183	NA	12.1229	8.92215	3.4536	15.3952	NA	20.1235	12.1177	76.9043	NA	24.049	4.1513	NA	NA	27.5684	NA	26.9635	20.0154	NA	19.0071	10.4752	42.5236	13.8918	NA	11.5526	77.6814	NA	21.7328	35.0507	22.5319	5.00428	10.1064	11.5552	44.8239	8.38379	NA	50.2094	NA	NA	4.20846	5.85433	NA	NA	8.1958	11.4087
O00469	PLOD2	Procollagen-lysine,2-oxoglutarate 5-dioxygenase 2	PLOD2_HUMAN	101.011	364.737	59.0184	23.4526	140.859	19.2495	NA	52.0123	41.2672	151.861	47.4365	102.036	41.341	33.2751	NA	94.1186	235.252	86.7795	55.1695	86.3523	55.5216	44.4658	59.2223	55.0962	21.7186	100.148	190.185	51.1002	28.0858	86.1903	236.541	67.0913	195.816	29.6945	81.4893	71.4223	170.917	136.243	240.691	67.8602	153.696	79.8455	37.9251	61.6955	24.1523	23.1514
O00470	MEIS1	Homeobox protein Meis1	MEIS1_HUMAN	NA	NA	NA	NA	3.03494	NA	NA	NA	NA	NA	NA	NA	NA	NA	NA	NA	NA	NA	NA	NA	2.0644	NA	NA	NA	NA	NA	NA	NA	11.4259	NA	25.9564	NA	NA	NA	NA	NA	NA	NA	NA	NA	NA	NA	NA	NA	NA	2.70624
O00471	EXOC5	Exocyst complex component 5	EXOC5_HUMAN	15.7925	10.6521	14.8108	17.0621	19.7548	8.94865	NA	27.9869	11.9822	40.928	21.9848	20.5018	21.4407	2.37539	5.05582	34.414	8.58459	26.6164	12.2396	8.05766	11.0884	10.5677	16.3123	12.8171	8.45319	17.4748	37.5201	16.0025	19.7606	21.4577	31.4099	17.2363	15.4432	16.8927	39.6599	11.6065	23.5121	46.0959	8.47778	18.1077	23.286	20.5453	7.47141	13.7171	10.4057	21.6246
O00483	NDUFA4	Cytochrome c oxidase subunit NDUFA4	NDUA4_HUMAN	155.918	79.2467	136.494	67.4068	210.63	NA	NA	189.089	85.271	682.181	103.944	224.542	64.2148	78.15	NA	239.718	88.0404	349.147	22.7724	75.7216	116.084	32.1346	56.8241	206.028	144.141	198.224	706.798	87.2108	501.602	225.535	364.975	152.622	100.025	118.25	280.359	113.589	116.874	380.757	67.0601	152.237	185.54	64.9126	91.1222	192.759	NA	58.6564
O00487	PSMD14	26S proteasome non-ATPase regulatory subunit 14	PSDE_HUMAN	91.3997	98.5078	97.2251	78.3297	204.594	70.8832	16.4692	206.198	122.793	580.064	118.924	223.173	105.017	88.4133	29.8347	256.845	123.433	226.865	123.638	121.675	107.499	82.0128	68.1107	171.545	112.665	148.684	334.461	111.692	187.593	215.935	295.18	171.209	91.104	103.493	218.448	106.465	148.036	439.753	97.86	111.154	153.584	153.136	84.2341	215.15	47.942	100.731
O00488	ZNF593	Zinc finger protein 593	ZN593_HUMAN	NA	NA	31.9432	8.84454	12.6293	NA	NA	47.9102	22.1521	86.2918	25.9187	14.6497	30.3182	20.2559	14.2559	42.758	23.0524	18.1667	14.889	20.7994	31.9576	18.9968	15.9982	27.3887	21.2551	18.6722	88.9212	22.4304	34.3159	64.8431	47.6854	34.3878	17.9771	47.5911	66.3378	28.2719	36.9577	65.5927	22.6147	31.8566	34.0781	21.6065	NA	48.5587	31.122	28.9053
O00499	BIN1	Myc box-dependent-interacting protein 1	BIN1_HUMAN	91.3126	43.0974	35.0125	71.0333	134.671	36.1688	45.405	62.2614	86.7856	90.3045	104.278	94.0994	91.4268	29.2156	20.2818	41.4717	74.5423	86.6668	37.3567	61.8681	93.0492	66.2439	48.514	44.5728	30.5682	116.857	64.3388	99.1945	41.7766	100.333	238.609	55.0953	79.3141	40.78	39.2123	106.201	128.792	73.8315	63.2361	115.328	116.399	77.9745	127.42	48.0582	23.4436	59.2202
O00505	KPNA3	Importin subunit alpha-4	IMA4_HUMAN	66.1975	57.2054	58.8753	60.1768	129.244	43.5561	7.95806	134.786	85.464	270.007	87.252	119.379	68.9289	27.1566	14.6918	129.012	81.3264	157.737	53.2062	77.1043	62.938	41.5399	35.2145	89.4363	77.5726	89.2608	169.151	67.9768	86.8595	170.172	234.731	109.205	56.8163	62.002	190.29	106.924	120.468	188.344	59.7631	77.1464	104.596	88.8743	61.0382	144.091	16.488	51.0874
O00507	USP9Y	Probable ubiquitin carboxyl-terminal hydrolase FAF-Y	USP9Y_HUMAN	41.3621	37.6146	79.955	46.2176	67.3445	34.1028	NA	83.8686	45.2076	238.751	44.6412	59.7656	37.5209	41.7821	8.35922	103.732	51.4319	141.695	67.0421	41.6411	48.3451	40.1015	26.4612	86.136	61.9671	66.2456	186.496	40.8206	135.586	87.0388	100.474	82.2893	39.6495	47.5195	116.388	42.221	55.4577	156.174	48.4579	45.1044	59.9239	51.5838	50.9106	112.277	21.3135	42.7451
O00512	BCL9	B-cell CLL/lymphoma 9 protein	BCL9_HUMAN	NA	NA	NA	NA	NA	NA	NA	NA	NA	NA	NA	NA	NA	NA	NA	NA	NA	NA	NA	NA	NA	NA	NA	NA	NA	NA	NA	NA	NA	NA	NA	NA	NA	NA	NA	NA	NA	NA	NA	NA	NA	NA	NA	NA	NA	NA
O00515	LAD1	Ladinin-1	LAD1_HUMAN	NA	4.80078	31.2	NA	NA	NA	NA	35.1644	9.49335	120.995	NA	7.45645	9.17959	NA	12.2518	57.6863	NA	57.4427	NA	NA	7.68368	NA	NA	20.4926	21.074	NA	72.6305	NA	15.9544	40.0082	NA	12.7394	5.48582	15.0228	18.6153	8.16214	NA	134.392	NA	NA	13.4584	NA	NA	28.0108	NA	3.83524
O00519	FAAH	Fatty-acid amide hydrolase 1	FAAH1_HUMAN	NA	NA	NA	NA	NA	NA	NA	NA	NA	NA	NA	NA	NA	NA	NA	NA	NA	NA	NA	NA	NA	NA	NA	NA	NA	NA	NA	NA	NA	NA	NA	NA	NA	NA	NA	NA	NA	NA	NA	NA	NA	NA	NA	NA	NA	NA
O00534	VWA5A	von Willebrand factor A domain-containing protein 5A	VMA5A_HUMAN	NA	NA	NA	NA	3.16594	NA	NA	3.68692	6.14959	10.7438	3.03191	6.00853	NA	8.45093	NA	9.4891	5.90674	8.57596	15.4172	NA	3.80709	NA	NA	3.57096	NA	NA	NA	8.02712	8.84973	2.48121	NA	NA	NA	3.46114	10.1252	6.64676	1.7193	3.8904	1.29861	NA	NA	14.5419	NA	NA	NA	NA
O00541	PES1	Pescadillo homolog	PESC_HUMAN	62.6125	45.3254	43.625	65.4736	78.1319	54.5294	NA	155.959	60.6355	276.922	66.8529	106.062	32.8578	49.8007	21.4223	143.398	37.5657	149.489	46.125	47.0485	48.4047	44.1293	35.3508	101.339	80.2421	69.2702	274.834	52.6481	122.801	132.349	128.966	80.6006	44.5285	88.6735	157.696	42.2683	56.0541	182.41	43.9478	62.6531	70.2362	60.0589	48.8188	186.799	28.2473	40.9778
O00560	SDCBP	Syntenin-1	SDCB1_HUMAN	45.2264	21.3205	20.329	33.1161	92.5795	14.7368	10.4413	83.2882	26.6206	134.92	34.8938	54.5142	28.6355	17.0911	1.45452	89.864	30.4209	55.7283	19.1695	25.2476	31.4492	13.4686	34.9831	40.8552	13.7983	38.4362	28.9512	18.8784	38.4298	112.629	88.8432	41.4685	13.4751	12.8087	73.1274	76.4814	65.3996	222.916	28.0114	43.1249	73.9354	32.2992	33.0992	90.3341	8.20867	15.5339
O00566	MPHOSPH10	U3 small nucleolar ribonucleoprotein protein MPP10	MPP10_HUMAN	60.2255	11.037	NA	5.14717	14.1946	11.6254	NA	32.9473	11.2237	96.8571	10.3397	29.6188	11.531	11.3702	NA	23.0088	20.882	25.5585	NA	12.7381	NA	7.5435	10.1194	25.0515	20.7853	16.8282	66.4113	11.8749	20.0719	40.2935	42.9465	25.3082	11.3925	14.3345	47.8455	13.7637	24.3801	39.5391	21.9701	11.9537	9.2078	21.0029	NA	36.5771	NA	10.6021
O00567	NOP56	Nucleolar protein 56	NOP56_HUMAN	85.2823	58.5776	117.567	71.9362	129.503	53.8953	NA	253.091	73.8845	621.777	80.3711	145.246	68.7388	126.903	38.6072	238.572	69.9018	296.809	86.0257	52.5789	80.1616	53.5284	56.2407	179.553	112.756	102.477	592.188	66.0626	218.094	334.294	199.044	126.882	57.1629	91.2105	231.904	65.8954	94.8512	376.731	80.7599	60.4957	95.5889	63.4081	59.9379	232.496	65.1983	47.3191
O00571	DDX3X	ATP-dependent RNA helicase DDX3X	DDX3X_HUMAN	146.395	76.0205	132.902	135.707	186.967	105.909	27.8511	184.647	134.194	431.833	147.63	211.005	139.085	72.8886	42.1705	187.141	108.242	284.924	149.818	90.142	111.908	74.6271	75.9109	162.173	135.71	147.046	314.627	139.514	194.903	235.096	305.794	181.34	79.3932	127.772	240.367	142.739	153.95	306.223	134.912	116.445	153.171	139.736	127.847	175.261	76.082	87.2625
O00592	PODXL	Podocalyxin	PODXL_HUMAN	2009.39	51.017	277.101	749.842	902.939	1544.47	29.2737	2361.3	1658.14	4993.87	1374.32	973.946	656.478	619.751	36.0807	2646.14	75.8402	3110.87	765.647	2198.08	1715.17	245.118	362.096	1583.83	1083.37	1631.32	4981.89	506.767	1268.49	1925.72	3185.76	1768.27	603.427	417.352	3243.11	1252.58	593.399	4472.9	112.652	1313.98	2165.86	549.076	990.152	2533.76	114.209	1387.43
O00622	CCN1	CCN family member 1	CCN1_HUMAN	NA	NA	13.628	NA	NA	NA	NA	20.4005	NA	102.727	3.88383	9.41952	NA	NA	NA	15.622	NA	15.2544	9.41609	NA	5.96912	NA	NA	NA	9.89366	NA	36.7414	NA	16.6304	71.0747	NA	9.55439	25.435	NA	31.3047	NA	9.84315	37.5523	NA	8.56809	NA	NA	NA	NA	NA	NA
O00625	PIR	Pirin	PIR_HUMAN	NA	11.9338	NA	NA	35.012	8.5945	NA	17.8943	23.7084	30.0671	29.2721	20.9109	NA	18.1981	8.20789	38.3844	16.2011	58.3004	NA	26.3549	14.7324	NA	NA	8.13157	10.9065	10.2134	NA	NA	20.3784	16.1446	35.0395	12.7103	16.0716	6.66618	12.0398	17.6636	13.0088	27.5011	25.6748	18.0371	11.1375	10.3672	NA	27.1164	NA	NA
O00629	KPNA4	Importin subunit alpha-3	IMA3_HUMAN	25.4867	29.2046	49.3988	26.4101	40.89	13.6708	NA	81.6933	18.3142	156.867	29.2916	51.9808	32.368	29.0197	7.61411	106.769	39.1657	132.066	20.5374	29.5344	39.0263	10.8422	23.0892	74.6488	11.8646	60.1127	152.875	47.9859	78.1249	112.573	130.796	80.8472	23.9075	18.1948	170.116	41.6603	30.7504	228.598	16.0334	22.3509	53.2607	44.0489	14.3688	78.2607	11.6833	22.3527
O00716	E2F3	Transcription factor E2F3	E2F3_HUMAN	NA	NA	NA	NA	NA	NA	NA	NA	NA	NA	NA	NA	NA	NA	NA	NA	NA	NA	NA	NA	NA	NA	NA	NA	NA	NA	NA	NA	NA	NA	NA	NA	NA	NA	NA	NA	NA	NA	NA	NA	NA	NA	NA	NA	NA	NA
O00743	PPP6C	Serine/threonine-protein phosphatase 6 catalytic subunit	PPP6_HUMAN	28.3759	52.8081	23.1977	45.6071	35.0129	28.9838	NA	40.3166	30.0549	174.18	21.1817	56.3325	19.0157	NA	10.3219	71.6736	18.9403	70.6174	22.4798	25.0501	26.8501	15.7045	20.2686	64.4915	24.4526	47.6498	93.5414	37.0134	38.3582	63.0285	69.9035	42.968	45.5474	22.1939	80.6231	37.3779	51.2744	120.321	28.4357	23.3924	33.8051	68.1563	45.9897	39.3688	11.9898	26.4144
O00746	NME4	Nucleoside diphosphate kinase, mitochondrial	NDKM_HUMAN	50.9015	13.7792	NA	13.4294	18.9508	NA	NA	44.9981	36.5814	NA	23.6461	24.011	12.5877	NA	NA	49.1998	31.7133	NA	NA	28.2385	27.7064	12.7313	6.89674	13.8255	NA	60.9422	NA	17.9953	3.09409	NA	84.3349	NA	26.8944	NA	29.7909	26.998	53.5821	NA	15.0119	27.9533	27.6393	11.3949	32.2079	14.3124	NA	36.0499
O00754	MAN2B1	Lysosomal alpha-mannosidase	MA2B1_HUMAN	17.4774	NA	NA	NA	NA	NA	NA	9.70526	11.2889	NA	NA	NA	NA	NA	NA	NA	NA	25.7924	23.8156	29.4066	NA	NA	3.48618	NA	NA	NA	NA	32.3084	NA	13.1138	NA	NA	NA	11.4778	NA	NA	12.9369	NA	12.5632	NA	NA	12.6627	NA	NA	NA	21.7804
O00762	UBE2C	Ubiquitin-conjugating enzyme E2 C	UBE2C_HUMAN	148.91	14.7251	48.1232	24.9953	161.144	34.6502	NA	158.087	111.246	164.628	NA	144.83	27.2526	15.5678	NA	21.238	14.8887	46.0382	36.2299	5.32338	17.9026	NA	21.4604	51.3031	52.172	15.9848	13.6202	19.7453	66.8337	102.705	60.2527	27.163	27.7785	26.735	201.991	72.7093	33.2291	224.102	38.454	NA	71.3096	24.5216	106.099	46.5981	NA	15.844
O00763	ACACB	Acetyl-CoA carboxylase 2	ACACB_HUMAN	NA	NA	NA	NA	NA	NA	NA	NA	NA	NA	NA	0.221911	NA	NA	NA	NA	NA	NA	NA	NA	NA	NA	NA	NA	NA	NA	NA	NA	NA	NA	NA	NA	NA	NA	NA	NA	NA	NA	NA	NA	NA	NA	NA	NA	NA	NA
O00764	PDXK	Pyridoxal kinase	PDXK_HUMAN	34.0356	15.3572	11.3792	53.1259	79.1603	59.1437	NA	47.1839	31.1509	167.792	25.7296	69.71	37.2453	30.5783	NA	90.9504	42.0562	78.9336	46.6206	41.2842	38.6333	16.2754	13.822	75.4798	26.0224	32.7992	16.7297	27.961	38.415	59.7251	113.18	53.6221	25.1749	27.1618	87.0012	54.0113	43.2608	159	32.2634	29.5569	55.4479	21.9888	39.7203	53.137	27.567	34.8293
O00767	SCD	Stearoyl-CoA desaturase	SCD_HUMAN	49.1565	34.7813	33.3129	21.4581	42.5537	36.7429	4.73653	34.2614	14.8655	202.845	12.7863	25.5339	36.3951	8.9042	NA	48.2884	12.1262	115.162	43.4032	22.6849	11.8828	8.41351	27.6053	96.9319	46.0352	NA	111.451	14.1089	22.0526	152.2	65.4423	93.8262	35.4829	22.2493	137.693	26.9072	55.3246	62.3343	46.9464	28.7189	39.9592	25.4687	NA	70.0908	NA	13.6752
O14493	CLDN4	Claudin-4	CLD4_HUMAN	NA	NA	NA	NA	NA	NA	NA	13.796	NA	67.8441	NA	NA	NA	NA	NA	45.727	NA	NA	NA	NA	NA	NA	NA	23.1425	NA	NA	NA	NA	NA	41.4347	NA	NA	NA	6.00441	6.73794	NA	NA	111.464	NA	NA	NA	NA	NA	NA	NA	NA
O14494	PLPP1	Phospholipid phosphatase 1	PLPP1_HUMAN	NA	NA	NA	NA	NA	NA	NA	NA	NA	NA	NA	NA	NA	NA	NA	NA	NA	NA	NA	NA	NA	NA	NA	NA	NA	NA	NA	NA	NA	NA	NA	4.49113	NA	NA	NA	NA	NA	NA	NA	NA	NA	NA	NA	NA	NA	NA
O14495	PLPP3	Phospholipid phosphatase 3	PLPP3_HUMAN	NA	26.7544	NA	NA	NA	40.0885	NA	NA	88.4491	NA	44.1516	28.7807	12.3725	NA	NA	10.8239	NA	14.0909	NA	93.8869	114.585	20.5915	NA	NA	NA	48.8057	46.2019	NA	14.3	23.3211	113.047	27.0713	26.4341	NA	NA	27.178	42.5124	9.65212	NA	24.7538	64.8021	NA	NA	NA	NA	68.633
O14497	ARID1A	AT-rich interactive domain-containing protein 1A	ARI1A_HUMAN	30.1679	17.1941	13.9343	18.9467	28.8105	NA	NA	39.3418	18.0827	69.9052	30.423	26.2466	14.7674	8.93012	4.75529	39.7486	20.5358	41.8002	23.9262	13.4237	23.4272	13.3372	17.6066	30.086	25.5139	21.6182	45.2193	20.2472	49.5405	33.7239	38.2889	23.0968	18.9143	26.2738	39.974	19.2517	19.6738	53.638	16.3701	19.3619	27.0704	32.4725	33.6924	27.7992	32.7961	21.2826
O14503	BHLHE40	Class E basic helix-loop-helix protein 40	BHE40_HUMAN	NA	3.37644	NA	NA	NA	NA	NA	NA	NA	NA	NA	NA	NA	NA	NA	15.728	NA	NA	NA	NA	NA	NA	NA	NA	NA	NA	7.49874	NA	NA	NA	NA	NA	NA	NA	6.613	NA	NA	NA	NA	NA	NA	NA	NA	NA	NA	NA
O14508	SOCS2	Suppressor of cytokine signaling 2	SOCS2_HUMAN	NA	NA	NA	NA	NA	NA	NA	8.59583	NA	NA	NA	NA	NA	NA	NA	NA	NA	NA	NA	NA	NA	NA	NA	NA	NA	NA	NA	NA	NA	NA	2.75444	NA	NA	NA	NA	NA	NA	NA	NA	NA	NA	NA	NA	NA	NA	NA
O14519	CDK2AP1	Cyclin-dependent kinase 2-associated protein 1	CDKA1_HUMAN	NA	30.0751	NA	1.96753	NA	NA	NA	21.003	12.396	80.1142	22.378	30.8992	18.6829	NA	NA	11.6129	24.3201	NA	NA	15.7041	5.55961	NA	NA	21.0832	20.3527	NA	24.4911	4.49856	25.7407	32.4341	9.74808	14.5295	NA	5.5722	9.10222	17.678	23.1	32.4494	9.36367	12.1861	NA	28.2801	NA	19.6212	NA	NA
O14520	AQP7	Aquaporin-7	AQP7_HUMAN	237.737	NA	NA	268.683	NA	NA	NA	NA	374.729	NA	NA	NA	89.0802	35.5738	NA	NA	NA	21.6241	NA	NA	NA	NA	180.843	NA	NA	NA	NA	NA	NA	NA	NA	NA	NA	NA	NA	NA	NA	65.7296	NA	NA	344.413	NA	NA	54.7447	NA	111.126
O14521	SDHD	Succinate dehydrogenase [ubiquinone] cytochrome b small subunit, mitochondrial	DHSD_HUMAN	47.3716	NA	54.0626	12.8864	89.7026	NA	NA	42.6656	NA	198.722	33.5484	NA	4.16874	10.0343	NA	114.072	NA	106.814	NA	NA	17.3023	NA	NA	NA	26.3514	60.3465	169.588	NA	113.541	NA	74.9842	41.4991	NA	27.764	100.207	NA	56.1031	392.846	NA	44.1459	49.1127	NA	NA	152.499	NA	NA
O14524	NEMP1	Nuclear envelope integral membrane protein 1	NEMP1_HUMAN	NA	NA	NA	NA	NA	NA	NA	NA	NA	42.8347	NA	54.9764	NA	NA	NA	NA	NA	29.3622	NA	34.7237	NA	NA	NA	NA	NA	NA	87.4807	NA	NA	34.6395	NA	NA	NA	NA	NA	29.5815	39.4803	92.5947	NA	NA	NA	NA	NA	NA	NA	NA
O14530	TXNDC9	Thioredoxin domain-containing protein 9	TXND9_HUMAN	21.4436	8.56903	16.3608	33.188	37.6862	19.5755	NA	59.6122	14.3259	130.676	25.0675	40.4909	26.8557	16.197	NA	58.0402	21.2383	83.4635	25.0353	24.9985	25.823	19.8075	24.5304	40.9562	28.8044	24.801	57.5703	20.7043	56.7809	48.8599	60.3017	45.3244	23.0044	35.0626	42.8994	40.33	29.2578	106.066	26.8659	28.4285	46.0085	35.7774	NA	45.2407	NA	38.6237
O14531	DPYSL4	Dihydropyrimidinase-related protein 4	DPYL4_HUMAN	23.5677	16.2154	32.3119	14.5556	13.9707	99.896	NA	24.5048	9.61428	81.7888	43.9139	50.975	14.7061	10.9015	NA	63.3591	11.9525	86.218	NA	NA	20.5235	59.7909	15.1231	72.1171	35.5266	44.9788	85.7835	22.1814	99.3976	61.2566	27.3302	39.3843	17.5522	32.6496	44.1464	20.0311	16.6824	64.4023	10.9333	20.9027	23.1967	26.0135	NA	38.6834	NA	30.2137
O14545	TRAFD1	TRAF-type zinc finger domain-containing protein 1	TRAD1_HUMAN	NA	NA	NA	9.92424	NA	NA	NA	NA	NA	37.8436	16.0901	21.2126	NA	11.7409	NA	17.4581	NA	18.4717	NA	NA	NA	NA	NA	9.45499	14.3263	9.87165	34.4733	NA	14.7237	10.3415	16.9582	8.3094	5.8395	9.8419	9.8195	NA	7.50657	9.86191	NA	11.827	NA	NA	NA	19.3377	NA	NA
O14548	COX7A2L	Cytochrome c oxidase subunit 7A-related protein, mitochondrial	COX7R_HUMAN	NA	NA	41.2915	20.4821	31.9262	NA	NA	51.2382	17.6155	134.149	NA	25.3424	7.21009	29.2454	NA	76.7409	NA	78.0283	21.7245	12.3341	14.5067	6.53046	3.71967	23.069	29.7517	25.537	111.096	33.5629	67.8011	72.1477	41.9644	42.4778	NA	NA	61.3992	17.1058	17.4979	98.1872	7.54331	12.4315	20.6929	23.837	NA	33.0927	NA	16.1526
O14558	HSPB6	Heat shock protein beta-6	HSPB6_HUMAN	NA	NA	6.75232	NA	15.592	NA	NA	NA	7.71477	NA	NA	10.7549	7.73623	NA	NA	5.9793	16.9004	NA	NA	NA	7.06744	NA	NA	NA	NA	30.1992	NA	30.9725	NA	NA	NA	NA	NA	NA	NA	11.9221	40.5403	NA	NA	22.6453	18.3173	NA	NA	NA	NA	NA
O14561	NDUFAB1	Acyl carrier protein, mitochondrial	ACPM_HUMAN	NA	NA	NA	NA	10.9006	NA	NA	8.0063	NA	20.9819	NA	12.5285	NA	NA	NA	NA	NA	6.15158	NA	NA	19.0877	11.1148	NA	NA	NA	NA	13.6159	NA	14.387	NA	13.8432	NA	NA	NA	NA	NA	NA	16.0616	NA	NA	5.83639	NA	NA	NA	NA	NA
O14562	UBFD1	Ubiquitin domain-containing protein UBFD1	UBFD1_HUMAN	43.2266	44.5873	30.8483	42.8284	84.3514	26.5845	7.63915	85.2724	57.1265	161.326	68.6513	95.7425	57.2518	15.6437	9.24332	99.5075	49.2475	101.656	29.9801	90.4601	79.826	45.9833	34.8267	54.8883	51.8893	74.2351	60.2089	41.1193	76.6789	90.7241	141.702	78.0613	41.332	48.9568	106.153	64.7098	90.2663	120.346	56.1734	48.2456	96.9909	78.8749	41.5666	85.0375	28.337	41.4464
O14576	DYNC1I1	Cytoplasmic dynein 1 intermediate chain 1	DC1I1_HUMAN	NA	NA	NA	6.35029	12.487	NA	NA	NA	7.55284	NA	18.1154	20.4718	14.0334	NA	NA	NA	5.87052	10.4393	NA	17.563	10.0339	8.95802	NA	NA	NA	17.3849	NA	NA	NA	NA	19.1774	NA	NA	NA	9.44667	10.5096	13.1541	NA	NA	6.88993	13.772	NA	15.0765	NA	NA	12.5984
O14578	CIT	Citron Rho-interacting kinase	CTRO_HUMAN	NA	5.91819	NA	NA	11.7636	NA	NA	15.007	5.97615	22.1414	23.9513	NA	NA	NA	13.4322	11.1731	NA	16.5024	NA	NA	NA	4.03842	NA	17.5963	9.09844	8.64778	14.1808	5.25107	9.05455	17.5916	10.3825	4.73629	NA	7.0541	16.933	10.6118	6.69885	27.4227	NA	6.48734	NA	8.88392	NA	8.47522	NA	NA
O14579	COPE	Coatomer subunit epsilon	COPE_HUMAN	147.549	73.5053	46.702	115.021	293.656	88.7569	39.625	132.667	153.736	455.178	133.417	192.025	134.187	37.3764	25.1244	175.086	125.216	170.904	41.8111	100.159	122.166	95.2227	64.9652	142.499	100.321	194.947	330.343	143.743	158.464	214.326	364.978	156.45	104.993	87.7271	209.547	204.732	186.376	284.827	113.659	165.848	187.938	125.332	79.554	130.047	22.4234	69.4733
O14593	RFXANK	DNA-binding protein RFXANK	RFXK_HUMAN	NA	NA	NA	NA	NA	NA	NA	NA	NA	NA	NA	NA	NA	NA	NA	NA	NA	NA	NA	NA	NA	NA	NA	NA	NA	NA	NA	NA	NA	NA	NA	NA	NA	NA	NA	NA	NA	NA	NA	NA	NA	NA	NA	NA	NA	NA
O14602;P47813	EIF1AY;EIF1AX	Eukaryotic translation initiation factor 1A, Y-chromosomal;Eukaryotic translation initiation factor 1A, X-chromosomal	IF1AY_HUMAN;IF1AX_HUMAN	NA	NA	NA	NA	NA	NA	NA	NA	NA	NA	NA	NA	NA	NA	NA	NA	NA	NA	NA	NA	NA	NA	NA	NA	NA	NA	NA	NA	NA	NA	NA	NA	NA	NA	NA	NA	NA	NA	NA	NA	NA	NA	NA	NA	NA	NA
O14613	CDC42EP2	Cdc42 effector protein 2	BORG1_HUMAN	NA	NA	NA	NA	16.857	NA	NA	NA	NA	NA	NA	NA	NA	NA	NA	NA	NA	NA	NA	NA	NA	NA	NA	NA	NA	NA	NA	NA	NA	NA	NA	NA	NA	NA	NA	NA	NA	13.5838	NA	23.2246	NA	NA	NA	NA	NA	NA
O14617	AP3D1	AP-3 complex subunit delta-1	AP3D1_HUMAN	95.0466	73.252	76.6512	87.3036	175.447	41.7982	23.6244	144.309	103.128	330.962	107.073	159.111	119.426	35.8254	28.7637	183.159	102.029	199.014	117.149	110.317	117.943	61.2553	68.6663	133.73	112.83	166.369	259.514	97.3264	130.763	178.343	256.764	113.457	73.0826	91.7609	186.831	128.923	144.493	274.747	81.6204	106.357	155.33	107.582	94.0925	160.287	55.6217	97.4704
O14618	CCS	Copper chaperone for superoxide dismutase	CCS_HUMAN	18.5062	NA	NA	9.11573	36.5423	NA	NA	18.0909	19.4025	122.868	17.325	28.6129	NA	12.6447	NA	42.2551	NA	33.2848	45.3298	NA	NA	9.98222	NA	36.8571	19.4463	32.3394	NA	9.65246	NA	38.7631	48.07	51.7495	NA	NA	29.6621	20.1468	26.426	65.7912	23.3676	16.6864	40.8733	39.8092	45.7475	26.1	9.52332	20.4632
O14628	ZNF195	Zinc finger protein 195	ZN195_HUMAN	NA	NA	NA	NA	NA	NA	NA	NA	NA	NA	NA	NA	NA	NA	NA	NA	NA	NA	NA	NA	NA	NA	NA	NA	NA	NA	NA	NA	NA	NA	NA	NA	NA	NA	NA	NA	NA	NA	NA	NA	NA	NA	NA	NA	NA	NA
O14639	ABLIM1	Actin-binding LIM protein 1	ABLM1_HUMAN	27.5336	NA	5.59338	19.9348	45.7687	13.9375	28.3993	83.0287	6.24875	250.753	18.3305	77.7665	30.3156	32.1457	NA	129.006	45.9045	90.8535	NA	29.8215	13.2686	NA	23.2457	78.6966	47.5539	22.4432	198.672	18.0786	92.1299	124.85	42.1459	83.0631	7.71699	39.7236	101.069	19.4365	27.3871	203.197	29.1848	23.557	22.2215	23.6393	NA	49.4934	14.5925	7.11638
O14640;P54792	DVL1;DVL1P1	Segment polarity protein dishevelled homolog DVL-1;Putative segment polarity protein dishevelled homolog DVL1P1	DVL1_HUMAN;DVLP1_HUMAN	NA	NA	NA	NA	NA	NA	NA	NA	NA	NA	NA	NA	NA	NA	NA	NA	NA	NA	NA	NA	NA	NA	NA	NA	NA	NA	NA	NA	NA	NA	NA	NA	NA	NA	NA	NA	NA	NA	NA	NA	NA	NA	NA	NA	NA	NA
O14641	DVL2	Segment polarity protein dishevelled homolog DVL-2	DVL2_HUMAN	NA	17.7596	19.0368	20.2598	20.9394	NA	NA	19.2097	18.9508	48.669	9.49607	36.1448	27.1176	14.4858	NA	25.0773	14.6562	43.9591	38.3544	17.3324	25.9866	13.1961	15.049	28.6959	21.5583	28.6452	25.6706	19.0687	14.7755	18.4656	56.1575	29.5668	19.7471	18.2234	31.7821	22.8997	24.0181	52.9873	20.3415	29.4851	30.0333	12.3855	15.9107	9.80321	2.29882	26.8246
O14646	CHD1	Chromodomain-helicase-DNA-binding protein 1	CHD1_HUMAN	24.546	18.9712	32.8349	24.7894	31.5899	11.5207	NA	36.7548	31.4581	55.8954	19.2315	30.8559	11.8892	19.1822	10.5322	41.0749	21.1814	36.4035	25.4003	17.2899	19.0285	9.5848	7.93095	24.5777	20.2703	19.5669	52.7924	25.2708	28.2068	20.0292	31.7203	31.7734	25.4039	30.9954	31.2695	37.3391	25.5275	28.4396	19.8738	16.3203	32.3445	19.1599	29.6072	41.4925	24.1959	12.4647
O14647	CHD2	Chromodomain-helicase-DNA-binding protein 2	CHD2_HUMAN	7.7397	12.4525	2.74654	14.5112	11.8486	NA	NA	12.6024	24.798	26.7449	10.0395	12.028	7.34103	NA	NA	18.274	20.4769	13.7748	7.81675	19.6161	6.50832	5.96014	4.81262	19.5469	12.8364	13.6062	19.318	15.2672	15.1098	21.8449	18.1618	8.23985	8.71576	10.139	14.7831	12.8814	6.04107	23.6671	NA	13.0771	14.0087	11.1428	29.3866	12.4763	NA	NA
O14653	GOSR2	Golgi SNAP receptor complex member 2	GOSR2_HUMAN	NA	11.9874	NA	8.9435	6.78739	NA	NA	6.73378	27.1078	40.5855	14.684	30.6032	21.875	4.5259	NA	8.4273	6.90964	17.6581	NA	14.5234	NA	4.68039	6.2656	NA	NA	20.805	36.2852	NA	23.9317	20.0697	37.089	24.4803	NA	NA	18.8639	9.25323	24.4841	32.6236	11.589	NA	27.1934	NA	NA	14.624	NA	NA
O14654	IRS4	Insulin receptor substrate 4	IRS4_HUMAN	NA	NA	NA	NA	4.04218	NA	NA	NA	5.77618	NA	NA	NA	NA	NA	NA	NA	NA	NA	NA	NA	NA	NA	NA	NA	NA	NA	NA	NA	NA	NA	NA	NA	NA	NA	NA	3.46869	NA	NA	NA	1.78486	NA	NA	NA	NA	NA	NA
O14656	TOR1A	Torsin-1A	TOR1A_HUMAN	11.469	56.6388	35.4261	NA	24.3599	NA	NA	10.89	88.4253	69.6253	NA	28.6047	11.8207	9.18026	NA	26.2093	14.1651	43.7718	NA	16.2174	16.0205	9.03408	9.21286	23.0564	9.9987	20.4529	48.5449	10.5802	20.6712	24.516	43.6995	10.972	12.5562	29.2223	17.7594	17.3161	15.8118	41.7795	16.2808	19.016	18.1621	22.2676	19.4045	20.2928	NA	NA
O14657	TOR1B	Torsin-1B	TOR1B_HUMAN	NA	NA	12.466	8.23182	3.3202	NA	NA	5.60047	NA	37.0289	NA	NA	NA	NA	NA	10.6785	NA	30.1169	13.8711	NA	6.2919	NA	3.74787	40.4105	5.02388	25.0455	35.4887	18.6372	9.41937	15.4795	8.33932	18.588	NA	28.065	15.7426	3.91878	NA	28.5179	NA	NA	NA	13.8934	NA	9.80105	NA	NA
O14662	STX16	Syntaxin-16	STX16_HUMAN	NA	NA	NA	NA	NA	4.98503	NA	NA	11.9256	NA	NA	9.56219	NA	NA	NA	8.9573	NA	5.94055	NA	NA	5.21876	NA	4.42612	NA	NA	2.60414	10.1094	NA	9.3915	5.4465	9.13685	5.06499	NA	NA	NA	NA	NA	10.8394	NA	NA	3.57831	NA	NA	NA	NA	NA
O14672	ADAM10	Disintegrin and metalloproteinase domain-containing protein 10	ADA10_HUMAN	21.2451	14.0748	7.38623	22.6769	49.027	31.2962	NA	30.0092	43.4025	83.759	61.8671	32.2371	46.9088	9.3414	NA	35.4275	15.4174	49.7651	33.4397	44.7797	57.8534	17.2159	16.8816	23.1155	7.14047	65.9184	50.4675	40.2151	17.468	52.5438	105.32	19.6211	25.0771	3.35414	44.9246	90.5623	58.872	102.634	19.8632	48.4515	84.6916	28.0928	28.5467	28.1508	NA	42.975
O14678	ABCD4	Lysosomal cobalamin transporter ABCD4	ABCD4_HUMAN	NA	NA	NA	NA	NA	NA	NA	NA	NA	NA	NA	NA	NA	NA	NA	NA	NA	NA	NA	NA	NA	NA	NA	NA	NA	NA	NA	NA	NA	NA	NA	NA	NA	NA	NA	NA	NA	1.55775	NA	NA	NA	NA	NA	NA	NA	NA
O14681	EI24	Etoposide-induced protein 2.4 homolog	EI24_HUMAN	63.6645	6.66129	40.5552	25.6404	58.0949	NA	NA	41.6667	27.9506	214.171	15.1926	95.852	47.4868	23.4271	NA	79.0941	24.7489	160.402	52.377	43.4054	24.9324	19.4643	22.1496	67.4878	41.2719	55.6244	184.547	32.9067	84.4274	73.4752	74.101	37.2131	22.7466	33.3515	68.6681	26.3451	44.2671	142.687	16.3572	42.9377	31.3252	21.5632	NA	58.0463	59.9791	20.1811
O14682	ENC1	Ectoderm-neural cortex protein 1	ENC1_HUMAN	NA	NA	NA	NA	NA	NA	NA	NA	NA	NA	NA	NA	NA	NA	NA	8.0029	NA	9.29303	NA	NA	NA	NA	NA	NA	NA	NA	NA	NA	NA	NA	NA	NA	NA	NA	NA	NA	NA	NA	NA	NA	NA	NA	NA	NA	3.41172	NA
O14683	TP53I11	Tumor protein p53-inducible protein 11	P5I11_HUMAN	36.277	NA	21.9867	22.2789	23.0925	NA	NA	91.1117	11.7117	269.067	11.6545	32.5156	NA	22.8647	NA	44.7253	12.4267	218.491	39.5552	NA	8.26241	9.9562	11.4849	61.5074	68.8424	11.2832	249.324	NA	85.077	131.873	51.1553	75.3037	16.8403	33.0307	43.5645	20.0766	19.8571	134.37	NA	26.9478	47.3909	NA	NA	156.43	NA	34.5957
O14684	PTGES	Prostaglandin E synthase	PTGES_HUMAN	NA	NA	NA	NA	NA	NA	NA	21.5569	NA	NA	NA	NA	NA	NA	NA	44.0515	NA	95.3466	35.1359	NA	10.831	NA	NA	17.0752	NA	NA	NA	8.7616	NA	150.195	5.02904	NA	NA	NA	57.575	7.99259	NA	106.856	17.3435	15.6808	NA	43.5126	NA	18.1273	18.2658	NA
O14686	KMT2D	Histone-lysine N-methyltransferase 2D	KMT2D_HUMAN	NA	NA	NA	NA	NA	NA	NA	NA	NA	NA	29.4972	NA	10.0782	NA	NA	NA	16.4832	NA	12.8159	NA	NA	NA	NA	NA	NA	NA	15.4689	NA	NA	NA	NA	NA	NA	NA	NA	NA	NA	NA	NA	NA	NA	NA	NA	NA	NA	NA
O14715	RGPD8	RANBP2-like and GRIP domain-containing protein 8	RGPD8_HUMAN	32.9406	26.4156	42.3598	11.3415	18.4275	NA	NA	32.7285	13.1264	27.7879	3.02075	18.8653	9.34499	9.31913	NA	35.1375	NA	27.7466	NA	16.7198	10.146	15.8088	14.094	18.9747	22.2717	17.1064	70.4902	16.1706	26.4414	15.3076	28.7916	24.8577	NA	NA	80.8235	18.6923	22.3153	39.0089	15.8988	8.35856	23.2586	15.1463	NA	40.9861	NA	32.3545
O14727	APAF1	Apoptotic protease-activating factor 1	APAF_HUMAN	17.9207	18.0234	9.95316	10.5646	34.4024	11.6157	8.3153	20.661	13.2206	49.8385	19.1342	28.0325	15.7885	NA	NA	25.397	20.1936	33.4221	21.3624	21.8247	19.0251	9.82428	9.49955	15.1382	8.22362	21.2798	24.7216	21.7949	19.8526	22.0792	42.6114	19.9823	14.183	15.7173	20.7782	22.9914	24.5819	28.7521	11.212	12.668	21.4768	17.0067	25.2336	16.1052	13.2667	18.4473
O14730	RIOK3	Serine/threonine-protein kinase RIO3	RIOK3_HUMAN	4.97462	NA	NA	NA	26.4125	NA	NA	14.2818	NA	50.1293	20.3582	29.573	9.77991	NA	NA	17.2066	51.4228	13.415	NA	NA	NA	NA	NA	23.0277	NA	26.3636	20.1369	NA	15.2468	17.7525	40.6603	13.3129	NA	NA	32.4045	11.6814	NA	32.4022	7.20795	NA	21.572	29.9621	NA	12.8291	20.0413	NA
O14732	IMPA2	Inositol monophosphatase 2	IMPA2_HUMAN	168.404	18.7524	10.1416	NA	7.10947	NA	14.1444	73.4787	19.4152	79.9319	5.46605	NA	NA	NA	NA	29.2006	10.2293	75.4267	329.2	23.7531	NA	6.41575	NA	77.418	10.1092	11.0907	NA	NA	19.2093	117.693	14.9134	92.5703	13.0018	11.5992	32.3207	NA	15.0819	45.0373	52.1237	18.7503	NA	122.41	440.422	55.0807	41.3021	15.6762
O14733	MAP2K7	Dual specificity mitogen-activated protein kinase kinase 7	MP2K7_HUMAN	NA	NA	NA	NA	NA	NA	NA	9.31855	10.886	19.415	14.679	NA	NA	NA	NA	12.5798	NA	13.164	NA	NA	NA	NA	NA	NA	NA	NA	16.2206	9.45074	10.9237	12.3145	9.74092	15.654	7.04196	9.07188	NA	8.52258	NA	20.7629	NA	6.36127	11.7136	NA	NA	8.84671	5.02163	22.1755
O14734	ACOT8	Acyl-coenzyme A thioesterase 8	ACOT8_HUMAN	NA	NA	12.5904	NA	38.4697	NA	NA	NA	NA	32.4649	NA	9.79912	6.13874	4.95584	NA	15.9327	11.9764	13.799	NA	6.90212	NA	NA	NA	NA	NA	16.1914	39.1986	4.75532	11.7506	NA	26.2253	NA	NA	8.9896	15.858	8.74078	NA	38.7606	NA	NA	NA	NA	NA	8.57777	NA	NA
O14735	CDIPT	CDP-diacylglycerol--inositol 3-phosphatidyltransferase	CDIPT_HUMAN	NA	8.48948	30.1641	13.1822	33.231	16.2719	NA	24.7774	15.6302	85.5317	33.2364	18.779	24.0335	13.6709	NA	31.1808	46.4814	48.2738	51.3852	32.0146	34.0526	10.4439	10.9706	11.3902	11.1233	45.7697	79.9547	26.7376	29.1714	25.2787	84.2221	24.5307	22.1937	24.0194	27.0111	22.0978	29.3177	53.5704	26.7127	26.5731	45.0934	23.2756	22.275	34.0684	20.5972	26.9153
O14737	PDCD5	Programmed cell death protein 5	PDCD5_HUMAN	40.9479	33.9582	9.47051	38.0997	72.6927	24.6995	12.348	67.2296	38.6451	152.249	52.774	73.8046	38.3567	5.20133	5.93401	82.1934	41.8356	72.5305	17.5294	47.2899	30.9646	24.0379	24.1514	51.5851	35.6663	55.6485	46.4812	43.494	65.0139	69.6301	119.82	56.1122	30.0928	23.3475	74.7162	37.7023	51.741	135.247	34.5629	32.5653	46.3743	25.7071	32.2151	56.0427	22.268	21.4269
O14744	PRMT5	Protein arginine N-methyltransferase 5	ANM5_HUMAN	135.394	67.7419	66.9055	87.1634	119.727	44.2681	17.429	192.642	72.9431	485.254	81.1817	217.994	88.5173	56.6905	10.5293	228.181	71.8423	258.633	222.312	61.9094	90.9896	40.9902	38.5397	193.949	125.458	144.135	280.418	85.4302	193.003	242.708	303.214	126.737	55.7469	68.4497	212.657	76.9084	99.3376	359.805	89.1094	71.2713	78.5314	194.559	106.388	192.71	15.3115	44.3454
O14745	SLC9A3R1	Na(+)/H(+) exchange regulatory cofactor NHE-RF1	NHRF1_HUMAN	1611.71	145.278	69.1341	889.188	1475.7	1013.31	61.2597	272.392	1101.58	788.455	1303.06	873.805	757.415	79.3365	57.4093	473.582	147.433	419.674	83.4348	930.534	1281.06	235.966	426.069	326.089	208.207	1361.89	579.995	552.061	208.082	373.795	2709.84	178.867	473.702	101.325	266.272	1561.23	799.971	769.097	108.761	1299.32	1674.14	688.3	531.893	292.257	53.0647	786.202
O14757	CHEK1	Serine/threonine-protein kinase Chk1	CHK1_HUMAN	NA	18.891	18.3672	16.1514	15.98	12.5053	NA	24.0708	12.92	34.1757	21.2832	17.4828	7.22807	16.3372	NA	13.235	5.4508	30.1066	38.3245	18.4833	10.2303	6.95037	16.7605	6.13696	17.7915	14.7398	32.2209	11.2987	26.9763	18.6732	16.0243	26.6084	12.0075	19.3217	33.1183	14.389	19.1348	21.3573	19.6597	25.9598	14.0419	20.9076	21.2285	24.3996	15.9986	NA
O14763	TNFRSF10B	Tumor necrosis factor receptor superfamily member 10B	TR10B_HUMAN	78.4212	NA	4.23622	15.1963	NA	NA	NA	41.8483	NA	31.8733	8.18849	29.7073	10.405	NA	NA	22.6424	24.0291	15.4689	NA	NA	9.76817	NA	2.84963	15.2936	NA	20.8576	10.0746	43.713	29.8585	10.2708	32.3168	NA	NA	NA	10.7092	NA	NA	23.1743	NA	8.98637	6.46541	28.6962	NA	16.253	NA	NA
O14770	MEIS2	Homeobox protein Meis2	MEIS2_HUMAN	NA	NA	NA	NA	193.111	NA	NA	NA	NA	NA	NA	12.0643	NA	NA	NA	NA	NA	NA	NA	NA	NA	NA	NA	NA	NA	NA	NA	NA	NA	NA	10.349	NA	NA	7.69991	NA	NA	NA	NA	NA	NA	NA	NA	NA	NA	NA	NA
O14772	FPGT	Fucose-1-phosphate guanylyltransferase	FPGT_HUMAN	NA	NA	NA	NA	NA	NA	NA	NA	NA	NA	NA	NA	NA	NA	NA	NA	NA	NA	NA	NA	NA	NA	NA	NA	NA	NA	NA	NA	NA	NA	NA	NA	7.25248	NA	NA	2.38736	NA	NA	NA	NA	NA	NA	NA	NA	NA	NA
O14773	TPP1	Tripeptidyl-peptidase 1	TPP1_HUMAN	197.098	14.3099	50.7672	19.9194	34.5652	34.6363	NA	87.1504	37.6242	239.797	36.5931	99.4923	42.1554	50.2922	NA	134.527	99.7857	151.882	434.616	53.3799	71.9885	23.3175	27.3742	140.955	33.5156	91.8809	106.348	26.5206	72.8631	111.881	107.203	108.901	20.9467	25.1645	90.5439	35.0329	74.2914	155.523	268.78	106.804	61.3806	441.609	585.943	130.811	48.1728	48.7836
O14776	TCERG1	Transcription elongation regulator 1	TCRG1_HUMAN	79.2607	63.6606	63.2205	70.0375	92.9793	48.8644	18.5667	122.273	88.3994	295.085	80.9308	122.695	80.0223	57.7258	29.0896	136.884	73.9547	167.286	54.5189	57.6229	84.8385	64.0599	42.2852	100.961	87.9217	101.873	239.401	92.5223	140.974	135.786	168.582	107.682	67.2768	76.896	155.307	83.3071	89.2944	200.744	77.2794	78.8015	82.9959	76.0004	89.3446	118.6	39.9996	61.3666
O14777	NDC80	Kinetochore protein NDC80 homolog	NDC80_HUMAN	16.8062	15.5775	25.5668	16.3693	30.423	17.1515	NA	32.593	32.6835	77.5486	17.7231	30.3375	8.61566	17.5617	NA	20.9637	39.5693	41.9941	39.9878	3.75513	18.2647	37.8297	NA	18.2156	14.6489	18.9608	50.2061	21.2811	31.1634	27.2387	50.7387	15.5359	13.0619	15.5536	37.6488	23.7582	23.2209	45.8942	11.4167	17.3978	11.8151	15.0114	35.201	23.8559	13.9246	24.5278
O14782	KIF3C	Kinesin-like protein KIF3C	KIF3C_HUMAN	NA	NA	NA	NA	NA	NA	NA	NA	NA	NA	NA	NA	NA	NA	NA	8.48345	NA	NA	NA	NA	NA	NA	NA	NA	NA	NA	NA	NA	NA	NA	NA	NA	NA	NA	NA	NA	NA	NA	NA	NA	NA	NA	NA	NA	NA	NA
O14786	NRP1	Neuropilin-1	NRP1_HUMAN	NA	NA	3.99874	11.9901	7.51249	NA	NA	NA	10.8197	NA	NA	2.90262	NA	NA	NA	NA	10.2012	12.1378	NA	12.3361	5.84613	3.26046	4.53609	NA	NA	14.9769	7.88	NA	13.2234	NA	9.72325	NA	6.0356	3.77037	NA	8.68652	6.25748	NA	4.6074	10.2805	3.79438	NA	NA	NA	NA	11.6879
O14787	TNPO2	Transportin-2	TNPO2_HUMAN	14.0233	5.43458	21.8813	11.0189	16.8519	5.0614	NA	19.8274	11.7569	44.4655	8.2443	21.4201	15.9002	10.0006	17.3165	22.1049	8.95637	33.3046	36.9738	13.4021	8.42604	2.79898	10.1517	22.0942	10.0164	29.6932	30.3674	14.5759	19.5879	31.7297	31.2413	19.2138	6.42535	17.5954	23.5694	17.9266	18.0931	39.7373	16.2217	14.1631	17.3609	NA	7.91095	17.211	NA	13.1866
O14795	UNC13B	Protein unc-13 homolog B	UN13B_HUMAN	NA	NA	NA	NA	NA	NA	NA	NA	NA	1.89536	NA	NA	NA	NA	NA	NA	NA	NA	NA	NA	NA	NA	NA	NA	NA	NA	NA	NA	NA	NA	NA	NA	NA	NA	5.42052	NA	NA	NA	NA	NA	NA	NA	NA	NA	NA	NA
O14798	TNFRSF10C	Tumor necrosis factor receptor superfamily member 10C	TR10C_HUMAN	NA	NA	7.18358	NA	NA	NA	NA	NA	NA	NA	NA	NA	NA	NA	NA	NA	NA	NA	NA	NA	NA	NA	NA	NA	NA	NA	NA	NA	NA	NA	NA	NA	NA	NA	NA	NA	NA	NA	NA	NA	NA	NA	NA	NA	NA	NA
O14802	POLR3A	DNA-directed RNA polymerase III subunit RPC1	RPC1_HUMAN	NA	NA	11.3809	9.91613	9.77876	41.8416	NA	9.71834	4.62255	31.4892	4.66682	9.5202	9.22169	6.1917	NA	13.4238	9.20336	14.9337	18.004	8.51362	5.63905	27.0825	7.04965	9.60449	9.05366	NA	32.7433	12.1246	12.7652	15.1687	10.233	13.8858	14.304	20.0182	15.1487	9.45367	8.68116	9.80024	7.29678	11.9182	14.01	14.6707	13.9739	11.7659	21.8879	12.2821
O14818	PSMA7	Proteasome subunit alpha type-7	PSA7_HUMAN	535.253	160.82	93.7534	211.213	428.471	132.005	52.0447	564.552	251.437	1571.67	307.124	532.443	250.474	70.5942	44.5443	800.641	330.899	848.286	890.966	254.772	257.724	145.263	141.764	663.385	279.59	408.317	686.081	274.714	519.541	788.278	789.902	542.687	215.029	251.963	763.039	303.812	417.203	1213.75	247.801	340.902	417.819	907.109	818.716	697.067	168.568	166.203
O14827	RASGRF2	Ras-specific guanine nucleotide-releasing factor 2	RGRF2_HUMAN	NA	NA	NA	NA	NA	NA	NA	NA	NA	NA	NA	NA	NA	NA	NA	12.2399	NA	NA	NA	NA	NA	NA	NA	NA	NA	NA	NA	NA	NA	NA	NA	NA	NA	NA	NA	NA	NA	21.619	NA	NA	NA	NA	NA	NA	NA	NA
O14828	SCAMP3	Secretory carrier-associated membrane protein 3	SCAM3_HUMAN	48.0046	19.9897	15.2796	43.69	48.5509	NA	NA	49.3247	24.4169	140.089	32.6485	55.4828	21.3382	9.39653	NA	50.0356	6.9488	62.9925	21.4493	9.06799	23.2536	8.84029	20.5359	35.6702	29.4153	63.6934	71.2725	20.1038	35.7108	33.1635	102.317	14.075	32.1364	19.7905	57.4742	25.4929	39.3471	59.3965	26.1092	40.1824	31.6772	31.6957	NA	38.8614	NA	19.392
O14832	PHYH	Phytanoyl-CoA dioxygenase, peroxisomal	PAHX_HUMAN	NA	NA	NA	NA	NA	NA	NA	NA	NA	NA	NA	NA	NA	NA	NA	NA	NA	NA	NA	NA	NA	NA	NA	NA	NA	NA	NA	NA	NA	NA	NA	NA	NA	NA	NA	NA	NA	NA	NA	NA	NA	NA	NA	NA	NA	NA
O14841	OPLAH	5-oxoprolinase	OPLA_HUMAN	14.9183	21.1214	NA	NA	77.0652	NA	NA	11.2739	NA	40.6987	12.9324	8.41763	4.20633	NA	NA	15.1138	NA	23.0054	42.5847	NA	13.0505	NA	NA	32.2562	NA	NA	NA	NA	35.7117	10.1429	22.0385	NA	NA	2.7326	11.7215	NA	NA	NA	NA	5.59667	10.9395	38.0241	42.6888	8.33069	NA	NA
O14867	BACH1	Transcription regulator protein BACH1	BACH1_HUMAN	NA	NA	NA	NA	NA	NA	NA	NA	NA	11.9886	NA	NA	NA	NA	NA	NA	NA	NA	NA	NA	NA	NA	NA	NA	NA	NA	NA	NA	NA	NA	NA	NA	NA	NA	NA	NA	NA	NA	NA	NA	NA	NA	NA	NA	NA	NA
O14874	BCKDK	[3-methyl-2-oxobutanoate dehydrogenase [lipoamide]] kinase, mitochondrial	BCKD_HUMAN	NA	NA	14.5572	NA	NA	NA	NA	11.7689	NA	8.0995	NA	4.126	NA	10.7826	NA	3.94551	NA	8.04262	3.95403	NA	3.38244	NA	NA	NA	NA	6.24037	11.5328	NA	13.8938	NA	6.18788	3.76352	NA	19.9154	7.51262	1.93041	8.9638	3.97907	NA	4.04277	21.2471	NA	NA	NA	NA	NA
O14880	MGST3	Microsomal glutathione S-transferase 3	MGST3_HUMAN	437.141	82.2319	346.057	238.176	415.326	186.438	27.6312	339.793	137.13	846.472	347.607	464.636	310.613	163.113	184.893	834.281	134.006	579.196	212.627	223.11	313.433	151.745	70.9108	335.388	180.26	573.939	1011.12	241.254	332.76	383.799	721.248	304.632	215.837	166.341	320.558	421.11	521.508	1048.47	126.394	421.015	443.29	280.754	220.943	419.986	23.4013	205.409
O14893	GEMIN2	Gem-associated protein 2	GEMI2_HUMAN	14.7444	15.855	18.5776	16.22	25.1743	NA	NA	20.3267	NA	76.7318	32.9534	34.3905	22.6047	NA	NA	13.6363	NA	37.0756	NA	NA	9.16021	NA	NA	NA	22.5458	33.4867	74.3469	40.1999	25.913	44.3766	43.7335	34.4541	10.6707	16.479	45.5791	31.3651	30.3377	50.5141	20.4049	30.1387	26.4473	15.5601	NA	20.0578	5.83808	NA
O14896	IRF6	Interferon regulatory factor 6	IRF6_HUMAN	NA	NA	NA	NA	NA	NA	NA	6.28489	NA	10.6626	NA	NA	NA	NA	NA	14.2753	NA	4.22387	NA	NA	NA	NA	NA	NA	NA	7.09107	NA	NA	10.0322	9.12614	NA	16.1852	NA	NA	4.45829	NA	NA	22.7742	NA	12.4899	NA	NA	NA	4.79024	NA	NA
O14901	KLF11	Krueppel-like factor 11	KLF11_HUMAN	NA	NA	NA	NA	NA	NA	NA	NA	NA	NA	NA	NA	NA	NA	NA	NA	NA	NA	NA	NA	NA	NA	NA	NA	NA	NA	NA	NA	NA	NA	NA	NA	NA	NA	NA	NA	NA	NA	NA	NA	NA	NA	NA	NA	NA	NA
O14907	TAX1BP3	Tax1-binding protein 3	TX1B3_HUMAN	75.1579	25.5653	14.3829	41.2369	117.686	26.2316	NA	194.062	63.0917	405.037	83.7275	126.236	82.0664	NA	NA	188.678	47.5528	256.212	20.3711	26.1838	63.9756	29.3661	16.0772	170.17	84.8064	144.12	189.422	70.7198	168.006	318.015	223.408	142.623	30.1814	39.7746	211.45	114.885	136.693	439.744	51.0543	108.421	102.123	46.2066	50.9637	171.519	14.0642	25.157
O14908	GIPC1	PDZ domain-containing protein GIPC1	GIPC1_HUMAN	20.9107	26.0668	16.912	23.4128	43.2598	26.6325	5.50326	47.534	33.7674	129.827	49.0156	42.7966	24.8666	22.0444	11.1802	75.3071	19.2595	67.963	23.7349	23.5061	38.9639	30.6253	20.9548	48.1401	35.625	52.3266	67.8421	20.0828	47.6797	76.787	61.3443	61.6709	23.3723	29.2027	86.1935	35.7929	41.3198	130.896	26.284	40.2537	27.5269	32.8543	53.1824	53.0933	44.5199	38.5914
O14920	IKBKB	Inhibitor of nuclear factor kappa-B kinase subunit beta	IKKB_HUMAN	NA	NA	9.57263	NA	NA	NA	NA	20.067	5.57333	28.9136	NA	8.46917	NA	NA	NA	26.9859	NA	13.9035	NA	NA	1.9162	NA	NA	6.61511	NA	NA	11.6092	NA	18.7504	34.3885	21.5312	12.6475	NA	9.55395	18.2381	13.5075	4.65037	14.5247	NA	32.3866	NA	NA	9.78242	13.7388	NA	NA
O14925	TIMM23	Mitochondrial import inner membrane translocase subunit Tim23	TIM23_HUMAN	32.4611	4.82554	19.5321	9.91254	14.8214	30.2199	NA	20.4705	22.2754	67.1396	13.299	34.6737	7.4403	5.05118	NA	34.4479	12.7195	30.9494	7.86708	11.9904	20.7395	8.57981	22.701	18.5029	9.46475	33.2959	66.1147	5.99559	33.5588	24.8936	43.7856	22.7444	9.52386	6.51901	30.5357	6.35493	20.3314	63.8251	NA	NA	27.3301	NA	7.03363	29.0896	NA	NA
O14929	HAT1	Histone acetyltransferase type B catalytic subunit	HAT1_HUMAN	30.8709	32.4915	51.4083	40.9593	49.0577	35.538	6.44694	45.4056	27.6848	93.672	44.75	50.1583	34.7505	31.6932	17.7234	50.1611	37.989	62.6045	60.1979	37.3246	41.2844	47.625	27.8887	54.1318	58.357	42.1943	43.5808	39.2591	61.9194	57.7679	63.2078	50.8902	26.2437	46.4844	64.888	46.7897	43.5637	71.2928	51.4458	40.2953	45.2432	48.0484	45.1574	53.3077	31.2616	27.5315
O14933	UBE2L6	Ubiquitin/ISG15-conjugating enzyme E2 L6	UB2L6_HUMAN	NA	NA	NA	NA	NA	NA	NA	NA	6.04392	14.2834	NA	NA	NA	NA	NA	3.98775	NA	NA	NA	NA	NA	NA	NA	NA	NA	NA	NA	NA	2.77601	NA	NA	NA	NA	NA	NA	NA	NA	6.38467	NA	NA	NA	NA	NA	6.55978	NA	NA
O14936	CASK	Peripheral plasma membrane protein CASK	CSKP_HUMAN	109.81	60.1133	37.092	98.2317	164.415	46.9114	NA	143.173	158.982	330.37	162.575	297.387	186.126	53.2885	NA	149.557	106.994	248.661	56.4635	122.666	161.238	57.4347	62.0751	141.988	115.968	211.719	203.396	149.298	152.776	169.205	263.805	146.888	123.409	113.493	206.32	235.658	131.027	279.971	82.194	127.248	162.288	199.45	80.5453	144.797	6.33989	93.2837
O14939	PLD2	Phospholipase D2	PLD2_HUMAN	15.3269	NA	NA	NA	3.71327	NA	NA	11.3086	NA	9.49059	NA	5.95818	NA	NA	NA	10.9859	NA	11.0064	25.6942	NA	NA	NA	NA	10.4881	15.528	6.34036	11.3994	NA	8.70853	15.0877	23.2998	3.79623	NA	NA	8.71344	5.17527	5.02098	10.2561	NA	NA	NA	11.6328	35.4528	5.56202	NA	10.155
O14949	UQCRQ	Cytochrome b-c1 complex subunit 8	QCR8_HUMAN	37.7656	30.9504	46.481	36.651	94.9865	19.8262	NA	98.8432	24.2251	420.43	64.3173	119.839	20.2086	50.0925	NA	153.895	17.5128	170.526	87.0271	39.9529	24.5569	8.17283	24.8146	83.2795	36.7995	73.9379	287.846	18.4356	186.796	124.396	195.882	60.1092	43.0869	37.0983	131.309	70.237	68.6742	317.018	36.4216	43.1265	75.8994	57.3434	46.0471	142.068	NA	33.3321
O14950	MYL12B	Myosin regulatory light chain 12B	ML12B_HUMAN	NA	NA	NA	NA	NA	NA	NA	NA	NA	NA	NA	NA	NA	NA	NA	NA	NA	NA	NA	NA	3.12278	NA	NA	NA	NA	NA	NA	NA	NA	NA	NA	NA	NA	NA	NA	NA	NA	1.83483	NA	NA	NA	NA	NA	NA	NA	NA
O14950;P19105	MYL12B;MYL12A	Myosin regulatory light chain 12B;Myosin regulatory light chain 12A	ML12B_HUMAN;ML12A_HUMAN	NA	NA	NA	NA	NA	NA	NA	NA	NA	NA	NA	NA	NA	NA	NA	NA	NA	NA	NA	NA	NA	NA	NA	NA	NA	NA	NA	NA	NA	NA	NA	NA	NA	NA	NA	NA	NA	NA	NA	NA	NA	NA	NA	NA	NA	NA
O14957	UQCR11	Cytochrome b-c1 complex subunit 10	QCR10_HUMAN	41.6752	20.2881	40.0072	15.765	18.2727	12.3082	NA	45.3368	32.3903	207.722	38.6483	114.984	17.3784	29.7457	NA	69.2373	24.2247	125.3	62.9052	31.9777	26.6146	11.8976	25.0405	72.7289	49.5282	40.895	198.462	12.2083	93.4437	134.426	143.335	75.2763	23.9605	42.187	52.1194	41.6431	64.9057	193.776	26.0066	36.2885	22.104	20.6594	21.0903	69.9582	35.8835	NA
O14960	LECT2	Leukocyte cell-derived chemotaxin-2	LECT2_HUMAN	47.4071	23.6898	28.3203	35.2492	27.1937	38.6175	29.887	13.9008	43.0073	59.0177	42.3087	31.7654	25.4348	27.7924	NA	NA	40.7953	27.6679	26.4638	39.3123	38.5873	NA	27.6661	NA	39.8059	28.7089	21.5249	9.80764	27.5542	23.4574	23.0749	NA	19.2985	27.9966	26.9507	20.0947	21.0159	31.3387	24.2881	20.6076	6.36901	39.3955	36.8831	NA	17.8471	17.7593
O14964	HGS	Hepatocyte growth factor-regulated tyrosine kinase substrate	HGS_HUMAN	33.7474	19.5953	11.491	15.0796	48.0618	29.5139	NA	69.5469	21.9986	136.356	20.223	72.5618	25.5308	7.34017	NA	81.2286	13.968	81.6515	NA	22.7689	29.5428	8.70504	14.3882	39.3137	36.519	40.9185	84.0006	25.6075	44.0109	74.6408	92.4778	49.5794	17.4804	29.051	96.0702	37.5764	44.5561	184.429	22.1872	26.6496	54.6946	43.636	23.1438	62.0147	14.1989	22.4298
O14965	AURKA	Aurora kinase A	AURKA_HUMAN	53.3564	NA	19.6377	9.61857	27.0204	NA	NA	21.5263	13.1115	88.5249	3.80384	4.90171	21.9111	8.24697	7.80126	12.5534	3.06699	28.1537	17.1657	7.74386	6.63142	NA	4.43185	NA	NA	10.6554	85.0436	17.2606	49.6552	32.1398	12.511	13.1887	24.0359	20.4311	47.3705	12.4337	4.36939	114.623	16.0162	6.82989	12.6378	9.48975	17.7601	21.7009	28.5466	23.3398
O14966	RAB29	Ras-related protein Rab-7L1	RAB7L_HUMAN	15.5861	NA	11.2725	9.21245	NA	NA	NA	21.03	NA	44.0805	NA	NA	NA	14.6772	NA	21.666	NA	22.1564	13.6121	NA	NA	NA	NA	NA	NA	NA	10.3225	NA	NA	NA	NA	NA	NA	20.4125	NA	NA	NA	35.9707	NA	NA	NA	NA	NA	22.7535	NA	NA
O14967	CLGN	Calmegin	CLGN_HUMAN	NA	NA	NA	9.35022	NA	NA	NA	NA	NA	NA	NA	5.07806	NA	NA	NA	NA	NA	NA	NA	NA	NA	NA	NA	NA	NA	NA	NA	NA	NA	NA	NA	NA	NA	NA	NA	NA	NA	NA	NA	NA	NA	NA	NA	NA	NA	NA
O14972	VPS26C	Vacuolar protein sorting-associated protein 26C	VP26C_HUMAN	11.1342	NA	NA	NA	39.0356	NA	NA	19.6347	16.3661	17.3024	13.3151	22.1643	28.5279	9.73041	NA	8.17215	14.1371	8.56497	NA	17.7932	5.1212	NA	NA	NA	12.4972	15.8717	14.4694	NA	9.5747	12.1368	30.0712	10.5265	NA	NA	6.15817	NA	NA	5.1617	NA	6.41802	17.6502	NA	5.65406	NA	NA	NA
O14974	PPP1R12A	Protein phosphatase 1 regulatory subunit 12A	MYPT1_HUMAN	54.3193	41.1085	21.1165	49.5545	95.7326	36.4758	NA	101.913	63.8981	312.416	55.854	87.4906	47.7256	28.8573	9.5115	142.235	36.6722	155.261	34.8469	41.662	49.7361	35.3662	28.4045	106.001	68.4179	74.5403	279.397	54.0181	127.96	178.05	106.365	90.692	33.3365	62.6221	146.603	61.7313	56.3341	264.226	51.123	61.4784	73.5596	54.3042	41.4617	129.942	18.4712	30.2856
O14975	SLC27A2	Very long-chain acyl-CoA synthetase	S27A2_HUMAN	NA	NA	NA	NA	NA	NA	NA	17.9548	NA	NA	NA	NA	NA	NA	NA	0.609804	NA	NA	NA	NA	NA	NA	NA	NA	NA	NA	NA	NA	NA	NA	NA	7.38523	NA	NA	NA	NA	NA	NA	NA	NA	NA	NA	NA	NA	NA	NA
O14976	GAK	Cyclin-G-associated kinase	GAK_HUMAN	NA	12.7259	12.5537	21.9701	16.314	NA	NA	12.4526	18.5401	48.2119	27.1804	17.6792	14.2433	26.3068	NA	24.8379	NA	23.0064	28.9423	14.5072	13.214	NA	11.7295	24.7225	7.76535	31.8703	50.4245	24.1568	28.0627	43.683	37.5029	23.4375	NA	10.9746	50.7842	17.6457	20.5289	62.2982	19.7718	15.9209	18.3812	43.1279	NA	12.4307	11.7451	NA
O14979	HNRNPDL	Heterogeneous nuclear ribonucleoprotein D-like	HNRDL_HUMAN	652.534	465.899	363.864	573.765	806.64	415.99	118.589	937.253	687.407	2119.68	642.865	857.972	593.457	323.399	144.274	811.223	499.613	924.671	355.637	581.022	563.97	429.083	396.752	804.834	579.534	915.737	2283.31	623.087	1136.53	976.63	1550.39	708.901	462.714	482.489	993.66	587.301	698.157	1201.71	545.575	613.55	1030.25	576.471	531.418	1036.07	254.728	522.686
O14980	XPO1	Exportin-1	XPO1_HUMAN	65.484	54.284	148.676	52.5223	102.999	49.442	NA	182.604	72.4698	489.829	73.5096	114.592	60.418	69.3094	19.2255	258.327	67.2949	274.073	146.317	59.3062	56.8845	34.469	33.062	166.769	104.431	107.592	223.815	66.5573	227.461	202.845	210.057	141.595	55.7911	83.4132	209.7	68.5927	95.0689	366.322	62.5023	54.9191	105.862	71.383	57.1996	214.905	21.03	42.3456
O14981	BTAF1	TATA-binding protein-associated factor 172	BTAF1_HUMAN	17.2246	21.4826	42.4327	18.8346	37.5281	42.2117	19.2822	46.0261	51.0392	115.303	27.3953	35.9835	55.8636	13.8384	33.4197	39.6884	47.5063	61.9759	23.5814	31.3666	21.9119	31.5533	45.0457	52.4155	57.8544	54.8981	59.0012	33.3208	54.7838	62.4613	59.5111	51.4707	33.7388	48.1387	64.7916	39.076	38.8431	61.1699	50.772	45.0549	34.0408	30.7437	50.038	53.5006	27.8095	42.4832
O14994	SYN3	Synapsin-3	SYN3_HUMAN	NA	NA	NA	NA	NA	NA	NA	NA	NA	NA	NA	NA	NA	NA	NA	NA	NA	NA	NA	NA	NA	NA	NA	NA	NA	NA	NA	NA	NA	NA	NA	NA	NA	NA	NA	NA	NA	NA	NA	NA	NA	NA	NA	NA	NA	NA
O15013	ARHGEF10	Rho guanine nucleotide exchange factor 10	ARHGA_HUMAN	NA	10.6709	11.2468	10.9492	23.0089	NA	NA	29.9216	17.1894	53.2166	13.2864	24.6782	15.1643	14.5694	6.67022	33.4863	6.14452	33.2697	17.8869	15.8479	8.50821	12.0758	10.6173	16.4526	16.2715	15.4695	34.8861	22.3282	22.6033	37.2826	29.8256	20.5282	15.698	23.5255	39.56	31.98	34.0752	35.4283	16.3161	NA	14.6975	18.0184	18.738	18.0272	13.7661	13.1101
O15014	ZNF609	Zinc finger protein 609	ZN609_HUMAN	NA	NA	NA	13.4213	9.47669	NA	NA	NA	NA	6.95557	NA	NA	NA	NA	NA	NA	NA	NA	NA	NA	NA	NA	NA	NA	NA	NA	17.7213	NA	NA	15.9627	11.8951	NA	NA	NA	NA	NA	NA	7.90083	NA	9.93642	NA	NA	NA	14.1008	2.86103	NA
O15020	SPTBN2	Spectrin beta chain, non-erythrocytic 2	SPTN2_HUMAN	552.402	44.8372	75.6766	196.839	264.725	156.244	10.8992	116.093	491.866	245.101	269.274	258.684	183.565	39.0146	17.7261	158.882	89.18	149.55	108.374	212.672	322.308	107.497	115.934	141.535	73.8329	488.148	197.847	98.4901	99.2472	164.744	405.917	142.63	81.9456	83.7077	160.73	243.83	207.327	248.08	80.6729	274.643	586.585	105.613	310.838	141.424	28.3977	306.877
O15027	SEC16A	Protein transport protein Sec16A	SC16A_HUMAN	29.1531	17.9226	20.1762	26.131	46.1411	78.6339	NA	32.8413	27.3583	93.8218	29.0865	41.0168	23.363	7.82631	NA	33.1924	17.9475	47.7131	38.6965	20.3106	36.0245	13.5868	17.6483	47.8279	32.4808	44.4646	65.9161	22.5786	34.1735	38.2501	63.8213	33.4095	28.6375	11.4619	49.1823	41.0882	32.886	81.9432	33.2861	18.3466	37.9167	27.912	25.5265	33.414	4.04808	24.3466
O15031	PLXNB2	Plexin-B2	PLXB2_HUMAN	18.0852	16.6829	18.0397	13.6674	28.9553	NA	NA	21.851	19.2319	43.9707	20.9523	20.785	14.4853	5.45179	NA	22.521	25.8467	32.7764	15.6188	15.4738	15.8173	12.5735	7.59122	28.716	7.43845	23.557	40.3792	13.7864	16.9582	25.7362	30.9812	15.8234	11.5808	10.7167	17.6418	24.7464	16.8359	45.7796	20.6283	21.9309	23.6978	18.7136	31.1039	23.811	NA	8.11078
O15037	KHNYN	Protein KHNYN	KHNYN_HUMAN	NA	NA	NA	NA	NA	NA	NA	NA	NA	NA	NA	NA	NA	NA	NA	NA	NA	NA	NA	NA	16.2346	NA	NA	NA	NA	22.2804	NA	1.59622	NA	NA	8.18859	NA	NA	NA	NA	NA	9.04596	NA	NA	NA	NA	NA	NA	5.42809	NA	NA
O15040	TECPR2	Tectonin beta-propeller repeat-containing protein 2	TCPR2_HUMAN	NA	NA	NA	NA	NA	NA	NA	NA	18.8145	NA	NA	NA	NA	NA	NA	NA	NA	NA	NA	NA	NA	NA	NA	NA	NA	29.2538	NA	NA	NA	34.3279	10.73	13.1649	NA	NA	NA	3.60714	NA	NA	NA	NA	NA	NA	NA	NA	NA	3.81079
O15041	SEMA3E	Semaphorin-3E	SEM3E_HUMAN	NA	NA	NA	NA	NA	NA	NA	NA	NA	NA	NA	NA	NA	NA	NA	NA	NA	NA	NA	NA	NA	NA	NA	NA	NA	NA	NA	NA	NA	NA	NA	NA	NA	NA	NA	NA	NA	NA	NA	NA	NA	NA	NA	NA	NA	NA
O15042	U2SURP	U2 snRNP-associated SURP motif-containing protein	SR140_HUMAN	73.9121	46.6897	55.6041	62.292	75.5574	43.0062	38.9858	119.184	57.2721	247.945	57.929	107.545	50.9078	46.5072	10.7586	95.7481	46.3715	156.764	51.6888	45.7559	37.5912	43.5698	46.7559	91.7256	65.7482	58.5081	216.374	60.2282	110.6	118.081	115.862	76.9638	54.2208	58.8071	119.354	59.7309	68.0994	164.288	50.2043	70.601	63.8626	48.0996	60.3917	108.967	24.4007	36.5091
O15047	SETD1A	Histone-lysine N-methyltransferase SETD1A	SET1A_HUMAN	NA	NA	NA	NA	NA	NA	NA	NA	NA	24.2841	NA	12.8843	4.27793	NA	NA	10.0624	NA	14.3888	NA	NA	NA	NA	NA	NA	4.12332	NA	13.8969	NA	NA	NA	NA	NA	NA	NA	13.7519	NA	NA	NA	2.46428	13.7876	NA	NA	NA	14.8674	NA	NA
O15049	N4BP3	NEDD4-binding protein 3	N4BP3_HUMAN	NA	NA	NA	NA	NA	NA	NA	NA	NA	NA	NA	NA	NA	NA	NA	NA	NA	14.963	13.646	NA	NA	NA	NA	NA	NA	NA	NA	NA	9.49674	NA	NA	NA	NA	NA	NA	NA	NA	NA	NA	NA	NA	NA	NA	4.57273	NA	NA
O15056	SYNJ2	Synaptojanin-2	SYNJ2_HUMAN	NA	NA	5.83836	8.28088	5.69447	NA	NA	8.86899	NA	23.7717	22.5928	8.9472	6.07034	NA	NA	8.03183	NA	NA	NA	NA	NA	7.38925	NA	12.9938	6.76183	NA	14.2994	NA	6.81347	14.9268	17.0445	8.1645	26.1512	13.957	23.2338	14.9227	51.2869	13.7184	10.0436	NA	3.77885	NA	NA	14.4108	NA	NA
O15061	SYNM	Synemin	SYNEM_HUMAN	NA	NA	NA	NA	NA	NA	NA	NA	NA	NA	NA	NA	NA	NA	NA	NA	NA	NA	NA	NA	NA	NA	NA	NA	NA	NA	NA	NA	NA	NA	NA	NA	NA	NA	NA	NA	NA	NA	NA	NA	NA	NA	NA	NA	NA	NA
O15063	GARRE1	Granule associated Rac and RHOG effector protein 1	GRRE1_HUMAN	NA	NA	NA	4.02408	NA	NA	NA	NA	4.49019	27.7316	NA	NA	NA	NA	NA	NA	NA	NA	NA	NA	NA	NA	NA	NA	NA	NA	12.5176	NA	NA	NA	6.22516	NA	NA	NA	NA	NA	NA	NA	NA	NA	NA	NA	NA	2.5575	NA	NA
O15066	KIF3B	Kinesin-like protein KIF3B	KIF3B_HUMAN	9.06063	NA	21.26	NA	NA	NA	NA	25.6598	NA	43.3044	23.0123	7.60098	NA	NA	NA	15.4762	NA	NA	40.8886	14.0151	5.72928	NA	NA	78.5559	NA	NA	8.04864	6.35008	NA	18.1055	18.2392	NA	NA	35.0905	19.0863	32.303	19.8891	104.14	NA	6.89465	NA	49.63	NA	165.998	NA	NA
O15067	PFAS	Phosphoribosylformylglycinamidine synthase	PUR4_HUMAN	74.2961	31.7082	50.5448	43.4856	62.7825	30.8975	22.9508	102.612	45.3565	341.603	39.5614	105.553	42.3674	21.2374	NA	113.148	41.1594	142.974	51.8099	39.3842	42.0196	24.8813	31.5292	102.163	74.2318	62.8784	34.0236	26.9957	141.758	134.041	143.405	103.411	35.6669	51.8085	147.626	31.7546	51.397	209.954	39.7768	34.2865	59.5916	72.7078	55.8367	118.179	33.7516	18.8253
O15068	MCF2L	Guanine nucleotide exchange factor DBS	MCF2L_HUMAN	NA	NA	NA	NA	NA	NA	NA	NA	NA	NA	NA	NA	NA	NA	NA	NA	NA	NA	NA	NA	NA	NA	NA	NA	NA	NA	NA	NA	NA	NA	NA	NA	NA	NA	NA	NA	NA	NA	NA	NA	0.624317	NA	NA	NA	0.217355	NA
O15069	NACAD	NAC-alpha domain-containing protein 1	NACAD_HUMAN	NA	NA	NA	NA	32.4177	NA	NA	NA	NA	NA	16.8026	25.0303	NA	NA	NA	NA	NA	NA	NA	NA	NA	NA	NA	NA	NA	NA	14.4561	NA	NA	NA	28.7991	NA	NA	NA	NA	NA	8.10254	NA	NA	18.8111	NA	NA	10.2323	NA	NA	NA
O15075	DCLK1	Serine/threonine-protein kinase DCLK1	DCLK1_HUMAN	NA	30.4149	13.3379	NA	16.6496	NA	NA	31.8702	NA	90.0281	12.2545	8.4208	18.7899	10.0026	NA	27.3537	NA	16.571	12.7008	10.0025	58.0809	11.6298	2.67898	19.5874	22.5935	NA	NA	NA	39.0349	19.7363	NA	18.2843	NA	33.7112	22.5707	NA	NA	23.3844	NA	NA	NA	NA	NA	12.4931	NA	NA
O15083	ERC2	ERC protein 2	ERC2_HUMAN	NA	NA	NA	NA	NA	NA	NA	NA	NA	NA	NA	NA	NA	NA	NA	NA	NA	NA	NA	NA	NA	NA	NA	NA	NA	NA	NA	NA	NA	NA	NA	NA	NA	NA	NA	NA	NA	NA	NA	NA	NA	NA	NA	NA	NA	NA
O15084	ANKRD28	Serine/threonine-protein phosphatase 6 regulatory ankyrin repeat subunit A	ANR28_HUMAN	NA	NA	16.2171	NA	12.1728	NA	NA	8.90627	14.0875	41.233	NA	15.0222	NA	NA	NA	19.614	NA	18.3262	NA	4.9035	9.33472	NA	NA	9.68468	9.76991	4.67238	26.8595	NA	8.85765	17.8612	12.0532	13.4379	NA	NA	15.1709	NA	8.57099	20.7821	NA	NA	5.5952	NA	NA	9.85899	NA	NA
O15085	ARHGEF11	Rho guanine nucleotide exchange factor 11	ARHGB_HUMAN	7.70865	10.8146	22.2961	27.1612	NA	12.7726	NA	NA	10.4056	12.8351	12.7682	9.2951	18.1811	NA	NA	NA	NA	17.9666	9.70952	NA	4.24456	NA	NA	NA	NA	14.6433	18.3727	NA	11.8075	NA	23.0646	4.79556	50.0298	5.72421	7.27962	8.8311	NA	12.3154	29.7428	11.5689	10.791	NA	NA	6.97703	NA	NA
O15090	ZNF536	Zinc finger protein 536	ZN536_HUMAN	NA	NA	NA	NA	99.8243	NA	NA	NA	NA	23.5412	NA	NA	NA	NA	NA	NA	NA	NA	NA	NA	NA	NA	18.0438	NA	NA	NA	NA	NA	4.67258	68.3994	83.7565	5.0796	NA	NA	48.419	48.7575	NA	135.807	NA	NA	NA	NA	NA	NA	NA	NA
O15091	PRORP	Mitochondrial ribonuclease P catalytic subunit	MRPP3_HUMAN	6.10606	NA	16.5626	4.86348	10.7562	NA	NA	5.4387	NA	31.3725	7.16296	17.1412	9.42255	7.28208	NA	13.0984	NA	26.8268	16.4685	3.69961	NA	NA	28.37	NA	6.48468	NA	33.1288	5.19167	14.1016	22.1816	23.7476	15.0543	5.72884	NA	21.3593	9.47438	6.89022	15.5747	7.4662	NA	8.25408	NA	NA	17.7106	NA	1.29474
O15111	CHUK	Inhibitor of nuclear factor kappa-B kinase subunit alpha	IKKA_HUMAN	NA	NA	NA	NA	20.5892	NA	NA	5.23198	16.4727	24.9273	19.15	42.0926	14.774	NA	7.04263	23.4799	NA	24.1429	NA	9.13315	NA	NA	NA	NA	21.2024	15.3461	37.1437	NA	15.2017	29.0111	30.8049	16.2855	12.2232	13.3709	14.2082	6.15053	7.02164	23.2731	NA	NA	11.6122	16.5554	13.7861	NA	17.4668	11.3808
O15116	LSM1	U6 snRNA-associated Sm-like protein LSm1	LSM1_HUMAN	55.4719	76.5973	20.5147	22.1517	51.9832	NA	NA	69.485	32.6514	142.232	34.0744	52.6143	36.046	8.27526	NA	68.3699	25.7782	64.6641	45.6279	35.0735	14.407	14.4616	11.3351	37.005	49.27	51.0913	51.998	19.8555	81.6796	73.1245	83.6125	52.9005	36.4395	47.0612	52.4248	47.0977	60.3479	118.541	29.8179	46.2451	44.0686	44.6326	39.7282	64.6973	26.038	55.7941
O15118	NPC1	NPC intracellular cholesterol transporter 1	NPC1_HUMAN	21.8126	NA	15.651	7.72412	19.2501	11.2703	NA	31.9123	10.0764	33.3622	27.969	29.8434	9.80194	11.5479	NA	56.4098	2.40061	39.929	45.6685	8.19908	17.3957	10.4003	7.27292	24.2855	6.04643	19.9843	38.9535	8.04885	17.8325	27.2451	35.1293	25.8031	8.78133	9.04708	36.7299	17.1387	32.9998	43.7983	11.3718	16.1281	13.6324	52.181	32.9677	34.3757	13.2818	NA
O15119	TBX3	T-box transcription factor TBX3	TBX3_HUMAN	NA	NA	NA	NA	NA	NA	NA	NA	NA	NA	NA	NA	NA	NA	NA	NA	NA	NA	NA	NA	NA	NA	NA	NA	NA	NA	NA	NA	NA	NA	NA	NA	NA	NA	NA	NA	NA	NA	NA	NA	NA	NA	NA	NA	NA	NA
O15121	DEGS1	Sphingolipid delta(4)-desaturase DES1	DEGS1_HUMAN	59.1106	11.1439	NA	32.4913	58.8431	NA	NA	18.783	12.5453	66.0513	31.8211	37.5152	15.534	17.4474	NA	28.4687	18.1623	38.5998	15.9751	9.42774	22.1549	15.2866	8.03159	40.9189	14.3966	67.1093	50.1276	18.5918	34.1546	76.5128	77.918	26.9325	19.8589	45.9876	46.8938	26.741	26.8597	61.4511	23.573	47.8536	83.3227	35.2931	4.62626	18.4807	NA	17.9624
O15126	SCAMP1	Secretory carrier-associated membrane protein 1	SCAM1_HUMAN	6.61766	2.83855	4.07283	NA	NA	NA	NA	6.82512	8.04428	34.3605	13.8461	17.2379	7.02883	NA	NA	36.468	NA	17.9374	NA	7.70243	4.70015	10.3003	14.6612	2.82271	14.3894	10.8301	31.464	11.2655	28.7083	30.0995	25.4567	12.4308	8.53002	2.32954	15.913	21.3548	12.4506	25.8507	NA	1.55373	17.1895	5.72033	6.13473	9.36246	NA	6.77763
O15127	SCAMP2	Secretory carrier-associated membrane protein 2	SCAM2_HUMAN	5.04335	NA	NA	7.32124	10.4813	NA	NA	15.6909	20.4795	56.9907	9.08533	9.17962	NA	6.2099	NA	14.9654	7.61252	25.6122	4.41196	6.00206	13.5192	NA	28.8702	17.7939	3.602	8.44712	63.1708	17.222	3.9253	41.8626	22.8054	17.3112	NA	NA	33.2977	27.8718	17.7126	59.7221	NA	24.643	22.0279	53.2423	12.3078	18.8371	NA	NA
O15131	KPNA5	Importin subunit alpha-6	IMA6_HUMAN	NA	NA	NA	NA	4.5084	NA	NA	NA	NA	NA	NA	NA	NA	NA	NA	NA	NA	NA	NA	NA	NA	NA	NA	NA	NA	NA	NA	NA	NA	NA	NA	NA	NA	NA	NA	NA	NA	NA	NA	NA	NA	NA	NA	NA	NA	NA
O15143	ARPC1B	Actin-related protein 2/3 complex subunit 1B	ARC1B_HUMAN	204.881	163.061	198.974	221.953	516.547	136.785	45.7204	502.216	212.685	1123.2	258.053	356.225	253.454	143.814	67.7942	600.044	178.619	516.883	214.049	200.627	240.599	148.18	114.386	435.177	279.053	327.816	694.575	248.532	344.017	606.495	513.577	336.464	164.27	234.215	662.689	292.233	293.555	1434.93	172.551	261.048	271.515	255.769	179.043	333.83	116.26	146.246
O15144	ARPC2	Actin-related protein 2/3 complex subunit 2	ARPC2_HUMAN	295.101	180.187	254.117	328.067	652.105	210.673	70.8025	605.176	327.185	1436.29	356.897	564.429	371.837	211.731	118.996	746.351	317.34	929.526	319.61	323.269	349.236	242.086	225.221	734.666	374.528	515.112	952.477	344.462	572.254	805.447	779.944	537.652	261.395	348.626	767.816	449.391	467.55	1704.75	269.997	392.786	441.995	393.385	342.969	562.221	206.289	277.172
O15145	ARPC3	Actin-related protein 2/3 complex subunit 3	ARPC3_HUMAN	351.433	200.636	213.418	313.621	539.344	199.923	120.95	490.517	234.025	1173.27	318.632	500.508	295.068	176.669	96.4866	548.051	205.201	654.594	305.117	298.62	245.485	210.681	225.465	622.169	295.742	402.253	773.105	312.716	490.47	501.312	665.771	389.812	216.739	231.743	501.068	306.398	418.344	1364.22	276.325	348.112	442.264	302.212	336.904	408.691	192.763	200.921
O15155	BET1	BET1 homolog	BET1_HUMAN	24.6305	NA	NA	NA	11.3684	NA	NA	7.33256	21.3536	77.9573	11.4824	31.9559	20.7954	8.60703	NA	25.5445	15.5701	10.7354	8.57028	10.9272	15.1673	NA	NA	5.91186	11.8245	13.2039	36.972	7.99522	14.3417	53.5821	33.7543	NA	10.9113	NA	20.9625	19.7771	20.0114	15.3306	23.7028	32.1485	14.2466	NA	NA	30.6773	NA	NA
O15160	POLR1C	DNA-directed RNA polymerases I and III subunit RPAC1	RPAC1_HUMAN	21.0811	41.4245	34.0167	36.7808	43.867	25.2666	NA	70.4871	56.639	161.151	30.6501	73.3462	25.38	46.5183	NA	97.1382	41.3852	98.1877	83.972	41.6917	56.6781	30.0653	19.8078	70.0007	59.5337	34.3283	142.792	44.8264	89.6493	72.6826	87.5586	80.6833	31.537	47.743	51.7245	31.6445	35.0752	142.671	42.3419	35.2414	66.3692	55.3895	32.9726	74.2455	NA	60.3942
O15162	PLSCR1	Phospholipid scramblase 1	PLS1_HUMAN	NA	NA	17.7148	NA	NA	NA	NA	20.0366	NA	36.6592	NA	NA	NA	28.7052	NA	17.7075	NA	15.4622	NA	NA	11.919	NA	NA	NA	3.34669	NA	25.9764	11.3469	NA	NA	11.8168	NA	NA	NA	18.624	NA	5.22218	29.3333	NA	7.44823	NA	NA	NA	2.31929	NA	NA
O15164	TRIM24	Transcription intermediary factor 1-alpha	TIF1A_HUMAN	7.34471	7.58424	32.1825	7.07634	16.0187	6.21908	NA	41.9519	12.129	63.3705	19.9051	18.4376	20.6403	20.2825	8.61751	23.6179	16.8866	26.1515	24.3346	15.9166	12.7659	17.1597	8.90895	14.512	27.8859	15.8337	54.6238	19.6417	37.0842	23.896	24.9946	38.6317	5.54618	20.0053	36.6399	16.3874	23.1107	21.7523	14.2078	9.68813	13.3466	11.4637	15.424	40.811	19.5169	20.4213
O15173	PGRMC2	Membrane-associated progesterone receptor component 2	PGRC2_HUMAN	285.852	53.9279	63.9443	233.376	426.725	68.2388	NA	159.445	210.16	448.66	259.021	445.319	289.933	66.1798	NA	199.548	120.722	216.396	98.072	265.976	299.492	95.4135	95.528	116.944	66.3189	422.035	400.539	215.578	112.865	256.485	715.714	119.702	92.0762	33.0171	172.142	332.395	295.885	533.618	61.1416	278.081	446.829	145.065	129.983	156.864	NA	126.744
O15178	TBXT	T-box transcription factor T	TBXT_HUMAN	NA	NA	NA	NA	NA	NA	NA	NA	NA	5.42163	NA	NA	NA	NA	NA	NA	NA	17.8735	NA	NA	NA	NA	NA	16.0496	NA	NA	NA	NA	NA	NA	NA	NA	NA	NA	NA	NA	NA	NA	NA	NA	NA	NA	NA	NA	NA	NA
O15182	CETN3	Centrin-3	CETN3_HUMAN	NA	NA	NA	NA	97.8288	NA	NA	9.8595	NA	NA	12.4996	NA	13.9689	NA	NA	NA	NA	NA	NA	NA	NA	NA	NA	NA	NA	NA	9.04031	NA	8.48611	NA	3.90891	NA	NA	NA	12.2507	NA	NA	10.2113	NA	NA	NA	NA	NA	7.87485	NA	169.72
O15194	CTDSPL	CTD small phosphatase-like protein	CTDSL_HUMAN	NA	NA	NA	NA	NA	NA	NA	3.91387	NA	NA	NA	NA	NA	NA	NA	NA	NA	NA	NA	NA	NA	NA	NA	NA	NA	NA	10.8904	6.6312	NA	NA	NA	NA	NA	NA	7.44993	NA	14.4668	NA	NA	NA	NA	NA	NA	NA	NA	NA
O15212	PFDN6	Prefoldin subunit 6	PFD6_HUMAN	104.453	77.912	26.215	108.024	169.568	40.1986	9.88583	210.268	108.886	655.076	97.6622	243.991	96.4728	15.5816	15.4386	235.339	84.1821	270.413	43.3159	87.3616	93.857	41.852	41.4887	198.594	93.9241	171.477	203.9	95.5848	194.4	191.005	369.598	149.889	65.899	66.708	236.001	112.25	132.699	517.357	93.0712	109.881	151.273	98.4235	74.0075	203.027	26.6712	57.0511
O15213	WDR46	WD repeat-containing protein 46	WDR46_HUMAN	18.5491	13.2204	11.013	24.3173	15.103	NA	NA	45.1954	19.247	69.3488	7.10172	40.1546	21.838	NA	NA	33.2489	21.8521	61.3491	16.8074	9.18916	13.2741	15.0291	14.705	27.9408	25.4715	21.0994	72.9874	9.7396	33.9708	35.1092	51.1024	10.907	9.60765	9.21939	56.6419	15.2717	27.355	46.5883	NA	31.2443	19.829	16.4012	74.9558	59.8314	NA	NA
O15226	NKRF	NF-kappa-B-repressing factor	NKRF_HUMAN	NA	NA	11.6002	NA	9.81482	NA	NA	20.1745	NA	19.975	11.3274	NA	NA	NA	NA	10.724	NA	22.705	NA	NA	NA	14.2345	10.6524	9.85702	19.3538	13.2026	23.0653	4.82667	NA	NA	21.3998	NA	NA	NA	17.326	18.8467	4.27657	34.2946	NA	6.69368	NA	NA	NA	11.917	NA	NA
O15228	GNPAT	Dihydroxyacetone phosphate acyltransferase	GNPAT_HUMAN	NA	3.26435	7.25389	6.09399	3.25811	NA	NA	6.85826	6.5416	10.8071	4.41663	3.94835	11.8795	9.3072	NA	16.2088	10.3173	18.3187	7.54111	15.4635	NA	NA	NA	10.4379	14.6939	20.6694	18.8081	10.4935	8.28936	31.2406	19.5691	16.88	NA	NA	NA	NA	16.284	20.1844	NA	28.375	3.3283	7.11136	NA	12.9085	24.8746	NA
O15230	LAMA5	Laminin subunit alpha-5	LAMA5_HUMAN	19.2542	20.7234	9.08093	14.5826	18.9179	16.2881	NA	26.5713	16.7946	79.0469	29.7535	23.6708	14.9491	13.2572	6.50788	33.5171	13.8171	45.0095	22.7075	5.69794	20.8271	13.9608	6.91384	55.8889	43.1218	20.1349	54.3502	13.7975	24.0709	44.3947	13.2464	15.587	75.4275	22.4749	29.7995	19.0774	28.6402	53.3258	16.2386	37.5845	11.1264	41.5748	18.8904	10.5335	NA	18.4597
O15231	ZNF185	Zinc finger protein 185	ZN185_HUMAN	13.1881	8.91842	NA	8.29344	26.8519	8.51825	NA	9.70088	13.5817	32.8577	18.5684	22.2917	15.0317	NA	14.2593	9.20194	7.31471	35.6564	NA	13.505	21.1205	10.8932	NA	22.4305	10.0947	16.8967	18.6012	9.40492	15.3286	14.5456	17.0224	55.3722	4.70277	11.3512	40.179	22.5184	7.00294	31.8316	NA	30.8244	21.1508	8.10923	26.7801	NA	NA	NA
O15234	CASC3	Protein CASC3	CASC3_HUMAN	NA	NA	NA	NA	27.1409	NA	NA	8.48155	14.4532	15.7596	NA	NA	NA	NA	NA	NA	NA	17.4066	NA	NA	NA	NA	NA	NA	NA	NA	16.5693	NA	NA	NA	10.9178	NA	5.00156	NA	NA	NA	NA	NA	NA	NA	8.88142	NA	NA	NA	NA	NA
O15235	MRPS12	28S ribosomal protein S12, mitochondrial	RT12_HUMAN	NA	11.3368	NA	NA	20.2668	25.2999	NA	9.07233	NA	141.006	20.7222	35.1401	15.8711	NA	NA	55.0227	1.96847	88.4998	NA	NA	NA	NA	12.4729	NA	28.3637	NA	199.965	NA	71.7959	41.061	36.3424	45.8083	NA	NA	45.8818	43.433	17.0043	101.706	NA	58.2022	50.0373	21.3089	NA	97.2609	NA	NA
O15239	NDUFA1	NADH dehydrogenase [ubiquinone] 1 alpha subcomplex subunit 1	NDUA1_HUMAN	NA	NA	NA	NA	2.7984	NA	NA	NA	NA	NA	NA	NA	NA	NA	NA	2.10468	NA	7.27092	NA	NA	NA	NA	NA	NA	NA	NA	6.58887	NA	9.17022	NA	10.0499	NA	NA	NA	NA	NA	NA	NA	NA	NA	NA	NA	NA	NA	NA	NA
O15240	VGF	Neurosecretory protein VGF	VGF_HUMAN	NA	NA	NA	15.2343	NA	NA	NA	115.172	NA	NA	NA	5.79445	NA	NA	NA	12.6703	NA	NA	NA	NA	NA	NA	NA	NA	17.2335	NA	11.7303	NA	39.8738	NA	NA	17.4416	NA	NA	17.8131	NA	NA	13.2656	NA	NA	NA	NA	NA	26.7296	NA	NA
O15254	ACOX3	Peroxisomal acyl-coenzyme A oxidase 3	ACOX3_HUMAN	20.6976	NA	NA	NA	25.2585	NA	NA	NA	NA	14.9884	5.19143	NA	NA	NA	3.97456	NA	NA	13.1257	NA	NA	NA	NA	NA	NA	NA	NA	2.29047	10.2694	NA	5.75195	NA	NA	NA	NA	NA	NA	NA	13.8146	NA	23.8994	NA	NA	NA	25.5117	NA	NA
O15258	RER1	Protein RER1	RER1_HUMAN	155.942	29.8854	33.5665	47.4609	244.682	26.2162	NA	85.7848	89.3771	306.439	119.128	188.591	109.019	40.9178	NA	137.047	50.5746	178.024	85.5458	98.7806	124.425	38.9892	50.0852	75.4322	71.3911	129.024	304.542	94.6741	94.5604	161.368	372.68	90.2613	62.7351	32.4712	157.375	110.25	124.453	326.653	55.0034	82.1345	175.149	118.231	44.1936	143.412	NA	53.7331
O15259	NPHP1	Nephrocystin-1	NPHP1_HUMAN	NA	14.4067	NA	NA	NA	NA	NA	NA	NA	NA	NA	NA	26.0699	NA	NA	NA	NA	NA	NA	NA	9.52958	NA	NA	NA	NA	NA	6.73386	17.2026	NA	NA	NA	NA	NA	NA	NA	NA	NA	NA	NA	NA	NA	NA	NA	NA	NA	NA
O15260	SURF4	Surfeit locus protein 4	SURF4_HUMAN	132.403	51.6518	88.5827	83.4411	184.407	60.7176	30.8509	66.4998	99.1387	311.026	116.593	172.727	91.3836	53.5036	32.0615	123.867	68.6022	189.063	92.6896	92.6872	88.0729	48.3682	48.7369	133.079	49.024	124.217	258.506	115.921	61.0337	143.727	288.735	107.478	86.9814	39.4984	123.337	213.819	138.148	150.894	91.9163	89.6221	192.695	127.412	68.644	109.619	26.388	61.3912
O15264	MAPK13	Mitogen-activated protein kinase 13	MK13_HUMAN	8.43925	NA	NA	NA	NA	NA	NA	15.1741	8.44532	32.71	NA	NA	NA	7.41278	NA	10.8156	NA	36.0054	NA	NA	5.06156	NA	NA	NA	14.8967	NA	20.1145	NA	NA	31.1081	NA	16.1386	NA	3.54435	17.9257	3.80447	NA	48.6257	NA	NA	NA	NA	NA	21.4517	11.9809	7.59704
O15269	SPTLC1	Serine palmitoyltransferase 1	SPTC1_HUMAN	23.8558	22.7304	37.5049	25.9415	44.2217	14.2707	NA	48.2209	27.7195	79.7802	38.6801	52.1088	40.4194	15.3198	NA	52.6453	30.6788	68.7477	44.9083	24.7954	25.0671	15.4113	24.1682	55.8233	40.4435	35.3921	87.5308	21.3975	35.7564	81.5986	92.0772	27.9271	20.3171	13.8165	62.3695	30.4505	47.8822	84.0743	29.5039	15.8645	37.9038	40.0025	40.7334	44.5151	NA	16.406
O15270	SPTLC2	Serine palmitoyltransferase 2	SPTC2_HUMAN	32.5279	14.9644	12.6731	12.4518	25.3719	NA	NA	26.0344	18.1143	48.2348	14.6104	32.6392	17.7338	11.0547	NA	28.1482	NA	39.5664	72.6037	14.8504	NA	7.61017	15.8461	11.1103	10.8157	6.54897	67.2566	NA	23.5075	39.7525	46.1525	35.1234	19.0056	NA	54.4844	10.8039	18.5786	60.6371	13.0012	14.6607	23.403	NA	27.2608	21.2477	NA	13.8324
O15287	FANCG	Fanconi anemia group G protein	FANCG_HUMAN	NA	NA	NA	NA	NA	NA	NA	NA	NA	NA	NA	NA	NA	NA	NA	NA	NA	NA	NA	NA	NA	NA	NA	NA	NA	NA	NA	NA	NA	NA	NA	NA	NA	NA	NA	NA	NA	NA	NA	NA	NA	NA	NA	NA	NA	NA
O15294	OGT	UDP-N-acetylglucosamine--peptide N-acetylglucosaminyltransferase 110 kDa subunit	OGT1_HUMAN	29.8143	19.7289	54.1859	35.9739	36.4167	20.6917	9.61975	56.4141	25.8588	110.605	29.8406	59.4932	36.1126	30.6292	NA	40.8248	26.7563	86.2966	20.4057	31.9974	37.0441	26.0422	19.4224	64.0193	33.1904	38.1271	70.1672	16.9376	67.2263	56.921	76.1344	36.9343	27.9716	37.4402	71.1663	29.5457	31.525	114.272	27.205	36.9214	47.4883	33.9052	27.9199	51.7473	22.9915	23.9195
O15296	ALOX15B	Polyunsaturated fatty acid lipoxygenase ALOX15B	LX15B_HUMAN	4.80691	NA	NA	NA	NA	NA	NA	NA	NA	NA	NA	NA	NA	NA	NA	NA	24.507	NA	27.3899	NA	NA	NA	NA	NA	NA	NA	NA	NA	NA	NA	NA	8.25139	NA	NA	NA	NA	NA	NA	NA	NA	NA	NA	NA	NA	NA	NA
O15297	PPM1D	Protein phosphatase 1D	PPM1D_HUMAN	NA	NA	NA	NA	NA	NA	NA	NA	NA	NA	NA	NA	NA	NA	NA	NA	NA	1.02874	NA	NA	NA	NA	NA	NA	NA	NA	NA	NA	NA	1.87416	NA	NA	NA	NA	NA	NA	NA	NA	NA	NA	NA	5.80288	NA	NA	NA	NA
O15305	PMM2	Phosphomannomutase 2	PMM2_HUMAN	102.639	45.5233	47.8262	56.3727	157.543	45.0781	NA	119.883	94.1021	358.742	78.6111	122.631	72.7196	39.569	NA	152.115	63.0553	148.601	39.8156	65.744	68.8831	34.0884	52.6618	114.891	58.0213	106.179	42.9002	78.0099	129.459	191.24	237.453	76.2431	47.8665	48.945	160.37	104.757	108.666	260.446	59.6011	84.6599	134.09	50.3136	30.7527	94.8299	NA	40.6302
O15318	POLR3G	DNA-directed RNA polymerase III subunit RPC7	RPC7_HUMAN	NA	15.8892	11.8414	38.3478	28.6832	NA	NA	37.3359	30.8121	72.3503	8.1074	37.8132	75.0056	10.8192	NA	52.7624	19.1492	56.4136	38.6584	22.0098	46.107	12.3151	23.4439	42.411	31.2432	11.5599	42.1546	32.4364	45.3971	45.7732	13.9635	24.4699	16.7927	34.0083	61.5276	5.23504	13.8373	26.8024	NA	47.8934	22.4673	30.8877	14.9851	67.145	19.0601	25.5433
O15321	TM9SF1	Transmembrane 9 superfamily member 1	TM9S1_HUMAN	4.38244	NA	25.8108	11.0759	29.1278	NA	NA	17.3639	14.1315	51.3643	13.5876	15.5241	14.4121	NA	NA	36.3507	NA	28.9008	23.0076	9.42079	21.6668	NA	35.0278	19.1341	NA	34.7426	43.615	7.77895	NA	NA	26.2479	NA	NA	NA	29.7712	35.2692	23.2003	NA	8.53183	NA	17.7195	NA	NA	28.4153	NA	NA
O15344	MID1	E3 ubiquitin-protein ligase Midline-1	TRI18_HUMAN	26.328	8.56956	18.3306	2.93497	14.746	7.0618	NA	23.0447	19.2498	55.6462	9.60298	30.9755	20.165	3.71748	6.25289	30.106	NA	25.3619	44.2236	25.5384	20.0927	19.052	7.15957	17.312	17.4727	21.8036	60.6464	27.3024	24.3478	30.5394	19.7876	27.2786	6.48617	14.6629	34.2845	16.3373	10.7194	59.8332	13.3154	12.3483	11.5453	20.961	8.08521	27.9374	18.9635	15.2879
O15347	HMGB3	High mobility group protein B3	HMGB3_HUMAN	307.419	587.619	472.91	519.77	689.607	545.503	160.124	1073.48	621.544	1977.01	565.074	723.154	708.909	455.036	306.831	1127.91	549.033	1110.8	566.097	510.299	595.849	534.532	335.952	843.354	867.464	689.738	1065.17	494.498	1111.23	1149.04	801.147	694.568	470.597	725.484	1136.59	527.965	717.624	1094.94	473.048	633.246	480.611	486.999	487.272	1024.49	479.812	425.164
O15355	PPM1G	Protein phosphatase 1G	PPM1G_HUMAN	38.5642	26.9072	53.0065	28.6215	81.6206	26.5093	NA	89.3617	33.4201	289.005	40.6834	68.4445	36.0457	37.7656	NA	93.5484	27.5384	196.473	15.8929	20.7214	23.5705	15.4908	22.0366	93.3271	70.4975	42.6257	134.685	27.5931	119.523	125.932	120.968	78.3079	28.8488	48.4801	102.602	33.3392	37.4517	199.689	39.5452	29.6222	59.7374	33.5685	17.9936	159.448	6.53078	15.719
O15357	INPPL1	Phosphatidylinositol 3,4,5-trisphosphate 5-phosphatase 2	SHIP2_HUMAN	38.1572	24.0885	10.0653	19.0799	30.2276	15.5874	NA	32.8761	23.208	32.1418	14.1349	34.8064	30.0712	NA	NA	18.1476	27.6266	23.5682	23.3144	13.1302	12.9064	21.4603	9.33581	18.4274	20.2939	20.9698	25.9967	44.3706	20.1924	28.2686	47.5995	22.7823	14.3995	15.6584	31.0851	18.7211	38.1272	28.0941	21.3847	37.3193	29.4012	15.04	23.1919	17.4129	6.93432	8.1201
O15371	EIF3D	Eukaryotic translation initiation factor 3 subunit D	EIF3D_HUMAN	249.884	211.776	204.473	243.86	370.348	168.563	43.92	359.339	254.418	831.889	256.314	411.266	234.64	152.524	74.2393	432.916	218.382	516.469	289.034	214.016	253.288	181.875	154.607	321.149	319.594	315.605	678.177	274.494	424.967	428.907	529.647	340.65	232.175	253.958	440.408	299.933	281.063	622.594	245.96	235.853	275.088	273.935	208.355	404.052	125.061	201.184
O15372	EIF3H	Eukaryotic translation initiation factor 3 subunit H	EIF3H_HUMAN	82.0125	59.9888	69.6231	89.7106	128.083	54.769	21.8279	117.919	66.517	255.483	75.5285	155.966	92.5607	39.1852	25.8355	137.335	86.3119	176.181	68.184	78.8054	87.9744	49.0552	45.8129	120.362	109.762	116.141	217.361	81.4948	128.458	164.875	204.26	119.318	71.597	70.8989	176.011	80.7158	76.7717	192.108	80.038	90.7451	108.484	111.905	74.4189	136.396	42.402	55.8636
O15379	HDAC3	Histone deacetylase 3	HDAC3_HUMAN	NA	7.22182	4.88089	NA	1.99544	7.16187	NA	9.99755	NA	24.3019	13.5901	21.7376	NA	13.5816	NA	4.00002	NA	15.7487	41.8861	13.5695	6.12593	3.19675	NA	11.5279	9.88232	9.20075	14.6194	9.50726	13.3065	8.6281	5.72903	15.2159	NA	NA	16.5584	5.4703	16.9628	13.1493	3.77417	8.25039	6.10501	9.80063	NA	14.0977	NA	NA
O15381	NVL	Nuclear valosin-containing protein-like	NVL_HUMAN	14.0932	NA	NA	NA	NA	NA	NA	8.03895	NA	19.5675	3.47203	NA	NA	NA	NA	NA	NA	16.0495	NA	7.03017	NA	NA	3.99394	NA	NA	NA	14.8119	9.02021	11.9931	8.81592	12.7964	42.1494	NA	8.67207	15.1411	NA	2.80193	NA	8.48087	NA	22.3108	NA	NA	10.1594	NA	NA
O15382	BCAT2	Branched-chain-amino-acid aminotransferase, mitochondrial	BCAT2_HUMAN	NA	NA	9.45181	NA	30.4345	NA	NA	25.4876	NA	52.299	NA	NA	NA	NA	NA	NA	NA	18.0472	24.6953	NA	8.5916	NA	3.03947	NA	NA	NA	17.6858	NA	32.3805	NA	29.0924	NA	NA	NA	22.9303	NA	34.1344	25.0165	NA	NA	NA	NA	NA	28.4112	NA	7.62907
O15391	YY2	Transcription factor YY2	TYY2_HUMAN	NA	NA	NA	NA	NA	NA	NA	NA	NA	NA	NA	NA	NA	NA	NA	NA	NA	NA	NA	NA	NA	NA	NA	NA	NA	NA	NA	NA	NA	NA	NA	NA	NA	NA	NA	8.2772	NA	NA	NA	NA	NA	NA	NA	NA	NA	NA
O15392	BIRC5	Baculoviral IAP repeat-containing protein 5	BIRC5_HUMAN	NA	NA	216.023	NA	163.963	NA	NA	132.943	NA	593.882	NA	NA	NA	NA	NA	72.0974	NA	NA	NA	NA	NA	NA	NA	NA	NA	NA	482.897	NA	211.239	1138.48	NA	NA	NA	64.2646	248.164	NA	NA	222	NA	NA	NA	NA	NA	NA	NA	NA
O15397	IPO8	Importin-8	IPO8_HUMAN	12.1018	13.2131	21.0685	12.4533	15.5527	NA	24.7308	17.3126	14.9617	44.4902	15.3623	21.7457	14.4083	10.1252	NA	20.6644	16.3096	29.985	24.3505	19.4444	3.4504	15.7997	5.56291	13.3202	11.2306	12.7938	27.0209	11.1549	15.7945	17.7647	27.9495	21.5274	9.94048	11.3638	21.501	9.00243	14.1205	21.0297	6.38465	10.2778	11.3981	4.81784	NA	11.6206	7.88896	12.8397
O15400	STX7	Syntaxin-7	STX7_HUMAN	32.6969	22.287	14.7768	25.9985	53.8486	28.2178	21.4029	122.008	45.5739	268.178	63.6526	59.3011	33.5261	3.81091	12.6018	124.95	28.9395	87.9781	22.108	24.651	56.4361	17.8738	22.3657	101.746	38.8577	63.8376	283.036	27.3652	77.8198	223.796	115.152	79.587	24.0391	41.8654	167.991	30.8359	54.5683	295.54	24.6504	42.4051	68.1313	31.5721	48.0942	108.202	NA	30.9323
O15427	SLC16A3	Monocarboxylate transporter 4	MOT4_HUMAN	61.5562	14.7219	NA	150.267	209.571	NA	NA	15.7459	117.752	50.7426	142.381	55.791	145.028	NA	NA	25.5057	45.3358	71.2654	NA	186.39	138.775	5.29492	72.5744	146.118	NA	181.164	14.5775	124.711	NA	81.1267	506.879	204.537	28.8487	52.2466	52.7267	215.134	182.488	49.5537	40.2603	122.031	319.34	76.7737	80.197	15.942	NA	59.5778
O15431	SLC31A1	High affinity copper uptake protein 1	COPT1_HUMAN	18.5842	NA	NA	10.3499	24.6145	9.91733	NA	26.5222	NA	45.0087	20.4627	NA	4.76831	NA	NA	6.96409	14.8124	29.6437	NA	10.9588	18.3608	NA	NA	61.4789	NA	21.0443	42.8106	17.9914	19.2129	9.11515	41.7601	5.95676	17.5757	NA	27.1228	NA	15.4648	27.667	NA	NA	28.088	20.5361	NA	41.0579	NA	NA
O15439	ABCC4	ATP-binding cassette sub-family C member 4	MRP4_HUMAN	NA	NA	NA	NA	NA	NA	NA	NA	NA	5.29559	NA	NA	NA	NA	NA	NA	NA	NA	10.2194	NA	NA	NA	12.2352	NA	NA	NA	NA	6.16003	NA	NA	3.81854	8.8675	12.4039	NA	NA	NA	NA	8.47971	10.7482	NA	NA	1.36183	NA	NA	NA	NA
O15440	ABCC5	ATP-binding cassette sub-family C member 5	MRP5_HUMAN	NA	NA	NA	NA	NA	NA	NA	2.2846	NA	NA	NA	NA	NA	NA	NA	NA	15.3888	NA	NA	NA	NA	NA	NA	NA	NA	NA	NA	NA	NA	NA	NA	NA	NA	NA	NA	NA	NA	NA	NA	NA	NA	NA	NA	NA	NA	NA
O15446	POLR1G	DNA-directed RNA polymerase I subunit RPA34	RPA34_HUMAN	15.3956	11.0487	NA	6.39876	9.9291	NA	NA	38.2746	12.232	67.5247	15.617	15.8244	NA	16.2175	6.79244	30.1479	6.44497	50.5568	NA	8.5948	8.51153	8.49078	17.8257	25.0513	29.2413	NA	89.9633	18.0046	32.1423	31.7733	24.008	48.881	11.3725	18.0053	39.5108	12.2541	26.6097	36.9244	20.0538	4.79234	36.425	41.2625	NA	33.1415	23.296	22.0402
O15457	MSH4	MutS protein homolog 4	MSH4_HUMAN	17.6035	NA	NA	NA	NA	NA	NA	NA	29.9203	NA	NA	NA	5.76739	NA	NA	4.59594	NA	NA	NA	NA	NA	NA	NA	48.1101	NA	NA	NA	NA	NA	NA	NA	NA	NA	NA	NA	NA	NA	NA	NA	NA	NA	NA	NA	NA	NA	NA
O15460	P4HA2	Prolyl 4-hydroxylase subunit alpha-2	P4HA2_HUMAN	268.709	166.78	32.8586	155.462	396.109	67.8012	NA	17.4937	161.904	165.749	227.472	588.408	378.724	20.6168	229.751	95.4809	169.015	95.7399	267.39	298.067	235.016	69.4826	123.075	41.7841	31.878	359.482	189.59	184.329	59.4149	74.5452	642.195	32.7604	111.912	16.2959	60.1097	758.48	300.053	116.704	143.216	303.62	466.457	135.166	123.127	36.2426	NA	118.106
O15466	ST8SIA5	Alpha-2,8-sialyltransferase 8E	SIA8E_HUMAN	NA	NA	NA	NA	NA	NA	NA	NA	NA	NA	NA	NA	NA	NA	NA	NA	NA	NA	NA	NA	NA	NA	NA	NA	NA	NA	NA	NA	NA	NA	NA	NA	NA	NA	10.9102	NA	NA	NA	NA	NA	NA	NA	NA	NA	NA	NA
O15484	CAPN5	Calpain-5	CAN5_HUMAN	NA	NA	NA	10.7968	13.7856	NA	NA	NA	NA	NA	29.871	24.7811	NA	NA	NA	NA	NA	NA	NA	16.9541	14.1787	NA	NA	NA	NA	25.6123	14.2822	NA	NA	NA	57.6356	NA	9.14952	NA	NA	11.6466	12.9922	NA	NA	10.5097	41.7312	18.5235	NA	NA	NA	NA
O15488	GYG2	Glycogenin-2	GLYG2_HUMAN	NA	NA	16.2002	NA	10.3944	NA	NA	14.2244	12.2041	44.14	16.9479	20.4379	5.47874	NA	NA	17.8888	NA	17.0263	NA	NA	NA	NA	NA	NA	NA	NA	18.5989	NA	NA	9.18101	15.7784	6.97208	3.6629	NA	11.8388	17.4857	NA	20.0392	NA	17.8054	NA	NA	NA	13.4805	NA	NA
O15498	YKT6	Synaptobrevin homolog YKT6	YKT6_HUMAN	138.566	67.9093	43.6796	113.426	237.796	48.2099	23.6569	125.584	86.1115	352.811	121.75	187.878	134.584	27.4032	45.1484	208.478	90.0335	194.191	63.863	127.529	112.223	45.2388	37.6717	132.181	60.1174	117.192	52.124	66.1961	87.4691	170.402	347.589	103.462	59.4066	50.9751	178.427	176.172	184.632	358.51	60.485	115.661	208.55	118.32	81.4767	150.079	42.1628	60.5685
O15504	NUP42	Nucleoporin NUP42	NUP42_HUMAN	NA	NA	NA	NA	NA	NA	NA	NA	NA	28.2012	NA	NA	9.94994	NA	NA	10.1374	NA	14.3561	NA	NA	NA	NA	NA	3.51128	NA	NA	24.9921	NA	NA	25.9648	11.2793	NA	NA	NA	20.4428	NA	NA	31.7106	11.007	NA	NA	NA	NA	37.1966	NA	NA
O15511	ARPC5	Actin-related protein 2/3 complex subunit 5	ARPC5_HUMAN	174.241	110.712	85.9868	149.645	358.16	91.2649	46.3379	321.593	123.958	855.447	144.535	261.714	182.431	93.1838	55.0651	440.619	128.727	418.704	116.245	152.477	129.766	68.7957	105.671	346.628	142.873	268.321	490.252	133.324	269.264	403.786	399.517	214.949	90.3068	135.477	398.923	191.796	242.306	1033.67	118.962	168.921	189.902	137.744	96.054	302.401	73.3434	103.797
O15514	POLR2D	DNA-directed RNA polymerase II subunit RPB4	RPB4_HUMAN	NA	NA	NA	11.4758	10.5504	NA	NA	26.6704	31.4021	72.9633	16.5879	12.9105	NA	NA	NA	18.551	21.3743	31.9987	NA	NA	NA	3.21251	3.9915	7.13077	7.74166	41.9073	30.9609	NA	28.6036	27.3115	24.9193	11.777	NA	NA	36.9234	7.96398	23.2511	27.7984	13.1673	NA	18.7501	NA	NA	22.5186	NA	NA
O15519	CFLAR	CASP8 and FADD-like apoptosis regulator	CFLAR_HUMAN	NA	NA	NA	NA	NA	NA	NA	NA	NA	NA	NA	NA	NA	NA	NA	NA	NA	NA	NA	NA	NA	NA	NA	NA	NA	NA	NA	NA	NA	NA	NA	NA	NA	NA	NA	NA	NA	NA	NA	NA	NA	NA	NA	NA	NA	NA
O15523	DDX3Y	ATP-dependent RNA helicase DDX3Y	DDX3Y_HUMAN	381.555	201.609	296.427	308.559	477.71	190.817	47.8376	448.36	291.441	866.414	277.967	480.646	336.274	173.572	78.0372	443.973	255.278	682.852	321.035	258.36	300.163	180.986	164.999	378.603	335.295	399.602	792.106	278.229	449.34	440.617	704.205	345.832	241.756	236.467	501.564	321.095	344.485	627.388	270.458	312.255	368.847	331.12	286.648	452.095	141.723	209.133
O15525	MAFG	Transcription factor MafG	MAFG_HUMAN	NA	NA	NA	NA	11.0827	NA	NA	16.9032	NA	38.5403	NA	NA	NA	NA	NA	NA	NA	NA	NA	11.0401	NA	NA	NA	NA	NA	NA	NA	NA	NA	NA	NA	NA	NA	NA	NA	NA	NA	NA	NA	NA	NA	NA	NA	NA	NA	NA
O15530	PDPK1	3-phosphoinositide-dependent protein kinase 1	PDPK1_HUMAN	17.459	5.83744	NA	7.90648	11.5654	NA	NA	7.4971	8.68885	27.8346	20.1477	23.2068	11.749	NA	NA	17.5178	NA	18.3969	NA	27.3808	NA	NA	NA	12.8649	3.16654	17.8001	16.4756	7.08922	24.0853	28.9907	17.3669	16.0841	NA	10.9226	23.4204	28.8834	8.88301	42.3922	NA	NA	18.6864	4.45201	NA	12.0728	NA	NA
O15533	TAPBP	Tapasin	TPSN_HUMAN	NA	NA	NA	NA	NA	NA	NA	NA	NA	NA	NA	NA	NA	NA	NA	37.4789	NA	36.2189	NA	NA	NA	NA	NA	NA	NA	5.9692	NA	NA	NA	NA	NA	NA	NA	NA	NA	NA	NA	119.875	NA	NA	NA	NA	NA	22.9764	NA	NA
O15540	FABP7	Fatty acid-binding protein, brain	FABP7_HUMAN	NA	NA	NA	NA	NA	NA	NA	NA	NA	NA	15.4537	NA	NA	NA	NA	NA	23.8016	56.2198	NA	11.4816	NA	8.55098	NA	NA	NA	45.5671	39.4099	19.3483	NA	NA	NA	NA	5.19181	NA	NA	26.22	45.5138	NA	2.02398	NA	24.6962	NA	NA	NA	NA	NA
O15541	RNF113A	E3 ubiquitin-protein ligase RNF113A	R113A_HUMAN	NA	NA	NA	3.25174	NA	NA	NA	13.6312	NA	7.39768	3.29936	NA	3.45496	NA	NA	NA	NA	19.9369	NA	6.05325	NA	NA	NA	NA	NA	NA	NA	NA	NA	NA	8.92856	NA	NA	NA	7.95258	NA	NA	26.2199	NA	NA	NA	NA	NA	NA	NA	NA
O15550	KDM6A	Lysine-specific demethylase 6A	KDM6A_HUMAN	NA	NA	11.5264	NA	10.029	NA	NA	NA	3.82009	24.9796	NA	NA	9.68671	NA	NA	10.5157	NA	NA	NA	NA	NA	3.93138	NA	6.39489	2.89937	96.1765	6.80642	NA	7.17096	NA	6.28986	NA	7.42437	NA	NA	1.26769	NA	NA	NA	5.93795	NA	NA	NA	NA	NA	NA
O43143	DHX15	ATP-dependent RNA helicase DHX15	DHX15_HUMAN	299.241	300.277	565.648	310.923	478.635	271.1	84.909	586.264	389.291	1417.8	362.185	499.936	346.706	308	116.834	689.841	338.403	771.662	455.993	330.544	358.159	274.375	194.319	505.422	450.27	458.051	951.05	421.598	642.081	693.052	655.668	496.817	314.649	377.802	724.196	310.182	408.857	785.892	347.635	333.21	392.477	384.318	336.587	632.56	206.089	244.627
O43148	RNMT	mRNA cap guanine-N7 methyltransferase	MCES_HUMAN	69.2242	56.0856	42.8169	27.9766	68.6883	41.94	20.1295	108.778	75.9608	247.174	65.3767	91.8017	64.3209	53.2921	NA	125.292	47.0063	137.704	83.8941	42.2782	52.6695	47.9829	51.3888	65.8458	75.5296	77.5131	191.828	65.1529	97.8296	128.916	115.927	85.2396	64.5491	64.1653	138.554	67.4868	53.2753	141.318	73.7188	63.7997	58.6901	58.9186	52.4278	108.148	41.3155	59.9291
O43149	ZZEF1	Zinc finger ZZ-type and EF-hand domain-containing protein 1	ZZEF1_HUMAN	NA	NA	NA	2.14701	5.45689	NA	NA	5.1817	6.86361	9.88278	NA	NA	NA	NA	NA	3.11324	9.45297	5.54951	NA	1.99971	12.9039	NA	4.08007	NA	NA	3.6555	7.65388	NA	13.3863	7.8751	8.14354	3.96073	NA	17.0572	9.24933	NA	NA	6.23786	NA	NA	NA	NA	9.65983	7.05012	NA	14.2589
O43150;Q9ULH1	ASAP2;ASAP1	Arf-GAP with SH3 domain, ANK repeat and PH domain-containing protein 2;Arf-GAP with SH3 domain, ANK repeat and PH domain-containing protein 1	ASAP2_HUMAN;ASAP1_HUMAN	NA	NA	NA	NA	NA	NA	NA	NA	NA	NA	NA	NA	NA	NA	NA	NA	NA	NA	NA	NA	NA	NA	NA	NA	NA	NA	NA	NA	NA	NA	NA	NA	NA	NA	NA	NA	NA	NA	NA	NA	NA	NA	NA	NA	NA	NA
O43155	FLRT2	Leucine-rich repeat transmembrane protein FLRT2	FLRT2_HUMAN	21.6886	NA	NA	3.46845	15.1369	NA	NA	NA	6.46975	NA	13.5366	9.23035	12.0879	NA	NA	23.4162	15.3646	NA	NA	NA	17.8477	NA	NA	NA	NA	22.0375	NA	8.9937	NA	NA	33.4739	7.29932	NA	NA	7.32221	13.6673	9.21482	NA	5.18422	24.2712	19.3642	20.0645	NA	NA	NA	13.7764
O43156	TTI1	TELO2-interacting protein 1 homolog	TTI1_HUMAN	13.7857	5.8459	12.7873	11.3191	13.5957	6.74679	NA	15.3298	9.34157	21.1261	12.7932	20.9638	9.41383	20.4572	NA	13.4577	14.6908	21.3007	15.449	15.3043	18.1641	12.0091	6.96396	12.2727	14.18	15.0062	17.5974	5.72374	24.5914	18.9447	24.7667	20.6248	19.1447	13.9199	31.3637	15.3369	11.3719	15.3988	8.28179	22.0273	18.2738	10.4092	28.2418	11.0747	NA	9.59298
O43157	PLXNB1	Plexin-B1	PLXB1_HUMAN	NA	NA	NA	NA	NA	NA	NA	NA	NA	NA	NA	NA	NA	NA	NA	NA	NA	NA	NA	NA	NA	NA	NA	NA	NA	NA	10.9777	NA	NA	NA	NA	NA	NA	NA	NA	NA	NA	NA	NA	NA	NA	NA	NA	NA	NA	NA
O43159	RRP8	Ribosomal RNA-processing protein 8	RRP8_HUMAN	NA	NA	13.568	17.3179	17.7387	NA	NA	11.5334	10.7987	24.0029	25.6747	18.0284	11.7921	8.49622	NA	14.7272	3.08403	26.2038	NA	17.398	18.9856	7.79818	15.7745	34.8055	12.1439	22.3591	39.5422	14.7347	14.4123	28.0301	17.2521	8.96258	18.6712	NA	15.4322	12.3446	NA	29.2829	13.1181	10.8627	10.8594	19.8205	NA	14.8336	NA	2.69424
O43164	PJA2	E3 ubiquitin-protein ligase Praja-2	PJA2_HUMAN	NA	NA	NA	9.5023	11.9719	NA	NA	17.4111	4.1889	20.549	6.22	NA	NA	NA	NA	5.31718	NA	NA	NA	NA	NA	NA	NA	2.64147	NA	NA	NA	NA	13.5943	NA	6.51229	NA	NA	NA	4.94161	NA	5.93889	NA	NA	NA	7.40747	2.21126	NA	NA	NA	2.61654
O43166	SIPA1L1	Signal-induced proliferation-associated 1-like protein 1	SI1L1_HUMAN	NA	NA	NA	218.188	NA	NA	NA	70.8132	NA	233.371	NA	71.4605	100.933	NA	NA	120.108	NA	86.2659	NA	225.936	NA	NA	NA	113.49	32.049	45.0106	86.6852	54.0938	65.642	97.7165	292.96	56.6438	NA	NA	138.58	142.07	137.365	134.388	NA	NA	NA	199	NA	33.7909	NA	NA
O43169	CYB5B	Cytochrome b5 type B	CYB5B_HUMAN	80.5603	54.2237	89.7263	87.5437	133.562	43.8285	13.1336	119.304	63.0189	502.679	75.3354	182.126	107.149	84.5141	NA	139.255	50.2811	204.981	92.5434	74.2921	74.3531	36.4174	39.3965	138.964	107.59	136.212	426.327	32.547	144.077	220.457	281.01	90.1816	62.6113	61.1565	196.225	64.8292	107.785	355.082	46.9437	109.092	132.816	72.7658	67.1464	154.367	25.8987	57.7488
O43172	PRPF4	U4/U6 small nuclear ribonucleoprotein Prp4	PRP4_HUMAN	23.7413	26.7146	31.9307	33.195	48.7055	31.0703	12.1161	53.6596	42.8637	145.681	36.2244	54.1957	32.891	44.6988	NA	79.6513	34.5138	58.6398	54.4146	22.0921	31.5231	23.8954	14.513	52.6538	48.2203	47.936	120.609	23.8823	52.9371	83.83	70.7076	38.1001	28.6744	40.7769	57.7764	29.9007	40.0863	89.5295	25.0811	30.7969	54.8103	27.6311	37.8849	69.8574	21.5263	35.4896
O43175	PHGDH	D-3-phosphoglycerate dehydrogenase	SERA_HUMAN	490.684	848.98	1008.38	556.325	2550.43	952.688	107.621	2479.58	983.89	7420.31	1529.23	1510.51	738.927	710.509	116.302	2783.36	982.058	2082.61	1130.8	1131.36	1382.07	542.778	513.239	2208.24	800.062	930.53	1053.84	425.615	1709.38	3733.79	1979.48	1354.55	868.571	478.974	3222.35	1072.58	1754.39	4310.01	1218.7	755.852	1740.09	584.774	1140.58	2005.95	149.336	1406.02
O43181	NDUFS4	NADH dehydrogenase [ubiquinone] iron-sulfur protein 4, mitochondrial	NDUS4_HUMAN	37.9902	24.5484	31.5162	10.7292	51.7181	NA	NA	43.5178	17.7058	205.262	23.5552	37.2429	31.6571	24.7222	NA	102.215	28.5702	98.1731	19.7128	16.4837	25.543	10.2431	18.0385	37.8492	29.0067	63.837	143.294	22.959	107.237	92.5032	111.865	36.924	25.1188	28.5515	70.8732	43.8089	41.175	141.795	17.9571	12.6788	61.655	14.6971	NA	59.8305	NA	21.6278
O43182	ARHGAP6	Rho GTPase-activating protein 6	RHG06_HUMAN	34.3586	NA	NA	NA	NA	NA	NA	NA	20.5785	NA	NA	NA	5.51765	NA	NA	NA	NA	NA	NA	NA	53.245	NA	NA	NA	NA	NA	NA	NA	NA	NA	NA	NA	NA	NA	NA	48.8226	NA	NA	NA	NA	44.4173	NA	NA	NA	NA	NA
O43184	ADAM12	Disintegrin and metalloproteinase domain-containing protein 12	ADA12_HUMAN	NA	NA	NA	NA	NA	NA	NA	NA	NA	NA	NA	NA	NA	NA	NA	NA	NA	NA	NA	NA	NA	NA	NA	NA	NA	NA	NA	NA	NA	NA	NA	NA	NA	NA	NA	NA	NA	NA	NA	NA	NA	NA	NA	NA	NA	NA
O43187	IRAK2	Interleukin-1 receptor-associated kinase-like 2	IRAK2_HUMAN	NA	NA	NA	NA	NA	NA	NA	30.0543	99.2112	NA	NA	108.609	NA	94.5027	NA	NA	113.094	NA	NA	34.593	123.629	NA	NA	NA	NA	78.0613	71.9632	NA	NA	NA	177.513	NA	NA	NA	NA	31.3699	114.271	NA	NA	161.543	NA	NA	118.314	124.26	NA	NA
O43194	GPR39	G-protein coupled receptor 39	GPR39_HUMAN	NA	NA	NA	NA	NA	NA	NA	NA	1.89005	NA	NA	NA	NA	NA	NA	NA	NA	6.23049	NA	NA	NA	NA	NA	NA	NA	3.57138	NA	NA	NA	2.93922	NA	NA	NA	NA	NA	NA	NA	NA	NA	16.9365	NA	NA	NA	8.78357	NA	NA
O43237	DYNC1LI2	Cytoplasmic dynein 1 light intermediate chain 2	DC1L2_HUMAN	115.271	46.7931	54.7183	73.5882	196.357	53.6493	17.9267	115.858	87.5197	241.164	86.1815	151.537	103.9	32.0934	36.3524	146.364	70.4967	128.375	53.3804	73.7523	89.8562	63.215	24.7362	117.926	52.6055	136.388	159.76	76.0532	121.246	119.604	229.057	97.0329	47.3464	62.3386	118.456	157.933	158.727	268.149	58.6517	86.061	149.48	108.4	64.4903	134.712	32.2299	57.2843
O43240	KLK10	Kallikrein-10	KLK10_HUMAN	44.1959	8.3062	NA	NA	NA	NA	NA	NA	17.1506	NA	NA	NA	NA	NA	NA	47.6086	NA	64.7356	99.1587	16.1455	NA	NA	NA	63.2781	NA	NA	NA	NA	NA	NA	NA	20.8566	NA	NA	NA	NA	NA	53.3872	NA	NA	NA	249.677	203.883	27.7009	23.5025	NA
O43242	PSMD3	26S proteasome non-ATPase regulatory subunit 3	PSMD3_HUMAN	185.068	130.204	191.648	182.54	335.88	118.854	32.0265	397.645	189.009	1069.73	214.584	376.31	207.895	156.159	61.2354	507.812	182.504	544.028	220.459	187.22	203.647	139.391	108.071	345.178	232.258	322.136	604.367	218.814	342.45	443.899	566.794	330.158	160.193	197.148	497.952	220.315	234.341	724.474	165.751	199.577	247.686	230.571	158.659	417.639	83.7836	138.883
O43246	SLC7A4	Cationic amino acid transporter 4	CTR4_HUMAN	NA	NA	NA	NA	NA	NA	NA	NA	NA	NA	NA	NA	NA	NA	NA	NA	NA	NA	NA	NA	NA	1.37667	NA	NA	NA	NA	NA	NA	NA	NA	NA	NA	NA	NA	NA	NA	NA	NA	NA	NA	NA	NA	NA	NA	NA	NA
O43251	RBFOX2	RNA binding protein fox-1 homolog 2	RFOX2_HUMAN	24.4407	22.9106	16.469	12.8104	50.8864	36.8519	18.6037	43.806	46.2463	112.178	37.4164	42.5037	36.9507	13.887	NA	70.2027	47.701	63.2881	NA	41.9624	18.7342	22.7449	21.3794	17.5887	18.5787	65.0471	123.083	35.3462	53.5254	38.3555	70.627	45.9721	19.0014	23.6325	53.004	21.9579	24.3036	57.3119	41.4882	44.7871	68.3493	55.5876	67.5583	28.6964	NA	33.727
O43252	PAPSS1	Bifunctional 3'-phosphoadenosine 5'-phosphosulfate synthase 1	PAPS1_HUMAN	239.472	110.047	74.5862	386.005	288.652	111.195	40.9791	146.419	403.754	223.332	244.352	245.773	352.046	62.4376	37.0914	166.5	294.84	135.204	106.569	260.797	380.735	230.934	144.517	117.623	107.625	793.392	103.664	350.016	151.206	135.853	959.383	155.074	188.841	86.9231	211.83	531.326	218.043	171.136	179.024	308.17	952.166	202.266	268.11	121.716	57.0099	324.044
O43257	ZNHIT1	Zinc finger HIT domain-containing protein 1	ZNHI1_HUMAN	NA	NA	NA	NA	NA	NA	NA	NA	NA	NA	NA	NA	NA	NA	NA	NA	NA	NA	NA	NA	NA	NA	NA	NA	NA	NA	NA	NA	NA	NA	NA	NA	NA	NA	NA	NA	NA	NA	NA	NA	NA	NA	NA	NA	NA	NA
O43264	ZW10	Centromere/kinetochore protein zw10 homolog	ZW10_HUMAN	23.6386	17.5539	12.7094	13.9067	25.6338	NA	NA	22.5692	27.9645	65.9884	15.72	29.1757	19.3453	25.6679	NA	21.2131	15.8928	38.6576	21.2214	20.4135	18.7696	10.1235	13.2623	22.8696	18.391	29.3574	34.0702	20.1959	27.1954	25.6306	51.4752	21.3357	14.4231	15.1914	32.1272	20.6852	29.5457	42.3618	17.1664	16.8655	21.3616	13.6604	19.0413	23.1593	7.04695	16.9739
O43272	PRODH	Proline dehydrogenase 1, mitochondrial	PROD_HUMAN	NA	NA	22.1336	NA	6.1492	NA	NA	20.8475	38.3749	36.8114	NA	6.16172	NA	NA	NA	34.8118	NA	32.9548	NA	NA	13.4214	NA	NA	13.8544	25.0987	NA	164.751	NA	40.1183	21.9736	NA	17.1418	NA	7.54792	30.1422	3.27511	NA	29.8077	NA	NA	NA	NA	NA	35.1936	NA	NA
O43278	SPINT1	Kunitz-type protease inhibitor 1	SPIT1_HUMAN	NA	NA	8.17728	NA	NA	NA	NA	36.6362	NA	239.441	NA	NA	NA	NA	NA	45.2795	NA	44.3335	43.8437	NA	NA	NA	NA	31.1257	NA	NA	147	NA	18.6749	123.535	NA	NA	NA	23.4366	52.8563	NA	NA	153.595	5.54643	NA	NA	7.49308	NA	29.5606	NA	NA
O43286	B4GALT5	Beta-1,4-galactosyltransferase 5	B4GT5_HUMAN	NA	NA	NA	NA	NA	NA	NA	NA	NA	NA	NA	NA	NA	NA	NA	NA	NA	NA	NA	NA	NA	NA	NA	NA	NA	NA	NA	NA	NA	NA	NA	NA	NA	NA	NA	NA	NA	NA	NA	NA	NA	NA	NA	NA	NA	NA
O43290	SART1	U4/U6.U5 tri-snRNP-associated protein 1	SNUT1_HUMAN	33.0723	21.5297	29.8776	54.7329	45.5468	11.0175	9.99325	51.8974	44.2108	128.324	40.2492	42.4635	28.822	18.7566	7.87104	55.1626	37.3721	67.3236	42.8741	34.8002	24.5787	22.8627	28.449	41.6978	44.5819	45.1464	118.428	43.2435	53.6528	57.0696	77.1563	56.9845	38.4875	40.4901	60.2579	44.4383	36.1733	81.7154	23.6727	33.4942	41.0249	43.4597	24.4334	45.6677	14.1816	40.7137
O43291	SPINT2	Kunitz-type protease inhibitor 2	SPIT2_HUMAN	NA	NA	23.4095	NA	1.24428	NA	NA	51.9357	NA	221.599	11.3812	4.08288	NA	NA	NA	66.2727	NA	65.643	45.1049	NA	NA	NA	3.68173	39.9678	5.37216	NA	165.157	NA	14.8617	156.551	NA	39.4818	NA	2.3045	57.1156	NA	4.58887	178.105	NA	NA	NA	9.29016	NA	58.9367	NA	NA
O43292	GPAA1	Glycosylphosphatidylinositol anchor attachment 1 protein	GPAA1_HUMAN	45.4232	NA	8.64899	NA	15.2847	NA	NA	9.68696	3.79487	33.333	3.91555	24.9525	15.8044	NA	NA	11.4871	6.79587	26.7519	20.9324	11.5942	NA	NA	12.5705	NA	13.0849	23.6717	29.3302	NA	NA	27.0939	40.3692	14.3668	10.5441	NA	38.2817	13.1551	24.1593	17.5009	NA	NA	40.69	25.3379	15.1741	16.0942	NA	5.60543
O43293	DAPK3	Death-associated protein kinase 3	DAPK3_HUMAN	8.07481	NA	8.00006	14.8971	13.0762	NA	NA	14.9156	12.8298	65.0492	NA	20.7413	10.5637	NA	NA	40.4552	16.2538	25.6934	13.1143	11.5817	41.8112	NA	7.73974	10.0701	NA	10.1675	36.0681	NA	11.9907	22.4917	23.2958	25.3533	NA	8.08912	46.2821	NA	10.6894	36.3213	NA	23.0108	NA	NA	NA	21.0771	8.59091	NA
O43294	TGFB1I1	Transforming growth factor beta-1-induced transcript 1 protein	TGFI1_HUMAN	NA	NA	6.1527	25.0668	40.2768	NA	NA	19.2991	19.5389	63.4998	16.9147	38.6562	16.1665	NA	NA	44.8148	18.9319	31.2019	NA	8.76862	17.8195	NA	14.3301	16.5816	7.37764	21.8381	14.2032	19.8965	16.5078	42.9371	42.0247	24.6343	NA	NA	54.6784	18.0408	47.0623	70.3721	5.27647	25.7663	22.6404	NA	15.3951	29.4814	10.1203	26.5676
O43296;Q06730;Q06732;Q14584;Q32M78;Q5CZA5;Q8NA42;Q8TF20	ZNF264;ZNF33A;ZNF33B;ZNF266;ZNF699;ZNF805;ZNF383;ZNF721	Zinc finger protein 264;Zinc finger protein 33A;Zinc finger protein 33B;Zinc finger protein 266;Zinc finger protein 699;Zinc finger protein 805;Zinc finger protein 383;Zinc finger protein 721	ZN264_HUMAN;ZN33A_HUMAN;ZN33B_HUMAN;ZN266_HUMAN;ZN699_HUMAN;ZN805_HUMAN;ZN383_HUMAN;ZN721_HUMAN	NA	NA	NA	NA	NA	NA	NA	NA	NA	NA	NA	NA	NA	NA	NA	NA	NA	NA	NA	NA	NA	NA	NA	NA	NA	NA	NA	NA	NA	NA	NA	NA	NA	NA	NA	NA	NA	NA	NA	NA	NA	NA	NA	NA	NA	NA
O43299	AP5Z1	AP-5 complex subunit zeta-1	AP5Z1_HUMAN	NA	NA	NA	NA	17.5795	NA	NA	NA	NA	NA	NA	NA	1.68591	NA	NA	NA	NA	NA	4.12432	NA	3.70076	NA	NA	7.87792	NA	NA	NA	NA	NA	8.31951	17.9024	5.23073	NA	NA	NA	NA	NA	2.77936	NA	NA	9.94326	NA	11.8734	1.18465	NA	NA
O43301	HSPA12A	Heat shock 70 kDa protein 12A	HS12A_HUMAN	314.031	175.603	NA	NA	43.1983	NA	37.2001	26.2223	436.399	125.231	224.961	NA	47.2087	65.5792	38.4898	21.8073	32.7825	27.9581	NA	NA	NA	52.1278	NA	75.7528	107.708	NA	NA	426.353	94.4909	144.164	667.675	254.498	NA	1110.94	NA	189.334	NA	101.694	NA	41.3241	NA	29.6283	NA	83.7626	351.654	NA
O43304	SEC14L5	SEC14-like protein 5	S14L5_HUMAN	NA	NA	NA	NA	NA	NA	NA	NA	NA	NA	NA	NA	NA	NA	NA	NA	NA	NA	NA	NA	NA	NA	NA	NA	NA	NA	NA	NA	NA	NA	NA	NA	NA	NA	NA	NA	NA	NA	NA	NA	NA	NA	28.3811	NA	NA	7.34834
O43306	ADCY6	Adenylate cyclase type 6	ADCY6_HUMAN	NA	NA	NA	NA	NA	NA	NA	NA	NA	7.14786	NA	10.0274	11.1949	NA	NA	NA	NA	NA	NA	NA	NA	NA	NA	NA	NA	NA	2.54459	NA	NA	NA	NA	NA	NA	NA	NA	NA	NA	NA	NA	NA	NA	NA	NA	NA	NA	NA
O43307;Q96N96	ARHGEF9;SPATA13	Rho guanine nucleotide exchange factor 9;Spermatogenesis-associated protein 13	ARHG9_HUMAN;SPT13_HUMAN	NA	NA	NA	NA	NA	NA	NA	NA	NA	NA	NA	NA	NA	NA	NA	NA	NA	NA	NA	NA	NA	NA	NA	NA	NA	NA	NA	NA	NA	NA	NA	NA	NA	NA	NA	NA	NA	NA	NA	NA	NA	NA	NA	NA	NA	NA
O43310	CTIF	CBP80/20-dependent translation initiation factor	CTIF_HUMAN	NA	NA	NA	NA	17.3807	NA	NA	3.70209	NA	32.4511	1.15292	6.85409	NA	NA	NA	9.54298	NA	3.90519	NA	3.54276	NA	NA	NA	NA	7.72888	NA	NA	7.35958	NA	NA	15.2195	NA	NA	15.6933	16.4448	NA	10.5688	NA	NA	5.367	5.4641	6.90903	NA	NA	NA	NA
O43314	PPIP5K2	Inositol hexakisphosphate and diphosphoinositol-pentakisphosphate kinase 2	VIP2_HUMAN	23.3351	20.5162	NA	7.2297	26.6028	49.3663	NA	15.3419	15.9234	33.4731	14.8441	17.2074	10.061	NA	NA	15.823	13.1962	17.6628	12.6603	16.3787	14.7637	3.40551	11.0059	19.7078	10.8134	19.0026	23.7196	7.83417	13.6696	24.1666	28.6942	38.3012	9.76775	9.26525	19.3837	13.867	21.3976	36.1174	15.2508	10.7823	20.2418	14.4936	19.6709	44.8374	7.11739	14.467
O43318	MAP3K7	Mitogen-activated protein kinase kinase kinase 7	M3K7_HUMAN	18.3446	1.75178	NA	7.48978	10.0278	NA	NA	9.64759	4.86609	22.0164	13.0075	7.49957	4.55453	NA	NA	20.8775	4.64385	17.4033	6.68617	14.0059	12.3579	4.82831	23.6411	18.774	10.0349	11.7446	25.492	8.91519	10.3843	18.0913	17.2347	9.371	NA	9.69764	16.4047	8.34788	14.4214	26.3807	10.1733	11.77	9.70581	NA	NA	18.8553	NA	13.9389
O43324	EEF1E1	Eukaryotic translation elongation factor 1 epsilon-1	MCA3_HUMAN	61.7649	90.1561	102.627	66.6457	111.112	42.2842	13.5817	155.755	59.4494	584.895	87.1129	173.335	88.4592	55.1743	19.1465	227.422	89.2533	245.068	119.057	76.4509	77.1287	45.8282	46.6262	191.324	128.889	113.221	320.742	85.5354	221.824	247.381	204.886	124.535	74.9396	85.2528	264.445	84.5744	118.796	405.388	65.1832	105.043	108.869	106.931	50.6151	201.178	38.2227	38.7194
O43347	MSI1	RNA-binding protein Musashi homolog 1	MSI1H_HUMAN	23.6158	15.7995	22.8157	11.0632	26.3671	3.67727	NA	60.6441	16.4322	47.4461	23.2738	37.1579	21.8356	7.05501	NA	16.6754	10.9334	44.1843	NA	14.7534	19.2885	28.2454	11.7406	32.8719	14.843	30.2345	34.3833	13.5728	19.7015	16.6698	49.1656	47.7498	10.3552	15.4129	38.471	15.7572	8.19752	41.1947	33.8037	42.3306	55.3246	20.9465	26.0934	18.2854	NA	4.69379
O43353	RIPK2	Receptor-interacting serine/threonine-protein kinase 2	RIPK2_HUMAN	NA	NA	8.79343	NA	NA	NA	NA	16.2309	4.42151	20.0334	NA	NA	1.8797	6.03483	NA	12.8989	NA	15.326	NA	NA	NA	NA	NA	19.7016	NA	NA	30.7814	NA	22.3229	30.8906	NA	15.2212	NA	NA	20.1101	18.8374	NA	10.8443	NA	NA	NA	12.4745	NA	4.76083	NA	NA
O43379	WDR62	WD repeat-containing protein 62	WDR62_HUMAN	NA	NA	7.76441	10.2348	NA	NA	NA	9.01138	6.62583	10.0731	NA	4.65856	3.19297	52.279	NA	18.8685	NA	13.2386	5.73601	4.37642	32.5641	NA	NA	NA	10.0957	5.05805	19.362	2.3705	16.1471	42.083	33.9467	23.6826	5.74417	3.96407	10.1816	NA	9.61647	14.0088	NA	NA	NA	5.31816	NA	11.2993	19.8942	NA
O43390	HNRNPR	Heterogeneous nuclear ribonucleoprotein R	HNRPR_HUMAN	305.67	214.908	258.263	215.188	305.972	131.149	39.8712	393.383	270.694	1044.99	223.296	389.11	211.371	182.656	51.6413	396.628	198.791	458.486	217.515	207.951	216.397	131.979	148.173	361.728	217.23	338.563	955.285	216.985	366.317	533.59	547.766	264.868	173.883	195.909	473.846	190.849	284.853	604.098	187.402	193.352	358.452	241.497	163.834	438.634	65.572	153.441
O43395	PRPF3	U4/U6 small nuclear ribonucleoprotein Prp3	PRPF3_HUMAN	34.9617	18.2973	37.4127	27.6935	55.5982	27.1913	4.37267	63.0079	28.9202	155.133	27.8039	59.4627	23.8556	30.8652	4.30412	58.7569	26.4938	82.3221	30.0612	22.7674	30.4079	25.1767	18.3992	48.9532	46.6711	55.053	139.679	31.3702	77.7814	79.2153	78.963	40.4075	24.7722	43.9512	58.1017	36.979	32.1548	109.472	34.2334	34.2164	43.3051	30.4839	39.5037	83.3801	14.6067	20.6339
O43396	TXNL1	Thioredoxin-like protein 1	TXNL1_HUMAN	81.9702	43.4204	69.6226	54.9277	118.534	40.8609	96.5047	158.549	67.1954	450.937	60.3761	131.088	48.8721	51.253	NA	179.184	76.8273	209.755	93.3827	57.6782	54.2392	31.7388	37.2581	100.171	73.163	87.3012	106.736	54.4909	133.114	176.285	170.611	131.109	35.9882	52.5533	208.164	68.3756	69.4881	280.853	56.5205	47.421	114.352	58.6283	40.9701	187.16	NA	42.2299
O43399	TPD52L2	Tumor protein D54	TPD54_HUMAN	92.0827	46.6996	35.3706	95.1427	228.71	68.6519	6.82614	289.195	79.7481	751.326	91.5543	207.185	94.0073	12.9272	3.15291	357.463	77.934	266.076	42.5938	92.8693	86.7697	38.9396	49.7253	208.709	110.212	94.6225	228.205	100.771	142.651	382.216	302.503	182.041	53.51	83.4756	398.272	165.381	168.219	835.322	46.3482	84.0948	135.14	80.2889	40.0279	313.863	21.132	34.8554
O43402	EMC8	ER membrane protein complex subunit 8	EMC8_HUMAN	26.1755	17.5042	37.1158	19.8854	37.9787	10.5065	NA	17.9655	31.5477	110.656	30.224	48.7585	25.9741	7.50062	NA	37.8996	15.5829	48.8939	11.4981	15.0134	18.5135	NA	15.1247	33.7949	26.7416	43.1281	79.1362	21.5117	33.904	41.1143	54.2255	26.0191	15.1318	21.5588	42.3527	18.3043	26.9482	58.6836	21.2627	17.4741	31.068	54.208	34.1234	31.7549	NA	30.8865
O43405	COCH	Cochlin	COCH_HUMAN	NA	NA	NA	NA	NA	NA	NA	NA	NA	44.508	9.99733	NA	NA	6.82423	NA	28.8901	NA	8.1154	48.3999	NA	NA	NA	NA	NA	NA	NA	24.3436	NA	NA	9.26284	NA	14.7035	NA	NA	33.239	2.82089	NA	NA	NA	NA	NA	NA	NA	NA	NA	6.17945
O43414	ERI3	ERI1 exoribonuclease 3	ERI3_HUMAN	37.3221	24.7185	19.7571	NA	78.4385	17.0047	NA	NA	42.5684	NA	NA	87.3645	NA	16.5212	NA	41.2997	NA	71.7094	NA	34.1338	25.8706	NA	19.0354	NA	35.1257	68.3391	NA	NA	NA	NA	14.5788	NA	16.5483	NA	80.6767	62.2365	19.9389	48.3173	19.5631	55.2722	NA	NA	28.8606	29.6308	NA	36.644
O43422	THAP12	52 kDa repressor of the inhibitor of the protein kinase	P52K_HUMAN	NA	NA	NA	7.86128	NA	NA	NA	NA	NA	22.4582	NA	NA	NA	NA	NA	NA	NA	16.4479	NA	NA	NA	NA	NA	NA	NA	7.48233	11.4531	6.54877	8.914	NA	NA	NA	4.4511	18.4947	10.1551	NA	NA	17.2039	12.5172	NA	4.45267	NA	NA	NA	NA	NA
O43427	FIBP	Acidic fibroblast growth factor intracellular-binding protein	FIBP_HUMAN	NA	21.638	4.78908	NA	42.174	NA	NA	41.5438	35.4805	71.7348	19.0555	NA	44.2897	NA	NA	42.4819	18.4844	71.2417	NA	21.1086	53.9205	15.6663	NA	53.5976	32.9742	39.0927	85.4138	NA	44.5545	NA	31.0933	33.1457	NA	NA	40.3753	24.6895	59.4222	28.5337	NA	17.1453	45.7858	31.889	NA	53.6628	NA	NA
O43432	EIF4G3	Eukaryotic translation initiation factor 4 gamma 3	IF4G3_HUMAN	130.979	141.193	144.552	176.079	217.067	79.9048	34.7706	208.001	119.695	567.798	144.098	273.731	141.091	124.673	43.1863	248.855	116.708	291.951	204.623	120.737	150.373	93.5091	81.4072	248.876	227.667	153.81	400.805	130.929	197.575	268.57	355.92	226.952	94.2123	131.046	324.316	167.446	168.119	420.916	82.6598	180.356	176.882	154.824	166.825	242.308	85.1413	100.525
O43439;O75081;Q06455	CBFA2T2;CBFA2T3;RUNX1T1	Protein CBFA2T2;Protein CBFA2T3;Protein CBFA2T1	MTG8R_HUMAN;MTG16_HUMAN;MTG8_HUMAN	NA	NA	NA	NA	NA	NA	NA	NA	NA	NA	NA	14.7371	NA	NA	NA	NA	NA	NA	NA	NA	NA	NA	NA	NA	NA	NA	NA	11.9321	NA	NA	10.605	NA	NA	NA	NA	NA	2.49706	NA	12.2246	NA	NA	NA	NA	9.82848	NA	NA
O43447	PPIH	Peptidyl-prolyl cis-trans isomerase H	PPIH_HUMAN	45.2003	33.5145	29.2325	34.9313	58.7893	47.7042	NA	73.4055	28.9062	175.588	30.1848	53.4234	36.5295	34.4894	13.0111	74.0707	44.1621	98.4484	45.3048	27.841	33.8217	26.0925	26.2503	89.8297	53.8563	33.3418	94.941	64.6244	82.5645	102.366	93.4062	85.4712	33.7197	32.6526	91.3992	25.9985	38.1295	130.624	22.2905	37.2723	45.0702	41.6267	33.731	63.9987	35.7973	23.5019
O43464	HTRA2	Serine protease HTRA2, mitochondrial	HTRA2_HUMAN	NA	NA	NA	NA	NA	NA	NA	5.65497	NA	8.48433	NA	NA	4.92504	NA	NA	NA	NA	18.8093	NA	NA	NA	NA	NA	NA	NA	NA	7.73401	NA	6.75123	4.58614	NA	3.18854	NA	NA	NA	NA	NA	NA	5.40168	NA	8.58165	7.59788	20.239	NA	NA	NA
O43482	OIP5	Protein Mis18-beta	MS18B_HUMAN	NA	NA	NA	NA	NA	NA	NA	NA	NA	13.0916	NA	NA	NA	NA	NA	NA	NA	NA	NA	NA	NA	NA	NA	NA	NA	NA	NA	NA	NA	NA	NA	NA	NA	NA	NA	NA	NA	7.96294	NA	NA	NA	NA	NA	NA	NA	NA
O43488	AKR7A2	Aflatoxin B1 aldehyde reductase member 2	ARK72_HUMAN	49.2536	12.7109	12.2413	26.9638	61.9561	26.3615	NA	22.3844	45.2819	69.7275	30.9024	46.9695	29.3449	8.17888	NA	24.8551	37.1532	32.9385	9.2732	47.7847	37.0157	13.3977	16.6085	17.8793	6.36073	57.9686	15.9696	28.1323	16.914	29.1914	104.869	18.616	25.0175	9.16691	36.2908	50.204	55.3476	42.0543	23.6077	26.6158	48.0448	26.2744	24.049	20.4736	NA	21.0205
O43490	PROM1	Prominin-1	PROM1_HUMAN	NA	NA	6.15138	NA	NA	NA	NA	13.2819	NA	18.4809	NA	NA	NA	NA	NA	16.6691	NA	14.487	NA	NA	14.0885	NA	NA	NA	NA	NA	29.4487	NA	12.3403	13.5136	10.4365	8.29534	7.1119	NA	9.6983	NA	NA	29.0603	NA	NA	NA	NA	9.13381	12.0471	NA	NA
O43491	EPB41L2	Band 4.1-like protein 2	E41L2_HUMAN	40.6696	54.1043	29.1426	35.3835	44.2159	57.3605	149.248	90.1448	39.6936	172.137	31.8205	42.6816	29.0767	16.1755	13.5782	121.969	39.2123	120.24	45.9848	23.4966	39.4772	24.0285	38.1531	121.453	56.0022	51.0816	137.149	35.8167	103.901	71.253	115.041	82.7497	31.9687	45.8622	154.233	30.7983	67.4381	195.675	56.4942	36.6064	57.0843	52.2785	60.4869	96.3176	30.1865	36.3977
O43493	TGOLN2	Trans-Golgi network integral membrane protein 2	TGON2_HUMAN	21.3266	11.0258	9.59469	4.2382	31.8455	11.6877	NA	13.9664	25.2781	66.9365	10.059	43.7835	4.56899	NA	NA	44.4254	23.2764	54.8762	NA	26.8382	9.21321	30.3438	NA	16.4486	2.7233	41.3709	97.6158	18.4396	17.3423	20.6426	70.7821	15.8679	NA	12.513	33.2434	21.1965	35.7682	53.2176	32.4998	11.8532	11.5096	22.678	NA	10.0457	NA	11.0086
O43504	LAMTOR5	Ragulator complex protein LAMTOR5	LTOR5_HUMAN	29.1538	NA	25.0881	NA	80.433	14.0785	NA	97.9721	34.2744	165.22	30.4243	109.768	30.5487	NA	NA	66.9041	31.5892	70.1407	8.45859	37.3596	40.9524	13.7986	45.0906	54.5127	9.38609	54.3664	69.3003	22.8294	36.021	62.4841	115.122	84.9377	16.7296	16.5869	102.974	20.5493	62.0316	143.509	19.553	38.2912	119.16	60.8042	27.833	19.3775	NA	15.691
O43505	B4GAT1	Beta-1,4-glucuronyltransferase 1	B4GA1_HUMAN	NA	NA	NA	9.62496	NA	58.1532	NA	NA	7.01131	NA	NA	14.56	4.57321	24.7804	NA	25.5243	NA	NA	NA	28.8282	15.8768	NA	NA	NA	NA	NA	NA	NA	NA	NA	9.18452	NA	NA	19.1352	NA	NA	NA	NA	NA	NA	8.858	NA	NA	NA	NA	6.01234
O43516	WIPF1	WAS/WASL-interacting protein family member 1	WIPF1_HUMAN	22.7184	8.98985	NA	10.1457	24.9946	21.9218	NA	NA	16.6463	16.3092	16.8855	NA	12.0061	NA	NA	10.4643	7.97535	NA	NA	8.31577	17.6676	29.9797	22.1641	8.34081	24.9068	17.2842	11.8597	8.49076	NA	6.91426	37.9057	20.5999	14.2417	NA	9.77011	24.9932	16.3443	NA	27.9884	29.3251	23.4083	12.7903	NA	17.2534	NA	15.3003
O43520	ATP8B1	Phospholipid-transporting ATPase IC	AT8B1_HUMAN	NA	NA	NA	NA	NA	NA	NA	NA	NA	NA	NA	NA	NA	NA	NA	NA	NA	NA	NA	NA	NA	NA	NA	NA	NA	NA	NA	NA	NA	NA	NA	NA	NA	NA	NA	NA	NA	NA	NA	NA	NA	NA	NA	NA	NA	NA
O43548	TGM5	Protein-glutamine gamma-glutamyltransferase 5	TGM5_HUMAN	479.102	77.8679	28.4849	NA	78.5904	NA	39.2524	NA	11.7677	NA	NA	73.9121	31.5721	11.4472	NA	51.2206	32.3773	158.495	400.911	34.1195	18.262	47.8386	17.8429	274.103	NA	91.1738	107.971	NA	168.088	NA	80.4164	117.138	NA	NA	91.7702	28.1605	68.6845	161.75	57.8372	51.9094	NA	631.478	1197.9	80.9501	NA	46.6969
O43567	RNF13	E3 ubiquitin-protein ligase RNF13	RNF13_HUMAN	NA	NA	NA	NA	NA	NA	NA	6.41443	NA	NA	NA	NA	NA	NA	NA	16.7861	NA	NA	NA	NA	NA	NA	NA	NA	NA	NA	NA	NA	NA	18.9636	NA	NA	NA	NA	NA	NA	NA	NA	NA	NA	NA	30.7117	NA	5.91826	NA	NA
O43570	CA12	Carbonic anhydrase 12	CAH12_HUMAN	NA	NA	NA	NA	NA	NA	NA	NA	NA	NA	NA	NA	NA	NA	NA	NA	NA	NA	NA	NA	NA	NA	NA	NA	NA	NA	NA	NA	NA	NA	NA	NA	NA	NA	NA	NA	NA	NA	NA	NA	NA	NA	NA	NA	NA	NA
O43572	AKAP10	A-kinase anchor protein 10, mitochondrial	AKA10_HUMAN	NA	NA	NA	2.42323	NA	22.7082	NA	NA	NA	7.8095	NA	5.98856	NA	NA	NA	NA	NA	6.00895	NA	NA	NA	NA	NA	NA	NA	14.3161	NA	NA	NA	NA	2.75532	NA	2.81047	12.6522	2.57177	NA	NA	14.1289	NA	NA	3.87432	NA	NA	4.04691	NA	NA
O43583	DENR	Density-regulated protein	DENR_HUMAN	79.7484	69.4728	36.8403	78.1442	104.149	54.7642	13.0564	106.703	65.0888	261.191	88.9914	95.4269	88.2949	32.3945	30.9568	132.883	99.7975	155.332	41.6681	73.4714	68.9714	59.6146	44.4209	82.1479	89.2985	100.715	106.831	87.0773	86.9615	117.775	166.064	130.849	55.1658	96.7921	135.435	74.6011	90.3969	144.072	64.4318	94.211	92.3812	91.2006	92.3076	138.487	47.6993	59.0294
O43592	XPOT	Exportin-T	XPOT_HUMAN	22.1749	25.5983	42.9041	18.9295	49.7732	16.9632	NA	70.4642	20.9014	186.58	43.4753	34.228	16.6735	16.6593	NA	72.6092	27.8272	77.381	32.8023	28.5157	24.4425	13.0965	11.0723	57.2872	28.2451	26.2571	27.3784	24.8291	57.8541	64.2526	57.4267	43.301	22.8963	13.7614	92.3463	30.741	46.7565	102.166	29.7644	32.6623	32.1023	27.6521	30.7559	61.7599	NA	9.65239
O43598	DNPH1	2'-deoxynucleoside 5'-phosphate N-hydrolase 1	DNPH1_HUMAN	39.786	7.85592	NA	NA	NA	NA	NA	33.3532	NA	68.1827	8.59863	23.0378	6.05163	45.4171	NA	9.50599	NA	41.0963	NA	NA	17.8711	3.11492	NA	30.8412	12.1303	22.1393	27.1174	NA	20.7262	27.6411	30.5479	54.7274	20.0971	NA	31.7889	14.6564	8.60126	59.041	8.16317	14.5367	15.0632	73.9456	NA	42.1126	NA	NA
O43602	DCX	Neuronal migration protein doublecortin	DCX_HUMAN	NA	NA	NA	NA	NA	NA	NA	NA	NA	NA	NA	NA	NA	NA	NA	NA	NA	NA	NA	NA	NA	NA	NA	NA	NA	NA	NA	NA	NA	NA	NA	NA	NA	NA	NA	NA	NA	NA	NA	NA	NA	NA	NA	NA	NA	NA
O43615	TIMM44	Mitochondrial import inner membrane translocase subunit TIM44	TIM44_HUMAN	35.8384	20.2502	98.2924	33.6712	79.8413	42.0359	NA	110.008	33.5381	423.903	56.9865	71.3185	37.2896	55.0546	NA	183.192	29.8235	160.238	77.6287	31.4323	36.0114	29.4073	17.9964	79.4982	42.2574	53.5665	352.867	41.4142	132.494	192.784	122.425	87.364	24.301	40.3198	177.708	31.0529	57.2621	254.839	26.2058	32.5327	44.93	61.4952	42.2765	130.867	NA	20.3553
O43617	TRAPPC3	Trafficking protein particle complex subunit 3	TPPC3_HUMAN	91.2181	60.8757	41.2238	53.6085	100.429	35.7761	NA	81.7137	59.9687	215.576	52.1207	54.2817	48.8388	23.4499	14.5631	147.313	46.8784	121.222	53.7758	44.2522	25.979	21.0246	25.7629	102.173	38.4115	71.2074	88.2079	34.6831	73.8973	136.35	127.024	77.4437	22.8105	42.4888	100.266	74.4248	38.4285	266.469	24.4963	66.2954	66.0097	69.2645	81.3488	83.4704	35.7563	31.1216
O43633	CHMP2A	Charged multivesicular body protein 2a	CHM2A_HUMAN	37.0094	43.7373	40.589	9.55868	91.2746	26.6395	4.60075	43.1597	40.2192	143.498	45.19	54.1297	30.787	15.0071	14.9232	62.0381	23.8279	97.8325	57.8674	39.7026	59.2931	17.7521	24.3637	42.9023	36.0129	45.4873	67.2934	27.595	50.1304	60.0382	85.4532	53.0211	37.5848	41.3781	79.3218	57.8783	53.5175	104.022	34.8139	49.3181	47.3349	84.1327	52.9975	32.5307	28.793	43.5251
O43639	NCK2	Cytoplasmic protein NCK2	NCK2_HUMAN	5.69095	8.1843	14.2913	17.6556	33.4895	NA	NA	19.3175	9.16773	65.7774	24.2931	30.4269	15.7536	11.8528	NA	29.0855	23.5586	29.8643	19.3102	9.25563	14.202	4.64837	17.5177	42.4252	12.0866	24.9839	45.6084	16.294	24.6174	40.7919	19.8654	8.74983	24.3439	17.0043	38.612	20.7543	18.6622	69.4149	20.9859	10.7445	18.8731	19.3962	13.2552	28.9657	NA	12.6468
O43657	TSPAN6	Tetraspanin-6	TSN6_HUMAN	NA	NA	14.6126	23.5502	57.7325	NA	NA	31.5487	6.84637	30.4145	4.49214	26.2497	14.0899	NA	NA	22.9742	21.064	43.406	NA	NA	4.28781	NA	19.8883	NA	NA	28.484	23.3926	NA	12.0422	248.065	27.1892	22.2335	NA	NA	46.475	21.1444	48.6522	23.4564	24.3708	32.5128	24.0412	11.1924	NA	8.89524	NA	3.17405
O43660	PLRG1	Pleiotropic regulator 1	PLRG1_HUMAN	60.9179	32.9632	28.905	49.5295	83.7288	31.5552	NA	74.103	47.8849	193.722	42.5983	75.2591	62.7444	20.8969	14.7587	88.0396	47.6144	97.188	62.0656	48.4029	56.4076	29.3303	27.2212	87.0381	58.594	73.4942	193.2	47.1995	106.2	103.367	103.926	60.5694	35.9222	51.7393	93.8243	44.0891	65.1563	123.59	31.6924	50.5227	63.9417	72.2561	67.7656	96.7695	14.4455	31.9146
O43663	PRC1	Protein regulator of cytokinesis 1	PRC1_HUMAN	24.0246	NA	16.802	NA	45.3137	NA	NA	32.874	27.1771	149.84	NA	12.4285	NA	NA	NA	20.349	NA	24.8176	14.0039	NA	NA	NA	NA	NA	NA	40.8339	87.8762	47.7148	NA	45.3186	NA	5.75157	5.43516	14.4307	26.6168	NA	NA	84.7675	17.0064	NA	12.0764	NA	5.60952	27.2624	NA	NA
O43665	RGS10	Regulator of G-protein signaling 10	RGS10_HUMAN	19.3038	15.4649	14.7136	6.62402	16.9932	NA	NA	26.4784	NA	25.1382	5.75949	24.0112	NA	5.76816	NA	24.8887	NA	10.7743	NA	30.8668	18.4754	NA	15.5678	33.7424	NA	20.7818	16.5454	NA	13.0118	27.3217	15.6563	NA	NA	16.2482	15.3419	3.21162	14.5165	90.2746	NA	10.3737	35.6302	13.8453	NA	15.205	NA	4.54099
O43670	ZNF207	BUB3-interacting and GLEBS motif-containing protein ZNF207	ZN207_HUMAN	117.063	172.297	115.78	167.933	213.797	129.484	22.2393	306.301	203.86	646.207	194.116	243.906	180.522	72.2124	47.7657	262.912	140.851	366.349	127.758	154.826	198.344	145.688	107.495	235.268	180.324	234.391	436.38	188.889	244.396	358.183	409.601	199.789	178.941	229.562	404.537	173.233	235.194	363.467	223.081	216.548	255.778	206.718	168.788	310.004	128.731	183.711
O43674	NDUFB5	NADH dehydrogenase [ubiquinone] 1 beta subcomplex subunit 5, mitochondrial	NDUB5_HUMAN	43.0216	11.4294	42.3207	9.42822	16.8933	NA	NA	30.7984	14.5536	159.66	12.5923	59.1272	24.2524	15.1389	NA	73.5987	NA	75.9713	25.3046	20.6018	NA	8.72433	7.77376	20.1975	24.7373	28.4453	101.767	11.738	75.0161	56.5042	43.3737	28.0438	19.0621	14.4202	57.3552	23.2765	39.11	72.1875	NA	NA	24.875	39.1589	151.363	40.8712	NA	NA
O43676	NDUFB3	NADH dehydrogenase [ubiquinone] 1 beta subcomplex subunit 3	NDUB3_HUMAN	62.3404	30.5418	70.506	13.5298	37.889	9.6868	NA	43.0595	31.1344	156.536	NA	58.4829	28.4605	16.8552	NA	115.244	39.8758	73.1608	39.2402	22.6356	9.96245	6.02241	26.0451	24.035	17.6018	37.2352	132.277	58.653	81.2814	87.1799	74.0749	37.0204	20.3182	25.2353	58.3652	22.754	50.3439	93.1908	44.569	19.5098	40.9937	39.5834	38.0879	62.2493	NA	NA
O43677	NDUFC1	NADH dehydrogenase [ubiquinone] 1 subunit C1, mitochondrial	NDUC1_HUMAN	NA	NA	NA	NA	38.4477	NA	NA	NA	NA	103.946	14.923	48.1061	NA	NA	NA	46.1293	NA	23.301	7.15208	NA	NA	NA	NA	19.8951	NA	15.0142	45.3076	NA	52.1566	29.5845	42.5524	NA	NA	NA	26.2033	NA	NA	32.2455	12.5334	NA	12.2975	NA	NA	48.3616	NA	3.23876
O43678	NDUFA2	NADH dehydrogenase [ubiquinone] 1 alpha subcomplex subunit 2	NDUA2_HUMAN	66.8903	31.2348	55.8541	NA	48.3051	30.3308	NA	79.4539	29.7294	208.798	28.1582	48.3918	32.8833	NA	NA	84.9841	56.6984	100.784	19.5284	19.2144	46.8436	NA	23.7786	39.8287	17.5766	41.7341	197.054	NA	58.8437	80.2681	143.788	35.9808	34.2061	35.0379	113.059	34.7021	56.6609	82.3304	53.0505	NA	59.5586	19.2789	31.5611	63.0601	NA	29.6143
O43681	GET3	ATPase GET3	GET3_HUMAN	91.0516	36.9481	136.956	51.9738	138.655	48.3067	23.7959	214.615	73.2716	664.783	73.3885	150.411	56.5838	56.7284	NA	330.406	73.8413	406.017	85.0412	69.4315	78.0343	34.5979	40.3254	202.245	132.646	145.327	244.182	78.8323	192.638	278.967	267.558	178.829	49.3864	72.8846	310.642	87.6592	69.0443	411.327	51.1363	96.5386	140.997	69.022	58.8358	214.998	15.974	60.6105
O43683	BUB1	Mitotic checkpoint serine/threonine-protein kinase BUB1	BUB1_HUMAN	NA	NA	NA	NA	11.0962	NA	NA	5.53031	NA	NA	NA	NA	NA	NA	NA	NA	NA	36.4287	NA	8.01931	NA	NA	NA	8.55112	NA	NA	11.0551	NA	NA	25.8101	NA	NA	NA	15.8011	14.9343	NA	5.54776	15.8697	NA	NA	8.27515	NA	NA	13.572	NA	NA
O43684	BUB3	Mitotic checkpoint protein BUB3	BUB3_HUMAN	187.314	172.958	188.885	184.844	324.824	207.984	43.4575	443.366	225.515	847.762	218.234	344.246	208.183	136.293	75.7989	323.934	178.33	436.999	265.811	174.966	225.249	219.576	113.403	306.512	269.891	310.887	686.277	240.61	413.427	491.178	447.373	265.371	165.894	237.527	524.4	212.471	225.326	554.684	194.817	220.338	277.906	202.199	218.141	380.427	128.585	179.632
O43687;Q9P0M2	AKAP7	A-kinase anchor protein 7 isoforms alpha and beta;A-kinase anchor protein 7 isoform gamma	AKA7A_HUMAN;AKA7G_HUMAN	NA	NA	NA	NA	NA	NA	NA	NA	NA	NA	NA	NA	NA	NA	NA	NA	NA	NA	NA	NA	NA	NA	NA	NA	NA	NA	NA	NA	NA	NA	NA	NA	NA	NA	NA	NA	NA	NA	NA	NA	NA	NA	NA	NA	NA	NA
O43707	ACTN4	Alpha-actinin-4	ACTN4_HUMAN	640.689	226.768	269.745	491.743	1094.15	241.211	57.8142	1577.58	419.03	4301.49	519.612	1118.12	702.147	96.7101	34.8591	2534.53	353.597	2139.78	180.81	488.15	455.227	181.563	247.341	2004.3	610.032	653.08	3794.26	466.864	993.48	2330.11	1645.32	1189.16	236.446	440.573	2326.25	496.002	781.545	5957.36	190.062	535.303	719.826	611.776	224.948	1347.12	62.3874	188.189
O43708	GSTZ1	Maleylacetoacetate isomerase	MAAI_HUMAN	NA	21.3952	17.5251	39.742	34.0261	NA	NA	50.0139	28.4763	67.0855	18.9699	22.8876	22.3861	25.5042	NA	21.7735	23.0292	42.7978	85.8958	23.3001	24.4697	NA	11.7402	16.5878	18.8537	24.6511	61.9771	19.5582	57.7895	46.3815	28.3557	36.6701	NA	24.7718	40.1351	21.4009	24.2375	34.5245	44.2069	27.5417	20.7335	16.0243	NA	30.753	NA	15.7914
O43709	BUD23	Probable 18S rRNA (guanine-N(7))-methyltransferase	BUD23_HUMAN	24.9367	11.6977	4.74556	10.1899	33.5977	5.07628	NA	23.2954	17.2636	67.4324	30.1216	18.7991	19.0626	7.02102	NA	29.2549	18.8663	53.3929	19.5767	18.8892	29.6242	31.8693	14.3172	19.1547	20.1	16.7222	47.0629	33.3352	56.6417	31.9163	38.8639	35.7078	22.5062	20.24	38.2461	NA	17.6452	25.742	30.699	15.2727	32.8448	19.8553	36.6432	31.6492	20.1387	34.8579
O43715	TRIAP1	TP53-regulated inhibitor of apoptosis 1	TRIA1_HUMAN	NA	NA	NA	NA	NA	NA	NA	NA	NA	11.9393	NA	NA	NA	NA	NA	8.09244	NA	NA	NA	NA	NA	NA	NA	NA	NA	NA	NA	NA	2.16819	7.79537	NA	NA	NA	NA	NA	NA	NA	NA	NA	NA	NA	NA	NA	NA	NA	NA
O43716	GATC	Glutamyl-tRNA(Gln) amidotransferase subunit C, mitochondrial	GATC_HUMAN	NA	NA	14.8511	NA	NA	NA	NA	NA	NA	26.1952	NA	NA	NA	NA	NA	NA	NA	21.0661	NA	2.50753	NA	NA	NA	NA	NA	NA	21.5302	NA	19.7128	NA	NA	NA	NA	NA	24.8456	NA	NA	13.6971	NA	12.2321	NA	NA	120.88	24.3467	NA	NA
O43719	HTATSF1	HIV Tat-specific factor 1	HTSF1_HUMAN	48.4243	43.4606	35.7631	37.1241	62.8902	15.5143	NA	68.5001	47.2725	124.962	51.3657	69.0834	57.5502	32.7239	14.0589	62.4375	39.4939	93.4694	55.7923	47.0754	43.8357	35.6017	20.6098	60.6935	47.7683	62.0744	149.759	61.7657	68.4985	67.2823	89.1086	75.1214	49.8045	51.8715	86.4206	50.0485	71.5275	93.8108	56.5533	45.3185	67.7675	54.5567	57.2361	75.829	26.9371	49.405
O43731	KDELR3	ER lumen protein-retaining receptor 3	ERD23_HUMAN	58.7572	59.0644	NA	34.2454	86.3438	10.784	NA	NA	24.6161	5.23653	43.987	52.0997	45.138	NA	NA	NA	35.2884	9.61007	NA	66.3168	40.9891	21.5507	14.8545	NA	NA	84.1667	11.2039	41.1376	NA	NA	115.34	NA	29.0719	NA	NA	98.8687	122.062	NA	56.2429	36.5104	70.1184	19.7863	NA	NA	NA	30.7922
O43734	TRAF3IP2	E3 ubiquitin ligase TRAF3IP2	CIKS_HUMAN	NA	NA	NA	NA	NA	NA	NA	NA	NA	NA	NA	NA	NA	NA	NA	NA	NA	NA	NA	NA	NA	NA	NA	NA	NA	NA	NA	NA	NA	NA	NA	NA	NA	NA	NA	NA	NA	NA	NA	NA	NA	NA	NA	NA	NA	NA
O43736	ITM2A	Integral membrane protein 2A	ITM2A_HUMAN	NA	NA	NA	NA	NA	11.9797	NA	NA	NA	20.5539	NA	NA	NA	NA	NA	NA	NA	NA	NA	NA	NA	NA	NA	NA	NA	NA	13.1709	3.96392	NA	NA	NA	NA	NA	NA	16.8249	8.72585	NA	12.6496	NA	NA	NA	NA	NA	NA	NA	NA
O43741	PRKAB2	5'-AMP-activated protein kinase subunit beta-2	AAKB2_HUMAN	NA	24.201	3.10788	19.3435	26.256	NA	NA	24.2462	59.2295	49.7801	32.5026	51.9242	23.8835	NA	NA	20.4329	7.56558	35.5419	NA	21.3045	33.3689	NA	10.8058	22.0659	NA	39.4412	85.7596	29.5165	29.6735	55.5132	48.2978	40.6733	18.4815	30.4958	30.332	26.33	21.7171	24.0994	16.6236	26.9329	38.6496	13.7756	23.2367	12.2892	11.298	17.0807
O43747	AP1G1	AP-1 complex subunit gamma-1	AP1G1_HUMAN	74.7543	42.5811	59.2415	74.8001	153.144	46.4435	12.2758	112.337	75.7251	268.851	85.5621	135.267	83.5963	30.248	18.7982	147.253	67.6345	141.902	66.7147	78.9918	107.409	51.4051	44.7686	105.555	68.5771	119.63	245.458	69.234	105.809	126.987	166.007	96.2714	59.7495	65.5801	131.148	107.626	108.413	216.838	57.905	79.6684	109.584	85.1796	62.652	112.24	36.0278	62.1992
O43752	STX6	Syntaxin-6	STX6_HUMAN	NA	NA	NA	37.2175	NA	NA	NA	29.1419	NA	66.0388	16.5944	36.3712	NA	NA	NA	33.078	5.79135	38.6472	NA	3.3682	NA	NA	NA	23.7067	27.4145	20.3974	89.7427	3.00533	43.3975	22.9271	NA	17.313	NA	22.1878	34.3602	14.1951	NA	44.6887	NA	NA	NA	NA	NA	52.2824	NA	NA
O43759	SYNGR1	Synaptogyrin-1	SNG1_HUMAN	19.9629	NA	NA	NA	23.1468	NA	NA	57.5055	NA	65.7462	18.0063	20.5893	2.96342	NA	NA	71.0063	NA	63.7282	76.7362	NA	NA	NA	NA	96.3976	NA	24.1678	79.4797	NA	20.0306	81.7663	27.8904	30.886	NA	26.7683	41.5391	26.6344	18.9697	82.5447	31.5545	18.8157	41.9205	54.1379	NA	63.819	NA	12.9513
O43760	SYNGR2	Synaptogyrin-2	SNG2_HUMAN	133.813	26.0747	65.4101	NA	40.6159	NA	18.428	66.2722	19.1232	158.492	32.2103	21.7509	24.8247	20.9764	NA	160.662	31.194	291.921	454.296	25.0147	22.2643	18.1678	12.6204	94.9853	67.6125	20.6222	111.531	17.1517	33.2986	116.582	29.2697	93.0828	19.1651	28.0996	41.2849	16.7171	22.6195	251.842	88.028	42.4154	15.8992	703.47	172.578	136.679	99.6906	20.8915
O43765	SGTA	Small glutamine-rich tetratricopeptide repeat-containing protein alpha	SGTA_HUMAN	56.256	20.323	22.5404	29.6313	81.1108	27.9038	NA	73.9987	53.6871	209.129	29.8825	91.2327	44.3526	17.1329	NA	62.5145	41.9999	106.496	44.9999	36.3903	44.1358	15.5473	23.1575	89.2291	34.0423	80.2406	50.4478	36.5029	77.6513	94.7497	131.715	41.6534	27.1306	26.0265	107.223	45.9994	71.8809	189.147	23.8287	42.0592	56.2791	38.9835	35.4525	99.2252	NA	26.6982
O43766	LIAS	Lipoyl synthase, mitochondrial	LIAS_HUMAN	NA	NA	NA	NA	NA	NA	NA	NA	NA	NA	NA	NA	NA	NA	NA	NA	NA	NA	NA	NA	NA	NA	NA	NA	NA	NA	NA	NA	NA	NA	NA	NA	NA	NA	NA	NA	NA	NA	NA	NA	NA	NA	NA	NA	NA	NA
O43768	ENSA	Alpha-endosulfine	ENSA_HUMAN	53.259	34.4581	27.7798	43.8791	50.1619	47.8171	14.0142	176.707	41.4009	366.366	41.7416	71.451	35.8141	17.3546	28.8459	220.552	39.2173	228.356	49.3497	31.0161	44.9766	43.6188	23.6762	246.467	83.1798	42.1396	60.5709	58.6957	158.396	109.199	97.9841	118.64	39.7039	71.8845	139.47	46.5479	47.0753	257.941	40.4019	63.1341	43.9862	49.7934	78.7178	186.574	53.8089	53.0377
O43772	SLC25A20	Mitochondrial carnitine/acylcarnitine carrier protein	MCAT_HUMAN	NA	11.9596	NA	7.79174	48.7692	NA	NA	NA	NA	46.3523	NA	53.2367	30.3802	NA	NA	24.6981	24.9251	24.6835	NA	46.3074	22.8907	NA	NA	NA	NA	41.4377	30.2239	12.449	NA	19.7181	87.0547	187.673	29.0994	NA	27.7476	25.8549	46.9855	26.8481	26.4459	29.4321	34.8627	NA	NA	NA	NA	13.33
O43776	NARS1	Asparagine--tRNA ligase, cytoplasmic	SYNC_HUMAN	302.661	302.218	295.651	352.714	537.012	325.854	86.8129	863.393	407.254	2211.17	437.973	576.688	396.698	316.132	141.261	1072.79	335.956	876.935	430.37	418.785	383.109	360.441	221.604	866.597	497.215	435.169	1029.83	421.652	658.322	1188.35	678.806	620.002	342.938	412.331	1173.53	397.587	476.483	1493.94	379.587	412.673	363.182	401.971	386.476	729.879	230.411	330.797
O43790	KRT86	Keratin, type II cuticular Hb6	KRT86_HUMAN	NA	NA	NA	NA	NA	NA	NA	NA	NA	NA	NA	NA	NA	NA	NA	NA	NA	NA	NA	NA	NA	NA	NA	NA	NA	NA	NA	NA	NA	NA	NA	NA	NA	NA	NA	NA	NA	NA	NA	NA	NA	NA	NA	NA	NA	NA
O43795	MYO1B	Unconventional myosin-Ib	MYO1B_HUMAN	169.513	55.8633	43.5902	176.043	191.408	48.6392	96.0287	62.6831	100.659	125.068	150.927	252.493	177.372	21.6954	10.7948	69.525	91.0872	71.6043	50.806	106.901	135.4	55.4696	90.1088	72.2828	28.7824	268.023	74.2208	137.034	38.179	106.085	367.614	45.912	74.8928	20.4486	64.0318	124.73	162.886	120.125	66.6397	150.513	306.385	93.1377	69.9889	51.3685	55.621	133.324
O43805	SSNA1	Sjoegren syndrome nuclear autoantigen 1	SSNA1_HUMAN	NA	NA	3.0674	NA	NA	NA	NA	19.2351	NA	NA	NA	6.95207	NA	NA	NA	7.00409	5.06372	9.07832	NA	4.66062	NA	NA	12.2833	NA	11.6038	NA	NA	NA	9.95553	8.45043	15.7482	NA	14.5737	NA	10.7353	NA	4.7738	NA	NA	NA	NA	NA	NA	7.94762	NA	NA
O43808	SLC25A17	Peroxisomal membrane protein PMP34	PM34_HUMAN	NA	NA	22.1965	2.29016	20.5411	4.9209	NA	5.90672	NA	14.9015	11.3434	15.7196	16.6217	NA	NA	9.69948	19.6301	20.6414	9.28587	NA	NA	NA	6.63484	NA	NA	NA	26.6966	19.6643	7.37414	16.5732	29.799	16.628	13.4902	15.2525	18.481	22.736	15.7771	27.9515	NA	32.4601	NA	21.8949	NA	NA	NA	NA
O43809	NUDT21	Cleavage and polyadenylation specificity factor subunit 5	CPSF5_HUMAN	125.354	81.2132	84.8495	132.99	207.745	100.722	14.3952	245.101	189.604	639.934	140.801	247.767	148.021	79.2905	40.8412	320.666	157.657	344.661	131.741	128.062	154.553	122.523	81.6075	267.329	203.317	233.593	649.116	162.706	311.873	394.16	365.34	232.672	140.963	184.282	344.182	172.562	151.159	439.464	141.154	178.441	195.742	179.056	181.845	286.019	79.0637	130.899
O43813	LANCL1	Glutathione S-transferase LANCL1	LANC1_HUMAN	103.62	76.3262	88.6026	106.902	141.371	114.131	33.3878	90.5728	122.443	190.331	145.44	140.6	151.073	81.0717	55.2228	110.619	111.31	162.877	150.07	108.124	111.827	130.024	69.4848	246.182	137.052	182.563	170.417	124.817	155.843	136.974	174.378	147.324	102.975	153.531	187.483	165.565	181.392	147.454	134.94	139.158	135.703	241.165	206.963	106.518	144.314	157.155
O43815	STRN	Striatin	STRN_HUMAN	35.2686	26.917	16.1675	32.2514	36.0062	30.2192	NA	71.4542	21.0595	169.952	29.514	37.9099	43.8205	87.9507	NA	86.1618	21.0944	97.7659	54.713	38.437	46.3148	25.1589	25.1632	50.652	42.1073	47.3801	123.591	53.8062	62.7105	65.4402	72.974	49.8099	31.9212	42.6143	62.4795	35.5978	41.43	96.4409	49.0432	56.1605	57.9345	35.5533	35.2847	49.8854	18.171	44.2596
O43818	RRP9	U3 small nucleolar RNA-interacting protein 2	U3IP2_HUMAN	32.2083	29.6546	30.7481	23.0797	48.3858	42.3679	NA	93.5087	33.0454	224.503	17.6374	66.1807	33.5749	20.0757	30.4836	71.8443	52.5396	92.0911	NA	36.9921	41.0735	20.1088	27.3089	48.4323	45.4932	50.5524	196.414	29.719	88.4951	104.75	98.5377	63.102	35.4497	31.6071	95.8117	30.0082	50.1834	134.225	35.1569	40.4001	48.6472	43.9778	79.7678	101.427	NA	44.3091
O43819	SCO2	Protein SCO2 homolog, mitochondrial	SCO2_HUMAN	NA	23.6994	22.5187	97.6132	NA	NA	NA	NA	NA	251.529	NA	42.1479	NA	18.358	NA	NA	NA	102.252	NA	NA	NA	NA	NA	NA	NA	NA	130.534	NA	53.0785	112.616	132.217	NA	NA	NA	149.645	NA	74.0714	NA	NA	NA	NA	NA	NA	58.2178	NA	NA
O43822	CFAP410	Cilia- and flagella-associated protein 410	CF410_HUMAN	NA	NA	NA	NA	NA	NA	NA	NA	NA	NA	NA	NA	NA	NA	NA	NA	NA	NA	NA	NA	NA	NA	NA	NA	NA	3.79196	NA	NA	NA	NA	NA	NA	NA	NA	NA	NA	NA	NA	NA	NA	NA	NA	NA	NA	NA	NA
O43823	AKAP8	A-kinase anchor protein 8	AKAP8_HUMAN	22.6188	11.7272	19.8382	20.7346	10.9732	NA	NA	42.8507	19.7495	89.5611	23.2964	27.6637	10.9922	NA	NA	23.164	NA	31.5996	23.7606	4.53334	44.0352	17.9559	11.5899	44.3626	10.1765	21.2768	58.9969	24.2641	20.3289	45.3107	27.4305	19.6479	24.7519	15.8329	29.1959	20.5972	8.71588	33.9174	22.8923	20.3095	26.5153	23.4541	5.37579	20.0941	15.4093	15.4419
O43824	GTPBP6	Putative GTP-binding protein 6	GTPB6_HUMAN	NA	NA	24.8315	NA	6.92655	NA	NA	8.7001	5.04298	34.7559	4.83115	NA	NA	NA	NA	9.93829	NA	NA	NA	NA	14.6254	NA	NA	NA	NA	NA	39.2319	13.7281	34.8659	21.2022	25.1024	14.3274	NA	NA	12.7332	NA	NA	23.6195	NA	NA	16.865	NA	NA	12.1051	NA	NA
O43826	SLC37A4	Glucose-6-phosphate exchanger SLC37A4	G6PT1_HUMAN	NA	NA	NA	NA	7.20168	NA	NA	3.77433	NA	NA	NA	23.7811	NA	NA	NA	NA	NA	24.2889	NA	NA	1.37442	NA	NA	27.9246	NA	3.18435	NA	NA	NA	NA	5.99891	NA	NA	NA	NA	3.23028	NA	NA	NA	7.48145	NA	NA	NA	NA	NA	NA
O43837	IDH3B	Isocitrate dehydrogenase [NAD] subunit beta, mitochondrial	IDH3B_HUMAN	17.4013	10.9046	20.6013	9.50404	22.3888	7.58531	NA	27.6909	9.22959	109.029	12.7426	13.6588	15.338	28.1182	NA	45.104	3.9102	52.6559	12.9371	13.9624	11.767	22.0716	11.5425	17.3245	25.8881	15.9327	120.299	7.04094	42.4083	51.9025	30.9839	30.4759	13.4596	16.542	36.272	13.1309	16.0438	66.6949	7.5605	10.0697	25.6746	15.0814	18.0836	40.0846	16.7481	NA
O43847	NRDC	Nardilysin	NRDC_HUMAN	103.849	17.4095	42.8797	38.6707	95.0509	14.9759	NA	103.487	72.2301	274.209	84.606	93.289	46.8629	26.7061	NA	89.7596	37.3038	144.896	49.0829	33.8486	28.9738	28.7682	32.708	125.473	57.0912	89.3647	61.4197	62.3827	103.047	71.8648	136.443	87.073	29.1001	53.0478	107.205	33.1014	72.5183	199.362	22.7919	70.2299	89.3112	65.4566	47.1329	85.4555	22.8563	28.2439
O43852	CALU	Calumenin	CALU_HUMAN	488.742	408.449	176.695	395.746	889.993	109.032	14.3817	334.843	470.302	750.663	486.609	951.087	547.232	96.2376	11.8894	474.521	473.648	584.944	172.132	539.153	446.732	223.779	201.805	214.293	115.653	643.049	724.536	324.599	191.387	506.6	1421.83	202.746	313.341	85.8799	475.904	644.519	798.531	1055.49	308.989	488.708	779.043	267.788	200.165	348.125	31.3863	263.965
O43854	EDIL3	EGF-like repeat and discoidin I-like domain-containing protein 3	EDIL3_HUMAN	NA	10.1555	14.7346	NA	NA	NA	NA	27.8009	NA	4.41826	16.5146	15.7885	16.2639	NA	NA	17.4098	16.7434	33.2124	107.832	NA	13.9529	NA	NA	8.07271	11.5725	NA	32.0815	NA	12.8553	11.9733	11.9373	7.55732	NA	12.4409	17.8529	NA	23.4914	NA	3.97844	2.01189	7.51856	49.0456	10.6312	18.3742	NA	NA
O43861	ATP9B	Probable phospholipid-transporting ATPase IIB	ATP9B_HUMAN	NA	NA	NA	NA	NA	NA	NA	NA	NA	NA	NA	NA	NA	NA	NA	NA	NA	NA	NA	NA	NA	NA	NA	NA	NA	NA	NA	NA	NA	NA	NA	NA	NA	NA	NA	NA	NA	NA	NA	NA	NA	NA	NA	NA	NA	NA
O43865	AHCYL1	S-adenosylhomocysteine hydrolase-like protein 1	SAHH2_HUMAN	101.456	49.7572	72.7847	90.0441	151.199	85.0544	95.2922	93.4517	109.789	213.389	102.26	120.348	95.0142	62.3524	31.57	101.084	83.2417	176.543	96.8908	121.718	151.971	78.2307	55.7244	109.959	95.5983	134.38	180.41	67.7355	128.857	152.451	313.781	112.425	81.774	75.5564	165.575	133.13	133.917	201.189	88.9186	108.597	176.015	88.3368	90.0464	100.987	67.1928	92.6833
O43896	KIF1C	Kinesin-like protein KIF1C	KIF1C_HUMAN	23.4529	13.0948	51.9857	24.3731	32.8393	44.497	NA	77.8717	50.211	224.028	34.4121	49.193	30.1305	30.4	12.5234	102.791	20.9243	127.852	99.9279	43.8349	32.3947	45.5852	26.6984	125.221	52.9551	124.47	141.132	51.7864	81.1856	145.09	43.9363	95.61	NA	73.4638	147.359	48.996	36.901	233.834	26.5746	29.7481	48.3341	54.5568	34.0737	78.7906	33.3142	37.6938
O43909	EXTL3	Exostosin-like 3	EXTL3_HUMAN	NA	NA	13.1564	NA	NA	NA	NA	19.9767	NA	51.1614	NA	NA	NA	11.3903	NA	NA	NA	24.6023	NA	NA	NA	NA	NA	NA	11.3972	NA	42.2114	NA	38.603	23.1129	NA	NA	NA	18.5615	NA	NA	NA	22.6067	NA	NA	NA	NA	NA	23.0136	NA	NA
O43913	ORC5	Origin recognition complex subunit 5	ORC5_HUMAN	13.3693	13.5023	22.7904	10.9177	16.3674	14.9446	NA	20.5099	30.8697	34.1801	12.6083	24.4478	19.4034	18.5878	NA	25.1605	25.757	27.0159	27.4858	11.6865	14.2186	16.9391	19.4064	22.7557	25.7774	21.3716	48.5484	13.921	30.3732	26.5218	32.1481	24.1868	9.34774	17.5805	36.4995	21.5685	25.1451	25.4298	17.999	19.8488	13.9467	20.2707	15.9444	21.3298	12.9797	16.857
O43920	NDUFS5	NADH dehydrogenase [ubiquinone] iron-sulfur protein 5	NDUS5_HUMAN	47.3886	18.6332	8.93166	33.2281	41.2736	NA	NA	52.3999	24.3992	156.433	26.2134	67.3407	17.5581	17.7775	NA	123.82	27.1374	71.2786	40.3926	21.7826	18.1857	NA	20.6122	18.4033	23.0386	43.8368	139.981	11.5266	70.5892	63.6046	97.9336	36.4084	24.38	42.8307	76.3863	36.3764	29.7573	154.051	NA	31.1999	31.4241	44.1	31.379	71.7135	NA	25.1714
O43924	PDE6D	Retinal rod rhodopsin-sensitive cGMP 3',5'-cyclic phosphodiesterase subunit delta	PDE6D_HUMAN	23.6571	NA	NA	11.3419	6.32392	NA	NA	24.981	8.86121	29.5852	5.99011	NA	NA	NA	NA	30.5854	23.1834	23.8555	5.32615	4.63915	NA	NA	2.02168	14.1031	NA	14.7394	NA	NA	13.7361	15.9037	24.4716	18.7076	NA	NA	21.014	NA	7.85552	30.4891	19.1651	6.38281	13.3755	31.5212	NA	19.1916	NA	31.8701
O43929	ORC4	Origin recognition complex subunit 4	ORC4_HUMAN	23.6255	30.2606	30.4184	27.5509	28.6592	26.3316	13.9398	36.668	35.0286	46.3123	26.1743	32.7837	35.6394	30.3359	13.6758	34.5846	31.5412	41.2003	28.8194	21.7325	33.9212	24.6989	19.0085	38.8743	50.0398	34.8545	67.2317	35.0565	51.7102	50.148	50.9381	49.3272	19.6922	31.9585	58.3001	26.1463	31.2971	45.1367	42.2935	24.9622	30.4585	34.9208	28.7749	50.6911	31.5614	36.7798
O43933	PEX1	Peroxisome biogenesis factor 1	PEX1_HUMAN	NA	1.99891	NA	NA	NA	NA	NA	NA	7.65866	8.49184	12.7398	6.03879	NA	NA	NA	9.49769	NA	19.1325	NA	NA	NA	NA	NA	NA	1.71294	NA	NA	NA	12.836	9.93472	NA	8.60605	NA	NA	13.0497	NA	7.04554	NA	3.93048	NA	7.78266	NA	NA	12.195	NA	6.47059
O60216	RAD21	Double-strand-break repair protein rad21 homolog	RAD21_HUMAN	13.8771	12.9887	11.4337	16.2527	33.0024	10.5366	NA	40.1038	23.5891	83.3408	21.8306	36.8528	15.5554	8.1899	NA	26.3945	24.6742	48.401	14.7522	14.5246	15.6196	16.7144	16.593	25.7996	20.0531	32.6128	63.1518	26.0783	32.5465	34.885	54.4422	30.517	22.2944	21.0967	44.8041	21.167	25.1763	43.9715	33.1136	22.5579	34.9753	13.4351	33.2384	32.534	8.36265	14.7774
O60218	AKR1B10	Aldo-keto reductase family 1 member B10	AK1BA_HUMAN	NA	NA	NA	NA	NA	NA	NA	NA	NA	NA	NA	NA	NA	NA	NA	NA	NA	29.6345	NA	NA	NA	NA	NA	NA	NA	NA	NA	NA	NA	NA	NA	NA	NA	12.4317	NA	NA	NA	NA	NA	NA	NA	NA	NA	NA	NA	NA
O60220	TIMM8A	Mitochondrial import inner membrane translocase subunit Tim8 A	TIM8A_HUMAN	NA	13.3171	25.3238	NA	3.31782	NA	2.24199	65.7437	7.71789	125.504	NA	26.3083	18.3303	5.15199	NA	64.2997	13.3303	61.3853	NA	4.08784	4.4263	7.65445	10.0417	32.1087	33.5644	51.1987	154.523	23.6395	47.364	80.4151	78.584	31.5875	15.2932	31.6906	64.1904	16.0349	44.4416	124.165	31.0619	29.5984	16.964	NA	NA	29.5883	NA	21.5286
O60231	DHX16	Pre-mRNA-splicing factor ATP-dependent RNA helicase DHX16	DHX16_HUMAN	35.6621	20.4202	34.9562	30.0298	36.6005	30.6664	NA	41.1683	31.253	98.1626	20.0043	35.6409	27.1242	21.4742	NA	32.4629	28.1555	49.6862	34.1417	25.1648	22.3595	22.2477	16.9334	32.1876	31.6999	36.1194	73.6028	34.9457	40.7546	41.2194	51.4376	36.6666	22.4134	23.6837	41.8786	32.3056	28.1204	61.4521	20.8621	27.7546	27.6268	43.0749	21.559	49.8059	11.9413	23.7611
O60232	ZNRD2	Protein ZNRD2	ZNRD2_HUMAN	16.203	22.2185	13.306	34.6899	39.6538	20.1982	9.31557	56.4048	25.8346	119.903	46.8272	27.6705	13.2867	NA	NA	47.0848	23.0824	38.4618	39.6544	24.917	14.0974	12.9792	NA	37.2124	39.2462	40.6536	88.4938	31.3284	40.6031	54.4401	71.298	41.7162	16.3181	18.9327	67.1178	31.0939	45.0017	100.807	20.7123	29.1567	26.0325	11.2679	35.9638	54.7538	NA	37.4586
O60238	BNIP3L	BCL2/adenovirus E1B 19 kDa protein-interacting protein 3-like	BNI3L_HUMAN	NA	NA	NA	NA	NA	NA	NA	NA	NA	NA	NA	7.86115	11.4532	NA	NA	NA	NA	49.3891	NA	NA	NA	NA	NA	NA	NA	NA	NA	NA	NA	NA	15.4039	NA	NA	NA	NA	NA	NA	NA	NA	NA	NA	43.0811	NA	NA	NA	NA
O60242	ADGRB3	Adhesion G protein-coupled receptor B3	AGRB3_HUMAN	NA	NA	NA	NA	0.300602	NA	NA	NA	NA	NA	NA	NA	NA	NA	NA	NA	NA	NA	NA	NA	NA	NA	NA	NA	NA	NA	NA	NA	NA	NA	NA	NA	NA	NA	NA	NA	NA	NA	NA	NA	NA	NA	NA	NA	NA	NA
O60244	MED14	Mediator of RNA polymerase II transcription subunit 14	MED14_HUMAN	NA	12.2981	13.191	7.17087	11.7666	NA	NA	26.9433	10.4139	33.3557	15.1535	21.1983	29.8771	23.337	NA	22.2802	NA	17.7405	20.119	20.3606	NA	NA	7.4141	37.6621	NA	15.7523	43.3564	11.82	20.0379	19.4905	16.4958	33.6664	NA	NA	18.9228	NA	12.9236	28.2845	NA	19.5645	23.0975	12.6961	NA	17.1854	NA	19.303
O60245	PCDH7	Protocadherin-7	PCDH7_HUMAN	NA	NA	NA	3.26647	12.2939	NA	NA	NA	1.18842	NA	17.3547	NA	NA	NA	NA	NA	NA	NA	NA	NA	NA	NA	NA	NA	NA	26.1036	NA	10.7262	NA	NA	34.2197	NA	NA	NA	NA	9.89078	NA	NA	NA	17.2591	NA	NA	NA	NA	NA	NA
O60248	SOX15	Protein SOX-15	SOX15_HUMAN	NA	NA	NA	NA	NA	NA	NA	NA	NA	NA	NA	NA	NA	NA	NA	NA	NA	NA	NA	NA	NA	NA	NA	7.39619	NA	NA	22.5784	NA	NA	28.3127	NA	NA	NA	NA	NA	NA	NA	50.5587	NA	NA	NA	NA	NA	NA	NA	NA
O60256	PRPSAP2	Phosphoribosyl pyrophosphate synthase-associated protein 2	KPRB_HUMAN	45.8787	15.8834	41.5302	36.1092	67.4522	26.7575	38.5479	62.7625	54.6949	213.382	61.0527	100.874	51.631	22.7924	27.0346	98.3695	28.9438	107.857	52.1455	25.6214	41.8627	25.9294	16.438	84.6579	50.4881	73.7918	176.492	42.4431	80	106.617	82.6737	81.2869	24.8569	34.7898	95.2107	55.4334	41.9333	204.861	34.4315	44.5904	48.6471	60.7081	44.7637	53.0641	23.3451	36.2194
O60262	GNG7	Guanine nucleotide-binding protein G(I)/G(S)/G(O) subunit gamma-7	GBG7_HUMAN	NA	NA	NA	NA	NA	NA	NA	NA	NA	NA	NA	NA	NA	NA	NA	NA	NA	NA	NA	NA	NA	NA	NA	NA	NA	NA	NA	NA	NA	NA	NA	NA	NA	NA	NA	NA	NA	NA	NA	NA	NA	NA	NA	NA	NA	NA
O60264	SMARCA5	SWI/SNF-related matrix-associated actin-dependent regulator of chromatin subfamily A member 5	SMCA5_HUMAN	54.3586	42.4975	117.086	44.4099	84.7636	44.5728	12.6605	138	57.9981	350.285	55.3546	87.3433	42.8184	53.4805	14.4656	118.989	46.3514	224.399	89.9543	43.8086	44.5869	37.2331	31.5092	106.384	97.6161	68.246	252.773	53.8953	162.835	134.701	138.619	113.357	42.187	72.6474	139.916	43.2326	68.0163	168.345	44.4662	52.351	57.0554	52.3722	55.714	141.691	29.6891	33.3123
O60271	SPAG9	C-Jun-amino-terminal kinase-interacting protein 4	JIP4_HUMAN	49.3875	44.4824	37.0091	67.4393	121.483	41.9822	19.9459	112.526	57.6601	256.187	72.797	87.3691	64.0916	41.0673	26.998	130.15	38.3169	137.352	55.7596	59.0299	49.9666	47.0063	34.0254	96.7559	47.7561	77.8856	114.945	57.9364	75.3381	198.865	137.664	87.6203	54.9454	54.7405	186.839	79.1286	87.1131	345.172	46.4956	60.151	73.6276	53.8303	50.4719	109.976	30.2604	43.3873
O60279	SUSD5	Sushi domain-containing protein 5	SUSD5_HUMAN	NA	NA	NA	NA	NA	NA	NA	NA	NA	NA	NA	NA	NA	NA	NA	NA	NA	NA	NA	NA	NA	NA	NA	NA	NA	NA	NA	NA	NA	NA	NA	NA	NA	NA	NA	NA	NA	NA	NA	NA	NA	NA	NA	NA	NA	NA
O60281	ZNF292	Zinc finger protein 292	ZN292_HUMAN	19.3392	NA	NA	NA	NA	NA	NA	NA	6.17967	NA	NA	NA	NA	NA	NA	NA	NA	20.059	NA	NA	NA	NA	NA	NA	NA	NA	NA	NA	NA	NA	NA	NA	NA	NA	NA	NA	NA	NA	NA	NA	NA	NA	NA	NA	NA	NA
O60282	KIF5C	Kinesin heavy chain isoform 5C	KIF5C_HUMAN	8.6846	10.0888	12.9576	6.53091	6.81039	NA	5.98197	23.3486	10.678	46.5344	4.45457	13.8668	6.29286	8.63986	4.0829	23.261	NA	37.475	11.086	16.3078	8.76838	9.85646	20.3078	18.779	16.486	NA	38.1879	18.8482	39.3172	12.2142	24.6678	24.4888	6.36505	16.0323	36.5768	5.86068	19.283	29.6168	11.4853	5.70228	6.72993	11.8948	NA	31.4675	NA	14.6931
O60287	URB1	Nucleolar pre-ribosomal-associated protein 1	NPA1P_HUMAN	3.68677	71.9775	10.7695	NA	13.1883	3.98186	NA	9.43595	10.2596	14.3057	4.591	12.3091	NA	23.3812	NA	11.146	NA	12.9611	NA	13.638	6.56418	NA	1.5772	12.8207	6.73631	8.91874	20.5507	20.2793	5.26038	8.34425	14.5916	8.71273	NA	9.14546	16.2197	17.0348	8.81936	NA	4.17076	NA	7.18657	NA	NA	6.79375	NA	NA
O60291	MGRN1	E3 ubiquitin-protein ligase MGRN1	MGRN1_HUMAN	NA	NA	NA	NA	NA	NA	NA	NA	NA	NA	NA	NA	NA	NA	NA	NA	NA	NA	NA	NA	NA	NA	NA	NA	NA	NA	NA	NA	NA	NA	NA	NA	NA	NA	NA	NA	NA	NA	NA	NA	NA	NA	NA	NA	NA	NA
O60292	SIPA1L3	Signal-induced proliferation-associated 1-like protein 3	SI1L3_HUMAN	NA	NA	NA	NA	NA	NA	NA	NA	NA	2.33259	NA	NA	NA	NA	NA	NA	NA	NA	NA	NA	NA	NA	NA	9.81145	NA	NA	NA	NA	NA	NA	NA	NA	NA	NA	NA	NA	NA	NA	NA	NA	NA	NA	NA	NA	NA	NA
O60293	ZFC3H1	Zinc finger C3H1 domain-containing protein	ZC3H1_HUMAN	NA	NA	0.990996	4.42461	13.2897	NA	NA	NA	NA	50.0935	NA	12.6109	9.5682	10.3611	NA	14.8043	NA	NA	NA	3.27563	14.0808	NA	NA	NA	NA	1.75897	19.9948	NA	NA	7.08747	11.4702	11.8428	NA	7.14511	13.9227	NA	NA	9.20079	6.43515	12.1984	NA	3.28931	5.28578	10.1778	3.34025	NA
O60294	LCMT2	tRNA wybutosine-synthesizing protein 4	TYW4_HUMAN	NA	17.4411	NA	35.8061	NA	NA	NA	NA	NA	NA	19.8391	NA	14.6093	3.75812	NA	15.1556	NA	33.8298	NA	8.89843	NA	NA	NA	NA	NA	25.3191	NA	NA	20.4829	18.6186	15.6316	NA	NA	NA	22.232	10.477	29.2292	NA	NA	35.2795	17.1894	NA	NA	NA	NA	1.67414
O60296	TRAK2	Trafficking kinesin-binding protein 2	TRAK2_HUMAN	NA	NA	NA	NA	NA	NA	NA	NA	NA	NA	NA	NA	NA	NA	NA	NA	NA	NA	NA	NA	NA	NA	NA	NA	NA	NA	NA	NA	NA	NA	NA	NA	NA	NA	NA	NA	NA	NA	NA	NA	NA	NA	NA	NA	NA	NA
O60304	ZNF500	Zinc finger protein 500	ZN500_HUMAN	NA	NA	NA	NA	NA	NA	NA	NA	NA	NA	NA	NA	NA	NA	NA	NA	NA	NA	NA	NA	NA	NA	NA	NA	NA	NA	NA	NA	NA	NA	NA	NA	NA	NA	NA	NA	NA	NA	NA	NA	NA	NA	NA	NA	NA	NA
O60306	AQR	RNA helicase aquarius	AQR_HUMAN	13.224	12.4784	23.3955	11.5051	24.2633	17.7027	NA	25.3197	15.8522	53.1589	13.5013	26.4468	14.4737	9.71526	11.3813	26.2114	12.4102	31.6647	33.0854	16.8168	14.3031	7.65986	8.1717	22.2434	21.471	21.5976	46.0332	12.9508	20.7719	28.7342	37.8915	17.4961	11.9876	15.1495	28.6584	12.3686	12.9924	26.9326	25.5864	12.9018	17.3643	15.247	24.4979	27.555	3.69595	15.6611
O60313	OPA1	Dynamin-like 120 kDa protein, mitochondrial	OPA1_HUMAN	8.55361	10.1116	9.27452	18.4333	8.58699	24.2341	3.0001	22.1895	12.7139	49.6454	11.4639	13.234	16.6539	10.6488	1.50845	26.4331	8.791	35.5729	9.01322	9.17876	5.17586	10.7935	3.06797	18.5302	12.9217	8.3458	67.8556	13.453	47.63	20.8723	26.2598	15.9022	4.65168	15.556	31.088	11.0241	12.7774	51.0644	4.1502	12.0306	12.9578	13.7769	5.05377	30.7083	NA	7.9661
O60315	ZEB2	Zinc finger E-box-binding homeobox 2	ZEB2_HUMAN	NA	18.7713	NA	8.0757	10.9411	NA	NA	NA	NA	12.779	20.988	3.06949	9.19945	NA	NA	NA	9.77089	NA	NA	5.85132	11.3798	NA	NA	22.2674	NA	21.8627	NA	14.9083	NA	NA	20.4201	NA	23.3893	NA	NA	NA	4.022	NA	37.8529	20.0135	23.601	NA	NA	NA	NA	NA
O60318	MCM3AP	Germinal-center associated nuclear protein	GANP_HUMAN	NA	10.8917	NA	NA	12.6079	NA	NA	5.87485	19.467	NA	NA	NA	NA	NA	NA	10.0191	NA	29.465	NA	NA	NA	NA	NA	NA	14.9139	13.4107	16.5319	NA	7.04926	2.82017	11.893	NA	NA	3.81175	9.85337	NA	NA	19.3914	NA	NA	11.0094	24.6447	NA	NA	NA	NA
O60330;Q9UN70;Q9UN71;Q9Y5F6;Q9Y5F7;Q9Y5F8;Q9Y5F9;Q9Y5G0;Q9Y5G1;Q9Y5G2;Q9Y5G3;Q9Y5G4;Q9Y5G5;Q9Y5G6;Q9Y5G7;Q9Y5G8;Q9Y5G9;Q9Y5H0;Q9Y5H1;Q9Y5H2;Q9Y5H3;Q9Y5H4	PCDHGA12;PCDHGC3;PCDHGB4;PCDHGC5;PCDHGC4;PCDHGB7;PCDHGB6;PCDHGB5;PCDHGB3;PCDHGB2;PCDHGB1;PCDHGA9;PCDHGA8;PCDHGA7;PCDHGA6;PCDHGA5;PCDHGA4;PCDHGA3;PCDHGA2;PCDHGA11;PCDHGA10;PCDHGA1	Protocadherin gamma-A12;Protocadherin gamma-C3;Protocadherin gamma-B4;Protocadherin gamma-C5;Protocadherin gamma-C4;Protocadherin gamma-B7;Protocadherin gamma-B6;Protocadherin gamma-B5;Protocadherin gamma-B3;Protocadherin gamma-B2;Protocadherin gamma-B1;Protocadherin gamma-A9;Protocadherin gamma-A8;Protocadherin gamma-A7;Protocadherin gamma-A6;Protocadherin gamma-A5;Protocadherin gamma-A4;Protoca…	PCDGC_HUMAN;PCDGK_HUMAN;PCDGG_HUMAN;PCDGM_HUMAN;PCDGL_HUMAN;PCDGJ_HUMAN;PCDGI_HUMAN;PCDGH_HUMAN;PCDGF_HUMAN;PCDGE_HUMAN;PCDGD_HUMAN;PCDG9_HUMAN;PCDG8_HUMAN;PCDG7_HUMAN;PCDG6_HUMAN;PCDG5_HUMAN;PCDG4_HUMAN;PCDG3_HUMAN;PCDG2_HUMAN;PCDGB_HUMAN;PCDGA_HUMAN;PCDG1_HUMAN	NA	NA	NA	NA	NA	NA	NA	NA	NA	NA	NA	NA	NA	NA	NA	NA	NA	NA	NA	NA	NA	NA	NA	NA	NA	13.5615	NA	NA	NA	NA	NA	NA	NA	NA	NA	3.36375	NA	NA	NA	NA	5.16655	NA	NA	NA	NA	NA
O60331	PIP5K1C	Phosphatidylinositol 4-phosphate 5-kinase type-1 gamma	PI51C_HUMAN	NA	NA	NA	NA	NA	NA	NA	NA	NA	NA	NA	NA	NA	NA	NA	NA	NA	NA	NA	NA	NA	NA	NA	NA	NA	NA	NA	NA	NA	NA	NA	NA	NA	NA	NA	NA	NA	NA	NA	NA	NA	NA	NA	NA	NA	NA
O60333	KIF1B	Kinesin-like protein KIF1B	KIF1B_HUMAN	NA	5.06516	5.58143	10.5932	16.8666	NA	NA	13.794	17.4552	19.0095	12.487	27.5833	NA	NA	NA	12.2774	NA	16.2659	4.92851	8.76021	10.4734	15.2212	14.2003	NA	19.5747	NA	9.527	NA	12.4157	16.6923	31.857	NA	13.4041	4.33703	26.2634	11.0833	13.0758	17.7642	NA	15.6809	NA	9.15684	NA	19.008	NA	NA
O60337	MARCHF6	E3 ubiquitin-protein ligase MARCHF6	MARH6_HUMAN	NA	NA	176.422	NA	NA	NA	NA	NA	NA	655.275	516.579	NA	NA	NA	NA	735.29	330.819	NA	NA	NA	520.963	NA	106.898	NA	352.396	NA	NA	529.252	NA	NA	474.012	NA	93.2657	NA	684.338	NA	377.537	NA	NA	313.819	280.651	137.489	NA	NA	NA	NA
O60341	KDM1A	Lysine-specific histone demethylase 1A	KDM1A_HUMAN	37.1587	34.6927	53.4811	45.9005	51.2336	39.5405	13.8893	73.9805	31.8639	183.569	50.0514	67.7787	58.863	35.8147	31.5669	67.5077	42.9879	107.928	53.6634	35.7851	38.859	37.9853	18.709	76.6028	57.0939	56.7784	121.644	46.9816	83.0454	89.7685	94.4317	55.7805	35.2231	51.242	69.0985	50.3518	60.7581	96.6841	42.3162	42.9234	56.6255	53.1944	54.1142	78.6766	31.0884	45.7644
O60343	TBC1D4	TBC1 domain family member 4	TBCD4_HUMAN	46.7798	23.3205	24.4367	19.9763	30.8794	8.28791	NA	29.3078	40.0748	59.9459	17.4425	25.0447	17.6851	10.5942	NA	39.4321	24.6972	30.4009	22.2639	16.6736	25.0728	14.2956	11.3845	28.2204	19.9898	39.2541	40.5434	15.7092	12.2884	28.9037	26.5823	27.9805	33.1342	22.9427	43.6591	17.5874	25.4978	37.8615	17.5076	12.1885	24.2703	25.2883	42.7048	23.148	12.5376	29.2888
O60346	PHLPP1	PH domain leucine-rich repeat-containing protein phosphatase 1	PHLP1_HUMAN	NA	NA	NA	NA	NA	NA	NA	NA	NA	NA	NA	NA	NA	NA	NA	NA	NA	NA	NA	NA	NA	NA	NA	NA	NA	NA	NA	NA	NA	NA	NA	NA	NA	NA	NA	NA	NA	NA	NA	NA	NA	NA	NA	NA	NA	NA
O60361	NME2P1	Putative nucleoside diphosphate kinase	NDK8_HUMAN	NA	NA	NA	NA	19.2026	NA	NA	16.8873	12.2261	33.2179	19.4253	5.49505	14.679	NA	NA	6.80916	NA	13.3209	NA	NA	13.4363	NA	NA	NA	NA	8.52363	NA	22.3884	12.2531	77.6215	45.5901	36.784	NA	23.4576	36.3392	59.3691	4.87773	16.0111	NA	10.4949	NA	62.6365	NA	NA	NA	7.82406
O60423	ATP8B3	Phospholipid-transporting ATPase IK	AT8B3_HUMAN	NA	NA	NA	NA	NA	NA	NA	NA	NA	NA	NA	NA	NA	NA	NA	NA	NA	NA	NA	NA	NA	NA	NA	NA	NA	NA	NA	NA	NA	NA	NA	NA	NA	NA	NA	NA	NA	NA	NA	NA	NA	NA	NA	NA	NA	NA
O60427	FADS1	Acyl-CoA (8-3)-desaturase	FADS1_HUMAN	22.8186	NA	12.0529	8.75807	25.7995	26.9871	NA	16.601	24.2116	19.2963	NA	15.6507	18.865	NA	NA	20.3474	16.9896	27.5742	NA	11.0265	9.66572	18.0728	10.9108	NA	10.2984	11.0729	12.8663	24.7612	9.86129	NA	42.72	11.5407	14.8219	NA	18.6219	32.2796	17.3806	NA	18.3055	20.5596	19.0265	NA	NA	19.3943	20.1078	16.2926
O60437	PPL	Periplakin	PEPL_HUMAN	51.4991	24.0798	33.5736	27.052	48.25	28.6322	555.332	214.722	36.5429	382.523	41.8038	52.7202	28.5184	42.9362	34.1087	414.003	28.334	251.534	121.937	18.6496	21.2339	33.1773	21.8561	173.52	57.7736	48.8534	137.158	29.0364	49.7368	193.256	139.031	141.811	23.6148	46.6558	359.936	29.3997	61.6408	571.883	55.9422	28.1584	62.7011	71.8742	181.226	99.9675	101.83	17.9386
O60443	GSDME	Gasdermin-E	GSDME_HUMAN	NA	NA	NA	NA	24.8342	NA	NA	NA	6.74115	34.8216	20.9892	26.5238	24.8447	NA	NA	10.1027	NA	NA	NA	12.6507	12.3798	NA	8.31108	12.2577	NA	12.4686	NA	NA	NA	19.8698	12.5474	NA	NA	NA	30.836	13.9577	16.6964	NA	13.7423	16.2275	NA	NA	NA	NA	NA	9.08242
O60447	EVI5	Ecotropic viral integration site 5 protein homolog	EVI5_HUMAN	NA	NA	NA	NA	29.8311	NA	NA	NA	NA	NA	NA	NA	NA	NA	NA	NA	NA	NA	NA	NA	NA	NA	NA	NA	NA	15.814	NA	NA	NA	NA	NA	NA	NA	NA	NA	NA	NA	NA	NA	26.7481	NA	NA	NA	NA	NA	13.5879
O60449	LY75	Lymphocyte antigen 75	LY75_HUMAN	803.913	NA	968.148	831.157	1005.86	NA	147.233	NA	845.748	898.358	NA	790.601	946.779	622.479	62.1868	850.849	809.083	928.075	914.271	922.083	897.283	622.309	NA	896.561	851.126	781.367	809.213	824.577	820.674	NA	913.301	NA	814.656	40.6716	773.304	729.283	843.434	1901.49	906.419	856.116	732.445	891.153	802.242	659.22	632.892	621.889
O60462	NRP2	Neuropilin-2	NRP2_HUMAN	NA	14.6194	14.5793	NA	7.40696	NA	NA	14.6088	NA	25.8228	NA	12.3556	NA	13.6772	NA	6.75394	NA	11.0505	NA	NA	12.7386	NA	NA	NA	NA	NA	10.1371	NA	NA	17.948	4.8188	NA	NA	NA	NA	10.0263	NA	18.0983	NA	NA	8.43813	NA	NA	9.57946	NA	NA
O60476	MAN1A2	Mannosyl-oligosaccharide 1,2-alpha-mannosidase IB	MA1A2_HUMAN	7.52562	NA	NA	2.94459	8.98244	11.112	NA	3.72498	6.73999	3.69008	NA	3.51378	10.9283	NA	NA	14.1902	NA	NA	NA	13.0754	8.99565	5.73924	7.28813	NA	NA	3.50572	8.89872	NA	5.75677	5.6796	6.44948	NA	NA	NA	NA	8.76813	9.9043	13.001	8.32896	5.24747	11.023	NA	NA	6.73872	NA	9.12885
O60488	ACSL4	Long-chain-fatty-acid--CoA ligase 4	ACSL4_HUMAN	19.2165	10.7056	27.9662	10.8058	23.1297	29.5029	13.6591	17.9955	22.6326	46.3306	12.149	20.9474	27.928	11.4493	5.28904	30.554	25.4809	35.1308	6.93807	20.9569	23.568	14.3249	16.0538	20.8382	18.4592	18.1318	57.3664	15.0514	42.5999	13.0147	34.1104	45.6248	6.79463	14.8494	35.2915	15.2581	23.9063	48.0946	16.9406	15.4051	17.2822	48.7184	25.7751	50.6019	5.12811	10.9933
O60493	SNX3	Sorting nexin-3	SNX3_HUMAN	105.052	69.2332	65.7342	86.5731	212.09	38.5267	19.8325	157.23	97.7201	282.87	104.932	188.327	89.2526	49.9974	18.104	262.003	87.957	193.133	78.9512	73.0243	94.1182	49.2317	60.2239	96.4953	55.3888	174.2	106.13	119.77	108.128	166.077	339.576	110.43	74.9456	59.1439	220.744	162.449	183.665	302.825	91.3876	119.196	219.308	88.427	76.6223	136.958	43.2092	69.2069
O60499	STX10	Syntaxin-10	STX10_HUMAN	NA	NA	NA	NA	NA	NA	NA	NA	NA	NA	NA	NA	NA	NA	NA	NA	NA	8.78465	NA	NA	NA	NA	NA	23.6379	NA	NA	NA	NA	NA	NA	NA	NA	NA	NA	NA	NA	NA	NA	NA	NA	NA	NA	NA	NA	NA	NA
O60502	OGA	Protein O-GlcNAcase	OGA_HUMAN	18.9904	15.7139	30.967	21.3472	48.1786	NA	NA	69.7872	24.375	177.849	42.0333	48.5769	43.257	17.5187	NA	83.5128	27.2195	107.488	43.048	32.7895	29.2339	12.2542	11.385	67.8787	40	24.5921	54.9092	19.4858	74.3179	104.544	56.363	52.3704	30.026	35.6435	99.4027	28.6286	28.2448	147.171	23.7289	19.3629	46.5052	34.5182	32.9619	75.8682	NA	35.7176
O60503	ADCY9	Adenylate cyclase type 9	ADCY9_HUMAN	NA	NA	NA	NA	NA	NA	NA	NA	NA	NA	NA	NA	0.217328	NA	NA	NA	NA	NA	NA	NA	0.46925	NA	NA	12.5048	NA	NA	18.6281	NA	3.22457	11.5394	4.47746	NA	NA	NA	NA	9.95255	NA	NA	NA	NA	NA	NA	NA	NA	NA	NA
O60504	SORBS3	Vinexin	VINEX_HUMAN	9.17225	29.1042	8.61973	46.701	77.4398	26.747	NA	50.8876	27.4039	86.4315	32.2314	55.4212	44.8982	NA	NA	39.9498	27.5354	56.5202	42.8794	52.2161	37.4773	17.147	21.8649	21.8026	33.5773	44.7833	49.3665	37.3046	27.8352	55.9754	107.038	41.7689	30.1938	26.85	66.4152	60.6631	63.622	48.4211	42.2904	50.979	47.8808	30.4165	NA	35.2423	9.1676	44.7901
O60506	SYNCRIP	Heterogeneous nuclear ribonucleoprotein Q	HNRPQ_HUMAN	485.378	415.498	467.311	503.983	776.448	347.173	98.914	1048.39	496.324	2258.93	481.827	776.521	484.927	427.324	116.127	951.983	445.787	1120.27	497.146	436.892	380.478	342.332	257.196	786.032	614.547	624.985	2252.64	452.741	942.468	1127.23	1119.16	683.507	377.675	471.114	962.267	481.196	550.202	1595.57	437.318	479.749	570.903	464.979	383.858	1134.57	204.432	314.512
O60507	TPST1	Protein-tyrosine sulfotransferase 1	TPST1_HUMAN	NA	15.287	NA	NA	NA	NA	NA	NA	NA	NA	NA	NA	NA	NA	NA	NA	NA	NA	NA	NA	NA	NA	NA	NA	NA	11.8248	NA	NA	NA	NA	7.9005	NA	NA	NA	NA	11.3547	5.38816	NA	12.7512	NA	12.9879	NA	NA	NA	NA	NA
O60508	CDC40	Pre-mRNA-processing factor 17	PRP17_HUMAN	NA	11.4852	14.9526	8.03774	24.9478	14.9716	NA	33.5484	18.0416	86.6892	18.2224	36.6665	12.7004	11.7116	NA	18.181	17.3739	36.082	NA	11.2731	17.0934	12.3766	14.3652	19.3769	22.4079	28.6609	78.7789	15.814	37.155	35.488	62.959	21.8035	16.0159	16.2565	37.0614	13.7155	18.1862	38.6079	20.3072	15.271	35.072	25.0433	NA	27.6253	8.57067	NA
O60513	B4GALT4	Beta-1,4-galactosyltransferase 4	B4GT4_HUMAN	NA	11.5043	NA	NA	2.23062	NA	NA	7.37158	NA	30.8804	NA	16.8541	6.72023	NA	NA	3.41182	NA	NA	NA	NA	NA	NA	NA	NA	NA	NA	19.1661	NA	17.1827	NA	9.39076	NA	2.54125	NA	NA	12.5232	NA	NA	NA	13.3173	5.94238	NA	NA	11.0412	NA	6.82429
O60518	RANBP6	Ran-binding protein 6	RNBP6_HUMAN	24.2619	20.0681	16.7519	19.0625	41.4381	18.3142	NA	60.2225	25.5038	103.816	42.9849	47.2906	23.8229	22.2129	3.56412	54.2193	16.891	63.2947	21.1265	21.5143	25.1171	19.122	22.5452	25.1139	22.9715	38.8415	77.9601	31.5845	77.0829	77.0604	62.0275	51.4752	8.9834	19.0974	78.1949	14.9256	36.1332	53.5739	18.2488	28.9145	45.3959	48.0702	NA	66.1323	111.365	36.1459
O60524	NEMF	Ribosome quality control complex subunit NEMF	NEMF_HUMAN	20.2092	9.07537	13.5686	21.9946	24.6996	18.3227	12.3971	26.967	21.8507	56.3296	20.8769	24.7382	17.2042	7.4017	16.028	27.7843	24.0845	30.2915	31.8761	19.8088	13.6471	19.4767	12.1694	10.3781	20.8789	21.5683	46.2605	15.9957	28.4534	29.9096	37.8663	16.7446	20.6954	16.4491	33.2741	23.716	28.8499	39.6436	15.0608	22.8027	23.8461	21.9975	18.8121	22.339	22.4599	20.6742
O60547	GMDS	GDP-mannose 4,6 dehydratase	GMDS_HUMAN	12.2459	4.57809	26.2341	13.2056	19.2979	NA	NA	39.7999	8.85104	154.034	10.2059	14.7443	22.8483	11.9818	16.7293	65.355	9.17795	96.3487	64.9307	17.5999	12.8808	13.1795	12.6234	53.1726	25.0563	12.8585	60.8818	19.8444	59.3733	70.6584	25.8063	53.845	28.3808	18.8598	118.612	14.5362	11.8506	112.138	17.4916	19.3205	13.7939	57.3764	122.105	61.6412	11.4783	5.98787
O60551	NMT2	Glycylpeptide N-tetradecanoyltransferase 2	NMT2_HUMAN	83.7299	46.5952	56.1225	96.9099	103.37	61.8978	27.3986	85.9355	102.019	215.854	81.0055	116.502	102.265	48.3204	20.8211	115.798	63.7129	131.274	129.003	109.65	99.0588	81.0829	57.8878	117.046	101.526	111.109	168.027	112.217	122.214	156.396	172.815	111.564	86.1905	74.7564	129.418	101.095	78.7184	163.816	99.7508	94.2489	129.581	82.7702	88.273	130.722	69.3921	97.5076
O60563	CCNT1	Cyclin-T1	CCNT1_HUMAN	NA	NA	NA	NA	NA	NA	NA	4.97152	NA	18.3126	NA	6.89004	14.4811	NA	NA	NA	NA	5.49127	NA	NA	NA	NA	NA	NA	NA	NA	24.2603	NA	NA	NA	NA	9.98948	NA	NA	NA	NA	1.92434	5.97533	NA	NA	NA	NA	NA	2.68004	NA	NA
O60566	BUB1B	Mitotic checkpoint serine/threonine-protein kinase BUB1 beta	BUB1B_HUMAN	9.58909	NA	9.52042	7.15173	19.5491	8.17938	15.86	37.6911	13.7332	100.649	13.2281	17.0417	6.44915	16.6704	1.86683	22.6624	17.0371	29.2769	25.3448	9.14905	11.9339	5.85047	7.49771	17.2075	21.6214	11.4002	39.453	6.65875	18.2698	30.0077	16.8777	18.8618	NA	17.6366	52.0715	8.84799	11.1512	47.7348	11.0475	4.74473	6.65211	NA	8.29115	23.2844	23.2506	11.6229
O60568	PLOD3	Multifunctional procollagen lysine hydroxylase and glycosyltransferase LH3	PLOD3_HUMAN	89.0621	61.2647	39.3976	59.4003	198.25	19.5193	69.4042	34.6397	52.0205	109.621	83.9976	217.597	109.657	31.6705	NA	63.039	68.1472	72.1079	10.7892	75.349	48.3678	36.8684	60.7329	25.7853	14.5915	129.153	81.1187	53.7553	30.3569	34.7379	250.673	43.5755	44.0776	24.3787	52.9051	129.287	98.9303	73.5409	75.082	58.6073	106.19	52.3526	39.6334	42.4684	NA	48.3391
O60573	EIF4E2	Eukaryotic translation initiation factor 4E type 2	IF4E2_HUMAN	11.2793	14.4013	8.81489	9.01064	24.1785	6.75435	NA	32.0929	14.6879	52.8104	22.631	18.4203	17.242	9.63827	16.0249	26.3994	16.9708	40.3586	NA	26.995	20.53	11.0074	2.15356	29.9073	22.9705	31.7674	55.1191	22.0313	49.9518	41.9313	37.2084	34.6581	21.5187	19.3346	40.8614	28.9363	37.1928	30.6779	14.094	23.654	16.7313	10.1143	6.81293	21.8322	17.6094	25.8703
O60583	CCNT2	Cyclin-T2	CCNT2_HUMAN	NA	NA	NA	NA	15.0897	NA	NA	NA	NA	NA	NA	6.79676	8.61611	NA	NA	NA	NA	4.36619	NA	NA	NA	NA	3.64817	6.31953	NA	3.8436	NA	NA	NA	NA	11.1276	NA	NA	NA	NA	NA	NA	NA	19.9624	NA	NA	NA	NA	NA	NA	NA
O60610	DIAPH1	Protein diaphanous homolog 1	DIAP1_HUMAN	28.1904	39.4231	38.1206	44.1865	70.3442	46.9426	27.8716	127.631	55.7597	212.268	40.139	68.3963	55.6917	21.46	29.4513	118.123	44.032	155.565	60.4073	42.83	42.2456	35.1415	27.9597	76.4522	72.0567	44.459	129.223	45.5482	77.8743	105.232	87.6395	88.1334	49.0875	58.7563	129.49	60.1715	53.0758	254.017	41.0717	50.5379	57.4216	53.847	48.0722	113.069	38.3143	32.7414
O60613	SELENOF	Selenoprotein F	SEP15_HUMAN	33.7283	8.17686	10.575	20.9257	33.7448	24.386	NA	14.5783	NA	37.8862	13.2211	24.6968	8.90695	NA	NA	14.4132	26.9331	30.1261	21.4243	16.6978	11.4368	NA	10.6758	13.6508	NA	17.594	40.5453	26.1608	11.6944	17.8385	51.4355	4.36633	17.0404	5.3231	55.1412	71.1729	29.7741	52.0831	21.0671	12.9224	29.0214	NA	NA	13.0278	NA	15.2992
O60645	EXOC3	Exocyst complex component 3	EXOC3_HUMAN	19.8284	18.2577	17.217	4.60009	18.6597	NA	NA	19.0197	23.0262	39.084	11.1398	18.2617	9.47621	14.857	NA	22.5603	11.8941	24.3192	28.203	15.0168	18.9851	9.6917	14.6893	20.9292	10.5437	24.2953	34.3741	20.7751	13.9866	24.1591	33.6189	24.7745	8.03591	14.8927	26.0549	12.569	17.6332	34.9279	NA	14.7614	23.3201	13.3976	18.2205	14.6923	12.7559	22.0467
O60664	PLIN3	Perilipin-3	PLIN3_HUMAN	67.9425	45.3531	13.9916	38.7892	160.235	28.5813	3.17788	94.0981	51.7785	215.227	63.3292	78.1077	54.6883	12.2808	21.6002	122.936	51.0349	137.546	13.2994	64.7161	81.4092	26.0644	22.3038	111.653	37.3641	109.936	54.9318	59.703	68.9135	169.42	184.583	62.4615	41.2352	34.1865	126.826	79.1215	91.8618	438.115	38.9571	63.7841	107.074	43.0982	30.0948	116.27	1.55778	28.5323
O60669	SLC16A7	Monocarboxylate transporter 2	MOT2_HUMAN	NA	NA	NA	NA	4.18512	NA	NA	NA	NA	NA	2.87875	NA	NA	NA	NA	20.8104	NA	NA	NA	NA	NA	NA	NA	NA	NA	NA	NA	NA	NA	NA	NA	NA	NA	NA	NA	NA	4.2347	NA	NA	NA	NA	NA	NA	NA	NA	NA
O60671	RAD1	Cell cycle checkpoint protein RAD1	RAD1_HUMAN	NA	NA	NA	NA	NA	NA	NA	NA	NA	7.6135	NA	NA	NA	NA	NA	NA	NA	NA	NA	NA	NA	NA	NA	NA	NA	5.63734	NA	NA	NA	NA	12.7031	NA	NA	NA	NA	NA	NA	NA	NA	NA	NA	NA	NA	NA	NA	NA
O60678	PRMT3	Protein arginine N-methyltransferase 3	ANM3_HUMAN	28.0187	21.4189	31.589	25.5576	27.069	38.793	7.59526	42.0201	26.6421	67.2745	26.3328	43.3063	39.4055	11.928	7.47116	64.2768	15.4987	52.5568	39.6915	14.6138	26.3915	21.6252	27.214	21.0638	22.2621	43.2781	61.3898	32.9561	49.78	49.8115	55.7631	42.5554	31.2311	35.551	63.5161	40.3604	30.8795	54.5006	31.0465	43.9483	27.9981	35.4436	42.6269	42.9351	18.4616	30.553
O60684	KPNA6	Importin subunit alpha-7	IMA7_HUMAN	49.1293	35.9644	54.6633	29.3658	72.1224	27.9352	1.96557	72.1569	42.7832	226.698	48.1962	63.1934	40.9182	41.0675	5.51581	70.2556	42.3878	97.5111	64.7172	34.2526	42.0472	36.3468	23.998	70.3492	34.4577	51.4935	129.531	28.4907	80.2713	82.5417	108.593	66.332	27.8789	42.1487	101.497	48.4355	59.6633	159.109	17.2881	45.0159	48.2621	54.471	58.2444	80.8116	14.6206	21.5777
O60701	UGDH	UDP-glucose 6-dehydrogenase	UGDH_HUMAN	301.765	282.226	229.957	257.425	646.311	188.252	48.4408	249.944	303.491	703.392	349.692	457.525	398.445	115.486	59.9692	295.624	458.194	376.619	266.552	392.233	393.589	252.556	187.94	287.351	228.155	400.296	313.452	328.645	299.182	496.389	1005.3	261.358	301.601	220.262	374.273	446.353	663.226	320.758	343.344	381.595	577.207	345.985	316.113	285.472	111.877	316.838
O60704	TPST2	Protein-tyrosine sulfotransferase 2	TPST2_HUMAN	NA	NA	NA	NA	NA	NA	NA	NA	7.36011	NA	NA	NA	NA	NA	NA	NA	NA	NA	NA	NA	NA	NA	NA	NA	NA	1.67555	NA	NA	NA	NA	NA	NA	NA	NA	NA	NA	NA	2.61311	NA	NA	NA	NA	NA	3.07873	NA	NA
O60706	ABCC9	ATP-binding cassette sub-family C member 9	ABCC9_HUMAN	NA	0.726866	NA	NA	NA	NA	NA	NA	NA	NA	NA	0.143644	NA	NA	NA	NA	NA	NA	NA	0.115895	NA	NA	NA	NA	NA	0.408472	NA	NA	0.721831	NA	NA	NA	NA	NA	NA	NA	NA	NA	NA	NA	NA	NA	NA	NA	NA	NA
O60716	CTNND1	Catenin delta-1	CTND1_HUMAN	36.9505	25.6819	58.6995	27.6474	59.4117	26.0353	NA	194.248	34.4303	443.8	45.2892	59.5019	44.0365	21.9031	12.9013	199.095	40.3363	256.549	54.5381	31.0602	49.1078	24.0123	29.3586	199.73	80.258	53.3255	368.617	40.0681	147.807	269.114	102.188	155.568	30.3008	74.621	223.122	47.3482	53.8734	615.434	30.7691	43.8329	61.8323	42.8549	29.7616	96.1175	18.4892	32.8644
O60725	ICMT	Protein-S-isoprenylcysteine O-methyltransferase	ICMT_HUMAN	15.0691	36.5645	17.1518	27.6861	21.0834	NA	NA	4.40345	14.2538	37.8662	19.5266	25.0001	30.5659	10.7554	NA	27.2241	28.3758	33.6217	10.4382	26.8029	13.84	15.0882	28.7075	22.9229	15.5546	25.3397	60.9421	22.2598	26.1608	19.46	41.1974	NA	10.8389	12.7337	26.43	17.5408	26.1357	29.3317	16.6553	12.146	20.5174	24.8876	34.3291	25.5956	NA	NA
O60739	EIF1B	Eukaryotic translation initiation factor 1b	EIF1B_HUMAN	272.414	271.918	214.598	223.492	433.341	235.114	62.5995	518.648	302.442	690.131	275.668	473.824	272.313	165.39	121.05	428.879	268.052	510.964	263.546	298.621	294.171	303.343	237.854	359.357	488.989	447.565	515.67	308.863	585.5	453.305	739.455	394.655	250.383	406.644	667.574	449.231	380.769	617.364	342.41	386.377	328.189	421.637	362.754	329.2	239.399	310.429
O60749	SNX2	Sorting nexin-2	SNX2_HUMAN	78.428	69.1354	52.7404	61.9985	86.4394	51.0423	36.0669	85.0947	77.4556	272.54	55.2142	117.791	70.9383	37.5529	24.1904	171.298	78.961	164.456	57.3449	59.4731	83.2963	52.4624	38.0951	141.624	59.8932	115.16	131.577	80.4354	130.055	206.935	155.076	98.1947	60.5348	65.3546	170.941	67.1917	89.3246	366.49	87.2243	86.5175	106.215	68.1041	64.8217	97.9602	33.6717	49.9466
O60762	DPM1	Dolichol-phosphate mannosyltransferase subunit 1	DPM1_HUMAN	34.9228	27.4844	30.7871	28.8667	52.3011	24.1456	NA	75.6087	31.2472	112.753	26.0321	62.0034	21.7696	27.52	4.00354	56.8129	28.3987	111.76	52.4562	29.9681	23.2266	34.7187	15.5674	50.2971	24.4827	49.3268	151.541	26.0593	44.6117	50.137	91.8445	48.3287	27.5441	20.7253	49.0572	27.1737	40.125	89.8821	25.0923	22.1165	63.582	34.8776	11.4771	48.2577	17.8892	13.2752
O60763	USO1	General vesicular transport factor p115	USO1_HUMAN	102.485	55.1108	67.6882	68.4992	176.941	41.4272	64.9403	219.039	97.4079	656.561	99.7912	166.801	79.8117	58.4317	21.8827	259.36	65.422	374.188	111.175	80.6944	94.9685	36.4843	45.0737	183.771	159.259	136.111	371.513	80.3402	245.628	258.782	263.322	179.534	62.5046	93.4864	181.419	122.461	120.305	501.252	65.9608	115.245	181.817	75.5303	48.9161	252.831	13.9156	49.0638
O60779	SLC19A2	Thiamine transporter 1	S19A2_HUMAN	NA	NA	NA	NA	NA	NA	NA	10.0073	NA	38.4412	NA	NA	NA	NA	NA	26.7302	NA	NA	NA	NA	NA	NA	NA	NA	NA	NA	20.3206	NA	23.6802	NA	NA	2.30262	NA	NA	NA	NA	NA	NA	NA	NA	NA	NA	NA	14.3369	NA	NA
O60783	MRPS14	28S ribosomal protein S14, mitochondrial	RT14_HUMAN	NA	NA	16.0235	NA	25.7436	NA	NA	9.2662	NA	54.7576	8.89496	9.67447	NA	3.00918	NA	14.0557	NA	22.5711	16.7286	3.68554	28.3178	NA	NA	28.1492	NA	4.2743	41.2081	8.27846	34.6817	19.9381	22.9633	10.8286	6.34701	3.74703	18.3367	NA	15.4769	27.1749	NA	11.0841	NA	NA	NA	24.8902	NA	6.32983
O60784	TOM1	Target of Myb protein 1	TOM1_HUMAN	22.6655	14.8554	NA	19.787	34.7066	11.8471	NA	20.7516	40.1361	51.2592	13.7989	23.743	26.1326	NA	NA	46.7787	13.811	14.3565	NA	20.9	22.8278	NA	12.6932	12.2741	17.2213	36.1511	27.7381	17.7698	24.0601	34.27	43.6121	27.4506	14.6435	14.9519	29.922	37.903	29.3769	62.99	13.3085	11.4502	28.3505	32.2103	NA	20.7334	104.201	NA
O60812	HNRNPCL1	Heterogeneous nuclear ribonucleoprotein C-like 1	HNRC1_HUMAN	28.9035	28.7105	24.5789	12.6711	22.3811	57.2833	8.80009	110.344	66.8258	107.961	24.176	38.7534	37.2822	17.8743	NA	80.4882	70.5068	84.5247	48.1058	63.3418	77.2026	11.3607	38.9085	186.635	72.0286	128.827	508.527	91.6211	232.07	174.589	94.9374	28.6855	25.3107	32.296	213.76	32.8708	48.8728	40.9771	86.1997	111.046	102.318	68.551	25.3922	143.66	13.891	26.631
O60814;P57053;P58876;P62807;Q5QNW6;Q93079;Q99877;Q99879;Q99880	H2BC12;H2BC12L;H2BC5;H2BC10;H2BC18;H2BC9;H2BC15;H2BC14;H2BC13	Histone H2B type 1-K;Histone H2B type F-S;Histone H2B type 1-D;Histone H2B type 1-C/E/F/G/I;Histone H2B type 2-F;Histone H2B type 1-H;Histone H2B type 1-N;Histone H2B type 1-M;Histone H2B type 1-L	H2B1K_HUMAN;H2BFS_HUMAN;H2B1D_HUMAN;H2B1C_HUMAN;H2B2F_HUMAN;H2B1H_HUMAN;H2B1N_HUMAN;H2B1M_HUMAN;H2B1L_HUMAN	NA	NA	NA	NA	NA	NA	NA	NA	NA	NA	NA	NA	NA	NA	NA	NA	NA	NA	NA	NA	NA	NA	NA	NA	NA	NA	NA	NA	NA	NA	NA	NA	NA	NA	NA	NA	NA	NA	NA	NA	NA	NA	NA	NA	NA	NA
O60825	PFKFB2	6-phosphofructo-2-kinase/fructose-2,6-bisphosphatase 2	F262_HUMAN	NA	21.1611	19.4983	10.852	15.9805	13.6323	NA	26.3195	13.3707	87.7874	35.8283	25.3796	21.5704	19.4329	2.79938	58.0275	22.3175	58.645	26.7813	13.725	21.7529	13.5912	11.9757	32.4112	20.7253	30.8694	22.8216	24.8052	44.1669	52.6421	28.2839	37.6125	15.3885	18.1385	43.9938	24.2551	33.0278	75.5116	29.8891	29.4973	15.944	23.4184	38.9643	40.3718	NA	33.6192
O60826	CCDC22	Coiled-coil domain-containing protein 22	CCD22_HUMAN	NA	20.5689	15.7239	NA	31.379	NA	NA	21.6744	9.12301	27.3167	10.9033	32.9273	13.4033	17.8096	NA	35.2709	11.6037	20.4535	NA	21.7375	13.906	14.4897	9.37267	14.8407	15.4591	24.2275	29.7087	22.2268	13.2366	23.9455	34.2866	14.896	NA	15.5191	17.2412	12.5223	23.1803	28.5913	12.0266	15.0328	19.0114	15.7409	42.6602	20.8359	9.65859	15.0612
O60828	PQBP1	Polyglutamine-binding protein 1	PQBP1_HUMAN	77.6268	30.6084	15.4565	37.2006	52.4355	30.2454	NA	69.5718	36.2318	175.155	50.0127	54.7871	46.5142	NA	19.0004	56.2899	45.9331	117.864	NA	43.938	48.2395	35.424	35.9646	58.9484	59.0869	58.9378	136.612	34.6425	72.757	82.2287	119.912	60.7265	39.5584	40.1394	51.1799	47.4962	33.3106	73.3217	41.2035	57.125	54.7333	73.3654	29.1539	80.534	18.3885	37.5914
O60829	PAGE4	P antigen family member 4	PAGE4_HUMAN	NA	NA	NA	NA	NA	NA	NA	NA	NA	NA	NA	NA	NA	NA	NA	NA	NA	NA	NA	NA	NA	NA	NA	NA	NA	NA	NA	NA	NA	NA	NA	NA	NA	NA	NA	NA	NA	NA	NA	NA	NA	NA	NA	NA	NA	16.963
O60830	TIMM17B	Mitochondrial import inner membrane translocase subunit Tim17-B	TI17B_HUMAN	25.1881	NA	NA	NA	32.1773	6.20801	NA	28.5198	NA	57.654	NA	17.9863	NA	NA	NA	NA	NA	32.6954	NA	NA	NA	NA	NA	NA	NA	14.1024	30.4539	NA	29.8126	34.0294	24.5942	NA	NA	NA	20.9258	15.5375	NA	27.5054	NA	5.54346	NA	NA	NA	6.06974	NA	NA
O60831	PRAF2	PRA1 family protein 2	PRAF2_HUMAN	136.314	34.7589	NA	NA	133.577	NA	NA	NA	135.823	81.6586	65.4546	159.244	91.6044	19.5859	NA	20.7283	26.9225	32.206	NA	45.4005	93.7503	27.265	41.8775	NA	14.2917	175.425	138.704	81.6156	52.6129	NA	240.235	NA	131.95	14.694	NA	271.303	172.842	44.6327	38.119	65.8454	205.636	22.0622	63.1964	26.8876	NA	79.3023
O60832	DKC1	H/ACA ribonucleoprotein complex subunit DKC1	DKC1_HUMAN	55.7558	55.7143	39.826	39.8233	49.6242	31.449	57.5337	107.557	48.1297	330.736	51.477	82.0969	44.6869	56.8451	12.3887	134.227	38.7732	133.02	32.9652	41.5826	55.5868	39.2741	29.8485	122.939	62.0674	75.525	272.822	50.6155	106.926	153.883	118.87	75.9231	41.3045	51.4383	114.445	43.528	66.9699	182.305	47.5903	41.0249	54.4922	40.3218	41.3197	151.493	20.9973	32.3533
O60841	EIF5B	Eukaryotic translation initiation factor 5B	IF2P_HUMAN	81.5253	75.3527	83.8246	96.7571	143.463	78.7402	25.5355	126.821	94.3436	325.937	98.274	140.666	106.743	51.4907	41.4104	159.949	102.938	174.521	100.869	88.572	104.21	82.7176	55.0073	122.505	106.975	121.924	259.337	97.2415	156.536	175.288	195.917	134.257	89.3014	100.477	164.928	123.397	128.125	238.219	78.5276	100.777	106.098	108.613	102.452	147.513	56.389	83.2253
O60861	GAS7	Growth arrest-specific protein 7	GAS7_HUMAN	NA	NA	17.3077	3.11134	5.68326	8.45177	NA	8.07853	4.31215	12.6802	7.2965	13.3064	14.1916	NA	NA	6.95151	NA	8.38037	NA	5.26055	23.3814	NA	NA	NA	NA	21.436	NA	12.7358	28.3775	NA	11.1077	NA	14.7716	11.0422	2.43985	9.31068	14.2907	11.5581	NA	10.2822	13.7147	36.6056	NA	4.7285	NA	7.56758
O60869	EDF1	Endothelial differentiation-related factor 1	EDF1_HUMAN	142.497	102.545	94.9784	156.197	242.288	95.7319	32.3876	321.694	141.174	537.889	127.03	216.824	141.709	66.4273	82.4176	291.228	98.7338	270.687	82.4276	105.491	154.645	114.649	108.748	183.466	193.894	141.586	358.819	137.479	279.428	306.495	261.144	223.925	116.268	151.477	251.86	136.298	173.032	455.094	123.849	168.135	164.276	143.813	169.397	239.312	102.283	146.498
O60870	KIN	DNA/RNA-binding protein KIN17	KIN17_HUMAN	21.8569	17.2973	4.31524	8.2589	12.5786	NA	NA	23.3499	13.2672	57.6692	12.4527	15.7851	13.7664	12.8981	NA	26.4744	24.8626	25.2738	18.185	28.7976	NA	20.1263	15.0693	20.3094	22.8248	21.0408	45.7997	21.7726	29.541	26.7121	29.6398	36.3654	33.5504	15.5414	32.6309	19.0383	14.9231	25.5828	16.4068	20.5688	17.5451	11.6214	26.4673	17.1222	5.89846	7.5729
O60879	DIAPH2	Protein diaphanous homolog 2	DIAP2_HUMAN	NA	NA	NA	NA	20.9604	NA	NA	NA	9.79968	NA	NA	12.7776	11.3393	NA	NA	NA	7.75005	8.39948	NA	8.2566	20.218	1.96746	4.09912	NA	NA	6.02215	NA	NA	2.94371	NA	4.62689	14.9733	10.5744	8.49181	NA	9.15562	22.6952	NA	17.518	NA	NA	NA	66.0018	12.2806	NA	NA
O60884	DNAJA2	DnaJ homolog subfamily A member 2	DNJA2_HUMAN	110.331	90.4966	81.6081	87.0673	147.23	87.4161	18.5968	162.532	114.644	456.26	109.656	194.691	108.154	85.8469	34.6662	207.191	87.2483	202.069	118.278	100.127	87.2335	81.6498	63.288	160.784	157.221	151.791	229.303	100.421	179.223	219.429	230.585	175.335	74.507	137.231	197.924	104.285	140.07	335.338	109.201	93.1712	108.049	122.2	115.402	182.352	68.3896	91.6926
O60885	BRD4	Bromodomain-containing protein 4	BRD4_HUMAN	32.5874	24.6052	44.32	22.5573	42.7883	21.0026	NA	68.9344	28.1426	142.782	41.7499	50.2588	38.5168	21.0035	16.9976	54.1939	34.2812	71.9294	63.8181	30.0438	31.3896	31.3861	18.2218	64.5076	43.9552	53.1727	102.904	45.9161	60.9086	72.6509	79.0767	44.6268	33.238	46.08	72.2485	40.906	34.3338	71.331	33.6499	41.4848	39.2306	69.3551	38.3043	66.1868	25.6432	42.69
O60888	CUTA	Protein CutA	CUTA_HUMAN	99.6608	23.1194	13.072	64.4879	82.5028	17.1864	NA	80.717	27.2473	214.158	34.5384	202.761	39.7268	NA	NA	131.635	56.6144	111.691	107.764	43.124	47.9448	15.1728	19.6969	53.0114	21.8805	70.5192	79.8056	61.2427	103.038	186.235	125.566	74.5211	29.4258	34.3061	110.847	56.3472	111.232	168.959	18.3751	31.0023	64.6573	174.958	169.293	61.2188	NA	27.0191
O60906	SMPD2	Sphingomyelin phosphodiesterase 2	NSMA_HUMAN	NA	NA	NA	NA	NA	NA	NA	NA	NA	NA	NA	NA	NA	NA	NA	NA	NA	NA	NA	NA	NA	NA	NA	NA	NA	NA	NA	NA	NA	NA	NA	NA	NA	NA	NA	NA	NA	NA	NA	NA	13.3015	NA	NA	NA	NA	NA
O60911	CTSV	Cathepsin L2	CATL2_HUMAN	38.8892	NA	4.64388	9.95429	1.34924	NA	NA	49.0501	6.57964	64.7503	NA	NA	7.20894	NA	NA	84.0698	14.3278	62.6311	271.008	13.6983	14.1836	NA	3.40022	42.4363	12.8675	12.0209	66.9965	NA	16.2365	147.013	10.4895	34.9265	4.52927	9.77448	14.2363	NA	NA	37.6174	25.9358	11.7347	NA	137.829	320.96	79.2967	23.2438	NA
O60921	HUS1	Checkpoint protein HUS1	HUS1_HUMAN	6.9798	NA	11.3543	NA	22.7271	NA	NA	20.7637	NA	16.0532	17.2815	NA	8.54486	NA	4.28643	19.0921	NA	16.3634	22.5322	NA	NA	4.78062	NA	NA	14.7974	30.7998	35.6011	11.3389	NA	7.5243	31.0707	6.91994	9.77466	NA	16.4886	NA	15.9452	NA	NA	7.34231	12.2663	63.8298	9.481	NA	NA	NA
O60925	PFDN1	Prefoldin subunit 1	PFD1_HUMAN	69.1663	28.4289	NA	45.3861	109.185	31.8192	NA	122.009	47.9368	314.585	41.0533	121.028	60.2213	12.7203	9.08012	154.623	40.4208	133.076	20.071	35.2584	44.1281	16.7554	25.8536	126.754	42.4413	80.2898	80.5244	59.8609	94.5048	99.0837	184.078	70.6188	27.9881	47.5136	111.511	59.6879	63.9815	278.082	34.6277	42.9388	87.4318	35.6433	35.5273	112.459	NA	35.2605
O60927	PPP1R11	E3 ubiquitin-protein ligase PPP1R11	PP1RB_HUMAN	NA	5.1972	3.58449	NA	15.5519	26.3401	NA	23.3631	46.7244	19.2752	1.07299	NA	20.5608	NA	NA	NA	NA	18.9667	10.2273	12.1804	10.2428	NA	9.45391	NA	NA	12.5249	24.3474	22.1813	36.3356	3.41107	13.5749	35.7352	21.0306	11.2694	13.2251	NA	6.20076	20.436	NA	29.2518	22.0794	NA	NA	NA	9.23756	21.7127
O60930	RNASEH1	Ribonuclease H1	RNH1_HUMAN	NA	NA	4.93836	NA	NA	NA	NA	NA	NA	NA	NA	NA	NA	NA	NA	NA	NA	NA	NA	NA	NA	NA	NA	NA	NA	NA	50.8189	NA	NA	NA	NA	NA	NA	NA	NA	NA	NA	NA	NA	NA	NA	NA	NA	NA	NA	NA
O60934	NBN	Nibrin	NBN_HUMAN	10.1573	NA	26.59	NA	6.93052	NA	NA	17.0047	8.62645	33.5657	13.7062	8.24759	NA	5.63781	NA	17.7841	10.4592	11.9273	NA	5.12969	8.08919	4.65876	NA	6.49181	4.49898	16.7484	29.0188	NA	17.2509	16.7727	5.61928	16.6935	NA	NA	24.0476	7.97904	14.719	15.4416	16.2931	15.8755	20.501	NA	5.53386	15.6591	NA	NA
O60936	NOL3	Nucleolar protein 3	NOL3_HUMAN	NA	NA	NA	NA	9.45703	NA	NA	NA	9.3899	11.3679	NA	10.4327	24.0894	NA	NA	NA	7.25522	NA	NA	NA	NA	3.11424	NA	NA	NA	14.2264	3.72806	7.037	4.4024	NA	4.60464	11.6286	NA	NA	12.1534	19.3686	16.4475	11.2995	NA	NA	3.26597	NA	NA	NA	NA	NA
O60941	DTNB	Dystrobrevin beta	DTNB_HUMAN	NA	NA	29.6049	13.5332	NA	7.76483	NA	35.8833	NA	67.1357	14.1396	NA	NA	NA	NA	37.1005	NA	39.1084	18.2182	NA	3.55211	22.1555	NA	86.4845	46.6387	NA	32.4054	47.4085	14.468	25.4249	NA	18.3935	NA	NA	29.0766	15.7343	20.6293	33.2314	48.5664	NA	13.4278	NA	NA	12.7441	NA	NA
O60941;Q9Y4J8	DTNB;DTNA	Dystrobrevin beta;Dystrobrevin alpha	DTNB_HUMAN;DTNA_HUMAN	NA	NA	NA	NA	NA	NA	NA	NA	NA	NA	NA	NA	NA	NA	NA	NA	NA	NA	NA	NA	NA	NA	NA	NA	NA	NA	NA	NA	NA	NA	NA	NA	NA	NA	NA	NA	NA	NA	NA	NA	NA	NA	NA	NA	NA	NA
O60942	RNGTT	mRNA-capping enzyme	MCE1_HUMAN	15.6425	7.53359	13.9412	11.5614	8.02086	NA	NA	12.4374	9.79391	21.2119	4.07784	13.9684	8.69503	NA	NA	16.7104	16.0226	20.7527	41.3675	15.2508	NA	16.1521	NA	6.18534	12.3163	12.144	17.3433	NA	12.8171	19.6225	17.9956	12.849	6.90718	11.3326	15.2616	11.891	NA	9.85352	4.20883	5.57778	10.8683	16.5035	10.3514	7.92807	NA	12.7803
O75027	ABCB7	Iron-sulfur clusters transporter ABCB7, mitochondrial	ABCB7_HUMAN	3.297	NA	22.7625	6.69399	19.6334	14.0775	9.07882	11.7787	14.7001	44.1935	10.5665	10.5019	NA	12.6622	NA	23.1821	6.9447	34.5075	15.1685	17.0866	2.64456	NA	NA	19.9822	NA	NA	44.6802	14.8954	27.4061	16.4204	11.9718	18.3246	NA	19.9108	28.249	17.2156	10.6232	41.5828	3.30958	NA	22.7326	12.6011	NA	17.2467	NA	39.0782
O75037	KIF21B	Kinesin-like protein KIF21B	KI21B_HUMAN	NA	NA	NA	NA	NA	NA	NA	NA	NA	NA	NA	NA	NA	NA	NA	NA	NA	NA	NA	NA	NA	NA	NA	NA	NA	NA	NA	NA	NA	NA	NA	NA	NA	NA	NA	NA	NA	NA	NA	NA	NA	NA	NA	NA	NA	NA
O75038	PLCH2	1-phosphatidylinositol 4,5-bisphosphate phosphodiesterase eta-2	PLCH2_HUMAN	NA	NA	NA	NA	NA	NA	NA	NA	NA	NA	NA	NA	NA	NA	NA	NA	NA	NA	NA	NA	NA	NA	NA	NA	NA	NA	NA	NA	NA	NA	NA	NA	NA	NA	NA	NA	NA	NA	NA	NA	NA	NA	NA	NA	NA	NA
O75044	SRGAP2	SLIT-ROBO Rho GTPase-activating protein 2	SRGP2_HUMAN	10.5599	8.77323	NA	11.6662	17.4233	12.0751	NA	13.065	13.023	21.3814	11.499	24.9302	7.70908	12.7382	4.15432	13.9396	13.5181	12.3505	NA	5.66712	7.50732	8.82508	10.0761	7.66495	10.3473	20.2013	19.5943	8.69065	15.8474	13.3242	18.7563	10.3348	9.08552	19.4384	11.0592	23.1284	13.3898	47.9574	16.362	17.6339	13.4121	11.6721	13.7132	10.5028	13.1425	7.35899
O75051	PLXNA2	Plexin-A2	PLXA2_HUMAN	NA	9.13476	NA	15.1535	9.00873	NA	NA	NA	14.0284	28.4814	13.4656	19.2334	16.3454	NA	NA	6.0566	NA	8.70541	NA	17.0967	17.9229	23.6782	10.4896	NA	NA	11.1921	NA	12.8792	NA	8.54428	53.0064	12.9469	9.67982	NA	NA	13.0044	12.945	16.1294	4.25505	15.559	22.0149	4.46237	1188.67	3.1202	NA	14.4132
O75052	NOS1AP	Carboxyl-terminal PDZ ligand of neuronal nitric oxide synthase protein	CAPON_HUMAN	25.9308	8.09649	14.9137	5.86896	11.4387	NA	NA	17.74	NA	32.3428	46.0016	15.7496	NA	NA	NA	NA	13.9121	35.9131	NA	NA	4.70426	NA	NA	16.3324	15.2782	25.2008	26.5282	8.05607	10.2894	16.5494	29.1702	7.45075	NA	14.9182	NA	NA	NA	29.8823	17.6491	NA	17.4251	NA	NA	35.5464	NA	NA
O75054	IGSF3	Immunoglobulin superfamily member 3	IGSF3_HUMAN	NA	NA	NA	NA	NA	NA	NA	12.2232	NA	11.0389	NA	NA	NA	NA	NA	NA	NA	3.90392	NA	NA	NA	NA	NA	NA	NA	NA	NA	40.7311	NA	NA	NA	NA	NA	NA	NA	NA	NA	8.97456	NA	8.68649	NA	NA	NA	NA	25.3467	NA
O75061	DNAJC6	Putative tyrosine-protein phosphatase auxilin	AUXI_HUMAN	24.5483	NA	NA	6.16755	2.30262	NA	NA	10.2148	6.32142	NA	25.3484	5.74786	5.27265	NA	NA	7.83632	NA	21.8692	NA	1.19706	NA	NA	8.96204	NA	NA	15.9241	16.5196	11.0026	8.74061	20.7843	NA	NA	NA	NA	16.4719	NA	NA	11.1782	NA	12.8179	10.8997	12.7589	NA	NA	NA	NA
O75063	FAM20B	Glycosaminoglycan xylosylkinase	XYLK_HUMAN	NA	NA	NA	NA	NA	NA	NA	NA	NA	10.9959	NA	NA	NA	NA	NA	NA	4.15573	5.84602	NA	NA	7.57487	NA	NA	NA	NA	8.04283	5.91171	NA	4.89452	NA	3.21518	5.08122	NA	9.53382	NA	NA	12.1215	14.3735	NA	NA	9.29698	NA	NA	NA	NA	NA
O75069	TMCC2	Transmembrane and coiled-coil domains protein 2	TMCC2_HUMAN	NA	NA	NA	NA	NA	NA	NA	NA	NA	NA	NA	NA	NA	NA	NA	NA	NA	NA	NA	6.36464	NA	NA	NA	NA	NA	NA	NA	NA	NA	NA	NA	NA	NA	1.53318	NA	NA	NA	NA	NA	NA	NA	NA	NA	NA	NA	NA
O75071	EFCAB14	EF-hand calcium-binding domain-containing protein 14	EFC14_HUMAN	NA	NA	NA	NA	18.5665	NA	NA	NA	NA	17.7042	NA	NA	NA	NA	NA	NA	NA	NA	NA	NA	NA	NA	NA	NA	NA	NA	NA	NA	NA	NA	NA	NA	NA	NA	NA	NA	NA	NA	NA	NA	NA	1.57052	NA	2.69403	NA	NA
O75083	WDR1	WD repeat-containing protein 1	WDR1_HUMAN	448.87	141.914	175.494	260.674	816.834	141.43	75.3732	1234.01	253.318	3413.25	334.721	770.193	313.105	196.534	57.2029	1729.29	257.467	1113.39	299.912	254.693	258.492	147.848	163.908	1296.08	382.907	446.453	481.134	361.218	802.872	1299.7	894.008	760.027	159.446	410.908	1234.74	402.014	525.473	3504.19	186.568	298.06	457.154	302.882	214.382	992.481	58.2659	134.522
O75084	FZD7	Frizzled-7	FZD7_HUMAN	NA	NA	NA	NA	NA	NA	NA	NA	NA	NA	NA	NA	NA	NA	NA	NA	NA	NA	NA	NA	NA	NA	NA	NA	NA	NA	NA	NA	NA	NA	NA	NA	NA	NA	NA	NA	NA	NA	NA	NA	NA	NA	NA	NA	NA	NA
O75094	SLIT3	Slit homolog 3 protein	SLIT3_HUMAN	23.7703	NA	NA	9.82937	10.67	NA	NA	NA	10.0294	12.6837	10.4122	NA	11.624	NA	NA	NA	NA	NA	12.3939	12.3681	60.5463	NA	11.9237	7.95024	NA	26.5981	20.7933	27.374	8.0861	NA	36.8405	NA	33.7572	NA	22.8826	31.731	38.9149	17.923	NA	33.8875	43.769	NA	25.6463	NA	NA	26.5694
O75096	LRP4	Low-density lipoprotein receptor-related protein 4	LRP4_HUMAN	NA	NA	NA	NA	NA	NA	NA	NA	NA	NA	NA	NA	NA	NA	NA	NA	NA	NA	NA	NA	NA	NA	NA	NA	NA	NA	0.277428	NA	NA	NA	NA	NA	NA	NA	NA	NA	NA	NA	NA	NA	NA	NA	NA	NA	NA	NA
O75110	ATP9A	Probable phospholipid-transporting ATPase IIA	ATP9A_HUMAN	NA	NA	NA	NA	NA	NA	NA	NA	NA	NA	NA	NA	NA	NA	NA	NA	NA	NA	NA	NA	NA	NA	NA	NA	NA	NA	NA	NA	NA	NA	NA	NA	NA	NA	NA	NA	NA	NA	NA	NA	NA	NA	NA	NA	NA	NA
O75113	N4BP1	NEDD4-binding protein 1	N4BP1_HUMAN	NA	7.58114	9.4717	9.21371	10.217	NA	NA	NA	NA	27.5718	11.2311	16.9703	9.65653	3.07323	NA	18.0105	NA	NA	NA	11.4496	25.0704	25.6541	NA	NA	3.106	NA	47.5015	12.9637	14.611	NA	16.0615	10.9547	NA	8.43215	NA	22.938	14.8109	NA	5.88217	13.7217	13.0862	NA	4.7333	6.7188	NA	5.91816
O75116	ROCK2	Rho-associated protein kinase 2	ROCK2_HUMAN	31.734	24.9102	9.37091	24.918	58.9169	40.0691	NA	42.2167	35.7588	99.976	40.2527	62.1831	34.3418	14.2085	9.03163	45.0041	41.9066	46.0673	27.8142	36.3728	37.9346	20.6248	24.3675	31.3631	29.523	38.9451	43.5285	36.8202	30.3694	34.7695	65.9427	35.8957	18.5256	24.281	49.6972	45.1378	40.7465	79.9288	22.4339	39.3849	37.2846	45.6328	33.2221	41.4634	8.72339	22.3879
O75122	CLASP2	CLIP-associating protein 2	CLAP2_HUMAN	21.1758	13.7133	14.635	22.3026	22.3261	40.4076	22.3296	22.7	19.5303	50.7701	15.1964	29.4643	16.2999	25.5139	7.72607	29.0848	5.45911	23.5563	26.4872	18.5702	29.7622	12.1097	30.7182	24.7139	12.6073	22.0653	39.8957	17.8506	26.4579	30.2291	35.54	37.0701	11.48	15.7823	35.0761	21.4534	18.493	45.3523	23.0658	14.2063	25.7999	17.1402	41.1657	21.7082	9.4942	16.7235
O75127	PTCD1	Pentatricopeptide repeat-containing protein 1, mitochondrial	PTCD1_HUMAN	4.84175	NA	NA	NA	NA	NA	NA	NA	NA	7.93069	NA	5.60675	NA	14.3222	NA	NA	NA	14.179	4.31614	NA	NA	NA	NA	1.77142	NA	NA	13.2899	4.27701	NA	9.35277	NA	NA	NA	NA	4.84967	NA	NA	NA	NA	NA	NA	3.78475	NA	3.76997	NA	NA
O75128	COBL	Protein cordon-bleu	COBL_HUMAN	NA	12.4662	21.527	NA	NA	55.4142	NA	24.9931	14.0788	22.4403	14.8692	NA	NA	NA	NA	23.9339	NA	19.7344	NA	18.6432	NA	NA	NA	27.3246	10.7785	NA	45.1597	NA	23.7275	8.86374	NA	28.9065	NA	16.2374	23.8068	7.11061	NA	38.4846	5.83855	NA	NA	NA	NA	20.6025	NA	NA
O75131	CPNE3	Copine-3	CPNE3_HUMAN	171.403	28.4285	60.152	65.7152	70.2537	37.0129	NA	78.2184	67.8196	237.965	58.9959	80.7992	63.1645	47.738	12.7158	141.83	39.2631	162.778	274.385	60.3875	74.0197	24.8807	32.4618	124.952	52.3459	76.4433	183.345	38.6386	72.9605	92.5987	169.402	83.6101	25.9941	41.1166	96.9394	43.9388	64.2084	185.207	55.5334	65.4553	72.8526	131.154	345.117	113.6	28.3863	42.2218
O75143	ATG13	Autophagy-related protein 13	ATG13_HUMAN	NA	NA	NA	NA	NA	3.40099	NA	NA	NA	26.7204	NA	NA	NA	NA	NA	NA	NA	17.9948	NA	NA	NA	NA	10.0691	NA	NA	NA	7.92154	3.77864	NA	NA	NA	NA	NA	NA	NA	NA	NA	NA	NA	NA	8.73592	NA	NA	NA	NA	NA
O75146	HIP1R	Huntingtin-interacting protein 1-related protein	HIP1R_HUMAN	51.1149	17.5759	21.7179	NA	16.5239	NA	NA	11.4962	9.12079	21.9219	10.8408	11.5403	NA	NA	NA	10.2203	NA	57.8814	NA	6.83799	NA	NA	NA	25.4777	8.70774	NA	18.6262	9.60267	24.614	10.7864	NA	37.5919	NA	16.8304	5.57575	NA	NA	29.7168	6.63769	9.76423	14.7666	NA	12.1412	NA	NA	14.5106
O75147	OBSL1	Obscurin-like protein 1	OBSL1_HUMAN	10.1501	6.32997	7.32267	NA	12.9483	NA	NA	17.7984	7.7332	29.17	6.14897	8.21616	2.71876	NA	7.62427	15.3768	NA	19.4061	NA	5.60941	4.54174	NA	NA	11.37	7.5827	17.0302	22.505	NA	10.0749	14.4296	10.0787	9.12713	9.23726	5.07424	16.9758	NA	8.91262	30.4064	4.20439	7.43997	NA	7.58489	NA	12.6142	NA	NA
O75150	RNF40	E3 ubiquitin-protein ligase BRE1B	BRE1B_HUMAN	27.7377	20.1259	30.6344	29.4294	18.2414	10.8906	NA	26.5639	25.1254	59.3974	13.6408	36.2415	21.6877	16.0436	NA	31.3346	23.6882	39.4129	32.5242	17.8818	24.3122	13.6536	13.7588	33.6079	26.0688	24.7749	55.1683	28.6037	36.0317	37.8674	35.24	28.4774	13.9163	21.0953	36.3949	19.1786	26.775	47.5615	22.2398	18.0803	17.6301	32.8417	31.5248	28.365	30.7229	16.6323
O75151	PHF2	Lysine-specific demethylase PHF2	PHF2_HUMAN	7.62918	NA	NA	NA	NA	NA	NA	NA	NA	NA	NA	NA	NA	NA	NA	NA	NA	NA	NA	NA	NA	NA	NA	NA	NA	NA	NA	NA	NA	NA	NA	NA	NA	NA	NA	15.7429	NA	NA	NA	NA	NA	NA	NA	NA	NA	NA
O75152	ZC3H11A	Zinc finger CCCH domain-containing protein 11A	ZC11A_HUMAN	27.6801	9.29435	12.7958	15.4551	19.5371	9.5173	NA	33.8211	6.70655	57.0762	13.9224	20.1059	14.1195	12.6051	NA	25.421	17.5578	38.043	30.0005	18.187	12.9445	4.68198	9.83442	24.2913	28.3274	14.8308	65.3027	16.0456	29.9535	31.3665	14.3578	28.1121	15.0671	17.4539	29.3809	15.2242	11.8852	50.095	4.93393	15.2678	13.0156	31.4546	25.0504	37.7627	5.27593	41.0008
O75153	CLUH	Clustered mitochondria protein homolog	CLU_HUMAN	45.7479	44.0566	62.3638	46.1603	70.1978	42.4931	15.0138	81.894	54.9409	204.421	55.6051	62.8673	47.6759	40.7826	25.0425	98.5703	50.8594	127.55	77.9321	46.037	52.7309	48.9363	31.3477	83.0998	71.025	66.1098	124.131	45.6437	100.864	119.094	91.1238	80.0503	43.3015	68.8547	118.728	43.6471	51.5885	180.288	51.5127	61.3828	44.9105	60.7709	58.0433	84.1736	36.9278	40.3462
O75155	CAND2	Cullin-associated NEDD8-dissociated protein 2	CAND2_HUMAN	NA	NA	9.52334	10.564	NA	18.375	NA	3.71145	NA	NA	NA	8.05095	NA	NA	NA	NA	NA	12.8864	NA	NA	11.8167	NA	NA	NA	4.46238	NA	NA	1.39823	11.1214	7.36928	NA	NA	NA	NA	NA	NA	5.56868	NA	NA	4.60523	12.1218	15.0132	NA	NA	NA	NA
O75157	TSC22D2	TSC22 domain family protein 2	T22D2_HUMAN	18.012	NA	NA	12.7675	21.6134	NA	NA	20.4493	NA	17.3828	31.3841	17.3524	NA	NA	NA	51.1166	NA	36.9316	NA	NA	31.4873	11.2261	NA	NA	NA	50.4016	NA	NA	NA	63.9744	100.776	NA	22.032	NA	NA	31.5305	32.0237	31.4985	NA	29.379	32.5412	NA	NA	10.4427	NA	NA
O75164	KDM4A	Lysine-specific demethylase 4A	KDM4A_HUMAN	NA	NA	NA	7.83197	NA	NA	NA	NA	NA	NA	NA	NA	NA	NA	NA	11.5771	NA	3.10747	NA	NA	NA	NA	NA	NA	NA	NA	NA	NA	NA	NA	NA	NA	NA	NA	NA	NA	NA	NA	NA	NA	NA	NA	NA	9.92041	NA	NA
O75164;O94953	KDM4A;KDM4B	Lysine-specific demethylase 4A;Lysine-specific demethylase 4B	KDM4A_HUMAN;KDM4B_HUMAN	NA	NA	NA	NA	NA	NA	NA	NA	NA	NA	NA	NA	NA	NA	NA	NA	NA	NA	NA	NA	NA	NA	NA	NA	NA	NA	NA	NA	NA	NA	NA	NA	NA	NA	NA	NA	NA	NA	NA	NA	NA	NA	NA	NA	NA	NA
O75165	DNAJC13	DnaJ homolog subfamily C member 13	DJC13_HUMAN	12.6893	10.8668	14.0212	15.5605	19.6736	16.3744	NA	16.4197	14.9242	31.5495	15.0403	20.1083	15.7587	NA	NA	15.4638	18.9383	18.2536	NA	5.90252	13.4937	11.5735	32.0959	20.4837	13.3086	23.2474	27.029	16.3228	16.6353	20.7596	34.1195	15.1368	16.7984	9.06639	25.2672	15.2002	16.1414	29.4953	9.6901	24.0657	20.093	6.9645	18.8113	14.4932	NA	16.5071
O75167	PHACTR2	Phosphatase and actin regulator 2	PHAR2_HUMAN	NA	NA	4.14809	23.3405	6.43208	NA	NA	NA	NA	NA	NA	NA	NA	NA	NA	4.0245	NA	3.47525	4.41999	8.68469	NA	4.08506	14.9606	NA	12.6543	11.983	NA	2.05473	NA	NA	53.7984	NA	NA	NA	12.0186	NA	NA	6.52436	NA	NA	21.8663	NA	7.80061	NA	NA	NA
O75170	PPP6R2	Serine/threonine-protein phosphatase 6 regulatory subunit 2	PP6R2_HUMAN	4264.63	15.9487	120.649	66.1631	360.766	NA	321.625	NA	80.6978	106.788	110.389	67.0145	154.777	NA	NA	33.7891	49.7813	433.246	224.789	272.416	61.5722	NA	78.1021	2752.55	35.1523	237.059	53.7139	95.5866	NA	134.818	380.077	1066.85	49.04	NA	NA	195.858	164.823	739.077	36.9243	125.227	275.8	10496.5	4506.91	NA	41.0014	118.864
O75175	CNOT3	CCR4-NOT transcription complex subunit 3	CNOT3_HUMAN	27.3596	18.3326	24.9214	18.5875	33.0854	19.0361	40.6345	42.2233	27.8257	79.4632	21.8484	27.448	17.6367	13.0534	NA	35.6449	18.0163	38.5244	20.7413	15.1266	20.4675	12.8956	20.3328	28.707	21.4958	35.5253	52.4936	28.323	46.09	37.7793	36.4111	28.0798	31.5535	25.7133	45.823	32.0628	32.6687	36.4302	21.8333	18.2991	34.8742	18.563	27.0353	41.2513	17.1772	24.5611
O75179	ANKRD17	Ankyrin repeat domain-containing protein 17	ANR17_HUMAN	9.01582	16.0112	NA	8.41045	14.4519	32.4847	NA	29.6561	14.3534	30.3392	11.149	19.4285	15.5104	NA	NA	18.3777	7.38211	18.3875	NA	14.5795	12.7373	19.1916	15.4343	16.5566	12.8343	15.065	24.1307	13.8959	11.5592	25.3802	28.8566	13.8767	15.8865	25.6161	26.1392	11.6732	17.5266	17.6096	7.07597	26.545	17.1913	17.0108	18.6214	13.4175	12.0286	20.6847
O75182	SIN3B	Paired amphipathic helix protein Sin3b	SIN3B_HUMAN	NA	NA	NA	NA	NA	NA	NA	NA	NA	7.20334	13.523	8.48924	11.7702	NA	NA	NA	19.3909	10.9532	NA	NA	NA	NA	NA	7.28871	5.41465	NA	17.2712	NA	8.6342	3.57956	10.9156	20.7469	NA	NA	NA	NA	5.74675	21.182	NA	NA	NA	NA	NA	20.7579	NA	7.13989
O75190	DNAJB6	DnaJ homolog subfamily B member 6	DNJB6_HUMAN	40.9468	21.4342	48.1203	33.2113	49.0242	28.6471	9.59695	140.667	45.2293	277.501	34.0371	51.5779	26.1197	32.0445	10.8276	151.138	23.3675	195.847	80.7401	25.0918	44.1142	34.5125	21.3812	110.107	98.915	52.0113	314.829	33.5911	154.939	100.295	77.7724	148.066	31.4423	81.132	199.228	57.3436	50.5978	206.116	36.4026	32.8525	71.3371	70.4171	96.4233	205.707	11.5803	37.4356
O75197	LRP5	Low-density lipoprotein receptor-related protein 5	LRP5_HUMAN	NA	NA	NA	111.007	NA	67.8951	NA	81.0249	11.8345	128.103	NA	45.3902	NA	NA	NA	62.4502	NA	NA	82.0252	NA	87.2044	NA	NA	NA	NA	NA	NA	NA	NA	50.7371	NA	NA	26.1791	NA	NA	NA	NA	NA	NA	NA	NA	40.6826	NA	121.838	NA	NA
O75204	TMEM127	Transmembrane protein 127	TM127_HUMAN	NA	NA	NA	NA	NA	NA	NA	NA	NA	NA	NA	NA	NA	NA	NA	NA	NA	NA	NA	NA	NA	NA	NA	NA	NA	NA	NA	NA	NA	NA	NA	NA	NA	NA	NA	NA	NA	NA	NA	NA	NA	NA	NA	NA	NA	NA
O75208	COQ9	Ubiquinone biosynthesis protein COQ9, mitochondrial	COQ9_HUMAN	NA	NA	5.68634	NA	NA	NA	NA	NA	1.91959	18.2946	NA	NA	10.0252	NA	NA	NA	NA	7.85739	NA	NA	NA	NA	NA	NA	NA	NA	9.90349	NA	16.1559	5.51506	NA	NA	NA	3.30458	3.16821	3.19489	13.9258	20.5858	NA	NA	3.18915	NA	NA	15.7054	NA	NA
O75223	GGCT	Gamma-glutamylcyclotransferase	GGCT_HUMAN	1178.75	32.7985	30.1794	45.3029	95.9285	38.549	63.1288	135.738	156.567	566.672	74.1489	75.2552	40.5325	20.0298	27.5479	354.103	54.9472	1212.4	3151.9	108.148	62.0188	33.3474	24.9593	989.919	117.677	47.3867	61.6834	28.1664	140.144	282.383	137.202	552.49	50.8404	53.1565	198.89	85.1462	74.8924	870.538	65.0419	99.1795	105.906	1197.78	2281.14	737.008	163.602	30.8263
O75251	NDUFS7	NADH dehydrogenase [ubiquinone] iron-sulfur protein 7, mitochondrial	NDUS7_HUMAN	55.1271	67.2394	52.4114	42.2182	49.0373	NA	NA	49.1428	24.718	124.988	16.3417	85.0222	18.6156	14.9443	NA	108.111	41.0664	65.2877	50.3578	34.8604	31.2066	35.8582	34.6116	42.9372	29.0264	51.6791	184.597	23.385	85.5374	94.7801	106.133	52.988	11.0315	40.6852	61.2875	44.2866	62.7123	145.486	19.9262	44.2734	33.1467	47.9214	25.467	40.5455	NA	15.0869
O75293	GADD45B	Growth arrest and DNA damage-inducible protein GADD45 beta	GA45B_HUMAN	NA	NA	NA	NA	NA	NA	NA	NA	NA	NA	NA	NA	NA	NA	NA	NA	NA	NA	NA	NA	NA	NA	NA	NA	NA	NA	NA	NA	NA	NA	NA	NA	NA	NA	NA	NA	NA	NA	NA	NA	NA	NA	NA	NA	NA	NA
O75298	RTN2	Reticulon-2	RTN2_HUMAN	20.7646	12.9798	NA	NA	NA	NA	NA	7.70197	NA	121.055	28.838	NA	NA	11.0749	NA	28.1179	6.17364	47.3789	NA	NA	NA	NA	NA	33.2606	NA	10.8955	85.3051	NA	21.7362	67.8722	24.8887	28.4237	NA	NA	43.0019	NA	NA	40.5175	26.2546	NA	6.44319	NA	NA	48.9618	NA	NA
O75306	NDUFS2	NADH dehydrogenase [ubiquinone] iron-sulfur protein 2, mitochondrial	NDUS2_HUMAN	52.5085	18.653	61.4298	26.1766	38.0382	20.8442	NA	55.9682	20.9817	131.53	35.3399	65.6451	37.4359	23.2802	13.2301	95.2985	27.2803	111.602	32.3688	16.4234	26.0356	12.172	22.9044	45.8199	30.8883	57.4371	149.729	34.9744	72.1392	57.9891	73.3248	49.9001	24.3884	37.0586	56.0196	36.9803	59.8698	93.7441	17.9697	36.2435	30.7273	35.4216	NA	70.1748	11.437	27.3761
O75312	ZPR1	Zinc finger protein ZPR1	ZPR1_HUMAN	NA	NA	NA	6.94889	23.8286	NA	NA	25.5176	17.5815	58.8792	10.4791	19.242	11.3236	6.90843	NA	22.8859	18.2359	23.6978	NA	13.5359	NA	NA	19.3495	23.056	17.9225	15.0368	10.7822	NA	18.3568	19.099	37.0328	25.0489	13.6374	22.2187	42.7571	12.3272	12.3991	63.1708	NA	9.42986	13.3351	NA	NA	24.6985	NA	20.1932
O75317	USP12	Ubiquitin carboxyl-terminal hydrolase 12	UBP12_HUMAN	NA	NA	NA	NA	NA	NA	NA	2.63847	NA	22.7182	NA	NA	19.3362	43.3015	NA	NA	NA	21.3001	NA	6.40428	2.96921	NA	NA	NA	NA	7.909	21.1053	NA	4.72593	68.416	5.58434	NA	NA	NA	NA	NA	NA	15.537	5.76044	NA	NA	NA	NA	7.49607	NA	NA
O75317;P62068	USP12;USP46	Ubiquitin carboxyl-terminal hydrolase 12;Ubiquitin carboxyl-terminal hydrolase 46	UBP12_HUMAN;UBP46_HUMAN	NA	NA	NA	NA	NA	NA	NA	NA	NA	NA	NA	NA	NA	NA	NA	NA	NA	NA	NA	NA	NA	NA	NA	NA	NA	NA	NA	NA	NA	NA	NA	NA	NA	NA	NA	NA	NA	NA	NA	NA	NA	NA	NA	NA	NA	NA
O75319	DUSP11	RNA/RNP complex-1-interacting phosphatase	DUS11_HUMAN	NA	NA	NA	NA	12.5393	NA	NA	NA	NA	NA	NA	NA	NA	NA	NA	8.20475	NA	26.3779	NA	NA	NA	NA	NA	NA	NA	NA	16.8482	NA	13.2826	NA	12.6699	10.2166	NA	NA	NA	NA	NA	14.1055	NA	NA	12.2362	NA	NA	14.1994	NA	NA
O75323	NIPSNAP2	Protein NipSnap homolog 2	NIPS2_HUMAN	NA	5.51272	26.4761	9.56879	24.1238	NA	NA	10.5882	16.224	50.1616	32.4497	24.7628	4.32038	11.797	NA	21.8521	15.6512	57.1203	54.5981	18.0757	18.866	10.4523	NA	18.52	29.0913	19.0413	56.21	5.24236	36.4361	22.8211	46.0751	20.2892	19.5609	24.7372	24.1997	27.6219	39.3828	55.3394	23.6686	21.2577	58.2295	NA	NA	31.5338	NA	8.66395
O75324	SNN	Stannin	SNN_HUMAN	NA	NA	NA	NA	NA	NA	NA	NA	NA	NA	NA	NA	NA	NA	NA	NA	NA	NA	NA	NA	NA	NA	NA	NA	NA	NA	NA	NA	NA	NA	NA	NA	NA	NA	NA	NA	NA	NA	NA	NA	NA	NA	NA	NA	NA	NA
O75326	SEMA7A	Semaphorin-7A	SEM7A_HUMAN	NA	NA	NA	NA	NA	NA	NA	16.0389	NA	NA	NA	NA	NA	NA	NA	NA	NA	NA	NA	NA	NA	NA	NA	NA	NA	NA	NA	NA	NA	NA	NA	NA	NA	NA	NA	NA	NA	NA	NA	NA	NA	NA	NA	NA	NA	NA
O75330	HMMR	Hyaluronan mediated motility receptor	HMMR_HUMAN	24.2915	16.9508	12.2201	13.935	23.514	14.2709	NA	29.3968	12.442	133.641	13.7098	15.1443	7.31135	10.762	NA	15.8766	7.51025	10.2986	NA	7.01119	8.94845	7.39063	NA	18.8357	12.347	9.79414	122.827	9.30858	7.33966	55.3203	14.6874	9.90414	8.05761	8.49426	57.2068	9.75894	9.6069	96.9792	16.3754	19.6253	26.291	25.0757	15.2732	14.4226	NA	NA
O75334	PPFIA2	Liprin-alpha-2	LIPA2_HUMAN	NA	9.064	NA	NA	NA	NA	NA	NA	NA	9.91576	NA	NA	NA	NA	NA	NA	NA	2.72727	NA	NA	NA	32.2104	NA	NA	NA	NA	NA	NA	NA	NA	NA	NA	NA	NA	8.19495	NA	NA	NA	NA	NA	NA	NA	NA	NA	16.8578	NA
O75340	PDCD6	Programmed cell death protein 6	PDCD6_HUMAN	76.7143	15.527	21.9757	28.3812	57.1806	11.9017	12.352	59.3828	33.4216	159.075	50.117	60.4199	25.4714	21.7038	NA	92.3891	32.4705	123.212	39.5526	22.3733	44.8262	32.7622	21.0116	69.4845	33.1551	71.9547	89.8452	48.2547	47.8726	103.554	117.34	55.105	31.7748	21.8058	103.565	59.9536	44.6331	127.586	30.5797	49.6378	46.1213	95.8576	42.3284	64.3861	16.775	38.5999
O75342	ALOX12B	Arachidonate 12-lipoxygenase, 12R-type	LX12B_HUMAN	179.29	11.075	60.0849	7.52502	8.24477	NA	5.39617	6.55423	9.00844	NA	NA	NA	8.32099	2.0298	NA	30.6629	NA	207.312	246.046	14.6759	4.90789	6.43918	NA	86.7715	34.3236	NA	NA	NA	NA	NA	4.8082	102.663	4.73736	4.78936	NA	36.3519	1.5898	33.2649	50.3315	61.245	NA	144.105	942.027	141.622	91.0311	NA
O75347	TBCA	Tubulin-specific chaperone A	TBCA_HUMAN	240.629	111.341	24.6324	225.817	344.855	78.9625	3.3613	733.947	251.413	2041.18	226.739	433.191	210.734	27.2973	17.4202	734.659	142.29	1142.63	22.1691	173.135	193.546	92.7428	117.41	825.01	317.164	298.066	158.447	257.12	816.297	753.722	647.338	589.866	137.842	293.94	777.377	213.104	264.103	1369.53	162.05	260.766	322.611	144.959	141.291	937.393	25.949	122.533
O75348	ATP6V1G1	V-type proton ATPase subunit G 1	VATG1_HUMAN	35.7577	21.4364	36.0945	45.7169	36.59	13.9274	16.4604	113.549	47.145	247.824	45.0342	68.596	47.5676	36.6991	20.2782	147.68	30.7684	149.606	47.0512	24.985	38.6485	17.524	10.4449	74.0799	42.2279	35.4388	139.574	23.4339	82.5046	121.486	106.69	66.469	30.0839	34.2181	159.261	48.0635	32.8042	268.315	52.8414	25.5784	87.1244	49.3904	71.0508	82.2186	15.7612	38.0587
O75351	VPS4B	Vacuolar protein sorting-associated protein 4B	VPS4B_HUMAN	84.1696	80.376	64.6569	106.114	159.279	98.2977	20.6903	175.673	98.6926	371.059	119.232	162.409	115.376	76.7598	34.1315	242.379	106.227	230.798	125.477	104.451	109.794	77.2987	65.5408	175.807	153.375	142.758	138.611	95.2535	134.367	222.726	210.515	140.5	92.0688	107.856	223.456	160.822	108.323	470.117	102.253	120.53	135.472	118.515	116.088	154.773	69.6002	98.4903
O75352	MPDU1	Mannose-P-dolichol utilization defect 1 protein	MPU1_HUMAN	17.2778	NA	17.7187	14.0298	16.598	3.4042	NA	15.7352	21.0796	43.7534	13.0131	19.2697	26.7	33.4087	NA	20.116	7.35755	29.7495	26.6415	21.6373	7.35003	5.12966	7.23268	13.844	28.5191	21.4861	49.4563	17.085	19.935	26.0457	34.2649	7.82983	11.8246	10.8844	20.779	38.1798	14.0873	18.4957	22.4725	44.4304	38.2391	35.8844	20.9507	25.4575	NA	9.11996
O75355	ENTPD3	Ectonucleoside triphosphate diphosphohydrolase 3	ENTP3_HUMAN	NA	NA	NA	NA	NA	NA	NA	NA	NA	NA	NA	NA	NA	NA	NA	NA	10.2613	NA	NA	NA	NA	NA	NA	NA	NA	NA	NA	NA	NA	NA	NA	NA	NA	NA	NA	NA	NA	NA	NA	NA	NA	NA	NA	NA	NA	NA
O75362	ZNF217	Zinc finger protein 217	ZN217_HUMAN	NA	NA	NA	12.9927	NA	NA	NA	NA	NA	NA	NA	NA	NA	NA	NA	NA	NA	NA	NA	NA	NA	NA	NA	NA	NA	NA	NA	NA	NA	NA	NA	NA	NA	NA	NA	NA	NA	NA	NA	5.08789	NA	NA	NA	7.81386	NA	NA
O75367	MACROH2A1	Core histone macro-H2A.1	H2AY_HUMAN	383.201	295.382	84.006	174.142	339.736	112.696	NA	285.52	271.476	445.854	175.738	406.724	212.861	34.1529	304.118	345.719	292.02	186.266	27.4633	161.377	229.381	202.126	149.762	249.038	105.375	547.645	384.472	218.213	137.524	316.125	738.75	145.643	233.464	68.7069	284.943	236.866	311.147	704.944	473.457	223.277	466.343	183.528	236.031	143.635	102.317	207.703
O75368	SH3BGRL	SH3 domain-binding glutamic acid-rich-like protein	SH3L1_HUMAN	130.535	74.2027	13.9838	79.1674	261.704	29.1082	NA	178.834	107.965	808.894	136.499	125.337	161.312	5.51738	2.94299	246.568	83.4266	358.608	4.59915	110.006	113.934	60.4092	27.0296	299.403	76.4733	174.607	NA	85.008	222.451	211.98	311.131	223.55	80.4587	75.4525	229.279	206.065	183.464	477.424	72.8897	120.102	122.342	67.3152	82.2738	205.606	10.901	60.1135
O75369	FLNB	Filamin-B	FLNB_HUMAN	284.69	219.302	533.053	207.143	833.803	154.114	55.2846	1095.78	180.291	2828.95	260.781	592.022	300.547	136.343	61.7869	1208.23	256.173	1409.89	196.911	267.355	231.955	145.59	179.662	1064.46	458.484	220.455	2384.27	251.319	598.919	1625.17	912.242	802.412	178.49	374.822	1618.74	226.132	647.095	4049.45	251.008	268.082	262.389	319.676	169.725	1003.21	96.3318	156.848
O75376	NCOR1	Nuclear receptor corepressor 1	NCOR1_HUMAN	NA	NA	NA	NA	12.3517	NA	NA	NA	NA	24.0192	NA	NA	NA	NA	NA	12.3407	NA	23.1762	NA	NA	NA	2.49992	NA	NA	NA	NA	11.5227	NA	4.77416	5.91651	13.5333	19.8479	NA	NA	14.5175	NA	7.01785	3.01386	NA	NA	NA	NA	5.51736	5.99826	NA	NA
O75379	VAMP4	Vesicle-associated membrane protein 4	VAMP4_HUMAN	NA	NA	NA	NA	NA	9.34057	NA	NA	NA	14.712	7.30695	NA	NA	NA	NA	NA	NA	NA	NA	NA	9.48955	NA	NA	NA	NA	NA	11.592	NA	11.0444	NA	NA	NA	NA	NA	NA	NA	NA	NA	NA	NA	NA	NA	NA	NA	NA	NA
O75380	NDUFS6	NADH dehydrogenase [ubiquinone] iron-sulfur protein 6, mitochondrial	NDUS6_HUMAN	NA	NA	NA	2.88012	NA	NA	NA	30.1573	NA	56.8786	21.8437	24.4636	NA	NA	NA	33.2407	12.4277	52.4176	NA	NA	17.0466	NA	NA	28.928	43.5357	48.8725	81.8379	NA	52.9881	35.2966	30.2226	56.688	33.2385	24.5637	26.1439	30.8024	24.5501	58.66	14.7501	NA	69.2464	NA	NA	37.3062	NA	NA
O75381	PEX14	Peroxisomal membrane protein PEX14	PEX14_HUMAN	NA	12.5356	6.29911	15.4996	17.784	NA	NA	6.40944	8.12913	24.9058	6.34523	5.49517	NA	NA	NA	11.02	1.99839	17.9918	NA	NA	NA	NA	NA	11.1345	NA	NA	21.9898	14.9722	13.9955	NA	12.942	NA	NA	NA	15.2491	11.0219	9.80754	20.5349	6.26243	12.332	NA	NA	NA	17.5633	NA	NA
O75382	TRIM3	Tripartite motif-containing protein 3	TRIM3_HUMAN	NA	NA	4.04669	NA	NA	NA	NA	NA	NA	12.1162	8.20098	11.648	NA	13.1821	NA	7.21181	NA	NA	NA	NA	NA	7.77576	NA	NA	NA	22.5942	10.1308	6.96125	3.72083	3.98698	14.388	NA	5.59014	NA	NA	NA	4.12225	1.13309	NA	NA	NA	NA	NA	6.4976	NA	NA
O75385	ULK1	Serine/threonine-protein kinase ULK1	ULK1_HUMAN	NA	NA	NA	NA	NA	NA	NA	NA	NA	NA	NA	NA	NA	NA	NA	NA	NA	NA	NA	NA	NA	NA	NA	NA	NA	NA	NA	NA	NA	NA	NA	NA	NA	NA	NA	NA	NA	NA	NA	NA	NA	NA	NA	NA	NA	NA
O75387	SLC43A1	Large neutral amino acids transporter small subunit 3	LAT3_HUMAN	NA	NA	NA	NA	NA	NA	NA	NA	NA	NA	NA	NA	NA	NA	NA	NA	NA	NA	NA	NA	NA	NA	NA	NA	NA	NA	NA	NA	NA	NA	NA	NA	NA	NA	NA	NA	NA	NA	NA	NA	NA	NA	NA	NA	NA	NA
O75390	CS	Citrate synthase, mitochondrial	CISY_HUMAN	290.404	127.612	296.108	222.947	428.507	125.319	24.5697	355.114	150.249	1206.86	241.083	477.599	202.904	236.703	91.9713	473.041	138.499	640.407	258.744	232.44	143.029	89.1806	148.081	290.234	178.831	275.922	970.502	246.682	406.913	452.486	738.42	262.681	127.368	141.291	403.071	172.221	334.33	1220.86	114.82	203.027	274.781	280.701	124.828	444.874	12.9477	74.407
O75391	SPAG7	Sperm-associated antigen 7	SPAG7_HUMAN	65.6876	23.9073	46.6401	68.8353	87.2027	46.7911	8.17803	115.679	61.7188	235.921	81.1193	75.5489	60.9287	32.5624	37.3441	126.833	54.0871	80.455	30.9227	83.1184	47.6685	31.1228	49.7418	71.9305	78.051	64.1868	68.3432	56.3865	105.692	119.287	85.4636	100.023	44.9492	75.369	128.586	76.8974	97.6851	152.231	69.4743	66.1664	81.1767	86.7552	54.1314	108.689	50.4525	59.047
O75394	MRPL33	39S ribosomal protein L33, mitochondrial	RM33_HUMAN	NA	16.8497	48.9074	17.5823	40.075	NA	NA	58.9374	NA	95.9367	NA	88.1352	29.3986	NA	NA	12.3378	19.9309	64.4333	NA	5.79088	NA	NA	NA	NA	NA	17.892	117.509	NA	55.4658	75.2735	92.2493	54.3542	NA	NA	72.3645	NA	NA	115.86	19.0892	NA	NA	NA	24.4311	NA	NA	NA
O75396	SEC22B	Vesicle-trafficking protein SEC22b	SC22B_HUMAN	104.594	62.0184	28.889	60.9881	205.962	34.4819	NA	80.2734	97.2043	202.938	111.838	180.564	101.354	21.5017	17.9196	91.6309	63.2514	94.6241	67.4341	92.2532	102.165	32.7278	30.0832	68.5826	34.6421	141.121	226.826	73.0212	68.8755	120.898	201.135	66.965	61.2466	32.1271	128.375	164.209	142.154	189.98	68.9204	79.1837	188.436	68.0588	64.1198	111.121	13.5942	54.6391
O75400	PRPF40A	Pre-mRNA-processing factor 40 homolog A	PR40A_HUMAN	49.9763	37.4249	42.8733	48.0765	68.8087	33.492	22.9194	105.807	35.2533	242.408	52.0445	72.7528	50.6105	38.469	15.0386	102.083	51.9022	124.255	40.5426	33.0539	41.3307	34.5189	24.857	97.3919	59.2878	59.9041	227.12	57.605	93.6326	99.2822	106.388	97.824	39.4693	52.9289	117.211	47.5491	52.7585	160.305	46.3964	38.2996	72.7899	51.7736	55.8705	125.457	27.9347	34.501
O75410	TACC1	Transforming acidic coiled-coil-containing protein 1	TACC1_HUMAN	NA	NA	5.08334	NA	7.66174	NA	NA	13.0803	13.4551	8.11879	NA	NA	NA	NA	NA	13.4264	NA	15.466	NA	NA	7.61616	NA	NA	11.9863	4.2264	NA	11.7639	8.05083	NA	47.2325	14.4417	NA	NA	NA	18.3206	9.6389	6.54448	23.622	NA	20.2246	9.77777	NA	NA	10.179	NA	NA
O75414	NME6	Nucleoside diphosphate kinase 6	NDK6_HUMAN	NA	NA	NA	NA	NA	NA	NA	NA	NA	NA	NA	NA	NA	NA	NA	NA	NA	9.00548	NA	NA	NA	NA	NA	NA	NA	NA	NA	NA	4.71904	NA	NA	NA	3.44987	11.1905	NA	NA	NA	13.3327	NA	NA	NA	NA	NA	NA	NA	NA
O75419	CDC45	Cell division control protein 45 homolog	CDC45_HUMAN	NA	7.18172	14.177	14.6425	14.1949	20.215	NA	8.12816	9.68731	29.4796	7.83283	21.7944	12.8431	13.4117	13.4648	11.2109	16.2765	41.2613	21.9348	6.98236	22.8668	3.13153	25.3261	NA	13.3646	12.8636	30.0859	25.5012	14.2944	16.2514	12.6118	6.14192	22.3313	19.9426	31.8282	26.1786	34.1605	8.57324	3.74083	25.6769	22.0596	14.12	20.0039	6.87097	20.5348	23.6227
O75420	GIGYF1	GRB10-interacting GYF protein 1	GGYF1_HUMAN	NA	NA	38.7775	NA	NA	37.5631	15.2737	104.199	NA	400.951	NA	NA	60.3069	NA	19.2692	NA	98.3228	180.43	NA	41.9954	49.9823	NA	NA	101.112	68.3824	NA	250.598	NA	440.033	104.112	266.311	NA	122.465	NA	NA	NA	NA	NA	NA	NA	NA	NA	NA	NA	NA	NA
O75427	LRCH4	Leucine-rich repeat and calponin homology domain-containing protein 4	LRCH4_HUMAN	NA	NA	18.2519	6.86403	21.4184	NA	NA	12.8548	20.4111	8.80198	NA	11.9567	13.3154	NA	NA	15.1378	NA	NA	15.8466	NA	13.1886	NA	NA	NA	NA	20.8244	19.3805	NA	5.3825	24.2635	7.51734	11.0698	NA	10.54	14.5382	NA	20.3119	NA	NA	NA	26.3885	NA	NA	NA	17.1628	NA
O75431	MTX2	Metaxin-2	MTX2_HUMAN	42.0924	18.6306	51.4853	24.5881	43.8522	NA	NA	29.0227	16.6246	119.89	12.9204	54.6359	29.0984	28.0538	NA	74.6135	14.0414	65.8008	NA	34.2749	37.6022	29.0529	14.6076	29.3621	13.803	37.0711	129.47	11.8019	57.5563	36.7242	61.6459	27.6378	12.6645	28.8129	58.7888	22.8983	32.4238	86.4388	21.7874	17.2502	17.7229	8.60043	NA	42.8644	NA	24.5448
O75436	VPS26A	Vacuolar protein sorting-associated protein 26A	VP26A_HUMAN	236.448	47.0999	37.4641	70.4087	144.43	36.71	12.154	161.059	57.188	310.603	74.929	119.263	93.1425	29.3915	7.84636	254.035	83.8885	208.914	138.041	63.8547	72.7341	28.6477	22.0789	209.725	42.2636	116.272	170.258	80.9522	107.162	124.689	323.346	95.854	42.1303	38.9909	157.556	93.3404	115.256	381.357	56.2525	92.876	133.267	361.243	239.167	148.931	21.3785	48.7479
O75438	NDUFB1	NADH dehydrogenase [ubiquinone] 1 beta subcomplex subunit 1	NDUB1_HUMAN	NA	22.9515	40.8659	28.3136	45.7038	NA	NA	32.028	36.4813	141.144	34.5576	121.779	43.3053	32.7298	NA	87.2217	NA	18.476	NA	23.9173	37.1623	NA	NA	34.1017	20.2543	58.0754	203.739	51.7803	78.2689	57.8285	104.851	NA	67.1978	10.0483	65.5863	NA	46.3621	97.2136	NA	62.0027	51.1081	34.2847	NA	38.9488	NA	NA
O75439	PMPCB	Mitochondrial-processing peptidase subunit beta	MPPB_HUMAN	59.2603	19.2167	61.3317	29.4017	71.8067	NA	23.7253	58.682	23.9645	214.341	35.4965	76.7832	26.0563	46.3556	NA	96.4858	32.493	121.005	54.5257	32.9543	42.4733	9.99344	17.2829	48.2888	48.5086	64.5286	207.902	25.0976	90.6383	112.724	102.993	71.4269	31.8326	36.4179	94.8327	35.7666	58.9746	146.644	34.7491	42.4543	60.8028	42.2765	112.822	108.916	114.308	31.1329
O75445	USH2A	Usherin	USH2A_HUMAN	NA	NA	NA	NA	NA	NA	13.2854	NA	48.0616	NA	NA	NA	NA	NA	11.2673	NA	NA	25.2724	NA	23.2025	NA	14.0445	11.2727	NA	NA	55.9991	45.5665	NA	NA	NA	NA	NA	27.3701	NA	102.832	NA	NA	NA	NA	NA	NA	NA	NA	NA	NA	28.5852
O75446	SAP30	Histone deacetylase complex subunit SAP30	SAP30_HUMAN	NA	NA	NA	4.59757	NA	NA	NA	NA	NA	NA	NA	NA	NA	NA	NA	NA	NA	NA	NA	NA	NA	NA	NA	NA	NA	NA	10.0559	NA	9.79431	NA	NA	NA	NA	NA	NA	NA	NA	NA	NA	NA	NA	NA	NA	5.69913	NA	NA
O75448	MED24	Mediator of RNA polymerase II transcription subunit 24	MED24_HUMAN	NA	NA	24.1003	16.1033	15.3615	NA	NA	12.6081	11.1713	24.1923	9.80573	17.4127	NA	9.64995	NA	15.7376	13.9408	20.6008	5.82012	12.9907	11.1987	NA	NA	18.4473	NA	NA	27.1082	NA	17.3224	29.7213	20.1731	25.5694	NA	NA	26.8177	13.4415	18.1568	24.9153	NA	2.45756	17.9523	NA	6.31746	16.1503	NA	16.8091
O75449	KATNA1	Katanin p60 ATPase-containing subunit A1	KTNA1_HUMAN	NA	6.7206	7.3466	NA	NA	NA	NA	13.4274	NA	22.1506	NA	20.2586	3.32244	8.83223	NA	22.4072	NA	31.974	4.17015	8.66084	8.3896	NA	3.19777	6.53899	8.62362	9.13235	15.633	10.8204	23.9462	6.43309	10.4156	12.8728	NA	NA	26.8293	NA	NA	12.1182	NA	9.37885	NA	NA	NA	14.9895	NA	7.75692
O75460	ERN1	Serine/threonine-protein kinase/endoribonuclease IRE1	ERN1_HUMAN	NA	NA	NA	NA	NA	NA	NA	NA	NA	NA	NA	NA	NA	NA	NA	NA	NA	NA	NA	45.6698	NA	NA	NA	NA	NA	NA	NA	NA	39.0015	NA	35.6972	NA	NA	24.4262	NA	NA	NA	NA	NA	NA	27.1453	NA	NA	NA	NA	NA
O75475	PSIP1	PC4 and SFRS1-interacting protein	PSIP1_HUMAN	69.1726	60.4315	69.3257	75.1153	98.9652	69.3477	18.557	154.731	81.0329	395.317	60.9353	76.1066	71.2439	51.0483	27.8073	103.188	61.6938	231.914	121.056	70.4393	68.0044	61.8932	42.527	106.483	156.019	73.9369	433.336	51.7109	240.541	165.396	128.484	148.022	58.5133	97.5163	141.726	62.5223	66.6399	132.657	77.5613	77.9228	73.156	75.6516	96.2424	239.758	45.3851	66.9911
O75477	ERLIN1	Erlin-1	ERLN1_HUMAN	38.6652	19.6081	57.5547	35.9012	48.9272	NA	NA	49.6762	36.8554	121.155	25.0823	45.8552	35.3133	49.634	NA	72.015	27.275	94.0028	104.156	68.5845	54.3361	40.5732	22.5314	70.6202	17.6251	58.8585	126.193	35.4498	77.346	63.0962	106.745	37.6051	27.3104	16.1264	53.1131	51.1748	66.2427	81.8584	44.7952	36.0185	41.7947	47.1816	52.9112	41.2364	24.098	27.748
O75487	GPC4	Glypican-4	GPC4_HUMAN	16.5187	NA	45.1939	9.18029	10.4583	29.3647	NA	71.5912	29.4871	256.475	17.0951	17.6716	5.13256	17.8623	NA	79.2798	14.3275	109.61	63.8944	74.0501	6.88743	NA	5.16646	71.1754	32.7486	NA	185.418	21.1154	70.7331	60.2561	29.014	74.7808	9.11337	32.5754	113.734	12.9133	7.93128	139.626	5.25152	11.0547	9.92931	13.6748	4.22254	88.3796	23.7355	10.6494
O75489	NDUFS3	NADH dehydrogenase [ubiquinone] iron-sulfur protein 3, mitochondrial	NDUS3_HUMAN	24.5669	16.4218	50.9447	27.6201	42.6246	10.5077	NA	54.9876	20.8326	157.67	21.3766	47.1442	29.5251	12.1779	NA	85.5513	28.4601	102.112	21.6384	18.6787	20.178	9.42191	13.2555	23.8724	14.5961	44.5126	136.537	25.3916	85.0303	72.986	85.2101	46.7399	20.4418	21.3492	62.3065	25.4137	38.3124	102.952	29.83	29.3139	26.1573	32.2098	NA	59.095	NA	12.0049
O75494	SRSF10	Serine/arginine-rich splicing factor 10	SRS10_HUMAN	127.34	133.257	106.599	153.102	229.81	122.294	21.5223	262.641	244.112	579.911	169.001	222.26	156.395	136.102	54.153	295.616	153.817	315.005	106.493	143.193	191.416	134.275	76.7039	218.551	226.732	209.184	573.672	174.911	310.319	276.363	297.555	208.133	110.704	193.866	276.594	189.338	159.501	309.862	146.198	178.135	159.092	211.371	153.997	310.358	73.9605	125.969
O75496	GMNN	Geminin	GEMI_HUMAN	NA	5.83841	10.9046	19.9503	8.06737	24.6783	NA	21.0334	29.3336	43.2947	16.6897	13.5142	19.4254	12.2778	12.8949	18.0921	23.2899	25.9068	24.1584	13.4983	15.6351	15.7315	28.7162	NA	30.1414	10.9244	12.9665	7.78389	25.0078	28.0935	23.1331	15.0755	18.7564	8.83664	28.2474	NA	43.4686	33.4757	21.0139	16.1024	30.2954	39.2887	38.7685	30.005	12.4435	9.1929
O75503	CLN5	Ceroid-lipofuscinosis neuronal protein 5	CLN5_HUMAN	NA	NA	NA	11.2861	21.3532	NA	NA	32.3609	NA	38.0142	NA	44.5824	NA	NA	NA	24.6441	5.12503	14.4544	26.9212	11.764	NA	NA	71.5877	NA	NA	NA	19.6421	NA	15.7662	31.8433	49.8298	NA	NA	NA	23.9007	21.6043	14.2342	29.3975	NA	15.1587	42.2442	22.8617	11.6268	21.7676	NA	NA
O75506	HSBP1	Heat shock factor-binding protein 1	HSBP1_HUMAN	18.6352	8.78597	9.86875	11.0462	36.5125	18.7862	NA	52.5627	17.8373	147.165	15.7845	62.5525	26.9901	10.2428	NA	60.6737	19.0955	74.9594	22.3327	20.9925	10.5518	9.95183	9.99901	33.6684	16.8965	18.4095	29.9989	30.2278	37.4819	42.7851	87.9013	27.116	21.876	28.7337	84.8175	44.3176	43.195	109.795	7.73374	11.9806	56.495	21.879	NA	54.0589	NA	22.3888
O75508	CLDN11	Claudin-11	CLD11_HUMAN	NA	NA	NA	15.7995	NA	NA	NA	NA	NA	NA	NA	NA	NA	NA	NA	NA	NA	NA	NA	NA	NA	NA	NA	NA	NA	NA	NA	26.6247	NA	NA	NA	NA	NA	NA	NA	35.1592	65.9763	NA	14.0711	11.0591	NA	NA	NA	NA	NA	NA
O75509	TNFRSF21	Tumor necrosis factor receptor superfamily member 21	TNR21_HUMAN	NA	NA	NA	NA	NA	NA	NA	NA	NA	NA	NA	NA	NA	NA	NA	NA	NA	NA	NA	NA	NA	NA	NA	NA	NA	NA	NA	NA	NA	NA	NA	NA	NA	NA	NA	NA	NA	37.3609	NA	NA	NA	NA	NA	NA	NA	NA
O75521	ECI2	Enoyl-CoA delta isomerase 2	ECI2_HUMAN	NA	13.6107	9.77878	15.1612	23.6723	NA	NA	12.2534	9.53728	30.275	9.91563	12.5861	1.94508	12.1176	NA	16.3204	7.43597	20.6796	13.7384	19.6452	11.478	8.64908	NA	NA	8.22753	10.8106	32.0631	9.02204	13.5444	15.1922	28.1776	10.4211	NA	9.70216	14.8905	7.11381	21.1917	8.05933	24.6048	36.8662	11.2957	5.91736	2.02201	21.2206	NA	22.0545
O75525	KHDRBS3	KH domain-containing, RNA-binding, signal transduction-associated protein 3	KHDR3_HUMAN	NA	8.74261	15.7081	12.6677	9.33015	9.2535	4.6174	94.3752	14.9042	84.2777	17.6466	34.4506	12.4888	21.7098	5.93778	80.5942	14.8884	66.6977	NA	12.9402	31.3911	11.1802	6.62741	82.3412	13.0201	18.3477	149.142	10.883	46.6377	137.051	13.9326	32.708	11.7716	14.2771	88.9964	22.5126	15.7657	95.8961	22.0967	14.4951	21.275	13.2891	NA	64.9558	29.021	NA
O75528	TADA3	Transcriptional adapter 3	TADA3_HUMAN	NA	NA	NA	NA	NA	NA	NA	NA	NA	NA	NA	NA	NA	NA	NA	NA	NA	NA	NA	NA	NA	NA	NA	NA	NA	NA	NA	NA	NA	NA	NA	NA	NA	NA	NA	NA	NA	NA	NA	NA	NA	NA	NA	NA	NA	NA
O75529	TAF5L	TAF5-like RNA polymerase II p300/CBP-associated factor-associated factor 65 kDa subunit 5L	TAF5L_HUMAN	NA	NA	NA	NA	10.5116	NA	NA	NA	NA	4.84439	NA	NA	NA	NA	NA	11.2094	NA	NA	NA	NA	NA	NA	NA	NA	NA	NA	14.2768	NA	NA	NA	9.62966	NA	NA	NA	NA	NA	12.8166	9.86797	NA	NA	NA	NA	NA	NA	NA	NA
O75530	EED	Polycomb protein EED	EED_HUMAN	12.5183	13.4898	17.6957	36.7603	23.079	NA	NA	23.9608	10.1699	50.1483	13.3441	29.0518	NA	6.62774	NA	15.0564	19.011	26.8303	NA	NA	14.4363	NA	NA	NA	NA	20.9146	54.4588	24.2707	32.936	38.0504	32.5568	33.249	NA	20.3193	34.5879	19.5237	37.3982	22.4848	11.8081	22.7804	33.5306	12.0808	NA	43.5702	9.57109	13.23
O75531	BANF1	Barrier-to-autointegration factor	BAF_HUMAN	231.648	94.2865	37.9467	105.314	219.314	114.427	18.7558	304.353	175.002	667.327	124.443	262.753	92.3518	34.6341	2.57196	395.442	90.5213	311.149	58.646	89.6186	98.0356	67.7061	70.9569	283.243	176.659	215.554	90.3111	194.78	305.101	552.172	387.739	375.604	92.8688	114.868	551.444	150.007	182.126	537.931	93.4482	133.987	244.672	137.33	145.774	250.988	90.5892	92.9871
O75533	SF3B1	Splicing factor 3B subunit 1	SF3B1_HUMAN	104.683	91.796	102.138	93.6561	135.715	83.4954	43.9152	192.619	112.455	487.563	113.633	170.994	97.8897	71.6643	31.0037	197.614	122.363	251.472	103.639	88.408	119.098	68.6223	65.4177	177.506	138.995	150.483	454.335	113.059	203.743	241.231	229.27	141.329	92.9256	125.427	185.245	91.8554	130.794	271.435	113.494	99.0894	140.639	118.376	114.867	201.452	55.8876	83.5972
O75534	CSDE1	Cold shock domain-containing protein E1	CSDE1_HUMAN	148.883	95.5192	123.877	153.589	217.369	117.031	37.0294	207.06	152.818	414.728	169.125	255.111	162.874	80.0212	61.1687	223.776	123.165	269.042	164.157	124.743	129.26	114.212	89.6578	170.816	175.804	169.272	330.444	155.071	233.012	216.774	294.015	218.849	123.75	140.223	252.899	186.014	189.234	312.895	116.772	173.172	186.593	171.2	141.697	225.695	102.233	107.168
O75553	DAB1	Disabled homolog 1	DAB1_HUMAN	NA	NA	NA	NA	NA	NA	NA	NA	NA	NA	NA	NA	NA	NA	NA	NA	NA	11.6627	9.52514	NA	NA	NA	NA	3.82805	NA	NA	10.2288	NA	NA	13.8995	NA	NA	NA	NA	10.2826	NA	NA	5.92621	NA	NA	NA	NA	NA	NA	NA	NA
O75554	WBP4	WW domain-binding protein 4	WBP4_HUMAN	8.74676	NA	NA	26.9293	19.1665	24.2764	NA	16.2278	19.193	53.1527	NA	22.4073	30.7694	NA	NA	20.286	NA	39.9653	18.6251	23.6936	24.9434	NA	NA	NA	16.3646	28.5854	32.8085	7.12871	28.0063	27.6662	30.8703	39.0188	34.6341	28.9732	33.4457	28.9275	41.8926	36.8463	NA	16.9536	30.8737	NA	NA	18.0853	NA	NA
O75556	SCGB2A1	Mammaglobin-B	SG2A1_HUMAN	NA	NA	5.53421	NA	3.54272	27.5816	NA	NA	132.127	NA	NA	NA	18.0719	NA	NA	76.2866	4.94258	52.9215	NA	66.1373	NA	5.50015	NA	NA	9.43276	NA	NA	NA	39.5528	NA	NA	NA	NA	8.48095	NA	NA	NA	NA	NA	NA	52.1247	865.378	111.98	24.3347	24.6685	NA
O75569	PRKRA	Interferon-inducible double-stranded RNA-dependent protein kinase activator A	PRKRA_HUMAN	30.3909	7.46322	17.7686	25.3088	48.2797	16.5099	NA	15.4425	22.083	78.6044	20.8787	36.1528	20.9893	9.59952	9.36972	24.5519	10.4717	49.5909	16.7522	24.8563	21.0382	8.05153	7.58818	24.2092	9.15724	37.5677	54.368	17.7581	32.1076	54.4867	55.4258	22.1424	19.8813	12.0282	40.5779	16.4126	31.0836	49.5526	24.5259	29.6929	44.4823	42.8911	35.3833	25.2108	6.37507	17.5241
O75575	CRCP	DNA-directed RNA polymerase III subunit RPC9	RPC9_HUMAN	NA	NA	NA	NA	NA	NA	NA	NA	NA	24.3412	NA	8.38441	11.2539	NA	NA	NA	NA	NA	NA	NA	NA	NA	NA	NA	NA	NA	NA	NA	3.10637	NA	NA	8.60001	NA	NA	NA	NA	2.45398	NA	NA	NA	NA	NA	NA	NA	NA	NA
O75586	MED6	Mediator of RNA polymerase II transcription subunit 6	MED6_HUMAN	NA	NA	NA	NA	NA	NA	NA	NA	NA	NA	NA	NA	NA	NA	NA	NA	NA	NA	NA	NA	NA	NA	NA	NA	NA	NA	NA	NA	NA	NA	NA	NA	NA	NA	NA	NA	NA	NA	NA	NA	NA	NA	NA	NA	NA	NA
O75592	MYCBP2	E3 ubiquitin-protein ligase MYCBP2	MYCB2_HUMAN	4.2408	6.33933	NA	7.12395	5.32451	NA	NA	2.89928	10.511	4.082	1.9715	7.47399	7.06179	17.4683	NA	4.2778	4.05466	16.4009	16.9906	18.1064	NA	NA	NA	10.6235	5.2382	7.26641	11.7442	NA	6.30732	NA	9.55697	NA	3.29543	NA	NA	NA	3.78533	9.41876	NA	10.8964	3.0845	23.4701	8.33512	5.42689	6.31209	3.27907
O75600	GCAT	2-amino-3-ketobutyrate coenzyme A ligase, mitochondrial	KBL_HUMAN	34.4349	NA	NA	24.4885	24.9639	NA	NA	17.467	NA	114.841	24.9959	54.6615	17.1924	NA	NA	48.2506	NA	61.4577	NA	NA	31.6816	NA	NA	25.9281	27.3504	32.6929	49.1189	18.1883	49.8658	66.3064	52.9664	26.011	7.86925	NA	13.4498	18.0325	32.2032	106.559	NA	46.0073	NA	33.1309	18.5197	42.7285	7.52552	NA
O75607	NPM3	Nucleoplasmin-3	NPM3_HUMAN	43.408	9.74627	19.4852	45.9521	71.4908	NA	NA	81.209	27.6768	385.959	26.1644	83.1979	28.4785	51.4255	NA	150.215	56.4838	144.501	25.0149	33.4539	12.1326	27.1427	21.4893	91.4919	37.8752	49.0496	318.882	32.7206	191.969	71.8046	90.3241	56.3637	77.5528	46.4331	81.1506	20.6466	57.2239	117.589	31.4309	22.2498	64.7654	29.6317	55.0977	149.217	NA	21.5104
O75608	LYPLA1	Acyl-protein thioesterase 1	LYPA1_HUMAN	240.578	36.7029	108.386	41.639	116.872	175.235	66.7134	187.152	47.2069	533.458	97.602	111.867	65.3297	63.7162	NA	213.944	54.9361	362.278	340.035	45.2284	57.6708	28.2118	18.3027	355.731	82.7063	78.5574	95.0143	78.2885	131.066	176.512	162.875	163.408	28.172	61.2661	245.689	75.1703	78.0736	513.675	30.7613	78.0148	126.049	715.542	69.2022	185.165	69.7184	41.4617
O75616	ERAL1	GTPase Era, mitochondrial	ERAL1_HUMAN	35.1366	NA	42.5902	7.67836	14.4156	NA	NA	21.5162	NA	45.4731	NA	21.088	6.86315	NA	NA	17.6073	5.68486	64.0882	23.6243	NA	5.69413	4.36926	NA	8.59288	15.2655	7.72199	54.504	9.91725	20.9826	25.8814	25.5207	31.2615	NA	15.6028	36.0969	NA	NA	32.9478	NA	NA	16.6542	NA	NA	43.5048	NA	NA
O75626	PRDM1	PR domain zinc finger protein 1	PRDM1_HUMAN	NA	NA	9.37146	NA	NA	NA	NA	11.8314	NA	NA	NA	NA	6.2054	NA	NA	NA	NA	NA	NA	NA	NA	NA	NA	NA	NA	NA	NA	NA	NA	NA	NA	NA	4.96016	NA	NA	NA	NA	NA	NA	NA	NA	NA	NA	NA	NA	NA
O75629	CREG1	Protein CREG1	CREG1_HUMAN	129.235	11.3903	1.25576	NA	NA	4.61425	NA	5.09431	15.1142	18.1774	NA	7.00281	6.49836	NA	NA	75.6734	11.0407	51.8476	704.134	34.2825	4.56342	NA	NA	29.8971	4.20934	NA	NA	1.4457	NA	28.7693	8.52563	131.028	NA	10.6147	14.7462	NA	6.61696	24.0325	44.3118	34.7444	NA	201.021	193.205	47.1883	48.2536	13.4757
O75635	SERPINB7	Serpin B7	SPB7_HUMAN	60.4014	14.7936	NA	NA	NA	11.0602	NA	NA	21.3798	NA	14.2242	NA	NA	NA	NA	18.9747	NA	24.4085	177.439	10.14	7.03095	NA	NA	10.0785	3.54138	NA	NA	NA	NA	NA	26.6846	7.1506	NA	4.84118	NA	NA	NA	8.15743	5.0459	NA	NA	72.1793	91.939	14.1184	NA	NA
O75643	SNRNP200	U5 small nuclear ribonucleoprotein 200 kDa helicase	U520_HUMAN	131.256	122.71	127.917	130.954	192.024	97.7431	32.8776	258.98	135.456	632.906	143.469	236.035	127.553	111.377	37.0126	265.134	145.182	313.806	123.644	116.8	119.008	104.559	82.585	178.622	163.092	169.598	485.63	134.3	255.035	300.497	326.387	197.799	120.566	136.935	278.978	138.695	151.365	362.498	139.697	122.512	174.948	138.963	136.419	257.704	67.0634	109.082
O75663	TIPRL	TIP41-like protein	TIPRL_HUMAN	96.2885	28.3962	32.4147	57.6979	151.191	37.8723	NA	86.4123	79.6333	285.001	66.0989	137.007	65.304	38.0884	9.44653	137.473	70.5574	131.969	23.6424	79.5108	71.1063	39.2954	26.766	120.979	34.199	145.327	43.9542	67.4947	71.2293	82.459	230.16	71.6982	55.014	44.2915	88.1915	62.3964	120.597	256.04	49.8706	105.992	134.035	69.7113	72.0572	65.5034	NA	41.2841
O75665	OFD1	Centriole and centriolar satellite protein OFD1	OFD1_HUMAN	NA	NA	NA	NA	NA	NA	NA	NA	NA	NA	NA	NA	NA	NA	NA	NA	NA	NA	NA	NA	NA	NA	NA	NA	NA	NA	NA	NA	NA	NA	NA	NA	NA	NA	NA	NA	NA	NA	NA	NA	NA	NA	NA	NA	NA	NA
O75674	TOM1L1	TOM1-like protein 1	TM1L1_HUMAN	NA	NA	19.1951	4.33022	28.3227	21.6172	NA	40.1861	21.5348	57.5377	9.89434	23.4095	8.62332	18.5005	18.0467	51.1372	40.0064	18.9252	22.8559	22.3107	27.7077	12.0688	12.6014	18.9628	19.331	20.8938	27.6644	19.3331	35.6631	40.1313	25.7624	22.2039	27.869	23.7728	51.5767	15.173	36.3159	81.4472	18.8543	12.328	13.0909	13.7257	NA	10.3535	10.4684	26.3941
O75676	RPS6KA4	Ribosomal protein S6 kinase alpha-4	KS6A4_HUMAN	NA	NA	6.78851	NA	14.6276	22.5438	NA	8.71121	19.7911	27.4406	27.8755	17.5517	NA	NA	NA	20.8768	NA	19.6435	NA	NA	NA	17.5948	7.09594	NA	30.5731	18.035	22.7048	27.66	NA	21.6417	26.7046	15.7494	15.7527	NA	14.3609	NA	11.6837	16.7693	NA	NA	21.4539	NA	25.8772	15.7223	NA	7.58941
O75683	SURF6	Surfeit locus protein 6	SURF6_HUMAN	62.8107	49.9673	83.9644	16.553	51.7994	NA	NA	48.2054	25.4589	141.774	34.8602	53.8011	21.5804	NA	NA	110.917	50.7368	103.75	42.4998	54.2897	49.8247	26.8921	31.7122	65.9177	63.5409	61.2557	164.639	28.4833	88.976	90.1603	116.416	64.5674	23.8652	41.8949	87.2112	42.6679	41.0131	124.798	32.7631	45.2538	87.9097	34.8118	NA	48.6499	NA	51.1899
O75688	PPM1B	Protein phosphatase 1B	PPM1B_HUMAN	NA	1.61214	7.55788	NA	14.8258	140.006	NA	78.6632	10.255	170.411	10.6229	11.7482	8.82011	13.203	NA	81.026	8.94893	87.8965	19.9051	9.1915	NA	71.0736	1.41094	58.9189	37.9325	5.04511	40.1651	2.56805	62.4056	90.5162	19.7066	59.0149	NA	12.4178	143.638	13.4444	15.987	126.861	8.35723	NA	6.362	9.15955	NA	110.726	NA	NA
O75691	UTP20	Small subunit processome component 20 homolog	UTP20_HUMAN	11.3907	17.2467	23.0786	11.7159	11.5269	7.33602	NA	17.2928	13.3926	37.4376	8.54206	14.616	7.41225	12.0019	48.5806	22.8204	13.1947	30.8332	10.8144	13.6982	8.87033	9.58894	8.47064	19.6747	13.6802	13.8271	43.7852	9.90053	19.4683	20.926	22.5943	14.6849	10.6032	13.6216	29.9381	9.64674	9.1621	31.9811	9.67011	7.63406	11.1466	14.7696	20.8395	21.1222	14.1453	23.5934
O75694	NUP155	Nuclear pore complex protein Nup155	NU155_HUMAN	21.2486	13.557	65.0352	23.3586	37.6363	26.0133	44.2666	54.4667	23.3432	143.968	29.8826	46.2693	22.772	33.8556	3.71212	71.1775	27.3369	103.747	46.5629	25.6211	24.0947	17.0148	19.7571	46.1734	37.8074	40.8054	126.766	23.9995	69.1192	70.6534	63.1108	35.1322	24.6222	29.8474	61.9446	28.6241	33.349	103.889	24.5096	27.0273	38.0353	30.0264	30.6397	61.5516	14.8057	20.6868
O75695	RP2	Protein XRP2	XRP2_HUMAN	11.9714	NA	23.8073	22.5851	60.5717	NA	NA	32.3231	9.14345	95.7573	9.59339	21.6099	16.7687	NA	NA	99.9404	16.8369	31.115	NA	5.12416	22.577	7.25499	14.0041	73.5323	7.03441	32.7152	62.5573	NA	26.5831	156.191	74.8768	10.2186	20.6697	9.59587	69.9014	28.0338	42.3504	461.655	21.9318	21.3825	57.0669	NA	NA	18.8224	NA	26.2641
O75717	WDHD1	WD repeat and HMG-box DNA-binding protein 1	WDHD1_HUMAN	22.4871	23.5401	67.5334	25.0872	47.4155	20.5051	NA	95.1381	38.3696	190.129	28.044	51.781	32.3855	34.5554	35.7459	49.4238	44.0036	97.4042	49.3779	24.9749	31.3362	26.0269	29.0918	65.786	67.4278	38.0036	146.358	36.6963	124.411	81.1075	59.2568	71.6331	35.2861	46.6287	85.3186	29.0183	49.0548	101.589	29.7482	37.9923	24.5935	32.043	23.9073	86.4203	29.9799	28.1735
O75718	CRTAP	Cartilage-associated protein	CRTAP_HUMAN	236.121	126.151	76.0079	139.127	202.089	17.4461	69.448	77.8416	207.823	367.381	117.809	328.153	187.566	42.4016	15.8424	129.142	167.83	223.561	79.4146	141.894	125.529	68.3962	69.6862	79.5863	57.4447	278.68	258.252	114.064	86.789	59.0479	475.17	67.4278	146.372	47.8926	113.459	205.23	235.849	93.6961	135.978	141.65	337.856	65.4989	82.1099	101.275	122.181	107.842
O75746	SLC25A12	Calcium-binding mitochondrial carrier protein Aralar1	CMC1_HUMAN	36.871	18.9757	45.4143	26.0224	21.363	NA	NA	73.1421	20.1091	136.659	10.5102	60.9998	22.4481	48.3744	NA	67.5581	20.7689	79.418	80.0095	19.3188	NA	NA	11.0363	30.4588	32.6594	34.9539	109.833	21.2136	87.3588	60.6675	79.4571	51.9874	8.21449	46.4682	52.2537	38.9379	44.2664	133.51	NA	23.8258	38.1153	29.3005	6.3645	74.2584	NA	7.77837
O75751	SLC22A3	Solute carrier family 22 member 3	S22A3_HUMAN	NA	NA	NA	NA	NA	NA	NA	NA	NA	NA	11.207	11.8688	NA	NA	NA	NA	6.34024	NA	NA	NA	NA	NA	NA	NA	NA	23.6493	NA	NA	NA	NA	39.3598	NA	NA	NA	NA	NA	NA	NA	NA	18.7027	20.1863	NA	NA	NA	NA	16.7389
O75752	B3GALNT1	UDP-GalNAc:beta-1,3-N-acetylgalactosaminyltransferase 1	B3GL1_HUMAN	NA	NA	NA	NA	NA	NA	NA	NA	NA	NA	NA	NA	NA	NA	NA	NA	NA	NA	NA	NA	NA	NA	NA	NA	NA	NA	NA	NA	NA	NA	NA	NA	NA	NA	NA	NA	NA	NA	NA	NA	NA	NA	NA	NA	NA	NA
O75781	PALM	Paralemmin-1	PALM_HUMAN	37.5912	2.90641	33.7052	33.5649	46.993	NA	NA	NA	21.9752	39.2964	27.1009	27.3638	22.2802	NA	NA	15.3882	9.52667	31.3263	5.98365	44.7753	31.2315	18.4098	20.8856	26.2581	16.1323	53.2461	38.0796	33.3491	15.1839	26.053	93.8936	22.4017	25.7578	13.4477	NA	33.4369	45.0639	26.7088	6.71789	37.7398	73.3244	42.7889	23.2091	16.5024	11.1474	15.6636
O75787	ATP6AP2	Renin receptor	RENR_HUMAN	21.631	5.77484	44.2451	33.679	50.3988	5.93446	NA	51.7551	36.3167	97.7594	31.1368	50.4865	28.4983	NA	NA	94.3823	22.5567	122.479	55.5954	23.5871	26.4276	17.0527	12.0492	40.2302	26.45	57.496	102.582	71.8675	50.4029	60.9011	81.7297	34.9032	NA	26.1583	79.9274	21.4922	32.3219	54.376	32.1678	17.517	44.0895	94.8396	27.1822	51.7407	14.0611	9.39646
O75792	RNASEH2A	Ribonuclease H2 subunit A	RNH2A_HUMAN	18.5583	27.2078	6.07083	19.4867	23.805	NA	NA	16.8656	20.5607	45.448	19.3137	20.1527	11.5265	17.7375	NA	20.3222	NA	30.9845	38.0108	12.1407	14.159	NA	NA	NA	11.0104	14.0759	21.9518	25.1895	30.5029	19.7556	28.984	8.5373	NA	21.2012	19.878	12.8954	7.42335	22.2366	28.8861	8.9353	24.977	23.1791	NA	20.1028	9.33377	26.0249
O75794	CDC123	Cell division cycle protein 123 homolog	CD123_HUMAN	27.6635	14.0412	35.347	20.8178	24.0505	15.7396	NA	47.7682	NA	79.3351	14.2515	49.3471	13.6074	7.24549	NA	39.8638	28.5583	63.3984	17.773	32.5831	12.375	14.2194	3.6923	51.7667	32.2469	29.0866	47.1121	24.0965	46.3421	33.2604	44.0348	30.6061	NA	21.8527	69.5562	15.8367	19.7535	58.0801	12.4444	26.7148	27.8265	17.3279	28.7404	59.5366	10.8901	16.1447
O75815	BCAR3	Breast cancer anti-estrogen resistance protein 3	BCAR3_HUMAN	NA	NA	NA	NA	6.3998	NA	NA	10.5135	NA	19.6116	2.02649	35.8673	13.3349	NA	NA	NA	NA	11.0291	NA	5.34024	NA	NA	NA	NA	NA	11.4359	NA	NA	NA	NA	15.7234	NA	NA	NA	2.42378	NA	11.8331	7.63235	NA	9.81945	17.5294	NA	18.3451	NA	NA	NA
O75817	POP7	Ribonuclease P protein subunit p20	POP7_HUMAN	NA	NA	31.0113	19.5599	12.4913	NA	NA	36.321	33.2824	97.6399	NA	36.5862	29.4718	1.87832	NA	44.9103	6.66484	29.641	NA	NA	NA	10.816	NA	NA	10.8247	33.8753	121.072	NA	14.7949	74.6061	42.7325	NA	24.5362	27.7276	37.9409	22.4578	24.4962	56.2154	NA	25.6121	55.8914	26.1107	NA	40.3489	NA	3.74608
O75818	RPP40	Ribonuclease P protein subunit p40	RPP40_HUMAN	NA	NA	10.0804	2.61734	NA	11.2628	NA	7.1787	18.3485	36.1673	11.837	18.4281	12.2709	NA	NA	17.6553	22.1397	15.3634	36.1574	17.4612	15.3987	34.5291	4.73988	25.7207	26.7037	2.48303	50.4378	22.5574	16.5438	26.9179	22.914	19.6258	11.2853	13.4029	18.5703	19.6154	16.7511	11.757	10.0287	31.9743	NA	20.6238	8.31814	17.9734	20.1984	NA
O75821	EIF3G	Eukaryotic translation initiation factor 3 subunit G	EIF3G_HUMAN	156.899	139.926	91.6005	179.681	307.715	110.521	46.4968	276.968	163.457	696.648	176.852	297.516	168.046	55.4762	51.8299	299.723	133.889	379.095	116.715	143.043	163.144	123.331	114.383	239.587	228.347	183.019	476.95	153.657	287.883	382.984	427.417	273.151	114.744	171.008	359.738	165.666	228.895	520.929	130.95	192.094	221.227	202.487	182.999	304.455	102.971	122.814
O75822	EIF3J	Eukaryotic translation initiation factor 3 subunit J	EIF3J_HUMAN	137.263	127.539	61.5847	142.922	239.761	109.013	34.0932	222.805	167.727	534.573	204.664	277.882	155.98	62.291	56.5233	232.918	126.678	317.638	144.307	137.651	142.979	105.174	95.1044	196.883	159.488	196.64	438.699	194.522	222.306	299.295	379.555	224.504	158.935	152.801	285.703	157.175	186.734	377.456	129.784	186.654	202.021	188.915	178.304	268.539	94.6438	134.07
O75828	CBR3	Carbonyl reductase [NADPH] 3	CBR3_HUMAN	37.2876	29.6511	83.7053	43.5909	54.6803	45.6438	11.3787	92.0577	35.8808	489.227	45.0584	39.2734	46.0489	124.151	27.1628	293.857	34.077	278.407	133.457	31.3581	48.6248	44.7807	48.3193	336.45	190.427	25.3163	73.437	45.8006	159.164	120.883	47.4477	156.435	43.8721	136.323	253.39	17.8348	70.646	387.854	55.5082	35.1739	33.2763	46.2707	67.4547	71.8034	33.5213	25.0103
O75829	CNMD	Leukocyte cell-derived chemotaxin 1	CNMD_HUMAN	NA	NA	NA	NA	NA	NA	NA	NA	NA	NA	NA	NA	NA	NA	NA	NA	NA	NA	NA	NA	NA	NA	NA	NA	NA	NA	NA	NA	NA	NA	NA	NA	NA	NA	NA	NA	NA	NA	NA	NA	NA	NA	NA	NA	NA	NA
O75832	PSMD10	26S proteasome non-ATPase regulatory subunit 10	PSD10_HUMAN	30.6685	15.9554	22.1062	37.2681	58.1247	27.835	22.0891	46.2461	33.3927	122.823	29.0634	62.4961	29.8925	21.888	NA	54.3096	31.8699	53.8939	33.3209	24.1571	29.1848	17.5401	14.4354	54.2483	21.8444	50.0865	24.6611	37.0672	34.5725	98.5084	71.0622	31.1506	25.3335	35.1135	65.1967	47.7416	35.0482	90.191	24.645	31.7003	63.8694	56.1213	36.4804	47.5646	9.28443	17.7288
O75843	AP1G2	AP-1 complex subunit gamma-like 2	AP1G2_HUMAN	35.0337	24.5693	31.2095	33.2171	55.4402	29.9014	3.44804	72.8158	24.0535	161.984	26.8472	56.7656	36.6639	34.5461	11.8299	79.3136	40.2928	69.3264	21.2009	12.9335	32.4121	30.1833	22.1926	38.4094	32.443	42.0112	110.472	36.7336	60.899	70.774	71.8786	38.7928	19.0681	17.3474	84.3295	35.3566	41.7335	122.375	38.3	41.9827	40.5958	33.6794	43.7077	34.1764	22.7022	29.1979
O75844	ZMPSTE24	CAAX prenyl protease 1 homolog	FACE1_HUMAN	73.4812	25.3986	57.6631	42.2489	71.3417	9.39499	NA	64.8136	39.6975	179.216	49.434	73.587	37.1359	33.6478	54.8082	106.368	45.877	129.332	64.8953	30.885	32.5923	17.62	18.1342	45.4939	31.5718	58.8079	184.695	38.0513	84.5302	129.997	106.282	68.98	22.606	31.709	108.005	44.2048	75.1056	157.772	41.4048	53.7077	52.4879	59.1487	53.3626	52.3089	NA	24.7789
O75845	SC5D	Lathosterol oxidase	SC5D_HUMAN	NA	NA	NA	13.1092	42.3182	NA	NA	92.36	24.694	177.956	NA	54.0082	51.2994	NA	NA	50.0366	9.14408	NA	NA	13.8749	19.5348	NA	NA	NA	NA	NA	188.731	NA	41.1596	58.0449	62.9806	22.4273	NA	NA	108.308	NA	NA	70.8395	NA	9.81724	NA	NA	NA	118.001	NA	NA
O75865	TRAPPC6A	Trafficking protein particle complex subunit 6A	TPC6A_HUMAN	NA	NA	NA	NA	NA	NA	NA	4.05903	NA	NA	NA	NA	NA	NA	NA	NA	NA	NA	NA	NA	NA	NA	NA	NA	NA	NA	NA	NA	NA	10.8426	NA	NA	NA	NA	NA	NA	NA	NA	NA	NA	NA	NA	NA	NA	NA	NA
O75874	IDH1	Isocitrate dehydrogenase [NADP] cytoplasmic	IDHC_HUMAN	210.49	236.946	50.7257	92.8531	256.968	77.2725	22.7416	340.216	239.296	1277.5	161.716	148.64	149.331	44.8125	26.7591	357.19	369.146	544.345	302.017	318.474	189.182	118.863	66.1259	593.856	163.643	319.543	104.975	182.103	301.63	379.939	425.503	246.512	154.297	142.843	315.371	120.542	217.049	506.402	514.833	162.903	294.638	345.182	619.255	481.101	44.444	178.701
O75879	GATB	Glutamyl-tRNA(Gln) amidotransferase subunit B, mitochondrial	GATB_HUMAN	NA	NA	NA	NA	17.3988	NA	NA	23.3341	13.6139	21.6229	NA	35.8274	NA	NA	NA	25.3372	NA	43.0412	NA	NA	NA	NA	NA	NA	NA	NA	36.4677	NA	30.8244	33.739	NA	18.7628	NA	NA	23.2243	NA	14.135	36.3001	NA	22.7643	NA	NA	NA	NA	NA	NA
O75880	SCO1	Protein SCO1 homolog, mitochondrial	SCO1_HUMAN	47.4292	17.9434	43.4723	22.833	35.9635	NA	NA	66.9858	22.7997	257.175	20.9859	39.9903	22.1391	32.1151	NA	89.8194	29.2691	115.858	NA	8.36919	NA	11.6957	15.1148	50.3723	35.3608	21.8105	260.916	26.6273	134.559	104.269	82.5083	70.829	36.3334	25.8829	54.7336	47.6538	36.7313	161.034	32.5057	33.9403	34.8831	13.4228	NA	101.99	NA	NA
O75881	CYP7B1	Cytochrome P450 7B1	CP7B1_HUMAN	NA	NA	NA	NA	NA	NA	NA	NA	NA	NA	NA	NA	NA	NA	NA	NA	NA	16.0346	NA	NA	NA	NA	2.87099	NA	NA	NA	NA	NA	NA	NA	NA	NA	10.2813	NA	NA	NA	NA	NA	NA	NA	NA	NA	NA	NA	NA	NA
O75882	ATRN	Attractin	ATRN_HUMAN	NA	NA	NA	NA	NA	NA	NA	18.3602	18.7358	11.8192	NA	NA	6.89143	NA	NA	NA	NA	NA	20.2175	NA	5.11124	NA	NA	NA	25.2648	NA	NA	8.43514	1.30834	NA	9.00357	NA	NA	NA	NA	NA	3.46384	NA	NA	9.55484	NA	NA	NA	NA	NA	3.37577
O75884	RBBP9	Serine hydrolase RBBP9	RBBP9_HUMAN	18.2128	NA	NA	16.0765	19.1525	NA	NA	NA	13.5053	45.6197	30.9865	49.4561	18.4032	NA	NA	20.7358	NA	60.2204	NA	39.744	14.0881	NA	NA	NA	NA	20.7278	NA	NA	8.61502	22.3802	58.3764	29.4313	16.9764	NA	28.3719	NA	30.2031	37.9944	41.9096	10.1238	35.6329	43.8039	27.8594	NA	NA	NA
O75886	STAM2	Signal transducing adapter molecule 2	STAM2_HUMAN	NA	7.81973	NA	23.5675	46.5393	21.5834	NA	21.9979	16.3064	43.5654	2.80093	36.6477	19.2308	NA	NA	30.2379	18.5367	28.4971	NA	20.1036	42.4956	3.2463	NA	10.4573	18.195	20.514	37.9749	20.4747	4.93452	34.8633	44.8575	41.7646	19.2839	16.9504	29.3047	28.2293	31.9104	47.1847	12.4031	25.2664	26.4899	8.94661	18.8014	16.8366	NA	12.5958
O75896	TUSC2	Tumor suppressor candidate 2	TUSC2_HUMAN	NA	NA	NA	NA	NA	NA	NA	NA	NA	26.4625	NA	NA	NA	NA	NA	NA	NA	NA	NA	NA	NA	NA	NA	NA	NA	NA	NA	NA	NA	NA	14.1421	NA	NA	NA	NA	NA	NA	NA	NA	NA	NA	NA	NA	NA	NA	NA
O75907	DGAT1	Diacylglycerol O-acyltransferase 1	DGAT1_HUMAN	NA	NA	NA	NA	NA	NA	NA	NA	NA	NA	NA	NA	6.3356	NA	NA	3.84993	NA	29.0681	33.7743	NA	NA	NA	NA	NA	NA	NA	14.5513	NA	NA	4.35523	NA	NA	NA	NA	NA	NA	2.61911	NA	NA	NA	NA	NA	NA	NA	NA	NA
O75909	CCNK	Cyclin-K	CCNK_HUMAN	53.6386	17.0993	15.4734	11.9113	21.5766	NA	NA	14.3771	19.7164	47.9175	9.77895	4.88876	5.6349	2.5755	NA	18.044	NA	23.4451	16.1936	11.3616	18.9708	11.612	5.16104	47.7526	14.4375	27.334	27.2136	8.5349	44.7577	36.1244	38.3728	32.4947	18.7042	16.655	25.7605	11.0807	28.9512	24.1407	15.416	20.3577	40.4458	40.7803	17.7122	30.1233	22.9565	14.723
O75915	ARL6IP5	PRA1 family protein 3	PRAF3_HUMAN	69.298	21.3369	4.13779	35.9695	111.787	31.8631	NA	83.9821	53.8281	199.694	55.0564	129.991	68.0814	22.4471	NA	200.596	39.9617	113.026	28.9976	42.9797	76.5883	22.3614	20.7898	82.7238	21.9806	125.802	231.818	52.6107	32.8617	90.3292	157.11	58.8675	28.2241	26.5135	133.076	147.735	90.1479	257.495	47.8129	43.712	107.102	56.5855	49.3998	64.781	NA	30.9098
O75923	DYSF	Dysferlin	DYSF_HUMAN	NA	NA	10.4405	NA	NA	12.1379	NA	23.4949	NA	48.8095	NA	NA	NA	5.65591	NA	45.2647	NA	12.9519	5.54257	5.92198	NA	NA	NA	19.7236	6.39811	10.6206	43.9062	NA	17.0192	29.9675	10.9204	12.4771	NA	6.55131	27.2158	NA	44.513	94.4452	NA	NA	3.62326	24.2774	NA	18.1105	NA	NA
O75925	PIAS1	E3 SUMO-protein ligase PIAS1	PIAS1_HUMAN	NA	NA	7.18012	12.4536	8.58116	NA	NA	15.6283	NA	34.337	6.40827	32.2769	NA	8.80526	NA	28.6589	23.7383	8.16576	5.58921	42.712	13.9281	13.2816	NA	NA	NA	NA	35.2589	NA	NA	20.3842	16.323	NA	NA	28.0616	28.0403	19.7547	18.0948	14.6582	NA	NA	16.807	NA	NA	20.2682	3.58802	NA
O75928	PIAS2	E3 SUMO-protein ligase PIAS2	PIAS2_HUMAN	NA	3.54013	NA	NA	NA	NA	NA	NA	1.53342	5.70915	NA	NA	NA	NA	NA	NA	NA	NA	NA	NA	NA	NA	NA	NA	NA	8.42688	NA	5.5028	NA	NA	NA	NA	NA	NA	NA	NA	NA	NA	NA	NA	NA	NA	NA	NA	NA	NA
O75934	BCAS2	Pre-mRNA-splicing factor SPF27	SPF27_HUMAN	16.026	13.9142	18.0612	14.0285	17.7379	3.77661	NA	35.2797	22.1314	66.8367	28.7079	31.8169	13.1173	9.81615	NA	43.6394	13.6354	42.6222	20.2085	15.4649	30.4215	13.6897	10.173	45.4438	29.1439	26.0843	51.5073	18.3163	30.577	57.0265	45.1356	32.3562	14.0475	24.1297	31.7337	10.8405	25.677	53.8235	21.9095	22.738	49.631	17.0509	19.0655	37.862	16.0424	27.0159
O75935	DCTN3	Dynactin subunit 3	DCTN3_HUMAN	71.8007	32.1336	30.963	65.7019	164.256	42.2356	47.8025	97.8786	105.874	189.903	80.4047	137.582	74.5802	22.5327	1.87477	114.574	81.864	110.533	66.5943	89.5814	76.1766	49.2749	41.9997	70.3424	55.1657	121.394	148.425	92.6352	87.1767	122.842	289.886	71.1158	64.7721	53.7085	110.477	123.874	143.599	240.354	58.9378	97.1181	120.952	73.0729	87.4226	82.9319	37.2483	71.1339
O75937	DNAJC8	DnaJ homolog subfamily C member 8	DNJC8_HUMAN	127.078	103.975	101.08	187.191	214.491	125.789	43.633	271.644	179.098	610.59	184.912	229.723	148.667	62.9103	83.2063	300.571	139.153	311.017	162.092	103.005	172.423	136.576	114.865	244.126	175.04	227.787	366.504	206.082	285.622	329.697	359.954	253.366	113.451	196.081	328.865	147.239	165.123	352.088	150.866	193.878	191.528	193.374	204.939	238.031	122.718	177.551
O75940	SMNDC1	Survival of motor neuron-related-splicing factor 30	SPF30_HUMAN	39.1859	NA	32.2363	16.7311	37.2164	19.3938	NA	78.3749	37.4905	94.1508	28.1522	40.9322	24.4401	9.99507	20.4593	70.6724	38.6854	49.5166	NA	25.2336	16.4642	31.0145	16.3305	44.8169	34.4465	38.9718	98.3932	20.6421	42.0197	40.5081	68.7743	42.9018	30.5218	38.6612	73.2299	31.8927	34.2833	64.594	18.7946	46.8078	63.6615	42.8339	41.3434	81.2627	NA	27.7301
O75943	RAD17	Cell cycle checkpoint protein RAD17	RAD17_HUMAN	3.05615	NA	NA	NA	NA	27.4028	NA	NA	NA	2.5738	21.794	4.75319	18.2426	2.13659	NA	NA	NA	NA	NA	6.57903	NA	NA	6.20925	8.98756	3.61096	NA	NA	NA	5.7262	19.9424	NA	1.98297	NA	NA	3.90126	13.9894	4.58749	NA	NA	NA	4.04117	NA	NA	NA	NA	NA
O75947	ATP5PD	ATP synthase subunit d, mitochondrial	ATP5H_HUMAN	165.521	87.771	257.123	151.368	318.417	56.7052	3.8185	234.044	142.977	1110.1	164.689	381.285	156.9	182.891	NA	388.837	138.402	530.872	277.406	123.444	147.045	61.8627	105.266	215.718	133.724	288.014	990.422	124.122	520.169	368.522	528.485	273.372	105.091	137.178	339.14	175.869	239.272	668.632	118.952	193.555	252.367	136.047	81.4875	360.125	NA	104.954
O75953	DNAJB5	DnaJ homolog subfamily B member 5	DNJB5_HUMAN	NA	NA	NA	NA	NA	NA	NA	NA	NA	NA	NA	NA	NA	NA	NA	NA	NA	NA	NA	NA	NA	NA	NA	NA	NA	NA	NA	NA	NA	NA	NA	NA	NA	NA	NA	NA	NA	NA	NA	NA	NA	NA	NA	NA	NA	NA
O75954	TSPAN9	Tetraspanin-9	TSN9_HUMAN	NA	NA	NA	NA	NA	NA	NA	NA	NA	NA	13.4142	19.1887	NA	NA	NA	26.3468	27.1981	NA	NA	36.5226	NA	NA	15.5229	38.4188	NA	35.4374	NA	NA	NA	NA	NA	NA	NA	NA	NA	NA	54.0864	63.6441	56.7605	NA	NA	NA	NA	NA	NA	NA
O75955	FLOT1	Flotillin-1	FLOT1_HUMAN	17.8037	27.8837	21.5188	13.8558	41.1638	27.3613	NA	43.7165	20.1761	94.33	22.2925	37.0365	27.9951	19.6005	NA	37.8919	14.6546	67.9261	NA	25.3856	20.6742	15.984	21.253	22.0419	14.7804	40.8417	92.8915	30.2223	57.9413	46.9328	70.9602	25.8982	20.2476	13.2156	46.3309	25.3251	56.586	49.2672	25.1425	32.8944	28.5744	20.5093	30.6785	28.7454	8.22272	18.083
O75962	TRIO	Triple functional domain protein	TRIO_HUMAN	31.9708	124.344	22.4019	55.0771	69.6662	40.4478	221.4	83.3405	22.7391	136.006	42.1594	49.0729	69.0414	65.0216	34.3372	75.0627	33.1524	69.4211	NA	80.8289	69.069	30.0997	34.2021	54.7834	50.2074	79.0602	79.5171	34.4677	72.4353	95.9399	86.5576	71.9986	58.9772	65.6395	133.844	42.3092	75.6369	110.407	78.4093	59.5588	57.4377	92.441	56.2758	55.7215	NA	50.8561
O75964	ATP5MG	ATP synthase subunit g, mitochondrial	ATP5L_HUMAN	164.051	57.5253	267.985	117.568	228.02	37.4151	172.268	150.111	99.1648	641.073	124.11	209.656	101.299	123.281	64.3182	304.005	87.3431	371.671	210.151	85.3985	108.512	55.946	54.0573	142.32	102.466	190.051	579.377	118.759	287.169	239.678	403.06	224.492	78.0549	126.717	241.884	135.427	215.751	473.248	108.332	131.127	206.525	125.846	65.3813	243.36	NA	88.0076
O75970	MPDZ	Multiple PDZ domain protein	MPDZ_HUMAN	4.42863	7.12778	9.90472	17.7487	22.3707	7.9391	NA	15.3083	13.5521	31.4096	18.0127	24.2133	10.4595	NA	NA	24.3062	14.5568	20.34	79.3311	13.2821	17.806	18.0127	11.6867	NA	16.5053	33.4175	27.7268	10.9512	14.9277	12.7769	54.5594	15.3406	10.3621	NA	16.6057	13.6103	14.4733	18.184	15.4972	23.4661	27.5829	18.9101	NA	11.2288	NA	8.78399
O75976	CPD	Carboxypeptidase D	CBPD_HUMAN	13.8726	NA	15.635	9.87181	19.1301	10.7282	NA	17.5286	7.4478	50.0956	25.9954	11.0061	10.2402	7.49235	NA	17.7917	NA	26.7507	NA	6.92982	10.5943	NA	NA	12.8871	15.1668	20.8893	40.0969	NA	15.2551	29.2327	12.154	17.8265	NA	18.3792	30.9862	22.8673	13.754	47.4765	4.66555	13.4469	18.7833	12.9632	NA	17.9932	1.74653	9.77704
O76003	GLRX3	Glutaredoxin-3	GLRX3_HUMAN	218.406	112.96	135.777	169.365	386.328	112.893	17.4396	655.085	173.084	1676.87	252.168	454.236	187.42	116.97	32.5389	784.815	147.476	834.56	177.192	160.889	153.055	89.8745	108.539	488.395	241.166	218.572	209.481	157.831	518.035	684.876	630.372	471.786	140.491	284.097	687.671	162.857	227.961	1442.29	142.615	144.229	270.279	168.486	127.925	640.435	29.8064	99.024
O76011	KRT34	Keratin, type I cuticular Ha4	KRT34_HUMAN	NA	NA	NA	NA	NA	NA	NA	NA	NA	NA	NA	NA	NA	NA	NA	NA	NA	NA	NA	NA	NA	NA	NA	NA	NA	NA	NA	NA	NA	NA	NA	NA	NA	NA	NA	NA	NA	NA	NA	NA	NA	NA	NA	NA	NA	NA
O76013	KRT36	Keratin, type I cuticular Ha6	KRT36_HUMAN	NA	NA	NA	NA	NA	NA	NA	NA	NA	NA	NA	NA	NA	NA	NA	NA	NA	NA	NA	NA	NA	NA	NA	NA	NA	NA	NA	NA	NA	NA	NA	NA	NA	NA	NA	NA	NA	NA	NA	NA	NA	NA	NA	NA	NA	NA
O76021	RSL1D1	Ribosomal L1 domain-containing protein 1	RL1D1_HUMAN	210.067	142.803	93.6352	152.777	189.124	76.8519	42.6475	337.842	134.754	908.498	123.932	299.246	126.768	186.678	33.6918	365.32	98.2879	451.065	132.832	124.979	146.375	90.8212	98.6027	393.652	252.093	212.915	1262.53	139.01	344.934	408.124	364.346	277.894	133.569	175.089	390.826	134.105	178.758	592.057	151.05	135.545	201.779	180.39	114.707	548.425	44.5554	85.4155
O76024	WFS1	Wolframin	WFS1_HUMAN	NA	19.1398	31.6511	11.4419	10.0571	NA	NA	24.4206	12.5459	88.0033	11.7724	14.0002	13.3822	11.0972	NA	28.8343	23.3182	26.9352	32.9692	11.6025	NA	11.0692	NA	20.7786	8.55181	13.9593	52.215	NA	25.9736	22.2005	12.4559	15.2963	NA	4.99893	17.7259	11.5518	12.1242	41.3805	3.59587	15.3501	15.7166	11.7992	NA	25.2833	NA	5.36365
O76027	ANXA9	Annexin A9	ANXA9_HUMAN	NA	NA	NA	19.7134	NA	NA	NA	15.074	NA	119.948	32.7524	NA	NA	6.31715	NA	59.6011	NA	90.7727	NA	NA	48.6946	NA	NA	40.8316	15.2236	NA	20.2301	NA	30.9162	35.9174	NA	21.7054	NA	9.06938	21.1671	NA	NA	68.2738	NA	NA	21.2404	NA	NA	NA	NA	NA
O76031	CLPX	ATP-dependent Clp protease ATP-binding subunit clpX-like, mitochondrial	CLPX_HUMAN	27.8491	18.5923	37.9846	18.0605	38.91	5.5647	107.592	51.0145	12.1161	90.398	13.3611	33.4021	20.5805	17.2179	NA	46.2847	16.7583	82.5028	25.9112	16.3954	10.6303	13.6282	18.2005	24.6052	24.301	31.661	132.125	20.4315	53.2586	42.8007	55.661	38.2916	14.2633	20.3036	41.379	25.6349	24.6082	66.328	18.3979	27.4216	44.4913	23.4645	27.8605	52.1161	NA	16.6548
O76041	NEBL	Nebulette	NEBL_HUMAN	NA	NA	NA	NA	NA	NA	NA	8.37694	4.00937	14.5129	NA	NA	NA	NA	NA	NA	NA	23.6989	NA	NA	NA	NA	NA	6.33836	NA	12.7824	NA	NA	NA	7.01438	NA	NA	NA	NA	8.6387	NA	NA	33.9572	NA	5.43206	NA	NA	25.8522	NA	NA	NA
O76054	SEC14L2	SEC14-like protein 2	S14L2_HUMAN	NA	NA	NA	NA	NA	NA	NA	NA	NA	NA	NA	NA	NA	NA	NA	NA	NA	NA	NA	NA	NA	NA	NA	NA	NA	NA	NA	NA	NA	NA	NA	NA	NA	NA	NA	NA	NA	NA	NA	NA	NA	NA	NA	NA	NA	NA
O76062	TM7SF2	Delta(14)-sterol reductase TM7SF2	ERG24_HUMAN	NA	NA	NA	NA	NA	NA	NA	NA	NA	NA	NA	NA	NA	NA	NA	NA	NA	NA	NA	NA	NA	NA	NA	NA	NA	NA	NA	NA	NA	NA	NA	NA	NA	NA	NA	NA	NA	NA	NA	NA	NA	15.79	NA	NA	NA	NA
O76070	SNCG	Gamma-synuclein	SYUG_HUMAN	NA	NA	NA	NA	NA	NA	NA	10.8124	8.24469	40.4924	NA	4.85326	13.2421	NA	NA	40.1358	NA	39.2607	NA	NA	NA	NA	NA	NA	NA	NA	NA	NA	NA	NA	21.6236	NA	7.40292	NA	NA	19.0371	NA	13.1621	NA	NA	NA	NA	5.52015	23.0398	NA	NA
O76071	CIAO1	Probable cytosolic iron-sulfur protein assembly protein CIAO1	CIAO1_HUMAN	18.996	18.35	26.8294	24.896	21.4206	NA	NA	55.9214	32.4729	159.145	20.2544	75.1117	19.1946	17.2992	NA	87.0093	23.2476	74.0838	34.9217	20.6115	13.3979	13.4536	13.1952	67.3379	27.6423	24.8666	124.749	13.6082	67.8436	86.1215	103.694	52.026	30.5804	22.549	94.1514	56.3622	27.698	168.388	16.9749	34.3255	38.8283	38.1958	NA	62.6013	NA	15.5939
O76074	PDE5A	cGMP-specific 3',5'-cyclic phosphodiesterase	PDE5A_HUMAN	NA	NA	NA	9.58447	11.3723	NA	NA	NA	22.9902	16.0036	12.1241	18.5458	9.12951	3.4448	15.3697	15.0876	23.9359	13.9695	20.3835	NA	5.32289	10.8962	NA	20.9043	8.33294	NA	NA	30.9344	4.18486	9.37662	5.59797	NA	NA	6.32794	9.89015	9.23542	NA	NA	7.10991	16.4924	19.1924	4.21935	NA	5.95978	NA	NA
O76075	DFFB	DNA fragmentation factor subunit beta	DFFB_HUMAN	NA	NA	NA	NA	NA	NA	NA	NA	NA	5.14019	7.2584	13.6385	NA	NA	NA	5.77483	4.23284	NA	NA	5.41902	NA	NA	NA	NA	NA	NA	NA	NA	NA	7.12594	NA	NA	NA	NA	NA	NA	NA	NA	NA	NA	NA	NA	NA	NA	NA	5.25271
O76080	ZFAND5	AN1-type zinc finger protein 5	ZFAN5_HUMAN	19.3186	NA	NA	3.69718	1.60623	NA	NA	NA	19.8057	NA	6.41617	5.43749	17.3858	NA	NA	9.759	NA	NA	NA	NA	12.9104	NA	NA	NA	18.4723	NA	NA	11.6801	11.366	5.97624	13.3008	NA	NA	NA	11.2943	NA	NA	NA	10.0199	NA	NA	NA	26.4639	NA	NA	NA
O76094	SRP72	Signal recognition particle subunit SRP72	SRP72_HUMAN	61.7116	52.4069	53.1887	59.3217	97.0716	40.2099	14.1652	93.4877	63.2746	267.823	64.4525	124.297	62.1935	40.695	21.119	106.124	54.3494	140.792	70.4242	59.2672	64.686	48.5032	38.0948	81.772	69.9643	99.7152	195.729	51.625	101.492	119.35	145.44	79.7493	46.7897	46.5205	104.79	70.5499	81.4926	195.991	56.2138	58.307	80.7665	69.4805	51.0634	99.434	26.2969	55.1839
O94759	TRPM2	Transient receptor potential cation channel subfamily M member 2	TRPM2_HUMAN	NA	NA	NA	NA	NA	NA	NA	NA	NA	NA	NA	NA	NA	NA	NA	NA	NA	NA	NA	NA	NA	NA	NA	NA	NA	NA	NA	NA	NA	NA	NA	NA	NA	NA	NA	NA	NA	NA	NA	NA	NA	NA	NA	NA	NA	NA
O94760	DDAH1	N(G),N(G)-dimethylarginine dimethylaminohydrolase 1	DDAH1_HUMAN	25.6212	NA	NA	13.2303	39.0628	21.167	NA	152.703	10.1041	522.313	28.8564	37.3229	NA	NA	NA	270.436	NA	159.346	46.4015	14.1103	18.3522	6.93365	23.8063	132.605	72.2839	NA	28.1919	NA	153.867	242.398	39.0088	116.409	22.246	38.2657	412.176	18.804	34.2304	350.884	12.1267	19.6384	23.2108	63.1278	32.816	116.822	NA	NA
O94762	RECQL5	ATP-dependent DNA helicase Q5	RECQ5_HUMAN	NA	NA	NA	NA	NA	NA	NA	NA	NA	NA	NA	12.9716	NA	NA	NA	NA	NA	10.5703	NA	NA	NA	NA	NA	NA	NA	NA	NA	NA	NA	NA	NA	NA	NA	NA	NA	NA	NA	NA	NA	NA	13.357	NA	NA	NA	NA	NA
O94763	URI1	Unconventional prefoldin RPB5 interactor 1	RMP_HUMAN	16.0549	20.2568	5.3634	23.5695	15.0905	NA	NA	17.4037	26.1837	31.7625	15.0249	26.2645	21.1226	13.2414	6.39978	32.5797	21.1989	51.5801	NA	19.2364	16.0554	11.1156	NA	NA	24.206	32.3956	37.9405	15.729	28.8802	22.8675	31.9163	NA	NA	22.064	55.1373	19.8811	20.2435	44.8276	20.7511	32.419	11.9622	100.289	NA	17.4538	21.4907	15.0679
O94766	B3GAT3	Galactosylgalactosylxylosylprotein 3-beta-glucuronosyltransferase 3	B3GA3_HUMAN	NA	NA	NA	NA	NA	NA	NA	NA	NA	NA	NA	NA	12.1127	NA	NA	NA	NA	NA	NA	NA	NA	NA	NA	NA	NA	NA	NA	NA	NA	NA	NA	NA	NA	NA	NA	NA	NA	NA	NA	NA	NA	NA	NA	NA	NA	NA
O94768	STK17B	Serine/threonine-protein kinase 17B	ST17B_HUMAN	NA	NA	NA	NA	NA	NA	NA	NA	NA	33.9103	NA	NA	NA	NA	NA	NA	NA	NA	NA	NA	NA	NA	NA	NA	NA	NA	NA	NA	NA	NA	NA	NA	NA	NA	NA	NA	NA	NA	NA	NA	NA	NA	NA	NA	NA	NA
O94776	MTA2	Metastasis-associated protein MTA2	MTA2_HUMAN	39.4881	37.6267	20.9248	32.3065	58.5823	36.9654	14.7377	81.2249	38.5449	157.68	42.8918	90.2687	53.4066	25.8939	NA	85.8237	41.6992	80.0257	27.894	23.127	45.1132	28.1929	29.1915	77.4901	36.7112	71.1785	105.625	42.4612	42.8441	113.811	100.099	45.3745	40.4411	42.0212	111.863	38.7607	46.3648	119.879	48.2117	45.1051	53.6102	47.544	77.6286	52.7439	30.9066	24.4123
O94788	ALDH1A2	Retinal dehydrogenase 2	AL1A2_HUMAN	149.82	95.261	96.0786	111.65	347.293	186.815	45.632	266.572	209.437	707.29	NA	134.066	NA	129.893	128.046	282.722	105.991	276.124	242.955	242.109	189.398	82.9074	111.822	206.112	237.656	237.511	369.863	200.05	NA	NA	363.535	368.544	135.437	NA	354.616	249.463	264.05	282.909	NA	181.705	238.879	252.287	180.648	362.051	163.885	236.838
O94804	STK10	Serine/threonine-protein kinase 10	STK10_HUMAN	22.5867	13.9248	25.3723	20.6281	41.389	21.7742	NA	37.882	23.5545	118.756	38.5021	41.4969	22.9381	NA	14.8446	79.0568	40.8341	70.0065	NA	36.244	28.3194	23.371	20.821	33.6927	29.6555	34.1241	84.7225	18.3127	33.8397	111.639	42.9075	32.36	28.5041	17.0947	96.6119	33.3198	40.0527	208.947	24.2868	19.2419	29.4075	39.7216	93.1467	26.0038	NA	NA
O94806	PRKD3	Serine/threonine-protein kinase D3	KPCD3_HUMAN	NA	NA	NA	NA	NA	NA	NA	3.72609	NA	15.1293	NA	NA	3.42651	NA	NA	NA	NA	NA	8.99615	NA	NA	NA	NA	NA	NA	NA	NA	NA	NA	NA	NA	NA	NA	NA	NA	NA	NA	NA	NA	4.62707	NA	NA	NA	NA	NA	NA
O94808	GFPT2	Glutamine--fructose-6-phosphate aminotransferase [isomerizing] 2	GFPT2_HUMAN	187.666	157.441	165.632	168.509	742.574	114.435	60.9469	278.906	217.026	706.032	266.185	346.627	302.647	103.096	52.6266	261.285	238.03	314.519	200.464	229.654	223.195	159.23	127.244	271.573	188.467	268.078	233.242	184.782	297.332	210.282	622.66	275.354	190.688	182.23	359.184	363.08	350.702	246.01	209.161	183.085	268.924	254.842	174.115	315.821	95.8849	144.99
O94813	SLIT2	Slit homolog 2 protein	SLIT2_HUMAN	10.9235	NA	NA	4.85541	22.1821	11.4689	NA	NA	4.34915	7.05636	9.6338	NA	1.70493	NA	8.30617	2.93348	NA	NA	NA	NA	12.9425	NA	NA	NA	NA	NA	NA	NA	NA	NA	NA	NA	8.15938	NA	NA	10.4057	27.9483	NA	NA	17.1127	4.26603	NA	NA	NA	NA	NA
O94817	ATG12	Ubiquitin-like protein ATG12	ATG12_HUMAN	NA	NA	NA	20.0577	8.63918	NA	NA	11.4637	NA	15.7168	25.6733	NA	NA	NA	NA	NA	21.5218	26.7849	31.7936	3.27806	14.1063	NA	NA	NA	1.87079	NA	15.0043	82.9345	NA	10.1833	23.3324	NA	NA	NA	20.5201	14.4295	NA	NA	4.28775	1.88979	NA	NA	NA	14.8615	NA	NA
O94822	LTN1	E3 ubiquitin-protein ligase listerin	LTN1_HUMAN	12.2703	13.5457	21.437	10.1024	25.1187	NA	5.36038	22.4339	19.3401	42.4463	21.8156	21.5321	16.8931	6.24666	17.7479	19.0479	9.98397	28.1371	23.5954	11.8252	18.6847	16.9091	8.8832	18.1957	16.236	19.5749	15.1009	8.39461	22.8771	21.7038	29.1087	25.6258	20.2582	19.1343	31.2091	12.9026	20.6089	31.8974	15.9116	26.5604	15.0988	34.6599	NA	19.6976	4.73007	19.6161
O94823	ATP10B	Phospholipid-transporting ATPase VB	AT10B_HUMAN	706.786	389.034	437.955	633.043	951.826	429.532	83.4478	1130.49	737.542	2636.28	638.807	1234.68	680.928	443.559	128.852	1289.4	611.262	1449.04	621.035	582.706	774.656	412.124	388.419	1161.68	768.091	731.783	2568.2	744.973	1269.87	1445.24	1455.06	859.945	NA	669.41	1318.67	623.598	606.784	2172	573.014	682.557	690.016	588.559	516.122	1272.08	280.479	435.478
O94826	TOMM70	Mitochondrial import receptor subunit TOM70	TOM70_HUMAN	97.3684	48.3329	68.4678	56.3759	122.374	32.4499	NA	114.009	77.1609	329.47	90.6077	112.902	65.3342	58.9605	7.91711	144.493	57.0476	165.046	56.0398	59.6795	54.9756	44.0149	34.0907	56.8345	52.1019	130.417	325.126	70.887	161.834	151.934	188.173	103.571	44.9486	48.0861	135.091	59.8725	73.9897	227.72	44.6297	80.2198	106.79	46.2379	46.8544	102.742	11.5355	50.0068
O94827	PLEKHG5	Pleckstrin homology domain-containing family G member 5	PKHG5_HUMAN	NA	NA	NA	NA	NA	NA	NA	NA	NA	NA	NA	NA	NA	NA	NA	NA	NA	NA	NA	NA	NA	NA	NA	NA	NA	NA	NA	NA	NA	NA	NA	NA	NA	NA	NA	NA	NA	NA	NA	NA	NA	NA	NA	NA	NA	NA
O94829	IPO13	Importin-13	IPO13_HUMAN	NA	6.19557	11.4456	7.44997	14.9801	NA	NA	5.8775	NA	19.2286	NA	11.3718	NA	NA	NA	14.767	NA	10.4763	6.85762	NA	NA	NA	NA	12.7665	3.14242	8.23663	NA	NA	11.8267	12.1937	10.1677	NA	NA	NA	4.67037	8.72921	6.13703	17.2561	NA	NA	7.74562	NA	NA	9.72242	NA	NA
O94830	DDHD2	Phospholipase DDHD2	DDHD2_HUMAN	NA	NA	6.36459	NA	15.0484	4.07507	NA	22.9688	7.941	NA	6.59462	10.2694	NA	NA	NA	28.2286	1.50204	NA	NA	11.7128	NA	17.7926	NA	NA	4.68791	12.6452	NA	NA	NA	5.79998	14.3616	12.4858	NA	NA	NA	28.774	23.516	12.5022	NA	9.4253	30.5264	NA	NA	10.7245	NA	15.3349
O94832	MYO1D	Unconventional myosin-Id	MYO1D_HUMAN	14.5304	20.7915	9.22023	10.2774	31.1941	19.907	NA	15.2649	8.97092	19.9293	22.1305	19.5829	16.8475	13.9355	NA	15.1267	16.3347	19.4606	26.2453	21.3756	12.918	9.39745	14.5733	13.5511	7.75293	24.6775	14.2286	19.1126	16.803	8.53596	46.1632	16.2306	12.7398	10.357	22.6085	23.6857	21.8908	34.8104	12.854	16.6613	24.5047	16.9169	14.73	13.3873	13.5266	16.7732
O94842	TOX4	TOX high mobility group box family member 4	TOX4_HUMAN	21.7963	5.06695	NA	NA	20.8602	NA	NA	20.1351	23.9532	43.3547	NA	21.7936	21.9438	NA	NA	26.1782	NA	30.5926	NA	15.3632	11.651	NA	8.61571	21.8892	9.30518	19.6213	36.1305	16.1515	15.8721	12.6002	30.6794	NA	NA	10.8195	21.0556	4.73673	8.44914	48.3413	30.0003	5.11873	21.255	8.98146	17.6552	23.3265	NA	19.3562
O94851	MICAL2	[F-actin]-monooxygenase MICAL2	MICA2_HUMAN	NA	185.564	389.959	110.464	651.216	243.061	57.2706	144.466	NA	537.116	175.755	359.629	284.744	NA	NA	189.229	603.968	123.671	NA	110.768	224.118	NA	178.637	176.389	NA	148.411	247.321	204.644	386.177	161.156	496.636	118.458	88.8441	NA	336.069	249.78	144.636	146.707	NA	84.9308	84.2153	206.505	NA	163.187	NA	NA
O94855	SEC24D	Protein transport protein Sec24D	SC24D_HUMAN	130.963	90.3935	40.3652	95.0552	244.844	36.376	NA	62.6973	131.19	172.82	147.703	134.535	139.175	34.6208	9.73835	72.7109	71.9577	82.7108	63.277	122.274	138.991	84.5578	74.7853	52.3904	77.4053	160.201	104.452	115.093	101.633	81.3612	223.204	47.9912	99.8817	42.6112	71.5095	118.718	195.281	68.6477	111.582	152.683	174.119	66.8828	100.128	58.6194	34.2801	88.9578
O94856	NFASC	Neurofascin	NFASC_HUMAN	NA	NA	NA	NA	NA	NA	NA	9.33832	NA	NA	NA	NA	NA	NA	NA	NA	NA	NA	NA	NA	NA	NA	NA	NA	NA	NA	NA	NA	NA	NA	NA	NA	NA	NA	NA	NA	NA	22.5285	NA	NA	NA	NA	NA	NA	NA	NA
O94864	SUPT7L	STAGA complex 65 subunit gamma	ST65G_HUMAN	NA	NA	NA	NA	NA	NA	NA	7.77802	NA	NA	NA	NA	NA	NA	NA	NA	NA	NA	NA	NA	NA	NA	NA	NA	NA	12.9099	NA	NA	12.6425	NA	2.82586	NA	NA	NA	2.0758	NA	NA	NA	NA	NA	NA	NA	NA	NA	NA	NA
O94874	UFL1	E3 UFM1-protein ligase 1	UFL1_HUMAN	26.633	21.8354	33.1315	25.7379	55.7877	22.6239	NA	44.5536	34.505	123.082	30.6307	52.0279	28.0528	17.9856	16.3946	55.7519	28.463	73.7453	27.9936	35.3162	22.5086	14.67	13.679	39.0508	32.6721	47.844	106.967	24.5754	37.2234	59.8944	65.6888	44.2217	28.6996	26.1128	48.3974	31.7605	42.1094	91.9743	27.7211	39.2715	49.3012	29.3013	28.3493	48.1222	11.2482	23.1769
O94875	SORBS2	Sorbin and SH3 domain-containing protein 2	SRBS2_HUMAN	95.2826	NA	21.6873	10.0299	55.814	NA	NA	NA	NA	NA	34.9678	15.477	12.658	NA	NA	NA	NA	34.5581	NA	47.6407	8.45859	NA	2.97036	NA	6.45859	7.27837	50.584	NA	15.8842	NA	15.7595	16.7316	2.13019	NA	NA	47.258	NA	NA	NA	25.3089	NA	17.3422	NA	24.4933	NA	NA
O94876	TMCC1	Transmembrane and coiled-coil domains protein 1	TMCC1_HUMAN	16.5899	1.87089	NA	NA	NA	NA	NA	NA	NA	28.0503	NA	11.5004	NA	3.8474	NA	13.9524	NA	50.6735	NA	3.95885	NA	NA	NA	NA	NA	1.61867	13.8167	NA	12.8295	NA	NA	NA	NA	NA	13.5508	1.76989	NA	25.6481	NA	NA	9.06197	NA	NA	NA	NA	NA
O94880	PHF14	PHD finger protein 14	PHF14_HUMAN	NA	6.5658	NA	NA	4.37604	NA	NA	NA	17.3494	22.3587	NA	11.147	9.86847	6.94606	NA	5.88969	NA	8.74038	NA	NA	14.3257	NA	NA	NA	NA	19.6453	NA	NA	7.62285	NA	8.83597	NA	NA	NA	NA	NA	NA	NA	8.218	NA	NA	NA	NA	NA	3.35444	NA
O94885;Q9NSI8	SASH1;SAMSN1	SAM and SH3 domain-containing protein 1;SAM domain-containing protein SAMSN-1	SASH1_HUMAN;SAMN1_HUMAN	NA	NA	NA	NA	6.84505	NA	NA	NA	NA	8.9354	NA	NA	NA	NA	NA	NA	NA	NA	NA	NA	NA	NA	NA	NA	NA	NA	NA	NA	NA	5.59228	14.1552	NA	NA	NA	NA	NA	NA	14.0625	NA	NA	NA	NA	NA	NA	NA	NA
O94886	TMEM63A	CSC1-like protein 1	CSCL1_HUMAN	126.961	126.929	NA	NA	216.713	207.677	NA	145.549	84.0086	204.238	NA	123.856	166.148	NA	NA	152.143	139.703	156.066	158.269	83.0817	15.8408	NA	NA	173.014	113.393	172.823	NA	103.843	123.317	98.3218	133.255	NA	NA	129.314	140.212	125.418	NA	261.042	169.205	108.045	62.8392	163.515	NA	NA	149.182	NA
O94887	FARP2	FERM, ARHGEF and pleckstrin domain-containing protein 2	FARP2_HUMAN	NA	NA	NA	NA	12.0076	NA	NA	17.4662	7.91276	NA	3.46237	NA	NA	NA	NA	NA	NA	31.218	NA	NA	NA	NA	NA	NA	NA	NA	0.657852	NA	NA	29.222	NA	NA	NA	NA	NA	NA	NA	4.36169	NA	13.4418	NA	NA	NA	NA	NA	NA
O94888	UBXN7	UBX domain-containing protein 7	UBXN7_HUMAN	26.4887	14.5731	27.362	16.722	21.0938	20.7165	17.5379	30.3528	28.6925	80.2232	24.3609	28.1519	19.7854	9.05363	7.58575	30.3637	21.3173	44.7688	51.9245	21.6455	20.8446	17.4779	9.9767	35.7434	24.9038	26.1304	39.8843	20.4245	55.3986	40.8194	48.083	34.255	21.2873	24.9595	40.9903	24.3996	25.3099	42.3391	34.3431	17.7859	25.1748	30.5881	34.4863	33.4307	11.7691	12.907
O94889	KLHL18	Kelch-like protein 18	KLH18_HUMAN	3.62445	NA	NA	NA	NA	NA	NA	NA	NA	NA	NA	NA	NA	NA	NA	7.10716	NA	9.33494	41.1589	NA	10.4176	NA	NA	9.25529	NA	NA	NA	NA	NA	NA	NA	NA	NA	NA	NA	NA	NA	10.0037	NA	6.94474	16.1157	23.631	27.5213	4.0065	NA	NA
O94898	LRIG2	Leucine-rich repeats and immunoglobulin-like domains protein 2	LRIG2_HUMAN	NA	NA	NA	NA	NA	NA	NA	NA	NA	NA	NA	NA	NA	NA	NA	NA	NA	NA	NA	NA	NA	NA	NA	NA	NA	NA	NA	NA	NA	NA	NA	NA	NA	NA	NA	NA	NA	NA	NA	NA	NA	NA	NA	NA	NA	NA
O94901	SUN1	SUN domain-containing protein 1	SUN1_HUMAN	13.1141	3.72372	22.4196	7.09076	26.8481	NA	NA	14.82	13.7965	49.4986	9.65937	12.9145	13.2404	34.7549	NA	13.8485	21.0633	37.0705	23.0797	61.9565	4.11933	11.8208	NA	NA	14.0941	24.5283	55.8497	NA	12.4957	22.9361	20.9343	16.4719	4.26101	7.1926	21.2813	10.1922	14.9393	30.6501	8.99309	14.3944	20.289	14.6931	21.3744	21.4475	NA	NA
O94903	PLPBP	Pyridoxal phosphate homeostasis protein	PLPHP_HUMAN	19.4594	41.7801	20.0363	43.6807	85.3394	28.4549	NA	75.2286	39.7373	111.439	61.7624	86.363	39.1124	30.1883	14.6437	70.6452	35.008	62.8649	51.6254	53.6102	58.4061	43.5286	41.3717	20.7685	39.8004	51.4971	54.9655	45.8229	55.1505	70.3966	111.116	41.3228	32.8261	48.1074	78.8183	62.7593	95.3308	92.4959	40.8224	51.7664	59.0134	57.6468	16.2215	42.2143	29.2337	42.306
O94905	ERLIN2	Erlin-2	ERLN2_HUMAN	103.258	23.3336	104.528	76.7798	99.8848	30.4465	NA	98.6372	65.3618	201.053	62.6805	109.036	53.5379	28.7019	NA	121.865	69.6083	176.008	90.2405	64.9145	66.5324	37.933	36.1496	79.6808	46.5508	125.328	207.859	49.1468	71.3857	86.4888	228.252	58.6246	37.3945	19.5882	79.9696	85.4323	112.332	174.135	63.6272	74.9047	101.604	94.2037	61.9185	83.3844	8.74795	46.552
O94906	PRPF6	Pre-mRNA-processing factor 6	PRP6_HUMAN	40.9805	34.1366	65.2794	34.78	59.0357	20.038	NA	74.5968	46.2621	235.866	37.5518	78.5662	44.8518	31.8387	16.7251	78.1176	48.3918	131.81	59.8046	34.8861	35.6114	23.2105	26.2665	76.2769	50.3405	47.1952	189.916	37.2282	84.5401	91.4971	108.636	57.4378	32.1891	43.4289	89.8517	35.5146	39.3286	150.017	37.0675	37.2155	47.7421	40.7642	34.1621	83.4745	27.311	32.1527
O94910	ADGRL1	Adhesion G protein-coupled receptor L1	AGRL1_HUMAN	NA	NA	NA	NA	NA	NA	NA	NA	NA	NA	NA	NA	NA	NA	NA	NA	NA	NA	NA	NA	NA	NA	NA	NA	NA	NA	NA	NA	NA	NA	NA	NA	NA	NA	NA	NA	NA	NA	NA	NA	NA	NA	NA	NA	NA	NA
O94913	PCF11	Pre-mRNA cleavage complex 2 protein Pcf11	PCF11_HUMAN	NA	NA	NA	NA	NA	NA	NA	33.5139	8.73618	22.1736	NA	NA	6.15128	NA	NA	7.09223	NA	9.40175	NA	NA	39.9366	NA	5.3298	NA	NA	7.46811	18.4999	15.5985	16.6734	20.3173	10.9898	50.8036	NA	15.0329	12.5934	NA	14.2232	17.9339	NA	9.4628	NA	NA	NA	15.959	NA	14.6226
O94915	FRYL	Protein furry homolog-like	FRYL_HUMAN	20.3441	5.51647	6.28167	7.52905	9.60201	16.3573	NA	10.5439	12.7001	19.6866	5.29072	13.1569	12.983	NA	NA	14.4416	5.5548	21.5468	7.31216	10.1318	10.8616	NA	NA	15.7701	6.83398	20.1995	25.9558	7.23008	15.1413	7.83559	17.5206	11.376	8.41638	15.4937	11.3829	22.0278	11.148	13.3279	5.04183	9.80498	10.1056	12.5032	NA	8.31633	NA	NA
O94916	NFAT5	Nuclear factor of activated T-cells 5	NFAT5_HUMAN	NA	NA	NA	NA	NA	NA	NA	NA	NA	NA	NA	NA	NA	NA	NA	NA	NA	NA	NA	NA	NA	NA	NA	22.3724	NA	NA	NA	NA	NA	NA	3.47048	NA	NA	NA	NA	NA	NA	9.90049	NA	NA	4.16838	1.61843	NA	NA	NA	NA
O94919	ENDOD1	Endonuclease domain-containing 1 protein	ENDD1_HUMAN	83.2142	NA	10.3659	28.1791	92.5828	28.002	NA	NA	20.3127	30.8396	21.5286	31.8929	40.7789	NA	NA	19.9121	29.6463	48.4332	42.4032	18.2403	16.3873	15.4007	28.8113	17.0175	NA	33.2055	NA	26.4852	23.865	NA	121.349	18.2057	3.89527	NA	NA	30.7397	64.6822	46.8693	17.2047	25.5796	27.6332	85.6634	23.9578	NA	NA	17.3662
O94921	CDK14	Cyclin-dependent kinase 14	CDK14_HUMAN	NA	NA	NA	NA	NA	NA	NA	NA	NA	2.93763	NA	NA	NA	NA	3.44225	NA	NA	NA	NA	NA	NA	NA	NA	NA	NA	NA	NA	NA	NA	NA	NA	NA	NA	NA	NA	NA	NA	NA	NA	NA	NA	NA	NA	NA	NA	NA
O94925	GLS	Glutaminase kidney isoform, mitochondrial	GLSK_HUMAN	525.252	16.5925	78.8577	305.416	718.441	102.482	NA	83.9789	222.455	242.54	369.716	748.785	382.96	65.9508	NA	180.301	17.4638	173.696	60.0194	158.783	134.971	31.8035	85.78	51.763	39.6149	444.275	267.889	223.979	92.2012	158.614	1077.02	74.2712	53.9806	24.9101	115.22	352.299	207.187	481.632	23.0266	433.143	382.917	249.276	116.286	144.892	NA	48.6719
O94927	HAUS5	HAUS augmin-like complex subunit 5	HAUS5_HUMAN	NA	3.68107	2.44369	7.01573	8.28643	NA	9.73004	15.254	7.47186	25.9349	9.53858	11.5724	14.398	7.67216	NA	7.002	NA	9.29919	NA	5.95935	6.34936	13.7659	18.5109	NA	10.3306	17.7324	15.7014	4.83517	2.59988	6.32109	13.7575	11.5481	7.23693	10.5772	19.8411	8.13405	7.56955	4.69498	8.0967	6.4337	10.1837	13.1877	NA	5.91181	5.37209	3.65183
O94952	FBXO21	F-box only protein 21	FBX21_HUMAN	NA	NA	NA	NA	NA	NA	NA	NA	NA	NA	NA	NA	NA	NA	NA	NA	NA	NA	NA	NA	NA	NA	NA	NA	NA	NA	NA	NA	NA	NA	NA	NA	NA	NA	NA	NA	NA	NA	NA	NA	NA	NA	NA	NA	NA	NA
O94953	KDM4B	Lysine-specific demethylase 4B	KDM4B_HUMAN	NA	NA	10.3997	NA	NA	NA	NA	23.4499	NA	NA	13.0991	NA	9.50327	NA	NA	NA	NA	20.8138	NA	NA	NA	NA	NA	NA	NA	NA	5.90249	NA	NA	4.58446	13.7446	NA	10.389	11.2994	18.4808	NA	NA	28.3472	NA	NA	NA	NA	NA	27.1071	NA	NA
O94955	RHOBTB3	Rho-related BTB domain-containing protein 3	RHBT3_HUMAN	NA	NA	NA	NA	NA	NA	NA	NA	NA	66.9779	NA	10.1009	NA	NA	NA	23.7828	NA	NA	NA	NA	NA	NA	NA	15.8853	NA	NA	NA	2.30115	NA	2.05748	NA	13.2224	NA	NA	7.55965	NA	NA	NA	NA	NA	NA	83.5264	NA	NA	NA	NA
O94964	SOGA1	Protein SOGA1	SOGA1_HUMAN	214.29	57.782	74.516	98.607	345.214	NA	NA	270.008	311.761	757.069	199.631	264.001	155.263	NA	NA	323.78	112.315	256.283	23.9707	143.139	134.542	68.5577	115.102	194.992	91.7268	276.914	614.616	98.7256	229.983	392.429	436.522	221.937	83.2973	134.89	327.536	160.655	174.836	497.893	75.2675	162.735	363.754	106.496	88.7335	274.578	14.9709	123.243
O94966	USP19	Ubiquitin carboxyl-terminal hydrolase 19	UBP19_HUMAN	16.1767	28.622	29.2092	26.8928	19.6139	NA	NA	21.9439	23.9269	39.4567	35.8139	23.9914	19.4067	25.5871	NA	33.3625	28.2432	29.9665	25.0913	42.7844	21.9587	10.3699	11.9693	16.1712	28.7607	31.9931	31.0154	19.3325	39.8657	25.2844	46.547	18.657	42.6465	31.9353	33.9876	16.7041	22.2303	39.4709	17.2686	37.1063	34.8257	33.0099	NA	21.6979	19.9439	28.2018
O94967	WDR47	WD repeat-containing protein 47	WDR47_HUMAN	NA	NA	NA	NA	NA	NA	NA	NA	NA	16.9117	NA	NA	2.15933	NA	NA	NA	NA	NA	NA	NA	NA	NA	NA	NA	NA	NA	NA	NA	NA	NA	17.317	8.22851	NA	NA	NA	NA	NA	24.5718	NA	NA	NA	NA	NA	NA	NA	NA
O94973	AP2A2	AP-2 complex subunit alpha-2	AP2A2_HUMAN	35.7597	27.0975	13.3617	26.304	59.3934	35.0582	NA	30.1578	23.0524	135.912	34.9778	50.3323	26.2691	16.0472	NA	49.125	29.2717	61.2404	29.3709	33.4489	30.8651	26.2662	14.4615	38.0653	29.1043	28.6634	113.721	23.0852	49.2013	58.1367	79.0231	40.8041	18.2437	31.8149	63.9095	31.8976	32.9459	99.2919	22.1156	24.1958	51.1516	29.6368	39.9011	33.4002	31.2471	14.6525
O94979	SEC31A	Protein transport protein Sec31A	SC31A_HUMAN	200.24	163.978	85.5235	182.272	370.988	116.245	55.6322	173.326	203.471	559.836	228.689	361.37	267.867	53.8124	57.2708	248.963	160.99	220.433	109.708	206.134	226.332	123.128	102.92	174.818	103.019	318.205	270.539	213.899	196.212	267.836	605.353	155.13	165.891	83.1752	212.501	294.04	312.633	489.273	167.952	237.958	401.471	213.627	145.298	191.637	75.0048	154.671
O94985	CLSTN1	Calsyntenin-1	CSTN1_HUMAN	NA	NA	NA	NA	NA	NA	NA	NA	NA	NA	NA	NA	NA	NA	NA	NA	NA	NA	NA	NA	NA	NA	NA	NA	NA	NA	NA	NA	NA	NA	NA	NA	NA	NA	NA	NA	NA	10.9412	NA	NA	NA	NA	NA	NA	NA	NA
O94991	SLITRK5	SLIT and NTRK-like protein 5	SLIK5_HUMAN	NA	46.494	68.7872	55.7781	79.0554	NA	NA	119.545	95.504	486.701	28.4441	74.5352	65.0496	68.5993	NA	300.961	NA	272.441	86.0869	59.5691	82.1011	NA	NA	NA	58.0584	127.484	446.918	55.1494	186.112	153.016	261.365	91.1075	50.8274	143.639	441.065	105.95	114.842	192.184	13.7526	41.8136	NA	45.8042	65.6484	155.012	25.3225	65.4294
O94992	HEXIM1	Protein HEXIM1	HEXI1_HUMAN	NA	24.9201	12.6939	18.2477	18.0213	NA	NA	29.3293	21.8928	40.1089	26.1068	13.8973	5.21088	48.3265	NA	24.5745	9.06863	17.5884	9.59501	10.4733	26.3922	19.4352	4.81973	34.6832	13.3911	17.26	31.9836	30.1382	21.8433	32.5136	26.2086	11.5839	15.833	16.9982	28.0032	33.4477	20.4104	48.5404	43.2104	28.2933	27.5594	29.1842	NA	25.4827	7.93879	18.2584
O95049	TJP3	Tight junction protein ZO-3	ZO3_HUMAN	NA	NA	NA	NA	NA	NA	NA	NA	NA	NA	NA	NA	NA	NA	NA	NA	NA	NA	NA	NA	NA	NA	NA	NA	NA	NA	NA	NA	NA	NA	NA	NA	NA	NA	NA	NA	NA	NA	NA	NA	NA	NA	NA	NA	NA	NA
O95059	RPP14	Ribonuclease P protein subunit p14	RPP14_HUMAN	NA	NA	NA	22.4109	10.8423	NA	NA	NA	NA	NA	NA	NA	NA	NA	NA	NA	NA	NA	NA	24.9905	3.41072	NA	NA	NA	NA	NA	11.9589	NA	9.66816	NA	NA	13.0875	NA	17.5311	10.1198	NA	21.1441	5.2789	15.8278	8.72766	NA	20.6572	NA	NA	NA	NA
O95067	CCNB2	G2/mitotic-specific cyclin-B2	CCNB2_HUMAN	8.57716	NA	NA	NA	23.116	33.4962	NA	30.0061	16.1503	33.7328	19.6092	10.3449	NA	3.86459	NA	7.48338	10.6328	19.9213	NA	8.28944	12.8272	25.4612	7.36493	NA	17.1526	9.63941	48.7841	13.3064	17.627	30.3425	12.0928	21.1448	5.5456	NA	68.5199	6.37896	15.7445	43.275	17.8041	9.37286	17.5595	NA	NA	13.7292	NA	4.91521
O95070	YIF1A	Protein YIF1A	YIF1A_HUMAN	34.5354	8.01851	29.6983	31.1618	85.6008	22.5632	NA	34.4351	28.4873	61.6787	49.8043	50.6994	46.3273	35.7165	NA	24.0213	43.3724	71.7455	30.8101	60.6678	36.9498	21.4831	9.12317	22.73	19.1859	55.1038	67.473	27.5055	37.929	32.352	108.623	45.4611	35.0299	17.9598	27.9647	61.3945	95.4628	34.8847	41.803	70.0666	97.9336	45.504	23.5087	12.8059	NA	23.8657
O95071	UBR5	E3 ubiquitin-protein ligase UBR5	UBR5_HUMAN	135.45	74.3619	136.354	90.8694	95.4177	154.309	NA	96.3507	123.998	361.409	125.607	161.242	113.932	74.0312	71.7037	207.859	80.1355	163.233	127.717	67.904	113.825	70.8006	71.5902	221.689	87.3209	147.766	232.067	175.049	173.756	138.407	182.172	184.987	68.006	102.917	181.998	99.4906	119.223	273.435	84.3165	115.158	123.672	118.229	84.7966	192.59	67.2754	77.5586
O95081	AGFG2	Arf-GAP domain and FG repeat-containing protein 2	AGFG2_HUMAN	NA	5.06692	NA	NA	3.52118	NA	NA	NA	NA	NA	NA	NA	NA	NA	NA	NA	7.11145	NA	3.00271	NA	NA	NA	NA	NA	NA	NA	NA	NA	NA	NA	NA	NA	NA	NA	NA	NA	NA	NA	NA	NA	NA	NA	NA	NA	NA	NA
O95104	SCAF4	SR-related and CTD-associated factor 4	SCAF4_HUMAN	52.3302	18.5859	47.1363	18.7185	51.573	NA	NA	60.0498	49.7327	97.7171	37.0612	50.7185	41.181	19.4041	NA	44.5454	45.1126	66.1318	27.3309	18.4979	44.8479	25.3941	9.89155	40.2929	35.5621	55.6772	92.0374	29.6112	67.7247	49.8364	76.7468	42.9744	38.0471	28.7135	87.4594	17.7504	40.8467	72.5616	30.1225	40.1583	48.524	43.1751	42.5695	62.6359	25.4971	38.6684
O95139	NDUFB6	NADH dehydrogenase [ubiquinone] 1 beta subcomplex subunit 6	NDUB6_HUMAN	6.22974	9.24904	13.5693	NA	9.86255	NA	NA	27.7102	5.18485	34.1515	21.8969	11.767	NA	10.4607	NA	16.2735	NA	33.11	7.68252	5.10403	NA	1.35062	5.43791	7.79644	10.6254	12.682	24.4281	15.227	22.0844	11.4998	28.0414	4.94685	5.99319	6.78846	7.05329	9.73551	7.49522	30.0874	22.3665	11.1815	11.1211	12.3125	NA	NA	NA	NA
O95140	MFN2	Mitofusin-2	MFN2_HUMAN	19.6325	12.162	18.7016	21.111	32.7908	11.4547	NA	27.2673	21.0892	55.829	15.4232	20.8071	25.2644	15.9252	NA	27.3313	11.2189	25.5365	291.504	13.9051	16.9683	NA	36.1306	18.9503	30.8133	45.8	88.5746	11.558	29.8255	51.3353	42.579	23.989	9.85165	11.5924	47.3337	25.1009	32.7357	53.8909	10.3206	22.1734	41.6128	NA	8.62815	26.6691	23.4113	25.8327
O95147	DUSP14	Dual specificity protein phosphatase 14	DUS14_HUMAN	173.427	NA	NA	NA	NA	NA	14.2252	NA	NA	NA	NA	NA	NA	NA	NA	NA	NA	44.3164	NA	NA	NA	NA	NA	47.4879	NA	NA	NA	NA	NA	NA	NA	NA	NA	NA	NA	NA	11.6424	NA	NA	NA	NA	94.5834	NA	NA	NA	NA
O95149	SNUPN	Snurportin-1	SPN1_HUMAN	3.35681	NA	NA	NA	NA	NA	NA	7.21697	5.93868	32.565	NA	NA	4.95077	NA	NA	NA	NA	13.9559	NA	NA	NA	NA	NA	NA	NA	NA	NA	NA	15.5372	NA	6.08697	NA	NA	13.4639	NA	NA	17.2263	NA	NA	16.5707	7.17504	NA	NA	16.624	NA	NA
O95155	UBE4B	Ubiquitin conjugation factor E4 B	UBE4B_HUMAN	NA	18.5967	30.1091	23.5913	37.4022	9.6045	NA	43.7333	35.6877	111.346	19.8206	36.5223	15.0169	20.0448	NA	62.143	19.6957	77.2972	32.7725	24.1378	22.0817	14.5138	18.5632	35.1579	34.9155	35.9176	37.64	22.9111	35.5433	53.7308	68.5613	38.6023	38.0228	18.0401	63.3164	34.5594	38.3165	83.3086	17.2	34.8869	38.6468	30.9242	50.3847	40.0606	6.55976	15.5435
O95159	ZFPL1	Zinc finger protein-like 1	ZFPL1_HUMAN	29.4379	NA	NA	NA	46.9112	NA	NA	28	NA	68.0281	NA	30.0875	17.3803	19.6152	NA	NA	NA	NA	NA	NA	NA	29.9405	NA	17.2225	12.373	15.5341	100.34	10.2172	34.6026	NA	118.465	NA	NA	30.6751	NA	NA	5.93068	18.7667	24.2175	11.749	NA	20.5781	NA	7.012	NA	NA
O95163	ELP1	Elongator complex protein 1	ELP1_HUMAN	31.2012	45.6747	47.7244	57.521	74.0874	56.8129	43.3185	85.3314	44.367	129.809	49.1076	82.8508	55.24	37.8368	22.5048	80.933	59.9138	108.375	70.8619	53.7539	61.1958	32.7437	20.6339	53.3924	67.8542	61.8844	94.9698	54.0206	93.7649	73.074	102.113	78.7129	52.292	52.6923	95.0844	55.0446	64.3262	95.4658	49.8202	59.9725	63.8081	57.8001	52.0967	46.1928	37.138	53.7899
O95164	UBL3	Ubiquitin-like protein 3	UBL3_HUMAN	23.6344	NA	NA	NA	NA	NA	NA	NA	NA	NA	NA	NA	NA	NA	NA	NA	NA	12.3997	NA	1.79628	NA	NA	NA	NA	4.01402	10.8426	NA	NA	NA	34.3737	NA	NA	NA	NA	51.2031	NA	NA	40.6387	NA	NA	NA	18.6773	36.445	NA	NA	NA
O95166;Q9H0R8	GABARAP;GABARAPL1	Gamma-aminobutyric acid receptor-associated protein;Gamma-aminobutyric acid receptor-associated protein-like 1	GBRAP_HUMAN;GBRL1_HUMAN	NA	NA	NA	NA	NA	NA	NA	NA	NA	NA	NA	NA	NA	NA	NA	NA	NA	NA	NA	NA	NA	NA	NA	NA	NA	NA	NA	NA	NA	NA	NA	NA	NA	NA	NA	NA	NA	NA	NA	NA	NA	NA	NA	NA	NA	NA
O95167	NDUFA3	NADH dehydrogenase [ubiquinone] 1 alpha subcomplex subunit 3	NDUA3_HUMAN	33.474	NA	NA	14.7837	NA	NA	NA	34.7197	NA	75.8151	NA	28.909	24.003	NA	NA	45.6827	NA	29.9492	25.3204	4.43328	48.5755	NA	NA	25.0741	NA	25.2583	82.8056	58.3783	47.505	94.5122	54.1819	NA	28.3087	16.8924	43.2199	NA	16.7391	49.6052	NA	24.0312	NA	NA	NA	54.1372	NA	NA
O95168	NDUFB4	NADH dehydrogenase [ubiquinone] 1 beta subcomplex subunit 4	NDUB4_HUMAN	24.7545	12.0668	21.8437	15.5976	57.3224	NA	NA	54.965	16.7572	140.486	27.1643	59.9269	16.9787	17.7655	NA	91.6858	11.9563	70.287	15.9616	64.6989	31.7772	19.3575	NA	30.2382	26.9368	53.3852	160.803	29.2198	77.5129	70.7092	96.2338	29.0527	11.2531	15.6113	55.0107	7.20064	54.4831	126.94	17.1196	31.274	37.4348	28.2086	NA	73.4514	NA	8.97631
O95169	NDUFB8	NADH dehydrogenase [ubiquinone] 1 beta subcomplex subunit 8, mitochondrial	NDUB8_HUMAN	NA	14.6605	5.48094	6.34568	14.6521	NA	NA	15.7993	13.6997	75.39	22.6544	6.75404	13.1173	13.6546	NA	28.1806	30.7156	28.8995	NA	3.60776	NA	NA	NA	NA	33.8432	33.1809	61.3581	NA	38.7521	31.1067	30.0199	NA	17.8501	13.7621	40.9408	22.3074	26.2506	43.6543	NA	NA	59.2715	NA	NA	24.4455	NA	23.6741
O95182	NDUFA7	NADH dehydrogenase [ubiquinone] 1 alpha subcomplex subunit 7	NDUA7_HUMAN	29.5121	8.64319	17.7858	NA	19.2983	NA	NA	20.5771	1.84606	59.4685	9.20468	NA	10.7102	17.8618	NA	44.2905	15.4343	41.575	NA	NA	18.4886	10.6628	11.4336	28.2339	NA	17.5943	72.4513	22.6058	39.7463	44.0461	35.045	27.8843	12.2294	NA	35.4055	13.7283	33.2149	46.9374	NA	33.4487	15.9745	NA	NA	32.9971	NA	NA
O95183	VAMP5	Vesicle-associated membrane protein 5	VAMP5_HUMAN	NA	NA	NA	31.1741	NA	NA	NA	16.5668	NA	23.586	NA	NA	NA	NA	NA	NA	NA	NA	NA	NA	NA	NA	NA	NA	NA	12.6459	NA	NA	NA	NA	NA	NA	NA	NA	NA	NA	NA	NA	NA	NA	NA	NA	NA	NA	NA	NA
O95197	RTN3	Reticulon-3	RTN3_HUMAN	129.683	59.1884	164.074	43.308	110.1	32.2813	NA	294.071	85.8128	1154.12	82.6939	88.7433	75.1082	140.465	21.0428	554.339	34.0471	791.261	541.048	101.923	71.2691	29.8755	31.8642	342.53	164.194	164.637	870.101	77.1417	383.011	627.116	224.985	271.313	44.0603	157.95	695.07	65.339	133.631	857.92	69.6269	119.085	100.884	298.22	94.6841	407.728	70.1999	71.6076
O95202	LETM1	Mitochondrial proton/calcium exchanger protein	LETM1_HUMAN	24.9277	17.4164	21.4049	17.5607	48.9754	5.67695	NA	37.7068	19.1135	104.156	26.8332	57.7656	20.624	21.286	29.5802	61.3322	19.3901	64.1346	26.4914	24.3401	15.367	13.3565	18.1734	32.1549	19.1576	39.4835	87.5004	21.7244	50.5509	59.8918	67.3301	39.2597	27.5514	13.9137	49.435	19.6751	29.0958	108.656	17.8537	19.409	40.2398	23.0101	15.671	47.473	NA	15.738
O95208	EPN2	Epsin-2	EPN2_HUMAN	12.1193	2.39536	8.61109	6.22052	24.6837	NA	NA	19.6811	6.76457	56.1378	6.34928	20.4645	NA	NA	17.7947	23.1128	NA	24.4637	NA	NA	13.3752	NA	9.59451	9.58179	23.0157	18.3655	54.3742	13.2459	NA	25.1106	39.746	NA	21.8635	NA	36.482	NA	10.4257	69.1905	NA	NA	13.4591	NA	17.8715	12.9501	NA	NA
O95210	STBD1	Starch-binding domain-containing protein 1	STBD1_HUMAN	NA	NA	NA	NA	8.30959	NA	NA	19.6004	NA	43.0269	NA	NA	NA	NA	NA	13.2277	10.6368	18.8226	NA	NA	NA	NA	NA	NA	NA	NA	20.2731	NA	NA	9.07125	NA	NA	NA	NA	10.7045	4.85529	NA	27.2495	NA	NA	14.7174	NA	NA	27.2657	NA	NA
O95218	ZRANB2	Zinc finger Ran-binding domain-containing protein 2	ZRAB2_HUMAN	81.0117	87.3429	77.2115	101.926	103.397	85.2793	24.0738	144.45	126.54	305.812	108.282	173.234	109.008	54.5185	42.2771	176.752	87.4598	226.647	116.775	112.731	141.226	120.743	75.5178	107.494	134.068	164.317	265.373	147.397	192.928	165.131	206.217	171.517	124.013	120.299	172.486	113.419	122.32	147.666	114.094	115.837	129.73	161.652	125.989	136.059	80.3156	108.963
O95219	SNX4	Sorting nexin-4	SNX4_HUMAN	39.7949	16.2672	9.83989	22.4109	28.168	23.5092	NA	19.9441	32.3163	65.5634	37.3236	28.1884	16.7731	3.65177	NA	24.578	24.7873	39.1561	18.5596	19.229	16.84	13.1914	14.3593	28.4114	20.5604	33.235	46.1023	27.0056	23.3356	39.3331	42.5646	27.9551	20.0195	22.1247	27.1053	15.5599	26.0485	71.3401	13.6048	20.5458	34.3484	25.4459	19.1664	27.9697	NA	17.7762
O95229	ZWINT	ZW10 interactor	ZWINT_HUMAN	NA	NA	NA	NA	15.9581	NA	NA	NA	NA	32.0246	NA	NA	NA	NA	NA	NA	NA	NA	NA	NA	NA	NA	NA	NA	NA	NA	NA	NA	NA	23.7963	NA	NA	NA	5.66489	NA	NA	13.7072	9.55702	NA	NA	NA	10.3319	NA	NA	NA	NA
O95232	LUC7L3	Luc7-like protein 3	LC7L3_HUMAN	39.8774	32.6296	32.9762	41.4024	41.6457	25.6101	27.8019	54.4497	37.1445	131.108	39.8383	56.5773	41.2311	30.3543	14.2199	77.5459	32.4191	77.5579	38.1033	28.6822	42.0379	31.359	24.2926	38.9829	50.1066	56.8703	122.208	42.5281	71.569	82.516	68.8021	64.217	33.2761	48.181	59.6922	27.8314	45.2341	85.5888	47.518	41.2472	47.2547	52.4205	44.0506	46.7516	26.0978	43.3692
O95235	KIF20A	Kinesin-like protein KIF20A	KI20A_HUMAN	15.9551	10.069	14.187	NA	35.3123	14.7571	11.7067	33.108	19.257	56.4587	11.2614	19.4546	12.9153	9.48878	6.3991	13.4284	NA	19.5501	13.5519	7.85241	8.62574	2.02315	14.9971	12.38	8.85299	11.8183	31.7046	11.5063	12.8964	20.7203	9.67475	19.4475	6.7935	10.0498	45.0405	15.919	5.49152	85.3255	23.0385	13.6897	2.15742	11.5976	13.8093	14.31	21.2769	5.70917
O95237	LRAT	Lecithin retinol acyltransferase	LRAT_HUMAN	NA	NA	NA	NA	NA	NA	NA	NA	NA	NA	NA	NA	NA	NA	NA	NA	NA	NA	NA	NA	NA	NA	NA	NA	NA	NA	NA	NA	NA	NA	NA	NA	NA	NA	NA	NA	NA	NA	NA	NA	NA	NA	NA	NA	NA	NA
O95239	KIF4A	Chromosome-associated kinesin KIF4A	KIF4A_HUMAN	14.0389	17.2531	23.5111	10.862	22.7881	27.5218	16.0946	27.4212	16.8782	57.977	16.4946	28.6579	11.5591	19.6938	25.458	21.4192	28.3573	31.0377	13.3409	14.057	19.2797	16.7917	12.0702	19.6233	16.7379	12.9109	57.0356	11.1014	32.3996	32.4303	37.6496	22.3513	15.9579	14.7354	39.2044	20.4418	14.9318	61.7609	9.8602	17.24	14.3782	20.4028	14.1057	17.0762	6.12663	24.1825
O95243	MBD4	Methyl-CpG-binding domain protein 4	MBD4_HUMAN	NA	NA	NA	NA	NA	NA	NA	NA	NA	NA	NA	NA	NA	NA	NA	NA	NA	NA	NA	NA	NA	NA	NA	NA	NA	NA	NA	NA	NA	NA	NA	NA	NA	NA	NA	NA	NA	NA	NA	NA	NA	NA	NA	NA	NA	NA
O95248	SBF1	Myotubularin-related protein 5	MTMR5_HUMAN	6.47594	NA	NA	1.26669	21.0556	NA	NA	NA	NA	11.0812	9.3239	6.01707	NA	NA	NA	6.73861	NA	NA	NA	NA	NA	NA	NA	NA	NA	14.217	6.36397	NA	NA	18.3052	NA	NA	NA	NA	NA	1.43277	14.0116	16.5529	NA	7.95182	10.114	2.37924	NA	NA	NA	4.97141
O95249	GOSR1	Golgi SNAP receptor complex member 1	GOSR1_HUMAN	NA	7.17846	NA	NA	10.8369	NA	8.12714	9.87239	NA	26.1126	NA	16.5603	NA	NA	NA	9.35081	NA	13.9423	NA	16.8141	NA	NA	4.12326	14.9067	NA	9.00769	30.4892	NA	12.1474	15.6792	26.3859	NA	NA	NA	NA	NA	NA	27.7307	NA	15.6645	17.2232	10.4215	7.82717	26.9628	NA	26.2633
O95251	KAT7	Histone acetyltransferase KAT7	KAT7_HUMAN	6.38525	16.6275	24.0453	14.566	35.6377	NA	NA	17.7218	8.387	51.0158	12.6539	13.6724	19.7553	6.19175	NA	15.0196	12.4838	56.8876	30.7027	13.5434	22.2199	20.179	13.0466	11.6685	29.8308	21.0694	44.696	14.9145	30.4871	39.9487	18.3069	26.5853	19.6882	23.9084	45.4257	14.4627	13.6325	21.3626	35.5164	23.3589	9.50884	47.3664	22.1083	41.4847	10.9283	22.3998
O95260	ATE1	Arginyl-tRNA--protein transferase 1	ATE1_HUMAN	9.41399	9.83516	12.7339	11.169	6.73721	NA	NA	3.9476	7.22318	29.6212	NA	7.77595	14.5918	NA	NA	NA	3.70387	14.322	19.432	12.1216	15.999	7.99205	NA	NA	6.61495	12.7262	NA	11.115	12.5893	24.3664	19.1761	NA	7.06929	6.47326	NA	NA	11.4452	NA	22.7693	10.1737	15.0213	NA	NA	NA	NA	NA
O95263	PDE8B	High affinity cAMP-specific and IBMX-insensitive 3',5'-cyclic phosphodiesterase 8B	PDE8B_HUMAN	NA	NA	NA	NA	NA	NA	NA	NA	17.1943	NA	NA	NA	NA	NA	NA	NA	NA	NA	NA	NA	NA	NA	NA	NA	NA	NA	NA	NA	NA	NA	NA	NA	NA	NA	NA	NA	NA	NA	NA	NA	NA	NA	NA	NA	NA	NA
O95271	TNKS	Poly [ADP-ribose] polymerase tankyrase-1	TNKS1_HUMAN	NA	NA	NA	NA	NA	NA	NA	NA	NA	NA	NA	NA	NA	NA	NA	NA	NA	4.99572	NA	NA	NA	NA	NA	NA	NA	NA	NA	NA	NA	NA	NA	NA	NA	NA	NA	NA	NA	NA	NA	NA	NA	NA	NA	NA	NA	NA
O95273	CCNDBP1	Cyclin-D1-binding protein 1	CCDB1_HUMAN	NA	NA	NA	NA	NA	NA	NA	NA	NA	NA	NA	NA	5.47946	NA	NA	21.4196	NA	NA	NA	NA	NA	NA	NA	NA	NA	NA	12.0863	NA	9.97357	2.03222	9.92536	NA	NA	NA	NA	NA	NA	NA	NA	NA	NA	NA	NA	7.1158	NA	NA
O95292	VAPB	Vesicle-associated membrane protein-associated protein B/C	VAPB_HUMAN	71.5952	52.7483	10.0502	42.7608	106.837	34.4492	4.32634	79.0712	50.5758	246.392	64.1055	122.155	58.8931	20.4238	6.1851	107.57	65.5231	144.849	27.9347	52.8485	56.839	50.5384	44.9619	80.1021	45.5691	108.336	278.365	35.443	98.3329	127.065	182.773	65.5562	37.8427	29.1206	117.509	75.4044	85.5428	300.388	67.5876	52.1836	104.557	45.369	34.4812	108.461	9.54641	40.5769
O95294	RASAL1	RasGAP-activating-like protein 1	RASL1_HUMAN	13.5584	NA	NA	NA	NA	NA	NA	NA	NA	NA	NA	NA	NA	NA	NA	NA	NA	18.7041	21.4614	NA	NA	NA	NA	14.6969	NA	NA	NA	NA	NA	NA	NA	NA	NA	NA	NA	NA	NA	NA	NA	NA	NA	25.4672	28.9356	19.5044	NA	NA
O95295	SNAPIN	SNARE-associated protein Snapin	SNAPN_HUMAN	12.6179	15.039	10.6699	10.2934	21.7257	NA	NA	18.3656	15.4038	47.5572	15.9316	24.5222	24.9879	NA	5.43433	28.5545	10.666	48.2214	25.1779	17.8995	16.5709	17.2258	18.7523	33.1161	19.6781	23.9773	12.4297	21.0482	21.5184	31.3519	35.6895	31.023	17.2768	11.5563	20.2145	16.7635	20.171	32.0119	9.7927	23.5793	27.3093	27.3761	12.8897	22.2096	9.78593	14.6056
O95297	MPZL1	Myelin protein zero-like protein 1	MPZL1_HUMAN	23.5861	NA	7.06105	20.632	45.5758	NA	NA	46.7615	29.786	43.8629	22.2446	45.6188	29.7437	NA	NA	31.5002	NA	59.1413	NA	18.3363	11.6012	7.05457	20.185	48.4233	NA	41.754	48.277	22.6071	NA	91.2581	56.5901	16.2078	11.5654	NA	42.5542	32.4161	37.1033	157.122	NA	17.9882	64.5304	33.8664	26.4313	6.18956	NA	20.6039
O95298	NDUFC2	NADH dehydrogenase [ubiquinone] 1 subunit C2	NDUC2_HUMAN	15.8433	NA	29.4562	NA	NA	NA	NA	37.7468	NA	153.876	24.3418	53.7463	NA	27.9794	NA	76.273	18.5209	79.114	35.9749	10.5602	22.2848	NA	22.2103	59.1957	NA	44.0467	136.225	25.0403	79.0134	98.8729	85.7611	52.7893	26.6888	14.561	46.5706	NA	33.6795	93.7515	NA	17.4539	21.9764	NA	23.0071	48.9437	NA	NA
O95299	NDUFA10	NADH dehydrogenase [ubiquinone] 1 alpha subcomplex subunit 10, mitochondrial	NDUAA_HUMAN	96.2803	39.0447	116.125	27.7661	80.5457	33.0754	NA	107.5	38.5846	336.89	49.545	102.782	63.0984	42.8662	NA	177.083	36.796	165.342	49.6477	60.7583	46.5245	25.1208	32.7854	67.7108	42.9387	99.1233	283.534	60.0413	148.102	123.68	181.776	104.194	40.5088	63.7136	114.744	59.2691	84.4441	157.426	32.8553	66.3708	88.0973	36.1528	79.0007	95.233	NA	20.8014
O95302	FKBP9	Peptidyl-prolyl cis-trans isomerase FKBP9	FKBP9_HUMAN	59.6691	27.0992	16.4022	46.5759	69.1183	11.4942	NA	19.7354	53.286	46.6777	50.9122	65.6029	58.9906	NA	14.7637	16.4269	23.5946	28.915	19.4156	64.1602	52.6466	34.7098	17.2842	NA	NA	105.457	42.2227	55.2965	17.1396	25.744	102.193	30.0402	24.476	6.58001	23.2876	80.7054	74.6439	40.2826	16.7026	63.4422	92.5463	34.2859	39.6994	11.7552	7.3965	25.2026
O95319	CELF2	CUGBP Elav-like family member 2	CELF2_HUMAN	NA	NA	5.26361	14.0134	7.14257	NA	NA	34.3582	NA	110.954	NA	14.2375	NA	12.0144	NA	34.4542	8.0411	50.7674	18.3879	NA	4.32912	NA	NA	44.2316	12.2766	10.3577	98.1468	NA	33.7731	37.0945	13.0084	32.2763	NA	13.5817	58.2065	NA	NA	92.0853	6.49897	NA	NA	NA	NA	28.6717	NA	NA
O95336	PGLS	6-phosphogluconolactonase	6PGL_HUMAN	145.812	54.6656	24.6309	49.4946	173.884	41.7711	NA	145.116	88.9072	437.789	64.6114	161.539	96.7295	12.2415	NA	167.92	87.1024	211.542	25.073	57.2846	91.5424	19.5576	29.6568	214.402	48.4409	114.799	10.5545	68.1463	123.975	236.36	251.223	112.673	66.4046	59.1496	235.296	131.116	138.623	456.344	62.4764	73.4592	119.472	90.653	59.1662	120.142	NA	47.4053
O95340	PAPSS2	Bifunctional 3'-phosphoadenosine 5'-phosphosulfate synthase 2	PAPS2_HUMAN	33.5404	25.0726	26.1983	50.0597	145.8	37.3548	NA	35.2221	39.9598	70.6633	47.3019	52.667	36.0778	12.948	28.3528	38.2305	50.9344	47.4268	38.8685	48.7358	47.642	45.7499	18.4316	36.8641	30.0885	68.254	35.643	44.5248	48.355	35.7755	154.976	35.2296	54.3881	35.4001	39.8966	81.4661	127.937	51.3467	41.8435	61.9399	80.1474	46.4567	40.8898	35.173	29.835	38.8378
O95342	ABCB11	Bile salt export pump	ABCBB_HUMAN	NA	NA	NA	2.34167	NA	NA	NA	102.877	NA	NA	150.935	317.709	NA	NA	NA	139.72	228.265	NA	NA	293.445	NA	NA	38.2242	NA	NA	NA	200.128	NA	NA	NA	179.917	NA	NA	NA	NA	NA	NA	87.7104	103.278	NA	76.581	NA	NA	253.615	NA	NA
O95347	SMC2	Structural maintenance of chromosomes protein 2	SMC2_HUMAN	59.1175	69.1286	61.3812	72.3542	88.683	59.7162	15.6734	146.44	84.0311	310.752	78.2892	115.422	74.2339	57.0875	22.6	88.5124	65.0149	140.682	94.1263	66.1518	60.0662	60.475	45.2767	101.836	86.903	76.595	272.241	69.6748	152.767	160.757	196.564	98.5783	49.14	76.4468	154.536	68.0265	94.2851	210.902	64.613	64.3992	76.7882	76.7815	72.18	104.67	40.9878	40.1027
O95352	ATG7	Ubiquitin-like modifier-activating enzyme ATG7	ATG7_HUMAN	11.4703	7.94813	18.2556	13.48	14.4267	10.0072	NA	18.0469	11.0529	32.8574	15.8809	32.1696	8.77715	7.81582	NA	18.0957	9.67513	25.6505	13.7485	8.63232	14.6753	8.34745	16.196	14.6978	7.31276	18.818	24.2795	14.8638	18.2366	16.1511	28.3299	12.3722	19.7271	27.4025	17.3497	21.2054	15.8359	24.6398	9.9628	25.8866	14.7153	54.3242	36.9799	19.7526	23.9115	15.857
O95359	TACC2	Transforming acidic coiled-coil-containing protein 2	TACC2_HUMAN	23.7557	NA	NA	NA	24.9041	NA	NA	NA	13.1756	23.4979	NA	NA	NA	6.80275	NA	19.6357	NA	30.9356	NA	6.81061	5.98155	NA	NA	NA	NA	NA	31.255	NA	NA	8.75274	16.0675	30.2973	9.50511	NA	22.3894	NA	NA	NA	NA	NA	NA	NA	NA	19.9747	20.2737	NA
O95361	TRIM16	Tripartite motif-containing protein 16	TRI16_HUMAN	7.63422	NA	NA	NA	NA	20.9571	NA	NA	15.5121	6.5764	16.2924	NA	5.47082	NA	NA	16.8026	NA	16.4791	NA	NA	NA	2.23965	NA	NA	NA	3.00253	NA	9.73094	NA	NA	NA	6.66133	NA	NA	3.08208	6.20988	NA	58.5679	6.70013	NA	4.08251	5.19009	10.7449	2.87813	NA	7.55093
O95363	FARS2	Phenylalanine--tRNA ligase, mitochondrial	SYFM_HUMAN	NA	NA	NA	NA	3.87706	NA	NA	NA	NA	18.8062	NA	NA	NA	NA	NA	NA	NA	6.94496	NA	NA	NA	NA	NA	NA	20.6586	NA	18.6728	NA	8.09406	NA	6.64172	NA	NA	NA	NA	NA	NA	9.39552	NA	35.682	NA	NA	NA	NA	NA	NA
O95372	LYPLA2	Acyl-protein thioesterase 2	LYPA2_HUMAN	54.7131	29.5194	79.252	38.6067	140.427	14.9747	NA	190.782	28.8538	541.151	43.3638	105.678	38.7877	43.5284	NA	379.829	51.4747	253.912	91.5765	45.1371	63.7461	16.0863	22.0297	193.501	111.391	80.2833	36.6494	46.6021	207.367	269.342	144.105	158.175	32.7921	99.3931	178.354	74.3181	39.3872	631.072	47.9273	36.3045	60.2133	35.5804	78.5071	188.318	NA	30.8413
O95373	IPO7	Importin-7	IPO7_HUMAN	169.169	123.42	188.418	142.852	249.769	95.8495	44.6083	347.756	184.838	1114.97	173.063	349.152	196.055	145.577	43.9677	471.227	169.585	470.275	204.326	138.231	129.89	99.3621	82.9811	385.755	204.05	206.168	419.505	169.914	290.315	513.857	381.438	274.509	116.204	195.252	447.973	183.11	206.319	926.764	137.989	152.702	198.802	167.342	141.919	422.972	68.6987	114.135
O95376	ARIH2	E3 ubiquitin-protein ligase ARIH2	ARI2_HUMAN	19.9653	30.9389	10.9769	13.0734	17.5337	NA	NA	22.844	24.1498	50.5063	15.5562	18.5334	9.75368	13.6811	NA	17.4643	18.7986	20.8653	26.069	30.2579	13.4931	3.10095	5.84816	20.2421	10.8972	10.9256	12.6091	18.3119	18.4075	15.1812	16.8223	14.3932	15.7822	7.33189	20.8736	13.5478	22.7677	46.1756	7.91385	7.18424	14.9286	4.33382	NA	19.4615	NA	5.56131
O95379	TNFAIP8	Tumor necrosis factor alpha-induced protein 8	TFIP8_HUMAN	NA	5.29937	10.4718	8.25486	8.35349	NA	NA	NA	NA	38.2194	10.3455	NA	NA	NA	NA	41.9681	NA	24.77	NA	9.31919	16.4196	25.7167	NA	22.7005	27.432	NA	NA	NA	10.6183	30.0802	26.0413	NA	12.2092	17.8734	31.8593	13.3736	23.6964	28.6921	25.6493	NA	NA	19.0847	NA	27.2787	NA	NA
O95388	CCN4	CCN family member 4	CCN4_HUMAN	NA	NA	NA	NA	32.1322	NA	NA	NA	NA	NA	NA	NA	8.35254	NA	NA	NA	NA	8.19698	NA	NA	11.7313	NA	14.291	NA	NA	NA	NA	NA	NA	NA	37.5042	NA	NA	NA	NA	7.0582	2.50309	NA	NA	NA	8.70759	NA	NA	NA	NA	NA
O95391	SLU7	Pre-mRNA-splicing factor SLU7	SLU7_HUMAN	NA	NA	NA	2.72826	12.6434	NA	NA	NA	26.6939	34.5573	6.44961	8.97655	2.56896	NA	11.4428	NA	NA	11.7336	NA	NA	6.3509	NA	NA	NA	NA	31.2594	25.8979	NA	20.1378	37.8292	17.8459	5.74865	NA	5.57221	14.1696	NA	6.99745	17.6172	4.27486	NA	6.01531	NA	NA	9.74652	NA	6.23983
O95394	PGM3	Phosphoacetylglucosamine mutase	AGM1_HUMAN	157.201	118.543	36.6451	111.456	350.074	61.2981	24.0549	151.646	178.06	517.472	140.155	186.526	150.654	36.554	NA	179.022	160.873	148.716	29.8664	169.625	152.617	58.8621	50.5746	107.706	27.5636	219.577	30.21	120.821	67.3723	212.323	494.331	105.536	104.587	36.9691	150.452	192.836	246.7	271.953	141.522	127.025	274.808	99.2317	52.4176	107.903	31.0541	89.9477
O95396	MOCS3	Adenylyltransferase and sulfurtransferase MOCS3	MOCS3_HUMAN	NA	NA	NA	12.1961	NA	NA	NA	14.1282	NA	39.7297	NA	NA	NA	5.90607	28.9209	NA	NA	17.9497	NA	NA	NA	NA	NA	NA	NA	15.2608	NA	NA	NA	NA	14.361	NA	NA	NA	NA	NA	15.1655	23.9791	NA	NA	NA	NA	NA	NA	20.6094	NA
O95397;Q96JA3	PLEKHA8P1;PLEKHA8	Putative protein PLEKHA9;Pleckstrin homology domain-containing family A member 8	PKHA9_HUMAN;PKHA8_HUMAN	NA	NA	NA	NA	NA	NA	NA	NA	NA	NA	NA	NA	NA	NA	NA	NA	NA	NA	NA	NA	NA	NA	NA	NA	NA	NA	NA	NA	NA	NA	NA	NA	NA	NA	NA	NA	NA	NA	NA	NA	NA	NA	NA	NA	NA	NA
O95400	CD2BP2	CD2 antigen cytoplasmic tail-binding protein 2	CD2B2_HUMAN	39.0038	12.2942	22.1081	20.6335	30.7402	19.8211	7.79073	40.4456	18.4215	90.2613	35.1993	50.1961	13.8491	10.2507	17.3154	45.2075	20.9868	67.4539	120.011	21.7085	25.0595	22.3398	10.0658	48.6539	18.4535	28.6219	85.7669	22.7319	39.7068	80.1165	55.4198	65.2138	25.9137	30.2221	50.4316	27.8598	31.2783	48.5452	31.5129	25.0631	23.7398	40.3669	26.3984	53.5816	16.1094	21.1576
O95405	ZFYVE9	Zinc finger FYVE domain-containing protein 9	ZFYV9_HUMAN	NA	NA	NA	NA	NA	NA	NA	NA	NA	NA	NA	NA	NA	NA	NA	NA	NA	NA	NA	NA	NA	NA	NA	NA	NA	NA	NA	NA	NA	NA	NA	NA	NA	NA	NA	NA	NA	NA	NA	NA	NA	NA	NA	NA	NA	NA
O95409	ZIC2	Zinc finger protein ZIC 2	ZIC2_HUMAN	NA	NA	NA	NA	NA	NA	NA	NA	NA	NA	NA	NA	NA	NA	NA	NA	NA	NA	NA	NA	NA	NA	NA	NA	NA	NA	NA	NA	NA	NA	NA	NA	NA	NA	NA	NA	NA	NA	NA	NA	NA	NA	NA	NA	NA	NA
O95425	SVIL	Supervillin	SVIL_HUMAN	15.2945	18.1567	13.2122	16.421	21.62	NA	NA	46.7957	15.8439	47.1941	20.79	19.9692	17.1546	5.26023	9.04813	56.0488	18.2093	40.6467	19.7392	28.097	22.0714	8.57561	9.08687	21.3622	9.1363	20.9024	43.6686	20.5855	19.4439	23.4704	44.5756	15.1493	14.8024	16.0622	40.0468	21.5194	16.4264	94.5461	5.28152	26.5581	27.1158	50.7365	NA	27.2672	17.729	20.1426
O95427	PIGN	GPI ethanolamine phosphate transferase 1	PIGN_HUMAN	NA	7.20955	NA	NA	NA	NA	NA	NA	18.6229	NA	NA	NA	NA	NA	NA	NA	NA	NA	NA	21.7866	8.81444	NA	NA	NA	NA	NA	NA	NA	NA	NA	NA	NA	NA	NA	NA	NA	NA	NA	NA	NA	NA	NA	NA	NA	NA	NA
O95429	BAG4	BAG family molecular chaperone regulator 4	BAG4_HUMAN	NA	NA	NA	23.409	8.03536	NA	NA	4.95919	NA	22.0846	NA	15.3532	NA	NA	7.45036	NA	12.6175	11.3743	NA	11.9985	NA	NA	NA	11.4681	3.57614	NA	25.0184	NA	10.8707	18.9011	16.0303	7.95154	6.86706	NA	17.603	NA	8.24094	10.919	NA	4.16821	7.76116	NA	NA	17.6501	NA	NA
O95433	AHSA1	Activator of 90 kDa heat shock protein ATPase homolog 1	AHSA1_HUMAN	259.482	211.479	280.728	298.208	432.894	209.668	69.7195	366.446	314.004	1072.61	332.481	411.147	302.162	191.095	110.179	429.747	219.759	594.789	364.51	282.183	320.622	224.881	177.203	414.161	370.424	378.138	340.153	323.005	513.516	595.099	565.275	401.871	255.767	347.706	572.406	360.369	375.442	772.858	261.496	363.393	355.752	387.549	411.743	432.544	226.3	230.456
O95445	APOM	Apolipoprotein M	APOM_HUMAN	50.956	97.5713	93.7146	106.561	132.03	138.303	19.0783	63.2255	139.227	128.914	140.683	115.94	140.904	72.3367	51.1751	80.7181	71.6306	88.1566	137.064	87.983	138.84	104.508	65.5901	100.497	123.933	157.029	96.7587	129.072	174.026	139.776	106.221	184.169	152.806	59.2964	152.023	116.167	144.904	130.842	115.632	156.592	114.143	180.629	124.571	88.3503	107.383	77.2441
O95450	ADAMTS2	A disintegrin and metalloproteinase with thrombospondin motifs 2	ATS2_HUMAN	139.355	NA	NA	139.788	359.424	NA	NA	230.132	62.518	722.527	NA	449.902	229.922	NA	NA	426.586	76.9046	239.846	NA	NA	38.8322	NA	NA	NA	130.815	135.407	645.61	118.525	115.338	295.681	346.35	160.608	NA	NA	497.817	NA	135.372	778.651	NA	159.709	189.308	129.622	NA	220.953	NA	NA
O95453	PARN	Poly(A)-specific ribonuclease PARN	PARN_HUMAN	24.2265	5.52805	48.0778	26.9935	19.1321	NA	NA	32.5348	15.5778	87.7042	8.86435	28.5458	13.113	18.6909	NA	31.1388	13.678	50.4333	18.6197	27.5151	12.7418	14.4383	8.56901	20.4535	28.6971	22.3312	83.305	17.5529	44.1748	29.2503	40.336	31.3986	18.4333	18.9461	20.9103	13.5022	18.6612	39.6979	20.9319	37.2166	17.8453	12.9468	12.8809	31.4571	7.69761	7.5088
O95456	PSMG1	Proteasome assembly chaperone 1	PSMG1_HUMAN	47.1265	40.5668	42.2268	60.6417	79	48.1018	NA	73.06	55.4367	115.153	71.6509	66.201	66.4459	34.6942	21.4577	79.984	60.0109	88.1793	71.8759	63.9512	77.2125	64.8758	48.1863	56.4236	67.9158	71.698	74.8072	65.3003	99.227	101.141	150.341	87.7037	83.2008	50.4929	96.7537	103.107	87.9816	106.582	95.8344	61.0464	78.0144	79.7216	108.612	69.1561	43.0951	64.3785
O95470	SGPL1	Sphingosine-1-phosphate lyase 1	SGPL1_HUMAN	30.5456	NA	13.6765	26.3422	45.0069	18.9223	NA	40.6399	12.6223	65.3098	23.1579	44.5054	26.9822	7.93737	NA	25.103	28.4992	51.6912	NA	30.9935	24.7653	4.24803	11.0862	25.4829	15.425	50.7838	55.063	22.9593	36.344	43.1211	81.0578	31.1351	21.3089	22.0458	48.4015	23.679	36.7184	66.4886	27.9592	40.4173	60.656	45.4555	39.4551	33.9713	4.52519	20.0127
O95471	CLDN7	Claudin-7	CLD7_HUMAN	NA	NA	NA	NA	NA	NA	NA	NA	NA	NA	NA	NA	NA	NA	NA	NA	NA	NA	NA	NA	NA	NA	NA	NA	NA	NA	NA	NA	NA	NA	NA	NA	NA	NA	NA	NA	NA	NA	NA	NA	NA	NA	NA	NA	NA	NA
O95476	CTDNEP1	CTD nuclear envelope phosphatase 1	CNEP1_HUMAN	14.6778	NA	12.0707	NA	6.12998	NA	NA	NA	NA	48.8849	NA	14.5122	NA	6.51111	9.08849	23.9473	13.8359	23.3629	NA	17.5242	NA	NA	NA	NA	NA	29.1547	30.5327	NA	NA	5.60093	24.6488	NA	9.9536	NA	26.6074	NA	15.2028	25.1625	NA	NA	11.8826	NA	NA	14.824	NA	16.9767
O95478	NSA2	Ribosome biogenesis protein NSA2 homolog	NSA2_HUMAN	9.80108	25.7626	10.1498	8.12685	21.2166	9.76522	12.564	41.0609	10.1081	55.3752	12.5095	25.9818	14.9221	10.7468	NA	42.0662	23.5936	28.511	147.558	NA	4.95044	16.1917	8.66324	33.5862	23.3994	28.2774	67.6044	16.7672	25.0274	30.7109	42.8571	45.4648	21.5324	31.5802	53.6017	19.7883	25.6229	38.9311	8.67477	17.0046	39.0842	47.4168	NA	40.8664	4.94069	18.0485
O95479	H6PD	GDH/6PGL endoplasmic bifunctional protein	G6PE_HUMAN	16.1189	15.467	NA	5.90813	14.1056	NA	90.3737	NA	18.8961	5.8971	16.2293	NA	NA	59.9004	NA	16.5266	2.13397	20.3454	47.9209	14.758	15.1569	9.66543	NA	21.981	NA	18.0497	17.4332	17.8266	24.4765	6.86971	19.0252	17.6392	12.7309	NA	NA	15.1479	14.953	NA	10.5734	20.5576	28.763	51.9654	112.721	16.6526	NA	14.1859
O95486	SEC24A	Protein transport protein Sec24A	SC24A_HUMAN	65.8663	46.1971	35.898	59.662	92.227	36.5494	NA	66.6612	48.7551	190.645	58.6899	92.2496	82.0452	28.5107	16.1896	96.0912	71.3253	109.569	40.4782	57.8912	59.5075	55.2772	41.9664	67.8713	51.6254	95.9545	145.143	58.0352	110.657	103.605	112.461	69.3405	43.4428	61.2903	76.3822	68.3981	86.7228	117.274	54.4026	61.0898	77.4405	91.1649	41.7295	69.9335	29.1884	52.5978
O95487	SEC24B	Protein transport protein Sec24B	SC24B_HUMAN	28.313	28.6647	16.728	21.8231	35.1747	NA	NA	30.7013	24.3732	75.4005	38.1441	46.0538	24.9203	18.8056	NA	37.3789	24.4233	40.0453	18.5292	28.4527	33.117	26.0771	16.5785	34.8816	20.3999	33.6462	65.4428	30.5777	39.9226	39.1776	53.9411	20.6957	21.4832	16.9194	44.2037	23.8848	37.7102	58.6164	24.3418	28.2264	40.2691	39.5942	31.5086	34.9058	16.8252	27.1027
O95490	ADGRL2	Adhesion G protein-coupled receptor L2	AGRL2_HUMAN	10.7158	11.2977	182.134	28.0014	24.4295	9.3645	81.3667	23.7686	19.0018	38.1995	15.125	22.5575	11.2564	NA	NA	56.3914	NA	24.0347	55.312	25.2654	49.1381	20.223	12.073	NA	10.9094	75.5068	32.0715	21.1566	17.2806	45.9316	68.7583	34.914	30.8262	54.0259	36.8073	20.4006	22.9482	23.1861	25.6923	44.6081	71.7314	10.8062	NA	11.8794	115.39	65.612
O95497	VNN1	Pantetheinase	VNN1_HUMAN	NA	NA	6.56971	NA	25.0144	NA	NA	NA	NA	NA	NA	7.63587	NA	NA	NA	18.9989	NA	NA	NA	16.3973	NA	NA	1.59385	NA	8.32076	NA	NA	NA	NA	12.5993	17.2142	NA	8.3296	11.8427	NA	11.0176	NA	NA	28.9545	13.1495	NA	NA	NA	NA	NA	NA
O95528	SLC2A10	Solute carrier family 2, facilitated glucose transporter member 10	GTR10_HUMAN	NA	NA	NA	8.06837	NA	NA	NA	NA	NA	NA	NA	NA	4.88778	NA	NA	NA	NA	NA	NA	6.44207	NA	NA	NA	NA	NA	NA	NA	NA	NA	NA	13.5062	NA	NA	NA	NA	NA	NA	NA	NA	NA	4.57961	NA	NA	NA	NA	NA
O95544	NADK	NAD kinase	NADK_HUMAN	NA	NA	NA	NA	NA	NA	NA	NA	NA	NA	NA	NA	NA	NA	NA	NA	NA	NA	NA	NA	NA	NA	NA	NA	NA	NA	NA	NA	NA	NA	NA	NA	NA	NA	NA	NA	NA	NA	NA	NA	NA	NA	NA	NA	NA	NA
O95551	TDP2	Tyrosyl-DNA phosphodiesterase 2	TYDP2_HUMAN	NA	8.82139	19.8893	11.9901	22.5489	NA	NA	16.0313	NA	30.8867	NA	11.144	5.08775	NA	NA	16.65	8.01287	23.0477	8.65925	NA	10.5403	NA	NA	14.2762	10.0617	13.3722	34.1017	6.3247	16.5304	22.096	16.35	10.1772	NA	4.22722	26.1845	NA	7.71579	21.0883	11.6811	12.9197	NA	53.5954	16.11	18.4038	NA	NA
O95562	SFT2D2	Vesicle transport protein SFT2B	SFT2B_HUMAN	NA	5.36276	3.12776	1.90219	NA	NA	NA	3.36814	NA	5.99537	NA	4.34737	NA	8.59237	NA	5.36936	NA	13.2142	1.57575	NA	NA	NA	NA	3.43213	10.8942	2.94146	10.9869	NA	1.92379	3.61976	9.4228	9.02571	NA	NA	2.63443	1.46774	NA	10.6445	4.72417	NA	NA	NA	NA	NA	NA	2.0038
O95563	MPC2	Mitochondrial pyruvate carrier 2	MPC2_HUMAN	15.5205	10.0274	NA	NA	23.4598	NA	NA	NA	NA	32.1303	NA	14.3999	12.1188	NA	NA	11.5467	NA	22.0654	NA	17.8563	10.4291	NA	8.46531	40.7905	NA	14.4	51.2817	10.8595	21.558	14.6535	27.4156	23.1948	13.2509	4.68586	16.5497	NA	17.9337	87.2934	NA	16.6955	21.4272	11.1031	23.6708	21.2784	27.087	NA
O95571	ETHE1	Persulfide dioxygenase ETHE1, mitochondrial	ETHE1_HUMAN	44.9492	NA	12.6088	20.9318	23.4498	NA	NA	19.3741	9.99761	50.8075	17.4055	17.9843	5.29052	9.2557	NA	50.4288	20.8565	18.0398	NA	NA	NA	NA	NA	69.0327	NA	34.3754	31.5948	22.8176	28.0277	58.7877	52.2887	16.9501	8.93879	8.0163	NA	28.2197	37.8354	172.695	19.4128	46.5088	23.7433	43.6956	NA	44.5706	NA	9.90231
O95573	ACSL3	Fatty acid CoA ligase Acsl3	ACSL3_HUMAN	46.4701	20.2654	80.8913	62.1591	172.804	39.8087	22.7083	97.83	45.2788	391.783	60.3513	125.524	68.6834	45.6618	18.4341	143.419	37.1699	209.004	73.7677	74.9972	37.9621	25.0242	32.739	136.108	58.6907	70.1434	309.456	47.3909	94.9342	190.681	235.149	108.394	38.9525	35.8048	162.718	53.4923	63.1628	302.139	36.19	58.8114	116.018	68.2475	64.9043	117.223	27.5337	29.2128
O95602	POLR1A	DNA-directed RNA polymerase I subunit RPA1	RPA1_HUMAN	13.4645	17.6087	19.2362	11.7191	18.8137	9.97597	5.64663	23.3568	18.8928	51.8353	18.0741	19.5992	12.0242	15.1401	8.37408	30.4147	15.3344	37.2746	18.5943	17.8343	13.0801	15.3231	9.71787	23.8917	26.8738	16.3346	53.5622	21.6057	26.788	23.5356	36.2004	21.2325	15.6089	13.6651	30.5235	14.1539	22.0765	29.4984	34.3811	23.604	23.0321	17.9787	NA	23.1103	12.2009	11.4989
O95619	YEATS4	YEATS domain-containing protein 4	YETS4_HUMAN	NA	13.7695	6.0975	8.64431	4.4731	NA	NA	20.7036	14.9162	38.8135	12.9048	23.9985	7.6166	NA	NA	9.29044	NA	16.3075	27.3704	NA	NA	19.3412	NA	13.8108	23.413	41.004	14.3878	NA	21.9931	13.2079	31.9828	26.1063	24.3751	10.6298	16.3626	NA	NA	17.3161	35.4646	NA	6.88882	14.3179	13.988	12.4674	NA	18.2655
O95625	ZBTB11	Zinc finger and BTB domain-containing protein 11	ZBT11_HUMAN	NA	NA	NA	NA	NA	NA	NA	NA	NA	NA	NA	NA	NA	NA	NA	NA	NA	NA	NA	NA	1.23566	NA	NA	NA	NA	NA	NA	NA	NA	NA	NA	NA	NA	NA	NA	NA	NA	NA	NA	NA	5.59618	NA	NA	NA	NA	NA
O95628	CNOT4	CCR4-NOT transcription complex subunit 4	CNOT4_HUMAN	NA	NA	6.82671	19.5332	23.7755	NA	NA	NA	NA	26.8612	NA	NA	6.80324	NA	NA	NA	NA	NA	NA	13.6711	NA	NA	NA	NA	NA	NA	13.5252	NA	24.8084	NA	22.5765	NA	13.6049	NA	NA	NA	NA	21.7129	NA	NA	13.7587	NA	NA	NA	NA	NA
O95630	STAMBP	STAM-binding protein	STABP_HUMAN	73.0512	8.73483	19.6707	14.0101	25.4167	NA	NA	10.9449	35.2208	55.324	9.77848	25.7255	NA	NA	NA	32.9032	4.14242	27.9092	32.9633	14.8257	9.53432	14.4845	NA	23.7924	18.8262	20.7871	19.9337	NA	30.9443	26.6679	23.5678	28.9403	17.0023	15.9157	19.2402	NA	31.1558	30.4496	14.6619	20.7934	35.5898	27.3118	17.6066	17.8077	21.9937	10.58
O95639	CPSF4	Cleavage and polyadenylation specificity factor subunit 4	CPSF4_HUMAN	NA	NA	9.52823	NA	10.1822	NA	NA	14.4338	NA	48.4294	12.2678	10.6092	NA	NA	NA	11.6817	NA	9.04247	NA	8.94954	NA	NA	NA	NA	8.44147	18.4216	51.606	NA	19.0223	14.0733	12.9721	NA	NA	NA	24.8783	15.6251	8.46423	40.5502	14.0585	NA	14.2086	2.51915	13.7157	13.8336	NA	NA
O95644	NFATC1	Nuclear factor of activated T-cells, cytoplasmic 1	NFAC1_HUMAN	NA	NA	NA	NA	NA	NA	NA	6.13672	NA	NA	NA	NA	8.37335	NA	9.51723	NA	NA	NA	NA	NA	NA	NA	NA	9.33746	NA	NA	NA	NA	NA	NA	16.5673	4.25303	42.6721	NA	NA	NA	NA	13.7919	NA	NA	8.03537	NA	NA	NA	NA	NA
O95671	ASMTL	Probable bifunctional dTTP/UTP pyrophosphatase/methyltransferase protein	ASML_HUMAN	NA	19.0095	NA	16.7868	37.2006	NA	NA	7.96289	28.2388	42.2256	11.1568	18.8036	27.7317	2.07292	18.4124	26.6625	NA	33.6459	27.3457	21.9884	28.6661	NA	13.2539	47.5916	12.8689	31.7286	18.1999	40.1392	23.9796	NA	24.7554	23.1197	8.89765	25.7806	28.1697	28.9722	30.7381	19.3977	28.8564	29.2448	25.8939	12.8359	NA	16.1137	NA	22.5979
O95674	CDS2	Phosphatidate cytidylyltransferase 2	CDS2_HUMAN	5.26116	NA	18.5562	8.79235	31.5551	NA	NA	25.2831	15.1117	45.1581	5.86945	37.6537	16.2776	73.8951	NA	13.1238	39.9613	28.6189	7.52996	17.9875	8.45934	NA	13.8782	27.251	14.0194	30.0275	41.1716	8.37636	8.53354	22.8718	26.3032	NA	7.43969	4.90728	26.2907	11.7737	19.4812	50.5317	17.1429	18.2928	19.308	31.5742	NA	10.4651	NA	7.25762
O95678	KRT75	Keratin, type II cytoskeletal 75	K2C75_HUMAN	NA	NA	NA	NA	NA	NA	NA	NA	NA	NA	NA	NA	NA	NA	NA	NA	NA	NA	NA	NA	NA	NA	NA	NA	NA	NA	NA	NA	NA	NA	NA	NA	NA	NA	NA	NA	NA	NA	NA	NA	NA	NA	NA	NA	NA	NA
O95684	CEP43	Centrosomal protein 43	CEP43_HUMAN	5.32488	NA	NA	6.13079	14.6582	NA	NA	11.9078	5.27143	16.4656	NA	15.0688	7.95058	9.02295	NA	10.2668	10.4081	19.9708	11.6728	8.87158	13.4958	8.22801	NA	11.4785	9.68441	NA	18.2732	53.2476	17.9829	14.9959	18.4916	13.8725	12.7639	25.1233	7.07846	19.753	14.1915	23.3966	9.05934	8.65716	15.1008	3.89757	NA	14.4764	3.13907	NA
O95685	PPP1R3D	Protein phosphatase 1 regulatory subunit 3D	PPR3D_HUMAN	2.69326	NA	NA	9.48393	NA	NA	NA	NA	NA	4.73907	NA	NA	NA	NA	NA	NA	NA	NA	NA	NA	NA	NA	NA	NA	NA	NA	NA	16.0219	NA	12.5881	15.5499	NA	NA	NA	NA	NA	NA	25.896	NA	NA	NA	4.36113	NA	NA	NA	NA
O95696	BRD1	Bromodomain-containing protein 1	BRD1_HUMAN	14.2795	NA	NA	NA	NA	NA	NA	NA	NA	NA	NA	NA	NA	NA	NA	NA	3.07911	NA	NA	NA	NA	21.9107	NA	NA	NA	2.75985	2.66625	NA	19.711	NA	10.6706	NA	NA	NA	13.9114	NA	NA	NA	NA	NA	NA	NA	NA	NA	NA	NA
O95704	APBB3	Amyloid-beta A4 precursor protein-binding family B member 3	APBB3_HUMAN	NA	NA	NA	NA	NA	NA	NA	NA	NA	NA	NA	NA	NA	NA	NA	NA	NA	NA	NA	NA	NA	NA	NA	NA	NA	NA	NA	NA	NA	NA	NA	NA	NA	NA	NA	NA	NA	NA	NA	NA	NA	NA	NA	NA	NA	NA
O95707	POP4	Ribonuclease P protein subunit p29	RPP29_HUMAN	NA	16.8506	NA	11.035	24.141	NA	NA	19.6867	14.4319	55.0551	19.2143	23.9494	21.0135	10.1002	NA	29.3569	24.7076	38.7366	20.6845	11.6964	10.2596	NA	12.8526	23.6178	32.432	14.8929	67.4684	6.7348	30.7175	18.7344	32.6545	38.0802	13.6762	32.5434	21.1973	20.8116	24.0766	37.7023	NA	29.222	19.7045	16.4934	NA	32.9415	NA	15.201
O95714	HERC2	E3 ubiquitin-protein ligase HERC2	HERC2_HUMAN	NA	NA	NA	5.60455	NA	NA	NA	20.1531	NA	9.33282	NA	6.85054	4.79365	NA	NA	6.71526	NA	NA	2.89191	NA	NA	NA	NA	NA	2.29817	NA	6.36279	NA	11.2547	NA	4.80109	NA	NA	5.63399	10.3101	NA	NA	3.90534	4.63406	NA	NA	9.24121	15.7312	NA	NA	12.5302
O95715	CXCL14	C-X-C motif chemokine 14	CXL14_HUMAN	NA	10.2588	NA	NA	NA	NA	NA	NA	NA	48.6331	NA	NA	NA	NA	NA	NA	21.036	NA	NA	14.8658	NA	NA	NA	10.585	NA	43.959	NA	NA	NA	NA	NA	NA	7.65542	NA	NA	NA	23.472	NA	NA	NA	NA	NA	NA	NA	NA	NA
O95716	RAB3D	Ras-related protein Rab-3D	RAB3D_HUMAN	813.45	246.369	543.017	699.629	716.484	225.691	24.0884	1423.11	781.658	2770.75	853.079	911.492	696.552	353.915	31.1377	1729.71	336.926	1723.4	705.658	567.945	596.307	381.117	350.478	767.479	599.134	1491.57	2445.44	500.653	1029.33	1132.88	1593.38	960.513	474.195	574.193	1267	669.987	1038.35	2641.66	379.919	759.404	1214.05	508.661	585.986	1275.32	159.322	400.47
O95721	SNAP29	Synaptosomal-associated protein 29	SNP29_HUMAN	36.7064	20.2925	11.6938	27.7255	37.1181	NA	NA	15.3504	20.3945	76.7207	23.1058	37.1266	20.8688	NA	73.2573	35.5199	9.28618	58.4229	28.2792	19.6379	23.2864	19.6808	7.21578	40.3758	32.9704	42.4125	27.6647	18.6687	22.6854	39.5689	42.9751	34.8323	7.70234	8.42531	32.6526	31.3074	54.5272	119.628	24.0818	35.6184	56.3556	27.2786	34.6395	16.8618	NA	13.989
O95747	OXSR1	Serine/threonine-protein kinase OSR1	OXSR1_HUMAN	75.1295	67.9616	47.5785	69.883	90.0366	48.1382	NA	100.874	59.8009	256.028	63.1075	91.7548	79.617	37.4398	15.0901	127.718	75.4887	145.413	66.0752	53.0373	64.4741	33.1783	37.85	78.4825	73.6832	92.1847	125.216	57.7893	96.6516	116.877	140.211	81.5189	52.3594	60.7842	130.338	78.8695	72.3451	194.753	70.2565	66.6848	70.4256	57.1169	82.3382	87.1465	46.0951	61.7382
O95749	GGPS1	Geranylgeranyl pyrophosphate synthase	GGPPS_HUMAN	NA	NA	10.4464	17.0806	8.6563	NA	NA	31.3729	NA	71.3447	NA	NA	NA	NA	NA	34.3847	NA	45.4021	NA	NA	NA	NA	NA	19.3238	NA	36.7326	NA	NA	6.12056	38.8592	45.6197	2.79382	NA	NA	22.1516	NA	28.9486	69.6061	NA	NA	NA	NA	8.45898	16.5476	NA	5.51911
O95757	HSPA4L	Heat shock 70 kDa protein 4L	HS74L_HUMAN	NA	5.57216	11.0312	36.8013	4.27808	NA	NA	7.81486	18.6242	37.6164	15.4615	16.1019	13.4302	14.3635	6.40861	16.4686	9.66914	20.0696	19.2176	16.2467	4.60913	7.12783	NA	29.6987	13.3424	NA	20.4953	5.44205	21.422	16.3447	10.3569	16.954	NA	11.2933	20.5793	NA	4.41024	26.3764	NA	NA	8.37461	33.8811	30.9907	15.5392	3.48732	NA
O95758	PTBP3	Polypyrimidine tract-binding protein 3	PTBP3_HUMAN	30.7335	22.7811	35.9535	18.4653	39.6491	7.75181	26.213	59.1353	29.1559	268.237	13.8459	34.2302	29.7311	41.1748	NA	70.0483	32.942	107.587	115.283	22.198	34.6736	13.6409	16.2931	70.2757	29.9811	29.2067	212.842	30.1865	60.397	83.9889	60.2733	47.6591	21.7019	42.1203	103.7	39.8851	34.8938	146.163	17.1812	31.9229	26.2908	29.9218	31.9957	54.768	NA	9.73102
O95759	TBC1D8	TBC1 domain family member 8	TBCD8_HUMAN	NA	NA	14.5246	NA	NA	71.7476	NA	NA	NA	NA	NA	NA	NA	NA	11.4242	NA	NA	NA	NA	NA	NA	NA	47.5665	NA	NA	NA	NA	NA	NA	NA	128.338	NA	NA	NA	NA	NA	NA	NA	NA	NA	NA	NA	NA	NA	NA	NA
O95772	STARD3NL	STARD3 N-terminal-like protein	STR3N_HUMAN	NA	NA	NA	NA	15.5043	NA	NA	NA	NA	NA	NA	52.1499	32.3143	NA	NA	29.0809	NA	8.25524	NA	NA	NA	NA	13.469	15.7057	NA	47.7683	6.50009	NA	24.4766	NA	13.5733	NA	NA	NA	49.6897	NA	NA	90.0769	NA	12.7471	19.0155	NA	NA	NA	NA	NA
O95777	LSM8	U6 snRNA-associated Sm-like protein LSm8	LSM8_HUMAN	94.1338	50.3698	82.6393	87.7661	129.558	220.52	30.494	171.21	78.9052	386.538	90.2942	146.839	100.774	57.6546	38.6591	214.647	117.671	226.769	75.6465	72.7366	115.724	60.9708	37.7188	173.623	107.8	125.807	194.607	80.5251	171.671	145.544	207.333	155.927	94.4647	103.727	171.01	95.6635	172.12	242.476	107.543	105.149	93.4386	128.232	101.502	139.431	65.3636	95.4168
O95782	AP2A1	AP-2 complex subunit alpha-1	AP2A1_HUMAN	185.478	62.5277	53.4893	107.392	249.433	69.7254	34.2857	124.817	107.484	333.659	116.147	227.453	119.578	44.2493	24.0503	224.223	100.856	186.026	90.5779	118.801	126.385	53.6643	67.1233	134.616	86.5663	160.124	298.408	97.067	115.542	179.277	285.995	123.334	95.0927	59.4289	220.763	124.065	150.616	347.086	76.3651	112.347	190.902	133.076	108.024	125.172	28.6881	58.1573
O95785	WIZ	Protein Wiz	WIZ_HUMAN	8.70025	9.96479	NA	NA	NA	NA	NA	10.6657	6.45229	28.5091	NA	15.0297	7.59973	NA	NA	29.6417	35.4395	27.5009	NA	16.5843	13.1296	NA	NA	4.8482	NA	NA	18.0299	10.3797	14.5487	10.2439	26.7398	NA	NA	9.1522	NA	8.10071	5.8074	NA	NA	7.78741	NA	21.9245	NA	3.73414	NA	6.16305
O95786	DDX58	Antiviral innate immune response receptor RIG-I	DDX58_HUMAN	NA	NA	NA	NA	NA	NA	7.526	5.86065	NA	12.8335	4.02093	NA	NA	16.8158	NA	16.965	NA	14.8154	NA	NA	NA	NA	NA	3.78032	NA	12.073	NA	NA	10.7419	NA	7.95543	1.61244	NA	NA	4.40927	NA	NA	20.4549	NA	14.6371	NA	NA	NA	NA	4.82633	NA
O95793	STAU1	Double-stranded RNA-binding protein Staufen homolog 1	STAU1_HUMAN	32.4381	20.4426	16.9408	27.8394	32.6289	32.0457	7.02008	61.3021	30.8027	155.094	38.0379	54.2077	35.2873	14.7303	31.2729	70.0602	28.2201	89.3766	17.9512	33.9622	21.2484	24.1744	24.3743	67.2365	52.6764	39.9485	132.594	24.2658	59.3311	61.856	90.9519	58.0046	30.3145	33.667	96.7639	69.0943	30.0793	135.488	27.337	32.7347	56.0457	33.7264	43.6306	82.8452	33.0342	28.8196
O95801	TTC4	Tetratricopeptide repeat protein 4	TTC4_HUMAN	33.8664	43.8804	52.7405	35.1949	71.6857	66.3585	16.2016	58.5718	48.9684	105.655	65.8509	112.252	44.0687	24.5356	27.7428	81.71	57.7969	84.7673	96.1836	36.8158	71.8172	49.8983	31.5507	68.1555	55.4321	61.6774	80.3862	82.4418	88.2841	78.9015	118.738	68.7934	45.8653	68.3185	108.51	66.374	60.9381	109.991	18.5999	50.6033	71.2395	39.4228	46.1213	59.8627	52.5964	61.0994
O95807	TMEM50A	Transmembrane protein 50A	TM50A_HUMAN	NA	NA	NA	NA	NA	NA	NA	NA	NA	NA	NA	NA	NA	NA	NA	9.56732	NA	NA	NA	NA	NA	NA	NA	NA	NA	NA	NA	NA	NA	NA	NA	NA	NA	NA	NA	NA	NA	34.703	NA	NA	NA	99.2947	NA	NA	NA	NA
O95816	BAG2	BAG family molecular chaperone regulator 2	BAG2_HUMAN	26.0319	98.8535	93.9512	56.1973	89.6831	28.7358	NA	234.3	71.505	560.69	40.9732	176.891	35.2557	60.8723	8.56869	189.87	78.1481	256.186	73.3926	83.3412	99.9032	80.0443	28.3883	170.764	50.7976	68.6907	321.222	51.3407	85.4075	260.034	158.993	142.552	44.8451	63.3823	244.191	41.1685	73.7002	455.978	109.388	46.6117	72.8088	36.2856	68.5368	141.205	31.946	170.936
O95817	BAG3	BAG family molecular chaperone regulator 3	BAG3_HUMAN	38.8658	27.3988	16.8661	27.554	70.6854	85.8588	NA	56.8332	27.8961	156.007	26.2886	57.9797	28.6061	6.2014	44.665	138.235	18.9379	60.3251	24.7276	23.4111	25.4029	11.868	25.0281	53.2498	20.4746	29.9427	88.4027	35.315	37.8427	143.774	74.6772	35.7288	18.4702	22.6656	99.3394	59.8758	47.4221	253.88	14.0507	39.7161	26.8198	44.4978	38.1111	55.3176	18.8424	20.3875
O95819	MAP4K4	Mitogen-activated protein kinase kinase kinase kinase 4	M4K4_HUMAN	51.8282	31.8526	68.7719	47.1463	85.702	28.8556	NA	119.702	52.0723	340.449	46.3181	78.2698	52.0184	44.0861	38.8567	138.543	45.8836	174.816	69.6336	41.7322	47.0708	39.1634	19.3803	112.271	79.3757	50.066	246.691	41.1773	122.264	116.803	96.8416	93.3813	38.9964	58.4692	162.857	61.3134	57.9096	359.032	44.0498	46.3204	50.5959	66.4091	64.4592	133.901	26.3144	57.4073
O95822	MLYCD	Malonyl-CoA decarboxylase, mitochondrial	DCMC_HUMAN	NA	1.15916	NA	NA	5.42584	NA	NA	NA	NA	NA	NA	NA	NA	NA	NA	NA	NA	2.57868	2.12632	NA	NA	NA	NA	NA	NA	NA	3.67043	NA	NA	NA	NA	NA	NA	2.02726	9.98617	NA	NA	NA	NA	1.87391	6.33087	NA	NA	NA	NA	NA
O95825	CRYZL1	Quinone oxidoreductase-like protein 1	QORL1_HUMAN	23.0068	5.0722	NA	7.79177	20.7884	10.9809	NA	19.8221	NA	60.6017	18.2249	33.8154	NA	NA	NA	14.2747	21.4104	70.1732	NA	11.3366	20.1931	NA	12.0967	25.3612	24.2402	34.536	28.9762	10.6795	28.4679	33.6083	64.0481	17.169	9.17603	NA	NA	24.1399	19.881	31.8918	40.2525	18.5362	19.9037	8.80074	NA	15.5976	NA	9.6862
O95831	AIFM1	Apoptosis-inducing factor 1, mitochondrial	AIFM1_HUMAN	59.2886	25.3722	39.2645	27.8267	55.2228	15.6775	70.3687	67.5749	35.5471	164.745	53.2076	71.0959	38.7985	12.2531	10.1309	85.9905	33.4266	96.2762	NA	43.2327	33.3144	19.9355	30.4065	49.2438	22.0393	83.125	182.331	40.9849	89.76	97.4933	105.539	65.2589	37.0752	27.8774	81.3026	49.5878	63.8816	144.681	29.8621	39.3976	56.9365	38.9863	38.917	76.6128	21.2356	24.1791
O95833	CLIC3	Chloride intracellular channel protein 3	CLIC3_HUMAN	NA	NA	NA	NA	NA	NA	NA	NA	NA	19.208	NA	NA	1.86671	NA	NA	NA	NA	25.3367	18.3524	NA	NA	NA	NA	NA	NA	NA	NA	NA	NA	NA	7.30118	28.3219	NA	NA	NA	NA	NA	4.55947	4.61293	NA	NA	NA	51.1232	NA	NA	NA
O95834	EML2	Echinoderm microtubule-associated protein-like 2	EMAL2_HUMAN	127.765	NA	46.7318	NA	45.707	NA	NA	72.533	89.3966	277.969	26.8683	20.3637	31.875	NA	NA	159.682	31.0209	166.89	92.1353	63.7338	77.8873	NA	24.5969	305.992	61.2467	86.4388	NA	NA	NA	186.714	117.329	73.4903	46.1544	NA	77.385	51.3344	NA	321.478	NA	NA	27.4673	156.463	NA	32.9273	NA	47.2927
O95837	GNA14	Guanine nucleotide-binding protein subunit alpha-14	GNA14_HUMAN	NA	NA	15.1264	9.47989	9.20149	NA	NA	18.1376	NA	49.6809	NA	NA	NA	NA	NA	17.639	NA	31.0752	NA	NA	NA	NA	NA	NA	26.2936	NA	30.8858	NA	66.2946	NA	NA	16.3083	NA	NA	62.872	NA	NA	25.2858	NA	NA	NA	NA	NA	29.6967	NA	NA
O95857;Q12999	TSPAN13;TSPAN31	Tetraspanin-13;Tetraspanin-31	TSN13_HUMAN;TSN31_HUMAN	NA	NA	NA	NA	74.4432	NA	NA	NA	29.9734	NA	NA	NA	NA	NA	NA	47.1233	17.6419	NA	NA	NA	NA	NA	NA	NA	NA	15.8019	68.3227	NA	NA	22.1787	NA	31.8109	NA	NA	NA	32.3973	NA	67.3986	69.224	12.8412	NA	NA	NA	19.5365	NA	NA
O95858	TSPAN15	Tetraspanin-15	TSN15_HUMAN	NA	NA	NA	22.5891	12.6762	NA	NA	NA	16.3828	NA	18.5679	NA	19.2906	NA	NA	NA	13.2994	NA	NA	13.5001	8.08431	4.59983	5.86295	NA	NA	4.83046	NA	18.3474	NA	NA	27.4439	NA	3.64925	NA	NA	23.6157	30.3555	9.75301	11.6373	14.2745	17.2089	23.3969	NA	NA	NA	11.0324
O95861	BPNT1	3'(2'),5'-bisphosphate nucleotidase 1	BPNT1_HUMAN	116.104	34.4814	17.9883	59.8206	87.9677	40.322	NA	92.1468	41.6271	306.584	66.1394	100.638	68.5728	13.6749	NA	141.637	39.6595	123.29	8.92589	61.3467	64.8753	38.048	30.5683	144.58	36.4084	124.894	NA	69.0976	49.2176	86.765	129.393	89.4286	27.7184	42.0098	92.1568	73.8751	86.9527	215.765	47.7903	82.583	95.1111	128.363	75.358	112.423	26.0719	39.8603
O95864	FADS2	Acyl-CoA 6-desaturase	FADS2_HUMAN	5.45303	13.7547	25.2272	23.2048	64.6404	11.4878	NA	20.2719	23.0308	40.2074	16.901	23.6784	25.0244	NA	NA	18.2517	7.80858	44.2673	29.3138	8.50291	10.6727	11.4593	13.889	14.1639	33.1352	6.62239	61.0404	3.95053	23.0385	31.9047	71.6107	59.8156	14.8302	11.5835	38.5406	21.678	32.1388	NA	12.1476	28.2349	28.702	27.9356	22.4613	26.7701	NA	10.5501
O95865	DDAH2	N(G),N(G)-dimethylarginine dimethylaminohydrolase 2	DDAH2_HUMAN	244.911	19.0998	16.6321	38.4608	204.543	37.4713	55.956	173.048	94.7227	367.32	77.3627	203.365	88.838	2.76795	NA	121.777	53.4415	67.6742	201.09	128.918	92.8871	22.6679	38.6605	316.064	49.807	106.134	64.3861	112.364	110.361	178.213	250.692	145.76	36.7333	52.3662	215.659	101.895	109.213	216.182	32.4128	57.4645	96.5703	827.102	300.034	102.641	NA	54.2006
O95867	LY6G6C	Lymphocyte antigen 6 complex locus protein G6c	LY66C_HUMAN	211.244	NA	NA	NA	NA	NA	NA	NA	NA	NA	NA	NA	NA	NA	NA	NA	NA	19.3915	50.9153	NA	NA	NA	NA	55.7819	NA	NA	NA	NA	NA	NA	NA	50.0816	NA	NA	NA	NA	NA	22.8741	NA	NA	NA	382.564	261.772	NA	NA	NA
O95870	ABHD16A	Phosphatidylserine lipase ABHD16A	ABHGA_HUMAN	NA	60.6522	NA	35.1927	17.4724	NA	NA	NA	NA	24.635	NA	22.6553	2.66133	10.2935	NA	NA	NA	20.3773	12.63	NA	5.14071	4.74503	NA	24.0887	7.97642	NA	21.2729	NA	NA	23.8909	32.0939	NA	NA	NA	NA	7.43322	NA	NA	NA	6.61561	5.65955	6.25594	NA	14.8719	NA	14.0022
O95873	C6orf47	Uncharacterized protein C6orf47	CF047_HUMAN	16.4107	NA	NA	NA	NA	NA	NA	NA	NA	NA	NA	NA	NA	NA	NA	NA	NA	NA	NA	NA	NA	NA	NA	NA	NA	NA	NA	NA	NA	NA	NA	NA	NA	NA	NA	NA	22.5421	30.5706	NA	NA	NA	NA	NA	NA	NA	NA
O95881	TXNDC12	Thioredoxin domain-containing protein 12	TXD12_HUMAN	216.426	102.842	172.599	157.995	264.074	31.1306	NA	262.987	186.53	672.354	168.862	341.369	229.973	106.205	15.7843	464.123	109.459	486.206	157.434	192.322	167.296	47.6009	108.486	186.016	159.037	295.07	1108.69	121.479	253.176	291.273	514.943	235.982	102.118	93.8549	432.543	176.388	189.639	614.293	169.916	122.608	370.9	117.92	88.6533	449.305	NA	99.7367
O95897	OLFM2	Noelin-2	NOE2_HUMAN	NA	49.1358	NA	18.7492	NA	NA	NA	NA	52.6235	NA	NA	66.24	32.7216	24.3918	NA	96.4395	95.7722	NA	NA	NA	36.9629	75.0429	NA	28.5308	68.2693	124.256	145.368	NA	88.3018	72.8011	NA	NA	NA	NA	NA	NA	18.8734	60.8117	NA	NA	16.5467	NA	NA	NA	NA	NA
O95900	TRUB2	Pseudouridylate synthase TRUB2, mitochondrial	TRUB2_HUMAN	NA	NA	NA	NA	NA	NA	NA	NA	NA	NA	NA	NA	NA	NA	NA	NA	NA	NA	NA	NA	NA	NA	NA	NA	NA	NA	NA	NA	NA	NA	NA	NA	NA	NA	NA	NA	NA	NA	NA	NA	NA	NA	NA	NA	NA	NA
O95905	ECD	Protein ecdysoneless homolog	ECD_HUMAN	NA	9.66373	19.6972	6.18852	NA	NA	NA	13.3011	23.2435	36.0166	10.4504	24.8447	24.4212	NA	NA	18.5295	28.2061	30.0823	NA	15.4111	NA	11.9151	NA	30.1928	NA	NA	7.33217	4.93347	15.6456	14.3969	13.2604	15.1834	14.7461	13.0344	10.4942	16.6867	16.3256	17.6029	11.2825	11.3132	NA	17.4266	5.73583	15.964	NA	NA
O95926	SYF2	Pre-mRNA-splicing factor SYF2	SYF2_HUMAN	49.4963	6.52134	NA	NA	7.29812	NA	NA	17.8672	4.12818	24.5799	16.8351	6.56419	NA	4.78032	NA	13.9161	6.80536	15.5648	NA	4.53042	14.5648	25.4358	NA	NA	2.95268	6.09449	27.9251	NA	20.7782	NA	10.6024	31.9919	NA	9.2846	18.5773	NA	2.25496	7.96782	3.6679	10.325	NA	15.6994	14.4824	17.1509	NA	11.554
O95954	FTCD	Formimidoyltransferase-cyclodeaminase	FTCD_HUMAN	49.6515	33.4518	36.03	149.725	NA	27.6181	NA	NA	41.0678	114.022	97.5243	186.489	115.143	NA	7.34917	97.5588	27.0908	87.2698	52.6425	74.4664	150.496	81.5451	NA	NA	42.275	139.442	160.68	NA	123.755	86.4823	99.3772	NA	121.542	77.3121	103.643	43.8337	130.629	119.12	82.4368	2.23189	35.3937	NA	NA	NA	NA	84.1526
O95968	SCGB1D1	Secretoglobin family 1D member 1	SG1D1_HUMAN	NA	NA	NA	NA	NA	NA	NA	NA	NA	NA	NA	NA	NA	NA	NA	NA	NA	NA	NA	NA	NA	NA	NA	NA	NA	NA	NA	NA	NA	NA	NA	NA	NA	NA	NA	NA	NA	NA	NA	NA	NA	NA	NA	NA	NA	NA
O95969	SCGB1D2	Secretoglobin family 1D member 2	SG1D2_HUMAN	242.5	254.914	51.9163	24.052	16.645	63.3267	NA	NA	1219.43	54.8376	59.6775	21.7914	48.551	25.8785	NA	367.063	54.139	456.219	2658.57	298.351	65.0431	44.3097	4.7411	286.304	413.14	53.0696	59.3011	15.401	65.4044	59.2581	24.1812	NA	23.9681	43.1597	NA	31.9273	23.1513	145.8	22.9294	29.0224	54.1243	650.759	1134.81	104.724	107.619	35.2418
O95983	MBD3	Methyl-CpG-binding domain protein 3	MBD3_HUMAN	23.9823	14.8645	30.3087	21.6523	32.6679	12.0831	NA	40.4501	31.3936	132.651	14.6989	36.9011	10.8682	16.8818	NA	55.9693	22.549	63.9838	32.5809	22.432	27.2081	10.4045	17.7163	33.7403	23.9351	31.6138	111.567	26.5915	54.4521	63.7512	65.0637	26.0396	20.8531	42.7983	70.382	29.6322	37.3332	60.9662	26.5249	25.4727	37.9249	23.5504	16.9164	59.3293	22.6538	26.8116
O95985	TOP3B	DNA topoisomerase 3-beta-1	TOP3B_HUMAN	NA	NA	17.156	NA	NA	NA	NA	NA	NA	NA	NA	10.4472	NA	15.3236	NA	15.0739	NA	NA	NA	NA	NA	NA	NA	NA	NA	NA	NA	NA	9.10674	NA	NA	NA	NA	NA	NA	NA	6.86	11.5814	NA	NA	10.595	NA	NA	NA	NA	NA
O95989	NUDT3	Diphosphoinositol polyphosphate phosphohydrolase 1	NUDT3_HUMAN	14.1103	14.8791	14.0595	7.18804	NA	NA	NA	9.71017	16.7326	55.1252	12.1613	29.3098	NA	NA	NA	13.2088	13.9492	38.412	NA	15.7492	12.6343	11.092	7.30936	22.8641	17.5466	36.2073	NA	9.12936	27.481	38.4917	44.5106	13.9404	19.819	NA	32.516	20.5856	17.6458	39.7535	13.4325	14.176	19.5996	20.4891	NA	25.3875	12.5898	NA
O95997	PTTG1	Securin	PTTG1_HUMAN	NA	NA	NA	NA	NA	NA	NA	NA	NA	NA	NA	NA	NA	NA	NA	NA	NA	NA	NA	NA	NA	NA	NA	NA	NA	NA	NA	NA	NA	NA	NA	NA	NA	NA	NA	NA	NA	NA	NA	NA	NA	NA	NA	NA	NA	NA
O95997;Q9NZH5	PTTG1;PTTG2	Securin;Securin-2	PTTG1_HUMAN;PTTG2_HUMAN	20.2242	NA	NA	NA	14.5519	NA	NA	16.8397	13.019	NA	NA	NA	NA	NA	NA	NA	NA	14.4229	NA	NA	NA	NA	NA	NA	NA	16.9103	19.2806	NA	NA	24.0716	NA	NA	NA	NA	5.18702	NA	12.0928	23.0073	NA	NA	25.1732	NA	NA	NA	NA	NA
O95999	BCL10	B-cell lymphoma/leukemia 10	BCL10_HUMAN	14.237	18.0462	19.9668	18.9232	24.7352	NA	10.4299	16.3947	18.71	117.448	17.0101	33.5578	23.9586	11.7539	NA	47.2192	NA	27.2742	45.1048	11.0337	38.4672	9.13386	7.89527	24.5658	16.4824	4.82491	43.7443	NA	30.864	57.6074	41.3227	17.1698	20.347	13.6344	38.4622	22.3938	15.3419	62.7313	7.96416	19.799	30.0573	13.1716	NA	29.6233	21.4401	14.847
O96000	NDUFB10	NADH dehydrogenase [ubiquinone] 1 beta subcomplex subunit 10	NDUBA_HUMAN	77.4826	26.5298	119.133	44.5217	70.7614	45.5983	16.7718	83.364	41.6169	290.927	49.2785	107.725	37.7771	36.8348	NA	162.558	41.8052	198.188	77.5584	39.7801	42.5688	18.2128	40.2253	46.7742	52.5934	107.835	305.256	32.8874	140.799	116.897	112.263	86.3855	39.3533	30.6104	96.0456	55.8748	107.09	162.886	29.3316	41.8314	48.481	66.4358	43.3532	104.329	NA	34.9011
O96004	HAND1	Heart- and neural crest derivatives-expressed protein 1	HAND1_HUMAN	10.086	NA	NA	NA	19.8362	15.6021	NA	NA	25.631	NA	10.7227	20.6399	NA	NA	NA	NA	13.3726	NA	NA	6.69934	7.36504	NA	NA	NA	NA	NA	NA	16.2455	NA	NA	28.7982	NA	NA	NA	NA	7.78737	NA	NA	NA	16.5775	31.8058	40.1314	NA	NA	10.9191	NA
O96005	CLPTM1	Cleft lip and palate transmembrane protein 1	CLPT1_HUMAN	25.4926	10.7448	24.0888	21.1029	44.7763	NA	NA	30.3271	30.6372	88.7546	18.93	43.1568	17.018	17.293	NA	22.8112	6.43111	64.1411	43.1072	32.3521	11.9905	22.373	16.0129	36.3381	13.5429	27.809	98.0375	21.5969	35.9785	35.7932	80.5641	27.4223	17.7161	12.7836	41.6809	22.2186	25.8488	62.6799	NA	21.0196	42.6283	62.8989	68.942	48.9809	NA	23.2345
O96006	ZBED1	E3 SUMO-protein ligase ZBED1	ZBED1_HUMAN	NA	NA	NA	NA	NA	10.8249	NA	NA	3.24186	NA	NA	NA	NA	NA	NA	2.81337	NA	NA	NA	NA	NA	NA	NA	NA	NA	NA	8.6854	NA	5.71691	NA	NA	NA	6.51004	NA	4.8388	NA	NA	NA	NA	NA	NA	NA	NA	15.9534	NA	NA
O96007	MOCS2	Molybdopterin synthase catalytic subunit	MOC2B_HUMAN	NA	NA	20.5614	NA	NA	NA	NA	NA	NA	NA	12.6951	26.3021	NA	NA	NA	23.1159	NA	NA	NA	NA	NA	NA	NA	44.7092	NA	15.1712	NA	NA	NA	NA	21.8552	18.3363	NA	NA	NA	16.815	19.0777	3.85564	12.4263	NA	33.7609	NA	NA	NA	NA	NA
O96008	TOMM40	Mitochondrial import receptor subunit TOM40 homolog	TOM40_HUMAN	77.5126	53.7813	251.599	77.2019	122.968	18.9289	33.9179	182.778	54.7279	430.934	62.5641	183.519	75.6859	68.2437	NA	234.847	64.0769	415.216	128.804	57.0521	51.5588	32.3971	64.1445	126.212	54.2823	96.4654	352.611	83.9034	207.203	221.651	233.687	152.887	53.9828	62.7942	209.219	74.7324	159.342	335.343	54.8177	76.7316	87.541	89.2544	61.6416	208.914	40.2513	46.1877
O96011	PEX11B	Peroxisomal membrane protein 11B	PX11B_HUMAN	17.608	NA	NA	11.8437	NA	NA	NA	NA	14.8442	33.4604	1.90232	NA	NA	NA	NA	NA	NA	21.9977	13.6417	19.7512	NA	NA	6.30915	NA	NA	NA	24.3997	NA	12.3211	17.8021	18.638	NA	NA	NA	NA	NA	28.6964	15.4744	2.11055	NA	11.8114	30.6502	NA	NA	NA	8.10268
O96013	PAK4	Serine/threonine-protein kinase PAK 4	PAK4_HUMAN	46.1591	22.0763	41.4425	45.8709	65.3035	42.3015	16.9045	34.2494	49.7477	77.5689	54.7959	67.1562	38.9145	12.8181	25.1194	33.8701	24.8143	32.1119	115.238	65.6419	66.276	23.0429	31.7023	29.9563	30.1194	61.2926	43.4187	38.2509	34.4459	31.9732	192.329	30.4865	50.251	23.3772	53.8889	64.0288	57.3194	65.2491	17.3438	56.2102	99.3135	78.6421	47.8546	24.1703	70.7187	21.8256
O96017	CHEK2	Serine/threonine-protein kinase Chk2	CHK2_HUMAN	10.3747	NA	19.8972	19.1801	31.5315	15.9201	NA	10.5867	11.9507	43.2012	15.5854	18.5649	14.1489	14.1565	NA	16.9312	11.0926	32.6169	35.9209	20.1699	15.1664	24.004	26.1575	28.4412	26.8246	19.0636	32.2275	8.40293	29.321	44.1048	28.8605	25.4811	25.7957	18.0912	22.8072	27.5249	24.0528	31.9738	22.0093	22.9706	17.1422	21.4308	10.5151	17.4575	19.3515	14.944
O96018	APBA3	Amyloid-beta A4 precursor protein-binding family A member 3	APBA3_HUMAN	NA	NA	31.2277	17.6318	NA	33.6772	NA	NA	34.157	NA	NA	NA	NA	NA	NA	37.0485	NA	NA	NA	17.7189	NA	NA	16.5255	NA	NA	NA	NA	NA	NA	NA	NA	NA	18.2437	NA	51.9793	NA	NA	37.4068	NA	33.7561	NA	NA	NA	45.6357	NA	19.5017
O96019	ACTL6A	Actin-like protein 6A	ACL6A_HUMAN	58.9275	37.0468	13.3709	51.0326	84.7956	35.7474	NA	99.6363	50.9544	268.491	57.815	121.672	59.3591	47.1849	22.7318	106.109	39.5851	142.723	30.4803	50.834	74.685	40.9009	36.7822	107.566	76.0233	112.87	162.973	52.0394	105.672	143.295	154.157	88.2063	41.7134	56.8015	135.996	70.4937	67.2603	244.945	70.0245	64.708	77.6698	74.9921	73.0686	150.839	43.4148	31.9237
O96028	NSD2	Histone-lysine N-methyltransferase NSD2	NSD2_HUMAN	NA	NA	7.25265	NA	43.2192	NA	NA	51.8692	NA	NA	16.4302	NA	21.1068	19.291	NA	82.8526	17.7028	69.7063	8.42426	18.8038	31.1883	10.0858	9.31156	NA	20.9355	31.75	63.0436	NA	49.6513	54.85	37.2862	45.6627	17.1103	14.747	71.7603	NA	30.8009	79.2409	38.8475	NA	44.6294	21.108	46.6802	41.5961	NA	3.39649
O96033	MOCS2	Molybdopterin synthase sulfur carrier subunit	MOC2A_HUMAN	NA	NA	NA	NA	NA	NA	NA	NA	NA	NA	NA	NA	NA	NA	NA	NA	NA	NA	NA	NA	NA	NA	NA	NA	NA	NA	NA	NA	NA	NA	NA	NA	NA	NA	NA	NA	NA	NA	NA	NA	NA	NA	NA	NA	NA	NA
P00156	MT-CYB	Cytochrome b	CYB_HUMAN	17.006	13.15	7.8591	NA	6.31052	NA	NA	34.2771	28.4755	NA	8.37857	11.078	NA	12.7785	NA	37.6809	8.52878	20.5491	29.7948	15.9002	NA	NA	6.05549	6.48521	NA	13.7133	27.1098	11.1577	19.8837	42.1956	15.6923	24.6775	15.1394	8.46507	25.3639	18.4111	5.70059	146.108	NA	13.6049	16.7386	NA	10.5057	16.7358	2.65652	NA
P00167	CYB5A	Cytochrome b5	CYB5_HUMAN	66.0898	76.8165	14.7009	18.4938	50.9745	10.8118	NA	81.4268	58.5336	371.104	21.8054	580.226	20.2081	23.1426	10.8795	199.785	150.937	194.125	70.1958	33.335	26.9187	153.16	17.2022	263.062	71.2969	52.8966	276.904	19.8823	98.3491	186.24	253.243	79.6407	28.7098	26.3479	97.3706	28.5742	152.832	436.306	505.798	19.2352	9.0592	63.3145	263.237	116.565	NA	29.1283
P00338	LDHA	L-lactate dehydrogenase A chain	LDHA_HUMAN	1487.47	783.208	207.472	1387.24	2339.71	603.846	103.612	1889.18	1189.59	5712.48	1584.4	2385.4	1417.1	131.307	102.542	2117.3	1196.65	2811.04	278.383	1308.28	920.661	612.514	1057.64	2649.36	956.188	1456.16	539.774	983.426	1049.08	3321.69	4697.56	1323.31	757.165	806.487	2157.15	1520.91	2297.37	6342.57	827.606	1051.26	2809.31	1567.81	825.348	1974.35	211.781	729.597
P00352	ALDH1A1	Aldehyde dehydrogenase 1A1	AL1A1_HUMAN	NA	NA	NA	NA	NA	NA	NA	NA	NA	NA	NA	NA	NA	NA	NA	NA	NA	NA	NA	NA	NA	NA	NA	NA	NA	NA	NA	NA	NA	NA	NA	NA	NA	NA	NA	NA	NA	NA	NA	NA	NA	NA	NA	NA	NA	NA
P00367	GLUD1	Glutamate dehydrogenase 1, mitochondrial	DHE3_HUMAN	129.64	81.8595	150.202	87.9846	195.598	46.8582	11.3783	135.848	83.8595	1048.32	125.934	164.617	91.1285	162.604	5.5597	220.27	84.1587	416.577	237.952	84.732	69.4237	37.0083	83.5853	144.293	81.786	146.42	648.862	74.3241	221.171	632.713	357.213	188.107	75.4248	78.9287	321.7	86.4616	205.721	757.52	89.6266	86.3417	174.332	104.724	60.0136	287.374	72.403	57.1736
P00374	DHFR	Dihydrofolate reductase	DYR_HUMAN	38.2906	35.0684	34.9198	33.181	55.5485	38.3719	5.75892	32.5511	47.7099	98.0142	28.3678	49.1213	24.8274	10.7993	14.7864	31.9203	51.9766	70.5647	42.9906	28.9622	27.0401	43.8468	15.2146	31.1522	48.6829	52.6448	28.0427	39.29	75.1054	60.2295	63.2516	54.2848	44.2128	58.669	59.7946	55.8489	72.2512	52.1297	62.8407	25.3489	49.9965	49.5806	31.908	46.7593	31.9645	33.7613
P00387	CYB5R3	NADH-cytochrome b5 reductase 3	NB5R3_HUMAN	292.302	121.874	136.441	248.322	508.497	116.056	8.14317	157.886	367.311	532.306	273.91	447.35	301.945	91.3579	24.3548	248.144	214.956	348.142	111.682	359.157	285.6	112.656	152.339	148.709	78.3919	509.237	401.052	204.315	184.118	241.381	870.915	97.4022	171.193	61.6905	200.904	390.721	437.54	426.18	110.807	253.786	516.802	292.63	181.014	138.229	NA	186.131
P00390	GSR	Glutathione reductase, mitochondrial	GSHR_HUMAN	47.7365	12.3818	26.0968	22.5848	58.3564	16.7379	59.4439	93.9922	43.8131	176.68	28.1097	57.282	25.533	16.1669	40.3235	75.8391	27.4529	54.1236	71.8167	23.2507	53.688	23.5495	13.5823	73.9684	29.633	30.2248	29.5256	20.4976	57.0724	62.8247	39.9547	47.7098	20.9379	18.572	96.0125	12.6084	43.3447	197.21	21.5364	22.6073	36.549	27.6416	26.5979	82.9906	67.6712	16.983
P00395	MT-CO1	Cytochrome c oxidase subunit 1	COX1_HUMAN	NA	25.7901	44.7289	10.475	19.6393	NA	NA	12.6747	NA	108.798	18.8926	29.7814	18.7803	14.6095	NA	41.9742	15.3071	67.59	30.8909	8.01636	13.757	5.08027	NA	27.9619	14.9112	38.7105	84.0316	13.0489	63.9593	43.1361	41.4835	22.0892	11.4593	14.4896	28.0215	22.1329	26.7094	43.6309	24.7172	12.7768	26.9257	35.9945	NA	23.1064	NA	19.5447
P00403	MT-CO2	Cytochrome c oxidase subunit 2	COX2_HUMAN	159.676	135.557	385.956	77.1145	292.947	58.684	NA	307.697	120.651	1447.67	221.427	328.851	120.608	261.748	NA	656.691	137.964	495.691	299.491	128.136	211.218	53.0266	87.9243	271.146	171.794	320.903	1250.37	109.864	683.321	463.351	550.851	294.578	113.843	150.161	388.954	154.798	302.074	654.081	89.9928	184.763	279.753	87.8271	111.491	311.983	NA	79.2504
P00414	MT-CO3	Cytochrome c oxidase subunit 3	COX3_HUMAN	15.5913	7.87033	22.3418	4.56257	13.2811	NA	NA	12.303	19.9542	47.8806	7.8104	12.6168	2.45577	8.16712	NA	34.4938	7.82686	33.4685	17.3633	NA	NA	3.02204	NA	6.20536	7.36761	17.144	50.1569	15.4803	35.0411	18.8088	8.86079	13.8069	9.99734	9.65839	20.228	9.66617	15.1323	48.8461	26.7796	14.7181	12.9318	11.5616	4.73952	5.6129	NA	10.5537
P00441	SOD1	Superoxide dismutase [Cu-Zn]	SODC_HUMAN	160.348	12.5855	565.263	28.267	84.5313	27.7681	NA	38.4794	121.149	246.335	58.872	70.7483	31.8542	NA	NA	91.9848	28.6129	197.314	698.391	42.5862	74.6581	10.0392	14.6745	127.712	36.9449	85.083	NA	101	33.5988	139.236	134.881	160.49	36.9814	50.0201	168.739	58.0426	55.5191	84.2307	58.5119	104.242	29.9071	252.293	117.893	80.3138	5.79049	34.1296
P00450	CP	Ceruloplasmin	CERU_HUMAN	NA	NA	7.29774	2.39921	NA	NA	NA	3.3982	8.37888	NA	NA	NA	13.3796	NA	5.35315	NA	NA	NA	NA	NA	NA	NA	NA	NA	NA	NA	7.87177	NA	NA	NA	NA	NA	10.707	NA	NA	NA	NA	3.48876	NA	NA	NA	NA	NA	NA	NA	NA
P00451	F8	Coagulation factor VIII	FA8_HUMAN	NA	NA	NA	NA	NA	NA	NA	NA	NA	NA	NA	NA	NA	NA	NA	NA	NA	NA	NA	NA	NA	NA	NA	NA	0.890545	NA	3.88834	NA	NA	NA	NA	NA	NA	NA	NA	NA	NA	NA	NA	NA	NA	NA	NA	NA	NA	NA
P00488	F13A1	Coagulation factor XIII A chain	F13A_HUMAN	NA	35.1266	35.1005	35.3371	NA	25.2055	NA	27.8405	19.7579	4.31206	15.7806	25.8382	17.1475	19.4907	20.9103	15.5153	11.0343	34.396	24.6399	19.6905	9.43251	21.8353	13.0069	28.8798	NA	NA	29.8655	7.47642	26.0136	16.7081	31.2154	11.2997	24.2951	13.2154	8.03378	16.8552	20.1483	NA	9.87533	18.1179	12.6747	26.3522	NA	15.4058	22.2292	16.5858
[truncated: 7,622 more rows]
[truncated: 19 more columns]
