# Supplementary material for: Enhanced sensitivity and scalability with a Chip-Tip workflow enables deep single-cell proteomics
Source: Nat Methods. 2025 Jan 16;22(3):499–509. doi: 10.1038/s41592-024-02558-2 (PMC11903336; doi:10.1038/s41592-024-02558-2)
Supplement: Supplementary file 4 — Analysis log files and settings files from Spectronaut and DIA-NN. [file 41592_2024_2558_MOESM4_ESM.zip]

Archive with 94 entries (92 files):
- SD1/
- __MACOSX/._SD1
- SD1/.DS_Store
- __MACOSX/SD1/._.DS_Store
- SD1/CombinedFiles/
- __MACOSX/SD1/._CombinedFiles
- SD1/Search_Settings.xlsx
- __MACOSX/SD1/._Search_Settings.xlsx
- SD1/CombinedFiles/SCP_EvoCHIP_HeLa_1Cell_8Th_20xR_ExperimentSetupOverview_ZY_SCP.txt
- __MACOSX/SD1/CombinedFiles/._SCP_EvoCHIP_HeLa_1Cell_8Th_20xR_ExperimentSetupOverview_ZY_SCP.txt
- SD1/CombinedFiles/SCP_EvoCHIP_HeLa_1Cell_8Th_2xR_AnalysisLog.txt
- __MACOSX/SD1/CombinedFiles/._SCP_EvoCHIP_HeLa_1Cell_8Th_2xR_AnalysisLog.txt
- SD1/CombinedFiles/20240325_141354_20231212_SCP_iPSCs_ML_BGS_factory_Report.ExperimentSetupOverview.txt
- __MACOSX/SD1/CombinedFiles/._20240325_141354_20231212_SCP_iPSCs_ML_BGS_factory_Report.ExperimentSetupOverview.txt
- SD1/CombinedFiles/DIANN_SCP_Entrap.log.txt
- __MACOSX/SD1/CombinedFiles/._DIANN_SCP_Entrap.log.txt
- SD1/CombinedFiles/SCP_EvoCHIP_HeLa_1Cell_8Th_ExperimentSetupOverview_ZY_SCP.txt
- __MACOSX/SD1/CombinedFiles/._SCP_EvoCHIP_HeLa_1Cell_8Th_ExperimentSetupOverview_ZY_SCP.txt
- SD1/CombinedFiles/SCP_EvoCHIP_HeLa_1Cell_8Th_10xR_ExperimentSetupOverview_ZY_SCP.txt
- __MACOSX/SD1/CombinedFiles/._SCP_EvoCHIP_HeLa_1Cell_8Th_10xR_ExperimentSetupOverview_ZY_SCP.txt
- SD1/CombinedFiles/SCP_EvoCHIP_HeLa_1Cell_8Th_16xR_ExperimentSetupOverview_ZY_SCP.txt
- __MACOSX/SD1/CombinedFiles/._SCP_EvoCHIP_HeLa_1Cell_8Th_16xR_ExperimentSetupOverview_ZY_SCP.txt
- SD1/CombinedFiles/SCP_EvoCHIP_HeLa_1Cell_16Th_ExperimentSetupOverview_ZY_SCP.txt
- __MACOSX/SD1/CombinedFiles/._SCP_EvoCHIP_HeLa_1Cell_16Th_ExperimentSetupOverview_ZY_SCP.txt
- SD1/CombinedFiles/SCP_Phos_ExperimentSetupOverview_ZY_SCP.txt
- __MACOSX/SD1/CombinedFiles/._SCP_Phos_ExperimentSetupOverview_ZY_SCP.txt
- SD1/CombinedFiles/SCP_EvoCHIP_HeLa_1Cell_8Th_6xR_AnalysisLog.txt
- __MACOSX/SD1/CombinedFiles/._SCP_EvoCHIP_HeLa_1Cell_8Th_6xR_AnalysisLog.txt
- SD1/CombinedFiles/SCP_EvoCHIP_HeLa_All_ExperimentSetupOverview_ZY_SCP.txt
- __MACOSX/SD1/CombinedFiles/._SCP_EvoCHIP_HeLa_All_ExperimentSetupOverview_ZY_SCP.txt
- SD1/CombinedFiles/SCP_EvoCHIP_HeLa_1Cell_4Th_ExperimentSetupOverview_ZY_SCP.txt
- __MACOSX/SD1/CombinedFiles/._SCP_EvoCHIP_HeLa_1Cell_4Th_ExperimentSetupOverview_ZY_SCP.txt
- SD1/CombinedFiles/SCP_EvoCHIP_HeLa_1Cell_16Th_AnalysisLog.txt
- __MACOSX/SD1/CombinedFiles/._SCP_EvoCHIP_HeLa_1Cell_16Th_AnalysisLog.txt
- SD1/CombinedFiles/SCP_EvoCHIP_HeLa_1Cell_8Th_18xR_AnalysisLog.txt
- __MACOSX/SD1/CombinedFiles/._SCP_EvoCHIP_HeLa_1Cell_8Th_18xR_AnalysisLog.txt
- SD1/CombinedFiles/SCP_Phos_AnalysisLog.txt
- __MACOSX/SD1/CombinedFiles/._SCP_Phos_AnalysisLog.txt
- SD1/CombinedFiles/SCP_EvoCHIP_HeLa_1Cell_8Th_AnalysisLog.txt
- __MACOSX/SD1/CombinedFiles/._SCP_EvoCHIP_HeLa_1Cell_8Th_AnalysisLog.txt
- SD1/CombinedFiles/SCP_EvoCHIP_HeLa_1Cell_8Th_6xR_ExperimentSetupOverview_ZY_SCP.txt
- __MACOSX/SD1/CombinedFiles/._SCP_EvoCHIP_HeLa_1Cell_8Th_6xR_ExperimentSetupOverview_ZY_SCP.txt
- SD1/CombinedFiles/SCP_EvoCHIP_HeLa_1Cell_8Th_4xR_AnalysisLog.txt
- __MACOSX/SD1/CombinedFiles/._SCP_EvoCHIP_HeLa_1Cell_8Th_4xR_AnalysisLog.txt
- SD1/CombinedFiles/SCP_EvoCHIP_HeLa_1Cell_2Th_ExperimentSetupOverview_ZY_SCP.txt
- __MACOSX/SD1/CombinedFiles/._SCP_EvoCHIP_HeLa_1Cell_2Th_ExperimentSetupOverview_ZY_SCP.txt
- SD1/CombinedFiles/SCP_EvoCHIP_HeLa_1Cell_4Th_AnalysisLog.txt
- __MACOSX/SD1/CombinedFiles/._SCP_EvoCHIP_HeLa_1Cell_4Th_AnalysisLog.txt
- SD1/CombinedFiles/SCP_EvoCHIP_HeLa_1Cell_8Th_14xR_AnalysisLog.txt
- __MACOSX/SD1/CombinedFiles/._SCP_EvoCHIP_HeLa_1Cell_8Th_14xR_AnalysisLog.txt
- SD1/CombinedFiles/SCP_EvoCHIP_HeLa_1Cell_8Th_20xR_AnalysisLog.txt
- __MACOSX/SD1/CombinedFiles/._SCP_EvoCHIP_HeLa_1Cell_8Th_20xR_AnalysisLog.txt
- SD1/CombinedFiles/SCP_EvoCHIP_HeLa_1Cell_8Th_4xR_ExperimentSetupOverview_ZY_SCP.txt
- __MACOSX/SD1/CombinedFiles/._SCP_EvoCHIP_HeLa_1Cell_8Th_4xR_ExperimentSetupOverview_ZY_SCP.txt
- SD1/CombinedFiles/SCP_EvoCHIP_HeLa_1Cell_8Th_8xR_AnalysisLog.txt
- __MACOSX/SD1/CombinedFiles/._SCP_EvoCHIP_HeLa_1Cell_8Th_8xR_AnalysisLog.txt
- SD1/CombinedFiles/SCP_EvoCHIP_HeLa_1Cell_8Th_18xR_ExperimentSetupOverview_ZY_SCP.txt
- __MACOSX/SD1/CombinedFiles/._SCP_EvoCHIP_HeLa_1Cell_8Th_18xR_ExperimentSetupOverview_ZY_SCP.txt
- SD1/CombinedFiles/20240725_201251_SN_Entrap_Report.setup.txt
- __MACOSX/SD1/CombinedFiles/._20240725_201251_SN_Entrap_Report.setup.txt
- SD1/CombinedFiles/20240207_175120_20231207_AST5_Evo5_ML_SA_40SPD_DIA_SCP_EB__Report_ExperimentSetupOverview.txt
- __MACOSX/SD1/CombinedFiles/._20240207_175120_20231207_AST5_Evo5_ML_SA_40SPD_DIA_SCP_EB__Report_ExperimentSetupOverview.txt
- SD1/CombinedFiles/SCP_EvoCHIP_HeLa_1Cell_8Th_10xR_AnalysisLog.txt
- __MACOSX/SD1/CombinedFiles/._SCP_EvoCHIP_HeLa_1Cell_8Th_10xR_AnalysisLog.txt
- SD1/CombinedFiles/SCP_EvoCHIP_HeLa_1Cell_8Th_2xR_ExperimentSetupOverview_ZY_SCP.txt
- __MACOSX/SD1/CombinedFiles/._SCP_EvoCHIP_HeLa_1Cell_8Th_2xR_ExperimentSetupOverview_ZY_SCP.txt
- SD1/CombinedFiles/SCP_EvoCHIP_HeLa_1Cell_8Th_24xR_AnalysisLog.txt
- __MACOSX/SD1/CombinedFiles/._SCP_EvoCHIP_HeLa_1Cell_8Th_24xR_AnalysisLog.txt
- SD1/CombinedFiles/SCP_EvoCHIP_HeLa_1Cell_8Th_14xR_ExperimentSetupOverview_ZY_SCP.txt
- __MACOSX/SD1/CombinedFiles/._SCP_EvoCHIP_HeLa_1Cell_8Th_14xR_ExperimentSetupOverview_ZY_SCP.txt
- SD1/CombinedFiles/SCP_EvoCHIP_HeLa_1Cell_8Th_16xR_AnalysisLog.txt
- __MACOSX/SD1/CombinedFiles/._SCP_EvoCHIP_HeLa_1Cell_8Th_16xR_AnalysisLog.txt
- SD1/CombinedFiles/SCP_EvoCHIP_HeLa_1Cell_8Th_24xR_ExperimentSetupOverview_ZY_SCP.txt
- __MACOSX/SD1/CombinedFiles/._SCP_EvoCHIP_HeLa_1Cell_8Th_24xR_ExperimentSetupOverview_ZY_SCP.txt
- SD1/CombinedFiles/SCP_EvoCHIP_HeLa_1Cell_8Th_8xR_ExperimentSetupOverview_ZY_SCP.txt
- __MACOSX/SD1/CombinedFiles/._SCP_EvoCHIP_HeLa_1Cell_8Th_8xR_ExperimentSetupOverview_ZY_SCP.txt
- SD1/CombinedFiles/20240325_141354_20231212_SCP_iPSCs_ML_BGS_factory_Report.AnalysisLog.txt
- __MACOSX/SD1/CombinedFiles/._20240325_141354_20231212_SCP_iPSCs_ML_BGS_factory_Report.AnalysisLog.txt
- SD1/CombinedFiles/SCP_EvoCHIP_HeLa_1Cell_8Th_22xR_AnalysisLog.txt
- __MACOSX/SD1/CombinedFiles/._SCP_EvoCHIP_HeLa_1Cell_8Th_22xR_AnalysisLog.txt
- SD1/CombinedFiles/SCP_EvoCHIP_HeLa_All_AnalysisLog.txt
- __MACOSX/SD1/CombinedFiles/._SCP_EvoCHIP_HeLa_All_AnalysisLog.txt
- SD1/CombinedFiles/20240725_201251_SN_Entrap_Report.log.txt
- __MACOSX/SD1/CombinedFiles/._20240725_201251_SN_Entrap_Report.log.txt
- SD1/CombinedFiles/SCP_EvoCHIP_HeLa_1Cell_8Th_22xR_ExperimentSetupOverview_ZY_SCP.txt
- __MACOSX/SD1/CombinedFiles/._SCP_EvoCHIP_HeLa_1Cell_8Th_22xR_ExperimentSetupOverview_ZY_SCP.txt
- SD1/CombinedFiles/SCP_EvoCHIP_HeLa_1Cell_8Th_12xR_ExperimentSetupOverview_ZY_SCP.txt
- __MACOSX/SD1/CombinedFiles/._SCP_EvoCHIP_HeLa_1Cell_8Th_12xR_ExperimentSetupOverview_ZY_SCP.txt
- SD1/CombinedFiles/SCP_EvoCHIP_HeLa_1Cell_2Th_AnalysisLog.txt
- __MACOSX/SD1/CombinedFiles/._SCP_EvoCHIP_HeLa_1Cell_2Th_AnalysisLog.txt
- SD1/CombinedFiles/SCP_EvoCHIP_HeLa_1Cell_8Th_12xR_AnalysisLog.txt
- __MACOSX/SD1/CombinedFiles/._SCP_EvoCHIP_HeLa_1Cell_8Th_12xR_AnalysisLog.txt
- SD1/CombinedFiles/20240205_161349_20231207_AST5_Evo5_ML_SA_40SPD_DIA_SCP_EB__Report_ML_AnalysisLog.txt
- __MACOSX/SD1/CombinedFiles/._20240205_161349_20231207_AST5_Evo5_ML_SA_40SPD_DIA_SCP_EB__Report_ML_AnalysisLog.txt
