# Supplementary material for: Enhanced sensitivity and scalability with a Chip-Tip workflow enables deep single-cell proteomics
Source: Nat Methods. 2025 Jan 16;22(3):499–509. doi: 10.1038/s41592-024-02558-2 (PMC11903336; doi:10.1038/s41592-024-02558-2)
Supplement: Supplementary file 4 — Analysis log files and settings files from Spectronaut and DIA-NN. [file 41592_2024_2558_MOESM4_ESM.zip › SD1/Search_Settings.xlsx]

## Sheet: Summary
Used in Figure	Search File Name	Log file	Settings file	Software					Mode
Figure 1b, 1c, 2b	20230816_135548_SCP_EvoCHIP_HeLa_All.sne	SCP_EvoCHIP_HeLa_All_AnalysisLog.txt	SCP_EvoCHIP_HeLa_All_ExperimentSetupOverview_ZY_SCP.txt	Spectronaut(v18)
Figure 2a	SCP_DIANN_19-first-pass.tsv	SCP_DIANN_19.log.txt	SCP_DIANN_19-first-pass.parquet	DIA-NN (v1.9)
Figure 2a	SCP_DIANN_19.tsv	SCP_DIANN_19.log.txt	SCP_DIANN_19.parquet	DIA-NN (v1.9)
Figure 2b	20230816_165612_SCP_EvoCHIP_HeLa_1Cell_2Th.sne	SCP_EvoCHIP_HeLa_1Cell_2Th_AnalysisLog.txt	SCP_EvoCHIP_HeLa_1Cell_2Th_ExperimentSetupOverview_ZY_SCP.txt	Spectronaut(v18)
Figure 2b	20230816_200450_SCP_EvoCHIP_HeLa_1Cell_4Th.sne	SCP_EvoCHIP_HeLa_1Cell_4Th_AnalysisLog.txt	SCP_EvoCHIP_HeLa_1Cell_4Th_ExperimentSetupOverview_ZY_SCP.txt	Spectronaut(v18)
Figure 2b	20230816_230749_SCP_EvoCHIP_HeLa_1Cell_8Th.sne	SCP_EvoCHIP_HeLa_1Cell_8Th_AnalysisLog.txt	SCP_EvoCHIP_HeLa_1Cell_8Th_ExperimentSetupOverview_ZY_SCP.txt	Spectronaut(v18)
Figure 2b	20230817_021023_SCP_EvoCHIP_HeLa_1Cell_16Th.sne	SCP_EvoCHIP_HeLa_1Cell_16Th_AnalysisLog.txt	SCP_EvoCHIP_HeLa_1Cell_16Th_ExperimentSetupOverview_ZY_SCP.txt	Spectronaut(v18)
Figure 2c	20230815_220903_SCP_EvoCHIP_HeLa_1Cell_8Th_2xR.sne	SCP_EvoCHIP_HeLa_1Cell_8Th_2xR_AnalysisLog.txt	SCP_EvoCHIP_HeLa_1Cell_8Th_2xR_ExperimentSetupOverview_ZY_SCP.txt	Spectronaut(v18)
Figure 2c	20230815_231444_SCP_EvoCHIP_HeLa_1Cell_8Th_4xR.sne	SCP_EvoCHIP_HeLa_1Cell_8Th_4xR_AnalysisLog.txt	SCP_EvoCHIP_HeLa_1Cell_8Th_4xR_ExperimentSetupOverview_ZY_SCP.txt	Spectronaut(v18)
Figure 2c	20230816_010324_SCP_EvoCHIP_HeLa_1Cell_8Th_6xR.sne	SCP_EvoCHIP_HeLa_1Cell_8Th_6xR_AnalysisLog.txt	SCP_EvoCHIP_HeLa_1Cell_8Th_6xR_ExperimentSetupOverview_ZY_SCP.txt	Spectronaut(v18)
Figure 2c	20230816_033256_SCP_EvoCHIP_HeLa_1Cell_8Th_8xR.sne	SCP_EvoCHIP_HeLa_1Cell_8Th_8xR_AnalysisLog.txt	SCP_EvoCHIP_HeLa_1Cell_8Th_8xR_ExperimentSetupOverview_ZY_SCP.txt	Spectronaut(v18)
Figure 2c	20230816_062944_SCP_EvoCHIP_HeLa_1Cell_8Th_10xR.sne	SCP_EvoCHIP_HeLa_1Cell_8Th_10xR_AnalysisLog.txt	SCP_EvoCHIP_HeLa_1Cell_8Th_10xR_ExperimentSetupOverview_ZY_SCP.txt	Spectronaut(v18)
Figure 2c	20230816_121118_SCP_EvoCHIP_HeLa_1Cell_8Th_12xR.sne	SCP_EvoCHIP_HeLa_1Cell_8Th_12xR_AnalysisLog.txt	SCP_EvoCHIP_HeLa_1Cell_8Th_12xR_ExperimentSetupOverview_ZY_SCP.txt	Spectronaut(v18)
Figure 2c	20230816_174159_SCP_EvoCHIP_HeLa_1Cell_8Th_14xR.sne	SCP_EvoCHIP_HeLa_1Cell_8Th_14xR_AnalysisLog.txt	SCP_EvoCHIP_HeLa_1Cell_8Th_14xR_ExperimentSetupOverview_ZY_SCP.txt	Spectronaut(v18)
Figure 2c	20230816_222420_SCP_EvoCHIP_HeLa_1Cell_8Th_16xR.sne	SCP_EvoCHIP_HeLa_1Cell_8Th_16xR_AnalysisLog.txt	SCP_EvoCHIP_HeLa_1Cell_8Th_16xR_ExperimentSetupOverview_ZY_SCP.txt	Spectronaut(v18)
Figure 2c	20230817_034155_SCP_EvoCHIP_HeLa_1Cell_8Th_18xR.sne	SCP_EvoCHIP_HeLa_1Cell_8Th_18xR_AnalysisLog.txt	SCP_EvoCHIP_HeLa_1Cell_8Th_18xR_ExperimentSetupOverview_ZY_SCP.txt	Spectronaut(v18)
Figure 2c	20230817_090904_SCP_EvoCHIP_HeLa_1Cell_8Th_20xR.sne	SCP_EvoCHIP_HeLa_1Cell_8Th_20xR_AnalysisLog.txt	SCP_EvoCHIP_HeLa_1Cell_8Th_20xR_ExperimentSetupOverview_ZY_SCP.txt	Spectronaut(v18)
Figure 2c	20230817_182421_SCP_EvoCHIP_HeLa_1Cell_8Th_22xR.sne	SCP_EvoCHIP_HeLa_1Cell_8Th_22xR_AnalysisLog.txt	SCP_EvoCHIP_HeLa_1Cell_8Th_22xR_ExperimentSetupOverview_ZY_SCP.txt	Spectronaut(v18)
Figure 2c	20230815_040804_SCP_EvoCHIP_HeLa_1Cell_8Th_24xR.sne	SCP_EvoCHIP_HeLa_1Cell_8Th_24xR_AnalysisLog.txt	SCP_EvoCHIP_HeLa_1Cell_8Th_24xR_ExperimentSetupOverview_ZY_SCP.txt	Spectronaut(v18)
Figure 4b	20231003_185121_SCP_Phos.sne	SCP_Phos_AnalysisLog.txt	SCP_Phos_ExperimentSetupOverview_ZY_SCP.txt	Spectronaut(v18)
Figure 6	20231212_094144_20231212_SCP_iPSCs_ML.sne	20240325_141354_20231212_SCP_iPSCs_ML_BGS_factory_Report.AnalysisLog.txt	20240325_141354_20231212_SCP_iPSCs_ML_BGS_factory_Report.ExperimentSetupOverview.txt	Spectronaut(v18)
Figure 6	20231213_153954_20231207_AST5_Evo5_ML_SA_40SPD_DIA_SCP_EB_.sne	20240205_161349_20231207_AST5_Evo5_ML_SA_40SPD_DIA_SCP_EB__Report_ML_AnalysisLog.txt	20240207_175120_20231207_AST5_Evo5_ML_SA_40SPD_DIA_SCP_EB__Report_ExperimentSetupOverview.txt	Spectronaut(v18)
Extended Data Fig. 4a, 4c	20240725_SN_Entrap.sne	20240725_201251_SN_Entrap_Report.log.txt	20240725_201251_SN_Entrap_Report.setup.txt	Spectronaut(v19)
Extended Data Fig. 4b, 4d	DIANN_SCP_Entrap.tsv	DIANN_SCP_Entrap.parquet	DIANN_SCP_Entrap.log.txt	DIA-NN (v1.9)

## Sheet: Conditions
Runs
Run Label	Condition	Replicate
20230809_AST1_EVO5_ZY_Hela_SCP_EvoCHIP_1Cell_40SPD_2Th3ms_01.raw	1Cell_2Th	1
20230809_AST1_EVO5_ZY_Hela_SCP_EvoCHIP_1Cell_40SPD_2Th3ms_02.raw	1Cell_2Th	2
20230809_AST1_EVO5_ZY_Hela_SCP_EvoCHIP_1Cell_40SPD_2Th3ms_03.raw	1Cell_2Th	3
20230809_AST1_EVO5_ZY_Hela_SCP_EvoCHIP_1Cell_40SPD_2Th3ms_04.raw	1Cell_2Th	4
20230809_AST1_EVO5_ZY_Hela_SCP_EvoCHIP_1Cell_40SPD_2Th3ms_05.raw	1Cell_2Th	5
20230809_AST1_EVO5_ZY_Hela_SCP_EvoCHIP_1Cell_40SPD_2Th3ms_06.raw	1Cell_2Th	6
20230809_AST1_EVO5_ZY_Hela_SCP_EvoCHIP_1Cell_40SPD_2Th3ms_07.raw	1Cell_2Th	7
20230809_AST1_EVO5_ZY_Hela_SCP_EvoCHIP_1Cell_40SPD_2Th3ms_08.raw	1Cell_2Th	8
20230809_AST1_EVO5_ZY_Hela_SCP_EvoCHIP_1Cell_40SPD_2Th3ms_09.raw	1Cell_2Th	9
20230809_AST1_EVO5_ZY_Hela_SCP_EvoCHIP_1Cell_40SPD_2Th3ms_10.raw	1Cell_2Th	10
20230809_AST1_EVO5_ZY_Hela_SCP_EvoCHIP_1Cell_40SPD_2Th3ms_11.raw	1Cell_2Th	11
20230809_AST1_EVO5_ZY_Hela_SCP_EvoCHIP_1Cell_40SPD_2Th3ms_12.raw	1Cell_2Th	12
20230809_AST1_EVO5_ZY_Hela_SCP_EvoCHIP_1Cell_40SPD_4Th6ms_01.raw	1Cell_4Th	1
20230809_AST1_EVO5_ZY_Hela_SCP_EvoCHIP_1Cell_40SPD_4Th6ms_02.raw	1Cell_4Th	2
20230809_AST1_EVO5_ZY_Hela_SCP_EvoCHIP_1Cell_40SPD_4Th6ms_03.raw	1Cell_4Th	3
20230809_AST1_EVO5_ZY_Hela_SCP_EvoCHIP_1Cell_40SPD_4Th6ms_04.raw	1Cell_4Th	4
20230809_AST1_EVO5_ZY_Hela_SCP_EvoCHIP_1Cell_40SPD_4Th6ms_05.raw	1Cell_4Th	5
20230809_AST1_EVO5_ZY_Hela_SCP_EvoCHIP_1Cell_40SPD_4Th6ms_06.raw	1Cell_4Th	6
20230809_AST1_EVO5_ZY_Hela_SCP_EvoCHIP_1Cell_40SPD_4Th6ms_07.raw	1Cell_4Th	7
20230809_AST1_EVO5_ZY_Hela_SCP_EvoCHIP_1Cell_40SPD_4Th6ms_08.raw	1Cell_4Th	8
20230809_AST1_EVO5_ZY_Hela_SCP_EvoCHIP_1Cell_40SPD_4Th6ms_09.raw	1Cell_4Th	9
20230809_AST1_EVO5_ZY_Hela_SCP_EvoCHIP_1Cell_40SPD_4Th6ms_10.raw	1Cell_4Th	10
20230809_AST1_EVO5_ZY_Hela_SCP_EvoCHIP_1Cell_40SPD_4Th6ms_11.raw	1Cell_4Th	11
20230809_AST1_EVO5_ZY_Hela_SCP_EvoCHIP_1Cell_40SPD_4Th6ms_12.raw	1Cell_4Th	12
20230809_AST1_EVO5_ZY_Hela_SCP_EvoCHIP_1Cell_40SPD_8Th12ms_01.raw	1Cell_8Th	1
20230809_AST1_EVO5_ZY_Hela_SCP_EvoCHIP_1Cell_40SPD_8Th12ms_02.raw	1Cell_8Th	2
20230809_AST1_EVO5_ZY_Hela_SCP_EvoCHIP_1Cell_40SPD_8Th12ms_03.raw	1Cell_8Th	3
20230809_AST1_EVO5_ZY_Hela_SCP_EvoCHIP_1Cell_40SPD_8Th12ms_04.raw	1Cell_8Th	4
20230809_AST1_EVO5_ZY_Hela_SCP_EvoCHIP_1Cell_40SPD_8Th12ms_05.raw	1Cell_8Th	5
20230809_AST1_EVO5_ZY_Hela_SCP_EvoCHIP_1Cell_40SPD_8Th12ms_06.raw	1Cell_8Th	6
20230809_AST1_EVO5_ZY_Hela_SCP_EvoCHIP_1Cell_40SPD_8Th12ms_07.raw	1Cell_8Th	7
20230809_AST1_EVO5_ZY_Hela_SCP_EvoCHIP_1Cell_40SPD_8Th12ms_08.raw	1Cell_8Th	8
20230809_AST1_EVO5_ZY_Hela_SCP_EvoCHIP_1Cell_40SPD_8Th12ms_09.raw	1Cell_8Th	9
20230809_AST1_EVO5_ZY_Hela_SCP_EvoCHIP_1Cell_40SPD_8Th12ms_10.raw	1Cell_8Th	10
20230809_AST1_EVO5_ZY_Hela_SCP_EvoCHIP_1Cell_40SPD_8Th12ms_11.raw	1Cell_8Th	11
20230809_AST1_EVO5_ZY_Hela_SCP_EvoCHIP_1Cell_40SPD_8Th12ms_12.raw	1Cell_8Th	12
20230809_AST1_EVO5_ZY_Hela_SCP_EvoCHIP_1Cell_40SPD_16Th24ms_01.raw	1Cell_16Th	1
20230809_AST1_EVO5_ZY_Hela_SCP_EvoCHIP_1Cell_40SPD_16Th24ms_02.raw	1Cell_16Th	2
20230809_AST1_EVO5_ZY_Hela_SCP_EvoCHIP_1Cell_40SPD_16Th24ms_03.raw	1Cell_16Th	3
20230809_AST1_EVO5_ZY_Hela_SCP_EvoCHIP_1Cell_40SPD_16Th24ms_04.raw	1Cell_16Th	4
20230809_AST1_EVO5_ZY_Hela_SCP_EvoCHIP_1Cell_40SPD_16Th24ms_05.raw	1Cell_16Th	5
20230809_AST1_EVO5_ZY_Hela_SCP_EvoCHIP_1Cell_40SPD_16Th24ms_06.raw	1Cell_16Th	6
20230809_AST1_EVO5_ZY_Hela_SCP_EvoCHIP_1Cell_40SPD_16Th24ms_07.raw	1Cell_16Th	7
20230809_AST1_EVO5_ZY_Hela_SCP_EvoCHIP_1Cell_40SPD_16Th24ms_08.raw	1Cell_16Th	8
20230809_AST1_EVO5_ZY_Hela_SCP_EvoCHIP_1Cell_40SPD_16Th24ms_09.raw	1Cell_16Th	9
20230809_AST1_EVO5_ZY_Hela_SCP_EvoCHIP_1Cell_40SPD_16Th24ms_10.raw	1Cell_16Th	10
20230809_AST1_EVO5_ZY_Hela_SCP_EvoCHIP_1Cell_40SPD_16Th24ms_11.raw	1Cell_16Th	11
20230809_AST1_EVO5_ZY_Hela_SCP_EvoCHIP_1Cell_40SPD_16Th24ms_12.raw	1Cell_16Th	12
20230809_AST1_EVO5_ZY_Hela_SCP_EvoCHIP_10Cells_40SPD_2Th3ms_01.raw	10Cells_2Th	1
20230809_AST1_EVO5_ZY_Hela_SCP_EvoCHIP_10Cells_40SPD_2Th3ms_02.raw	10Cells_2Th	2
20230809_AST1_EVO5_ZY_Hela_SCP_EvoCHIP_10Cells_40SPD_2Th3ms_03.raw	10Cells_2Th	3
20230809_AST1_EVO5_ZY_Hela_SCP_EvoCHIP_10Cells_40SPD_2Th3ms_04.raw	10Cells_2Th	4
20230809_AST1_EVO5_ZY_Hela_SCP_EvoCHIP_10Cells_40SPD_4Th6ms_01.raw	10Cells_4Th	1
20230809_AST1_EVO5_ZY_Hela_SCP_EvoCHIP_10Cells_40SPD_4Th6ms_02.raw	10Cells_4Th	2
20230809_AST1_EVO5_ZY_Hela_SCP_EvoCHIP_10Cells_40SPD_4Th6ms_03.raw	10Cells_4Th	3
20230809_AST1_EVO5_ZY_Hela_SCP_EvoCHIP_10Cells_40SPD_4Th6ms_04.raw	10Cells_4Th	4
20230809_AST1_EVO5_ZY_Hela_SCP_EvoCHIP_10Cells_40SPD_8Th12ms_01.raw	10Cells_8Th	1
20230809_AST1_EVO5_ZY_Hela_SCP_EvoCHIP_10Cells_40SPD_8Th12ms_02.raw	10Cells_8Th	2
20230809_AST1_EVO5_ZY_Hela_SCP_EvoCHIP_10Cells_40SPD_8Th12ms_03.raw	10Cells_8Th	3
20230809_AST1_EVO5_ZY_Hela_SCP_EvoCHIP_10Cells_40SPD_8Th12ms_04.raw	10Cells_8Th	4
20230809_AST1_EVO5_ZY_Hela_SCP_EvoCHIP_20Cells_40SPD_2Th3ms_01.raw	20Cells_2Th	1
20230809_AST1_EVO5_ZY_Hela_SCP_EvoCHIP_20Cells_40SPD_2Th3ms_02.raw	20Cells_2Th	2
20230809_AST1_EVO5_ZY_Hela_SCP_EvoCHIP_20Cells_40SPD_2Th3ms_03.raw	20Cells_2Th	3
20230809_AST1_EVO5_ZY_Hela_SCP_EvoCHIP_20Cells_40SPD_2Th3ms_04.raw	20Cells_2Th	4
20230809_AST1_EVO5_ZY_Hela_SCP_EvoCHIP_20Cells_40SPD_4Th6ms_01.raw	20Cells_4Th	1
20230809_AST1_EVO5_ZY_Hela_SCP_EvoCHIP_20Cells_40SPD_4Th6ms_02.raw	20Cells_4Th	2
20230809_AST1_EVO5_ZY_Hela_SCP_EvoCHIP_20Cells_40SPD_4Th6ms_03.raw	20Cells_4Th	3
20230809_AST1_EVO5_ZY_Hela_SCP_EvoCHIP_20Cells_40SPD_4Th6ms_04.raw	20Cells_4Th	4
20230809_AST1_EVO5_ZY_Hela_SCP_EvoCHIP_20Cells_40SPD_8Th12ms_01.raw	20Cells_8Th	1
20230809_AST1_EVO5_ZY_Hela_SCP_EvoCHIP_20Cells_40SPD_8Th12ms_02.raw	20Cells_8Th	2
20230809_AST1_EVO5_ZY_Hela_SCP_EvoCHIP_20Cells_40SPD_8Th12ms_03.raw	20Cells_8Th	3
20230809_AST1_EVO5_ZY_Hela_SCP_EvoCHIP_20Cells_40SPD_8Th12ms_04.raw	20Cells_8Th	4
20230809_AST1_EVO5_ZY_Hela_SCP_EvoCHIP_40Cells_40SPD_2Th3ms_01.raw	40Cells_2Th	1
20230809_AST1_EVO5_ZY_Hela_SCP_EvoCHIP_40Cells_40SPD_2Th3ms_02.raw	40Cells_2Th	2
20230809_AST1_EVO5_ZY_Hela_SCP_EvoCHIP_40Cells_40SPD_2Th3ms_03.raw	40Cells_2Th	3
20230809_AST1_EVO5_ZY_Hela_SCP_EvoCHIP_40Cells_40SPD_2Th3ms_04.raw	40Cells_2Th	4
20230809_AST1_EVO5_ZY_Hela_SCP_EvoCHIP_40Cells_40SPD_4Th6ms_01.raw	40Cells_4Th	1
20230809_AST1_EVO5_ZY_Hela_SCP_EvoCHIP_40Cells_40SPD_4Th6ms_02.raw	40Cells_4Th	2
20230809_AST1_EVO5_ZY_Hela_SCP_EvoCHIP_40Cells_40SPD_4Th6ms_03.raw	40Cells_4Th	3
20230809_AST1_EVO5_ZY_Hela_SCP_EvoCHIP_40Cells_40SPD_4Th6ms_04.raw	40Cells_4Th	4
20230809_AST1_EVO5_ZY_Hela_SCP_EvoCHIP_40Cells_40SPD_8Th12ms_01.raw	40Cells_8Th	1
20230809_AST1_EVO5_ZY_Hela_SCP_EvoCHIP_40Cells_40SPD_8Th12ms_02.raw	40Cells_8Th	2
20230809_AST1_EVO5_ZY_Hela_SCP_EvoCHIP_40Cells_40SPD_8Th12ms_03.raw	40Cells_8Th	3
20230809_AST1_EVO5_ZY_Hela_SCP_EvoCHIP_40Cells_40SPD_8Th12ms_04.raw	40Cells_8Th	4
