# Supplementary material for: Enhanced sensitivity and scalability with a Chip-Tip workflow enables deep single-cell proteomics
Source: Nat Methods. 2025 Jan 16;22(3):499–509. doi: 10.1038/s41592-024-02558-2 (PMC11903336; doi:10.1038/s41592-024-02558-2)
Supplement: Supplementary file 4 — Analysis log files and settings files from Spectronaut and DIA-NN. [file 41592_2024_2558_MOESM4_ESM.zip › SD1/CombinedFiles/SCP_EvoCHIP_HeLa_1Cell_8Th_2xR_AnalysisLog.txt]

INFO:    [15/08/2023 21.26.38] -> Initializing Pipeline...
INFO:    [15/08/2023 21.26.38] -> Preprocessing Run #1 of 2...
INFO:    [15/08/2023 21.26.38] -> Searching DIA with Pulsar...
INFO:    [15/08/2023 21.26.39] -> Initialize Pipeline...
INFO:    [15/08/2023 21.26.39] -> Initialize Pipeline
INFO:    [15/08/2023 21.26.40] -> Initialize Pipeline...
INFO:    [15/08/2023 21.26.40] -> Creating Experiment Environment
INFO:    [15/08/2023 21.26.40] -> SuperRun 1/2: Initializing (20230809_AST1_EVO5_ZY_Hela_SCP_EvoCHIP_1Cell_40SPD_8Th12ms_01.raw)
INFO:    [15/08/2023 21.26.40] -> Run 1/2: Organizing Data from Run
INFO:    [15/08/2023 21.26.40] -> Run 1/2: Creating Calibration Search Space...
INFO:    [15/08/2023 21.26.42] -> Collecting Search Space Parameters...
INFO:    [15/08/2023 21.26.47] -> Creating the Search Space...
INFO:    [15/08/2023 21.26.48] -> Run 1/2: Creating Search Space...
INFO:    [15/08/2023 21.26.48] -> Collecting Search Space Parameters...
INFO:    [15/08/2023 21.26.57] -> Creating the Search Space...
INFO:    [15/08/2023 21.26.59] -> Size of search space [MB]: 0
INFO:    [15/08/2023 21.26.59] -> Number of IMPGs in search space: 0
INFO:    [15/08/2023 21.26.59] -> Run 1/2: MS2 Index Generation
INFO:    [15/08/2023 21.28.33] -> MS2 Index Generation Time: 1.56m
INFO:    [15/08/2023 21.28.33] -> Run 1/2: Method-Specific Pre-Processing...
INFO:    [15/08/2023 21.28.33] -> Initializing...
INFO:    [15/08/2023 21.30.49] -> Finalizing HTRMS File...
INFO:    [15/08/2023 21.33.02] -> Processed in 4.5m
INFO:    [15/08/2023 21.33.04] -> Done
INFO:    [15/08/2023 21.33.04] -> Run 1/2: Process Raw File...
INFO:    [15/08/2023 21.33.46] -> Run 1/2: Preparing Partitions...
INFO:    [15/08/2023 21.33.46] -> Part 1/1 - Run 1/2: Preparing Calibration Searches...
INFO:    [15/08/2023 21.33.47] -> Part 1/1 - Run 1/2: First Pass Calibration Search...
INFO:    [15/08/2023 21.33.55] -> Part 1/1 - Run 1/2: Calibration Search...
INFO:    [15/08/2023 21.34.33] -> The number of PSMs identified during calibration with FDR <= 0.01 is 5901 [38.3s]
INFO:    [15/08/2023 21.35.09] -> Part 1/1 - Run 1/2: Preparing Main Search...
INFO:    [15/08/2023 21.35.11] -> Part 1/1 - Run 1/2: Main Search...
INFO:    [15/08/2023 21.38.56] -> Extracting 132844 MS1 XICs
INFO:    [15/08/2023 21.39.46] -> Run 1/2: Cleaning Up Run..
INFO:    [15/08/2023 21.39.46] -> SuperRun 2/2: Initializing (20230809_AST1_EVO5_ZY_Hela_SCP_EvoCHIP_1Cell_40SPD_8Th12ms_02.raw)
INFO:    [15/08/2023 21.39.46] -> Run 2/2: Organizing Data from Run
INFO:    [15/08/2023 21.39.46] -> Run 2/2: Creating Calibration Search Space...
INFO:    [15/08/2023 21.39.46] -> Run 2/2: Creating Search Space...
INFO:    [15/08/2023 21.39.46] -> Size of search space [MB]: 0
INFO:    [15/08/2023 21.39.46] -> Number of IMPGs in search space: 0
INFO:    [15/08/2023 21.39.46] -> Run 2/2: MS2 Index Generation
INFO:    [15/08/2023 21.39.48] -> MS2 Index Generation Time: 1.71s
INFO:    [15/08/2023 21.39.48] -> Run 2/2: Method-Specific Pre-Processing...
INFO:    [15/08/2023 21.39.48] -> Initializing...
INFO:    [15/08/2023 21.42.01] -> Finalizing HTRMS File...
INFO:    [15/08/2023 21.44.13] -> Processed in 4.4m
INFO:    [15/08/2023 21.44.14] -> Done
INFO:    [15/08/2023 21.44.14] -> Run 2/2: Process Raw File...
INFO:    [15/08/2023 21.44.58] -> Run 2/2: Preparing Partitions...
INFO:    [15/08/2023 21.44.58] -> Part 1/1 - Run 2/2: Preparing Calibration Searches...
INFO:    [15/08/2023 21.45.00] -> Part 1/1 - Run 2/2: First Pass Calibration Search...
INFO:    [15/08/2023 21.45.08] -> Part 1/1 - Run 2/2: Calibration Search...
INFO:    [15/08/2023 21.45.30] -> The number of PSMs identified during calibration with FDR <= 0.01 is 5760 [22.3s]
INFO:    [15/08/2023 21.45.32] -> Part 1/1 - Run 2/2: Preparing Main Search...
INFO:    [15/08/2023 21.45.34] -> Part 1/1 - Run 2/2: Main Search...
INFO:    [15/08/2023 21.50.45] -> Extracting 179442 MS1 XICs
INFO:    [15/08/2023 21.51.45] -> Run 2/2: Cleaning Up Run..
INFO:    [15/08/2023 21.51.52] -> Remove Aborted Runs (if any) from the Experiment...
INFO:    [15/08/2023 21.51.52] -> Score Post-Processing
INFO:    [15/08/2023 21.52.39] -> Score Post-Processing: 46.48s
INFO:    [15/08/2023 21.52.39] -> PSM FDR...
INFO:    [15/08/2023 21.52.46] -> PSM FDR: 7.21s
INFO:    [15/08/2023 21.52.46] -> Converting to non-redundant data structure...
INFO:    [15/08/2023 21.52.48] -> Performing Peptide FDR...
INFO:    [15/08/2023 21.52.48] -> Performing Protein Inference...
INFO:    [15/08/2023 21.52.49] -> Performing Protein FDR...
INFO:    [15/08/2023 21.52.49] -> Calculating Result Values at Run and Experiment Level...
INFO:    [15/08/2023 21.52.53] -> Pulsar identified 61499 PSMs, 12766 stripped sequences, 14231 peptide precursors, 2036 protein groups.
INFO:    [15/08/2023 21.52.53] -> Selecting Data For Quantification...
INFO:    [15/08/2023 21.52.53] -> Calculating Quantities...
INFO:    [15/08/2023 21.52.55] -> Calculating Protein Group Quantities using MaxLFQ Algorithm...
INFO:    [15/08/2023 21.52.56] -> Collapsing PTM-Locations...
INFO:    [15/08/2023 21.52.56] -> Summarizing Fractions...
INFO:    [15/08/2023 21.52.56] -> Identifying Calibration Peptides...
INFO:    [15/08/2023 21.52.56] -> iRT Calibration...
INFO:    [15/08/2023 21.52.58] -> Performing directDIA+ search...
INFO:    [15/08/2023 21.53.46] -> Generating directDIA+ search space
INFO:    [15/08/2023 21.58.56] -> directDIA+ search: 20230809_AST1_EVO5_ZY_Hela_SCP_EvoCHIP_1Cell_40SPD_8Th12ms_01.raw
INFO:    [15/08/2023 22.01.17] -> directDIA+ search: 20230809_AST1_EVO5_ZY_Hela_SCP_EvoCHIP_1Cell_40SPD_8Th12ms_02.raw
INFO:    [15/08/2023 22.03.42] -> Performing  directDIA+  Post Processing...
INFO:    [15/08/2023 22.03.46] -> Writing experiment store..
INFO:    [15/08/2023 22.03.52] -> Assigning iRT Source...
INFO:    [15/08/2023 22.03.52] -> Calculating iRT...
INFO:    [15/08/2023 22.03.52] -> Summarizing Identifications
INFO:    [15/08/2023 22.04.06] -> Identifiying Significant Precursors...
INFO:    [15/08/2023 22.04.08] -> Predicting Ion Mobility
INFO:    [15/08/2023 22.04.18] -> Calculating Median iRT
INFO:    [15/08/2023 22.04.18] -> Building BGS Protein Grouping...
INFO:    [15/08/2023 22.04.18] -> Digesting Fasta...
INFO:    [15/08/2023 22.04.18] -> Annotating Proteins...
INFO:    [15/08/2023 22.04.18] -> Grouping Proteins...
INFO:    [15/08/2023 22.04.19] -> Calculating Run Summary Statistics...
INFO:    [15/08/2023 22.04.23] -> Building Consensus Fragment Spectra...
INFO:    [15/08/2023 22.04.28] -> Selecting best fragment ions
INFO:    [15/08/2023 22.04.58] -> Cleaning Up Experiment...
INFO:    [15/08/2023 22.04.58] -> Initializing Experiment...
INFO:    [15/08/2023 22.04.58] -> Loading Spectral Libraries...
INFO:    [15/08/2023 22.05.12] -> Initialize Scoring...
INFO:    [15/08/2023 22.05.12] -> Generating Scan Map...
INFO:    [15/08/2023 22.05.12] -> Initializing Workpackages...
INFO:    [15/08/2023 22.05.12] -> Performing Basic Calibration...
INFO:    [15/08/2023 22.05.12] -> Calibration successful
INFO:    [15/08/2023 22.05.12] -> Identifying Calibration Peptides...
INFO:    [15/08/2023 22.05.12] -> Calibration successful
INFO:    [15/08/2023 22.05.12] -> Correcting Gradient Fine Structure...
INFO:    [15/08/2023 22.05.15] -> Initializing Pipeline...
INFO:    [15/08/2023 22.05.15] -> Preprocessing Run #1 of 2...
INFO:    [15/08/2023 22.05.15] -> Initialize Scoring...
INFO:    [15/08/2023 22.05.15] -> Extracting Ion Currents...
INFO:    [15/08/2023 22.05.31] -> Machine Learning...
INFO:    [15/08/2023 22.05.32] -> Pipeline executed in 16.66s - Current Experiment had 0 Warnings and 0 Errors.
INFO:    [15/08/2023 22.05.33] -> Calibration successful
INFO:    [15/08/2023 22.05.35] -> Initializing Pipeline...
INFO:    [15/08/2023 22.05.35] -> Preprocessing Run #1 of 2...
INFO:    [15/08/2023 22.05.35] -> Initialize Scoring...
INFO:    [15/08/2023 22.05.35] -> Extracting Ion Currents...
INFO:    [15/08/2023 22.05.46] -> Machine Learning...
INFO:    [15/08/2023 22.05.54] -> Pipeline executed in 18.41s - Current Experiment had 0 Warnings and 0 Errors.
INFO:    [15/08/2023 22.05.57] -> Calibration successful
INFO:    [15/08/2023 22.05.57] -> Initialize Scoring...
INFO:    [15/08/2023 22.05.57] -> Preprocessing Run #2 of 2...
INFO:    [15/08/2023 22.05.57] -> Searching DIA with Pulsar...
INFO:    [15/08/2023 22.05.57] -> Initializing Experiment...
INFO:    [15/08/2023 22.05.57] -> Loading Spectral Libraries...
INFO:    [15/08/2023 22.05.57] -> Initialize Scoring...
INFO:    [15/08/2023 22.05.57] -> Generating Scan Map...
INFO:    [15/08/2023 22.05.57] -> Initializing Workpackages...
INFO:    [15/08/2023 22.05.57] -> Performing Basic Calibration...
INFO:    [15/08/2023 22.05.58] -> Calibration successful
INFO:    [15/08/2023 22.05.58] -> Identifying Calibration Peptides...
INFO:    [15/08/2023 22.05.58] -> Calibration successful
INFO:    [15/08/2023 22.05.58] -> Correcting Gradient Fine Structure...
INFO:    [15/08/2023 22.06.00] -> Initializing Pipeline...
INFO:    [15/08/2023 22.06.00] -> Preprocessing Run #2 of 2...
INFO:    [15/08/2023 22.06.00] -> Initialize Scoring...
INFO:    [15/08/2023 22.06.00] -> Extracting Ion Currents...
INFO:    [15/08/2023 22.06.14] -> Machine Learning...
INFO:    [15/08/2023 22.06.15] -> Pipeline executed in 15.16s - Current Experiment had 0 Warnings and 0 Errors.
INFO:    [15/08/2023 22.06.16] -> Calibration successful
INFO:    [15/08/2023 22.06.18] -> Initializing Pipeline...
INFO:    [15/08/2023 22.06.18] -> Preprocessing Run #2 of 2...
INFO:    [15/08/2023 22.06.18] -> Initialize Scoring...
INFO:    [15/08/2023 22.06.18] -> Extracting Ion Currents...
INFO:    [15/08/2023 22.06.29] -> Machine Learning...
INFO:    [15/08/2023 22.06.32] -> Pipeline executed in 13.08s - Current Experiment had 0 Warnings and 0 Errors.
INFO:    [15/08/2023 22.06.34] -> Calibration successful
INFO:    [15/08/2023 22.06.34] -> Initialize Scoring...
INFO:    [15/08/2023 22.06.34] -> Initializing QC...
INFO:    [15/08/2023 22.06.34] -> Determining Calibration Parameter...
INFO:    [15/08/2023 22.06.34] -> Assigning ML Features...
INFO:    [15/08/2023 22.06.34] -> Generating Decoys...
INFO:    [15/08/2023 22.06.36] -> Extracting Ion Currents...
INFO:    [15/08/2023 22.07.05] -> Releasing Raw Files...
INFO:    [15/08/2023 22.07.05] -> Machine Learning...
INFO:    [15/08/2023 22.07.34] -> Initializing HTRMS...
INFO:    [15/08/2023 22.07.34] -> Releasing Run Resources...
INFO:    [15/08/2023 22.07.34] -> Calculating Qvalues...
INFO:    [15/08/2023 22.07.35] -> Unique precursors: 26,745 of 27,131 | modified peptides: 24,857 of 25,153 | peptides: 23,884 of 24,145 |  protein groups: 3,059 (Qvalue <= 0.01) [20230809_AST1_EVO5_ZY_Hela_SCP_EvoCHIP_1Cell_40SPD_8Th12ms_01.raw]
INFO:    [15/08/2023 22.07.35] -> Calibration successful
INFO:    [15/08/2023 22.07.35] -> Collapsing Search Tree...
INFO:    [15/08/2023 22.07.35] -> Processed in 1.01m
INFO:    [15/08/2023 22.07.35] -> Initializing QC...
INFO:    [15/08/2023 22.07.35] -> Determining Calibration Parameter...
INFO:    [15/08/2023 22.07.35] -> Assigning ML Features...
INFO:    [15/08/2023 22.07.35] -> Generating Decoys...
INFO:    [15/08/2023 22.07.35] -> Extracting Ion Currents...
INFO:    [15/08/2023 22.08.05] -> Releasing Raw Files...
INFO:    [15/08/2023 22.08.05] -> Machine Learning...
INFO:    [15/08/2023 22.08.28] -> Initializing HTRMS...
INFO:    [15/08/2023 22.08.28] -> Releasing Run Resources...
INFO:    [15/08/2023 22.08.28] -> Calculating Qvalues...
INFO:    [15/08/2023 22.08.28] -> Unique precursors: 26,677 of 27,131 | modified peptides: 24,746 of 25,153 | peptides: 23,781 of 24,145 |  protein groups: 3,056 (Qvalue <= 0.01) [20230809_AST1_EVO5_ZY_Hela_SCP_EvoCHIP_1Cell_40SPD_8Th12ms_02.raw]
INFO:    [15/08/2023 22.08.28] -> Calibration successful
INFO:    [15/08/2023 22.08.28] -> Collapsing Search Tree...
INFO:    [15/08/2023 22.08.28] -> Processed in 53.59s
INFO:    [15/08/2023 22.08.28] -> Normalizing Cscores...
INFO:    [15/08/2023 22.08.29] -> Initializing Protein Groups...
INFO:    [15/08/2023 22.08.35] -> Correcting Interferences...
INFO:    [15/08/2023 22.08.37] -> Calculating Global CVs
INFO:    [15/08/2023 22.08.38] -> Calculating Precursor Quantities...
INFO:    [15/08/2023 22.08.39] -> Normalizing Quantification...
INFO:    [15/08/2023 22.08.39] -> Cross-run normalization disabled!
INFO:    [15/08/2023 22.08.39] -> Calculating Global CVs
INFO:    [15/08/2023 22.08.39] -> Calculating Condition CVs
INFO:    [15/08/2023 22.08.39] -> Excluding Library Duplicates...
INFO:    [15/08/2023 22.08.39] -> Calculating Global CVs
INFO:    [15/08/2023 22.08.39] -> Building Protein Groups...
INFO:    [15/08/2023 22.08.45] -> Calculating Run-Wise Protein Group FDR...
INFO:    [15/08/2023 22.08.46] -> Annotating Protein Single Hits...
INFO:    [15/08/2023 22.08.46] -> Calculating Global CVs
INFO:    [15/08/2023 22.08.46] -> Updating Identification Counts...
INFO:    [15/08/2023 22.08.46] -> Resetting existing imputation...
INFO:    [15/08/2023 22.08.46] -> Calculating Protein Quantities...
INFO:    [15/08/2023 22.08.46] -> Calculating Protein Quantities...
INFO:    [15/08/2023 22.08.46] -> Calculating MaxLFQ Protein Quantities...
INFO:    [15/08/2023 22.08.51] -> Collapsing PTM-Locations...
INFO:    [15/08/2023 22.08.51] -> Creating Protein Map...
INFO:    [15/08/2023 22.08.51] -> Compiling Run Summary Information...
INFO:    [15/08/2023 22.08.51] -> Running Post Analysis Processes...
INFO:    [15/08/2023 22.08.55] -> Saving Qc Data...
INFO:    [15/08/2023 22.08.56] -> Generating Output
INFO:    [15/08/2023 22.08.56] -> Generating Experiment Report
INFO:    [15/08/2023 22.09.01] -> SCP_EvoCHIP_HeLa_1Cell_8Th_2xR_Report_BGS Factory Report (Normal).tsv
INFO:    [15/08/2023 22.09.01] -> Generating RT Recalibration Report
INFO:    [15/08/2023 22.09.01] -> 20230809_AST1_EVO5_ZY_Hela_SCP_EvoCHIP_1Cell_40SPD_8Th12ms_01.raw_1_iRTCalibration.tsv
INFO:    [15/08/2023 22.09.01] -> 20230809_AST1_EVO5_ZY_Hela_SCP_EvoCHIP_1Cell_40SPD_8Th12ms_02.raw_2_iRTCalibration.tsv
INFO:    [15/08/2023 22.09.01] -> Generating Run Meta Report
INFO:    [15/08/2023 22.09.01] -> 20230809_AST1_EVO5_ZY_Hela_SCP_EvoCHIP_1Cell_40SPD_8Th12ms_01.raw_1_RunOverview.tsv
INFO:    [15/08/2023 22.09.01] -> 20230809_AST1_EVO5_ZY_Hela_SCP_EvoCHIP_1Cell_40SPD_8Th12ms_02.raw_2_RunOverview.tsv
INFO:    [15/08/2023 22.09.01] -> Generating Post Analysis Reports
INFO:    [15/08/2023 22.09.03] -> SCP_EvoCHIP_HeLa_1Cell_8Th_2xR_AnalyisOverview.txt
INFO:    [15/08/2023 22.09.03] -> ProteinFDR-Histogram.pdf
INFO:    [15/08/2023 22.09.03] -> Candidates.tsv
INFO:    [15/08/2023 22.09.03] -> VolcanoPlot.pdf
INFO:    [15/08/2023 22.09.03] -> Heatmap.png
INFO:    [15/08/2023 22.09.03] -> Generating Normalization Report
INFO:    [15/08/2023 22.09.03] -> Generating Condition Setup Report
INFO:    [15/08/2023 22.09.03] -> SCP_EvoCHIP_HeLa_1Cell_8Th_2xR_ConditionSetup.tsv
INFO:    [15/08/2023 22.09.03] -> Generating Memory Consumption Report
INFO:    [15/08/2023 22.09.03] -> SCP_EvoCHIP_HeLa_1Cell_8Th_2xR_MemoryConsumption.tsv
INFO:    [15/08/2023 22.09.03] -> Generating Experiment Settings Report
INFO:    [15/08/2023 22.09.03] -> SCP_EvoCHIP_HeLa_1Cell_8Th_2xR_ExperimentSetupOverview_ZY_SCP.txt
INFO:    [15/08/2023 22.09.03] -> Writing Summary Information...
INFO:    [15/08/2023 22.09.03] -> Unique precursors: 26,694 of 27,131 | modified peptides: 24,806 of 25,153 | peptides: 23,833 of 24,145 |  protein groups: 3,013 (Qvalue <= 0.01) for run #1 "20230809_AST1_EVO5_ZY_Hela_SCP_EvoCHIP_1Cell_40SPD_8Th12ms_01.raw"
INFO:    [15/08/2023 22.09.03] -> Unique precursors: 26,608 of 27,131 | modified peptides: 24,677 of 25,153 | peptides: 23,712 of 24,145 |  protein groups: 2,992 (Qvalue <= 0.01) for run #2 "20230809_AST1_EVO5_ZY_Hela_SCP_EvoCHIP_1Cell_40SPD_8Th12ms_02.raw"
INFO:    [15/08/2023 22.09.03] -> Unique precursors: 27,081 of 27,131 | modified peptides: 25,105 of 25,153 | peptides: 24,097 of 24,145 |  protein groups: 3,038 (Qvalue <= 0.01) for whole experiment "SCP_EvoCHIP_HeLa_1Cell_8Th_2xR"

INFO:    [15/08/2023 22.09.03] -> Saving SNE File...
INFO:    [15/08/2023 22.09.03] -> Storing SNE File: D:/ZY/SCP\20230815_212431_SCP_EvoCHIP_HeLa_1Cell_8Th_2xR\20230815_220903_SCP_EvoCHIP_HeLa_1Cell_8Th_2xR.sne
INFO:    [15/08/2023 22.09.03] -> Initializing Pipeline...
INFO:    [15/08/2023 22.09.03] -> Calculating Qvalues...
INFO:    [15/08/2023 22.09.03] -> Saving...
INFO:    [15/08/2023 22.09.06] -> Current Experiment had 0 Warnings and 0 Errors.
INFO:    [15/08/2023 22.09.06] -> Pipeline executed in 3.22s - Current Experiment had 0 Warnings and 0 Errors.
INFO:    [15/08/2023 22.09.08] -> Generating Output
INFO:    [15/08/2023 22.09.08] -> Generating Spectronaut Log
INFO:    [15/08/2023 22.09.08] -> SCP_EvoCHIP_HeLa_1Cell_8Th_2xR_AnalysisLog.txt
INFO:    [15/08/2023 22.09.08] -> Cleanup...
INFO:    [15/08/2023 22.09.10] -> Current Experiment had 0 Warnings and 0 Errors.
INFO:    [15/08/2023 22.09.10] -> Pipeline executed in 42.54m - Current Experiment had 0 Warnings and 0 Errors.
