# Supplementary material for: Enhanced sensitivity and scalability with a Chip-Tip workflow enables deep single-cell proteomics
Source: Nat Methods. 2025 Jan 16;22(3):499–509. doi: 10.1038/s41592-024-02558-2 (PMC11903336; doi:10.1038/s41592-024-02558-2)
Supplement: Supplementary file 4 — Analysis log files and settings files from Spectronaut and DIA-NN. [file 41592_2024_2558_MOESM4_ESM.zip › SD1/CombinedFiles/20240325_141354_20231212_SCP_iPSCs_ML_BGS_factory_Report.ExperimentSetupOverview.txt]

Spectronaut 18.6.231227.55695
Computer Name: SUND27243
User Domain Name: SUND27243
User Name: cpr
Analysis Mode: UI
Analysis Type: directDIA
Analysis Date: 25-March-2024 14:20:24 UTC+0


[BEGIN-SETTINGS]
Settings Used: BGS Factory Settings
   ├─ DIA Analysis\Calibration
   │  ├─ MZ Extraction Strategy:	Maximum Intensity
   │  ├─ Allow source specific iRT Calibration:	True
   │  ├─ Precision iRT:	True
   │  │  ├─ Exclude De-amidated Peptides:	True
   │  │  └─ iRT <-> RT Regression Type:	Local (Non-Linear) Regression
   │  ├─ MS1 Mass Tolerance Strategy:	System Default
   │  └─ MS2 Mass Tolerance Strategy:	System Default
   ├─ DIA Analysis\Identification
   │  ├─ Precursor Qvalue Cutoff:	0.01
   │  ├─ Precursor PEP Cutoff:	0.2
   │  ├─ Protein Qvalue Cutoff (Experiment):	0.01
   │  ├─ Protein Qvalue Cutoff (Run):	0.05
   │  ├─ Protein PEP Cutoff:	0.75
   │  ├─ Single Hit Definition:	By Stripped Sequence
   │  ├─ Exclude Single Hit Proteins:	False
   │  ├─ Exclude Duplicate Assays:	True
   │  ├─ Exclude Predicted Fragment Scores:	False
   │  ├─ Generate Decoys:	True
   │  │  ├─ Decoy Generation Method:	Mutated
   │  │  │  └─ Preferred Fragment Source:	NN Predicted Fragments
   │  │  └─ Decoy Limit Strategy:	Dynamic
   │  │     └─ Library Size Fraction:	0.1
   │  └─ Pvalue Estimator:	Kernel Density Estimator
   ├─ DIA Analysis\Pipeline Mode
   │  ├─ Export All XICs:	False
   │  ├─ Generate SNE File:	True
   │  │  └─ Store Ion traces in SNE:	True
   │  ├─ Post Analysis Reports:	
   │  │  ├─ CV Density Line Chart:	False
   │  │  ├─ CVs Below X Bar Chart:	False
   │  │  ├─ Data Completeness Bar Chart:	False
   │  │  ├─ Run Identifications Bar Chart:	False
   │  │  └─ Scoring Histograms:	False
   │  ├─ PTM Report Schema:	
   │  ├─ Report Schema:	Protein_groups_JVO (Pivot), Unique_peptides_JVO (Pivot)
   │  └─ Reporting Unit:	Across Experiment
   ├─ DIA Analysis\Post Analysis
   │  ├─ Differential Abundance Testing:	Unpaired t-test
   │  │  ├─ Assume Equal Variance:	False
   │  │  ├─ Group-Wise Testing Correction:	False
   │  │  ├─ Log2 Ratio Candidate Filter:	0.58
   │  │  └─ Confidence Candidate Filter:	Qvalue
   │  │     └─ Confidence:	0.05
   │  ├─ Differential Abundance Grouping:	Major Group (Quantification Settings)
   │  │  └─ Smallest Quantitative Unit:	Major Group (Quantification Settings)
   │  │     └─ Use All MS-Level Quantities:	True
   │  ├─ Calculate Explained TIC:	None
   │  ├─ Calculate Sample Correlation Matrix:	False
   │  └─ Hierarchical Clustering:	True
   │     ├─ Distance Metric:	Manhattan Distance
   │     ├─ Linkage Strategy:	Ward's Method
   │     ├─ Order Runs by Clustering:	True
   │     └─ Z-score Transformation:	False
   ├─ DIA Analysis\Protein Inference
   │  └─ Protein Inference Workflow:	Automatic
   │     └─ Inference Algorithm:	IDPicker
   ├─ DIA Analysis\PTM Workflow
   │  └─ PTM Localization:	False
   ├─ DIA Analysis\Quantification
   │  ├─ Precursor Filtering:	Identified (Qvalue)
   │  │  └─ Imputation Strategy:	None
   │  ├─ Proteotypicity Filter:	None
   │  ├─ Protein LFQ Method:	Automatic
   │  ├─ Quantity MS Level:	MS2
   │  ├─ Quantity Type:	Area
   │  ├─ Cross-Run Normalization:	False
   │  ├─ Quantification window:	Synchronized
   │  ├─ Interference Correction:	True
   │  │  ├─ Only Identified Peptides:	True
   │  │  ├─ Exclude All Multi-Channel Interferences:	True
   │  │  ├─ MS1 Min:	2
   │  │  └─ MS2 Min:	3
   │  ├─ Major (Protein) Grouping:	by Protein Group Id
   │  ├─ Minor (Peptide) Grouping:	by Stripped Sequence
   │  ├─ Major Group Quantity:	Mean peptide quantity
   │  ├─ Major Group Top N:	True
   │  │  ├─ Max:	3
   │  │  └─ Min:	1
   │  ├─ Minor Group Quantity:	Mean precursor quantity
   │  └─ Minor Group Top N:	True
   │     ├─ Max:	3
   │     └─ Min:	1
   ├─ DIA Analysis\Workflow
   │  ├─ Method Evaluation:	False
   │  ├─ MS2 DeMultiplexing:	Automatic
   │  ├─ Multi-Channel Workflow Definition:	From Library Annotation
   │  │  └─ Fallback Option:	Labeled
   │  ├─ Profiling Strategy:	None
   │  ├─ Run Limit for directDIA Library:	-1
   │  └─ Unify Peptide Peaks Strategy:	None
   ├─ DIA Analysis\XIC Extraction
   │  ├─ XIC IM Extraction Window:	Dynamic
   │  │  └─ Correction Factor:	1
   │  ├─ XIC RT Extraction Window:	Dynamic
   │  │  └─ Correction Factor:	1
   │  ├─ MS1 Mass Tolerance Strategy:	Dynamic
   │  │  └─ Correction Factor:	1
   │  └─ MS2 Mass Tolerance Strategy:	Dynamic
   │     └─ Correction Factor:	1
   ├─ Pulsar Search\Identification
   │  ├─ PSM FDR:	0.01
   │  ├─ Peptide FDR:	0.01
   │  ├─ Protein Group FDR:	0.01
   │  ├─ directDIA Workflow:	directDIA+ (Deep)
   │  └─ PTM Localization Filter:	False
   ├─ Pulsar Search\Labeling
   │  └─ Channels:	
   │     ├─ Channel 1:	False
   │     ├─ Channel 2:	False
   │     └─ Channel 3:	False
   ├─ Pulsar Search\Modifications
   │  ├─ Max Variable Modifications:	2
   │  └─ Select Modifications:	
   │     ├─ Fixed Modifications::	Carbamidomethyl (C)
   │     └─ Variable Modifications: :	Acetyl (Protein N-term), Oxidation (M)
   ├─ Pulsar Search\Peptides
   │  ├─ Enzymes / Cleavage Rules:	Trypsin/P
   │  ├─ Digest Type:	Specific
   │  ├─ Max Peptide Length:	52
   │  ├─ Min Peptide Length:	7
   │  ├─ Missed Cleavages:	2
   │  └─ Toggle N-terminal M:	True
   ├─ Pulsar Search\Result Filters
   │  ├─ Fragment Ions:	
   │  │  ├─ Ion AA Length:	True
   │  │  │  └─ N:	3
   │  │  ├─ Ion Charge:	False
   │  │  ├─ Ion Loss Type:	False
   │  │  ├─ Ion Type:	False
   │  │  ├─ m/z :	True
   │  │  │  ├─ Max:	3000
   │  │  │  └─ Min:	200
   │  │  └─ Relative Intensity:	True
   │  │     └─ Min:	1
   │  └─ Precursors:	
   │     ├─ Amino Acids:	False
   │     ├─ Best N Fragments per Peptide:	True
   │     │  ├─ Max:	6
   │     │  └─ Min:	3
   │     ├─ Best N Peptides per Protein Group:	False
   │     ├─ Channel Count:	False
   │     ├─ FASTA Matched:	False
   │     ├─ Missed Cleavage:	False
   │     ├─ Modifications:	None
   │     ├─ Peptide Charge:	False
   │     └─ Proteotypicity:	False
   ├─ Pulsar Search\Speed-Up
   │  ├─ IM DFD Processing:	
   │  │  └─ Use Dynamic IM Peak Filter:	True
   │  │     └─ Target TIC Fraction:	0.9
   │  └─ MS2 Index:	Automatic
   ├─ Pulsar Search\Tolerances
   │  └─ Tolerance Parameters:	
   │     ├─ Thermo IonTrap:	
   │     │  ├─ Calibration Search:	Dynamic
   │     │  │  ├─ MS1 Correction Factor:	1
   │     │  │  └─ MS2 Correction Factor:	1
   │     │  └─ Main Search:	Dynamic
   │     │     ├─ MS1 Correction Factor:	1
   │     │     └─ MS2 Correction Factor:	1
   │     ├─ Thermo Orbitrap:	
   │     │  ├─ Calibration Search:	Dynamic
   │     │  │  ├─ MS1 Correction Factor:	1
   │     │  │  └─ MS2 Correction Factor:	1
   │     │  └─ Main Search:	Dynamic
   │     │     ├─ MS1 Correction Factor:	1
   │     │     └─ MS2 Correction Factor:	1
   │     └─ TOF:	
   │        ├─ Calibration Search:	Dynamic
   │        │  ├─ MS1 Correction Factor:	1
   │        │  └─ MS2 Correction Factor:	1
   │        └─ Main Search:	Dynamic
   │           ├─ MS1 Correction Factor:	1
   │           └─ MS2 Correction Factor:	1
   └─ Pulsar Search\Workflow
      ├─ Fragment Ion Selection Strategy:	Intensity Based
      ├─ In-Silico Generate Missing Channels:	False
      └─ Use DNN Predicted Ion Mobility:	Auto
[END-SETTINGS]

[BEGIN-SETUP]
Run: 20231207_AST5_Evo5_ML_SA_40SPD_DIA_SCP_iPSCs_20Cellc_3.raw
   ├─ Vendor: Thermo
   ├─ File: 20231207_AST5_Evo5_ML_SA_40SPD_DIA_SCP_iPSCs_20Cellc_3
   ├─ Path: "\\unicph.domain\groupdir\SUN-CPR-msdata_jvo\MSDATA\2023\12\AST5\20231207_AST5_Evo5_ML_SA_40SPD_DIA_SCP_iPSCs_20Cellc_3.raw"
   ├─ Condition: Not Defined
   ├─ Replicate: 1
   ├─ HTRMS Version: 18.5.231110.55695
   ├─ Protein Databases Used
   │  ├─ Human_uniprot_9606_reviewed_2023
   │  │  ├─ Protein Entries: 20,422
   │  │  ├─ Original File: uniprot_9606_reviewed.fasta
   │  │  ├─ Date Created: 14-August-2023 14:49:28 UTC+0
   │  │  ├─ Date Modified: 13-December-2023 01:35:43 UTC+0
   │  │  └─ Parsing Rule: UniProt FASTA
   │  └─ contaminants_for_Spectronaut
   │     ├─ Protein Entries: 246
   │     ├─ Original File: contaminants_for_Spectronaut.fasta
   │     ├─ Date Created: 13-September-2021 11:38:02 UTC+0
   │     ├─ Date Modified: 13-December-2023 01:35:45 UTC+0
   │     └─ Parsing Rule: WormPep FASTA
   └─ MS2 Method
      ├─ [380.4 - 384.4]
      ├─ [384.4 - 388.4]
      ├─ [388.4 - 392.4]
      ├─ [392.4 - 396.4]
      ├─ [396.4 - 400.4]
      ├─ [400.4 - 404.4]
      ├─ [404.4 - 408.4]
      ├─ [408.4 - 412.4]
      ├─ [412.4 - 416.4]
      ├─ [416.4 - 420.4]
      ├─ [420.4 - 424.4]
      ├─ [424.4 - 428.4]
      ├─ [428.4 - 432.4]
      ├─ [432.4 - 436.4]
      ├─ [436.4 - 440.5]
      ├─ [440.5 - 444.5]
      ├─ [444.5 - 448.5]
      ├─ [448.5 - 452.5]
      ├─ [452.5 - 456.5]
      ├─ [456.5 - 460.5]
      ├─ [460.5 - 464.5]
      ├─ [464.5 - 468.5]
      ├─ [468.5 - 472.5]
      ├─ [472.5 - 476.5]
      ├─ [476.5 - 480.5]
      ├─ [480.5 - 484.5]
      ├─ [484.5 - 488.5]
      ├─ [488.5 - 492.5]
      ├─ [492.5 - 496.5]
      ├─ [496.5 - 500.5]
      ├─ [500.5 - 504.5]
      ├─ [504.5 - 508.5]
      ├─ [508.5 - 512.5]
      ├─ [512.5 - 516.5]
      ├─ [516.5 - 520.5]
      ├─ [520.5 - 524.5]
      ├─ [524.5 - 528.5]
      ├─ [528.5 - 532.5]
      ├─ [532.5 - 536.5]
      ├─ [536.5 - 540.5]
      ├─ [540.5 - 544.5]
      ├─ [544.5 - 548.5]
      ├─ [548.5 - 552.5]
      ├─ [552.5 - 556.5]
      ├─ [556.5 - 560.5]
      ├─ [560.5 - 564.5]
      ├─ [564.5 - 568.5]
      ├─ [568.5 - 572.5]
      ├─ [572.5 - 576.5]
      ├─ [576.5 - 580.5]
      ├─ [580.5 - 584.5]
      ├─ [584.5 - 588.5]
      ├─ [588.5 - 592.5]
      ├─ [592.5 - 596.5]
      ├─ [596.5 - 600.5]
      ├─ [600.5 - 604.5]
      ├─ [604.5 - 608.5]
      ├─ [608.5 - 612.5]
      ├─ [612.5 - 616.5]
      ├─ [616.5 - 620.5]
      ├─ [620.5 - 624.5]
      ├─ [624.5 - 628.5]
      ├─ [628.5 - 632.5]
      ├─ [632.5 - 636.5]
      ├─ [636.5 - 640.5]
      ├─ [640.5 - 644.5]
      ├─ [644.5 - 648.5]
      ├─ [648.5 - 652.5]
      ├─ [652.5 - 656.5]
      ├─ [656.5 - 660.6]
      ├─ [660.6 - 664.6]
      ├─ [664.6 - 668.6]
      ├─ [668.6 - 672.6]
      ├─ [672.6 - 676.6]
      ├─ [676.6 - 680.6]
      ├─ [680.6 - 684.6]
      ├─ [684.6 - 688.6]
      ├─ [688.6 - 692.6]
      ├─ [692.6 - 696.6]
      ├─ [696.6 - 700.6]
      ├─ [700.6 - 704.6]
      ├─ [704.6 - 708.6]
      ├─ [708.6 - 712.6]
      ├─ [712.6 - 716.6]
      ├─ [716.6 - 720.6]
      ├─ [720.6 - 724.6]
      ├─ [724.6 - 728.6]
      ├─ [728.6 - 732.6]
      ├─ [732.6 - 736.6]
      ├─ [736.6 - 740.6]
      ├─ [740.6 - 744.6]
      ├─ [744.6 - 748.6]
      ├─ [748.6 - 752.6]
      ├─ [752.6 - 756.6]
      ├─ [756.6 - 760.6]
      ├─ [760.6 - 764.6]
      ├─ [764.6 - 768.6]
      ├─ [768.6 - 772.6]
      ├─ [772.6 - 776.6]
      ├─ [776.6 - 780.6]
      ├─ [780.6 - 784.6]
      ├─ [784.6 - 788.6]
      ├─ [788.6 - 792.6]
      ├─ [792.6 - 796.6]
      ├─ [796.6 - 800.6]
      ├─ [800.6 - 804.6]
      ├─ [804.6 - 808.6]
      ├─ [808.6 - 812.6]
      ├─ [812.6 - 816.6]
      ├─ [816.6 - 820.6]
      ├─ [820.6 - 824.6]
      ├─ [824.6 - 828.6]
      ├─ [828.6 - 832.6]
      ├─ [832.6 - 836.6]
      ├─ [836.6 - 840.6]
      ├─ [840.6 - 844.6]
      ├─ [844.6 - 848.6]
      ├─ [848.6 - 852.6]
      ├─ [852.6 - 856.6]
      ├─ [856.6 - 860.6]
      ├─ [860.6 - 864.6]
      ├─ [864.6 - 868.6]
      ├─ [868.6 - 872.6]
      ├─ [872.6 - 876.6]
      ├─ [876.6 - 880.7]
      ├─ [880.7 - 884.7]
      ├─ [884.7 - 888.7]
      ├─ [888.7 - 892.7]
      ├─ [892.7 - 896.7]
      ├─ [896.7 - 900.7]
      ├─ [900.7 - 904.7]
      ├─ [904.7 - 908.7]
      ├─ [908.7 - 912.7]
      ├─ [912.7 - 916.7]
      ├─ [916.7 - 920.7]
      ├─ [920.7 - 924.7]
      ├─ [924.7 - 928.7]
      ├─ [928.7 - 932.7]
      ├─ [932.7 - 936.7]
      ├─ [936.7 - 940.7]
      ├─ [940.7 - 944.7]
      ├─ [944.7 - 948.7]
      ├─ [948.7 - 952.7]
      ├─ [952.7 - 956.7]
      ├─ [956.7 - 960.7]
      ├─ [960.7 - 964.7]
      ├─ [964.7 - 968.7]
      ├─ [968.7 - 972.7]
      ├─ [972.7 - 976.7]
      └─ [976.7 - 980.7]

Run: 20231207_AST5_Evo5_ML_SA_40SPD_DIA_SCP_iPSCs_20Cellc_2.raw
   ├─ Vendor: Thermo
   ├─ File: 20231207_AST5_Evo5_ML_SA_40SPD_DIA_SCP_iPSCs_20Cellc_2
   ├─ Path: "\\unicph.domain\groupdir\SUN-CPR-msdata_jvo\MSDATA\2023\12\AST5\20231207_AST5_Evo5_ML_SA_40SPD_DIA_SCP_iPSCs_20Cellc_2.raw"
   ├─ Condition: Not Defined
   ├─ Replicate: 2
   ├─ HTRMS Version: 18.5.231110.55695
   ├─ Protein Databases Used
   │  ├─ Human_uniprot_9606_reviewed_2023
   │  │  ├─ Protein Entries: 20,422
   │  │  ├─ Original File: uniprot_9606_reviewed.fasta
   │  │  ├─ Date Created: 14-August-2023 14:49:28 UTC+0
   │  │  ├─ Date Modified: 13-December-2023 01:35:43 UTC+0
   │  │  └─ Parsing Rule: UniProt FASTA
   │  └─ contaminants_for_Spectronaut
   │     ├─ Protein Entries: 246
   │     ├─ Original File: contaminants_for_Spectronaut.fasta
   │     ├─ Date Created: 13-September-2021 11:38:02 UTC+0
   │     ├─ Date Modified: 13-December-2023 01:35:45 UTC+0
   │     └─ Parsing Rule: WormPep FASTA
   └─ MS2 Method
      ├─ [380.4 - 384.4]
      ├─ [384.4 - 388.4]
      ├─ [388.4 - 392.4]
      ├─ [392.4 - 396.4]
      ├─ [396.4 - 400.4]
      ├─ [400.4 - 404.4]
      ├─ [404.4 - 408.4]
      ├─ [408.4 - 412.4]
      ├─ [412.4 - 416.4]
      ├─ [416.4 - 420.4]
      ├─ [420.4 - 424.4]
      ├─ [424.4 - 428.4]
      ├─ [428.4 - 432.4]
      ├─ [432.4 - 436.4]
      ├─ [436.4 - 440.5]
      ├─ [440.5 - 444.5]
      ├─ [444.5 - 448.5]
      ├─ [448.5 - 452.5]
      ├─ [452.5 - 456.5]
      ├─ [456.5 - 460.5]
      ├─ [460.5 - 464.5]
      ├─ [464.5 - 468.5]
      ├─ [468.5 - 472.5]
      ├─ [472.5 - 476.5]
      ├─ [476.5 - 480.5]
      ├─ [480.5 - 484.5]
      ├─ [484.5 - 488.5]
      ├─ [488.5 - 492.5]
      ├─ [492.5 - 496.5]
      ├─ [496.5 - 500.5]
      ├─ [500.5 - 504.5]
      ├─ [504.5 - 508.5]
      ├─ [508.5 - 512.5]
      ├─ [512.5 - 516.5]
      ├─ [516.5 - 520.5]
      ├─ [520.5 - 524.5]
      ├─ [524.5 - 528.5]
      ├─ [528.5 - 532.5]
      ├─ [532.5 - 536.5]
      ├─ [536.5 - 540.5]
      ├─ [540.5 - 544.5]
      ├─ [544.5 - 548.5]
      ├─ [548.5 - 552.5]
      ├─ [552.5 - 556.5]
      ├─ [556.5 - 560.5]
      ├─ [560.5 - 564.5]
      ├─ [564.5 - 568.5]
      ├─ [568.5 - 572.5]
      ├─ [572.5 - 576.5]
      ├─ [576.5 - 580.5]
      ├─ [580.5 - 584.5]
      ├─ [584.5 - 588.5]
      ├─ [588.5 - 592.5]
      ├─ [592.5 - 596.5]
      ├─ [596.5 - 600.5]
      ├─ [600.5 - 604.5]
      ├─ [604.5 - 608.5]
      ├─ [608.5 - 612.5]
      ├─ [612.5 - 616.5]
      ├─ [616.5 - 620.5]
      ├─ [620.5 - 624.5]
      ├─ [624.5 - 628.5]
      ├─ [628.5 - 632.5]
      ├─ [632.5 - 636.5]
      ├─ [636.5 - 640.5]
      ├─ [640.5 - 644.5]
      ├─ [644.5 - 648.5]
      ├─ [648.5 - 652.5]
      ├─ [652.5 - 656.5]
      ├─ [656.5 - 660.6]
      ├─ [660.6 - 664.6]
      ├─ [664.6 - 668.6]
      ├─ [668.6 - 672.6]
      ├─ [672.6 - 676.6]
      ├─ [676.6 - 680.6]
      ├─ [680.6 - 684.6]
      ├─ [684.6 - 688.6]
      ├─ [688.6 - 692.6]
      ├─ [692.6 - 696.6]
      ├─ [696.6 - 700.6]
      ├─ [700.6 - 704.6]
      ├─ [704.6 - 708.6]
      ├─ [708.6 - 712.6]
      ├─ [712.6 - 716.6]
      ├─ [716.6 - 720.6]
      ├─ [720.6 - 724.6]
      ├─ [724.6 - 728.6]
      ├─ [728.6 - 732.6]
      ├─ [732.6 - 736.6]
      ├─ [736.6 - 740.6]
      ├─ [740.6 - 744.6]
      ├─ [744.6 - 748.6]
      ├─ [748.6 - 752.6]
      ├─ [752.6 - 756.6]
      ├─ [756.6 - 760.6]
      ├─ [760.6 - 764.6]
      ├─ [764.6 - 768.6]
      ├─ [768.6 - 772.6]
      ├─ [772.6 - 776.6]
      ├─ [776.6 - 780.6]
      ├─ [780.6 - 784.6]
      ├─ [784.6 - 788.6]
      ├─ [788.6 - 792.6]
      ├─ [792.6 - 796.6]
      ├─ [796.6 - 800.6]
      ├─ [800.6 - 804.6]
      ├─ [804.6 - 808.6]
      ├─ [808.6 - 812.6]
      ├─ [812.6 - 816.6]
      ├─ [816.6 - 820.6]
      ├─ [820.6 - 824.6]
      ├─ [824.6 - 828.6]
      ├─ [828.6 - 832.6]
      ├─ [832.6 - 836.6]
      ├─ [836.6 - 840.6]
      ├─ [840.6 - 844.6]
      ├─ [844.6 - 848.6]
      ├─ [848.6 - 852.6]
      ├─ [852.6 - 856.6]
      ├─ [856.6 - 860.6]
      ├─ [860.6 - 864.6]
      ├─ [864.6 - 868.6]
      ├─ [868.6 - 872.6]
      ├─ [872.6 - 876.6]
      ├─ [876.6 - 880.7]
      ├─ [880.7 - 884.7]
      ├─ [884.7 - 888.7]
      ├─ [888.7 - 892.7]
      ├─ [892.7 - 896.7]
      ├─ [896.7 - 900.7]
      ├─ [900.7 - 904.7]
      ├─ [904.7 - 908.7]
      ├─ [908.7 - 912.7]
      ├─ [912.7 - 916.7]
      ├─ [916.7 - 920.7]
      ├─ [920.7 - 924.7]
      ├─ [924.7 - 928.7]
      ├─ [928.7 - 932.7]
      ├─ [932.7 - 936.7]
      ├─ [936.7 - 940.7]
      ├─ [940.7 - 944.7]
      ├─ [944.7 - 948.7]
      ├─ [948.7 - 952.7]
      ├─ [952.7 - 956.7]
      ├─ [956.7 - 960.7]
      ├─ [960.7 - 964.7]
      ├─ [964.7 - 968.7]
      ├─ [968.7 - 972.7]
      ├─ [972.7 - 976.7]
      └─ [976.7 - 980.7]

Run: 20231207_AST5_Evo5_ML_SA_40SPD_DIA_SCP_iPSCs_20Cellc_1.raw
   ├─ Vendor: Thermo
   ├─ File: 20231207_AST5_Evo5_ML_SA_40SPD_DIA_SCP_iPSCs_20Cellc_1
   ├─ Path: "\\unicph.domain\groupdir\SUN-CPR-msdata_jvo\MSDATA\2023\12\AST5\20231207_AST5_Evo5_ML_SA_40SPD_DIA_SCP_iPSCs_20Cellc_1.raw"
   ├─ Condition: Not Defined
   ├─ Replicate: 3
   ├─ HTRMS Version: 18.5.231110.55695
   ├─ Protein Databases Used
   │  ├─ Human_uniprot_9606_reviewed_2023
   │  │  ├─ Protein Entries: 20,422
   │  │  ├─ Original File: uniprot_9606_reviewed.fasta
   │  │  ├─ Date Created: 14-August-2023 14:49:28 UTC+0
   │  │  ├─ Date Modified: 13-December-2023 01:35:43 UTC+0
   │  │  └─ Parsing Rule: UniProt FASTA
   │  └─ contaminants_for_Spectronaut
   │     ├─ Protein Entries: 246
   │     ├─ Original File: contaminants_for_Spectronaut.fasta
   │     ├─ Date Created: 13-September-2021 11:38:02 UTC+0
   │     ├─ Date Modified: 13-December-2023 01:35:45 UTC+0
   │     └─ Parsing Rule: WormPep FASTA
   └─ MS2 Method
      ├─ [380.4 - 384.4]
      ├─ [384.4 - 388.4]
      ├─ [388.4 - 392.4]
      ├─ [392.4 - 396.4]
      ├─ [396.4 - 400.4]
      ├─ [400.4 - 404.4]
      ├─ [404.4 - 408.4]
      ├─ [408.4 - 412.4]
      ├─ [412.4 - 416.4]
      ├─ [416.4 - 420.4]
      ├─ [420.4 - 424.4]
      ├─ [424.4 - 428.4]
      ├─ [428.4 - 432.4]
      ├─ [432.4 - 436.4]
      ├─ [436.4 - 440.5]
      ├─ [440.5 - 444.5]
      ├─ [444.5 - 448.5]
      ├─ [448.5 - 452.5]
      ├─ [452.5 - 456.5]
      ├─ [456.5 - 460.5]
      ├─ [460.5 - 464.5]
      ├─ [464.5 - 468.5]
      ├─ [468.5 - 472.5]
      ├─ [472.5 - 476.5]
      ├─ [476.5 - 480.5]
      ├─ [480.5 - 484.5]
      ├─ [484.5 - 488.5]
      ├─ [488.5 - 492.5]
      ├─ [492.5 - 496.5]
      ├─ [496.5 - 500.5]
      ├─ [500.5 - 504.5]
      ├─ [504.5 - 508.5]
      ├─ [508.5 - 512.5]
      ├─ [512.5 - 516.5]
      ├─ [516.5 - 520.5]
      ├─ [520.5 - 524.5]
      ├─ [524.5 - 528.5]
      ├─ [528.5 - 532.5]
      ├─ [532.5 - 536.5]
      ├─ [536.5 - 540.5]
      ├─ [540.5 - 544.5]
      ├─ [544.5 - 548.5]
      ├─ [548.5 - 552.5]
      ├─ [552.5 - 556.5]
      ├─ [556.5 - 560.5]
      ├─ [560.5 - 564.5]
      ├─ [564.5 - 568.5]
      ├─ [568.5 - 572.5]
      ├─ [572.5 - 576.5]
      ├─ [576.5 - 580.5]
      ├─ [580.5 - 584.5]
      ├─ [584.5 - 588.5]
      ├─ [588.5 - 592.5]
      ├─ [592.5 - 596.5]
      ├─ [596.5 - 600.5]
      ├─ [600.5 - 604.5]
      ├─ [604.5 - 608.5]
      ├─ [608.5 - 612.5]
      ├─ [612.5 - 616.5]
      ├─ [616.5 - 620.5]
      ├─ [620.5 - 624.5]
      ├─ [624.5 - 628.5]
      ├─ [628.5 - 632.5]
      ├─ [632.5 - 636.5]
      ├─ [636.5 - 640.5]
      ├─ [640.5 - 644.5]
      ├─ [644.5 - 648.5]
      ├─ [648.5 - 652.5]
      ├─ [652.5 - 656.5]
      ├─ [656.5 - 660.6]
      ├─ [660.6 - 664.6]
      ├─ [664.6 - 668.6]
      ├─ [668.6 - 672.6]
      ├─ [672.6 - 676.6]
      ├─ [676.6 - 680.6]
      ├─ [680.6 - 684.6]
      ├─ [684.6 - 688.6]
      ├─ [688.6 - 692.6]
      ├─ [692.6 - 696.6]
      ├─ [696.6 - 700.6]
      ├─ [700.6 - 704.6]
      ├─ [704.6 - 708.6]
      ├─ [708.6 - 712.6]
      ├─ [712.6 - 716.6]
      ├─ [716.6 - 720.6]
      ├─ [720.6 - 724.6]
      ├─ [724.6 - 728.6]
      ├─ [728.6 - 732.6]
      ├─ [732.6 - 736.6]
      ├─ [736.6 - 740.6]
      ├─ [740.6 - 744.6]
      ├─ [744.6 - 748.6]
      ├─ [748.6 - 752.6]
      ├─ [752.6 - 756.6]
      ├─ [756.6 - 760.6]
      ├─ [760.6 - 764.6]
      ├─ [764.6 - 768.6]
      ├─ [768.6 - 772.6]
      ├─ [772.6 - 776.6]
      ├─ [776.6 - 780.6]
      ├─ [780.6 - 784.6]
      ├─ [784.6 - 788.6]
      ├─ [788.6 - 792.6]
      ├─ [792.6 - 796.6]
      ├─ [796.6 - 800.6]
      ├─ [800.6 - 804.6]
      ├─ [804.6 - 808.6]
      ├─ [808.6 - 812.6]
      ├─ [812.6 - 816.6]
      ├─ [816.6 - 820.6]
      ├─ [820.6 - 824.6]
      ├─ [824.6 - 828.6]
      ├─ [828.6 - 832.6]
      ├─ [832.6 - 836.6]
      ├─ [836.6 - 840.6]
      ├─ [840.6 - 844.6]
      ├─ [844.6 - 848.6]
      ├─ [848.6 - 852.6]
      ├─ [852.6 - 856.6]
      ├─ [856.6 - 860.6]
      ├─ [860.6 - 864.6]
      ├─ [864.6 - 868.6]
      ├─ [868.6 - 872.6]
      ├─ [872.6 - 876.6]
      ├─ [876.6 - 880.7]
      ├─ [880.7 - 884.7]
      ├─ [884.7 - 888.7]
      ├─ [888.7 - 892.7]
      ├─ [892.7 - 896.7]
      ├─ [896.7 - 900.7]
      ├─ [900.7 - 904.7]
      ├─ [904.7 - 908.7]
      ├─ [908.7 - 912.7]
      ├─ [912.7 - 916.7]
      ├─ [916.7 - 920.7]
      ├─ [920.7 - 924.7]
      ├─ [924.7 - 928.7]
      ├─ [928.7 - 932.7]
      ├─ [932.7 - 936.7]
      ├─ [936.7 - 940.7]
      ├─ [940.7 - 944.7]
      ├─ [944.7 - 948.7]
      ├─ [948.7 - 952.7]
      ├─ [952.7 - 956.7]
      ├─ [956.7 - 960.7]
      ├─ [960.7 - 964.7]
      ├─ [964.7 - 968.7]
      ├─ [968.7 - 972.7]
      ├─ [972.7 - 976.7]
      └─ [976.7 - 980.7]

Run: 20231207_AST5_Evo5_ML_SA_40SPD_DIA_SCP_iPSCs_1Cellc_12.raw
   ├─ Vendor: Thermo
   ├─ File: 20231207_AST5_Evo5_ML_SA_40SPD_DIA_SCP_iPSCs_1Cellc_12
   ├─ Path: "\\unicph.domain\groupdir\SUN-CPR-msdata_jvo\MSDATA\2023\12\AST5\20231207_AST5_Evo5_ML_SA_40SPD_DIA_SCP_iPSCs_1Cellc_12.raw"
   ├─ Condition: Not Defined
   ├─ Replicate: 4
   ├─ HTRMS Version: 18.5.231110.55695
   ├─ Protein Databases Used
   │  ├─ Human_uniprot_9606_reviewed_2023
   │  │  ├─ Protein Entries: 20,422
   │  │  ├─ Original File: uniprot_9606_reviewed.fasta
   │  │  ├─ Date Created: 14-August-2023 14:49:28 UTC+0
   │  │  ├─ Date Modified: 13-December-2023 01:35:43 UTC+0
   │  │  └─ Parsing Rule: UniProt FASTA
   │  └─ contaminants_for_Spectronaut
   │     ├─ Protein Entries: 246
   │     ├─ Original File: contaminants_for_Spectronaut.fasta
   │     ├─ Date Created: 13-September-2021 11:38:02 UTC+0
   │     ├─ Date Modified: 13-December-2023 01:35:45 UTC+0
   │     └─ Parsing Rule: WormPep FASTA
   └─ MS2 Method
      ├─ [380.4 - 384.4]
      ├─ [384.4 - 388.4]
      ├─ [388.4 - 392.4]
      ├─ [392.4 - 396.4]
      ├─ [396.4 - 400.4]
      ├─ [400.4 - 404.4]
      ├─ [404.4 - 408.4]
      ├─ [408.4 - 412.4]
      ├─ [412.4 - 416.4]
      ├─ [416.4 - 420.4]
      ├─ [420.4 - 424.4]
      ├─ [424.4 - 428.4]
      ├─ [428.4 - 432.4]
      ├─ [432.4 - 436.4]
      ├─ [436.4 - 440.5]
      ├─ [440.5 - 444.5]
      ├─ [444.5 - 448.5]
      ├─ [448.5 - 452.5]
      ├─ [452.5 - 456.5]
      ├─ [456.5 - 460.5]
      ├─ [460.5 - 464.5]
      ├─ [464.5 - 468.5]
      ├─ [468.5 - 472.5]
      ├─ [472.5 - 476.5]
      ├─ [476.5 - 480.5]
      ├─ [480.5 - 484.5]
      ├─ [484.5 - 488.5]
      ├─ [488.5 - 492.5]
      ├─ [492.5 - 496.5]
      ├─ [496.5 - 500.5]
      ├─ [500.5 - 504.5]
      ├─ [504.5 - 508.5]
      ├─ [508.5 - 512.5]
      ├─ [512.5 - 516.5]
      ├─ [516.5 - 520.5]
      ├─ [520.5 - 524.5]
      ├─ [524.5 - 528.5]
      ├─ [528.5 - 532.5]
      ├─ [532.5 - 536.5]
      ├─ [536.5 - 540.5]
      ├─ [540.5 - 544.5]
      ├─ [544.5 - 548.5]
      ├─ [548.5 - 552.5]
      ├─ [552.5 - 556.5]
      ├─ [556.5 - 560.5]
      ├─ [560.5 - 564.5]
      ├─ [564.5 - 568.5]
      ├─ [568.5 - 572.5]
      ├─ [572.5 - 576.5]
      ├─ [576.5 - 580.5]
      ├─ [580.5 - 584.5]
      ├─ [584.5 - 588.5]
      ├─ [588.5 - 592.5]
      ├─ [592.5 - 596.5]
      ├─ [596.5 - 600.5]
      ├─ [600.5 - 604.5]
      ├─ [604.5 - 608.5]
      ├─ [608.5 - 612.5]
      ├─ [612.5 - 616.5]
      ├─ [616.5 - 620.5]
      ├─ [620.5 - 624.5]
      ├─ [624.5 - 628.5]
      ├─ [628.5 - 632.5]
      ├─ [632.5 - 636.5]
      ├─ [636.5 - 640.5]
      ├─ [640.5 - 644.5]
      ├─ [644.5 - 648.5]
      ├─ [648.5 - 652.5]
      ├─ [652.5 - 656.5]
      ├─ [656.5 - 660.6]
      ├─ [660.6 - 664.6]
      ├─ [664.6 - 668.6]
      ├─ [668.6 - 672.6]
      ├─ [672.6 - 676.6]
      ├─ [676.6 - 680.6]
      ├─ [680.6 - 684.6]
      ├─ [684.6 - 688.6]
      ├─ [688.6 - 692.6]
      ├─ [692.6 - 696.6]
      ├─ [696.6 - 700.6]
      ├─ [700.6 - 704.6]
      ├─ [704.6 - 708.6]
      ├─ [708.6 - 712.6]
      ├─ [712.6 - 716.6]
      ├─ [716.6 - 720.6]
      ├─ [720.6 - 724.6]
      ├─ [724.6 - 728.6]
      ├─ [728.6 - 732.6]
      ├─ [732.6 - 736.6]
      ├─ [736.6 - 740.6]
      ├─ [740.6 - 744.6]
      ├─ [744.6 - 748.6]
      ├─ [748.6 - 752.6]
      ├─ [752.6 - 756.6]
      ├─ [756.6 - 760.6]
      ├─ [760.6 - 764.6]
      ├─ [764.6 - 768.6]
      ├─ [768.6 - 772.6]
      ├─ [772.6 - 776.6]
      ├─ [776.6 - 780.6]
      ├─ [780.6 - 784.6]
      ├─ [784.6 - 788.6]
      ├─ [788.6 - 792.6]
      ├─ [792.6 - 796.6]
      ├─ [796.6 - 800.6]
      ├─ [800.6 - 804.6]
      ├─ [804.6 - 808.6]
      ├─ [808.6 - 812.6]
      ├─ [812.6 - 816.6]
      ├─ [816.6 - 820.6]
      ├─ [820.6 - 824.6]
      ├─ [824.6 - 828.6]
      ├─ [828.6 - 832.6]
      ├─ [832.6 - 836.6]
      ├─ [836.6 - 840.6]
      ├─ [840.6 - 844.6]
      ├─ [844.6 - 848.6]
      ├─ [848.6 - 852.6]
      ├─ [852.6 - 856.6]
      ├─ [856.6 - 860.6]
      ├─ [860.6 - 864.6]
      ├─ [864.6 - 868.6]
      ├─ [868.6 - 872.6]
      ├─ [872.6 - 876.6]
      ├─ [876.6 - 880.7]
      ├─ [880.7 - 884.7]
      ├─ [884.7 - 888.7]
      ├─ [888.7 - 892.7]
      ├─ [892.7 - 896.7]
      ├─ [896.7 - 900.7]
      ├─ [900.7 - 904.7]
      ├─ [904.7 - 908.7]
      ├─ [908.7 - 912.7]
      ├─ [912.7 - 916.7]
      ├─ [916.7 - 920.7]
      ├─ [920.7 - 924.7]
      ├─ [924.7 - 928.7]
      ├─ [928.7 - 932.7]
      ├─ [932.7 - 936.7]
      ├─ [936.7 - 940.7]
      ├─ [940.7 - 944.7]
      ├─ [944.7 - 948.7]
      ├─ [948.7 - 952.7]
      ├─ [952.7 - 956.7]
      ├─ [956.7 - 960.7]
      ├─ [960.7 - 964.7]
      ├─ [964.7 - 968.7]
      ├─ [968.7 - 972.7]
      ├─ [972.7 - 976.7]
      └─ [976.7 - 980.7]

Run: 20231207_AST5_Evo5_ML_SA_40SPD_DIA_SCP_iPSCs_1Cellc_11.raw
   ├─ Vendor: Thermo
   ├─ File: 20231207_AST5_Evo5_ML_SA_40SPD_DIA_SCP_iPSCs_1Cellc_11
   ├─ Path: "\\unicph.domain\groupdir\SUN-CPR-msdata_jvo\MSDATA\2023\12\AST5\20231207_AST5_Evo5_ML_SA_40SPD_DIA_SCP_iPSCs_1Cellc_11.raw"
   ├─ Condition: Not Defined
   ├─ Replicate: 5
   ├─ HTRMS Version: 18.5.231110.55695
   ├─ Protein Databases Used
   │  ├─ Human_uniprot_9606_reviewed_2023
   │  │  ├─ Protein Entries: 20,422
   │  │  ├─ Original File: uniprot_9606_reviewed.fasta
   │  │  ├─ Date Created: 14-August-2023 14:49:28 UTC+0
   │  │  ├─ Date Modified: 13-December-2023 01:35:43 UTC+0
   │  │  └─ Parsing Rule: UniProt FASTA
   │  └─ contaminants_for_Spectronaut
   │     ├─ Protein Entries: 246
   │     ├─ Original File: contaminants_for_Spectronaut.fasta
   │     ├─ Date Created: 13-September-2021 11:38:02 UTC+0
   │     ├─ Date Modified: 13-December-2023 01:35:45 UTC+0
   │     └─ Parsing Rule: WormPep FASTA
   └─ MS2 Method
      ├─ [380.4 - 384.4]
      ├─ [384.4 - 388.4]
      ├─ [388.4 - 392.4]
      ├─ [392.4 - 396.4]
      ├─ [396.4 - 400.4]
      ├─ [400.4 - 404.4]
      ├─ [404.4 - 408.4]
      ├─ [408.4 - 412.4]
      ├─ [412.4 - 416.4]
      ├─ [416.4 - 420.4]
      ├─ [420.4 - 424.4]
      ├─ [424.4 - 428.4]
      ├─ [428.4 - 432.4]
      ├─ [432.4 - 436.4]
      ├─ [436.4 - 440.5]
      ├─ [440.5 - 444.5]
      ├─ [444.5 - 448.5]
      ├─ [448.5 - 452.5]
      ├─ [452.5 - 456.5]
      ├─ [456.5 - 460.5]
      ├─ [460.5 - 464.5]
      ├─ [464.5 - 468.5]
      ├─ [468.5 - 472.5]
      ├─ [472.5 - 476.5]
      ├─ [476.5 - 480.5]
      ├─ [480.5 - 484.5]
      ├─ [484.5 - 488.5]
      ├─ [488.5 - 492.5]
      ├─ [492.5 - 496.5]
      ├─ [496.5 - 500.5]
      ├─ [500.5 - 504.5]
      ├─ [504.5 - 508.5]
      ├─ [508.5 - 512.5]
      ├─ [512.5 - 516.5]
      ├─ [516.5 - 520.5]
      ├─ [520.5 - 524.5]
      ├─ [524.5 - 528.5]
      ├─ [528.5 - 532.5]
      ├─ [532.5 - 536.5]
      ├─ [536.5 - 540.5]
      ├─ [540.5 - 544.5]
      ├─ [544.5 - 548.5]
      ├─ [548.5 - 552.5]
      ├─ [552.5 - 556.5]
      ├─ [556.5 - 560.5]
      ├─ [560.5 - 564.5]
      ├─ [564.5 - 568.5]
      ├─ [568.5 - 572.5]
      ├─ [572.5 - 576.5]
      ├─ [576.5 - 580.5]
      ├─ [580.5 - 584.5]
      ├─ [584.5 - 588.5]
      ├─ [588.5 - 592.5]
      ├─ [592.5 - 596.5]
      ├─ [596.5 - 600.5]
      ├─ [600.5 - 604.5]
      ├─ [604.5 - 608.5]
      ├─ [608.5 - 612.5]
      ├─ [612.5 - 616.5]
      ├─ [616.5 - 620.5]
      ├─ [620.5 - 624.5]
      ├─ [624.5 - 628.5]
      ├─ [628.5 - 632.5]
      ├─ [632.5 - 636.5]
      ├─ [636.5 - 640.5]
      ├─ [640.5 - 644.5]
      ├─ [644.5 - 648.5]
      ├─ [648.5 - 652.5]
      ├─ [652.5 - 656.5]
      ├─ [656.5 - 660.6]
      ├─ [660.6 - 664.6]
      ├─ [664.6 - 668.6]
      ├─ [668.6 - 672.6]
      ├─ [672.6 - 676.6]
      ├─ [676.6 - 680.6]
      ├─ [680.6 - 684.6]
      ├─ [684.6 - 688.6]
      ├─ [688.6 - 692.6]
      ├─ [692.6 - 696.6]
      ├─ [696.6 - 700.6]
      ├─ [700.6 - 704.6]
      ├─ [704.6 - 708.6]
      ├─ [708.6 - 712.6]
      ├─ [712.6 - 716.6]
      ├─ [716.6 - 720.6]
      ├─ [720.6 - 724.6]
      ├─ [724.6 - 728.6]
      ├─ [728.6 - 732.6]
      ├─ [732.6 - 736.6]
      ├─ [736.6 - 740.6]
      ├─ [740.6 - 744.6]
      ├─ [744.6 - 748.6]
      ├─ [748.6 - 752.6]
      ├─ [752.6 - 756.6]
      ├─ [756.6 - 760.6]
      ├─ [760.6 - 764.6]
      ├─ [764.6 - 768.6]
      ├─ [768.6 - 772.6]
      ├─ [772.6 - 776.6]
      ├─ [776.6 - 780.6]
      ├─ [780.6 - 784.6]
      ├─ [784.6 - 788.6]
      ├─ [788.6 - 792.6]
      ├─ [792.6 - 796.6]
      ├─ [796.6 - 800.6]
      ├─ [800.6 - 804.6]
      ├─ [804.6 - 808.6]
      ├─ [808.6 - 812.6]
      ├─ [812.6 - 816.6]
      ├─ [816.6 - 820.6]
      ├─ [820.6 - 824.6]
      ├─ [824.6 - 828.6]
      ├─ [828.6 - 832.6]
      ├─ [832.6 - 836.6]
      ├─ [836.6 - 840.6]
      ├─ [840.6 - 844.6]
      ├─ [844.6 - 848.6]
      ├─ [848.6 - 852.6]
      ├─ [852.6 - 856.6]
      ├─ [856.6 - 860.6]
      ├─ [860.6 - 864.6]
      ├─ [864.6 - 868.6]
      ├─ [868.6 - 872.6]
      ├─ [872.6 - 876.6]
      ├─ [876.6 - 880.7]
      ├─ [880.7 - 884.7]
      ├─ [884.7 - 888.7]
      ├─ [888.7 - 892.7]
      ├─ [892.7 - 896.7]
      ├─ [896.7 - 900.7]
      ├─ [900.7 - 904.7]
      ├─ [904.7 - 908.7]
      ├─ [908.7 - 912.7]
      ├─ [912.7 - 916.7]
      ├─ [916.7 - 920.7]
      ├─ [920.7 - 924.7]
      ├─ [924.7 - 928.7]
      ├─ [928.7 - 932.7]
      ├─ [932.7 - 936.7]
      ├─ [936.7 - 940.7]
      ├─ [940.7 - 944.7]
      ├─ [944.7 - 948.7]
      ├─ [948.7 - 952.7]
      ├─ [952.7 - 956.7]
      ├─ [956.7 - 960.7]
      ├─ [960.7 - 964.7]
      ├─ [964.7 - 968.7]
      ├─ [968.7 - 972.7]
      ├─ [972.7 - 976.7]
      └─ [976.7 - 980.7]

Run: 20231207_AST5_Evo5_ML_SA_40SPD_DIA_SCP_iPSCs_1Cellc_10.raw
   ├─ Vendor: Thermo
   ├─ File: 20231207_AST5_Evo5_ML_SA_40SPD_DIA_SCP_iPSCs_1Cellc_10
   ├─ Path: "\\unicph.domain\groupdir\SUN-CPR-msdata_jvo\MSDATA\2023\12\AST5\20231207_AST5_Evo5_ML_SA_40SPD_DIA_SCP_iPSCs_1Cellc_10.raw"
   ├─ Condition: Not Defined
   ├─ Replicate: 6
   ├─ HTRMS Version: 18.5.231110.55695
   ├─ Protein Databases Used
   │  ├─ Human_uniprot_9606_reviewed_2023
   │  │  ├─ Protein Entries: 20,422
   │  │  ├─ Original File: uniprot_9606_reviewed.fasta
   │  │  ├─ Date Created: 14-August-2023 14:49:28 UTC+0
   │  │  ├─ Date Modified: 13-December-2023 01:35:43 UTC+0
   │  │  └─ Parsing Rule: UniProt FASTA
   │  └─ contaminants_for_Spectronaut
   │     ├─ Protein Entries: 246
   │     ├─ Original File: contaminants_for_Spectronaut.fasta
   │     ├─ Date Created: 13-September-2021 11:38:02 UTC+0
   │     ├─ Date Modified: 13-December-2023 01:35:45 UTC+0
   │     └─ Parsing Rule: WormPep FASTA
   └─ MS2 Method
      ├─ [380.4 - 384.4]
      ├─ [384.4 - 388.4]
      ├─ [388.4 - 392.4]
      ├─ [392.4 - 396.4]
      ├─ [396.4 - 400.4]
      ├─ [400.4 - 404.4]
      ├─ [404.4 - 408.4]
      ├─ [408.4 - 412.4]
      ├─ [412.4 - 416.4]
      ├─ [416.4 - 420.4]
      ├─ [420.4 - 424.4]
      ├─ [424.4 - 428.4]
      ├─ [428.4 - 432.4]
      ├─ [432.4 - 436.4]
      ├─ [436.4 - 440.5]
      ├─ [440.5 - 444.5]
      ├─ [444.5 - 448.5]
      ├─ [448.5 - 452.5]
      ├─ [452.5 - 456.5]
      ├─ [456.5 - 460.5]
      ├─ [460.5 - 464.5]
      ├─ [464.5 - 468.5]
      ├─ [468.5 - 472.5]
      ├─ [472.5 - 476.5]
      ├─ [476.5 - 480.5]
      ├─ [480.5 - 484.5]
      ├─ [484.5 - 488.5]
      ├─ [488.5 - 492.5]
      ├─ [492.5 - 496.5]
      ├─ [496.5 - 500.5]
      ├─ [500.5 - 504.5]
      ├─ [504.5 - 508.5]
      ├─ [508.5 - 512.5]
      ├─ [512.5 - 516.5]
      ├─ [516.5 - 520.5]
      ├─ [520.5 - 524.5]
      ├─ [524.5 - 528.5]
      ├─ [528.5 - 532.5]
      ├─ [532.5 - 536.5]
      ├─ [536.5 - 540.5]
      ├─ [540.5 - 544.5]
      ├─ [544.5 - 548.5]
      ├─ [548.5 - 552.5]
      ├─ [552.5 - 556.5]
      ├─ [556.5 - 560.5]
      ├─ [560.5 - 564.5]
      ├─ [564.5 - 568.5]
      ├─ [568.5 - 572.5]
      ├─ [572.5 - 576.5]
      ├─ [576.5 - 580.5]
      ├─ [580.5 - 584.5]
      ├─ [584.5 - 588.5]
      ├─ [588.5 - 592.5]
      ├─ [592.5 - 596.5]
      ├─ [596.5 - 600.5]
      ├─ [600.5 - 604.5]
      ├─ [604.5 - 608.5]
      ├─ [608.5 - 612.5]
      ├─ [612.5 - 616.5]
      ├─ [616.5 - 620.5]
      ├─ [620.5 - 624.5]
      ├─ [624.5 - 628.5]
      ├─ [628.5 - 632.5]
      ├─ [632.5 - 636.5]
      ├─ [636.5 - 640.5]
      ├─ [640.5 - 644.5]
      ├─ [644.5 - 648.5]
      ├─ [648.5 - 652.5]
      ├─ [652.5 - 656.5]
      ├─ [656.5 - 660.6]
      ├─ [660.6 - 664.6]
      ├─ [664.6 - 668.6]
      ├─ [668.6 - 672.6]
      ├─ [672.6 - 676.6]
      ├─ [676.6 - 680.6]
      ├─ [680.6 - 684.6]
      ├─ [684.6 - 688.6]
      ├─ [688.6 - 692.6]
      ├─ [692.6 - 696.6]
      ├─ [696.6 - 700.6]
      ├─ [700.6 - 704.6]
      ├─ [704.6 - 708.6]
      ├─ [708.6 - 712.6]
      ├─ [712.6 - 716.6]
      ├─ [716.6 - 720.6]
      ├─ [720.6 - 724.6]
      ├─ [724.6 - 728.6]
      ├─ [728.6 - 732.6]
      ├─ [732.6 - 736.6]
      ├─ [736.6 - 740.6]
      ├─ [740.6 - 744.6]
      ├─ [744.6 - 748.6]
      ├─ [748.6 - 752.6]
      ├─ [752.6 - 756.6]
      ├─ [756.6 - 760.6]
      ├─ [760.6 - 764.6]
      ├─ [764.6 - 768.6]
      ├─ [768.6 - 772.6]
      ├─ [772.6 - 776.6]
      ├─ [776.6 - 780.6]
      ├─ [780.6 - 784.6]
      ├─ [784.6 - 788.6]
      ├─ [788.6 - 792.6]
      ├─ [792.6 - 796.6]
      ├─ [796.6 - 800.6]
      ├─ [800.6 - 804.6]
      ├─ [804.6 - 808.6]
      ├─ [808.6 - 812.6]
      ├─ [812.6 - 816.6]
      ├─ [816.6 - 820.6]
      ├─ [820.6 - 824.6]
      ├─ [824.6 - 828.6]
      ├─ [828.6 - 832.6]
      ├─ [832.6 - 836.6]
      ├─ [836.6 - 840.6]
      ├─ [840.6 - 844.6]
      ├─ [844.6 - 848.6]
      ├─ [848.6 - 852.6]
      ├─ [852.6 - 856.6]
      ├─ [856.6 - 860.6]
      ├─ [860.6 - 864.6]
      ├─ [864.6 - 868.6]
      ├─ [868.6 - 872.6]
      ├─ [872.6 - 876.6]
      ├─ [876.6 - 880.7]
      ├─ [880.7 - 884.7]
      ├─ [884.7 - 888.7]
      ├─ [888.7 - 892.7]
      ├─ [892.7 - 896.7]
      ├─ [896.7 - 900.7]
      ├─ [900.7 - 904.7]
      ├─ [904.7 - 908.7]
      ├─ [908.7 - 912.7]
      ├─ [912.7 - 916.7]
      ├─ [916.7 - 920.7]
      ├─ [920.7 - 924.7]
      ├─ [924.7 - 928.7]
      ├─ [928.7 - 932.7]
      ├─ [932.7 - 936.7]
      ├─ [936.7 - 940.7]
      ├─ [940.7 - 944.7]
      ├─ [944.7 - 948.7]
      ├─ [948.7 - 952.7]
      ├─ [952.7 - 956.7]
      ├─ [956.7 - 960.7]
      ├─ [960.7 - 964.7]
      ├─ [964.7 - 968.7]
      ├─ [968.7 - 972.7]
      ├─ [972.7 - 976.7]
      └─ [976.7 - 980.7]

Run: 20231207_AST5_Evo5_ML_SA_40SPD_DIA_SCP_iPSCs_1Cellc_9.raw
   ├─ Vendor: Thermo
   ├─ File: 20231207_AST5_Evo5_ML_SA_40SPD_DIA_SCP_iPSCs_1Cellc_9
   ├─ Path: "\\unicph.domain\groupdir\SUN-CPR-msdata_jvo\MSDATA\2023\12\AST5\20231207_AST5_Evo5_ML_SA_40SPD_DIA_SCP_iPSCs_1Cellc_9.raw"
   ├─ Condition: Not Defined
   ├─ Replicate: 7
   ├─ HTRMS Version: 18.5.231110.55695
   ├─ Protein Databases Used
   │  ├─ Human_uniprot_9606_reviewed_2023
   │  │  ├─ Protein Entries: 20,422
   │  │  ├─ Original File: uniprot_9606_reviewed.fasta
   │  │  ├─ Date Created: 14-August-2023 14:49:28 UTC+0
   │  │  ├─ Date Modified: 13-December-2023 01:35:43 UTC+0
   │  │  └─ Parsing Rule: UniProt FASTA
   │  └─ contaminants_for_Spectronaut
   │     ├─ Protein Entries: 246
   │     ├─ Original File: contaminants_for_Spectronaut.fasta
   │     ├─ Date Created: 13-September-2021 11:38:02 UTC+0
   │     ├─ Date Modified: 13-December-2023 01:35:45 UTC+0
   │     └─ Parsing Rule: WormPep FASTA
   └─ MS2 Method
      ├─ [380.4 - 384.4]
      ├─ [384.4 - 388.4]
      ├─ [388.4 - 392.4]
      ├─ [392.4 - 396.4]
      ├─ [396.4 - 400.4]
      ├─ [400.4 - 404.4]
      ├─ [404.4 - 408.4]
      ├─ [408.4 - 412.4]
      ├─ [412.4 - 416.4]
      ├─ [416.4 - 420.4]
      ├─ [420.4 - 424.4]
      ├─ [424.4 - 428.4]
      ├─ [428.4 - 432.4]
      ├─ [432.4 - 436.4]
      ├─ [436.4 - 440.5]
      ├─ [440.5 - 444.5]
      ├─ [444.5 - 448.5]
      ├─ [448.5 - 452.5]
      ├─ [452.5 - 456.5]
      ├─ [456.5 - 460.5]
      ├─ [460.5 - 464.5]
      ├─ [464.5 - 468.5]
      ├─ [468.5 - 472.5]
      ├─ [472.5 - 476.5]
      ├─ [476.5 - 480.5]
      ├─ [480.5 - 484.5]
      ├─ [484.5 - 488.5]
      ├─ [488.5 - 492.5]
      ├─ [492.5 - 496.5]
      ├─ [496.5 - 500.5]
      ├─ [500.5 - 504.5]
      ├─ [504.5 - 508.5]
      ├─ [508.5 - 512.5]
      ├─ [512.5 - 516.5]
      ├─ [516.5 - 520.5]
      ├─ [520.5 - 524.5]
      ├─ [524.5 - 528.5]
      ├─ [528.5 - 532.5]
      ├─ [532.5 - 536.5]
      ├─ [536.5 - 540.5]
      ├─ [540.5 - 544.5]
      ├─ [544.5 - 548.5]
      ├─ [548.5 - 552.5]
      ├─ [552.5 - 556.5]
      ├─ [556.5 - 560.5]
      ├─ [560.5 - 564.5]
      ├─ [564.5 - 568.5]
      ├─ [568.5 - 572.5]
      ├─ [572.5 - 576.5]
      ├─ [576.5 - 580.5]
      ├─ [580.5 - 584.5]
      ├─ [584.5 - 588.5]
      ├─ [588.5 - 592.5]
      ├─ [592.5 - 596.5]
      ├─ [596.5 - 600.5]
      ├─ [600.5 - 604.5]
      ├─ [604.5 - 608.5]
      ├─ [608.5 - 612.5]
      ├─ [612.5 - 616.5]
      ├─ [616.5 - 620.5]
      ├─ [620.5 - 624.5]
      ├─ [624.5 - 628.5]
      ├─ [628.5 - 632.5]
      ├─ [632.5 - 636.5]
      ├─ [636.5 - 640.5]
      ├─ [640.5 - 644.5]
      ├─ [644.5 - 648.5]
      ├─ [648.5 - 652.5]
      ├─ [652.5 - 656.5]
      ├─ [656.5 - 660.6]
      ├─ [660.6 - 664.6]
      ├─ [664.6 - 668.6]
      ├─ [668.6 - 672.6]
      ├─ [672.6 - 676.6]
      ├─ [676.6 - 680.6]
      ├─ [680.6 - 684.6]
      ├─ [684.6 - 688.6]
      ├─ [688.6 - 692.6]
      ├─ [692.6 - 696.6]
      ├─ [696.6 - 700.6]
      ├─ [700.6 - 704.6]
      ├─ [704.6 - 708.6]
      ├─ [708.6 - 712.6]
      ├─ [712.6 - 716.6]
      ├─ [716.6 - 720.6]
      ├─ [720.6 - 724.6]
      ├─ [724.6 - 728.6]
      ├─ [728.6 - 732.6]
      ├─ [732.6 - 736.6]
      ├─ [736.6 - 740.6]
      ├─ [740.6 - 744.6]
      ├─ [744.6 - 748.6]
      ├─ [748.6 - 752.6]
      ├─ [752.6 - 756.6]
      ├─ [756.6 - 760.6]
      ├─ [760.6 - 764.6]
      ├─ [764.6 - 768.6]
      ├─ [768.6 - 772.6]
      ├─ [772.6 - 776.6]
      ├─ [776.6 - 780.6]
      ├─ [780.6 - 784.6]
      ├─ [784.6 - 788.6]
      ├─ [788.6 - 792.6]
      ├─ [792.6 - 796.6]
      ├─ [796.6 - 800.6]
      ├─ [800.6 - 804.6]
      ├─ [804.6 - 808.6]
      ├─ [808.6 - 812.6]
      ├─ [812.6 - 816.6]
      ├─ [816.6 - 820.6]
      ├─ [820.6 - 824.6]
      ├─ [824.6 - 828.6]
      ├─ [828.6 - 832.6]
      ├─ [832.6 - 836.6]
      ├─ [836.6 - 840.6]
      ├─ [840.6 - 844.6]
      ├─ [844.6 - 848.6]
      ├─ [848.6 - 852.6]
      ├─ [852.6 - 856.6]
      ├─ [856.6 - 860.6]
      ├─ [860.6 - 864.6]
      ├─ [864.6 - 868.6]
      ├─ [868.6 - 872.6]
      ├─ [872.6 - 876.6]
      ├─ [876.6 - 880.7]
      ├─ [880.7 - 884.7]
      ├─ [884.7 - 888.7]
      ├─ [888.7 - 892.7]
      ├─ [892.7 - 896.7]
      ├─ [896.7 - 900.7]
      ├─ [900.7 - 904.7]
      ├─ [904.7 - 908.7]
      ├─ [908.7 - 912.7]
      ├─ [912.7 - 916.7]
      ├─ [916.7 - 920.7]
      ├─ [920.7 - 924.7]
      ├─ [924.7 - 928.7]
      ├─ [928.7 - 932.7]
      ├─ [932.7 - 936.7]
      ├─ [936.7 - 940.7]
      ├─ [940.7 - 944.7]
      ├─ [944.7 - 948.7]
      ├─ [948.7 - 952.7]
      ├─ [952.7 - 956.7]
      ├─ [956.7 - 960.7]
      ├─ [960.7 - 964.7]
      ├─ [964.7 - 968.7]
      ├─ [968.7 - 972.7]
      ├─ [972.7 - 976.7]
      └─ [976.7 - 980.7]

Run: 20231207_AST5_Evo5_ML_SA_40SPD_DIA_SCP_iPSCs_1Cellc_8.raw
   ├─ Vendor: Thermo
   ├─ File: 20231207_AST5_Evo5_ML_SA_40SPD_DIA_SCP_iPSCs_1Cellc_8
   ├─ Path: "\\unicph.domain\groupdir\SUN-CPR-msdata_jvo\MSDATA\2023\12\AST5\20231207_AST5_Evo5_ML_SA_40SPD_DIA_SCP_iPSCs_1Cellc_8.raw"
   ├─ Condition: Not Defined
   ├─ Replicate: 8
   ├─ HTRMS Version: 18.5.231110.55695
   ├─ Protein Databases Used
   │  ├─ Human_uniprot_9606_reviewed_2023
   │  │  ├─ Protein Entries: 20,422
   │  │  ├─ Original File: uniprot_9606_reviewed.fasta
   │  │  ├─ Date Created: 14-August-2023 14:49:28 UTC+0
   │  │  ├─ Date Modified: 13-December-2023 01:35:43 UTC+0
   │  │  └─ Parsing Rule: UniProt FASTA
   │  └─ contaminants_for_Spectronaut
   │     ├─ Protein Entries: 246
   │     ├─ Original File: contaminants_for_Spectronaut.fasta
   │     ├─ Date Created: 13-September-2021 11:38:02 UTC+0
   │     ├─ Date Modified: 13-December-2023 01:35:45 UTC+0
   │     └─ Parsing Rule: WormPep FASTA
   └─ MS2 Method
      ├─ [380.4 - 384.4]
      ├─ [384.4 - 388.4]
      ├─ [388.4 - 392.4]
      ├─ [392.4 - 396.4]
      ├─ [396.4 - 400.4]
      ├─ [400.4 - 404.4]
      ├─ [404.4 - 408.4]
      ├─ [408.4 - 412.4]
      ├─ [412.4 - 416.4]
      ├─ [416.4 - 420.4]
      ├─ [420.4 - 424.4]
      ├─ [424.4 - 428.4]
      ├─ [428.4 - 432.4]
      ├─ [432.4 - 436.4]
      ├─ [436.4 - 440.5]
      ├─ [440.5 - 444.5]
      ├─ [444.5 - 448.5]
      ├─ [448.5 - 452.5]
      ├─ [452.5 - 456.5]
      ├─ [456.5 - 460.5]
      ├─ [460.5 - 464.5]
      ├─ [464.5 - 468.5]
      ├─ [468.5 - 472.5]
      ├─ [472.5 - 476.5]
      ├─ [476.5 - 480.5]
      ├─ [480.5 - 484.5]
      ├─ [484.5 - 488.5]
      ├─ [488.5 - 492.5]
      ├─ [492.5 - 496.5]
      ├─ [496.5 - 500.5]
      ├─ [500.5 - 504.5]
      ├─ [504.5 - 508.5]
      ├─ [508.5 - 512.5]
      ├─ [512.5 - 516.5]
      ├─ [516.5 - 520.5]
      ├─ [520.5 - 524.5]
      ├─ [524.5 - 528.5]
      ├─ [528.5 - 532.5]
      ├─ [532.5 - 536.5]
      ├─ [536.5 - 540.5]
      ├─ [540.5 - 544.5]
      ├─ [544.5 - 548.5]
      ├─ [548.5 - 552.5]
      ├─ [552.5 - 556.5]
      ├─ [556.5 - 560.5]
      ├─ [560.5 - 564.5]
      ├─ [564.5 - 568.5]
      ├─ [568.5 - 572.5]
      ├─ [572.5 - 576.5]
      ├─ [576.5 - 580.5]
      ├─ [580.5 - 584.5]
      ├─ [584.5 - 588.5]
      ├─ [588.5 - 592.5]
      ├─ [592.5 - 596.5]
      ├─ [596.5 - 600.5]
      ├─ [600.5 - 604.5]
      ├─ [604.5 - 608.5]
      ├─ [608.5 - 612.5]
      ├─ [612.5 - 616.5]
      ├─ [616.5 - 620.5]
      ├─ [620.5 - 624.5]
      ├─ [624.5 - 628.5]
      ├─ [628.5 - 632.5]
      ├─ [632.5 - 636.5]
      ├─ [636.5 - 640.5]
      ├─ [640.5 - 644.5]
      ├─ [644.5 - 648.5]
      ├─ [648.5 - 652.5]
      ├─ [652.5 - 656.5]
      ├─ [656.5 - 660.6]
      ├─ [660.6 - 664.6]
      ├─ [664.6 - 668.6]
      ├─ [668.6 - 672.6]
      ├─ [672.6 - 676.6]
      ├─ [676.6 - 680.6]
      ├─ [680.6 - 684.6]
      ├─ [684.6 - 688.6]
      ├─ [688.6 - 692.6]
      ├─ [692.6 - 696.6]
      ├─ [696.6 - 700.6]
      ├─ [700.6 - 704.6]
      ├─ [704.6 - 708.6]
      ├─ [708.6 - 712.6]
      ├─ [712.6 - 716.6]
      ├─ [716.6 - 720.6]
      ├─ [720.6 - 724.6]
      ├─ [724.6 - 728.6]
      ├─ [728.6 - 732.6]
      ├─ [732.6 - 736.6]
      ├─ [736.6 - 740.6]
      ├─ [740.6 - 744.6]
      ├─ [744.6 - 748.6]
      ├─ [748.6 - 752.6]
      ├─ [752.6 - 756.6]
      ├─ [756.6 - 760.6]
      ├─ [760.6 - 764.6]
      ├─ [764.6 - 768.6]
      ├─ [768.6 - 772.6]
      ├─ [772.6 - 776.6]
      ├─ [776.6 - 780.6]
      ├─ [780.6 - 784.6]
      ├─ [784.6 - 788.6]
      ├─ [788.6 - 792.6]
      ├─ [792.6 - 796.6]
      ├─ [796.6 - 800.6]
      ├─ [800.6 - 804.6]
      ├─ [804.6 - 808.6]
      ├─ [808.6 - 812.6]
      ├─ [812.6 - 816.6]
      ├─ [816.6 - 820.6]
      ├─ [820.6 - 824.6]
      ├─ [824.6 - 828.6]
      ├─ [828.6 - 832.6]
      ├─ [832.6 - 836.6]
      ├─ [836.6 - 840.6]
      ├─ [840.6 - 844.6]
      ├─ [844.6 - 848.6]
      ├─ [848.6 - 852.6]
      ├─ [852.6 - 856.6]
      ├─ [856.6 - 860.6]
      ├─ [860.6 - 864.6]
      ├─ [864.6 - 868.6]
      ├─ [868.6 - 872.6]
      ├─ [872.6 - 876.6]
      ├─ [876.6 - 880.7]
      ├─ [880.7 - 884.7]
      ├─ [884.7 - 888.7]
      ├─ [888.7 - 892.7]
      ├─ [892.7 - 896.7]
      ├─ [896.7 - 900.7]
      ├─ [900.7 - 904.7]
      ├─ [904.7 - 908.7]
      ├─ [908.7 - 912.7]
      ├─ [912.7 - 916.7]
      ├─ [916.7 - 920.7]
      ├─ [920.7 - 924.7]
      ├─ [924.7 - 928.7]
      ├─ [928.7 - 932.7]
      ├─ [932.7 - 936.7]
      ├─ [936.7 - 940.7]
      ├─ [940.7 - 944.7]
      ├─ [944.7 - 948.7]
      ├─ [948.7 - 952.7]
      ├─ [952.7 - 956.7]
      ├─ [956.7 - 960.7]
      ├─ [960.7 - 964.7]
      ├─ [964.7 - 968.7]
      ├─ [968.7 - 972.7]
      ├─ [972.7 - 976.7]
      └─ [976.7 - 980.7]

Run: 20231207_AST5_Evo5_ML_SA_40SPD_DIA_SCP_iPSCs_1Cellc_7.raw
   ├─ Vendor: Thermo
   ├─ File: 20231207_AST5_Evo5_ML_SA_40SPD_DIA_SCP_iPSCs_1Cellc_7
   ├─ Path: "\\unicph.domain\groupdir\SUN-CPR-msdata_jvo\MSDATA\2023\12\AST5\20231207_AST5_Evo5_ML_SA_40SPD_DIA_SCP_iPSCs_1Cellc_7.raw"
   ├─ Condition: Not Defined
   ├─ Replicate: 9
   ├─ HTRMS Version: 18.5.231110.55695
   ├─ Protein Databases Used
   │  ├─ Human_uniprot_9606_reviewed_2023
   │  │  ├─ Protein Entries: 20,422
   │  │  ├─ Original File: uniprot_9606_reviewed.fasta
   │  │  ├─ Date Created: 14-August-2023 14:49:28 UTC+0
   │  │  ├─ Date Modified: 13-December-2023 01:35:43 UTC+0
   │  │  └─ Parsing Rule: UniProt FASTA
   │  └─ contaminants_for_Spectronaut
   │     ├─ Protein Entries: 246
   │     ├─ Original File: contaminants_for_Spectronaut.fasta
   │     ├─ Date Created: 13-September-2021 11:38:02 UTC+0
   │     ├─ Date Modified: 13-December-2023 01:35:45 UTC+0
   │     └─ Parsing Rule: WormPep FASTA
   └─ MS2 Method
      ├─ [380.4 - 384.4]
      ├─ [384.4 - 388.4]
      ├─ [388.4 - 392.4]
      ├─ [392.4 - 396.4]
      ├─ [396.4 - 400.4]
      ├─ [400.4 - 404.4]
      ├─ [404.4 - 408.4]
      ├─ [408.4 - 412.4]
      ├─ [412.4 - 416.4]
      ├─ [416.4 - 420.4]
      ├─ [420.4 - 424.4]
      ├─ [424.4 - 428.4]
      ├─ [428.4 - 432.4]
      ├─ [432.4 - 436.4]
      ├─ [436.4 - 440.5]
      ├─ [440.5 - 444.5]
      ├─ [444.5 - 448.5]
      ├─ [448.5 - 452.5]
      ├─ [452.5 - 456.5]
      ├─ [456.5 - 460.5]
      ├─ [460.5 - 464.5]
      ├─ [464.5 - 468.5]
      ├─ [468.5 - 472.5]
      ├─ [472.5 - 476.5]
      ├─ [476.5 - 480.5]
      ├─ [480.5 - 484.5]
      ├─ [484.5 - 488.5]
      ├─ [488.5 - 492.5]
      ├─ [492.5 - 496.5]
      ├─ [496.5 - 500.5]
      ├─ [500.5 - 504.5]
      ├─ [504.5 - 508.5]
      ├─ [508.5 - 512.5]
      ├─ [512.5 - 516.5]
      ├─ [516.5 - 520.5]
      ├─ [520.5 - 524.5]
      ├─ [524.5 - 528.5]
      ├─ [528.5 - 532.5]
      ├─ [532.5 - 536.5]
      ├─ [536.5 - 540.5]
      ├─ [540.5 - 544.5]
      ├─ [544.5 - 548.5]
      ├─ [548.5 - 552.5]
      ├─ [552.5 - 556.5]
      ├─ [556.5 - 560.5]
      ├─ [560.5 - 564.5]
      ├─ [564.5 - 568.5]
      ├─ [568.5 - 572.5]
      ├─ [572.5 - 576.5]
      ├─ [576.5 - 580.5]
      ├─ [580.5 - 584.5]
      ├─ [584.5 - 588.5]
      ├─ [588.5 - 592.5]
      ├─ [592.5 - 596.5]
      ├─ [596.5 - 600.5]
      ├─ [600.5 - 604.5]
      ├─ [604.5 - 608.5]
      ├─ [608.5 - 612.5]
      ├─ [612.5 - 616.5]
      ├─ [616.5 - 620.5]
      ├─ [620.5 - 624.5]
      ├─ [624.5 - 628.5]
      ├─ [628.5 - 632.5]
      ├─ [632.5 - 636.5]
      ├─ [636.5 - 640.5]
      ├─ [640.5 - 644.5]
      ├─ [644.5 - 648.5]
      ├─ [648.5 - 652.5]
      ├─ [652.5 - 656.5]
      ├─ [656.5 - 660.6]
      ├─ [660.6 - 664.6]
      ├─ [664.6 - 668.6]
      ├─ [668.6 - 672.6]
      ├─ [672.6 - 676.6]
      ├─ [676.6 - 680.6]
      ├─ [680.6 - 684.6]
      ├─ [684.6 - 688.6]
      ├─ [688.6 - 692.6]
      ├─ [692.6 - 696.6]
      ├─ [696.6 - 700.6]
      ├─ [700.6 - 704.6]
      ├─ [704.6 - 708.6]
      ├─ [708.6 - 712.6]
      ├─ [712.6 - 716.6]
      ├─ [716.6 - 720.6]
      ├─ [720.6 - 724.6]
      ├─ [724.6 - 728.6]
      ├─ [728.6 - 732.6]
      ├─ [732.6 - 736.6]
      ├─ [736.6 - 740.6]
      ├─ [740.6 - 744.6]
      ├─ [744.6 - 748.6]
      ├─ [748.6 - 752.6]
      ├─ [752.6 - 756.6]
      ├─ [756.6 - 760.6]
      ├─ [760.6 - 764.6]
      ├─ [764.6 - 768.6]
      ├─ [768.6 - 772.6]
      ├─ [772.6 - 776.6]
      ├─ [776.6 - 780.6]
      ├─ [780.6 - 784.6]
      ├─ [784.6 - 788.6]
      ├─ [788.6 - 792.6]
      ├─ [792.6 - 796.6]
      ├─ [796.6 - 800.6]
      ├─ [800.6 - 804.6]
      ├─ [804.6 - 808.6]
      ├─ [808.6 - 812.6]
      ├─ [812.6 - 816.6]
      ├─ [816.6 - 820.6]
      ├─ [820.6 - 824.6]
      ├─ [824.6 - 828.6]
      ├─ [828.6 - 832.6]
      ├─ [832.6 - 836.6]
      ├─ [836.6 - 840.6]
      ├─ [840.6 - 844.6]
      ├─ [844.6 - 848.6]
      ├─ [848.6 - 852.6]
      ├─ [852.6 - 856.6]
      ├─ [856.6 - 860.6]
      ├─ [860.6 - 864.6]
      ├─ [864.6 - 868.6]
      ├─ [868.6 - 872.6]
      ├─ [872.6 - 876.6]
      ├─ [876.6 - 880.7]
      ├─ [880.7 - 884.7]
      ├─ [884.7 - 888.7]
      ├─ [888.7 - 892.7]
      ├─ [892.7 - 896.7]
      ├─ [896.7 - 900.7]
      ├─ [900.7 - 904.7]
      ├─ [904.7 - 908.7]
      ├─ [908.7 - 912.7]
      ├─ [912.7 - 916.7]
      ├─ [916.7 - 920.7]
      ├─ [920.7 - 924.7]
      ├─ [924.7 - 928.7]
      ├─ [928.7 - 932.7]
      ├─ [932.7 - 936.7]
      ├─ [936.7 - 940.7]
      ├─ [940.7 - 944.7]
      ├─ [944.7 - 948.7]
      ├─ [948.7 - 952.7]
      ├─ [952.7 - 956.7]
      ├─ [956.7 - 960.7]
      ├─ [960.7 - 964.7]
      ├─ [964.7 - 968.7]
      ├─ [968.7 - 972.7]
      ├─ [972.7 - 976.7]
      └─ [976.7 - 980.7]

Run: 20231207_AST5_Evo5_ML_SA_40SPD_DIA_SCP_iPSCs_1Cellc_6.raw
   ├─ Vendor: Thermo
   ├─ File: 20231207_AST5_Evo5_ML_SA_40SPD_DIA_SCP_iPSCs_1Cellc_6
   ├─ Path: "\\unicph.domain\groupdir\SUN-CPR-msdata_jvo\MSDATA\2023\12\AST5\20231207_AST5_Evo5_ML_SA_40SPD_DIA_SCP_iPSCs_1Cellc_6.raw"
   ├─ Condition: Not Defined
   ├─ Replicate: 10
   ├─ HTRMS Version: 18.5.231110.55695
   ├─ Protein Databases Used
   │  ├─ Human_uniprot_9606_reviewed_2023
   │  │  ├─ Protein Entries: 20,422
   │  │  ├─ Original File: uniprot_9606_reviewed.fasta
   │  │  ├─ Date Created: 14-August-2023 14:49:28 UTC+0
   │  │  ├─ Date Modified: 13-December-2023 01:35:43 UTC+0
   │  │  └─ Parsing Rule: UniProt FASTA
   │  └─ contaminants_for_Spectronaut
   │     ├─ Protein Entries: 246
   │     ├─ Original File: contaminants_for_Spectronaut.fasta
   │     ├─ Date Created: 13-September-2021 11:38:02 UTC+0
   │     ├─ Date Modified: 13-December-2023 01:35:45 UTC+0
   │     └─ Parsing Rule: WormPep FASTA
   └─ MS2 Method
      ├─ [380.4 - 384.4]
      ├─ [384.4 - 388.4]
      ├─ [388.4 - 392.4]
      ├─ [392.4 - 396.4]
      ├─ [396.4 - 400.4]
      ├─ [400.4 - 404.4]
      ├─ [404.4 - 408.4]
      ├─ [408.4 - 412.4]
      ├─ [412.4 - 416.4]
      ├─ [416.4 - 420.4]
      ├─ [420.4 - 424.4]
      ├─ [424.4 - 428.4]
      ├─ [428.4 - 432.4]
      ├─ [432.4 - 436.4]
      ├─ [436.4 - 440.5]
      ├─ [440.5 - 444.5]
      ├─ [444.5 - 448.5]
      ├─ [448.5 - 452.5]
      ├─ [452.5 - 456.5]
      ├─ [456.5 - 460.5]
      ├─ [460.5 - 464.5]
      ├─ [464.5 - 468.5]
      ├─ [468.5 - 472.5]
      ├─ [472.5 - 476.5]
      ├─ [476.5 - 480.5]
      ├─ [480.5 - 484.5]
      ├─ [484.5 - 488.5]
      ├─ [488.5 - 492.5]
      ├─ [492.5 - 496.5]
      ├─ [496.5 - 500.5]
      ├─ [500.5 - 504.5]
      ├─ [504.5 - 508.5]
      ├─ [508.5 - 512.5]
      ├─ [512.5 - 516.5]
      ├─ [516.5 - 520.5]
      ├─ [520.5 - 524.5]
      ├─ [524.5 - 528.5]
      ├─ [528.5 - 532.5]
      ├─ [532.5 - 536.5]
      ├─ [536.5 - 540.5]
      ├─ [540.5 - 544.5]
      ├─ [544.5 - 548.5]
      ├─ [548.5 - 552.5]
      ├─ [552.5 - 556.5]
      ├─ [556.5 - 560.5]
      ├─ [560.5 - 564.5]
      ├─ [564.5 - 568.5]
      ├─ [568.5 - 572.5]
      ├─ [572.5 - 576.5]
      ├─ [576.5 - 580.5]
      ├─ [580.5 - 584.5]
      ├─ [584.5 - 588.5]
      ├─ [588.5 - 592.5]
      ├─ [592.5 - 596.5]
      ├─ [596.5 - 600.5]
      ├─ [600.5 - 604.5]
      ├─ [604.5 - 608.5]
      ├─ [608.5 - 612.5]
      ├─ [612.5 - 616.5]
      ├─ [616.5 - 620.5]
      ├─ [620.5 - 624.5]
      ├─ [624.5 - 628.5]
      ├─ [628.5 - 632.5]
      ├─ [632.5 - 636.5]
      ├─ [636.5 - 640.5]
      ├─ [640.5 - 644.5]
      ├─ [644.5 - 648.5]
      ├─ [648.5 - 652.5]
      ├─ [652.5 - 656.5]
      ├─ [656.5 - 660.6]
      ├─ [660.6 - 664.6]
      ├─ [664.6 - 668.6]
      ├─ [668.6 - 672.6]
      ├─ [672.6 - 676.6]
      ├─ [676.6 - 680.6]
      ├─ [680.6 - 684.6]
      ├─ [684.6 - 688.6]
      ├─ [688.6 - 692.6]
      ├─ [692.6 - 696.6]
      ├─ [696.6 - 700.6]
      ├─ [700.6 - 704.6]
      ├─ [704.6 - 708.6]
      ├─ [708.6 - 712.6]
      ├─ [712.6 - 716.6]
      ├─ [716.6 - 720.6]
      ├─ [720.6 - 724.6]
      ├─ [724.6 - 728.6]
      ├─ [728.6 - 732.6]
      ├─ [732.6 - 736.6]
      ├─ [736.6 - 740.6]
      ├─ [740.6 - 744.6]
      ├─ [744.6 - 748.6]
      ├─ [748.6 - 752.6]
      ├─ [752.6 - 756.6]
      ├─ [756.6 - 760.6]
      ├─ [760.6 - 764.6]
      ├─ [764.6 - 768.6]
      ├─ [768.6 - 772.6]
      ├─ [772.6 - 776.6]
      ├─ [776.6 - 780.6]
      ├─ [780.6 - 784.6]
      ├─ [784.6 - 788.6]
      ├─ [788.6 - 792.6]
      ├─ [792.6 - 796.6]
      ├─ [796.6 - 800.6]
      ├─ [800.6 - 804.6]
      ├─ [804.6 - 808.6]
      ├─ [808.6 - 812.6]
      ├─ [812.6 - 816.6]
      ├─ [816.6 - 820.6]
      ├─ [820.6 - 824.6]
      ├─ [824.6 - 828.6]
      ├─ [828.6 - 832.6]
      ├─ [832.6 - 836.6]
      ├─ [836.6 - 840.6]
      ├─ [840.6 - 844.6]
      ├─ [844.6 - 848.6]
      ├─ [848.6 - 852.6]
      ├─ [852.6 - 856.6]
      ├─ [856.6 - 860.6]
      ├─ [860.6 - 864.6]
      ├─ [864.6 - 868.6]
      ├─ [868.6 - 872.6]
      ├─ [872.6 - 876.6]
      ├─ [876.6 - 880.7]
      ├─ [880.7 - 884.7]
      ├─ [884.7 - 888.7]
      ├─ [888.7 - 892.7]
      ├─ [892.7 - 896.7]
      ├─ [896.7 - 900.7]
      ├─ [900.7 - 904.7]
      ├─ [904.7 - 908.7]
      ├─ [908.7 - 912.7]
      ├─ [912.7 - 916.7]
      ├─ [916.7 - 920.7]
      ├─ [920.7 - 924.7]
      ├─ [924.7 - 928.7]
      ├─ [928.7 - 932.7]
      ├─ [932.7 - 936.7]
      ├─ [936.7 - 940.7]
      ├─ [940.7 - 944.7]
      ├─ [944.7 - 948.7]
      ├─ [948.7 - 952.7]
      ├─ [952.7 - 956.7]
      ├─ [956.7 - 960.7]
      ├─ [960.7 - 964.7]
      ├─ [964.7 - 968.7]
      ├─ [968.7 - 972.7]
      ├─ [972.7 - 976.7]
      └─ [976.7 - 980.7]

Run: 20231207_AST5_Evo5_ML_SA_40SPD_DIA_SCP_iPSCs_1Cellc_5.raw
   ├─ Vendor: Thermo
   ├─ File: 20231207_AST5_Evo5_ML_SA_40SPD_DIA_SCP_iPSCs_1Cellc_5
   ├─ Path: "\\unicph.domain\groupdir\SUN-CPR-msdata_jvo\MSDATA\2023\12\AST5\20231207_AST5_Evo5_ML_SA_40SPD_DIA_SCP_iPSCs_1Cellc_5.raw"
   ├─ Condition: Not Defined
   ├─ Replicate: 11
   ├─ HTRMS Version: 18.5.231110.55695
   ├─ Protein Databases Used
   │  ├─ Human_uniprot_9606_reviewed_2023
   │  │  ├─ Protein Entries: 20,422
   │  │  ├─ Original File: uniprot_9606_reviewed.fasta
   │  │  ├─ Date Created: 14-August-2023 14:49:28 UTC+0
   │  │  ├─ Date Modified: 13-December-2023 01:35:43 UTC+0
   │  │  └─ Parsing Rule: UniProt FASTA
   │  └─ contaminants_for_Spectronaut
   │     ├─ Protein Entries: 246
   │     ├─ Original File: contaminants_for_Spectronaut.fasta
   │     ├─ Date Created: 13-September-2021 11:38:02 UTC+0
   │     ├─ Date Modified: 13-December-2023 01:35:45 UTC+0
   │     └─ Parsing Rule: WormPep FASTA
   └─ MS2 Method
      ├─ [380.4 - 384.4]
      ├─ [384.4 - 388.4]
      ├─ [388.4 - 392.4]
      ├─ [392.4 - 396.4]
      ├─ [396.4 - 400.4]
      ├─ [400.4 - 404.4]
      ├─ [404.4 - 408.4]
      ├─ [408.4 - 412.4]
      ├─ [412.4 - 416.4]
      ├─ [416.4 - 420.4]
      ├─ [420.4 - 424.4]
      ├─ [424.4 - 428.4]
      ├─ [428.4 - 432.4]
      ├─ [432.4 - 436.4]
      ├─ [436.4 - 440.5]
      ├─ [440.5 - 444.5]
      ├─ [444.5 - 448.5]
      ├─ [448.5 - 452.5]
      ├─ [452.5 - 456.5]
      ├─ [456.5 - 460.5]
      ├─ [460.5 - 464.5]
      ├─ [464.5 - 468.5]
      ├─ [468.5 - 472.5]
      ├─ [472.5 - 476.5]
      ├─ [476.5 - 480.5]
      ├─ [480.5 - 484.5]
      ├─ [484.5 - 488.5]
      ├─ [488.5 - 492.5]
      ├─ [492.5 - 496.5]
      ├─ [496.5 - 500.5]
      ├─ [500.5 - 504.5]
      ├─ [504.5 - 508.5]
      ├─ [508.5 - 512.5]
      ├─ [512.5 - 516.5]
      ├─ [516.5 - 520.5]
      ├─ [520.5 - 524.5]
      ├─ [524.5 - 528.5]
      ├─ [528.5 - 532.5]
      ├─ [532.5 - 536.5]
      ├─ [536.5 - 540.5]
      ├─ [540.5 - 544.5]
      ├─ [544.5 - 548.5]
      ├─ [548.5 - 552.5]
      ├─ [552.5 - 556.5]
      ├─ [556.5 - 560.5]
      ├─ [560.5 - 564.5]
      ├─ [564.5 - 568.5]
      ├─ [568.5 - 572.5]
      ├─ [572.5 - 576.5]
      ├─ [576.5 - 580.5]
      ├─ [580.5 - 584.5]
      ├─ [584.5 - 588.5]
      ├─ [588.5 - 592.5]
      ├─ [592.5 - 596.5]
      ├─ [596.5 - 600.5]
      ├─ [600.5 - 604.5]
      ├─ [604.5 - 608.5]
      ├─ [608.5 - 612.5]
      ├─ [612.5 - 616.5]
      ├─ [616.5 - 620.5]
      ├─ [620.5 - 624.5]
      ├─ [624.5 - 628.5]
      ├─ [628.5 - 632.5]
      ├─ [632.5 - 636.5]
      ├─ [636.5 - 640.5]
      ├─ [640.5 - 644.5]
      ├─ [644.5 - 648.5]
      ├─ [648.5 - 652.5]
      ├─ [652.5 - 656.5]
      ├─ [656.5 - 660.6]
      ├─ [660.6 - 664.6]
      ├─ [664.6 - 668.6]
      ├─ [668.6 - 672.6]
      ├─ [672.6 - 676.6]
      ├─ [676.6 - 680.6]
      ├─ [680.6 - 684.6]
      ├─ [684.6 - 688.6]
      ├─ [688.6 - 692.6]
      ├─ [692.6 - 696.6]
      ├─ [696.6 - 700.6]
      ├─ [700.6 - 704.6]
      ├─ [704.6 - 708.6]
      ├─ [708.6 - 712.6]
      ├─ [712.6 - 716.6]
      ├─ [716.6 - 720.6]
      ├─ [720.6 - 724.6]
      ├─ [724.6 - 728.6]
      ├─ [728.6 - 732.6]
      ├─ [732.6 - 736.6]
      ├─ [736.6 - 740.6]
      ├─ [740.6 - 744.6]
      ├─ [744.6 - 748.6]
      ├─ [748.6 - 752.6]
      ├─ [752.6 - 756.6]
      ├─ [756.6 - 760.6]
      ├─ [760.6 - 764.6]
      ├─ [764.6 - 768.6]
      ├─ [768.6 - 772.6]
      ├─ [772.6 - 776.6]
      ├─ [776.6 - 780.6]
      ├─ [780.6 - 784.6]
      ├─ [784.6 - 788.6]
      ├─ [788.6 - 792.6]
      ├─ [792.6 - 796.6]
      ├─ [796.6 - 800.6]
      ├─ [800.6 - 804.6]
      ├─ [804.6 - 808.6]
      ├─ [808.6 - 812.6]
      ├─ [812.6 - 816.6]
      ├─ [816.6 - 820.6]
      ├─ [820.6 - 824.6]
      ├─ [824.6 - 828.6]
      ├─ [828.6 - 832.6]
      ├─ [832.6 - 836.6]
      ├─ [836.6 - 840.6]
      ├─ [840.6 - 844.6]
      ├─ [844.6 - 848.6]
      ├─ [848.6 - 852.6]
      ├─ [852.6 - 856.6]
      ├─ [856.6 - 860.6]
      ├─ [860.6 - 864.6]
      ├─ [864.6 - 868.6]
      ├─ [868.6 - 872.6]
      ├─ [872.6 - 876.6]
      ├─ [876.6 - 880.7]
      ├─ [880.7 - 884.7]
      ├─ [884.7 - 888.7]
      ├─ [888.7 - 892.7]
      ├─ [892.7 - 896.7]
      ├─ [896.7 - 900.7]
      ├─ [900.7 - 904.7]
      ├─ [904.7 - 908.7]
      ├─ [908.7 - 912.7]
      ├─ [912.7 - 916.7]
      ├─ [916.7 - 920.7]
      ├─ [920.7 - 924.7]
      ├─ [924.7 - 928.7]
      ├─ [928.7 - 932.7]
      ├─ [932.7 - 936.7]
      ├─ [936.7 - 940.7]
      ├─ [940.7 - 944.7]
      ├─ [944.7 - 948.7]
      ├─ [948.7 - 952.7]
      ├─ [952.7 - 956.7]
      ├─ [956.7 - 960.7]
      ├─ [960.7 - 964.7]
      ├─ [964.7 - 968.7]
      ├─ [968.7 - 972.7]
      ├─ [972.7 - 976.7]
      └─ [976.7 - 980.7]

Run: 20231207_AST5_Evo5_ML_SA_40SPD_DIA_SCP_iPSCs_1Cellc_4.raw
   ├─ Vendor: Thermo
   ├─ File: 20231207_AST5_Evo5_ML_SA_40SPD_DIA_SCP_iPSCs_1Cellc_4
   ├─ Path: "\\unicph.domain\groupdir\SUN-CPR-msdata_jvo\MSDATA\2023\12\AST5\20231207_AST5_Evo5_ML_SA_40SPD_DIA_SCP_iPSCs_1Cellc_4.raw"
   ├─ Condition: Not Defined
   ├─ Replicate: 12
   ├─ HTRMS Version: 18.5.231110.55695
   ├─ Protein Databases Used
   │  ├─ Human_uniprot_9606_reviewed_2023
   │  │  ├─ Protein Entries: 20,422
   │  │  ├─ Original File: uniprot_9606_reviewed.fasta
   │  │  ├─ Date Created: 14-August-2023 14:49:28 UTC+0
   │  │  ├─ Date Modified: 13-December-2023 01:35:43 UTC+0
   │  │  └─ Parsing Rule: UniProt FASTA
   │  └─ contaminants_for_Spectronaut
   │     ├─ Protein Entries: 246
   │     ├─ Original File: contaminants_for_Spectronaut.fasta
   │     ├─ Date Created: 13-September-2021 11:38:02 UTC+0
   │     ├─ Date Modified: 13-December-2023 01:35:45 UTC+0
   │     └─ Parsing Rule: WormPep FASTA
   └─ MS2 Method
      ├─ [380.4 - 384.4]
      ├─ [384.4 - 388.4]
      ├─ [388.4 - 392.4]
      ├─ [392.4 - 396.4]
      ├─ [396.4 - 400.4]
      ├─ [400.4 - 404.4]
      ├─ [404.4 - 408.4]
      ├─ [408.4 - 412.4]
      ├─ [412.4 - 416.4]
      ├─ [416.4 - 420.4]
      ├─ [420.4 - 424.4]
      ├─ [424.4 - 428.4]
      ├─ [428.4 - 432.4]
      ├─ [432.4 - 436.4]
      ├─ [436.4 - 440.5]
      ├─ [440.5 - 444.5]
      ├─ [444.5 - 448.5]
      ├─ [448.5 - 452.5]
      ├─ [452.5 - 456.5]
      ├─ [456.5 - 460.5]
      ├─ [460.5 - 464.5]
      ├─ [464.5 - 468.5]
      ├─ [468.5 - 472.5]
      ├─ [472.5 - 476.5]
      ├─ [476.5 - 480.5]
      ├─ [480.5 - 484.5]
      ├─ [484.5 - 488.5]
      ├─ [488.5 - 492.5]
      ├─ [492.5 - 496.5]
      ├─ [496.5 - 500.5]
      ├─ [500.5 - 504.5]
      ├─ [504.5 - 508.5]
      ├─ [508.5 - 512.5]
      ├─ [512.5 - 516.5]
      ├─ [516.5 - 520.5]
      ├─ [520.5 - 524.5]
      ├─ [524.5 - 528.5]
      ├─ [528.5 - 532.5]
      ├─ [532.5 - 536.5]
      ├─ [536.5 - 540.5]
      ├─ [540.5 - 544.5]
      ├─ [544.5 - 548.5]
      ├─ [548.5 - 552.5]
      ├─ [552.5 - 556.5]
      ├─ [556.5 - 560.5]
      ├─ [560.5 - 564.5]
      ├─ [564.5 - 568.5]
      ├─ [568.5 - 572.5]
      ├─ [572.5 - 576.5]
      ├─ [576.5 - 580.5]
      ├─ [580.5 - 584.5]
      ├─ [584.5 - 588.5]
      ├─ [588.5 - 592.5]
      ├─ [592.5 - 596.5]
      ├─ [596.5 - 600.5]
      ├─ [600.5 - 604.5]
      ├─ [604.5 - 608.5]
      ├─ [608.5 - 612.5]
      ├─ [612.5 - 616.5]
      ├─ [616.5 - 620.5]
      ├─ [620.5 - 624.5]
      ├─ [624.5 - 628.5]
      ├─ [628.5 - 632.5]
      ├─ [632.5 - 636.5]
      ├─ [636.5 - 640.5]
      ├─ [640.5 - 644.5]
      ├─ [644.5 - 648.5]
      ├─ [648.5 - 652.5]
      ├─ [652.5 - 656.5]
      ├─ [656.5 - 660.6]
      ├─ [660.6 - 664.6]
      ├─ [664.6 - 668.6]
      ├─ [668.6 - 672.6]
      ├─ [672.6 - 676.6]
      ├─ [676.6 - 680.6]
      ├─ [680.6 - 684.6]
      ├─ [684.6 - 688.6]
      ├─ [688.6 - 692.6]
      ├─ [692.6 - 696.6]
      ├─ [696.6 - 700.6]
      ├─ [700.6 - 704.6]
      ├─ [704.6 - 708.6]
      ├─ [708.6 - 712.6]
      ├─ [712.6 - 716.6]
      ├─ [716.6 - 720.6]
      ├─ [720.6 - 724.6]
      ├─ [724.6 - 728.6]
      ├─ [728.6 - 732.6]
      ├─ [732.6 - 736.6]
      ├─ [736.6 - 740.6]
      ├─ [740.6 - 744.6]
      ├─ [744.6 - 748.6]
      ├─ [748.6 - 752.6]
      ├─ [752.6 - 756.6]
      ├─ [756.6 - 760.6]
      ├─ [760.6 - 764.6]
      ├─ [764.6 - 768.6]
      ├─ [768.6 - 772.6]
      ├─ [772.6 - 776.6]
      ├─ [776.6 - 780.6]
      ├─ [780.6 - 784.6]
      ├─ [784.6 - 788.6]
      ├─ [788.6 - 792.6]
      ├─ [792.6 - 796.6]
      ├─ [796.6 - 800.6]
      ├─ [800.6 - 804.6]
      ├─ [804.6 - 808.6]
      ├─ [808.6 - 812.6]
      ├─ [812.6 - 816.6]
      ├─ [816.6 - 820.6]
      ├─ [820.6 - 824.6]
      ├─ [824.6 - 828.6]
      ├─ [828.6 - 832.6]
      ├─ [832.6 - 836.6]
      ├─ [836.6 - 840.6]
      ├─ [840.6 - 844.6]
      ├─ [844.6 - 848.6]
      ├─ [848.6 - 852.6]
      ├─ [852.6 - 856.6]
      ├─ [856.6 - 860.6]
      ├─ [860.6 - 864.6]
      ├─ [864.6 - 868.6]
      ├─ [868.6 - 872.6]
      ├─ [872.6 - 876.6]
      ├─ [876.6 - 880.7]
      ├─ [880.7 - 884.7]
      ├─ [884.7 - 888.7]
      ├─ [888.7 - 892.7]
      ├─ [892.7 - 896.7]
      ├─ [896.7 - 900.7]
      ├─ [900.7 - 904.7]
      ├─ [904.7 - 908.7]
      ├─ [908.7 - 912.7]
      ├─ [912.7 - 916.7]
      ├─ [916.7 - 920.7]
      ├─ [920.7 - 924.7]
      ├─ [924.7 - 928.7]
      ├─ [928.7 - 932.7]
      ├─ [932.7 - 936.7]
      ├─ [936.7 - 940.7]
      ├─ [940.7 - 944.7]
      ├─ [944.7 - 948.7]
      ├─ [948.7 - 952.7]
      ├─ [952.7 - 956.7]
      ├─ [956.7 - 960.7]
      ├─ [960.7 - 964.7]
      ├─ [964.7 - 968.7]
      ├─ [968.7 - 972.7]
      ├─ [972.7 - 976.7]
      └─ [976.7 - 980.7]

Run: 20231207_AST5_Evo5_ML_SA_40SPD_DIA_SCP_iPSCs_1Cellc_3.raw
   ├─ Vendor: Thermo
   ├─ File: 20231207_AST5_Evo5_ML_SA_40SPD_DIA_SCP_iPSCs_1Cellc_3
   ├─ Path: "\\unicph.domain\groupdir\SUN-CPR-msdata_jvo\MSDATA\2023\12\AST5\20231207_AST5_Evo5_ML_SA_40SPD_DIA_SCP_iPSCs_1Cellc_3.raw"
   ├─ Condition: Not Defined
   ├─ Replicate: 13
   ├─ HTRMS Version: 18.5.231110.55695
   ├─ Protein Databases Used
   │  ├─ Human_uniprot_9606_reviewed_2023
   │  │  ├─ Protein Entries: 20,422
   │  │  ├─ Original File: uniprot_9606_reviewed.fasta
   │  │  ├─ Date Created: 14-August-2023 14:49:28 UTC+0
   │  │  ├─ Date Modified: 13-December-2023 01:35:43 UTC+0
   │  │  └─ Parsing Rule: UniProt FASTA
   │  └─ contaminants_for_Spectronaut
   │     ├─ Protein Entries: 246
   │     ├─ Original File: contaminants_for_Spectronaut.fasta
   │     ├─ Date Created: 13-September-2021 11:38:02 UTC+0
   │     ├─ Date Modified: 13-December-2023 01:35:45 UTC+0
   │     └─ Parsing Rule: WormPep FASTA
   └─ MS2 Method
      ├─ [380.4 - 384.4]
      ├─ [384.4 - 388.4]
      ├─ [388.4 - 392.4]
      ├─ [392.4 - 396.4]
      ├─ [396.4 - 400.4]
      ├─ [400.4 - 404.4]
      ├─ [404.4 - 408.4]
      ├─ [408.4 - 412.4]
      ├─ [412.4 - 416.4]
      ├─ [416.4 - 420.4]
      ├─ [420.4 - 424.4]
      ├─ [424.4 - 428.4]
      ├─ [428.4 - 432.4]
      ├─ [432.4 - 436.4]
      ├─ [436.4 - 440.5]
      ├─ [440.5 - 444.5]
      ├─ [444.5 - 448.5]
      ├─ [448.5 - 452.5]
      ├─ [452.5 - 456.5]
      ├─ [456.5 - 460.5]
      ├─ [460.5 - 464.5]
      ├─ [464.5 - 468.5]
      ├─ [468.5 - 472.5]
      ├─ [472.5 - 476.5]
      ├─ [476.5 - 480.5]
      ├─ [480.5 - 484.5]
      ├─ [484.5 - 488.5]
      ├─ [488.5 - 492.5]
      ├─ [492.5 - 496.5]
      ├─ [496.5 - 500.5]
      ├─ [500.5 - 504.5]
      ├─ [504.5 - 508.5]
      ├─ [508.5 - 512.5]
      ├─ [512.5 - 516.5]
      ├─ [516.5 - 520.5]
      ├─ [520.5 - 524.5]
      ├─ [524.5 - 528.5]
      ├─ [528.5 - 532.5]
      ├─ [532.5 - 536.5]
      ├─ [536.5 - 540.5]
      ├─ [540.5 - 544.5]
      ├─ [544.5 - 548.5]
      ├─ [548.5 - 552.5]
      ├─ [552.5 - 556.5]
      ├─ [556.5 - 560.5]
      ├─ [560.5 - 564.5]
      ├─ [564.5 - 568.5]
      ├─ [568.5 - 572.5]
      ├─ [572.5 - 576.5]
      ├─ [576.5 - 580.5]
      ├─ [580.5 - 584.5]
      ├─ [584.5 - 588.5]
      ├─ [588.5 - 592.5]
      ├─ [592.5 - 596.5]
      ├─ [596.5 - 600.5]
      ├─ [600.5 - 604.5]
      ├─ [604.5 - 608.5]
      ├─ [608.5 - 612.5]
      ├─ [612.5 - 616.5]
      ├─ [616.5 - 620.5]
      ├─ [620.5 - 624.5]
      ├─ [624.5 - 628.5]
      ├─ [628.5 - 632.5]
      ├─ [632.5 - 636.5]
      ├─ [636.5 - 640.5]
      ├─ [640.5 - 644.5]
      ├─ [644.5 - 648.5]
      ├─ [648.5 - 652.5]
      ├─ [652.5 - 656.5]
      ├─ [656.5 - 660.6]
      ├─ [660.6 - 664.6]
      ├─ [664.6 - 668.6]
      ├─ [668.6 - 672.6]
      ├─ [672.6 - 676.6]
      ├─ [676.6 - 680.6]
      ├─ [680.6 - 684.6]
      ├─ [684.6 - 688.6]
      ├─ [688.6 - 692.6]
      ├─ [692.6 - 696.6]
      ├─ [696.6 - 700.6]
      ├─ [700.6 - 704.6]
      ├─ [704.6 - 708.6]
      ├─ [708.6 - 712.6]
      ├─ [712.6 - 716.6]
      ├─ [716.6 - 720.6]
      ├─ [720.6 - 724.6]
      ├─ [724.6 - 728.6]
      ├─ [728.6 - 732.6]
      ├─ [732.6 - 736.6]
      ├─ [736.6 - 740.6]
      ├─ [740.6 - 744.6]
      ├─ [744.6 - 748.6]
      ├─ [748.6 - 752.6]
      ├─ [752.6 - 756.6]
      ├─ [756.6 - 760.6]
      ├─ [760.6 - 764.6]
      ├─ [764.6 - 768.6]
      ├─ [768.6 - 772.6]
      ├─ [772.6 - 776.6]
      ├─ [776.6 - 780.6]
      ├─ [780.6 - 784.6]
      ├─ [784.6 - 788.6]
      ├─ [788.6 - 792.6]
      ├─ [792.6 - 796.6]
      ├─ [796.6 - 800.6]
      ├─ [800.6 - 804.6]
      ├─ [804.6 - 808.6]
      ├─ [808.6 - 812.6]
      ├─ [812.6 - 816.6]
      ├─ [816.6 - 820.6]
      ├─ [820.6 - 824.6]
      ├─ [824.6 - 828.6]
      ├─ [828.6 - 832.6]
      ├─ [832.6 - 836.6]
      ├─ [836.6 - 840.6]
      ├─ [840.6 - 844.6]
      ├─ [844.6 - 848.6]
      ├─ [848.6 - 852.6]
      ├─ [852.6 - 856.6]
      ├─ [856.6 - 860.6]
      ├─ [860.6 - 864.6]
      ├─ [864.6 - 868.6]
      ├─ [868.6 - 872.6]
      ├─ [872.6 - 876.6]
      ├─ [876.6 - 880.7]
      ├─ [880.7 - 884.7]
      ├─ [884.7 - 888.7]
      ├─ [888.7 - 892.7]
      ├─ [892.7 - 896.7]
      ├─ [896.7 - 900.7]
      ├─ [900.7 - 904.7]
      ├─ [904.7 - 908.7]
      ├─ [908.7 - 912.7]
      ├─ [912.7 - 916.7]
      ├─ [916.7 - 920.7]
      ├─ [920.7 - 924.7]
      ├─ [924.7 - 928.7]
      ├─ [928.7 - 932.7]
      ├─ [932.7 - 936.7]
      ├─ [936.7 - 940.7]
      ├─ [940.7 - 944.7]
      ├─ [944.7 - 948.7]
      ├─ [948.7 - 952.7]
      ├─ [952.7 - 956.7]
      ├─ [956.7 - 960.7]
      ├─ [960.7 - 964.7]
      ├─ [964.7 - 968.7]
      ├─ [968.7 - 972.7]
      ├─ [972.7 - 976.7]
      └─ [976.7 - 980.7]

Run: 20231207_AST5_Evo5_ML_SA_40SPD_DIA_SCP_iPSCs_1Cellc_2.raw
   ├─ Vendor: Thermo
   ├─ File: 20231207_AST5_Evo5_ML_SA_40SPD_DIA_SCP_iPSCs_1Cellc_2
   ├─ Path: "\\unicph.domain\groupdir\SUN-CPR-msdata_jvo\MSDATA\2023\12\AST5\20231207_AST5_Evo5_ML_SA_40SPD_DIA_SCP_iPSCs_1Cellc_2.raw"
   ├─ Condition: Not Defined
   ├─ Replicate: 14
   ├─ HTRMS Version: 18.5.231110.55695
   ├─ Protein Databases Used
   │  ├─ Human_uniprot_9606_reviewed_2023
   │  │  ├─ Protein Entries: 20,422
   │  │  ├─ Original File: uniprot_9606_reviewed.fasta
   │  │  ├─ Date Created: 14-August-2023 14:49:28 UTC+0
   │  │  ├─ Date Modified: 13-December-2023 01:35:43 UTC+0
   │  │  └─ Parsing Rule: UniProt FASTA
   │  └─ contaminants_for_Spectronaut
   │     ├─ Protein Entries: 246
   │     ├─ Original File: contaminants_for_Spectronaut.fasta
   │     ├─ Date Created: 13-September-2021 11:38:02 UTC+0
   │     ├─ Date Modified: 13-December-2023 01:35:45 UTC+0
   │     └─ Parsing Rule: WormPep FASTA
   └─ MS2 Method
      ├─ [380.4 - 384.4]
      ├─ [384.4 - 388.4]
      ├─ [388.4 - 392.4]
      ├─ [392.4 - 396.4]
      ├─ [396.4 - 400.4]
      ├─ [400.4 - 404.4]
      ├─ [404.4 - 408.4]
      ├─ [408.4 - 412.4]
      ├─ [412.4 - 416.4]
      ├─ [416.4 - 420.4]
      ├─ [420.4 - 424.4]
      ├─ [424.4 - 428.4]
      ├─ [428.4 - 432.4]
      ├─ [432.4 - 436.4]
      ├─ [436.4 - 440.5]
      ├─ [440.5 - 444.5]
      ├─ [444.5 - 448.5]
      ├─ [448.5 - 452.5]
      ├─ [452.5 - 456.5]
      ├─ [456.5 - 460.5]
      ├─ [460.5 - 464.5]
      ├─ [464.5 - 468.5]
      ├─ [468.5 - 472.5]
      ├─ [472.5 - 476.5]
      ├─ [476.5 - 480.5]
      ├─ [480.5 - 484.5]
      ├─ [484.5 - 488.5]
      ├─ [488.5 - 492.5]
      ├─ [492.5 - 496.5]
      ├─ [496.5 - 500.5]
      ├─ [500.5 - 504.5]
      ├─ [504.5 - 508.5]
      ├─ [508.5 - 512.5]
      ├─ [512.5 - 516.5]
      ├─ [516.5 - 520.5]
      ├─ [520.5 - 524.5]
      ├─ [524.5 - 528.5]
      ├─ [528.5 - 532.5]
      ├─ [532.5 - 536.5]
      ├─ [536.5 - 540.5]
      ├─ [540.5 - 544.5]
      ├─ [544.5 - 548.5]
      ├─ [548.5 - 552.5]
      ├─ [552.5 - 556.5]
      ├─ [556.5 - 560.5]
      ├─ [560.5 - 564.5]
      ├─ [564.5 - 568.5]
      ├─ [568.5 - 572.5]
      ├─ [572.5 - 576.5]
      ├─ [576.5 - 580.5]
      ├─ [580.5 - 584.5]
      ├─ [584.5 - 588.5]
      ├─ [588.5 - 592.5]
      ├─ [592.5 - 596.5]
      ├─ [596.5 - 600.5]
      ├─ [600.5 - 604.5]
      ├─ [604.5 - 608.5]
      ├─ [608.5 - 612.5]
      ├─ [612.5 - 616.5]
      ├─ [616.5 - 620.5]
      ├─ [620.5 - 624.5]
      ├─ [624.5 - 628.5]
      ├─ [628.5 - 632.5]
      ├─ [632.5 - 636.5]
      ├─ [636.5 - 640.5]
      ├─ [640.5 - 644.5]
      ├─ [644.5 - 648.5]
      ├─ [648.5 - 652.5]
      ├─ [652.5 - 656.5]
      ├─ [656.5 - 660.6]
      ├─ [660.6 - 664.6]
      ├─ [664.6 - 668.6]
      ├─ [668.6 - 672.6]
      ├─ [672.6 - 676.6]
      ├─ [676.6 - 680.6]
      ├─ [680.6 - 684.6]
      ├─ [684.6 - 688.6]
      ├─ [688.6 - 692.6]
      ├─ [692.6 - 696.6]
      ├─ [696.6 - 700.6]
      ├─ [700.6 - 704.6]
      ├─ [704.6 - 708.6]
      ├─ [708.6 - 712.6]
      ├─ [712.6 - 716.6]
      ├─ [716.6 - 720.6]
      ├─ [720.6 - 724.6]
      ├─ [724.6 - 728.6]
      ├─ [728.6 - 732.6]
      ├─ [732.6 - 736.6]
      ├─ [736.6 - 740.6]
      ├─ [740.6 - 744.6]
      ├─ [744.6 - 748.6]
      ├─ [748.6 - 752.6]
      ├─ [752.6 - 756.6]
      ├─ [756.6 - 760.6]
      ├─ [760.6 - 764.6]
      ├─ [764.6 - 768.6]
      ├─ [768.6 - 772.6]
      ├─ [772.6 - 776.6]
      ├─ [776.6 - 780.6]
      ├─ [780.6 - 784.6]
      ├─ [784.6 - 788.6]
      ├─ [788.6 - 792.6]
      ├─ [792.6 - 796.6]
      ├─ [796.6 - 800.6]
      ├─ [800.6 - 804.6]
      ├─ [804.6 - 808.6]
      ├─ [808.6 - 812.6]
      ├─ [812.6 - 816.6]
      ├─ [816.6 - 820.6]
      ├─ [820.6 - 824.6]
      ├─ [824.6 - 828.6]
      ├─ [828.6 - 832.6]
      ├─ [832.6 - 836.6]
      ├─ [836.6 - 840.6]
      ├─ [840.6 - 844.6]
      ├─ [844.6 - 848.6]
      ├─ [848.6 - 852.6]
      ├─ [852.6 - 856.6]
      ├─ [856.6 - 860.6]
      ├─ [860.6 - 864.6]
      ├─ [864.6 - 868.6]
      ├─ [868.6 - 872.6]
      ├─ [872.6 - 876.6]
      ├─ [876.6 - 880.7]
      ├─ [880.7 - 884.7]
      ├─ [884.7 - 888.7]
      ├─ [888.7 - 892.7]
      ├─ [892.7 - 896.7]
      ├─ [896.7 - 900.7]
      ├─ [900.7 - 904.7]
      ├─ [904.7 - 908.7]
      ├─ [908.7 - 912.7]
      ├─ [912.7 - 916.7]
      ├─ [916.7 - 920.7]
      ├─ [920.7 - 924.7]
      ├─ [924.7 - 928.7]
      ├─ [928.7 - 932.7]
      ├─ [932.7 - 936.7]
      ├─ [936.7 - 940.7]
      ├─ [940.7 - 944.7]
      ├─ [944.7 - 948.7]
      ├─ [948.7 - 952.7]
      ├─ [952.7 - 956.7]
      ├─ [956.7 - 960.7]
      ├─ [960.7 - 964.7]
      ├─ [964.7 - 968.7]
      ├─ [968.7 - 972.7]
      ├─ [972.7 - 976.7]
      └─ [976.7 - 980.7]

Run: 20231207_AST5_Evo5_ML_SA_40SPD_DIA_SCP_iPSCs_1Cellc_1.raw
   ├─ Vendor: Thermo
   ├─ File: 20231207_AST5_Evo5_ML_SA_40SPD_DIA_SCP_iPSCs_1Cellc_1
   ├─ Path: "\\unicph.domain\groupdir\SUN-CPR-msdata_jvo\MSDATA\2023\12\AST5\20231207_AST5_Evo5_ML_SA_40SPD_DIA_SCP_iPSCs_1Cellc_1.raw"
   ├─ Condition: Not Defined
   ├─ Replicate: 15
   ├─ HTRMS Version: 18.5.231110.55695
   ├─ Protein Databases Used
   │  ├─ Human_uniprot_9606_reviewed_2023
   │  │  ├─ Protein Entries: 20,422
   │  │  ├─ Original File: uniprot_9606_reviewed.fasta
   │  │  ├─ Date Created: 14-August-2023 14:49:28 UTC+0
   │  │  ├─ Date Modified: 13-December-2023 01:35:43 UTC+0
   │  │  └─ Parsing Rule: UniProt FASTA
   │  └─ contaminants_for_Spectronaut
   │     ├─ Protein Entries: 246
   │     ├─ Original File: contaminants_for_Spectronaut.fasta
   │     ├─ Date Created: 13-September-2021 11:38:02 UTC+0
   │     ├─ Date Modified: 13-December-2023 01:35:45 UTC+0
   │     └─ Parsing Rule: WormPep FASTA
   └─ MS2 Method
      ├─ [380.4 - 384.4]
      ├─ [384.4 - 388.4]
      ├─ [388.4 - 392.4]
      ├─ [392.4 - 396.4]
      ├─ [396.4 - 400.4]
      ├─ [400.4 - 404.4]
      ├─ [404.4 - 408.4]
      ├─ [408.4 - 412.4]
      ├─ [412.4 - 416.4]
      ├─ [416.4 - 420.4]
      ├─ [420.4 - 424.4]
      ├─ [424.4 - 428.4]
      ├─ [428.4 - 432.4]
      ├─ [432.4 - 436.4]
      ├─ [436.4 - 440.5]
      ├─ [440.5 - 444.5]
      ├─ [444.5 - 448.5]
      ├─ [448.5 - 452.5]
      ├─ [452.5 - 456.5]
      ├─ [456.5 - 460.5]
      ├─ [460.5 - 464.5]
      ├─ [464.5 - 468.5]
      ├─ [468.5 - 472.5]
      ├─ [472.5 - 476.5]
      ├─ [476.5 - 480.5]
      ├─ [480.5 - 484.5]
      ├─ [484.5 - 488.5]
      ├─ [488.5 - 492.5]
      ├─ [492.5 - 496.5]
      ├─ [496.5 - 500.5]
      ├─ [500.5 - 504.5]
      ├─ [504.5 - 508.5]
      ├─ [508.5 - 512.5]
      ├─ [512.5 - 516.5]
      ├─ [516.5 - 520.5]
      ├─ [520.5 - 524.5]
      ├─ [524.5 - 528.5]
      ├─ [528.5 - 532.5]
      ├─ [532.5 - 536.5]
      ├─ [536.5 - 540.5]
      ├─ [540.5 - 544.5]
      ├─ [544.5 - 548.5]
      ├─ [548.5 - 552.5]
      ├─ [552.5 - 556.5]
      ├─ [556.5 - 560.5]
      ├─ [560.5 - 564.5]
      ├─ [564.5 - 568.5]
      ├─ [568.5 - 572.5]
      ├─ [572.5 - 576.5]
      ├─ [576.5 - 580.5]
      ├─ [580.5 - 584.5]
      ├─ [584.5 - 588.5]
      ├─ [588.5 - 592.5]
      ├─ [592.5 - 596.5]
      ├─ [596.5 - 600.5]
      ├─ [600.5 - 604.5]
      ├─ [604.5 - 608.5]
      ├─ [608.5 - 612.5]
      ├─ [612.5 - 616.5]
      ├─ [616.5 - 620.5]
      ├─ [620.5 - 624.5]
      ├─ [624.5 - 628.5]
      ├─ [628.5 - 632.5]
      ├─ [632.5 - 636.5]
      ├─ [636.5 - 640.5]
      ├─ [640.5 - 644.5]
      ├─ [644.5 - 648.5]
      ├─ [648.5 - 652.5]
      ├─ [652.5 - 656.5]
      ├─ [656.5 - 660.6]
      ├─ [660.6 - 664.6]
      ├─ [664.6 - 668.6]
      ├─ [668.6 - 672.6]
      ├─ [672.6 - 676.6]
      ├─ [676.6 - 680.6]
      ├─ [680.6 - 684.6]
      ├─ [684.6 - 688.6]
      ├─ [688.6 - 692.6]
      ├─ [692.6 - 696.6]
      ├─ [696.6 - 700.6]
      ├─ [700.6 - 704.6]
      ├─ [704.6 - 708.6]
      ├─ [708.6 - 712.6]
      ├─ [712.6 - 716.6]
      ├─ [716.6 - 720.6]
      ├─ [720.6 - 724.6]
      ├─ [724.6 - 728.6]
      ├─ [728.6 - 732.6]
      ├─ [732.6 - 736.6]
      ├─ [736.6 - 740.6]
      ├─ [740.6 - 744.6]
      ├─ [744.6 - 748.6]
      ├─ [748.6 - 752.6]
      ├─ [752.6 - 756.6]
      ├─ [756.6 - 760.6]
      ├─ [760.6 - 764.6]
      ├─ [764.6 - 768.6]
      ├─ [768.6 - 772.6]
      ├─ [772.6 - 776.6]
      ├─ [776.6 - 780.6]
      ├─ [780.6 - 784.6]
      ├─ [784.6 - 788.6]
      ├─ [788.6 - 792.6]
      ├─ [792.6 - 796.6]
      ├─ [796.6 - 800.6]
      ├─ [800.6 - 804.6]
      ├─ [804.6 - 808.6]
      ├─ [808.6 - 812.6]
      ├─ [812.6 - 816.6]
      ├─ [816.6 - 820.6]
      ├─ [820.6 - 824.6]
      ├─ [824.6 - 828.6]
      ├─ [828.6 - 832.6]
      ├─ [832.6 - 836.6]
      ├─ [836.6 - 840.6]
      ├─ [840.6 - 844.6]
      ├─ [844.6 - 848.6]
      ├─ [848.6 - 852.6]
      ├─ [852.6 - 856.6]
      ├─ [856.6 - 860.6]
      ├─ [860.6 - 864.6]
      ├─ [864.6 - 868.6]
      ├─ [868.6 - 872.6]
      ├─ [872.6 - 876.6]
      ├─ [876.6 - 880.7]
      ├─ [880.7 - 884.7]
      ├─ [884.7 - 888.7]
      ├─ [888.7 - 892.7]
      ├─ [892.7 - 896.7]
      ├─ [896.7 - 900.7]
      ├─ [900.7 - 904.7]
      ├─ [904.7 - 908.7]
      ├─ [908.7 - 912.7]
      ├─ [912.7 - 916.7]
      ├─ [916.7 - 920.7]
      ├─ [920.7 - 924.7]
      ├─ [924.7 - 928.7]
      ├─ [928.7 - 932.7]
      ├─ [932.7 - 936.7]
      ├─ [936.7 - 940.7]
      ├─ [940.7 - 944.7]
      ├─ [944.7 - 948.7]
      ├─ [948.7 - 952.7]
      ├─ [952.7 - 956.7]
      ├─ [956.7 - 960.7]
      ├─ [960.7 - 964.7]
      ├─ [964.7 - 968.7]
      ├─ [968.7 - 972.7]
      ├─ [972.7 - 976.7]
      └─ [976.7 - 980.7]

[END-SETUP]

[BEGIN-LOG]
INFO:    [25/03/2024 14:13:58] -> Initializing Pipeline...
INFO:    [25/03/2024 14:13:58] -> Loading...
INFO:    [12/12/2023 20:29:23] -> Initializing Pipeline...
INFO:    [12/12/2023 20:29:23] -> Preprocessing Run #1 of 15...
INFO:    [12/12/2023 20:29:24] -> Searching DIA with Pulsar...
INFO:    [12/12/2023 20:29:25] -> Initialize Pipeline...
INFO:    [12/12/2023 20:29:25] -> Initialize Pipeline
INFO:    [12/12/2023 20:29:46] -> Initialize Pipeline...
INFO:    [12/12/2023 20:29:46] -> Creating Experiment Environment
INFO:    [12/12/2023 20:29:46] -> SuperRun 1/15: Initializing (20231207_AST5_Evo5_ML_SA_40SPD_DIA_SCP_iPSCs_20Cellc_3.raw)
INFO:    [12/12/2023 20:29:46] -> Run 1/15: Organizing Data from Run
INFO:    [12/12/2023 20:29:46] -> Run 1/15: Creating Calibration Search Space...
INFO:    [12/12/2023 20:29:47] -> Run 1/15: Creating Search Space...
INFO:    [12/12/2023 20:29:47] -> Size of search space [MB]: 0
INFO:    [12/12/2023 20:29:47] -> Number of IMPGs in search space: 0
INFO:    [12/12/2023 20:29:47] -> Run 1/15: MS2 Index Generation
INFO:    [12/12/2023 20:29:49] -> MS2 Index Generation Time: 2.09s
INFO:    [12/12/2023 20:29:49] -> Run 1/15: Method-Specific Pre-Processing...
INFO:    [12/12/2023 20:29:51] -> Initializing...
INFO:    [12/12/2023 20:31:31] -> Finalizing HTRMS File...
INFO:    [12/12/2023 20:37:52] -> Processed in 8m
INFO:    [12/12/2023 20:37:54] -> Done
INFO:    [12/12/2023 20:37:54] -> Run 1/15: Process Raw File...
INFO:    [12/12/2023 20:38:44] -> Run 1/15: Preparing Partitions...
INFO:    [12/12/2023 20:38:44] -> Part 1/1 - Run 1/15: Preparing Calibration Searches...
INFO:    [12/12/2023 20:38:46] -> Part 1/1 - Run 1/15: First Pass Calibration Search...
INFO:    [12/12/2023 20:38:54] -> Part 1/1 - Run 1/15: Calibration Search...
INFO:    [12/12/2023 20:39:11] -> The number of PSMs identified during calibration with FDR <= 0.01 is 4731 [16.9s]
INFO:    [12/12/2023 20:39:44] -> Part 1/1 - Run 1/15: Preparing Main Search...
INFO:    [12/12/2023 20:39:46] -> Part 1/1 - Run 1/15: Main Search...
INFO:    [12/12/2023 20:48:17] -> Extracting 436883 MS1 XICs
INFO:    [12/12/2023 20:51:09] -> Run 1/15: Cleaning Up Run..
INFO:    [12/12/2023 20:51:09] -> SuperRun 2/15: Initializing (20231207_AST5_Evo5_ML_SA_40SPD_DIA_SCP_iPSCs_20Cellc_2.raw)
INFO:    [12/12/2023 20:51:09] -> Run 2/15: Organizing Data from Run
INFO:    [12/12/2023 20:51:09] -> Run 2/15: Creating Calibration Search Space...
INFO:    [12/12/2023 20:51:09] -> Run 2/15: Creating Search Space...
INFO:    [12/12/2023 20:51:09] -> Size of search space [MB]: 0
INFO:    [12/12/2023 20:51:09] -> Number of IMPGs in search space: 0
INFO:    [12/12/2023 20:51:09] -> Run 2/15: MS2 Index Generation
INFO:    [12/12/2023 20:51:11] -> MS2 Index Generation Time: 2.02s
INFO:    [12/12/2023 20:51:11] -> Run 2/15: Method-Specific Pre-Processing...
INFO:    [12/12/2023 20:51:13] -> Initializing...
INFO:    [12/12/2023 20:52:50] -> Finalizing HTRMS File...
INFO:    [12/12/2023 20:58:40] -> Processed in 7.4m
INFO:    [12/12/2023 20:58:41] -> Done
INFO:    [12/12/2023 20:58:41] -> Run 2/15: Process Raw File...
INFO:    [12/12/2023 20:59:22] -> Run 2/15: Preparing Partitions...
INFO:    [12/12/2023 20:59:22] -> Part 1/1 - Run 2/15: Preparing Calibration Searches...
INFO:    [12/12/2023 20:59:24] -> Part 1/1 - Run 2/15: First Pass Calibration Search...
INFO:    [12/12/2023 20:59:28] -> Part 1/1 - Run 2/15: Calibration Search...
INFO:    [12/12/2023 20:59:57] -> The number of PSMs identified during calibration with FDR <= 0.01 is 13551 [29.3s]
INFO:    [12/12/2023 21:00:34] -> Part 1/1 - Run 2/15: Preparing Main Search...
INFO:    [12/12/2023 21:00:36] -> Part 1/1 - Run 2/15: Main Search...
INFO:    [12/12/2023 21:04:40] -> Extracting 219092 MS1 XICs
INFO:    [12/12/2023 21:06:11] -> Run 2/15: Cleaning Up Run..
INFO:    [12/12/2023 21:06:11] -> SuperRun 3/15: Initializing (20231207_AST5_Evo5_ML_SA_40SPD_DIA_SCP_iPSCs_20Cellc_1.raw)
INFO:    [12/12/2023 21:06:11] -> Run 3/15: Organizing Data from Run
INFO:    [12/12/2023 21:06:11] -> Run 3/15: Creating Calibration Search Space...
INFO:    [12/12/2023 21:06:11] -> Run 3/15: Creating Search Space...
INFO:    [12/12/2023 21:06:11] -> Size of search space [MB]: 0
INFO:    [12/12/2023 21:06:11] -> Number of IMPGs in search space: 0
INFO:    [12/12/2023 21:06:11] -> Run 3/15: MS2 Index Generation
INFO:    [12/12/2023 21:06:13] -> MS2 Index Generation Time: 1.96s
INFO:    [12/12/2023 21:06:13] -> Run 3/15: Method-Specific Pre-Processing...
INFO:    [12/12/2023 21:06:14] -> Initializing...
INFO:    [12/12/2023 21:07:59] -> Finalizing HTRMS File...
INFO:    [12/12/2023 21:14:03] -> Processed in 7.8m
INFO:    [12/12/2023 21:14:05] -> Done
INFO:    [12/12/2023 21:14:05] -> Run 3/15: Process Raw File...
INFO:    [12/12/2023 21:14:50] -> Run 3/15: Preparing Partitions...
INFO:    [12/12/2023 21:14:50] -> Part 1/1 - Run 3/15: Preparing Calibration Searches...
INFO:    [12/12/2023 21:14:52] -> Part 1/1 - Run 3/15: First Pass Calibration Search...
INFO:    [12/12/2023 21:14:59] -> Part 1/1 - Run 3/15: Calibration Search...
INFO:    [12/12/2023 21:15:10] -> The number of PSMs identified during calibration with FDR <= 0.01 is 5017 [10.7s]
INFO:    [12/12/2023 21:15:42] -> Part 1/1 - Run 3/15: Preparing Main Search...
INFO:    [12/12/2023 21:15:44] -> Part 1/1 - Run 3/15: Main Search...
INFO:    [12/12/2023 21:20:08] -> Extracting 353096 MS1 XICs
INFO:    [12/12/2023 21:22:20] -> Run 3/15: Cleaning Up Run..
INFO:    [12/12/2023 21:22:20] -> SuperRun 4/15: Initializing (20231207_AST5_Evo5_ML_SA_40SPD_DIA_SCP_iPSCs_1Cellc_12.raw)
INFO:    [12/12/2023 21:22:20] -> Run 4/15: Organizing Data from Run
INFO:    [12/12/2023 21:22:20] -> Run 4/15: Creating Calibration Search Space...
INFO:    [12/12/2023 21:22:20] -> Run 4/15: Creating Search Space...
INFO:    [12/12/2023 21:22:20] -> Size of search space [MB]: 0
INFO:    [12/12/2023 21:22:20] -> Number of IMPGs in search space: 0
INFO:    [12/12/2023 21:22:20] -> Run 4/15: MS2 Index Generation
INFO:    [12/12/2023 21:22:22] -> MS2 Index Generation Time: 2.08s
INFO:    [12/12/2023 21:22:22] -> Run 4/15: Method-Specific Pre-Processing...
INFO:    [12/12/2023 21:22:23] -> Initializing...
INFO:    [12/12/2023 21:23:53] -> Finalizing HTRMS File...
INFO:    [12/12/2023 21:29:23] -> Processed in 7m
INFO:    [12/12/2023 21:29:25] -> Done
INFO:    [12/12/2023 21:29:25] -> Run 4/15: Process Raw File...
INFO:    [12/12/2023 21:30:00] -> Run 4/15: Preparing Partitions...
INFO:    [12/12/2023 21:30:00] -> Part 1/1 - Run 4/15: Preparing Calibration Searches...
INFO:    [12/12/2023 21:30:02] -> Part 1/1 - Run 4/15: First Pass Calibration Search...
INFO:    [12/12/2023 21:30:08] -> Part 1/1 - Run 4/15: Calibration Search...
INFO:    [12/12/2023 21:30:27] -> The number of PSMs identified during calibration with FDR <= 0.01 is 6815 [18.4s]
INFO:    [12/12/2023 21:31:02] -> Part 1/1 - Run 4/15: Preparing Main Search...
INFO:    [12/12/2023 21:31:04] -> Part 1/1 - Run 4/15: Main Search...
INFO:    [12/12/2023 21:33:28] -> Extracting 147157 MS1 XICs
INFO:    [12/12/2023 21:34:27] -> Run 4/15: Cleaning Up Run..
INFO:    [12/12/2023 21:34:27] -> SuperRun 5/15: Initializing (20231207_AST5_Evo5_ML_SA_40SPD_DIA_SCP_iPSCs_1Cellc_11.raw)
INFO:    [12/12/2023 21:34:27] -> Run 5/15: Organizing Data from Run
INFO:    [12/12/2023 21:34:27] -> Run 5/15: Creating Calibration Search Space...
INFO:    [12/12/2023 21:34:27] -> Run 5/15: Creating Search Space...
INFO:    [12/12/2023 21:34:27] -> Size of search space [MB]: 0
INFO:    [12/12/2023 21:34:27] -> Number of IMPGs in search space: 0
INFO:    [12/12/2023 21:34:27] -> Run 5/15: MS2 Index Generation
INFO:    [12/12/2023 21:34:29] -> MS2 Index Generation Time: 1.89s
INFO:    [12/12/2023 21:34:29] -> Run 5/15: Method-Specific Pre-Processing...
INFO:    [12/12/2023 21:34:30] -> Initializing...
INFO:    [12/12/2023 21:35:57] -> Finalizing HTRMS File...
INFO:    [12/12/2023 21:41:16] -> Processed in 6.8m
INFO:    [12/12/2023 21:41:17] -> Done
INFO:    [12/12/2023 21:41:17] -> Run 5/15: Process Raw File...
INFO:    [12/12/2023 21:41:54] -> Run 5/15: Preparing Partitions...
INFO:    [12/12/2023 21:41:54] -> Part 1/1 - Run 5/15: Preparing Calibration Searches...
INFO:    [12/12/2023 21:41:56] -> Part 1/1 - Run 5/15: First Pass Calibration Search...
INFO:    [12/12/2023 21:42:02] -> Part 1/1 - Run 5/15: Calibration Search...
INFO:    [12/12/2023 21:42:11] -> The number of PSMs identified during calibration with FDR <= 0.01 is 3081 [9.2s]
INFO:    [12/12/2023 21:42:14] -> Part 1/1 - Run 5/15: Preparing Main Search...
INFO:    [12/12/2023 21:42:16] -> Part 1/1 - Run 5/15: Main Search...
INFO:    [12/12/2023 21:45:58] -> Extracting 233021 MS1 XICs
INFO:    [12/12/2023 21:47:27] -> Run 5/15: Cleaning Up Run..
INFO:    [12/12/2023 21:47:27] -> SuperRun 6/15: Initializing (20231207_AST5_Evo5_ML_SA_40SPD_DIA_SCP_iPSCs_1Cellc_10.raw)
INFO:    [12/12/2023 21:47:27] -> Run 6/15: Organizing Data from Run
INFO:    [12/12/2023 21:47:27] -> Run 6/15: Creating Calibration Search Space...
INFO:    [12/12/2023 21:47:27] -> Run 6/15: Creating Search Space...
INFO:    [12/12/2023 21:47:27] -> Size of search space [MB]: 0
INFO:    [12/12/2023 21:47:27] -> Number of IMPGs in search space: 0
INFO:    [12/12/2023 21:47:27] -> Run 6/15: MS2 Index Generation
INFO:    [12/12/2023 21:47:29] -> MS2 Index Generation Time: 1.78s
INFO:    [12/12/2023 21:47:29] -> Run 6/15: Method-Specific Pre-Processing...
INFO:    [12/12/2023 21:47:30] -> Initializing...
INFO:    [12/12/2023 21:48:59] -> Finalizing HTRMS File...
INFO:    [12/12/2023 21:54:13] -> Processed in 6.7m
INFO:    [12/12/2023 21:54:14] -> Done
INFO:    [12/12/2023 21:54:14] -> Run 6/15: Process Raw File...
INFO:    [12/12/2023 21:54:49] -> Run 6/15: Preparing Partitions...
INFO:    [12/12/2023 21:54:49] -> Part 1/1 - Run 6/15: Preparing Calibration Searches...
INFO:    [12/12/2023 21:54:51] -> Part 1/1 - Run 6/15: First Pass Calibration Search...
INFO:    [12/12/2023 21:54:56] -> Part 1/1 - Run 6/15: Calibration Search...
INFO:    [12/12/2023 21:55:17] -> The number of PSMs identified during calibration with FDR <= 0.01 is 5438 [21.3s]
INFO:    [12/12/2023 21:55:51] -> Part 1/1 - Run 6/15: Preparing Main Search...
INFO:    [12/12/2023 21:55:53] -> Part 1/1 - Run 6/15: Main Search...
INFO:    [12/12/2023 21:58:07] -> Extracting 151736 MS1 XICs
INFO:    [12/12/2023 21:59:13] -> Run 6/15: Cleaning Up Run..
INFO:    [12/12/2023 21:59:14] -> SuperRun 7/15: Initializing (20231207_AST5_Evo5_ML_SA_40SPD_DIA_SCP_iPSCs_1Cellc_9.raw)
INFO:    [12/12/2023 21:59:14] -> Run 7/15: Organizing Data from Run
INFO:    [12/12/2023 21:59:14] -> Run 7/15: Creating Calibration Search Space...
INFO:    [12/12/2023 21:59:14] -> Run 7/15: Creating Search Space...
INFO:    [12/12/2023 21:59:14] -> Size of search space [MB]: 0
INFO:    [12/12/2023 21:59:14] -> Number of IMPGs in search space: 0
INFO:    [12/12/2023 21:59:14] -> Run 7/15: MS2 Index Generation
INFO:    [12/12/2023 21:59:16] -> MS2 Index Generation Time: 1.94s
INFO:    [12/12/2023 21:59:16] -> Run 7/15: Method-Specific Pre-Processing...
INFO:    [12/12/2023 21:59:18] -> Initializing...
INFO:    [12/12/2023 22:00:38] -> Finalizing HTRMS File...
INFO:    [12/12/2023 22:06:14] -> Processed in 6.9m
INFO:    [12/12/2023 22:06:16] -> Done
INFO:    [12/12/2023 22:06:16] -> Run 7/15: Process Raw File...
INFO:    [12/12/2023 22:06:52] -> Run 7/15: Preparing Partitions...
INFO:    [12/12/2023 22:06:52] -> Part 1/1 - Run 7/15: Preparing Calibration Searches...
INFO:    [12/12/2023 22:06:54] -> Part 1/1 - Run 7/15: First Pass Calibration Search...
INFO:    [12/12/2023 22:06:59] -> Part 1/1 - Run 7/15: Calibration Search...
INFO:    [12/12/2023 22:07:21] -> The number of PSMs identified during calibration with FDR <= 0.01 is 6801 [21.3s]
INFO:    [12/12/2023 22:07:56] -> Part 1/1 - Run 7/15: Preparing Main Search...
INFO:    [12/12/2023 22:07:58] -> Part 1/1 - Run 7/15: Main Search...
INFO:    [12/12/2023 22:11:43] -> Extracting 209352 MS1 XICs
INFO:    [12/12/2023 22:13:07] -> Run 7/15: Cleaning Up Run..
INFO:    [12/12/2023 22:13:07] -> SuperRun 8/15: Initializing (20231207_AST5_Evo5_ML_SA_40SPD_DIA_SCP_iPSCs_1Cellc_8.raw)
INFO:    [12/12/2023 22:13:07] -> Run 8/15: Organizing Data from Run
INFO:    [12/12/2023 22:13:07] -> Run 8/15: Creating Calibration Search Space...
INFO:    [12/12/2023 22:13:07] -> Run 8/15: Creating Search Space...
INFO:    [12/12/2023 22:13:07] -> Size of search space [MB]: 0
INFO:    [12/12/2023 22:13:07] -> Number of IMPGs in search space: 0
INFO:    [12/12/2023 22:13:07] -> Run 8/15: MS2 Index Generation
INFO:    [12/12/2023 22:13:09] -> MS2 Index Generation Time: 2.09s
INFO:    [12/12/2023 22:13:09] -> Run 8/15: Method-Specific Pre-Processing...
INFO:    [12/12/2023 22:13:10] -> Initializing...
INFO:    [12/12/2023 22:14:30] -> Finalizing HTRMS File...
INFO:    [12/12/2023 22:19:53] -> Processed in 6.7m
INFO:    [12/12/2023 22:19:54] -> Done
INFO:    [12/12/2023 22:19:54] -> Run 8/15: Process Raw File...
INFO:    [12/12/2023 22:20:30] -> Run 8/15: Preparing Partitions...
INFO:    [12/12/2023 22:20:31] -> Part 1/1 - Run 8/15: Preparing Calibration Searches...
INFO:    [12/12/2023 22:20:33] -> Part 1/1 - Run 8/15: First Pass Calibration Search...
INFO:    [12/12/2023 22:20:38] -> Part 1/1 - Run 8/15: Calibration Search...
INFO:    [12/12/2023 22:20:57] -> The number of PSMs identified during calibration with FDR <= 0.01 is 6069 [19.6s]
INFO:    [12/12/2023 22:21:32] -> Part 1/1 - Run 8/15: Preparing Main Search...
INFO:    [12/12/2023 22:21:34] -> Part 1/1 - Run 8/15: Main Search...
INFO:    [12/12/2023 22:24:50] -> Extracting 194822 MS1 XICs
INFO:    [12/12/2023 22:26:07] -> Run 8/15: Cleaning Up Run..
INFO:    [12/12/2023 22:26:07] -> SuperRun 9/15: Initializing (20231207_AST5_Evo5_ML_SA_40SPD_DIA_SCP_iPSCs_1Cellc_7.raw)
INFO:    [12/12/2023 22:26:07] -> Run 9/15: Organizing Data from Run
INFO:    [12/12/2023 22:26:07] -> Run 9/15: Creating Calibration Search Space...
INFO:    [12/12/2023 22:26:07] -> Run 9/15: Creating Search Space...
INFO:    [12/12/2023 22:26:07] -> Size of search space [MB]: 0
INFO:    [12/12/2023 22:26:07] -> Number of IMPGs in search space: 0
INFO:    [12/12/2023 22:26:07] -> Run 9/15: MS2 Index Generation
INFO:    [12/12/2023 22:26:09] -> MS2 Index Generation Time: 1.93s
INFO:    [12/12/2023 22:26:09] -> Run 9/15: Method-Specific Pre-Processing...
INFO:    [12/12/2023 22:26:10] -> Initializing...
INFO:    [12/12/2023 22:27:28] -> Finalizing HTRMS File...
INFO:    [12/12/2023 22:32:52] -> Processed in 6.7m
INFO:    [12/12/2023 22:32:54] -> Done
INFO:    [12/12/2023 22:32:54] -> Run 9/15: Process Raw File...
INFO:    [12/12/2023 22:33:31] -> Run 9/15: Preparing Partitions...
INFO:    [12/12/2023 22:33:31] -> Part 1/1 - Run 9/15: Preparing Calibration Searches...
INFO:    [12/12/2023 22:33:33] -> Part 1/1 - Run 9/15: First Pass Calibration Search...
INFO:    [12/12/2023 22:33:38] -> Part 1/1 - Run 9/15: Calibration Search...
INFO:    [12/12/2023 22:33:56] -> The number of PSMs identified during calibration with FDR <= 0.01 is 5812 [18.2s]
INFO:    [12/12/2023 22:34:32] -> Part 1/1 - Run 9/15: Preparing Main Search...
INFO:    [12/12/2023 22:34:34] -> Part 1/1 - Run 9/15: Main Search...
INFO:    [12/12/2023 22:37:24] -> Extracting 152684 MS1 XICs
INFO:    [12/12/2023 22:38:23] -> Run 9/15: Cleaning Up Run..
INFO:    [12/12/2023 22:38:23] -> SuperRun 10/15: Initializing (20231207_AST5_Evo5_ML_SA_40SPD_DIA_SCP_iPSCs_1Cellc_6.raw)
INFO:    [12/12/2023 22:38:23] -> Run 10/15: Organizing Data from Run
INFO:    [12/12/2023 22:38:23] -> Run 10/15: Creating Calibration Search Space...
INFO:    [12/12/2023 22:38:23] -> Run 10/15: Creating Search Space...
INFO:    [12/12/2023 22:38:23] -> Size of search space [MB]: 0
INFO:    [12/12/2023 22:38:23] -> Number of IMPGs in search space: 0
INFO:    [12/12/2023 22:38:23] -> Run 10/15: MS2 Index Generation
INFO:    [12/12/2023 22:38:25] -> MS2 Index Generation Time: 2.03s
INFO:    [12/12/2023 22:38:25] -> Run 10/15: Method-Specific Pre-Processing...
INFO:    [12/12/2023 22:38:27] -> Initializing...
INFO:    [12/12/2023 22:39:47] -> Finalizing HTRMS File...
INFO:    [12/12/2023 22:45:10] -> Processed in 6.7m
INFO:    [12/12/2023 22:45:11] -> Done
INFO:    [12/12/2023 22:45:11] -> Run 10/15: Process Raw File...
INFO:    [12/12/2023 22:45:47] -> Run 10/15: Preparing Partitions...
INFO:    [12/12/2023 22:45:47] -> Part 1/1 - Run 10/15: Preparing Calibration Searches...
INFO:    [12/12/2023 22:45:49] -> Part 1/1 - Run 10/15: First Pass Calibration Search...
INFO:    [12/12/2023 22:45:55] -> Part 1/1 - Run 10/15: Calibration Search...
INFO:    [12/12/2023 22:46:05] -> The number of PSMs identified during calibration with FDR <= 0.01 is 1952 [10s]
INFO:    [12/12/2023 22:46:06] -> Part 1/1 - Run 10/15: Preparing Main Search...
INFO:    [12/12/2023 22:46:08] -> Part 1/1 - Run 10/15: Main Search...
INFO:    [12/12/2023 22:48:51] -> Extracting 145607 MS1 XICs
INFO:    [12/12/2023 22:49:46] -> Run 10/15: Cleaning Up Run..
INFO:    [12/12/2023 22:49:46] -> SuperRun 11/15: Initializing (20231207_AST5_Evo5_ML_SA_40SPD_DIA_SCP_iPSCs_1Cellc_5.raw)
INFO:    [12/12/2023 22:49:46] -> Run 11/15: Organizing Data from Run
INFO:    [12/12/2023 22:49:46] -> Run 11/15: Creating Calibration Search Space...
INFO:    [12/12/2023 22:49:46] -> Run 11/15: Creating Search Space...
INFO:    [12/12/2023 22:49:46] -> Size of search space [MB]: 0
INFO:    [12/12/2023 22:49:46] -> Number of IMPGs in search space: 0
INFO:    [12/12/2023 22:49:46] -> Run 11/15: MS2 Index Generation
INFO:    [12/12/2023 22:49:48] -> MS2 Index Generation Time: 2.12s
INFO:    [12/12/2023 22:49:48] -> Run 11/15: Method-Specific Pre-Processing...
INFO:    [12/12/2023 22:49:50] -> Initializing...
INFO:    [12/12/2023 22:51:17] -> Finalizing HTRMS File...
INFO:    [12/12/2023 22:56:52] -> Processed in 7m
INFO:    [12/12/2023 22:56:54] -> Done
INFO:    [12/12/2023 22:56:54] -> Run 11/15: Process Raw File...
INFO:    [12/12/2023 22:57:29] -> Run 11/15: Preparing Partitions...
INFO:    [12/12/2023 22:57:29] -> Part 1/1 - Run 11/15: Preparing Calibration Searches...
INFO:    [12/12/2023 22:57:32] -> Part 1/1 - Run 11/15: First Pass Calibration Search...
INFO:    [12/12/2023 22:57:36] -> Part 1/1 - Run 11/15: Calibration Search...
INFO:    [12/12/2023 22:57:43] -> The number of PSMs identified during calibration with FDR <= 0.01 is 2353 [6.9s]
INFO:    [12/12/2023 22:57:45] -> Part 1/1 - Run 11/15: Preparing Main Search...
INFO:    [12/12/2023 22:57:47] -> Part 1/1 - Run 11/15: Main Search...
INFO:    [12/12/2023 23:00:06] -> Extracting 135613 MS1 XICs
INFO:    [12/12/2023 23:00:57] -> Run 11/15: Cleaning Up Run..
INFO:    [12/12/2023 23:00:57] -> SuperRun 12/15: Initializing (20231207_AST5_Evo5_ML_SA_40SPD_DIA_SCP_iPSCs_1Cellc_4.raw)
INFO:    [12/12/2023 23:00:57] -> Run 12/15: Organizing Data from Run
INFO:    [12/12/2023 23:00:57] -> Run 12/15: Creating Calibration Search Space...
INFO:    [12/12/2023 23:00:57] -> Run 12/15: Creating Search Space...
INFO:    [12/12/2023 23:00:57] -> Size of search space [MB]: 0
INFO:    [12/12/2023 23:00:57] -> Number of IMPGs in search space: 0
INFO:    [12/12/2023 23:00:57] -> Run 12/15: MS2 Index Generation
INFO:    [12/12/2023 23:00:59] -> MS2 Index Generation Time: 1.73s
INFO:    [12/12/2023 23:00:59] -> Run 12/15: Method-Specific Pre-Processing...
INFO:    [12/12/2023 23:01:00] -> Initializing...
INFO:    [12/12/2023 23:02:31] -> Finalizing HTRMS File...
INFO:    [12/12/2023 23:08:04] -> Processed in 7.1m
INFO:    [12/12/2023 23:08:06] -> Done
INFO:    [12/12/2023 23:08:06] -> Run 12/15: Process Raw File...
INFO:    [12/12/2023 23:08:42] -> Run 12/15: Preparing Partitions...
INFO:    [12/12/2023 23:08:42] -> Part 1/1 - Run 12/15: Preparing Calibration Searches...
INFO:    [12/12/2023 23:08:44] -> Part 1/1 - Run 12/15: First Pass Calibration Search...
INFO:    [12/12/2023 23:08:48] -> Part 1/1 - Run 12/15: Calibration Search...
INFO:    [12/12/2023 23:09:06] -> The number of PSMs identified during calibration with FDR <= 0.01 is 3923 [18.4s]
INFO:    [12/12/2023 23:09:38] -> Part 1/1 - Run 12/15: Preparing Main Search...
INFO:    [12/12/2023 23:09:40] -> Part 1/1 - Run 12/15: Main Search...
INFO:    [12/12/2023 23:11:56] -> Extracting 114303 MS1 XICs
INFO:    [12/12/2023 23:12:45] -> Run 12/15: Cleaning Up Run..
INFO:    [12/12/2023 23:12:47] -> SuperRun 13/15: Initializing (20231207_AST5_Evo5_ML_SA_40SPD_DIA_SCP_iPSCs_1Cellc_3.raw)
INFO:    [12/12/2023 23:12:47] -> Run 13/15: Organizing Data from Run
INFO:    [12/12/2023 23:12:47] -> Run 13/15: Creating Calibration Search Space...
INFO:    [12/12/2023 23:12:47] -> Run 13/15: Creating Search Space...
INFO:    [12/12/2023 23:12:47] -> Size of search space [MB]: 0
INFO:    [12/12/2023 23:12:47] -> Number of IMPGs in search space: 0
INFO:    [12/12/2023 23:12:47] -> Run 13/15: MS2 Index Generation
INFO:    [12/12/2023 23:12:48] -> MS2 Index Generation Time: 1.61s
INFO:    [12/12/2023 23:12:48] -> Run 13/15: Method-Specific Pre-Processing...
INFO:    [12/12/2023 23:12:50] -> Initializing...
INFO:    [12/12/2023 23:14:23] -> Finalizing HTRMS File...
INFO:    [12/12/2023 23:20:01] -> Processed in 7.2m
INFO:    [12/12/2023 23:20:02] -> Done
INFO:    [12/12/2023 23:20:02] -> Run 13/15: Process Raw File...
INFO:    [12/12/2023 23:20:42] -> Run 13/15: Preparing Partitions...
INFO:    [12/12/2023 23:20:42] -> Part 1/1 - Run 13/15: Preparing Calibration Searches...
INFO:    [12/12/2023 23:20:44] -> Part 1/1 - Run 13/15: First Pass Calibration Search...
INFO:    [12/12/2023 23:20:48] -> Part 1/1 - Run 13/15: Calibration Search...
INFO:    [12/12/2023 23:21:11] -> The number of PSMs identified during calibration with FDR <= 0.01 is 6052 [22.7s]
INFO:    [12/12/2023 23:21:45] -> Part 1/1 - Run 13/15: Preparing Main Search...
INFO:    [12/12/2023 23:21:47] -> Part 1/1 - Run 13/15: Main Search...
INFO:    [12/12/2023 23:24:54] -> Extracting 156442 MS1 XICs
INFO:    [12/12/2023 23:25:56] -> Run 13/15: Cleaning Up Run..
INFO:    [12/12/2023 23:25:56] -> SuperRun 14/15: Initializing (20231207_AST5_Evo5_ML_SA_40SPD_DIA_SCP_iPSCs_1Cellc_2.raw)
INFO:    [12/12/2023 23:25:56] -> Run 14/15: Organizing Data from Run
INFO:    [12/12/2023 23:25:56] -> Run 14/15: Creating Calibration Search Space...
INFO:    [12/12/2023 23:25:56] -> Run 14/15: Creating Search Space...
INFO:    [12/12/2023 23:25:56] -> Size of search space [MB]: 0
INFO:    [12/12/2023 23:25:56] -> Number of IMPGs in search space: 0
INFO:    [12/12/2023 23:25:56] -> Run 14/15: MS2 Index Generation
INFO:    [12/12/2023 23:25:58] -> MS2 Index Generation Time: 2.09s
INFO:    [12/12/2023 23:25:58] -> Run 14/15: Method-Specific Pre-Processing...
INFO:    [12/12/2023 23:25:59] -> Initializing...
INFO:    [12/12/2023 23:27:27] -> Finalizing HTRMS File...
INFO:    [12/12/2023 23:32:53] -> Processed in 6.9m
INFO:    [12/12/2023 23:32:54] -> Done
INFO:    [12/12/2023 23:32:54] -> Run 14/15: Process Raw File...
INFO:    [12/12/2023 23:33:34] -> Run 14/15: Preparing Partitions...
INFO:    [12/12/2023 23:33:34] -> Part 1/1 - Run 14/15: Preparing Calibration Searches...
INFO:    [12/12/2023 23:33:36] -> Part 1/1 - Run 14/15: First Pass Calibration Search...
INFO:    [12/12/2023 23:33:42] -> Part 1/1 - Run 14/15: Calibration Search...
INFO:    [12/12/2023 23:33:59] -> The number of PSMs identified during calibration with FDR <= 0.01 is 5417 [17.4s]
INFO:    [12/12/2023 23:34:33] -> Part 1/1 - Run 14/15: Preparing Main Search...
INFO:    [12/12/2023 23:34:35] -> Part 1/1 - Run 14/15: Main Search...
INFO:    [12/12/2023 23:37:48] -> Extracting 172486 MS1 XICs
INFO:    [12/12/2023 23:38:54] -> Run 14/15: Cleaning Up Run..
INFO:    [12/12/2023 23:38:54] -> SuperRun 15/15: Initializing (20231207_AST5_Evo5_ML_SA_40SPD_DIA_SCP_iPSCs_1Cellc_1.raw)
INFO:    [12/12/2023 23:38:54] -> Run 15/15: Organizing Data from Run
INFO:    [12/12/2023 23:38:54] -> Run 15/15: Creating Calibration Search Space...
INFO:    [12/12/2023 23:38:54] -> Run 15/15: Creating Search Space...
INFO:    [12/12/2023 23:38:54] -> Size of search space [MB]: 0
INFO:    [12/12/2023 23:38:54] -> Number of IMPGs in search space: 0
INFO:    [12/12/2023 23:38:54] -> Run 15/15: MS2 Index Generation
INFO:    [12/12/2023 23:38:55] -> MS2 Index Generation Time: 1.81s
INFO:    [12/12/2023 23:38:55] -> Run 15/15: Method-Specific Pre-Processing...
INFO:    [12/12/2023 23:38:57] -> Initializing...
INFO:    [12/12/2023 23:40:32] -> Finalizing HTRMS File...
INFO:    [12/12/2023 23:46:17] -> Processed in 7.3m
INFO:    [12/12/2023 23:46:18] -> Done
INFO:    [12/12/2023 23:46:18] -> Run 15/15: Process Raw File...
INFO:    [12/12/2023 23:47:00] -> Run 15/15: Preparing Partitions...
INFO:    [12/12/2023 23:47:00] -> Part 1/1 - Run 15/15: Preparing Calibration Searches...
INFO:    [12/12/2023 23:47:02] -> Part 1/1 - Run 15/15: First Pass Calibration Search...
INFO:    [12/12/2023 23:47:08] -> Part 1/1 - Run 15/15: Calibration Search...
INFO:    [12/12/2023 23:47:29] -> The number of PSMs identified during calibration with FDR <= 0.01 is 7357 [21.7s]
INFO:    [12/12/2023 23:48:05] -> Part 1/1 - Run 15/15: Preparing Main Search...
INFO:    [12/12/2023 23:48:07] -> Part 1/1 - Run 15/15: Main Search...
INFO:    [12/12/2023 23:51:34] -> Extracting 170674 MS1 XICs
INFO:    [12/12/2023 23:52:40] -> Run 15/15: Cleaning Up Run..
INFO:    [12/12/2023 23:52:47] -> Remove Aborted Runs (if any) from the Experiment...
INFO:    [12/12/2023 23:52:47] -> Score Post-Processing
INFO:    [12/12/2023 23:54:44] -> Score Post-Processing: 1.95m
INFO:    [12/12/2023 23:54:44] -> PSM FDR...
INFO:    [12/12/2023 23:55:51] -> PSM FDR: 1.13m
INFO:    [12/12/2023 23:55:51] -> Converting to non-redundant data structure...
INFO:    [12/12/2023 23:56:11] -> Performing Peptide FDR...
INFO:    [12/12/2023 23:56:16] -> Performing Protein Inference...
INFO:    [12/12/2023 23:56:17] -> Performing Protein FDR...
INFO:    [12/12/2023 23:56:19] -> Calculating Result Values at Run and Experiment Level...
INFO:    [12/12/2023 23:56:34] -> Pulsar identified 487656 PSMs, 45032 stripped sequences, 56037 peptide precursors, 4833 protein groups.
INFO:    [12/12/2023 23:56:34] -> Selecting Data For Quantification...
INFO:    [12/12/2023 23:56:34] -> Calculating Quantities...
INFO:    [12/12/2023 23:56:45] -> Identifying Calibration Peptides...
INFO:    [12/12/2023 23:56:46] -> iRT Calibration...
INFO:    [12/12/2023 23:57:00] -> Performing directDIA+ search...
INFO:    [12/12/2023 23:58:29] -> Generating directDIA+ search space
INFO:    [13/12/2023 00:02:57] -> directDIA+ search: 20231207_AST5_Evo5_ML_SA_40SPD_DIA_SCP_iPSCs_20Cellc_3.raw
INFO:    [13/12/2023 00:06:32] -> directDIA+ search: 20231207_AST5_Evo5_ML_SA_40SPD_DIA_SCP_iPSCs_20Cellc_2.raw
INFO:    [13/12/2023 00:08:48] -> directDIA+ search: 20231207_AST5_Evo5_ML_SA_40SPD_DIA_SCP_iPSCs_20Cellc_1.raw
INFO:    [13/12/2023 00:11:35] -> directDIA+ search: 20231207_AST5_Evo5_ML_SA_40SPD_DIA_SCP_iPSCs_1Cellc_12.raw
INFO:    [13/12/2023 00:13:31] -> directDIA+ search: 20231207_AST5_Evo5_ML_SA_40SPD_DIA_SCP_iPSCs_1Cellc_11.raw
INFO:    [13/12/2023 00:15:32] -> directDIA+ search: 20231207_AST5_Evo5_ML_SA_40SPD_DIA_SCP_iPSCs_1Cellc_10.raw
INFO:    [13/12/2023 00:17:32] -> directDIA+ search: 20231207_AST5_Evo5_ML_SA_40SPD_DIA_SCP_iPSCs_1Cellc_9.raw
INFO:    [13/12/2023 00:19:38] -> directDIA+ search: 20231207_AST5_Evo5_ML_SA_40SPD_DIA_SCP_iPSCs_1Cellc_8.raw
INFO:    [13/12/2023 00:21:37] -> directDIA+ search: 20231207_AST5_Evo5_ML_SA_40SPD_DIA_SCP_iPSCs_1Cellc_7.raw
INFO:    [13/12/2023 00:23:33] -> directDIA+ search: 20231207_AST5_Evo5_ML_SA_40SPD_DIA_SCP_iPSCs_1Cellc_6.raw
INFO:    [13/12/2023 00:25:24] -> directDIA+ search: 20231207_AST5_Evo5_ML_SA_40SPD_DIA_SCP_iPSCs_1Cellc_5.raw
INFO:    [13/12/2023 00:27:21] -> directDIA+ search: 20231207_AST5_Evo5_ML_SA_40SPD_DIA_SCP_iPSCs_1Cellc_4.raw
INFO:    [13/12/2023 00:29:12] -> directDIA+ search: 20231207_AST5_Evo5_ML_SA_40SPD_DIA_SCP_iPSCs_1Cellc_3.raw
INFO:    [13/12/2023 00:31:10] -> directDIA+ search: 20231207_AST5_Evo5_ML_SA_40SPD_DIA_SCP_iPSCs_1Cellc_2.raw
INFO:    [13/12/2023 00:33:05] -> directDIA+ search: 20231207_AST5_Evo5_ML_SA_40SPD_DIA_SCP_iPSCs_1Cellc_1.raw
INFO:    [13/12/2023 00:35:07] -> Performing directDIA+ Post Processing...
INFO:    [13/12/2023 00:35:25] -> Writing experiment store..
INFO:    [13/12/2023 00:36:46] -> Assigning iRT Source...
INFO:    [13/12/2023 00:36:46] -> Calculating iRT...
INFO:    [13/12/2023 00:36:47] -> Cleaning Up Experiment...
INFO:    [13/12/2023 00:36:47] -> Summarizing Identifications
INFO:    [13/12/2023 00:38:27] -> Identifiying Significant Precursors...
INFO:    [13/12/2023 00:38:49] -> Predicting Ion Mobility
INFO:    [13/12/2023 00:39:33] -> Calculating Median iRT
INFO:    [13/12/2023 00:39:39] -> Building BGS Protein Grouping...
INFO:    [13/12/2023 00:39:40] -> Digesting Fasta...
INFO:    [13/12/2023 00:39:40] -> Annotating Proteins...
INFO:    [13/12/2023 00:39:41] -> Grouping Proteins...
INFO:    [13/12/2023 00:39:49] -> Calculating Run Summary Statistics...
INFO:    [13/12/2023 00:40:22] -> Building Consensus Fragment Spectra...
INFO:    [13/12/2023 00:41:24] -> Selecting best fragment ions
INFO:    [13/12/2023 00:44:59] -> Initializing Experiment...
INFO:    [13/12/2023 00:44:59] -> Loading Spectral Libraries...
INFO:    [13/12/2023 00:45:51] -> Initialize Scoring...
INFO:    [13/12/2023 00:45:51] -> Generating Scan Map...
INFO:    [13/12/2023 00:45:51] -> Initializing Workpackages...
INFO:    [13/12/2023 00:45:51] -> Performing Basic Calibration...
INFO:    [13/12/2023 00:45:54] -> Calibration successful
INFO:    [13/12/2023 00:45:54] -> Identifying Calibration Peptides...
INFO:    [13/12/2023 00:45:54] -> Calibration successful
INFO:    [13/12/2023 00:45:54] -> Correcting Gradient Fine Structure...
INFO:    [13/12/2023 00:46:03] -> Initializing Pipeline...
INFO:    [13/12/2023 00:46:03] -> Preprocessing Run #1 of 15...
INFO:    [13/12/2023 00:46:03] -> Initialize Scoring...
INFO:    [13/12/2023 00:46:03] -> Extracting Ion Currents...
INFO:    [13/12/2023 00:46:22] -> Machine Learning...
INFO:    [13/12/2023 00:46:23] -> Pipeline executed in 20.51s - Current Experiment had 0 Warnings and 0 Errors.
INFO:    [13/12/2023 00:46:25] -> Calibration successful
INFO:    [13/12/2023 00:46:30] -> Initializing Pipeline...
INFO:    [13/12/2023 00:46:30] -> Preprocessing Run #1 of 15...
INFO:    [13/12/2023 00:46:30] -> Initialize Scoring...
INFO:    [13/12/2023 00:46:30] -> Extracting Ion Currents...
INFO:    [13/12/2023 00:46:51] -> Machine Learning...
INFO:    [13/12/2023 00:46:55] -> Pipeline executed in 25.38s - Current Experiment had 0 Warnings and 0 Errors.
INFO:    [13/12/2023 00:47:02] -> Calibration successful
INFO:    [13/12/2023 00:47:02] -> Initialize Scoring...
INFO:    [13/12/2023 00:47:02] -> Preprocessing Run #2 of 15...
INFO:    [13/12/2023 00:47:02] -> Searching DIA with Pulsar...
INFO:    [13/12/2023 00:47:02] -> Initializing Experiment...
INFO:    [13/12/2023 00:47:02] -> Loading Spectral Libraries...
INFO:    [13/12/2023 00:47:02] -> Initialize Scoring...
INFO:    [13/12/2023 00:47:02] -> Generating Scan Map...
INFO:    [13/12/2023 00:47:02] -> Initializing Workpackages...
INFO:    [13/12/2023 00:47:02] -> Performing Basic Calibration...
INFO:    [13/12/2023 00:47:06] -> Calibration successful
INFO:    [13/12/2023 00:47:06] -> Identifying Calibration Peptides...
INFO:    [13/12/2023 00:47:06] -> Calibration successful
INFO:    [13/12/2023 00:47:06] -> Correcting Gradient Fine Structure...
INFO:    [13/12/2023 00:47:11] -> Initializing Pipeline...
INFO:    [13/12/2023 00:47:11] -> Preprocessing Run #2 of 15...
INFO:    [13/12/2023 00:47:11] -> Initialize Scoring...
INFO:    [13/12/2023 00:47:11] -> Extracting Ion Currents...
INFO:    [13/12/2023 00:47:31] -> Machine Learning...
INFO:    [13/12/2023 00:47:33] -> Pipeline executed in 21.84s - Current Experiment had 0 Warnings and 0 Errors.
INFO:    [13/12/2023 00:47:33] -> Calibration successful
INFO:    [13/12/2023 00:47:38] -> Initializing Pipeline...
INFO:    [13/12/2023 00:47:38] -> Preprocessing Run #2 of 15...
INFO:    [13/12/2023 00:47:38] -> Initialize Scoring...
INFO:    [13/12/2023 00:47:38] -> Extracting Ion Currents...
INFO:    [13/12/2023 00:48:01] -> Machine Learning...
INFO:    [13/12/2023 00:48:05] -> Pipeline executed in 26.89s - Current Experiment had 0 Warnings and 0 Errors.
INFO:    [13/12/2023 00:48:10] -> Calibration successful
INFO:    [13/12/2023 00:48:10] -> Initialize Scoring...
INFO:    [13/12/2023 00:48:10] -> Preprocessing Run #3 of 15...
INFO:    [13/12/2023 00:48:10] -> Searching DIA with Pulsar...
INFO:    [13/12/2023 00:48:10] -> Initializing Experiment...
INFO:    [13/12/2023 00:48:10] -> Loading Spectral Libraries...
INFO:    [13/12/2023 00:48:10] -> Initialize Scoring...
INFO:    [13/12/2023 00:48:10] -> Generating Scan Map...
INFO:    [13/12/2023 00:48:10] -> Initializing Workpackages...
INFO:    [13/12/2023 00:48:10] -> Performing Basic Calibration...
INFO:    [13/12/2023 00:48:13] -> Calibration successful
INFO:    [13/12/2023 00:48:13] -> Identifying Calibration Peptides...
INFO:    [13/12/2023 00:48:13] -> Calibration successful
INFO:    [13/12/2023 00:48:13] -> Correcting Gradient Fine Structure...
INFO:    [13/12/2023 00:48:18] -> Initializing Pipeline...
INFO:    [13/12/2023 00:48:18] -> Preprocessing Run #3 of 15...
INFO:    [13/12/2023 00:48:18] -> Initialize Scoring...
INFO:    [13/12/2023 00:48:18] -> Extracting Ion Currents...
INFO:    [13/12/2023 00:48:38] -> Machine Learning...
INFO:    [13/12/2023 00:48:39] -> Pipeline executed in 21.13s - Current Experiment had 0 Warnings and 0 Errors.
INFO:    [13/12/2023 00:48:40] -> Calibration successful
INFO:    [13/12/2023 00:48:45] -> Initializing Pipeline...
INFO:    [13/12/2023 00:48:45] -> Preprocessing Run #3 of 15...
INFO:    [13/12/2023 00:48:45] -> Initialize Scoring...
INFO:    [13/12/2023 00:48:45] -> Extracting Ion Currents...
INFO:    [13/12/2023 00:49:08] -> Machine Learning...
INFO:    [13/12/2023 00:49:12] -> Pipeline executed in 26.77s - Current Experiment had 0 Warnings and 0 Errors.
INFO:    [13/12/2023 00:49:19] -> Calibration successful
INFO:    [13/12/2023 00:49:19] -> Initialize Scoring...
INFO:    [13/12/2023 00:49:19] -> Preprocessing Run #4 of 15...
INFO:    [13/12/2023 00:49:19] -> Searching DIA with Pulsar...
INFO:    [13/12/2023 00:49:19] -> Initializing Experiment...
INFO:    [13/12/2023 00:49:19] -> Loading Spectral Libraries...
INFO:    [13/12/2023 00:49:19] -> Initialize Scoring...
INFO:    [13/12/2023 00:49:19] -> Generating Scan Map...
INFO:    [13/12/2023 00:49:19] -> Initializing Workpackages...
INFO:    [13/12/2023 00:49:19] -> Performing Basic Calibration...
INFO:    [13/12/2023 00:49:22] -> Calibration successful
INFO:    [13/12/2023 00:49:22] -> Identifying Calibration Peptides...
INFO:    [13/12/2023 00:49:22] -> Calibration successful
INFO:    [13/12/2023 00:49:22] -> Correcting Gradient Fine Structure...
INFO:    [13/12/2023 00:49:27] -> Initializing Pipeline...
INFO:    [13/12/2023 00:49:27] -> Preprocessing Run #4 of 15...
INFO:    [13/12/2023 00:49:27] -> Initialize Scoring...
INFO:    [13/12/2023 00:49:27] -> Extracting Ion Currents...
INFO:    [13/12/2023 00:49:47] -> Machine Learning...
INFO:    [13/12/2023 00:49:48] -> Pipeline executed in 21.54s - Current Experiment had 0 Warnings and 0 Errors.
INFO:    [13/12/2023 00:49:49] -> Calibration successful
INFO:    [13/12/2023 00:49:55] -> Initializing Pipeline...
INFO:    [13/12/2023 00:49:55] -> Preprocessing Run #4 of 15...
INFO:    [13/12/2023 00:49:55] -> Initialize Scoring...
INFO:    [13/12/2023 00:49:55] -> Extracting Ion Currents...
INFO:    [13/12/2023 00:50:15] -> Machine Learning...
INFO:    [13/12/2023 00:50:20] -> Pipeline executed in 25.09s - Current Experiment had 0 Warnings and 0 Errors.
INFO:    [13/12/2023 00:50:24] -> Calibration successful
INFO:    [13/12/2023 00:50:24] -> Initialize Scoring...
INFO:    [13/12/2023 00:50:24] -> Preprocessing Run #5 of 15...
INFO:    [13/12/2023 00:50:24] -> Searching DIA with Pulsar...
INFO:    [13/12/2023 00:50:24] -> Initializing Experiment...
INFO:    [13/12/2023 00:50:24] -> Loading Spectral Libraries...
INFO:    [13/12/2023 00:50:24] -> Initialize Scoring...
INFO:    [13/12/2023 00:50:24] -> Generating Scan Map...
INFO:    [13/12/2023 00:50:24] -> Initializing Workpackages...
INFO:    [13/12/2023 00:50:24] -> Performing Basic Calibration...
INFO:    [13/12/2023 00:50:27] -> Calibration successful
INFO:    [13/12/2023 00:50:27] -> Identifying Calibration Peptides...
INFO:    [13/12/2023 00:50:27] -> Calibration successful
INFO:    [13/12/2023 00:50:27] -> Correcting Gradient Fine Structure...
INFO:    [13/12/2023 00:50:33] -> Initializing Pipeline...
INFO:    [13/12/2023 00:50:33] -> Preprocessing Run #5 of 15...
INFO:    [13/12/2023 00:50:33] -> Initialize Scoring...
INFO:    [13/12/2023 00:50:33] -> Extracting Ion Currents...
INFO:    [13/12/2023 00:50:55] -> Machine Learning...
INFO:    [13/12/2023 00:50:56] -> Pipeline executed in 22.86s - Current Experiment had 0 Warnings and 0 Errors.
INFO:    [13/12/2023 00:50:57] -> Calibration successful
INFO:    [13/12/2023 00:51:02] -> Initializing Pipeline...
INFO:    [13/12/2023 00:51:02] -> Preprocessing Run #5 of 15...
INFO:    [13/12/2023 00:51:02] -> Initialize Scoring...
INFO:    [13/12/2023 00:51:02] -> Extracting Ion Currents...
INFO:    [13/12/2023 00:51:23] -> Machine Learning...
INFO:    [13/12/2023 00:51:28] -> Pipeline executed in 25.71s - Current Experiment had 0 Warnings and 0 Errors.
INFO:    [13/12/2023 00:51:34] -> Calibration successful
INFO:    [13/12/2023 00:51:34] -> Initialize Scoring...
INFO:    [13/12/2023 00:51:34] -> Preprocessing Run #6 of 15...
INFO:    [13/12/2023 00:51:34] -> Searching DIA with Pulsar...
INFO:    [13/12/2023 00:51:34] -> Initializing Experiment...
INFO:    [13/12/2023 00:51:34] -> Loading Spectral Libraries...
INFO:    [13/12/2023 00:51:34] -> Initialize Scoring...
INFO:    [13/12/2023 00:51:34] -> Generating Scan Map...
INFO:    [13/12/2023 00:51:34] -> Initializing Workpackages...
INFO:    [13/12/2023 00:51:34] -> Performing Basic Calibration...
INFO:    [13/12/2023 00:51:37] -> Calibration successful
INFO:    [13/12/2023 00:51:37] -> Identifying Calibration Peptides...
INFO:    [13/12/2023 00:51:37] -> Calibration successful
INFO:    [13/12/2023 00:51:37] -> Correcting Gradient Fine Structure...
INFO:    [13/12/2023 00:51:43] -> Initializing Pipeline...
INFO:    [13/12/2023 00:51:43] -> Preprocessing Run #6 of 15...
INFO:    [13/12/2023 00:51:43] -> Initialize Scoring...
INFO:    [13/12/2023 00:51:43] -> Extracting Ion Currents...
INFO:    [13/12/2023 00:52:01] -> Machine Learning...
INFO:    [13/12/2023 00:52:03] -> Pipeline executed in 19.72s - Current Experiment had 0 Warnings and 0 Errors.
INFO:    [13/12/2023 00:52:03] -> Calibration successful
INFO:    [13/12/2023 00:52:08] -> Initializing Pipeline...
INFO:    [13/12/2023 00:52:08] -> Preprocessing Run #6 of 15...
INFO:    [13/12/2023 00:52:08] -> Initialize Scoring...
INFO:    [13/12/2023 00:52:09] -> Extracting Ion Currents...
INFO:    [13/12/2023 00:52:30] -> Machine Learning...
INFO:    [13/12/2023 00:52:34] -> Pipeline executed in 25.72s - Current Experiment had 0 Warnings and 0 Errors.
INFO:    [13/12/2023 00:52:39] -> Calibration successful
INFO:    [13/12/2023 00:52:39] -> Initialize Scoring...
INFO:    [13/12/2023 00:52:39] -> Preprocessing Run #7 of 15...
INFO:    [13/12/2023 00:52:39] -> Searching DIA with Pulsar...
INFO:    [13/12/2023 00:52:39] -> Initializing Experiment...
INFO:    [13/12/2023 00:52:39] -> Loading Spectral Libraries...
INFO:    [13/12/2023 00:52:39] -> Initialize Scoring...
INFO:    [13/12/2023 00:52:39] -> Generating Scan Map...
INFO:    [13/12/2023 00:52:39] -> Initializing Workpackages...
INFO:    [13/12/2023 00:52:39] -> Performing Basic Calibration...
INFO:    [13/12/2023 00:52:42] -> Calibration successful
INFO:    [13/12/2023 00:52:42] -> Identifying Calibration Peptides...
INFO:    [13/12/2023 00:52:42] -> Calibration successful
INFO:    [13/12/2023 00:52:42] -> Correcting Gradient Fine Structure...
INFO:    [13/12/2023 00:52:47] -> Initializing Pipeline...
INFO:    [13/12/2023 00:52:47] -> Preprocessing Run #7 of 15...
INFO:    [13/12/2023 00:52:47] -> Initialize Scoring...
INFO:    [13/12/2023 00:52:47] -> Extracting Ion Currents...
INFO:    [13/12/2023 00:53:07] -> Machine Learning...
INFO:    [13/12/2023 00:53:08] -> Pipeline executed in 21.21s - Current Experiment had 0 Warnings and 0 Errors.
INFO:    [13/12/2023 00:53:09] -> Calibration successful
INFO:    [13/12/2023 00:53:14] -> Initializing Pipeline...
INFO:    [13/12/2023 00:53:14] -> Preprocessing Run #7 of 15...
INFO:    [13/12/2023 00:53:14] -> Initialize Scoring...
INFO:    [13/12/2023 00:53:14] -> Extracting Ion Currents...
INFO:    [13/12/2023 00:53:35] -> Machine Learning...
INFO:    [13/12/2023 00:53:39] -> Pipeline executed in 25.47s - Current Experiment had 0 Warnings and 0 Errors.
INFO:    [13/12/2023 00:53:45] -> Calibration successful
INFO:    [13/12/2023 00:53:45] -> Initialize Scoring...
INFO:    [13/12/2023 00:53:45] -> Preprocessing Run #8 of 15...
INFO:    [13/12/2023 00:53:45] -> Searching DIA with Pulsar...
INFO:    [13/12/2023 00:53:45] -> Initializing Experiment...
INFO:    [13/12/2023 00:53:45] -> Loading Spectral Libraries...
INFO:    [13/12/2023 00:53:45] -> Initialize Scoring...
INFO:    [13/12/2023 00:53:45] -> Generating Scan Map...
INFO:    [13/12/2023 00:53:45] -> Initializing Workpackages...
INFO:    [13/12/2023 00:53:45] -> Performing Basic Calibration...
INFO:    [13/12/2023 00:53:48] -> Calibration successful
INFO:    [13/12/2023 00:53:48] -> Identifying Calibration Peptides...
INFO:    [13/12/2023 00:53:48] -> Calibration successful
INFO:    [13/12/2023 00:53:48] -> Correcting Gradient Fine Structure...
INFO:    [13/12/2023 00:53:52] -> Initializing Pipeline...
INFO:    [13/12/2023 00:53:52] -> Preprocessing Run #8 of 15...
INFO:    [13/12/2023 00:53:52] -> Initialize Scoring...
INFO:    [13/12/2023 00:53:52] -> Extracting Ion Currents...
INFO:    [13/12/2023 00:54:11] -> Machine Learning...
INFO:    [13/12/2023 00:54:12] -> Pipeline executed in 19.89s - Current Experiment had 0 Warnings and 0 Errors.
INFO:    [13/12/2023 00:54:13] -> Calibration successful
INFO:    [13/12/2023 00:54:18] -> Initializing Pipeline...
INFO:    [13/12/2023 00:54:18] -> Preprocessing Run #8 of 15...
INFO:    [13/12/2023 00:54:18] -> Initialize Scoring...
INFO:    [13/12/2023 00:54:18] -> Extracting Ion Currents...
INFO:    [13/12/2023 00:54:40] -> Machine Learning...
INFO:    [13/12/2023 00:54:44] -> Pipeline executed in 26.01s - Current Experiment had 0 Warnings and 0 Errors.
INFO:    [13/12/2023 00:54:49] -> Calibration successful
INFO:    [13/12/2023 00:54:49] -> Initialize Scoring...
INFO:    [13/12/2023 00:54:49] -> Preprocessing Run #9 of 15...
INFO:    [13/12/2023 00:54:49] -> Searching DIA with Pulsar...
INFO:    [13/12/2023 00:54:49] -> Initializing Experiment...
INFO:    [13/12/2023 00:54:49] -> Loading Spectral Libraries...
INFO:    [13/12/2023 00:54:49] -> Initialize Scoring...
INFO:    [13/12/2023 00:54:49] -> Generating Scan Map...
INFO:    [13/12/2023 00:54:49] -> Initializing Workpackages...
INFO:    [13/12/2023 00:54:49] -> Performing Basic Calibration...
INFO:    [13/12/2023 00:54:52] -> Calibration successful
INFO:    [13/12/2023 00:54:52] -> Identifying Calibration Peptides...
INFO:    [13/12/2023 00:54:52] -> Calibration successful
INFO:    [13/12/2023 00:54:52] -> Correcting Gradient Fine Structure...
INFO:    [13/12/2023 00:54:57] -> Initializing Pipeline...
INFO:    [13/12/2023 00:54:57] -> Preprocessing Run #9 of 15...
INFO:    [13/12/2023 00:54:57] -> Initialize Scoring...
INFO:    [13/12/2023 00:54:57] -> Extracting Ion Currents...
INFO:    [13/12/2023 00:55:16] -> Machine Learning...
INFO:    [13/12/2023 00:55:17] -> Pipeline executed in 19.8s - Current Experiment had 0 Warnings and 0 Errors.
INFO:    [13/12/2023 00:55:18] -> Calibration successful
INFO:    [13/12/2023 00:55:23] -> Initializing Pipeline...
INFO:    [13/12/2023 00:55:23] -> Preprocessing Run #9 of 15...
INFO:    [13/12/2023 00:55:23] -> Initialize Scoring...
INFO:    [13/12/2023 00:55:23] -> Extracting Ion Currents...
INFO:    [13/12/2023 00:55:44] -> Machine Learning...
INFO:    [13/12/2023 00:55:48] -> Pipeline executed in 24.95s - Current Experiment had 0 Warnings and 0 Errors.
INFO:    [13/12/2023 00:55:52] -> Calibration successful
INFO:    [13/12/2023 00:55:52] -> Initialize Scoring...
INFO:    [13/12/2023 00:55:52] -> Preprocessing Run #10 of 15...
INFO:    [13/12/2023 00:55:52] -> Searching DIA with Pulsar...
INFO:    [13/12/2023 00:55:52] -> Initializing Experiment...
INFO:    [13/12/2023 00:55:52] -> Loading Spectral Libraries...
INFO:    [13/12/2023 00:55:52] -> Initialize Scoring...
INFO:    [13/12/2023 00:55:52] -> Generating Scan Map...
INFO:    [13/12/2023 00:55:52] -> Initializing Workpackages...
INFO:    [13/12/2023 00:55:52] -> Performing Basic Calibration...
INFO:    [13/12/2023 00:55:55] -> Calibration successful
INFO:    [13/12/2023 00:55:55] -> Identifying Calibration Peptides...
INFO:    [13/12/2023 00:55:55] -> Calibration successful
INFO:    [13/12/2023 00:55:55] -> Correcting Gradient Fine Structure...
INFO:    [13/12/2023 00:56:01] -> Initializing Pipeline...
INFO:    [13/12/2023 00:56:01] -> Preprocessing Run #10 of 15...
INFO:    [13/12/2023 00:56:01] -> Initialize Scoring...
INFO:    [13/12/2023 00:56:01] -> Extracting Ion Currents...
INFO:    [13/12/2023 00:56:19] -> Machine Learning...
INFO:    [13/12/2023 00:56:20] -> Pipeline executed in 19.42s - Current Experiment had 0 Warnings and 0 Errors.
INFO:    [13/12/2023 00:56:21] -> Calibration successful
INFO:    [13/12/2023 00:56:26] -> Initializing Pipeline...
INFO:    [13/12/2023 00:56:26] -> Preprocessing Run #10 of 15...
INFO:    [13/12/2023 00:56:26] -> Initialize Scoring...
INFO:    [13/12/2023 00:56:26] -> Extracting Ion Currents...
INFO:    [13/12/2023 00:56:47] -> Machine Learning...
INFO:    [13/12/2023 00:56:51] -> Pipeline executed in 25.4s - Current Experiment had 0 Warnings and 0 Errors.
INFO:    [13/12/2023 00:56:55] -> Calibration successful
INFO:    [13/12/2023 00:56:55] -> Initialize Scoring...
INFO:    [13/12/2023 00:56:55] -> Preprocessing Run #11 of 15...
INFO:    [13/12/2023 00:56:55] -> Searching DIA with Pulsar...
INFO:    [13/12/2023 00:56:55] -> Initializing Experiment...
INFO:    [13/12/2023 00:56:55] -> Loading Spectral Libraries...
INFO:    [13/12/2023 00:56:55] -> Initialize Scoring...
INFO:    [13/12/2023 00:56:55] -> Generating Scan Map...
INFO:    [13/12/2023 00:56:55] -> Initializing Workpackages...
INFO:    [13/12/2023 00:56:55] -> Performing Basic Calibration...
INFO:    [13/12/2023 00:56:59] -> Calibration successful
INFO:    [13/12/2023 00:56:59] -> Identifying Calibration Peptides...
INFO:    [13/12/2023 00:56:59] -> Calibration successful
INFO:    [13/12/2023 00:56:59] -> Correcting Gradient Fine Structure...
INFO:    [13/12/2023 00:57:04] -> Initializing Pipeline...
INFO:    [13/12/2023 00:57:04] -> Preprocessing Run #11 of 15...
INFO:    [13/12/2023 00:57:04] -> Initialize Scoring...
INFO:    [13/12/2023 00:57:04] -> Extracting Ion Currents...
INFO:    [13/12/2023 00:57:23] -> Machine Learning...
INFO:    [13/12/2023 00:57:25] -> Pipeline executed in 20.3s - Current Experiment had 0 Warnings and 0 Errors.
INFO:    [13/12/2023 00:57:25] -> Calibration successful
INFO:    [13/12/2023 00:57:31] -> Initializing Pipeline...
INFO:    [13/12/2023 00:57:31] -> Preprocessing Run #11 of 15...
INFO:    [13/12/2023 00:57:31] -> Initialize Scoring...
INFO:    [13/12/2023 00:57:31] -> Extracting Ion Currents...
INFO:    [13/12/2023 00:57:51] -> Machine Learning...
INFO:    [13/12/2023 00:57:56] -> Pipeline executed in 24.98s - Current Experiment had 0 Warnings and 0 Errors.
INFO:    [13/12/2023 00:58:00] -> Calibration successful
INFO:    [13/12/2023 00:58:00] -> Initialize Scoring...
INFO:    [13/12/2023 00:58:00] -> Preprocessing Run #12 of 15...
INFO:    [13/12/2023 00:58:00] -> Searching DIA with Pulsar...
INFO:    [13/12/2023 00:58:00] -> Initializing Experiment...
INFO:    [13/12/2023 00:58:00] -> Loading Spectral Libraries...
INFO:    [13/12/2023 00:58:00] -> Initialize Scoring...
INFO:    [13/12/2023 00:58:00] -> Generating Scan Map...
INFO:    [13/12/2023 00:58:00] -> Initializing Workpackages...
INFO:    [13/12/2023 00:58:00] -> Performing Basic Calibration...
INFO:    [13/12/2023 00:58:03] -> Calibration successful
INFO:    [13/12/2023 00:58:03] -> Identifying Calibration Peptides...
INFO:    [13/12/2023 00:58:03] -> Calibration successful
INFO:    [13/12/2023 00:58:03] -> Correcting Gradient Fine Structure...
INFO:    [13/12/2023 00:58:08] -> Initializing Pipeline...
INFO:    [13/12/2023 00:58:08] -> Preprocessing Run #12 of 15...
INFO:    [13/12/2023 00:58:08] -> Initialize Scoring...
INFO:    [13/12/2023 00:58:08] -> Extracting Ion Currents...
INFO:    [13/12/2023 00:58:29] -> Machine Learning...
INFO:    [13/12/2023 00:58:31] -> Pipeline executed in 22.32s - Current Experiment had 0 Warnings and 0 Errors.
INFO:    [13/12/2023 00:58:31] -> Calibration successful
INFO:    [13/12/2023 00:58:36] -> Initializing Pipeline...
INFO:    [13/12/2023 00:58:36] -> Preprocessing Run #12 of 15...
INFO:    [13/12/2023 00:58:36] -> Initialize Scoring...
INFO:    [13/12/2023 00:58:36] -> Extracting Ion Currents...
INFO:    [13/12/2023 00:58:58] -> Machine Learning...
INFO:    [13/12/2023 00:59:02] -> Pipeline executed in 25.74s - Current Experiment had 0 Warnings and 0 Errors.
INFO:    [13/12/2023 00:59:06] -> Calibration successful
INFO:    [13/12/2023 00:59:06] -> Initialize Scoring...
INFO:    [13/12/2023 00:59:06] -> Preprocessing Run #13 of 15...
INFO:    [13/12/2023 00:59:06] -> Searching DIA with Pulsar...
INFO:    [13/12/2023 00:59:06] -> Initializing Experiment...
INFO:    [13/12/2023 00:59:06] -> Loading Spectral Libraries...
INFO:    [13/12/2023 00:59:06] -> Initialize Scoring...
INFO:    [13/12/2023 00:59:06] -> Generating Scan Map...
INFO:    [13/12/2023 00:59:06] -> Initializing Workpackages...
INFO:    [13/12/2023 00:59:06] -> Performing Basic Calibration...
INFO:    [13/12/2023 00:59:09] -> Calibration successful
INFO:    [13/12/2023 00:59:09] -> Identifying Calibration Peptides...
INFO:    [13/12/2023 00:59:09] -> Calibration successful
INFO:    [13/12/2023 00:59:09] -> Correcting Gradient Fine Structure...
INFO:    [13/12/2023 00:59:14] -> Initializing Pipeline...
INFO:    [13/12/2023 00:59:14] -> Preprocessing Run #13 of 15...
INFO:    [13/12/2023 00:59:14] -> Initialize Scoring...
INFO:    [13/12/2023 00:59:14] -> Extracting Ion Currents...
INFO:    [13/12/2023 00:59:35] -> Machine Learning...
INFO:    [13/12/2023 00:59:36] -> Pipeline executed in 22.14s - Current Experiment had 0 Warnings and 0 Errors.
INFO:    [13/12/2023 00:59:37] -> Calibration successful
INFO:    [13/12/2023 00:59:42] -> Initializing Pipeline...
INFO:    [13/12/2023 00:59:42] -> Preprocessing Run #13 of 15...
INFO:    [13/12/2023 00:59:42] -> Initialize Scoring...
INFO:    [13/12/2023 00:59:42] -> Extracting Ion Currents...
INFO:    [13/12/2023 01:00:03] -> Machine Learning...
INFO:    [13/12/2023 01:00:07] -> Pipeline executed in 25.43s - Current Experiment had 0 Warnings and 0 Errors.
INFO:    [13/12/2023 01:00:11] -> Calibration successful
INFO:    [13/12/2023 01:00:11] -> Initialize Scoring...
INFO:    [13/12/2023 01:00:11] -> Preprocessing Run #14 of 15...
INFO:    [13/12/2023 01:00:11] -> Searching DIA with Pulsar...
INFO:    [13/12/2023 01:00:11] -> Initializing Experiment...
INFO:    [13/12/2023 01:00:11] -> Loading Spectral Libraries...
INFO:    [13/12/2023 01:00:11] -> Initialize Scoring...
INFO:    [13/12/2023 01:00:11] -> Generating Scan Map...
INFO:    [13/12/2023 01:00:11] -> Initializing Workpackages...
INFO:    [13/12/2023 01:00:11] -> Performing Basic Calibration...
INFO:    [13/12/2023 01:00:14] -> Calibration successful
INFO:    [13/12/2023 01:00:14] -> Identifying Calibration Peptides...
INFO:    [13/12/2023 01:00:14] -> Calibration successful
INFO:    [13/12/2023 01:00:14] -> Correcting Gradient Fine Structure...
INFO:    [13/12/2023 01:00:19] -> Initializing Pipeline...
INFO:    [13/12/2023 01:00:19] -> Preprocessing Run #14 of 15...
INFO:    [13/12/2023 01:00:19] -> Initialize Scoring...
INFO:    [13/12/2023 01:00:19] -> Extracting Ion Currents...
INFO:    [13/12/2023 01:00:40] -> Machine Learning...
INFO:    [13/12/2023 01:00:41] -> Pipeline executed in 22.43s - Current Experiment had 0 Warnings and 0 Errors.
INFO:    [13/12/2023 01:00:42] -> Calibration successful
INFO:    [13/12/2023 01:00:47] -> Initializing Pipeline...
INFO:    [13/12/2023 01:00:47] -> Preprocessing Run #14 of 15...
INFO:    [13/12/2023 01:00:47] -> Initialize Scoring...
INFO:    [13/12/2023 01:00:47] -> Extracting Ion Currents...
INFO:    [13/12/2023 01:01:09] -> Machine Learning...
INFO:    [13/12/2023 01:01:13] -> Pipeline executed in 26.04s - Current Experiment had 0 Warnings and 0 Errors.
INFO:    [13/12/2023 01:01:17] -> Calibration successful
INFO:    [13/12/2023 01:01:17] -> Initialize Scoring...
INFO:    [13/12/2023 01:01:17] -> Preprocessing Run #15 of 15...
INFO:    [13/12/2023 01:01:17] -> Searching DIA with Pulsar...
INFO:    [13/12/2023 01:01:17] -> Initializing Experiment...
INFO:    [13/12/2023 01:01:17] -> Loading Spectral Libraries...
INFO:    [13/12/2023 01:01:17] -> Initialize Scoring...
INFO:    [13/12/2023 01:01:17] -> Generating Scan Map...
INFO:    [13/12/2023 01:01:17] -> Initializing Workpackages...
INFO:    [13/12/2023 01:01:17] -> Performing Basic Calibration...
INFO:    [13/12/2023 01:01:20] -> Calibration successful
INFO:    [13/12/2023 01:01:20] -> Identifying Calibration Peptides...
INFO:    [13/12/2023 01:01:20] -> Calibration successful
INFO:    [13/12/2023 01:01:20] -> Correcting Gradient Fine Structure...
INFO:    [13/12/2023 01:01:25] -> Initializing Pipeline...
INFO:    [13/12/2023 01:01:25] -> Preprocessing Run #15 of 15...
INFO:    [13/12/2023 01:01:25] -> Initialize Scoring...
INFO:    [13/12/2023 01:01:25] -> Extracting Ion Currents...
INFO:    [13/12/2023 01:01:46] -> Machine Learning...
INFO:    [13/12/2023 01:01:48] -> Pipeline executed in 22.39s - Current Experiment had 0 Warnings and 0 Errors.
INFO:    [13/12/2023 01:01:48] -> Calibration successful
INFO:    [13/12/2023 01:01:54] -> Initializing Pipeline...
INFO:    [13/12/2023 01:01:54] -> Preprocessing Run #15 of 15...
INFO:    [13/12/2023 01:01:54] -> Initialize Scoring...
INFO:    [13/12/2023 01:01:54] -> Extracting Ion Currents...
INFO:    [13/12/2023 01:02:15] -> Machine Learning...
INFO:    [13/12/2023 01:02:19] -> Pipeline executed in 25.07s - Current Experiment had 0 Warnings and 0 Errors.
INFO:    [13/12/2023 01:02:23] -> Calibration successful
INFO:    [13/12/2023 01:02:23] -> Initialize Scoring...
INFO:    [13/12/2023 01:02:23] -> Initializing QC...
INFO:    [13/12/2023 01:02:23] -> Determining Calibration Parameter...
INFO:    [13/12/2023 01:02:23] -> Assigning ML Features...
INFO:    [13/12/2023 01:02:25] -> Generating Decoys...
INFO:    [13/12/2023 01:02:33] -> Extracting Ion Currents...
INFO:    [13/12/2023 01:04:16] -> Releasing Raw Files...
INFO:    [13/12/2023 01:04:16] -> Machine Learning...
INFO:    [13/12/2023 01:04:47] -> Initializing HTRMS...
INFO:    [13/12/2023 01:04:47] -> Releasing Run Resources...
INFO:    [13/12/2023 01:04:48] -> Calculating Qvalues...
INFO:    [13/12/2023 01:04:49] -> Unique precursors: 89,030 of 94,369 | modified peptides: 80,133 of 84,727 | peptides: 70,657 of 74,686 |  protein groups: 6,629 (Qvalue <= 0.01) [20231207_AST5_Evo5_ML_SA_40SPD_DIA_SCP_iPSCs_20Cellc_3.raw]
INFO:    [13/12/2023 01:04:49] -> Calibration successful
INFO:    [13/12/2023 01:04:49] -> Collapsing Search Tree...
INFO:    [13/12/2023 01:04:49] -> Processed in 2.42m
INFO:    [13/12/2023 01:04:49] -> Initializing QC...
INFO:    [13/12/2023 01:04:49] -> Determining Calibration Parameter...
INFO:    [13/12/2023 01:04:49] -> Assigning ML Features...
INFO:    [13/12/2023 01:04:49] -> Generating Decoys...
INFO:    [13/12/2023 01:04:49] -> Extracting Ion Currents...
INFO:    [13/12/2023 01:06:12] -> Releasing Raw Files...
INFO:    [13/12/2023 01:06:12] -> Machine Learning...
INFO:    [13/12/2023 01:06:49] -> Initializing HTRMS...
INFO:    [13/12/2023 01:06:49] -> Releasing Run Resources...
INFO:    [13/12/2023 01:06:49] -> Calculating Qvalues...
INFO:    [13/12/2023 01:06:50] -> Unique precursors: 37,355 of 94,369 | modified peptides: 34,619 of 84,727 | peptides: 31,835 of 74,686 |  protein groups: 4,769 (Qvalue <= 0.01) [20231207_AST5_Evo5_ML_SA_40SPD_DIA_SCP_iPSCs_20Cellc_2.raw]
INFO:    [13/12/2023 01:06:50] -> Calibration successful
INFO:    [13/12/2023 01:06:50] -> Collapsing Search Tree...
INFO:    [13/12/2023 01:06:50] -> Processed in 2.02m
INFO:    [13/12/2023 01:06:50] -> Initializing QC...
INFO:    [13/12/2023 01:06:50] -> Determining Calibration Parameter...
INFO:    [13/12/2023 01:06:50] -> Assigning ML Features...
INFO:    [13/12/2023 01:06:50] -> Generating Decoys...
INFO:    [13/12/2023 01:06:51] -> Extracting Ion Currents...
INFO:    [13/12/2023 01:08:09] -> Releasing Raw Files...
INFO:    [13/12/2023 01:08:09] -> Machine Learning...
INFO:    [13/12/2023 01:08:42] -> Initializing HTRMS...
INFO:    [13/12/2023 01:08:42] -> Releasing Run Resources...
INFO:    [13/12/2023 01:08:43] -> Calculating Qvalues...
INFO:    [13/12/2023 01:08:45] -> Unique precursors: 84,039 of 94,369 | modified peptides: 75,686 of 84,727 | peptides: 67,106 of 74,686 |  protein groups: 6,512 (Qvalue <= 0.01) [20231207_AST5_Evo5_ML_SA_40SPD_DIA_SCP_iPSCs_20Cellc_1.raw]
INFO:    [13/12/2023 01:08:45] -> Calibration successful
INFO:    [13/12/2023 01:08:45] -> Collapsing Search Tree...
INFO:    [13/12/2023 01:08:45] -> Processed in 1.91m
INFO:    [13/12/2023 01:08:45] -> Initializing QC...
INFO:    [13/12/2023 01:08:45] -> Determining Calibration Parameter...
INFO:    [13/12/2023 01:08:45] -> Assigning ML Features...
INFO:    [13/12/2023 01:08:45] -> Generating Decoys...
INFO:    [13/12/2023 01:08:46] -> Extracting Ion Currents...
INFO:    [13/12/2023 01:10:05] -> Releasing Raw Files...
INFO:    [13/12/2023 01:10:05] -> Machine Learning...
INFO:    [13/12/2023 01:10:39] -> Initializing HTRMS...
INFO:    [13/12/2023 01:10:39] -> Releasing Run Resources...
INFO:    [13/12/2023 01:10:40] -> Calculating Qvalues...
INFO:    [13/12/2023 01:10:41] -> Unique precursors: 44,797 of 94,369 | modified peptides: 41,288 of 84,727 | peptides: 37,371 of 74,686 |  protein groups: 4,995 (Qvalue <= 0.01) [20231207_AST5_Evo5_ML_SA_40SPD_DIA_SCP_iPSCs_1Cellc_12.raw]
INFO:    [13/12/2023 01:10:41] -> Calibration successful
INFO:    [13/12/2023 01:10:41] -> Collapsing Search Tree...
INFO:    [13/12/2023 01:10:41] -> Processed in 1.93m
INFO:    [13/12/2023 01:10:41] -> Initializing QC...
INFO:    [13/12/2023 01:10:41] -> Determining Calibration Parameter...
INFO:    [13/12/2023 01:10:41] -> Assigning ML Features...
INFO:    [13/12/2023 01:10:41] -> Generating Decoys...
INFO:    [13/12/2023 01:10:42] -> Extracting Ion Currents...
INFO:    [13/12/2023 01:12:01] -> Releasing Raw Files...
INFO:    [13/12/2023 01:12:01] -> Machine Learning...
INFO:    [13/12/2023 01:12:37] -> Initializing HTRMS...
INFO:    [13/12/2023 01:12:37] -> Releasing Run Resources...
INFO:    [13/12/2023 01:12:38] -> Calculating Qvalues...
INFO:    [13/12/2023 01:12:38] -> Unique precursors: 45,391 of 94,369 | modified peptides: 41,922 of 84,727 | peptides: 37,844 of 74,686 |  protein groups: 5,134 (Qvalue <= 0.01) [20231207_AST5_Evo5_ML_SA_40SPD_DIA_SCP_iPSCs_1Cellc_11.raw]
INFO:    [13/12/2023 01:12:38] -> Calibration successful
INFO:    [13/12/2023 01:12:38] -> Collapsing Search Tree...
INFO:    [13/12/2023 01:12:38] -> Processed in 1.96m
INFO:    [13/12/2023 01:12:38] -> Initializing QC...
INFO:    [13/12/2023 01:12:38] -> Determining Calibration Parameter...
INFO:    [13/12/2023 01:12:39] -> Assigning ML Features...
INFO:    [13/12/2023 01:12:39] -> Generating Decoys...
INFO:    [13/12/2023 01:12:39] -> Extracting Ion Currents...
INFO:    [13/12/2023 01:13:58] -> Releasing Raw Files...
INFO:    [13/12/2023 01:13:58] -> Machine Learning...
INFO:    [13/12/2023 01:14:33] -> Initializing HTRMS...
INFO:    [13/12/2023 01:14:33] -> Releasing Run Resources...
INFO:    [13/12/2023 01:14:33] -> Calculating Qvalues...
INFO:    [13/12/2023 01:14:34] -> Unique precursors: 46,980 of 94,369 | modified peptides: 43,318 of 84,727 | peptides: 39,098 of 74,686 |  protein groups: 5,104 (Qvalue <= 0.01) [20231207_AST5_Evo5_ML_SA_40SPD_DIA_SCP_iPSCs_1Cellc_10.raw]
INFO:    [13/12/2023 01:14:34] -> Calibration successful
INFO:    [13/12/2023 01:14:34] -> Collapsing Search Tree...
INFO:    [13/12/2023 01:14:34] -> Processed in 1.93m
INFO:    [13/12/2023 01:14:34] -> Initializing QC...
INFO:    [13/12/2023 01:14:34] -> Determining Calibration Parameter...
INFO:    [13/12/2023 01:14:34] -> Assigning ML Features...
INFO:    [13/12/2023 01:14:34] -> Generating Decoys...
INFO:    [13/12/2023 01:14:35] -> Extracting Ion Currents...
INFO:    [13/12/2023 01:15:54] -> Releasing Raw Files...
INFO:    [13/12/2023 01:15:54] -> Machine Learning...
INFO:    [13/12/2023 01:16:28] -> Initializing HTRMS...
INFO:    [13/12/2023 01:16:28] -> Releasing Run Resources...
INFO:    [13/12/2023 01:16:29] -> Calculating Qvalues...
INFO:    [13/12/2023 01:16:30] -> Unique precursors: 43,740 of 94,369 | modified peptides: 40,283 of 84,727 | peptides: 36,396 of 74,686 |  protein groups: 4,917 (Qvalue <= 0.01) [20231207_AST5_Evo5_ML_SA_40SPD_DIA_SCP_iPSCs_1Cellc_9.raw]
INFO:    [13/12/2023 01:16:30] -> Calibration successful
INFO:    [13/12/2023 01:16:30] -> Collapsing Search Tree...
INFO:    [13/12/2023 01:16:30] -> Processed in 1.92m
INFO:    [13/12/2023 01:16:30] -> Initializing QC...
INFO:    [13/12/2023 01:16:30] -> Determining Calibration Parameter...
INFO:    [13/12/2023 01:16:30] -> Assigning ML Features...
INFO:    [13/12/2023 01:16:30] -> Generating Decoys...
INFO:    [13/12/2023 01:16:30] -> Extracting Ion Currents...
INFO:    [13/12/2023 01:17:49] -> Releasing Raw Files...
INFO:    [13/12/2023 01:17:49] -> Machine Learning...
INFO:    [13/12/2023 01:18:23] -> Initializing HTRMS...
INFO:    [13/12/2023 01:18:23] -> Releasing Run Resources...
INFO:    [13/12/2023 01:18:24] -> Calculating Qvalues...
INFO:    [13/12/2023 01:18:25] -> Unique precursors: 41,140 of 94,369 | modified peptides: 37,958 of 84,727 | peptides: 34,291 of 74,686 |  protein groups: 4,751 (Qvalue <= 0.01) [20231207_AST5_Evo5_ML_SA_40SPD_DIA_SCP_iPSCs_1Cellc_8.raw]
INFO:    [13/12/2023 01:18:25] -> Calibration successful
INFO:    [13/12/2023 01:18:25] -> Collapsing Search Tree...
INFO:    [13/12/2023 01:18:25] -> Processed in 1.92m
INFO:    [13/12/2023 01:18:25] -> Initializing QC...
INFO:    [13/12/2023 01:18:25] -> Determining Calibration Parameter...
INFO:    [13/12/2023 01:18:25] -> Assigning ML Features...
INFO:    [13/12/2023 01:18:25] -> Generating Decoys...
INFO:    [13/12/2023 01:18:26] -> Extracting Ion Currents...
INFO:    [13/12/2023 01:19:44] -> Releasing Raw Files...
INFO:    [13/12/2023 01:19:44] -> Machine Learning...
INFO:    [13/12/2023 01:20:19] -> Initializing HTRMS...
INFO:    [13/12/2023 01:20:19] -> Releasing Run Resources...
INFO:    [13/12/2023 01:20:20] -> Calculating Qvalues...
INFO:    [13/12/2023 01:20:20] -> Unique precursors: 37,396 of 94,369 | modified peptides: 34,719 of 84,727 | peptides: 31,511 of 74,686 |  protein groups: 4,542 (Qvalue <= 0.01) [20231207_AST5_Evo5_ML_SA_40SPD_DIA_SCP_iPSCs_1Cellc_7.raw]
INFO:    [13/12/2023 01:20:20] -> Calibration successful
INFO:    [13/12/2023 01:20:20] -> Collapsing Search Tree...
INFO:    [13/12/2023 01:20:20] -> Processed in 1.92m
INFO:    [13/12/2023 01:20:20] -> Initializing QC...
INFO:    [13/12/2023 01:20:21] -> Determining Calibration Parameter...
INFO:    [13/12/2023 01:20:21] -> Assigning ML Features...
INFO:    [13/12/2023 01:20:22] -> Generating Decoys...
INFO:    [13/12/2023 01:20:23] -> Extracting Ion Currents...
INFO:    [13/12/2023 01:21:42] -> Releasing Raw Files...
INFO:    [13/12/2023 01:21:42] -> Machine Learning...
INFO:    [13/12/2023 01:22:19] -> Initializing HTRMS...
INFO:    [13/12/2023 01:22:19] -> Releasing Run Resources...
INFO:    [13/12/2023 01:22:20] -> Calculating Qvalues...
INFO:    [13/12/2023 01:22:20] -> Unique precursors: 32,735 of 94,369 | modified peptides: 30,432 of 84,727 | peptides: 27,729 of 74,686 |  protein groups: 4,151 (Qvalue <= 0.01) [20231207_AST5_Evo5_ML_SA_40SPD_DIA_SCP_iPSCs_1Cellc_6.raw]
INFO:    [13/12/2023 01:22:20] -> Calibration successful
INFO:    [13/12/2023 01:22:20] -> Collapsing Search Tree...
INFO:    [13/12/2023 01:22:21] -> Processed in 2m
INFO:    [13/12/2023 01:22:21] -> Initializing QC...
INFO:    [13/12/2023 01:22:21] -> Determining Calibration Parameter...
INFO:    [13/12/2023 01:22:21] -> Assigning ML Features...
INFO:    [13/12/2023 01:22:21] -> Generating Decoys...
INFO:    [13/12/2023 01:22:21] -> Extracting Ion Currents...
INFO:    [13/12/2023 01:23:41] -> Releasing Raw Files...
INFO:    [13/12/2023 01:23:41] -> Machine Learning...
INFO:    [13/12/2023 01:24:15] -> Initializing HTRMS...
INFO:    [13/12/2023 01:24:15] -> Releasing Run Resources...
INFO:    [13/12/2023 01:24:15] -> Calculating Qvalues...
INFO:    [13/12/2023 01:24:16] -> Unique precursors: 35,791 of 94,369 | modified peptides: 33,201 of 84,727 | peptides: 30,241 of 74,686 |  protein groups: 4,459 (Qvalue <= 0.01) [20231207_AST5_Evo5_ML_SA_40SPD_DIA_SCP_iPSCs_1Cellc_5.raw]
INFO:    [13/12/2023 01:24:16] -> Calibration successful
INFO:    [13/12/2023 01:24:16] -> Collapsing Search Tree...
INFO:    [13/12/2023 01:24:16] -> Processed in 1.92m
INFO:    [13/12/2023 01:24:16] -> Initializing QC...
INFO:    [13/12/2023 01:24:16] -> Determining Calibration Parameter...
INFO:    [13/12/2023 01:24:16] -> Assigning ML Features...
INFO:    [13/12/2023 01:24:16] -> Generating Decoys...
INFO:    [13/12/2023 01:24:17] -> Extracting Ion Currents...
INFO:    [13/12/2023 01:25:37] -> Releasing Raw Files...
INFO:    [13/12/2023 01:25:37] -> Machine Learning...
INFO:    [13/12/2023 01:26:11] -> Initializing HTRMS...
INFO:    [13/12/2023 01:26:11] -> Releasing Run Resources...
INFO:    [13/12/2023 01:26:12] -> Calculating Qvalues...
INFO:    [13/12/2023 01:26:13] -> Unique precursors: 34,562 of 94,369 | modified peptides: 32,111 of 84,727 | peptides: 29,405 of 74,686 |  protein groups: 4,441 (Qvalue <= 0.01) [20231207_AST5_Evo5_ML_SA_40SPD_DIA_SCP_iPSCs_1Cellc_4.raw]
INFO:    [13/12/2023 01:26:13] -> Calibration successful
INFO:    [13/12/2023 01:26:13] -> Collapsing Search Tree...
INFO:    [13/12/2023 01:26:13] -> Processed in 1.95m
INFO:    [13/12/2023 01:26:13] -> Initializing QC...
INFO:    [13/12/2023 01:26:13] -> Determining Calibration Parameter...
INFO:    [13/12/2023 01:26:13] -> Assigning ML Features...
INFO:    [13/12/2023 01:26:13] -> Generating Decoys...
INFO:    [13/12/2023 01:26:14] -> Extracting Ion Currents...
INFO:    [13/12/2023 01:27:30] -> Releasing Raw Files...
INFO:    [13/12/2023 01:27:30] -> Machine Learning...
INFO:    [13/12/2023 01:28:04] -> Initializing HTRMS...
INFO:    [13/12/2023 01:28:04] -> Releasing Run Resources...
INFO:    [13/12/2023 01:28:05] -> Calculating Qvalues...
INFO:    [13/12/2023 01:28:06] -> Unique precursors: 29,808 of 94,369 | modified peptides: 27,861 of 84,727 | peptides: 25,591 of 74,686 |  protein groups: 4,003 (Qvalue <= 0.01) [20231207_AST5_Evo5_ML_SA_40SPD_DIA_SCP_iPSCs_1Cellc_3.raw]
INFO:    [13/12/2023 01:28:06] -> Calibration successful
INFO:    [13/12/2023 01:28:06] -> Collapsing Search Tree...
INFO:    [13/12/2023 01:28:06] -> Processed in 1.88m
INFO:    [13/12/2023 01:28:06] -> Initializing QC...
INFO:    [13/12/2023 01:28:06] -> Determining Calibration Parameter...
INFO:    [13/12/2023 01:28:06] -> Assigning ML Features...
INFO:    [13/12/2023 01:28:06] -> Generating Decoys...
INFO:    [13/12/2023 01:28:06] -> Extracting Ion Currents...
INFO:    [13/12/2023 01:29:26] -> Releasing Raw Files...
INFO:    [13/12/2023 01:29:26] -> Machine Learning...
INFO:    [13/12/2023 01:30:01] -> Initializing HTRMS...
INFO:    [13/12/2023 01:30:01] -> Releasing Run Resources...
INFO:    [13/12/2023 01:30:02] -> Calculating Qvalues...
INFO:    [13/12/2023 01:30:03] -> Unique precursors: 36,229 of 94,369 | modified peptides: 33,636 of 84,727 | peptides: 30,640 of 74,686 |  protein groups: 4,479 (Qvalue <= 0.01) [20231207_AST5_Evo5_ML_SA_40SPD_DIA_SCP_iPSCs_1Cellc_2.raw]
INFO:    [13/12/2023 01:30:03] -> Calibration successful
INFO:    [13/12/2023 01:30:03] -> Collapsing Search Tree...
INFO:    [13/12/2023 01:30:03] -> Processed in 1.95m
INFO:    [13/12/2023 01:30:03] -> Initializing QC...
INFO:    [13/12/2023 01:30:03] -> Determining Calibration Parameter...
INFO:    [13/12/2023 01:30:03] -> Assigning ML Features...
INFO:    [13/12/2023 01:30:03] -> Generating Decoys...
INFO:    [13/12/2023 01:30:03] -> Extracting Ion Currents...
INFO:    [13/12/2023 01:31:23] -> Releasing Raw Files...
INFO:    [13/12/2023 01:31:23] -> Machine Learning...
INFO:    [13/12/2023 01:31:58] -> Initializing HTRMS...
INFO:    [13/12/2023 01:31:58] -> Releasing Run Resources...
INFO:    [13/12/2023 01:31:59] -> Calculating Qvalues...
INFO:    [13/12/2023 01:31:59] -> Unique precursors: 45,431 of 94,369 | modified peptides: 41,836 of 84,727 | peptides: 37,875 of 74,686 |  protein groups: 4,997 (Qvalue <= 0.01) [20231207_AST5_Evo5_ML_SA_40SPD_DIA_SCP_iPSCs_1Cellc_1.raw]
INFO:    [13/12/2023 01:31:59] -> Calibration successful
INFO:    [13/12/2023 01:31:59] -> Collapsing Search Tree...
INFO:    [13/12/2023 01:31:59] -> Processed in 1.95m
INFO:    [13/12/2023 01:31:59] -> Normalizing Cscores...
INFO:    [13/12/2023 01:32:00] -> Initializing Protein Groups...
INFO:    [13/12/2023 01:32:29] -> Correcting Interferences...
INFO:    [13/12/2023 01:33:33] -> Calculating Global CVs
INFO:    [13/12/2023 01:33:35] -> Calculating Precursor Quantities...
INFO:    [13/12/2023 01:33:35] -> Normalizing Quantification...
INFO:    [13/12/2023 01:33:35] -> Cross-run normalization disabled!
INFO:    [13/12/2023 01:33:35] -> Calculating Global CVs
INFO:    [13/12/2023 01:33:37] -> Calculating Condition CVs
INFO:    [13/12/2023 01:33:40] -> Excluding Library Duplicates...
INFO:    [13/12/2023 01:33:40] -> Calculating Global CVs
INFO:    [13/12/2023 01:33:43] -> Building Protein Groups...
INFO:    [13/12/2023 01:34:05] -> Calculating Run-Wise Protein Group FDR...
INFO:    [13/12/2023 01:34:10] -> Annotating Protein Single Hits...
INFO:    [13/12/2023 01:34:11] -> Calculating Global CVs
INFO:    [13/12/2023 01:34:13] -> Updating Identification Counts...
INFO:    [13/12/2023 01:34:16] -> Resetting existing imputation...
INFO:    [13/12/2023 01:34:17] -> Calculating Protein Quantities...
INFO:    [13/12/2023 01:34:18] -> Calculating Protein Quantities...
INFO:    [13/12/2023 01:34:18] -> Calculating MaxLFQ Protein Quantities...
INFO:    [13/12/2023 01:34:31] -> Collapsing PTM-Locations...
INFO:    [13/12/2023 01:34:31] -> Creating Protein Map...
INFO:    [13/12/2023 01:34:31] -> Compiling Run Summary Information...
INFO:    [13/12/2023 01:34:31] -> Running Post Analysis Processes...
INFO:    [13/12/2023 01:35:12] -> Saving Qc Data...
INFO:    [13/12/2023 01:35:15] -> Generating Output
INFO:    [13/12/2023 01:35:15] -> Generating Experiment Report
INFO:    [13/12/2023 01:35:34] -> 20231212_SCP_iPSCs_ML_Report_Protein_groups_JVO (Pivot).tsv
INFO:    [13/12/2023 01:35:34] -> 20231212_SCP_iPSCs_ML_Report_Unique_peptides_JVO (Pivot).tsv
INFO:    [13/12/2023 01:35:34] -> Generating RT Recalibration Report
INFO:    [13/12/2023 01:35:36] -> 20231207_AST5_Evo5_ML_SA_40SPD_DIA_SCP_iPSCs_20Cellc_3.raw_01_iRTCalibration.tsv
INFO:    [13/12/2023 01:35:36] -> 20231207_AST5_Evo5_ML_SA_40SPD_DIA_SCP_iPSCs_20Cellc_2.raw_02_iRTCalibration.tsv
INFO:    [13/12/2023 01:35:36] -> 20231207_AST5_Evo5_ML_SA_40SPD_DIA_SCP_iPSCs_20Cellc_1.raw_03_iRTCalibration.tsv
INFO:    [13/12/2023 01:35:36] -> 20231207_AST5_Evo5_ML_SA_40SPD_DIA_SCP_iPSCs_1Cellc_12.raw_04_iRTCalibration.tsv
INFO:    [13/12/2023 01:35:36] -> 20231207_AST5_Evo5_ML_SA_40SPD_DIA_SCP_iPSCs_1Cellc_11.raw_05_iRTCalibration.tsv
INFO:    [13/12/2023 01:35:36] -> 20231207_AST5_Evo5_ML_SA_40SPD_DIA_SCP_iPSCs_1Cellc_10.raw_06_iRTCalibration.tsv
INFO:    [13/12/2023 01:35:36] -> 20231207_AST5_Evo5_ML_SA_40SPD_DIA_SCP_iPSCs_1Cellc_9.raw_07_iRTCalibration.tsv
INFO:    [13/12/2023 01:35:36] -> 20231207_AST5_Evo5_ML_SA_40SPD_DIA_SCP_iPSCs_1Cellc_8.raw_08_iRTCalibration.tsv
INFO:    [13/12/2023 01:35:36] -> 20231207_AST5_Evo5_ML_SA_40SPD_DIA_SCP_iPSCs_1Cellc_7.raw_09_iRTCalibration.tsv
INFO:    [13/12/2023 01:35:36] -> 20231207_AST5_Evo5_ML_SA_40SPD_DIA_SCP_iPSCs_1Cellc_6.raw_10_iRTCalibration.tsv
INFO:    [13/12/2023 01:35:36] -> 20231207_AST5_Evo5_ML_SA_40SPD_DIA_SCP_iPSCs_1Cellc_5.raw_11_iRTCalibration.tsv
INFO:    [13/12/2023 01:35:36] -> 20231207_AST5_Evo5_ML_SA_40SPD_DIA_SCP_iPSCs_1Cellc_4.raw_12_iRTCalibration.tsv
INFO:    [13/12/2023 01:35:36] -> 20231207_AST5_Evo5_ML_SA_40SPD_DIA_SCP_iPSCs_1Cellc_3.raw_13_iRTCalibration.tsv
INFO:    [13/12/2023 01:35:36] -> 20231207_AST5_Evo5_ML_SA_40SPD_DIA_SCP_iPSCs_1Cellc_2.raw_14_iRTCalibration.tsv
INFO:    [13/12/2023 01:35:36] -> 20231207_AST5_Evo5_ML_SA_40SPD_DIA_SCP_iPSCs_1Cellc_1.raw_15_iRTCalibration.tsv
INFO:    [13/12/2023 01:35:36] -> Generating Run Meta Report
INFO:    [13/12/2023 01:35:38] -> 20231207_AST5_Evo5_ML_SA_40SPD_DIA_SCP_iPSCs_20Cellc_3.raw_01_RunOverview.tsv
INFO:    [13/12/2023 01:35:38] -> 20231207_AST5_Evo5_ML_SA_40SPD_DIA_SCP_iPSCs_20Cellc_2.raw_02_RunOverview.tsv
INFO:    [13/12/2023 01:35:38] -> 20231207_AST5_Evo5_ML_SA_40SPD_DIA_SCP_iPSCs_20Cellc_1.raw_03_RunOverview.tsv
INFO:    [13/12/2023 01:35:38] -> 20231207_AST5_Evo5_ML_SA_40SPD_DIA_SCP_iPSCs_1Cellc_12.raw_04_RunOverview.tsv
INFO:    [13/12/2023 01:35:38] -> 20231207_AST5_Evo5_ML_SA_40SPD_DIA_SCP_iPSCs_1Cellc_11.raw_05_RunOverview.tsv
INFO:    [13/12/2023 01:35:38] -> 20231207_AST5_Evo5_ML_SA_40SPD_DIA_SCP_iPSCs_1Cellc_10.raw_06_RunOverview.tsv
INFO:    [13/12/2023 01:35:38] -> 20231207_AST5_Evo5_ML_SA_40SPD_DIA_SCP_iPSCs_1Cellc_9.raw_07_RunOverview.tsv
INFO:    [13/12/2023 01:35:38] -> 20231207_AST5_Evo5_ML_SA_40SPD_DIA_SCP_iPSCs_1Cellc_8.raw_08_RunOverview.tsv
INFO:    [13/12/2023 01:35:38] -> 20231207_AST5_Evo5_ML_SA_40SPD_DIA_SCP_iPSCs_1Cellc_7.raw_09_RunOverview.tsv
INFO:    [13/12/2023 01:35:38] -> 20231207_AST5_Evo5_ML_SA_40SPD_DIA_SCP_iPSCs_1Cellc_6.raw_10_RunOverview.tsv
INFO:    [13/12/2023 01:35:38] -> 20231207_AST5_Evo5_ML_SA_40SPD_DIA_SCP_iPSCs_1Cellc_5.raw_11_RunOverview.tsv
INFO:    [13/12/2023 01:35:38] -> 20231207_AST5_Evo5_ML_SA_40SPD_DIA_SCP_iPSCs_1Cellc_4.raw_12_RunOverview.tsv
INFO:    [13/12/2023 01:35:38] -> 20231207_AST5_Evo5_ML_SA_40SPD_DIA_SCP_iPSCs_1Cellc_3.raw_13_RunOverview.tsv
INFO:    [13/12/2023 01:35:38] -> 20231207_AST5_Evo5_ML_SA_40SPD_DIA_SCP_iPSCs_1Cellc_2.raw_14_RunOverview.tsv
INFO:    [13/12/2023 01:35:38] -> 20231207_AST5_Evo5_ML_SA_40SPD_DIA_SCP_iPSCs_1Cellc_1.raw_15_RunOverview.tsv
INFO:    [13/12/2023 01:35:38] -> Generating Post Analysis Reports
INFO:    [13/12/2023 01:35:39] -> 20231212_SCP_iPSCs_ML_AnalyisOverview.txt
INFO:    [13/12/2023 01:35:39] -> ProteinFDR-Histogram.pdf
INFO:    [13/12/2023 01:35:39] -> Heatmap.png
INFO:    [13/12/2023 01:35:39] -> Generating Normalization Report
INFO:    [13/12/2023 01:35:39] -> Generating Condition Setup Report
INFO:    [13/12/2023 01:35:39] -> 20231212_SCP_iPSCs_ML_ConditionSetup.tsv
INFO:    [13/12/2023 01:35:39] -> Generating Memory Consumption Report
INFO:    [13/12/2023 01:35:39] -> 20231212_SCP_iPSCs_ML_MemoryConsumption.tsv
INFO:    [13/12/2023 01:35:39] -> Generating Experiment Settings Report
INFO:    [13/12/2023 01:35:43] -> 20231212_SCP_iPSCs_ML_ExperimentSetupOverview_BGS Factory Settings.txt
INFO:    [13/12/2023 01:35:43] -> Writing Summary Information...
INFO:    [13/12/2023 01:35:43] -> Unique precursors: 88,915 of 94,369 | modified peptides: 80,018 of 84,727 | peptides: 70,543 of 74,686 |  protein groups: 6,525 (Qvalue <= 0.01) for run #1 "20231207_AST5_Evo5_ML_SA_40SPD_DIA_SCP_iPSCs_20Cellc_3.raw"
INFO:    [13/12/2023 01:35:43] -> Unique precursors: 37,209 of 94,369 | modified peptides: 34,473 of 84,727 | peptides: 31,689 of 74,686 |  protein groups: 4,631 (Qvalue <= 0.01) for run #2 "20231207_AST5_Evo5_ML_SA_40SPD_DIA_SCP_iPSCs_20Cellc_2.raw"
INFO:    [13/12/2023 01:35:43] -> Unique precursors: 83,869 of 94,369 | modified peptides: 75,516 of 84,727 | peptides: 66,936 of 74,686 |  protein groups: 6,353 (Qvalue <= 0.01) for run #3 "20231207_AST5_Evo5_ML_SA_40SPD_DIA_SCP_iPSCs_20Cellc_1.raw"
INFO:    [13/12/2023 01:35:43] -> Unique precursors: 44,540 of 94,369 | modified peptides: 41,031 of 84,727 | peptides: 37,114 of 74,686 |  protein groups: 4,769 (Qvalue <= 0.01) for run #4 "20231207_AST5_Evo5_ML_SA_40SPD_DIA_SCP_iPSCs_1Cellc_12.raw"
INFO:    [13/12/2023 01:35:43] -> Unique precursors: 45,160 of 94,369 | modified peptides: 41,691 of 84,727 | peptides: 37,613 of 74,686 |  protein groups: 4,920 (Qvalue <= 0.01) for run #5 "20231207_AST5_Evo5_ML_SA_40SPD_DIA_SCP_iPSCs_1Cellc_11.raw"
INFO:    [13/12/2023 01:35:43] -> Unique precursors: 46,709 of 94,369 | modified peptides: 43,047 of 84,727 | peptides: 38,827 of 74,686 |  protein groups: 4,858 (Qvalue <= 0.01) for run #6 "20231207_AST5_Evo5_ML_SA_40SPD_DIA_SCP_iPSCs_1Cellc_10.raw"
INFO:    [13/12/2023 01:35:43] -> Unique precursors: 43,411 of 94,369 | modified peptides: 39,954 of 84,727 | peptides: 36,067 of 74,686 |  protein groups: 4,629 (Qvalue <= 0.01) for run #7 "20231207_AST5_Evo5_ML_SA_40SPD_DIA_SCP_iPSCs_1Cellc_9.raw"
INFO:    [13/12/2023 01:35:43] -> Unique precursors: 40,766 of 94,369 | modified peptides: 37,584 of 84,727 | peptides: 33,918 of 74,686 |  protein groups: 4,424 (Qvalue <= 0.01) for run #8 "20231207_AST5_Evo5_ML_SA_40SPD_DIA_SCP_iPSCs_1Cellc_8.raw"
INFO:    [13/12/2023 01:35:43] -> Unique precursors: 37,208 of 94,369 | modified peptides: 34,532 of 84,727 | peptides: 31,324 of 74,686 |  protein groups: 4,367 (Qvalue <= 0.01) for run #9 "20231207_AST5_Evo5_ML_SA_40SPD_DIA_SCP_iPSCs_1Cellc_7.raw"
INFO:    [13/12/2023 01:35:43] -> Unique precursors: 32,412 of 94,369 | modified peptides: 30,109 of 84,727 | peptides: 27,406 of 74,686 |  protein groups: 3,861 (Qvalue <= 0.01) for run #10 "20231207_AST5_Evo5_ML_SA_40SPD_DIA_SCP_iPSCs_1Cellc_6.raw"
INFO:    [13/12/2023 01:35:43] -> Unique precursors: 35,577 of 94,369 | modified peptides: 32,987 of 84,727 | peptides: 30,027 of 74,686 |  protein groups: 4,259 (Qvalue <= 0.01) for run #11 "20231207_AST5_Evo5_ML_SA_40SPD_DIA_SCP_iPSCs_1Cellc_5.raw"
INFO:    [13/12/2023 01:35:43] -> Unique precursors: 34,357 of 94,369 | modified peptides: 31,906 of 84,727 | peptides: 29,200 of 74,686 |  protein groups: 4,251 (Qvalue <= 0.01) for run #12 "20231207_AST5_Evo5_ML_SA_40SPD_DIA_SCP_iPSCs_1Cellc_4.raw"
INFO:    [13/12/2023 01:35:43] -> Unique precursors: 29,558 of 94,369 | modified peptides: 27,611 of 84,727 | peptides: 25,341 of 74,686 |  protein groups: 3,775 (Qvalue <= 0.01) for run #13 "20231207_AST5_Evo5_ML_SA_40SPD_DIA_SCP_iPSCs_1Cellc_3.raw"
INFO:    [13/12/2023 01:35:43] -> Unique precursors: 35,873 of 94,369 | modified peptides: 33,280 of 84,727 | peptides: 30,285 of 74,686 |  protein groups: 4,169 (Qvalue <= 0.01) for run #14 "20231207_AST5_Evo5_ML_SA_40SPD_DIA_SCP_iPSCs_1Cellc_2.raw"
INFO:    [13/12/2023 01:35:43] -> Unique precursors: 45,222 of 94,369 | modified peptides: 41,627 of 84,727 | peptides: 37,666 of 74,686 |  protein groups: 4,813 (Qvalue <= 0.01) for run #15 "20231207_AST5_Evo5_ML_SA_40SPD_DIA_SCP_iPSCs_1Cellc_1.raw"
INFO:    [13/12/2023 01:35:43] -> Unique precursors: 93,965 of 94,369 | modified peptides: 84,374 of 84,727 | peptides: 74,385 of 74,686 |  protein groups: 6,805 (Qvalue <= 0.01) for whole experiment "20231212_SCP_iPSCs_ML"

INFO:    [13/12/2023 01:35:43] -> Saving SNE File...
INFO:    [13/12/2023 01:35:43] -> Storing SNE File: \\unicph.domain\groupdir\SUN-CPR-proteomics_jvo\ML\20231210_SCP_Cell_Size_Hela_Hek_iPSCs_EBs\iPSCs\20231212_094144_20231212_SCP_iPSCs_ML\20231212_094144_20231212_SCP_iPSCs_ML.sne
INFO:    [13/12/2023 01:35:43] -> Initializing Pipeline...
INFO:    [13/12/2023 01:35:43] -> Calculating Qvalues...
INFO:    [13/12/2023 01:35:43] -> Saving...
INFO:    [25/03/2024 14:16:19] -> Updating Quantities...
INFO:    [25/03/2024 14:16:19] -> Unifying Meta...
INFO:    [25/03/2024 14:16:19] -> Normalizing Cscores...
INFO:    [25/03/2024 14:16:20] -> Calculating Global CVs
INFO:    [25/03/2024 14:16:24] -> Linking References...
INFO:    [25/03/2024 14:16:25] -> Initializing Protein Groups...
INFO:    [25/03/2024 14:16:49] -> Building Protein Groups...
INFO:    [25/03/2024 14:16:55] -> Calculating Run-Wise Protein Group FDR...
INFO:    [25/03/2024 14:17:02] -> Annotating Protein Single Hits...
INFO:    [25/03/2024 14:17:03] -> Normalizing Quantification...
INFO:    [25/03/2024 14:17:03] -> Calculating Global CVs
INFO:    [25/03/2024 14:17:06] -> Updating Identification Counts...
INFO:    [25/03/2024 14:17:08] -> Resetting existing imputation...
INFO:    [25/03/2024 14:17:09] -> Calculating Protein Quantities...
INFO:    [25/03/2024 14:17:10] -> Calculating Protein Quantities...
INFO:    [25/03/2024 14:17:10] -> Calculating MaxLFQ Protein Quantities...
INFO:    [25/03/2024 14:17:31] -> Collapsing PTM-Locations...
INFO:    [25/03/2024 14:17:31] -> Calculating Condition CVs
INFO:    [25/03/2024 14:17:35] -> Creating Protein Map...
INFO:    [25/03/2024 14:17:35] -> Compiling Run Summary Information...
INFO:    [25/03/2024 14:17:35] -> Running Post Analysis Processes...
INFO:    [25/03/2024 14:19:11] -> Writing Summary Information...
INFO:    [25/03/2024 14:19:11] -> Unique precursors: 88,579 of 94,369 | modified peptides: 79,683 of 84,727 | peptides: 70,212 of 74,686 |  protein groups: 6,264 (Qvalue <= 0.01) for run #1 "20231207_AST5_Evo5_ML_SA_40SPD_DIA_SCP_iPSCs_20Cellc_3.raw"
INFO:    [25/03/2024 14:19:11] -> Unique precursors: 37,169 of 94,369 | modified peptides: 34,433 of 84,727 | peptides: 31,649 of 74,686 |  protein groups: 4,593 (Qvalue <= 0.01) for run #2 "20231207_AST5_Evo5_ML_SA_40SPD_DIA_SCP_iPSCs_20Cellc_2.raw"
INFO:    [25/03/2024 14:19:11] -> Unique precursors: 83,617 of 94,369 | modified peptides: 75,264 of 84,727 | peptides: 66,688 of 74,686 |  protein groups: 6,156 (Qvalue <= 0.01) for run #3 "20231207_AST5_Evo5_ML_SA_40SPD_DIA_SCP_iPSCs_20Cellc_1.raw"
INFO:    [25/03/2024 14:19:11] -> Unique precursors: 44,478 of 94,369 | modified peptides: 40,969 of 84,727 | peptides: 37,053 of 74,686 |  protein groups: 4,708 (Qvalue <= 0.01) for run #4 "20231207_AST5_Evo5_ML_SA_40SPD_DIA_SCP_iPSCs_1Cellc_12.raw"
INFO:    [25/03/2024 14:19:11] -> Unique precursors: 45,089 of 94,369 | modified peptides: 41,621 of 84,727 | peptides: 37,544 of 74,686 |  protein groups: 4,858 (Qvalue <= 0.01) for run #5 "20231207_AST5_Evo5_ML_SA_40SPD_DIA_SCP_iPSCs_1Cellc_11.raw"
INFO:    [25/03/2024 14:19:11] -> Unique precursors: 46,641 of 94,369 | modified peptides: 42,979 of 84,727 | peptides: 38,760 of 74,686 |  protein groups: 4,797 (Qvalue <= 0.01) for run #6 "20231207_AST5_Evo5_ML_SA_40SPD_DIA_SCP_iPSCs_1Cellc_10.raw"
INFO:    [25/03/2024 14:19:11] -> Unique precursors: 43,358 of 94,369 | modified peptides: 39,901 of 84,727 | peptides: 36,015 of 74,686 |  protein groups: 4,581 (Qvalue <= 0.01) for run #7 "20231207_AST5_Evo5_ML_SA_40SPD_DIA_SCP_iPSCs_1Cellc_9.raw"
INFO:    [25/03/2024 14:19:11] -> Unique precursors: 40,724 of 94,369 | modified peptides: 37,542 of 84,727 | peptides: 33,877 of 74,686 |  protein groups: 4,383 (Qvalue <= 0.01) for run #8 "20231207_AST5_Evo5_ML_SA_40SPD_DIA_SCP_iPSCs_1Cellc_8.raw"
INFO:    [25/03/2024 14:19:11] -> Unique precursors: 37,158 of 94,369 | modified peptides: 34,482 of 84,727 | peptides: 31,274 of 74,686 |  protein groups: 4,318 (Qvalue <= 0.01) for run #9 "20231207_AST5_Evo5_ML_SA_40SPD_DIA_SCP_iPSCs_1Cellc_7.raw"
INFO:    [25/03/2024 14:19:11] -> Unique precursors: 32,383 of 94,369 | modified peptides: 30,080 of 84,727 | peptides: 27,378 of 74,686 |  protein groups: 3,834 (Qvalue <= 0.01) for run #10 "20231207_AST5_Evo5_ML_SA_40SPD_DIA_SCP_iPSCs_1Cellc_6.raw"
INFO:    [25/03/2024 14:19:11] -> Unique precursors: 35,528 of 94,369 | modified peptides: 32,938 of 84,727 | peptides: 29,980 of 74,686 |  protein groups: 4,213 (Qvalue <= 0.01) for run #11 "20231207_AST5_Evo5_ML_SA_40SPD_DIA_SCP_iPSCs_1Cellc_5.raw"
INFO:    [25/03/2024 14:19:11] -> Unique precursors: 34,309 of 94,369 | modified peptides: 31,858 of 84,727 | peptides: 29,152 of 74,686 |  protein groups: 4,207 (Qvalue <= 0.01) for run #12 "20231207_AST5_Evo5_ML_SA_40SPD_DIA_SCP_iPSCs_1Cellc_4.raw"
INFO:    [25/03/2024 14:19:11] -> Unique precursors: 29,519 of 94,369 | modified peptides: 27,572 of 84,727 | peptides: 25,303 of 74,686 |  protein groups: 3,738 (Qvalue <= 0.01) for run #13 "20231207_AST5_Evo5_ML_SA_40SPD_DIA_SCP_iPSCs_1Cellc_3.raw"
INFO:    [25/03/2024 14:19:11] -> Unique precursors: 35,835 of 94,369 | modified peptides: 33,242 of 84,727 | peptides: 30,248 of 74,686 |  protein groups: 4,132 (Qvalue <= 0.01) for run #14 "20231207_AST5_Evo5_ML_SA_40SPD_DIA_SCP_iPSCs_1Cellc_2.raw"
INFO:    [25/03/2024 14:19:11] -> Unique precursors: 45,167 of 94,369 | modified peptides: 41,572 of 84,727 | peptides: 37,612 of 74,686 |  protein groups: 4,760 (Qvalue <= 0.01) for run #15 "20231207_AST5_Evo5_ML_SA_40SPD_DIA_SCP_iPSCs_1Cellc_1.raw"
INFO:    [25/03/2024 14:19:11] -> Unique precursors: 93,450 of 94,369 | modified peptides: 83,861 of 84,727 | peptides: 73,878 of 74,686 |  protein groups: 6,405 (Qvalue <= 0.01) for whole experiment "20231212_SCP_iPSCs_ML"

INFO:    [25/03/2024 14:19:11] -> Current Experiment had 0 Warnings and 0 Errors.
INFO:    [25/03/2024 14:19:11] -> Pipeline executed in 5.21m - Current Experiment had 0 Warnings and 0 Errors.
[END-LOG]
