# Supplementary material for: Enhanced sensitivity and scalability with a Chip-Tip workflow enables deep single-cell proteomics
Source: Nat Methods. 2025 Jan 16;22(3):499–509. doi: 10.1038/s41592-024-02558-2 (PMC11903336; doi:10.1038/s41592-024-02558-2)
Supplement: Supplementary file 4 — Analysis log files and settings files from Spectronaut and DIA-NN. [file 41592_2024_2558_MOESM4_ESM.zip › SD1/CombinedFiles/DIANN_SCP_Entrap.log.txt]

DIA-NN 1.9 (Data-Independent Acquisition by Neural Networks)
Compiled on Jun  8 2024 20:00:31
Current date and time: Thu Jul 25 20:32:49 2024
CPU: GenuineIntel Intel(R) Xeon(R) Platinum 8383C CPU @ 2.70GHz
SIMD instructions: AVX AVX2 AVX512CD AVX512F FMA SSE4.1 SSE4.2 
Logical CPU cores: 64
diann.exe --f D:\SCP_Entrap\20230809_AST1_EVO5_ZY_Hela_SCP_EvoCHIP_20Cells_40SPD_2Th3ms_01.raw  --f D:\SCP_Entrap\20230809_AST1_EVO5_ZY_Hela_SCP_EvoCHIP_20Cells_40SPD_2Th3ms_02.raw  --f D:\SCP_Entrap\20230809_AST1_EVO5_ZY_Hela_SCP_EvoCHIP_20Cells_40SPD_2Th3ms_03.raw  --f D:\SCP_Entrap\20230809_AST1_EVO5_ZY_Hela_SCP_EvoCHIP_20Cells_40SPD_2Th3ms_04.raw  --f D:\SCP_Entrap\20230809_AST1_EVO5_ZY_Hela_SCP_EvoCHIP_1Cell_40SPD_4Th6ms_01.raw  --f D:\SCP_Entrap\20230809_AST1_EVO5_ZY_Hela_SCP_EvoCHIP_1Cell_40SPD_4Th6ms_02.raw  --f D:\SCP_Entrap\20230809_AST1_EVO5_ZY_Hela_SCP_EvoCHIP_1Cell_40SPD_4Th6ms_03.raw  --f D:\SCP_Entrap\20230809_AST1_EVO5_ZY_Hela_SCP_EvoCHIP_1Cell_40SPD_4Th6ms_04.raw  --f D:\SCP_Entrap\20230809_AST1_EVO5_ZY_Hela_SCP_EvoCHIP_1Cell_40SPD_4Th6ms_05.raw  --f D:\SCP_Entrap\20230809_AST1_EVO5_ZY_Hela_SCP_EvoCHIP_1Cell_40SPD_4Th6ms_06.raw  --f D:\SCP_Entrap\20230809_AST1_EVO5_ZY_Hela_SCP_EvoCHIP_1Cell_40SPD_4Th6ms_07.raw  --f D:\SCP_Entrap\20230809_AST1_EVO5_ZY_Hela_SCP_EvoCHIP_1Cell_40SPD_4Th6ms_08.raw  --f D:\SCP_Entrap\20230809_AST1_EVO5_ZY_Hela_SCP_EvoCHIP_1Cell_40SPD_4Th6ms_09.raw  --f D:\SCP_Entrap\20230809_AST1_EVO5_ZY_Hela_SCP_EvoCHIP_1Cell_40SPD_4Th6ms_10.raw  --f D:\SCP_Entrap\20230809_AST1_EVO5_ZY_Hela_SCP_EvoCHIP_1Cell_40SPD_4Th6ms_11.raw  --f D:\SCP_Entrap\20230809_AST1_EVO5_ZY_Hela_SCP_EvoCHIP_1Cell_40SPD_4Th6ms_12.raw  --lib D:\SCP_Entrap\DIANN\DIANN_SCP_Entrap-lib.predicted.speclib --threads 32 --verbose 1 --out D:\SCP_Entrap\DIANN\DIANN_SCP_Entrap.tsv --qvalue 0.01 --matrices --fasta D:\Fasta\CHIMERYS_Benchmark_human-canonical_x1mimic_-Ie.fasta --cut K*,R* --missed-cleavages 2 --var-mods 1 --var-mod UniMod:35,15.994915,M --var-mod UniMod:1,42.010565,*n --individual-mass-acc --individual-windows --peptidoforms --relaxed-prot-inf --rt-profiling 

Thread number set to 32
Output will be filtered at 0.01 FDR
Precursor/protein x samples expression level matrices will be saved along with the main report
In silico digest will involve cuts at K*,R*
Maximum number of missed cleavages set to 2
Maximum number of variable modifications set to 1
Modification UniMod:35 with mass delta 15.9949 at M will be considered as variable
Modification UniMod:1 with mass delta 42.0106 at *n will be considered as variable
Mass accuracy will be determined separately for different runs
Scan windows will be inferred separately for different runs
Peptidoform scoring enabled
Heuristic protein grouping will be used, to reduce the number of protein groups obtained; this mode is recommended for benchmarking protein ID numbers, GO/pathway and system-scale analyses
The spectral library (if generated) will retain the original spectra but will include empirically-aligned RTs
DIA-NN will optimise the mass accuracy separately for each run in the experiment. This is useful primarily for quick initial analyses, when it is not yet known which mass accuracy setting works best for a particular acquisition scheme.
The following variable modifications will be scored: UniMod:35 UniMod:1 
Unless the spectral library specified was created by this version of DIA-NN, it's strongly recommended to specify a FASTA database and use the 'Reannotate' function to allow DIA-NN to identify peptides which can originate from the N/C terminus of the protein: otherwise site localisation might not work properly for modifications of the protein N-terminus or for modifications which do not allow enzymatic cleavage after the modified residue

16 files will be processed
[0:00] Loading spectral library D:\SCP_Entrap\DIANN\DIANN_SCP_Entrap-lib.predicted.speclib
[0:24] Library annotated with sequence database(s): D:\Fasta\CHIMERYS_Benchmark_human-canonical_x1mimic_-Ie.fasta
[0:27] Spectral library loaded: 40758 protein isoforms, 74802 protein groups and 11124721 precursors in 5586312 elution groups.
[0:27] Loading protein annotations from FASTA D:\Fasta\CHIMERYS_Benchmark_human-canonical_x1mimic_-Ie.fasta
[0:28] Annotating library proteins with information from the FASTA database
[0:28] Protein names missing for some isoforms
[0:28] Gene names missing for some isoforms
[0:28] Library contains 20379 proteins, and 20162 genes
[0:44] Initialising library

[1:12] File #1/16
[1:12] Loading run D:\SCP_Entrap\20230809_AST1_EVO5_ZY_Hela_SCP_EvoCHIP_20Cells_40SPD_2Th3ms_01.raw
[2:05] 11117972 library precursors are potentially detectable
[2:20] Processing...
[3:11] RT window set to 1.22257
[3:11] Peak width: 2.996
[3:11] Scan window radius set to 6
[3:13] Recommended MS1 mass accuracy setting: 2.26718 ppm
[3:55] Optimised mass accuracy: 5.99116 ppm
[8:20] Removing low confidence identifications
[9:52] Precursors at 1% peptidoform FDR: 68848
[9:53] Removing interfering precursors
[10:05] Training neural networks: 225169 targets, 138139 decoys
[10:20] Number of IDs at 0.01 FDR: 101208
[10:32] Precursors at 1% peptidoform FDR: 93057
[10:33] Calculating protein q-values
[10:34] Number of genes identified at 1% FDR: 7662 (precursor-level), 7326 (protein-level) (inference performed using proteotypic peptides only)
[10:34] Quantification
[10:35] Precursors with monitored PTMs at 1% FDR: 11657 out of 27639 considered
[10:35] Unmodified precursors with monitored PTM sites at 1% FDR: 11903
[10:35] Precursors with PTMs localised (when required) with > 90% confidence: 11441 out of 11657
[10:37] Quantification information saved to D:\SCP_Entrap\20230809_AST1_EVO5_ZY_Hela_SCP_EvoCHIP_20Cells_40SPD_2Th3ms_01.raw.quant

[10:38] File #2/16
[10:38] Loading run D:\SCP_Entrap\20230809_AST1_EVO5_ZY_Hela_SCP_EvoCHIP_20Cells_40SPD_2Th3ms_02.raw
[11:36] 11117972 library precursors are potentially detectable
[12:02] Processing...
[12:59] RT window set to 1.37658
[12:59] Peak width: 3.144
[12:59] Scan window radius set to 6
[13:00] Recommended MS1 mass accuracy setting: 2.88827 ppm
[14:09] Optimised mass accuracy: 15.1226 ppm
[21:03] Removing low confidence identifications
[23:46] Precursors at 1% peptidoform FDR: 53658
[23:47] Removing interfering precursors
[24:01] Training neural networks: 186206 targets, 112608 decoys
[24:15] Number of IDs at 0.01 FDR: 80984
[24:28] Precursors at 1% peptidoform FDR: 74619
[24:29] Calculating protein q-values
[24:30] Number of genes identified at 1% FDR: 7095 (precursor-level), 6771 (protein-level) (inference performed using proteotypic peptides only)
[24:31] Quantification
[24:32] Precursors with monitored PTMs at 1% FDR: 6805 out of 21713 considered
[24:32] Unmodified precursors with monitored PTM sites at 1% FDR: 12235
[24:32] Precursors with PTMs localised (when required) with > 90% confidence: 6641 out of 6805
[24:35] Quantification information saved to D:\SCP_Entrap\20230809_AST1_EVO5_ZY_Hela_SCP_EvoCHIP_20Cells_40SPD_2Th3ms_02.raw.quant

[24:36] File #3/16
[24:36] Loading run D:\SCP_Entrap\20230809_AST1_EVO5_ZY_Hela_SCP_EvoCHIP_20Cells_40SPD_2Th3ms_03.raw
[25:33] 11117972 library precursors are potentially detectable
[25:44] Processing...
[26:33] RT window set to 1.24379
[26:33] Peak width: 3.08
[26:33] Scan window radius set to 6
[26:33] Recommended MS1 mass accuracy setting: 2.1737 ppm
[27:24] Optimised mass accuracy: 8.19664 ppm
[29:56] Removing low confidence identifications
[31:16] Precursors at 1% peptidoform FDR: 52409
[31:17] Removing interfering precursors
[31:44] Training neural networks: 186467 targets, 112934 decoys
[32:00] Number of IDs at 0.01 FDR: 81998
[32:15] Precursors at 1% peptidoform FDR: 73638
[32:16] Calculating protein q-values
[32:18] Number of genes identified at 1% FDR: 7025 (precursor-level), 6663 (protein-level) (inference performed using proteotypic peptides only)
[32:18] Quantification
[32:19] Precursors with monitored PTMs at 1% FDR: 10899 out of 21223 considered
[32:19] Unmodified precursors with monitored PTM sites at 1% FDR: 7024
[32:19] Precursors with PTMs localised (when required) with > 90% confidence: 10717 out of 10899
[32:21] Quantification information saved to D:\SCP_Entrap\20230809_AST1_EVO5_ZY_Hela_SCP_EvoCHIP_20Cells_40SPD_2Th3ms_03.raw.quant

[32:22] File #4/16
[32:22] Loading run D:\SCP_Entrap\20230809_AST1_EVO5_ZY_Hela_SCP_EvoCHIP_20Cells_40SPD_2Th3ms_04.raw
[33:20] 11117972 library precursors are potentially detectable
[34:05] Processing...
[36:16] RT window set to 1.22256
[36:16] Peak width: 3.096
[36:16] Scan window radius set to 6
[36:17] Recommended MS1 mass accuracy setting: 2.40171 ppm
[37:22] Optimised mass accuracy: 11.3715 ppm
[40:22] Removing low confidence identifications
[41:46] Precursors at 1% peptidoform FDR: 49451
[41:48] Removing interfering precursors
[42:00] Training neural networks: 176068 targets, 106999 decoys
[42:13] Number of IDs at 0.01 FDR: 77888
[42:24] Precursors at 1% peptidoform FDR: 72663
[42:26] Calculating protein q-values
[42:27] Number of genes identified at 1% FDR: 6901 (precursor-level), 6624 (protein-level) (inference performed using proteotypic peptides only)
[42:28] Quantification
[42:29] Precursors with monitored PTMs at 1% FDR: 10596 out of 19704 considered
[42:29] Unmodified precursors with monitored PTM sites at 1% FDR: 7383
[42:29] Precursors with PTMs localised (when required) with > 90% confidence: 10414 out of 10596
[42:31] Quantification information saved to D:\SCP_Entrap\20230809_AST1_EVO5_ZY_Hela_SCP_EvoCHIP_20Cells_40SPD_2Th3ms_04.raw.quant

[42:31] File #5/16
[42:31] Loading run D:\SCP_Entrap\20230809_AST1_EVO5_ZY_Hela_SCP_EvoCHIP_1Cell_40SPD_4Th6ms_01.raw
[43:12] 11117942 library precursors are potentially detectable
[43:29] Processing...
[46:34] RT window set to 1.73549
[46:34] Peak width: 3.244
[46:34] Scan window radius set to 7
[46:37] Recommended MS1 mass accuracy setting: 2.46252 ppm
[52:21] Optimised mass accuracy: 12.2768 ppm
[57:39] Removing low confidence identifications
[60:11] Precursors at 1% peptidoform FDR: 16355
[60:13] Removing interfering precursors
[60:23] Training neural networks: 80686 targets, 46237 decoys
[60:31] Number of IDs at 0.01 FDR: 32135
[60:36] Precursors at 1% peptidoform FDR: 29394
[60:37] Calculating protein q-values
[60:39] Number of genes identified at 1% FDR: 4324 (precursor-level), 4190 (protein-level) (inference performed using proteotypic peptides only)
[60:39] Quantification
[60:41] Precursors with monitored PTMs at 1% FDR: 5140 out of 6443 considered
[60:41] Unmodified precursors with monitored PTM sites at 1% FDR: 660
[60:41] Precursors with PTMs localised (when required) with > 90% confidence: 5122 out of 5140
[60:43] Quantification information saved to D:\SCP_Entrap\20230809_AST1_EVO5_ZY_Hela_SCP_EvoCHIP_1Cell_40SPD_4Th6ms_01.raw.quant

[60:43] File #6/16
[60:43] Loading run D:\SCP_Entrap\20230809_AST1_EVO5_ZY_Hela_SCP_EvoCHIP_1Cell_40SPD_4Th6ms_02.raw
[62:23] 11117942 library precursors are potentially detectable
[62:52] Processing...
[65:32] RT window set to 1.396
[65:32] Peak width: 3.244
[65:32] Scan window radius set to 7
[65:33] Recommended MS1 mass accuracy setting: 2.29098 ppm
[68:39] Optimised mass accuracy: 10.9765 ppm
[74:23] Removing low confidence identifications
[77:47] Precursors at 1% peptidoform FDR: 20846
[77:48] Removing interfering precursors
[77:58] Training neural networks: 93042 targets, 53504 decoys
[78:07] Number of IDs at 0.01 FDR: 36159
[78:13] Precursors at 1% peptidoform FDR: 33274
[78:14] Calculating protein q-values
[78:15] Number of genes identified at 1% FDR: 4587 (precursor-level), 4468 (protein-level) (inference performed using proteotypic peptides only)
[78:16] Quantification
[78:17] Precursors with monitored PTMs at 1% FDR: 5546 out of 7282 considered
[78:17] Unmodified precursors with monitored PTM sites at 1% FDR: 1070
[78:17] Precursors with PTMs localised (when required) with > 90% confidence: 5520 out of 5546
[78:19] Quantification information saved to D:\SCP_Entrap\20230809_AST1_EVO5_ZY_Hela_SCP_EvoCHIP_1Cell_40SPD_4Th6ms_02.raw.quant

[78:19] File #7/16
[78:19] Loading run D:\SCP_Entrap\20230809_AST1_EVO5_ZY_Hela_SCP_EvoCHIP_1Cell_40SPD_4Th6ms_03.raw
[78:51] 11117942 library precursors are potentially detectable
[79:04] Processing...
[81:56] RT window set to 1.35834
[81:56] Peak width: 3.236
[81:56] Scan window radius set to 7
[81:58] Recommended MS1 mass accuracy setting: 1.96236 ppm
[85:25] Optimised mass accuracy: 6.81904 ppm
[91:19] Removing low confidence identifications
[92:43] Precursors at 1% peptidoform FDR: 16063
[92:44] Removing interfering precursors
[93:12] Training neural networks: 76402 targets, 43478 decoys
[93:20] Number of IDs at 0.01 FDR: 28703
[93:25] Precursors at 1% peptidoform FDR: 24244
[93:26] Calculating protein q-values
[93:27] Number of genes identified at 1% FDR: 3965 (precursor-level), 3816 (protein-level) (inference performed using proteotypic peptides only)
[93:27] Quantification
[93:28] Precursors with monitored PTMs at 1% FDR: 4211 out of 5689 considered
[93:28] Unmodified precursors with monitored PTM sites at 1% FDR: 658
[93:28] Precursors with PTMs localised (when required) with > 90% confidence: 4193 out of 4211
[93:30] Quantification information saved to D:\SCP_Entrap\20230809_AST1_EVO5_ZY_Hela_SCP_EvoCHIP_1Cell_40SPD_4Th6ms_03.raw.quant

[93:30] File #8/16
[93:30] Loading run D:\SCP_Entrap\20230809_AST1_EVO5_ZY_Hela_SCP_EvoCHIP_1Cell_40SPD_4Th6ms_04.raw
[94:06] 11117942 library precursors are potentially detectable
[94:20] Processing...
[98:24] RT window set to 1.39082
[98:24] Peak width: 3.308
[98:24] Scan window radius set to 7
[98:25] Recommended MS1 mass accuracy setting: 2.96114 ppm
[105:53] Optimised mass accuracy: 9.45874 ppm
[111:44] Removing low confidence identifications
[115:01] Precursors at 1% peptidoform FDR: 11114
[115:03] Removing interfering precursors
[115:29] Training neural networks: 58311 targets, 32933 decoys
[115:36] Number of IDs at 0.01 FDR: 20862
[115:40] Precursors at 1% peptidoform FDR: 18085
[115:42] Calculating protein q-values
[115:44] Number of genes identified at 1% FDR: 3073 (precursor-level), 2959 (protein-level) (inference performed using proteotypic peptides only)
[115:45] Quantification
[115:46] Precursors with monitored PTMs at 1% FDR: 3025 out of 4073 considered
[115:46] Unmodified precursors with monitored PTM sites at 1% FDR: 412
[115:47] Precursors with PTMs localised (when required) with > 90% confidence: 3015 out of 3025
[115:49] Quantification information saved to D:\SCP_Entrap\20230809_AST1_EVO5_ZY_Hela_SCP_EvoCHIP_1Cell_40SPD_4Th6ms_04.raw.quant

[115:50] File #9/16
[115:50] Loading run D:\SCP_Entrap\20230809_AST1_EVO5_ZY_Hela_SCP_EvoCHIP_1Cell_40SPD_4Th6ms_05.raw
[116:21] 11117942 library precursors are potentially detectable
[116:32] Processing...
[122:19] RT window set to 1.15418
[122:19] Peak width: 3.364
[122:19] Scan window radius set to 7
[122:22] Recommended MS1 mass accuracy setting: 2.41678 ppm
[130:55] Optimised mass accuracy: 10.7727 ppm
[138:51] Removing low confidence identifications
[140:28] Precursors at 1% peptidoform FDR: 7575
[140:29] Removing interfering precursors
[140:55] Training neural networks: 47949 targets, 26961 decoys
[141:02] Number of IDs at 0.01 FDR: 16011
[141:07] Precursors at 1% peptidoform FDR: 13965
[141:08] Calculating protein q-values
[141:09] Number of genes identified at 1% FDR: 2516 (precursor-level), 2500 (protein-level) (inference performed using proteotypic peptides only)
[141:09] Quantification
[141:10] Precursors with monitored PTMs at 1% FDR: 2304 out of 3168 considered
[141:10] Unmodified precursors with monitored PTM sites at 1% FDR: 402
[141:10] Precursors with PTMs localised (when required) with > 90% confidence: 2293 out of 2304
[141:12] Quantification information saved to D:\SCP_Entrap\20230809_AST1_EVO5_ZY_Hela_SCP_EvoCHIP_1Cell_40SPD_4Th6ms_05.raw.quant

[141:13] File #10/16
[141:13] Loading run D:\SCP_Entrap\20230809_AST1_EVO5_ZY_Hela_SCP_EvoCHIP_1Cell_40SPD_4Th6ms_06.raw
[141:47] 11117942 library precursors are potentially detectable
[142:02] Processing...
[147:22] RT window set to 1.66355
[147:22] Peak width: 3.34
[147:22] Scan window radius set to 7
[147:23] Recommended MS1 mass accuracy setting: 3.02827 ppm
[155:40] Optimised mass accuracy: 9.2302 ppm
[163:13] Removing low confidence identifications
[166:52] Precursors at 1% peptidoform FDR: 13166
[166:54] Removing interfering precursors
[167:17] Training neural networks: 64147 targets, 36407 decoys
[167:34] Number of IDs at 0.01 FDR: 23131
[167:44] Precursors at 1% peptidoform FDR: 20311
[167:48] Calculating protein q-values
[167:50] Number of genes identified at 1% FDR: 3338 (precursor-level), 3187 (protein-level) (inference performed using proteotypic peptides only)
[167:50] Quantification
[167:51] Precursors with monitored PTMs at 1% FDR: 3433 out of 4698 considered
[167:51] Unmodified precursors with monitored PTM sites at 1% FDR: 642
[167:51] Precursors with PTMs localised (when required) with > 90% confidence: 3419 out of 3433
[167:53] Quantification information saved to D:\SCP_Entrap\20230809_AST1_EVO5_ZY_Hela_SCP_EvoCHIP_1Cell_40SPD_4Th6ms_06.raw.quant

[167:54] File #11/16
[167:54] Loading run D:\SCP_Entrap\20230809_AST1_EVO5_ZY_Hela_SCP_EvoCHIP_1Cell_40SPD_4Th6ms_07.raw
[168:33] 11117942 library precursors are potentially detectable
[168:51] Processing...
[172:44] RT window set to 1.34691
[172:44] Peak width: 3.264
[172:44] Scan window radius set to 7
[172:46] Recommended MS1 mass accuracy setting: 2.58302 ppm
[178:23] Optimised mass accuracy: 7.62566 ppm
[184:50] Removing low confidence identifications
[186:39] Precursors at 1% peptidoform FDR: 11703
[186:41] Removing interfering precursors
[186:51] Training neural networks: 62093 targets, 35010 decoys
[187:00] Number of IDs at 0.01 FDR: 21072
[187:04] Precursors at 1% peptidoform FDR: 18774
[187:05] Calculating protein q-values
[187:06] Number of genes identified at 1% FDR: 3134 (precursor-level), 3061 (protein-level) (inference performed using proteotypic peptides only)
[187:07] Quantification
[187:08] Precursors with monitored PTMs at 1% FDR: 3164 out of 4013 considered
[187:08] Unmodified precursors with monitored PTM sites at 1% FDR: 370
[187:08] Precursors with PTMs localised (when required) with > 90% confidence: 3161 out of 3164
[187:10] Quantification information saved to D:\SCP_Entrap\20230809_AST1_EVO5_ZY_Hela_SCP_EvoCHIP_1Cell_40SPD_4Th6ms_07.raw.quant

[187:10] File #12/16
[187:10] Loading run D:\SCP_Entrap\20230809_AST1_EVO5_ZY_Hela_SCP_EvoCHIP_1Cell_40SPD_4Th6ms_08.raw
[187:51] 11117942 library precursors are potentially detectable
[188:10] Processing...
[192:23] RT window set to 1.44845
[192:23] Peak width: 3.272
[192:23] Scan window radius set to 7
[192:24] Recommended MS1 mass accuracy setting: 2.65727 ppm
[198:05] Optimised mass accuracy: 6.64518 ppm
[201:40] Removing low confidence identifications
[203:01] Precursors at 1% peptidoform FDR: 12408
[203:02] Removing interfering precursors
[203:10] Training neural networks: 64073 targets, 36300 decoys
[203:16] Number of IDs at 0.01 FDR: 22715
[203:20] Precursors at 1% peptidoform FDR: 19832
[203:22] Calculating protein q-values
[203:23] Number of genes identified at 1% FDR: 3329 (precursor-level), 3219 (protein-level) (inference performed using proteotypic peptides only)
[203:23] Quantification
[203:24] Precursors with monitored PTMs at 1% FDR: 3358 out of 4550 considered
[203:24] Unmodified precursors with monitored PTM sites at 1% FDR: 585
[203:24] Precursors with PTMs localised (when required) with > 90% confidence: 3344 out of 3358
[203:26] Quantification information saved to D:\SCP_Entrap\20230809_AST1_EVO5_ZY_Hela_SCP_EvoCHIP_1Cell_40SPD_4Th6ms_08.raw.quant

[203:26] File #13/16
[203:26] Loading run D:\SCP_Entrap\20230809_AST1_EVO5_ZY_Hela_SCP_EvoCHIP_1Cell_40SPD_4Th6ms_09.raw
[203:53] 11117942 library precursors are potentially detectable
[204:03] Processing...
[206:54] RT window set to 1.20177
[206:54] Peak width: 3.156
[206:54] Scan window radius set to 6
[206:55] Recommended MS1 mass accuracy setting: 2.81932 ppm
[210:11] Optimised mass accuracy: 11.8752 ppm
[213:43] Removing low confidence identifications
[215:01] Precursors at 1% peptidoform FDR: 11905
[215:02] Removing interfering precursors
[215:14] Training neural networks: 58762 targets, 33187 decoys
[215:21] Number of IDs at 0.01 FDR: 22181
[215:25] Precursors at 1% peptidoform FDR: 20301
[215:26] Calculating protein q-values
[215:27] Number of genes identified at 1% FDR: 3297 (precursor-level), 3302 (protein-level) (inference performed using proteotypic peptides only)
[215:28] Quantification
[215:28] Precursors with monitored PTMs at 1% FDR: 3383 out of 4151 considered
[215:28] Unmodified precursors with monitored PTM sites at 1% FDR: 455
[215:29] Precursors with PTMs localised (when required) with > 90% confidence: 3374 out of 3383
[215:30] Quantification information saved to D:\SCP_Entrap\20230809_AST1_EVO5_ZY_Hela_SCP_EvoCHIP_1Cell_40SPD_4Th6ms_09.raw.quant

[215:31] File #14/16
[215:31] Loading run D:\SCP_Entrap\20230809_AST1_EVO5_ZY_Hela_SCP_EvoCHIP_1Cell_40SPD_4Th6ms_10.raw
[216:05] 11117942 library precursors are potentially detectable
[216:16] Processing...
[219:15] RT window set to 1.36996
[219:15] Peak width: 3.184
[219:15] Scan window radius set to 7
[219:17] Recommended MS1 mass accuracy setting: 2.74045 ppm
[222:37] Optimised mass accuracy: 8.03936 ppm
[226:27] Removing low confidence identifications
[227:54] Precursors at 1% peptidoform FDR: 13284
[227:56] Removing interfering precursors
[228:10] Training neural networks: 61740 targets, 34955 decoys
[228:20] Number of IDs at 0.01 FDR: 23144
[228:26] Precursors at 1% peptidoform FDR: 20071
[228:28] Calculating protein q-values
[228:30] Number of genes identified at 1% FDR: 3404 (precursor-level), 3324 (protein-level) (inference performed using proteotypic peptides only)
[228:30] Quantification
[228:31] Precursors with monitored PTMs at 1% FDR: 3518 out of 4463 considered
[228:31] Unmodified precursors with monitored PTM sites at 1% FDR: 319
[228:32] Precursors with PTMs localised (when required) with > 90% confidence: 3510 out of 3518
[228:33] Quantification information saved to D:\SCP_Entrap\20230809_AST1_EVO5_ZY_Hela_SCP_EvoCHIP_1Cell_40SPD_4Th6ms_10.raw.quant

[228:34] File #15/16
[228:34] Loading run D:\SCP_Entrap\20230809_AST1_EVO5_ZY_Hela_SCP_EvoCHIP_1Cell_40SPD_4Th6ms_11.raw
[229:12] 11117942 library precursors are potentially detectable
[229:28] Processing...
[234:12] RT window set to 1.31895
[234:12] Peak width: 3.092
[234:12] Scan window radius set to 6
[234:14] Recommended MS1 mass accuracy setting: 2.48313 ppm
[239:23] Optimised mass accuracy: 8.7392 ppm
[243:36] Removing low confidence identifications
[245:02] Precursors at 1% peptidoform FDR: 9027
[245:03] Removing interfering precursors
[245:18] Training neural networks: 52088 targets, 29735 decoys
[245:24] Number of IDs at 0.01 FDR: 19278
[245:29] Precursors at 1% peptidoform FDR: 17354
[245:31] Calculating protein q-values
[245:33] Number of genes identified at 1% FDR: 3075 (precursor-level), 3069 (protein-level) (inference performed using proteotypic peptides only)
[245:33] Quantification
[245:35] Precursors with monitored PTMs at 1% FDR: 3102 out of 3520 considered
[245:35] Unmodified precursors with monitored PTM sites at 1% FDR: 212
[245:35] Precursors with PTMs localised (when required) with > 90% confidence: 3097 out of 3102
[245:37] Quantification information saved to D:\SCP_Entrap\20230809_AST1_EVO5_ZY_Hela_SCP_EvoCHIP_1Cell_40SPD_4Th6ms_11.raw.quant

[245:38] File #16/16
[245:38] Loading run D:\SCP_Entrap\20230809_AST1_EVO5_ZY_Hela_SCP_EvoCHIP_1Cell_40SPD_4Th6ms_12.raw
[246:18] 11117942 library precursors are potentially detectable
[246:33] Processing...
[249:54] RT window set to 1.17157
[249:54] Peak width: 3.144
[249:54] Scan window radius set to 6
[249:55] Recommended MS1 mass accuracy setting: 2.59753 ppm
[252:58] Optimised mass accuracy: 10.804 ppm
[255:23] Removing low confidence identifications
[256:14] Precursors at 1% peptidoform FDR: 12171
[256:15] Removing interfering precursors
[256:24] Training neural networks: 63747 targets, 35928 decoys
[256:31] Number of IDs at 0.01 FDR: 24304
[256:35] Precursors at 1% peptidoform FDR: 23219
[256:36] Calculating protein q-values
[256:36] Number of genes identified at 1% FDR: 3638 (precursor-level), 3608 (protein-level) (inference performed using proteotypic peptides only)
[256:37] Quantification
[256:37] Precursors with monitored PTMs at 1% FDR: 4040 out of 4482 considered
[256:37] Unmodified precursors with monitored PTM sites at 1% FDR: 335
[256:37] Precursors with PTMs localised (when required) with > 90% confidence: 4034 out of 4040
[256:39] Quantification information saved to D:\SCP_Entrap\20230809_AST1_EVO5_ZY_Hela_SCP_EvoCHIP_1Cell_40SPD_4Th6ms_12.raw.quant

[256:39] Cross-run analysis
[256:39] Reading quantification information: 16 files
[256:42] Averaged recommended settings for this experiment: Mass accuracy = 8ppm, MS1 accuracy = 2ppm, Scan window = 6
[256:51] Quantifying peptides
[261:27] Quantification parameters: 0.36229, 0.00139152, 0.00237218, 0.0119367, 0.0121447, 0.0103821, 0.160698, 0.244892, 0.169544, 0.0148182, 0.0163298, 0.015095, 2.49083, 0.0814223, 0.273444, 0.011323
[261:48] Assembling protein groups
[261:51] Quantifying proteins
[261:52] Calculating q-values for protein and gene groups
[261:59] Calculating global q-values for protein and gene groups
[261:59] Protein groups with global q-value <= 0.01: 7451
[262:02] Compressed report saved to D:\SCP_Entrap\DIANN\DIANN_SCP_Entrap.parquet. Use R 'arrow' or Python 'PyArrow' package to process
[262:02] Writing report
[262:31] Report saved to D:\SCP_Entrap\DIANN\DIANN_SCP_Entrap.tsv.
[262:31] Saving precursor levels matrix
[262:32] Precursor levels matrix (1% precursor and protein group FDR) saved to D:\SCP_Entrap\DIANN\DIANN_SCP_Entrap.pr_matrix.tsv.
[262:32] Saving protein group levels matrix
[262:32] Protein group levels matrix (1% precursor FDR and protein group FDR) saved to D:\SCP_Entrap\DIANN\DIANN_SCP_Entrap.pg_matrix.tsv.
[262:32] Saving gene group levels matrix
[262:32] Gene groups levels matrix (1% precursor FDR and protein group FDR) saved to D:\SCP_Entrap\DIANN\DIANN_SCP_Entrap.gg_matrix.tsv.
[262:32] Saving unique genes levels matrix
[262:32] Unique genes levels matrix (1% precursor FDR and protein group FDR) saved to D:\SCP_Entrap\DIANN\DIANN_SCP_Entrap.unique_genes_matrix.tsv.
[262:32] Stats report saved to D:\SCP_Entrap\DIANN\DIANN_SCP_Entrap.stats.tsv
