# Supplementary material for: Enhanced sensitivity and scalability with a Chip-Tip workflow enables deep single-cell proteomics
Source: Nat Methods. 2025 Jan 16;22(3):499–509. doi: 10.1038/s41592-024-02558-2 (PMC11903336; doi:10.1038/s41592-024-02558-2)
Supplement: Supplementary file 4 — Analysis log files and settings files from Spectronaut and DIA-NN. [file 41592_2024_2558_MOESM4_ESM.zip › SD1/CombinedFiles/SCP_EvoCHIP_HeLa_1Cell_8Th_16xR_ExperimentSetupOverview_ZY_SCP.txt]

Spectronaut 18.0.230605.50606
Computer Name: JVO3
User Domain Name: JVO3
User Name: cpr
Analysis Mode: UI
Analysis Type: directDIA
Analysis Date: 16-August-2023 22:24:19 UTC+0


[BEGIN-SETTINGS]
Settings Used: ZY_SCP
   ├─ DIA Analysis\Calibration
   │  ├─ MZ Extraction Strategy:	Maximum Intensity
   │  ├─ Allow source specific iRT Calibration:	True
   │  ├─ Precision iRT:	True
   │  │  ├─ Exclude De-amidated Peptides:	True
   │  │  └─ iRT <-> RT Regression Type:	Local (Non-Linear) Regression
   │  ├─ MS1 Mass Tolerance Strategy:	System Default
   │  └─ MS2 Mass Tolerance Strategy:	System Default
   ├─ DIA Analysis\Identification
   │  ├─ Precursor Qvalue Cutoff:	0.01
   │  ├─ Precursor PEP Cutoff:	0.2
   │  ├─ Protein Qvalue Cutoff (Experiment):	0.01
   │  ├─ Protein Qvalue Cutoff (Run):	0.05
   │  ├─ Protein PEP Cutoff:	0.75
   │  ├─ Single Hit Definition:	By Stripped Sequence
   │  ├─ Exclude Single Hit Proteins:	False
   │  ├─ Exclude Duplicate Assays:	True
   │  ├─ Exclude Predicted Fragment Scores:	False
   │  ├─ Generate Decoys:	True
   │  │  ├─ Decoy Generation Method:	Mutated
   │  │  │  └─ Preferred Fragment Source:	NN Predicted Fragments
   │  │  └─ Decoy Limit Strategy:	Dynamic
   │  │     └─ Library Size Fraction:	0.1
   │  └─ Pvalue Estimator:	Kernel Density Estimator
   ├─ DIA Analysis\Pipeline Mode
   │  ├─ Generate SNE File:	True
   │  │  └─ Store Ion traces in SNE:	True
   │  ├─ Post Analysis Reports:	
   │  │  ├─ CV Density Line Chart:	False
   │  │  ├─ CVs Below X Bar Chart:	False
   │  │  ├─ Data Completeness Bar Chart:	False
   │  │  ├─ Run Identifications Bar Chart:	False
   │  │  └─ Scoring Histograms:	False
   │  ├─ PTM Report Schema:	
   │  ├─ Report Schema:	BGS Factory Report (Normal)
   │  └─ Reporting Unit:	Across Experiment
   ├─ DIA Analysis\Post Analysis
   │  ├─ Differential Abundance Testing:	Unpaired t-test
   │  │  ├─ Assume Equal Variance:	False
   │  │  ├─ Group-Wise Testing Correction:	False
   │  │  ├─ Log2 Ratio Candidate Filter:	0.58
   │  │  └─ Confidence Candidate Filter:	Qvalue
   │  │     └─ Confidence:	0.05
   │  ├─ Differential Abundance Grouping:	Major Group (Quantification Settings)
   │  │  └─ Smallest Quantitative Unit:	Major Group (Quantification Settings)
   │  │     └─ Use All MS-Level Quantities:	True
   │  ├─ Calculate Explained TIC:	None
   │  ├─ Calculate Sample Correlation Matrix:	False
   │  └─ Hierarchical Clustering:	True
   │     ├─ Distance Metric:	Manhattan Distance
   │     ├─ Linkage Strategy:	Ward's Method
   │     ├─ Order Runs by Clustering:	True
   │     └─ Z-score Transformation:	False
   ├─ DIA Analysis\Protein Inference
   │  └─ Protein Inference Workflow:	Automatic
   │     └─ Inference Algorithm:	IDPicker
   ├─ DIA Analysis\PTM Workflow
   │  └─ PTM Localization:	False
   ├─ DIA Analysis\Quantification
   │  ├─ Precursor Filtering:	Identified (Qvalue)
   │  │  └─ Imputation Strategy:	None
   │  ├─ Proteotypicity Filter:	None
   │  ├─ Protein LFQ Method:	Automatic
   │  ├─ Quantity MS Level:	MS2
   │  ├─ Quantity Type:	Area
   │  ├─ Cross-Run Normalization:	False
   │  ├─ Quantification window:	Synchronized
   │  ├─ Interference Correction:	True
   │  │  ├─ Only Identified Peptides:	True
   │  │  ├─ Exclude All Multi-Channel Interferences:	True
   │  │  ├─ MS1 Min:	2
   │  │  └─ MS2 Min:	3
   │  ├─ Major (Protein) Grouping:	by Protein Group Id
   │  ├─ Minor (Peptide) Grouping:	by Stripped Sequence
   │  ├─ Major Group Quantity:	Mean peptide quantity
   │  ├─ Major Group Top N:	True
   │  │  ├─ Max:	3
   │  │  └─ Min:	1
   │  ├─ Minor Group Quantity:	Mean precursor quantity
   │  └─ Minor Group Top N:	True
   │     ├─ Max:	3
   │     └─ Min:	1
   ├─ DIA Analysis\Workflow
   │  ├─ Method Evaluation:	False
   │  ├─ MS2 DeMultiplexing:	Automatic
   │  ├─ Profiling Strategy:	None
   │  ├─ Run Limit for directDIA Library:	-1
   │  └─ Unify Peptide Peaks Strategy:	None
   ├─ DIA Analysis\XIC Extraction
   │  ├─ XIC IM Extraction Window:	Dynamic
   │  │  └─ Correction Factor:	1
   │  ├─ XIC RT Extraction Window:	Dynamic
   │  │  └─ Correction Factor:	1
   │  ├─ MS1 Mass Tolerance Strategy:	Dynamic
   │  │  └─ Correction Factor:	1
   │  └─ MS2 Mass Tolerance Strategy:	Dynamic
   │     └─ Correction Factor:	1
   ├─ Pulsar Search\Identification
   │  ├─ PSM FDR:	0.01
   │  ├─ Peptide FDR:	0.01
   │  ├─ Protein Group FDR:	0.01
   │  ├─ directDIA Workflow:	directDIA+ (Deep)
   │  └─ PTM Localization Filter:	False
   ├─ Pulsar Search\Labeling
   │  └─ Channels:	
   │     ├─ Channel 1:	False
   │     ├─ Channel 2:	False
   │     └─ Channel 3:	False
   ├─ Pulsar Search\Modifications
   │  ├─ Max Variable Modifications:	5
   │  └─ Select Modifications:	
   │     ├─ Fixed Modifications::	
   │     └─ Variable Modifications: :	Acetyl (Protein N-term), Oxidation (M)
   ├─ Pulsar Search\Peptides
   │  ├─ Enzymes / Cleavage Rules:	Trypsin/P
   │  ├─ Digest Type:	Specific
   │  ├─ Max Peptide Length:	52
   │  ├─ Min Peptide Length:	7
   │  ├─ Missed Cleavages:	2
   │  └─ Toggle N-terminal M:	True
   ├─ Pulsar Search\Result Filters
   │  ├─ Fragment Ions:	
   │  │  ├─ Ion AA Length:	True
   │  │  │  └─ N:	3
   │  │  ├─ Ion Charge:	False
   │  │  ├─ Ion Loss Type:	False
   │  │  ├─ Ion Type:	False
   │  │  ├─ m/z :	True
   │  │  │  ├─ Max:	3000
   │  │  │  └─ Min:	200
   │  │  └─ Relative Intensity:	True
   │  │     └─ Min:	1
   │  └─ Precursors:	
   │     ├─ Amino Acids:	False
   │     ├─ Best N Fragments per Peptide:	True
   │     │  ├─ Max:	6
   │     │  └─ Min:	3
   │     ├─ Best N Peptides per Protein Group:	False
   │     ├─ Channel Count:	False
   │     ├─ FASTA Matched:	False
   │     ├─ Missed Cleavage:	False
   │     ├─ Modifications:	None
   │     ├─ Peptide Charge:	False
   │     └─ Proteotypicity:	False
   ├─ Pulsar Search\Speed-Up
   │  ├─ IM DFD Processing:	
   │  │  └─ Use Dynamic IM Peak Filter:	True
   │  │     └─ Target TIC Fraction:	0.9
   │  └─ MS2 Index:	Automatic
   ├─ Pulsar Search\Tolerances
   │  └─ Tolerance Parameters:	
   │     ├─ Thermo IonTrap:	
   │     │  ├─ Calibration Search:	Dynamic
   │     │  │  ├─ MS1 Correction Factor:	1
   │     │  │  └─ MS2 Correction Factor:	1
   │     │  └─ Main Search:	Dynamic
   │     │     ├─ MS1 Correction Factor:	1
   │     │     └─ MS2 Correction Factor:	1
   │     ├─ Thermo Orbitrap:	
   │     │  ├─ Calibration Search:	Dynamic
   │     │  │  ├─ MS1 Correction Factor:	1
   │     │  │  └─ MS2 Correction Factor:	1
   │     │  └─ Main Search:	Dynamic
   │     │     ├─ MS1 Correction Factor:	1
   │     │     └─ MS2 Correction Factor:	1
   │     └─ TOF:	
   │        ├─ Calibration Search:	Dynamic
   │        │  ├─ MS1 Correction Factor:	1
   │        │  └─ MS2 Correction Factor:	1
   │        └─ Main Search:	Dynamic
   │           ├─ MS1 Correction Factor:	1
   │           └─ MS2 Correction Factor:	1
   └─ Pulsar Search\Workflow
      ├─ Fragment Ion Selection Strategy:	Intensity Based
      ├─ In-Silico Generate Missing Channels:	False
      └─ Use DNN Predicted Ion Mobility:	Auto
[END-SETTINGS]

[BEGIN-SETUP]
Run: 20230809_AST1_EVO5_ZY_Hela_SCP_EvoCHIP_1Cell_40SPD_8Th12ms_01.raw
   ├─ Vendor: Thermo
   ├─ File: 20230809_AST1_EVO5_ZY_Hela_SCP_EvoCHIP_1Cell_40SPD_8Th12ms_01
   ├─ Path: "Z:\ZY\SingleCellProteomics\Raw\Astral_SCP\EvoCHIP\20230809_AST1_EVO5_ZY_Hela_SCP_EvoCHIP_1Cell_40SPD_8Th12ms_01.raw"
   ├─ Condition: C1
   ├─ Replicate: 1
   ├─ HTRMS Version: 18.0.230605.50606
   ├─ Protein Databases Used
   │  ├─ contaminants_for_Spectronaut
   │  │  ├─ Protein Entries: 246
   │  │  ├─ Original File: contaminants_for_Spectronaut.fasta
   │  │  ├─ Date Created: 14-August-2020 08:59:31 UTC+0
   │  │  ├─ Date Modified: 16-August-2023 21:22:21 UTC+0
   │  │  └─ Parsing Rule: WormPep FASTA
   │  └─ UP000005640_9606
   │     ├─ Protein Entries: 20,598
   │     ├─ Original File: UP000005640_9606.fasta
   │     ├─ Date Created: 14-August-2023 17:19:30 UTC+0
   │     ├─ Date Modified: 16-August-2023 21:22:21 UTC+0
   │     └─ Parsing Rule: UniProt FASTA
   └─ MS2 Method
      ├─ [380.4 - 388.4]
      ├─ [388.4 - 396.4]
      ├─ [396.4 - 404.4]
      ├─ [404.4 - 412.4]
      ├─ [412.4 - 420.4]
      ├─ [420.4 - 428.4]
      ├─ [428.4 - 436.4]
      ├─ [436.4 - 444.5]
      ├─ [444.5 - 452.5]
      ├─ [452.5 - 460.5]
      ├─ [460.5 - 468.5]
      ├─ [468.5 - 476.5]
      ├─ [476.5 - 484.5]
      ├─ [484.5 - 492.5]
      ├─ [492.5 - 500.5]
      ├─ [500.5 - 508.5]
      ├─ [508.5 - 516.5]
      ├─ [516.5 - 524.5]
      ├─ [524.5 - 532.5]
      ├─ [532.5 - 540.5]
      ├─ [540.5 - 548.5]
      ├─ [548.5 - 556.5]
      ├─ [556.5 - 564.5]
      ├─ [564.5 - 572.5]
      ├─ [572.5 - 580.5]
      ├─ [580.5 - 588.5]
      ├─ [588.5 - 596.5]
      ├─ [596.5 - 604.5]
      ├─ [604.5 - 612.5]
      ├─ [612.5 - 620.5]
      ├─ [620.5 - 628.5]
      ├─ [628.5 - 636.5]
      ├─ [636.5 - 644.5]
      ├─ [644.5 - 652.5]
      ├─ [652.5 - 660.6]
      ├─ [660.6 - 668.6]
      ├─ [668.6 - 676.6]
      ├─ [676.6 - 684.6]
      ├─ [684.6 - 692.6]
      ├─ [692.6 - 700.6]
      ├─ [700.6 - 708.6]
      ├─ [708.6 - 716.6]
      ├─ [716.6 - 724.6]
      ├─ [724.6 - 732.6]
      ├─ [732.6 - 740.6]
      ├─ [740.6 - 748.6]
      ├─ [748.6 - 756.6]
      ├─ [756.6 - 764.6]
      ├─ [764.6 - 772.6]
      ├─ [772.6 - 780.6]
      ├─ [780.6 - 788.6]
      ├─ [788.6 - 796.6]
      ├─ [796.6 - 804.6]
      ├─ [804.6 - 812.6]
      ├─ [812.6 - 820.6]
      ├─ [820.6 - 828.6]
      ├─ [828.6 - 836.6]
      ├─ [836.6 - 844.6]
      ├─ [844.6 - 852.6]
      ├─ [852.6 - 860.6]
      ├─ [860.6 - 868.6]
      ├─ [868.6 - 876.6]
      ├─ [876.6 - 884.7]
      ├─ [884.7 - 892.7]
      ├─ [892.7 - 900.7]
      ├─ [900.7 - 908.7]
      ├─ [908.7 - 916.7]
      ├─ [916.7 - 924.7]
      ├─ [924.7 - 932.7]
      ├─ [932.7 - 940.7]
      ├─ [940.7 - 948.7]
      ├─ [948.7 - 956.7]
      ├─ [956.7 - 964.7]
      ├─ [964.7 - 972.7]
      └─ [972.7 - 980.7]

Run: 20230809_AST1_EVO5_ZY_Hela_SCP_EvoCHIP_1Cell_40SPD_8Th12ms_02.raw
   ├─ Vendor: Thermo
   ├─ File: 20230809_AST1_EVO5_ZY_Hela_SCP_EvoCHIP_1Cell_40SPD_8Th12ms_02
   ├─ Path: "Z:\ZY\SingleCellProteomics\Raw\Astral_SCP\EvoCHIP\20230809_AST1_EVO5_ZY_Hela_SCP_EvoCHIP_1Cell_40SPD_8Th12ms_02.raw"
   ├─ Condition: C2
   ├─ Replicate: 1
   ├─ HTRMS Version: 18.0.230605.50606
   ├─ Protein Databases Used
   │  ├─ contaminants_for_Spectronaut
   │  │  ├─ Protein Entries: 246
   │  │  ├─ Original File: contaminants_for_Spectronaut.fasta
   │  │  ├─ Date Created: 14-August-2020 08:59:31 UTC+0
   │  │  ├─ Date Modified: 16-August-2023 21:22:21 UTC+0
   │  │  └─ Parsing Rule: WormPep FASTA
   │  └─ UP000005640_9606
   │     ├─ Protein Entries: 20,598
   │     ├─ Original File: UP000005640_9606.fasta
   │     ├─ Date Created: 14-August-2023 17:19:30 UTC+0
   │     ├─ Date Modified: 16-August-2023 21:22:21 UTC+0
   │     └─ Parsing Rule: UniProt FASTA
   └─ MS2 Method
      ├─ [380.4 - 388.4]
      ├─ [388.4 - 396.4]
      ├─ [396.4 - 404.4]
      ├─ [404.4 - 412.4]
      ├─ [412.4 - 420.4]
      ├─ [420.4 - 428.4]
      ├─ [428.4 - 436.4]
      ├─ [436.4 - 444.5]
      ├─ [444.5 - 452.5]
      ├─ [452.5 - 460.5]
      ├─ [460.5 - 468.5]
      ├─ [468.5 - 476.5]
      ├─ [476.5 - 484.5]
      ├─ [484.5 - 492.5]
      ├─ [492.5 - 500.5]
      ├─ [500.5 - 508.5]
      ├─ [508.5 - 516.5]
      ├─ [516.5 - 524.5]
      ├─ [524.5 - 532.5]
      ├─ [532.5 - 540.5]
      ├─ [540.5 - 548.5]
      ├─ [548.5 - 556.5]
      ├─ [556.5 - 564.5]
      ├─ [564.5 - 572.5]
      ├─ [572.5 - 580.5]
      ├─ [580.5 - 588.5]
      ├─ [588.5 - 596.5]
      ├─ [596.5 - 604.5]
      ├─ [604.5 - 612.5]
      ├─ [612.5 - 620.5]
      ├─ [620.5 - 628.5]
      ├─ [628.5 - 636.5]
      ├─ [636.5 - 644.5]
      ├─ [644.5 - 652.5]
      ├─ [652.5 - 660.6]
      ├─ [660.6 - 668.6]
      ├─ [668.6 - 676.6]
      ├─ [676.6 - 684.6]
      ├─ [684.6 - 692.6]
      ├─ [692.6 - 700.6]
      ├─ [700.6 - 708.6]
      ├─ [708.6 - 716.6]
      ├─ [716.6 - 724.6]
      ├─ [724.6 - 732.6]
      ├─ [732.6 - 740.6]
      ├─ [740.6 - 748.6]
      ├─ [748.6 - 756.6]
      ├─ [756.6 - 764.6]
      ├─ [764.6 - 772.6]
      ├─ [772.6 - 780.6]
      ├─ [780.6 - 788.6]
      ├─ [788.6 - 796.6]
      ├─ [796.6 - 804.6]
      ├─ [804.6 - 812.6]
      ├─ [812.6 - 820.6]
      ├─ [820.6 - 828.6]
      ├─ [828.6 - 836.6]
      ├─ [836.6 - 844.6]
      ├─ [844.6 - 852.6]
      ├─ [852.6 - 860.6]
      ├─ [860.6 - 868.6]
      ├─ [868.6 - 876.6]
      ├─ [876.6 - 884.7]
      ├─ [884.7 - 892.7]
      ├─ [892.7 - 900.7]
      ├─ [900.7 - 908.7]
      ├─ [908.7 - 916.7]
      ├─ [916.7 - 924.7]
      ├─ [924.7 - 932.7]
      ├─ [932.7 - 940.7]
      ├─ [940.7 - 948.7]
      ├─ [948.7 - 956.7]
      ├─ [956.7 - 964.7]
      ├─ [964.7 - 972.7]
      └─ [972.7 - 980.7]

Run: 20230809_AST1_EVO5_ZY_Hela_SCP_EvoCHIP_1Cell_40SPD_8Th12ms_03.raw
   ├─ Vendor: Thermo
   ├─ File: 20230809_AST1_EVO5_ZY_Hela_SCP_EvoCHIP_1Cell_40SPD_8Th12ms_03
   ├─ Path: "Z:\ZY\SingleCellProteomics\Raw\Astral_SCP\EvoCHIP\20230809_AST1_EVO5_ZY_Hela_SCP_EvoCHIP_1Cell_40SPD_8Th12ms_03.raw"
   ├─ Condition: C3
   ├─ Replicate: 1
   ├─ HTRMS Version: 18.0.230605.50606
   ├─ Protein Databases Used
   │  ├─ contaminants_for_Spectronaut
   │  │  ├─ Protein Entries: 246
   │  │  ├─ Original File: contaminants_for_Spectronaut.fasta
   │  │  ├─ Date Created: 14-August-2020 08:59:31 UTC+0
   │  │  ├─ Date Modified: 16-August-2023 21:22:21 UTC+0
   │  │  └─ Parsing Rule: WormPep FASTA
   │  └─ UP000005640_9606
   │     ├─ Protein Entries: 20,598
   │     ├─ Original File: UP000005640_9606.fasta
   │     ├─ Date Created: 14-August-2023 17:19:30 UTC+0
   │     ├─ Date Modified: 16-August-2023 21:22:21 UTC+0
   │     └─ Parsing Rule: UniProt FASTA
   └─ MS2 Method
      ├─ [380.4 - 388.4]
      ├─ [388.4 - 396.4]
      ├─ [396.4 - 404.4]
      ├─ [404.4 - 412.4]
      ├─ [412.4 - 420.4]
      ├─ [420.4 - 428.4]
      ├─ [428.4 - 436.4]
      ├─ [436.4 - 444.5]
      ├─ [444.5 - 452.5]
      ├─ [452.5 - 460.5]
      ├─ [460.5 - 468.5]
      ├─ [468.5 - 476.5]
      ├─ [476.5 - 484.5]
      ├─ [484.5 - 492.5]
      ├─ [492.5 - 500.5]
      ├─ [500.5 - 508.5]
      ├─ [508.5 - 516.5]
      ├─ [516.5 - 524.5]
      ├─ [524.5 - 532.5]
      ├─ [532.5 - 540.5]
      ├─ [540.5 - 548.5]
      ├─ [548.5 - 556.5]
      ├─ [556.5 - 564.5]
      ├─ [564.5 - 572.5]
      ├─ [572.5 - 580.5]
      ├─ [580.5 - 588.5]
      ├─ [588.5 - 596.5]
      ├─ [596.5 - 604.5]
      ├─ [604.5 - 612.5]
      ├─ [612.5 - 620.5]
      ├─ [620.5 - 628.5]
      ├─ [628.5 - 636.5]
      ├─ [636.5 - 644.5]
      ├─ [644.5 - 652.5]
      ├─ [652.5 - 660.6]
      ├─ [660.6 - 668.6]
      ├─ [668.6 - 676.6]
      ├─ [676.6 - 684.6]
      ├─ [684.6 - 692.6]
      ├─ [692.6 - 700.6]
      ├─ [700.6 - 708.6]
      ├─ [708.6 - 716.6]
      ├─ [716.6 - 724.6]
      ├─ [724.6 - 732.6]
      ├─ [732.6 - 740.6]
      ├─ [740.6 - 748.6]
      ├─ [748.6 - 756.6]
      ├─ [756.6 - 764.6]
      ├─ [764.6 - 772.6]
      ├─ [772.6 - 780.6]
      ├─ [780.6 - 788.6]
      ├─ [788.6 - 796.6]
      ├─ [796.6 - 804.6]
      ├─ [804.6 - 812.6]
      ├─ [812.6 - 820.6]
      ├─ [820.6 - 828.6]
      ├─ [828.6 - 836.6]
      ├─ [836.6 - 844.6]
      ├─ [844.6 - 852.6]
      ├─ [852.6 - 860.6]
      ├─ [860.6 - 868.6]
      ├─ [868.6 - 876.6]
      ├─ [876.6 - 884.7]
      ├─ [884.7 - 892.7]
      ├─ [892.7 - 900.7]
      ├─ [900.7 - 908.7]
      ├─ [908.7 - 916.7]
      ├─ [916.7 - 924.7]
      ├─ [924.7 - 932.7]
      ├─ [932.7 - 940.7]
      ├─ [940.7 - 948.7]
      ├─ [948.7 - 956.7]
      ├─ [956.7 - 964.7]
      ├─ [964.7 - 972.7]
      └─ [972.7 - 980.7]

Run: 20230809_AST1_EVO5_ZY_Hela_SCP_EvoCHIP_1Cell_40SPD_8Th12ms_04.raw
   ├─ Vendor: Thermo
   ├─ File: 20230809_AST1_EVO5_ZY_Hela_SCP_EvoCHIP_1Cell_40SPD_8Th12ms_04
   ├─ Path: "Z:\ZY\SingleCellProteomics\Raw\Astral_SCP\EvoCHIP\20230809_AST1_EVO5_ZY_Hela_SCP_EvoCHIP_1Cell_40SPD_8Th12ms_04.raw"
   ├─ Condition: C4
   ├─ Replicate: 1
   ├─ HTRMS Version: 18.0.230605.50606
   ├─ Protein Databases Used
   │  ├─ contaminants_for_Spectronaut
   │  │  ├─ Protein Entries: 246
   │  │  ├─ Original File: contaminants_for_Spectronaut.fasta
   │  │  ├─ Date Created: 14-August-2020 08:59:31 UTC+0
   │  │  ├─ Date Modified: 16-August-2023 21:22:21 UTC+0
   │  │  └─ Parsing Rule: WormPep FASTA
   │  └─ UP000005640_9606
   │     ├─ Protein Entries: 20,598
   │     ├─ Original File: UP000005640_9606.fasta
   │     ├─ Date Created: 14-August-2023 17:19:30 UTC+0
   │     ├─ Date Modified: 16-August-2023 21:22:21 UTC+0
   │     └─ Parsing Rule: UniProt FASTA
   └─ MS2 Method
      ├─ [380.4 - 388.4]
      ├─ [388.4 - 396.4]
      ├─ [396.4 - 404.4]
      ├─ [404.4 - 412.4]
      ├─ [412.4 - 420.4]
      ├─ [420.4 - 428.4]
      ├─ [428.4 - 436.4]
      ├─ [436.4 - 444.5]
      ├─ [444.5 - 452.5]
      ├─ [452.5 - 460.5]
      ├─ [460.5 - 468.5]
      ├─ [468.5 - 476.5]
      ├─ [476.5 - 484.5]
      ├─ [484.5 - 492.5]
      ├─ [492.5 - 500.5]
      ├─ [500.5 - 508.5]
      ├─ [508.5 - 516.5]
      ├─ [516.5 - 524.5]
      ├─ [524.5 - 532.5]
      ├─ [532.5 - 540.5]
      ├─ [540.5 - 548.5]
      ├─ [548.5 - 556.5]
      ├─ [556.5 - 564.5]
      ├─ [564.5 - 572.5]
      ├─ [572.5 - 580.5]
      ├─ [580.5 - 588.5]
      ├─ [588.5 - 596.5]
      ├─ [596.5 - 604.5]
      ├─ [604.5 - 612.5]
      ├─ [612.5 - 620.5]
      ├─ [620.5 - 628.5]
      ├─ [628.5 - 636.5]
      ├─ [636.5 - 644.5]
      ├─ [644.5 - 652.5]
      ├─ [652.5 - 660.6]
      ├─ [660.6 - 668.6]
      ├─ [668.6 - 676.6]
      ├─ [676.6 - 684.6]
      ├─ [684.6 - 692.6]
      ├─ [692.6 - 700.6]
      ├─ [700.6 - 708.6]
      ├─ [708.6 - 716.6]
      ├─ [716.6 - 724.6]
      ├─ [724.6 - 732.6]
      ├─ [732.6 - 740.6]
      ├─ [740.6 - 748.6]
      ├─ [748.6 - 756.6]
      ├─ [756.6 - 764.6]
      ├─ [764.6 - 772.6]
      ├─ [772.6 - 780.6]
      ├─ [780.6 - 788.6]
      ├─ [788.6 - 796.6]
      ├─ [796.6 - 804.6]
      ├─ [804.6 - 812.6]
      ├─ [812.6 - 820.6]
      ├─ [820.6 - 828.6]
      ├─ [828.6 - 836.6]
      ├─ [836.6 - 844.6]
      ├─ [844.6 - 852.6]
      ├─ [852.6 - 860.6]
      ├─ [860.6 - 868.6]
      ├─ [868.6 - 876.6]
      ├─ [876.6 - 884.7]
      ├─ [884.7 - 892.7]
      ├─ [892.7 - 900.7]
      ├─ [900.7 - 908.7]
      ├─ [908.7 - 916.7]
      ├─ [916.7 - 924.7]
      ├─ [924.7 - 932.7]
      ├─ [932.7 - 940.7]
      ├─ [940.7 - 948.7]
      ├─ [948.7 - 956.7]
      ├─ [956.7 - 964.7]
      ├─ [964.7 - 972.7]
      └─ [972.7 - 980.7]

Run: 20230809_AST1_EVO5_ZY_Hela_SCP_EvoCHIP_1Cell_40SPD_8Th12ms_05.raw
   ├─ Vendor: Thermo
   ├─ File: 20230809_AST1_EVO5_ZY_Hela_SCP_EvoCHIP_1Cell_40SPD_8Th12ms_05
   ├─ Path: "Z:\ZY\SingleCellProteomics\Raw\Astral_SCP\EvoCHIP\20230809_AST1_EVO5_ZY_Hela_SCP_EvoCHIP_1Cell_40SPD_8Th12ms_05.raw"
   ├─ Condition: C5
   ├─ Replicate: 1
   ├─ HTRMS Version: 18.0.230605.50606
   ├─ Protein Databases Used
   │  ├─ contaminants_for_Spectronaut
   │  │  ├─ Protein Entries: 246
   │  │  ├─ Original File: contaminants_for_Spectronaut.fasta
   │  │  ├─ Date Created: 14-August-2020 08:59:31 UTC+0
   │  │  ├─ Date Modified: 16-August-2023 21:22:21 UTC+0
   │  │  └─ Parsing Rule: WormPep FASTA
   │  └─ UP000005640_9606
   │     ├─ Protein Entries: 20,598
   │     ├─ Original File: UP000005640_9606.fasta
   │     ├─ Date Created: 14-August-2023 17:19:30 UTC+0
   │     ├─ Date Modified: 16-August-2023 21:22:21 UTC+0
   │     └─ Parsing Rule: UniProt FASTA
   └─ MS2 Method
      ├─ [380.4 - 388.4]
      ├─ [388.4 - 396.4]
      ├─ [396.4 - 404.4]
      ├─ [404.4 - 412.4]
      ├─ [412.4 - 420.4]
      ├─ [420.4 - 428.4]
      ├─ [428.4 - 436.4]
      ├─ [436.4 - 444.5]
      ├─ [444.5 - 452.5]
      ├─ [452.5 - 460.5]
      ├─ [460.5 - 468.5]
      ├─ [468.5 - 476.5]
      ├─ [476.5 - 484.5]
      ├─ [484.5 - 492.5]
      ├─ [492.5 - 500.5]
      ├─ [500.5 - 508.5]
      ├─ [508.5 - 516.5]
      ├─ [516.5 - 524.5]
      ├─ [524.5 - 532.5]
      ├─ [532.5 - 540.5]
      ├─ [540.5 - 548.5]
      ├─ [548.5 - 556.5]
      ├─ [556.5 - 564.5]
      ├─ [564.5 - 572.5]
      ├─ [572.5 - 580.5]
      ├─ [580.5 - 588.5]
      ├─ [588.5 - 596.5]
      ├─ [596.5 - 604.5]
      ├─ [604.5 - 612.5]
      ├─ [612.5 - 620.5]
      ├─ [620.5 - 628.5]
      ├─ [628.5 - 636.5]
      ├─ [636.5 - 644.5]
      ├─ [644.5 - 652.5]
      ├─ [652.5 - 660.6]
      ├─ [660.6 - 668.6]
      ├─ [668.6 - 676.6]
      ├─ [676.6 - 684.6]
      ├─ [684.6 - 692.6]
      ├─ [692.6 - 700.6]
      ├─ [700.6 - 708.6]
      ├─ [708.6 - 716.6]
      ├─ [716.6 - 724.6]
      ├─ [724.6 - 732.6]
      ├─ [732.6 - 740.6]
      ├─ [740.6 - 748.6]
      ├─ [748.6 - 756.6]
      ├─ [756.6 - 764.6]
      ├─ [764.6 - 772.6]
      ├─ [772.6 - 780.6]
      ├─ [780.6 - 788.6]
      ├─ [788.6 - 796.6]
      ├─ [796.6 - 804.6]
      ├─ [804.6 - 812.6]
      ├─ [812.6 - 820.6]
      ├─ [820.6 - 828.6]
      ├─ [828.6 - 836.6]
      ├─ [836.6 - 844.6]
      ├─ [844.6 - 852.6]
      ├─ [852.6 - 860.6]
      ├─ [860.6 - 868.6]
      ├─ [868.6 - 876.6]
      ├─ [876.6 - 884.7]
      ├─ [884.7 - 892.7]
      ├─ [892.7 - 900.7]
      ├─ [900.7 - 908.7]
      ├─ [908.7 - 916.7]
      ├─ [916.7 - 924.7]
      ├─ [924.7 - 932.7]
      ├─ [932.7 - 940.7]
      ├─ [940.7 - 948.7]
      ├─ [948.7 - 956.7]
      ├─ [956.7 - 964.7]
      ├─ [964.7 - 972.7]
      └─ [972.7 - 980.7]

Run: 20230809_AST1_EVO5_ZY_Hela_SCP_EvoCHIP_1Cell_40SPD_8Th12ms_06.raw
   ├─ Vendor: Thermo
   ├─ File: 20230809_AST1_EVO5_ZY_Hela_SCP_EvoCHIP_1Cell_40SPD_8Th12ms_06
   ├─ Path: "Z:\ZY\SingleCellProteomics\Raw\Astral_SCP\EvoCHIP\20230809_AST1_EVO5_ZY_Hela_SCP_EvoCHIP_1Cell_40SPD_8Th12ms_06.raw"
   ├─ Condition: C6
   ├─ Replicate: 1
   ├─ HTRMS Version: 18.0.230605.50606
   ├─ Protein Databases Used
   │  ├─ contaminants_for_Spectronaut
   │  │  ├─ Protein Entries: 246
   │  │  ├─ Original File: contaminants_for_Spectronaut.fasta
   │  │  ├─ Date Created: 14-August-2020 08:59:31 UTC+0
   │  │  ├─ Date Modified: 16-August-2023 21:22:21 UTC+0
   │  │  └─ Parsing Rule: WormPep FASTA
   │  └─ UP000005640_9606
   │     ├─ Protein Entries: 20,598
   │     ├─ Original File: UP000005640_9606.fasta
   │     ├─ Date Created: 14-August-2023 17:19:30 UTC+0
   │     ├─ Date Modified: 16-August-2023 21:22:21 UTC+0
   │     └─ Parsing Rule: UniProt FASTA
   └─ MS2 Method
      ├─ [380.4 - 388.4]
      ├─ [388.4 - 396.4]
      ├─ [396.4 - 404.4]
      ├─ [404.4 - 412.4]
      ├─ [412.4 - 420.4]
      ├─ [420.4 - 428.4]
      ├─ [428.4 - 436.4]
      ├─ [436.4 - 444.5]
      ├─ [444.5 - 452.5]
      ├─ [452.5 - 460.5]
      ├─ [460.5 - 468.5]
      ├─ [468.5 - 476.5]
      ├─ [476.5 - 484.5]
      ├─ [484.5 - 492.5]
      ├─ [492.5 - 500.5]
      ├─ [500.5 - 508.5]
      ├─ [508.5 - 516.5]
      ├─ [516.5 - 524.5]
      ├─ [524.5 - 532.5]
      ├─ [532.5 - 540.5]
      ├─ [540.5 - 548.5]
      ├─ [548.5 - 556.5]
      ├─ [556.5 - 564.5]
      ├─ [564.5 - 572.5]
      ├─ [572.5 - 580.5]
      ├─ [580.5 - 588.5]
      ├─ [588.5 - 596.5]
      ├─ [596.5 - 604.5]
      ├─ [604.5 - 612.5]
      ├─ [612.5 - 620.5]
      ├─ [620.5 - 628.5]
      ├─ [628.5 - 636.5]
      ├─ [636.5 - 644.5]
      ├─ [644.5 - 652.5]
      ├─ [652.5 - 660.6]
      ├─ [660.6 - 668.6]
      ├─ [668.6 - 676.6]
      ├─ [676.6 - 684.6]
      ├─ [684.6 - 692.6]
      ├─ [692.6 - 700.6]
      ├─ [700.6 - 708.6]
      ├─ [708.6 - 716.6]
      ├─ [716.6 - 724.6]
      ├─ [724.6 - 732.6]
      ├─ [732.6 - 740.6]
      ├─ [740.6 - 748.6]
      ├─ [748.6 - 756.6]
      ├─ [756.6 - 764.6]
      ├─ [764.6 - 772.6]
      ├─ [772.6 - 780.6]
      ├─ [780.6 - 788.6]
      ├─ [788.6 - 796.6]
      ├─ [796.6 - 804.6]
      ├─ [804.6 - 812.6]
      ├─ [812.6 - 820.6]
      ├─ [820.6 - 828.6]
      ├─ [828.6 - 836.6]
      ├─ [836.6 - 844.6]
      ├─ [844.6 - 852.6]
      ├─ [852.6 - 860.6]
      ├─ [860.6 - 868.6]
      ├─ [868.6 - 876.6]
      ├─ [876.6 - 884.7]
      ├─ [884.7 - 892.7]
      ├─ [892.7 - 900.7]
      ├─ [900.7 - 908.7]
      ├─ [908.7 - 916.7]
      ├─ [916.7 - 924.7]
      ├─ [924.7 - 932.7]
      ├─ [932.7 - 940.7]
      ├─ [940.7 - 948.7]
      ├─ [948.7 - 956.7]
      ├─ [956.7 - 964.7]
      ├─ [964.7 - 972.7]
      └─ [972.7 - 980.7]

Run: 20230809_AST1_EVO5_ZY_Hela_SCP_EvoCHIP_1Cell_40SPD_8Th12ms_07.raw
   ├─ Vendor: Thermo
   ├─ File: 20230809_AST1_EVO5_ZY_Hela_SCP_EvoCHIP_1Cell_40SPD_8Th12ms_07
   ├─ Path: "Z:\ZY\SingleCellProteomics\Raw\Astral_SCP\EvoCHIP\20230809_AST1_EVO5_ZY_Hela_SCP_EvoCHIP_1Cell_40SPD_8Th12ms_07.raw"
   ├─ Condition: C7
   ├─ Replicate: 1
   ├─ HTRMS Version: 18.0.230605.50606
   ├─ Protein Databases Used
   │  ├─ contaminants_for_Spectronaut
   │  │  ├─ Protein Entries: 246
   │  │  ├─ Original File: contaminants_for_Spectronaut.fasta
   │  │  ├─ Date Created: 14-August-2020 08:59:31 UTC+0
   │  │  ├─ Date Modified: 16-August-2023 21:22:21 UTC+0
   │  │  └─ Parsing Rule: WormPep FASTA
   │  └─ UP000005640_9606
   │     ├─ Protein Entries: 20,598
   │     ├─ Original File: UP000005640_9606.fasta
   │     ├─ Date Created: 14-August-2023 17:19:30 UTC+0
   │     ├─ Date Modified: 16-August-2023 21:22:21 UTC+0
   │     └─ Parsing Rule: UniProt FASTA
   └─ MS2 Method
      ├─ [380.4 - 388.4]
      ├─ [388.4 - 396.4]
      ├─ [396.4 - 404.4]
      ├─ [404.4 - 412.4]
      ├─ [412.4 - 420.4]
      ├─ [420.4 - 428.4]
      ├─ [428.4 - 436.4]
      ├─ [436.4 - 444.5]
      ├─ [444.5 - 452.5]
      ├─ [452.5 - 460.5]
      ├─ [460.5 - 468.5]
      ├─ [468.5 - 476.5]
      ├─ [476.5 - 484.5]
      ├─ [484.5 - 492.5]
      ├─ [492.5 - 500.5]
      ├─ [500.5 - 508.5]
      ├─ [508.5 - 516.5]
      ├─ [516.5 - 524.5]
      ├─ [524.5 - 532.5]
      ├─ [532.5 - 540.5]
      ├─ [540.5 - 548.5]
      ├─ [548.5 - 556.5]
      ├─ [556.5 - 564.5]
      ├─ [564.5 - 572.5]
      ├─ [572.5 - 580.5]
      ├─ [580.5 - 588.5]
      ├─ [588.5 - 596.5]
      ├─ [596.5 - 604.5]
      ├─ [604.5 - 612.5]
      ├─ [612.5 - 620.5]
      ├─ [620.5 - 628.5]
      ├─ [628.5 - 636.5]
      ├─ [636.5 - 644.5]
      ├─ [644.5 - 652.5]
      ├─ [652.5 - 660.6]
      ├─ [660.6 - 668.6]
      ├─ [668.6 - 676.6]
      ├─ [676.6 - 684.6]
      ├─ [684.6 - 692.6]
      ├─ [692.6 - 700.6]
      ├─ [700.6 - 708.6]
      ├─ [708.6 - 716.6]
      ├─ [716.6 - 724.6]
      ├─ [724.6 - 732.6]
      ├─ [732.6 - 740.6]
      ├─ [740.6 - 748.6]
      ├─ [748.6 - 756.6]
      ├─ [756.6 - 764.6]
      ├─ [764.6 - 772.6]
      ├─ [772.6 - 780.6]
      ├─ [780.6 - 788.6]
      ├─ [788.6 - 796.6]
      ├─ [796.6 - 804.6]
      ├─ [804.6 - 812.6]
      ├─ [812.6 - 820.6]
      ├─ [820.6 - 828.6]
      ├─ [828.6 - 836.6]
      ├─ [836.6 - 844.6]
      ├─ [844.6 - 852.6]
      ├─ [852.6 - 860.6]
      ├─ [860.6 - 868.6]
      ├─ [868.6 - 876.6]
      ├─ [876.6 - 884.7]
      ├─ [884.7 - 892.7]
      ├─ [892.7 - 900.7]
      ├─ [900.7 - 908.7]
      ├─ [908.7 - 916.7]
      ├─ [916.7 - 924.7]
      ├─ [924.7 - 932.7]
      ├─ [932.7 - 940.7]
      ├─ [940.7 - 948.7]
      ├─ [948.7 - 956.7]
      ├─ [956.7 - 964.7]
      ├─ [964.7 - 972.7]
      └─ [972.7 - 980.7]

Run: 20230809_AST1_EVO5_ZY_Hela_SCP_EvoCHIP_1Cell_40SPD_8Th12ms_08.raw
   ├─ Vendor: Thermo
   ├─ File: 20230809_AST1_EVO5_ZY_Hela_SCP_EvoCHIP_1Cell_40SPD_8Th12ms_08
   ├─ Path: "Z:\ZY\SingleCellProteomics\Raw\Astral_SCP\EvoCHIP\20230809_AST1_EVO5_ZY_Hela_SCP_EvoCHIP_1Cell_40SPD_8Th12ms_08.raw"
   ├─ Condition: C8
   ├─ Replicate: 1
   ├─ HTRMS Version: 18.0.230605.50606
   ├─ Protein Databases Used
   │  ├─ contaminants_for_Spectronaut
   │  │  ├─ Protein Entries: 246
   │  │  ├─ Original File: contaminants_for_Spectronaut.fasta
   │  │  ├─ Date Created: 14-August-2020 08:59:31 UTC+0
   │  │  ├─ Date Modified: 16-August-2023 21:22:21 UTC+0
   │  │  └─ Parsing Rule: WormPep FASTA
   │  └─ UP000005640_9606
   │     ├─ Protein Entries: 20,598
   │     ├─ Original File: UP000005640_9606.fasta
   │     ├─ Date Created: 14-August-2023 17:19:30 UTC+0
   │     ├─ Date Modified: 16-August-2023 21:22:21 UTC+0
   │     └─ Parsing Rule: UniProt FASTA
   └─ MS2 Method
      ├─ [380.4 - 388.4]
      ├─ [388.4 - 396.4]
      ├─ [396.4 - 404.4]
      ├─ [404.4 - 412.4]
      ├─ [412.4 - 420.4]
      ├─ [420.4 - 428.4]
      ├─ [428.4 - 436.4]
      ├─ [436.4 - 444.5]
      ├─ [444.5 - 452.5]
      ├─ [452.5 - 460.5]
      ├─ [460.5 - 468.5]
      ├─ [468.5 - 476.5]
      ├─ [476.5 - 484.5]
      ├─ [484.5 - 492.5]
      ├─ [492.5 - 500.5]
      ├─ [500.5 - 508.5]
      ├─ [508.5 - 516.5]
      ├─ [516.5 - 524.5]
      ├─ [524.5 - 532.5]
      ├─ [532.5 - 540.5]
      ├─ [540.5 - 548.5]
      ├─ [548.5 - 556.5]
      ├─ [556.5 - 564.5]
      ├─ [564.5 - 572.5]
      ├─ [572.5 - 580.5]
      ├─ [580.5 - 588.5]
      ├─ [588.5 - 596.5]
      ├─ [596.5 - 604.5]
      ├─ [604.5 - 612.5]
      ├─ [612.5 - 620.5]
      ├─ [620.5 - 628.5]
      ├─ [628.5 - 636.5]
      ├─ [636.5 - 644.5]
      ├─ [644.5 - 652.5]
      ├─ [652.5 - 660.6]
      ├─ [660.6 - 668.6]
      ├─ [668.6 - 676.6]
      ├─ [676.6 - 684.6]
      ├─ [684.6 - 692.6]
      ├─ [692.6 - 700.6]
      ├─ [700.6 - 708.6]
      ├─ [708.6 - 716.6]
      ├─ [716.6 - 724.6]
      ├─ [724.6 - 732.6]
      ├─ [732.6 - 740.6]
      ├─ [740.6 - 748.6]
      ├─ [748.6 - 756.6]
      ├─ [756.6 - 764.6]
      ├─ [764.6 - 772.6]
      ├─ [772.6 - 780.6]
      ├─ [780.6 - 788.6]
      ├─ [788.6 - 796.6]
      ├─ [796.6 - 804.6]
      ├─ [804.6 - 812.6]
      ├─ [812.6 - 820.6]
      ├─ [820.6 - 828.6]
      ├─ [828.6 - 836.6]
      ├─ [836.6 - 844.6]
      ├─ [844.6 - 852.6]
      ├─ [852.6 - 860.6]
      ├─ [860.6 - 868.6]
      ├─ [868.6 - 876.6]
      ├─ [876.6 - 884.7]
      ├─ [884.7 - 892.7]
      ├─ [892.7 - 900.7]
      ├─ [900.7 - 908.7]
      ├─ [908.7 - 916.7]
      ├─ [916.7 - 924.7]
      ├─ [924.7 - 932.7]
      ├─ [932.7 - 940.7]
      ├─ [940.7 - 948.7]
      ├─ [948.7 - 956.7]
      ├─ [956.7 - 964.7]
      ├─ [964.7 - 972.7]
      └─ [972.7 - 980.7]

Run: 20230809_AST1_EVO5_ZY_Hela_SCP_EvoCHIP_1Cell_40SPD_8Th12ms_09.raw
   ├─ Vendor: Thermo
   ├─ File: 20230809_AST1_EVO5_ZY_Hela_SCP_EvoCHIP_1Cell_40SPD_8Th12ms_09
   ├─ Path: "Z:\ZY\SingleCellProteomics\Raw\Astral_SCP\EvoCHIP\20230809_AST1_EVO5_ZY_Hela_SCP_EvoCHIP_1Cell_40SPD_8Th12ms_09.raw"
   ├─ Condition: C9
   ├─ Replicate: 1
   ├─ HTRMS Version: 18.0.230605.50606
   ├─ Protein Databases Used
   │  ├─ contaminants_for_Spectronaut
   │  │  ├─ Protein Entries: 246
   │  │  ├─ Original File: contaminants_for_Spectronaut.fasta
   │  │  ├─ Date Created: 14-August-2020 08:59:31 UTC+0
   │  │  ├─ Date Modified: 16-August-2023 21:22:21 UTC+0
   │  │  └─ Parsing Rule: WormPep FASTA
   │  └─ UP000005640_9606
   │     ├─ Protein Entries: 20,598
   │     ├─ Original File: UP000005640_9606.fasta
   │     ├─ Date Created: 14-August-2023 17:19:30 UTC+0
   │     ├─ Date Modified: 16-August-2023 21:22:21 UTC+0
   │     └─ Parsing Rule: UniProt FASTA
   └─ MS2 Method
      ├─ [380.4 - 388.4]
      ├─ [388.4 - 396.4]
      ├─ [396.4 - 404.4]
      ├─ [404.4 - 412.4]
      ├─ [412.4 - 420.4]
      ├─ [420.4 - 428.4]
      ├─ [428.4 - 436.4]
      ├─ [436.4 - 444.5]
      ├─ [444.5 - 452.5]
      ├─ [452.5 - 460.5]
      ├─ [460.5 - 468.5]
      ├─ [468.5 - 476.5]
      ├─ [476.5 - 484.5]
      ├─ [484.5 - 492.5]
      ├─ [492.5 - 500.5]
      ├─ [500.5 - 508.5]
      ├─ [508.5 - 516.5]
      ├─ [516.5 - 524.5]
      ├─ [524.5 - 532.5]
      ├─ [532.5 - 540.5]
      ├─ [540.5 - 548.5]
      ├─ [548.5 - 556.5]
      ├─ [556.5 - 564.5]
      ├─ [564.5 - 572.5]
      ├─ [572.5 - 580.5]
      ├─ [580.5 - 588.5]
      ├─ [588.5 - 596.5]
      ├─ [596.5 - 604.5]
      ├─ [604.5 - 612.5]
      ├─ [612.5 - 620.5]
      ├─ [620.5 - 628.5]
      ├─ [628.5 - 636.5]
      ├─ [636.5 - 644.5]
      ├─ [644.5 - 652.5]
      ├─ [652.5 - 660.6]
      ├─ [660.6 - 668.6]
      ├─ [668.6 - 676.6]
      ├─ [676.6 - 684.6]
      ├─ [684.6 - 692.6]
      ├─ [692.6 - 700.6]
      ├─ [700.6 - 708.6]
      ├─ [708.6 - 716.6]
      ├─ [716.6 - 724.6]
      ├─ [724.6 - 732.6]
      ├─ [732.6 - 740.6]
      ├─ [740.6 - 748.6]
      ├─ [748.6 - 756.6]
      ├─ [756.6 - 764.6]
      ├─ [764.6 - 772.6]
      ├─ [772.6 - 780.6]
      ├─ [780.6 - 788.6]
      ├─ [788.6 - 796.6]
      ├─ [796.6 - 804.6]
      ├─ [804.6 - 812.6]
      ├─ [812.6 - 820.6]
      ├─ [820.6 - 828.6]
      ├─ [828.6 - 836.6]
      ├─ [836.6 - 844.6]
      ├─ [844.6 - 852.6]
      ├─ [852.6 - 860.6]
      ├─ [860.6 - 868.6]
      ├─ [868.6 - 876.6]
      ├─ [876.6 - 884.7]
      ├─ [884.7 - 892.7]
      ├─ [892.7 - 900.7]
      ├─ [900.7 - 908.7]
      ├─ [908.7 - 916.7]
      ├─ [916.7 - 924.7]
      ├─ [924.7 - 932.7]
      ├─ [932.7 - 940.7]
      ├─ [940.7 - 948.7]
      ├─ [948.7 - 956.7]
      ├─ [956.7 - 964.7]
      ├─ [964.7 - 972.7]
      └─ [972.7 - 980.7]

Run: 20230809_AST1_EVO5_ZY_Hela_SCP_EvoCHIP_1Cell_40SPD_8Th12ms_10.raw
   ├─ Vendor: Thermo
   ├─ File: 20230809_AST1_EVO5_ZY_Hela_SCP_EvoCHIP_1Cell_40SPD_8Th12ms_10
   ├─ Path: "Z:\ZY\SingleCellProteomics\Raw\Astral_SCP\EvoCHIP\20230809_AST1_EVO5_ZY_Hela_SCP_EvoCHIP_1Cell_40SPD_8Th12ms_10.raw"
   ├─ Condition: C10
   ├─ Replicate: 1
   ├─ HTRMS Version: 18.0.230605.50606
   ├─ Protein Databases Used
   │  ├─ contaminants_for_Spectronaut
   │  │  ├─ Protein Entries: 246
   │  │  ├─ Original File: contaminants_for_Spectronaut.fasta
   │  │  ├─ Date Created: 14-August-2020 08:59:31 UTC+0
   │  │  ├─ Date Modified: 16-August-2023 21:22:21 UTC+0
   │  │  └─ Parsing Rule: WormPep FASTA
   │  └─ UP000005640_9606
   │     ├─ Protein Entries: 20,598
   │     ├─ Original File: UP000005640_9606.fasta
   │     ├─ Date Created: 14-August-2023 17:19:30 UTC+0
   │     ├─ Date Modified: 16-August-2023 21:22:21 UTC+0
   │     └─ Parsing Rule: UniProt FASTA
   └─ MS2 Method
      ├─ [380.4 - 388.4]
      ├─ [388.4 - 396.4]
      ├─ [396.4 - 404.4]
      ├─ [404.4 - 412.4]
      ├─ [412.4 - 420.4]
      ├─ [420.4 - 428.4]
      ├─ [428.4 - 436.4]
      ├─ [436.4 - 444.5]
      ├─ [444.5 - 452.5]
      ├─ [452.5 - 460.5]
      ├─ [460.5 - 468.5]
      ├─ [468.5 - 476.5]
      ├─ [476.5 - 484.5]
      ├─ [484.5 - 492.5]
      ├─ [492.5 - 500.5]
      ├─ [500.5 - 508.5]
      ├─ [508.5 - 516.5]
      ├─ [516.5 - 524.5]
      ├─ [524.5 - 532.5]
      ├─ [532.5 - 540.5]
      ├─ [540.5 - 548.5]
      ├─ [548.5 - 556.5]
      ├─ [556.5 - 564.5]
      ├─ [564.5 - 572.5]
      ├─ [572.5 - 580.5]
      ├─ [580.5 - 588.5]
      ├─ [588.5 - 596.5]
      ├─ [596.5 - 604.5]
      ├─ [604.5 - 612.5]
      ├─ [612.5 - 620.5]
      ├─ [620.5 - 628.5]
      ├─ [628.5 - 636.5]
      ├─ [636.5 - 644.5]
      ├─ [644.5 - 652.5]
      ├─ [652.5 - 660.6]
      ├─ [660.6 - 668.6]
      ├─ [668.6 - 676.6]
      ├─ [676.6 - 684.6]
      ├─ [684.6 - 692.6]
      ├─ [692.6 - 700.6]
      ├─ [700.6 - 708.6]
      ├─ [708.6 - 716.6]
      ├─ [716.6 - 724.6]
      ├─ [724.6 - 732.6]
      ├─ [732.6 - 740.6]
      ├─ [740.6 - 748.6]
      ├─ [748.6 - 756.6]
      ├─ [756.6 - 764.6]
      ├─ [764.6 - 772.6]
      ├─ [772.6 - 780.6]
      ├─ [780.6 - 788.6]
      ├─ [788.6 - 796.6]
      ├─ [796.6 - 804.6]
      ├─ [804.6 - 812.6]
      ├─ [812.6 - 820.6]
      ├─ [820.6 - 828.6]
      ├─ [828.6 - 836.6]
      ├─ [836.6 - 844.6]
      ├─ [844.6 - 852.6]
      ├─ [852.6 - 860.6]
      ├─ [860.6 - 868.6]
      ├─ [868.6 - 876.6]
      ├─ [876.6 - 884.7]
      ├─ [884.7 - 892.7]
      ├─ [892.7 - 900.7]
      ├─ [900.7 - 908.7]
      ├─ [908.7 - 916.7]
      ├─ [916.7 - 924.7]
      ├─ [924.7 - 932.7]
      ├─ [932.7 - 940.7]
      ├─ [940.7 - 948.7]
      ├─ [948.7 - 956.7]
      ├─ [956.7 - 964.7]
      ├─ [964.7 - 972.7]
      └─ [972.7 - 980.7]

Run: 20230809_AST1_EVO5_ZY_Hela_SCP_EvoCHIP_1Cell_40SPD_8Th12ms_11.raw
   ├─ Vendor: Thermo
   ├─ File: 20230809_AST1_EVO5_ZY_Hela_SCP_EvoCHIP_1Cell_40SPD_8Th12ms_11
   ├─ Path: "Z:\ZY\SingleCellProteomics\Raw\Astral_SCP\EvoCHIP\20230809_AST1_EVO5_ZY_Hela_SCP_EvoCHIP_1Cell_40SPD_8Th12ms_11.raw"
   ├─ Condition: C11
   ├─ Replicate: 1
   ├─ HTRMS Version: 18.0.230605.50606
   ├─ Protein Databases Used
   │  ├─ contaminants_for_Spectronaut
   │  │  ├─ Protein Entries: 246
   │  │  ├─ Original File: contaminants_for_Spectronaut.fasta
   │  │  ├─ Date Created: 14-August-2020 08:59:31 UTC+0
   │  │  ├─ Date Modified: 16-August-2023 21:22:21 UTC+0
   │  │  └─ Parsing Rule: WormPep FASTA
   │  └─ UP000005640_9606
   │     ├─ Protein Entries: 20,598
   │     ├─ Original File: UP000005640_9606.fasta
   │     ├─ Date Created: 14-August-2023 17:19:30 UTC+0
   │     ├─ Date Modified: 16-August-2023 21:22:21 UTC+0
   │     └─ Parsing Rule: UniProt FASTA
   └─ MS2 Method
      ├─ [380.4 - 388.4]
      ├─ [388.4 - 396.4]
      ├─ [396.4 - 404.4]
      ├─ [404.4 - 412.4]
      ├─ [412.4 - 420.4]
      ├─ [420.4 - 428.4]
      ├─ [428.4 - 436.4]
      ├─ [436.4 - 444.5]
      ├─ [444.5 - 452.5]
      ├─ [452.5 - 460.5]
      ├─ [460.5 - 468.5]
      ├─ [468.5 - 476.5]
      ├─ [476.5 - 484.5]
      ├─ [484.5 - 492.5]
      ├─ [492.5 - 500.5]
      ├─ [500.5 - 508.5]
      ├─ [508.5 - 516.5]
      ├─ [516.5 - 524.5]
      ├─ [524.5 - 532.5]
      ├─ [532.5 - 540.5]
      ├─ [540.5 - 548.5]
      ├─ [548.5 - 556.5]
      ├─ [556.5 - 564.5]
      ├─ [564.5 - 572.5]
      ├─ [572.5 - 580.5]
      ├─ [580.5 - 588.5]
      ├─ [588.5 - 596.5]
      ├─ [596.5 - 604.5]
      ├─ [604.5 - 612.5]
      ├─ [612.5 - 620.5]
      ├─ [620.5 - 628.5]
      ├─ [628.5 - 636.5]
      ├─ [636.5 - 644.5]
      ├─ [644.5 - 652.5]
      ├─ [652.5 - 660.6]
      ├─ [660.6 - 668.6]
      ├─ [668.6 - 676.6]
      ├─ [676.6 - 684.6]
      ├─ [684.6 - 692.6]
      ├─ [692.6 - 700.6]
      ├─ [700.6 - 708.6]
      ├─ [708.6 - 716.6]
      ├─ [716.6 - 724.6]
      ├─ [724.6 - 732.6]
      ├─ [732.6 - 740.6]
      ├─ [740.6 - 748.6]
      ├─ [748.6 - 756.6]
      ├─ [756.6 - 764.6]
      ├─ [764.6 - 772.6]
      ├─ [772.6 - 780.6]
      ├─ [780.6 - 788.6]
      ├─ [788.6 - 796.6]
      ├─ [796.6 - 804.6]
      ├─ [804.6 - 812.6]
      ├─ [812.6 - 820.6]
      ├─ [820.6 - 828.6]
      ├─ [828.6 - 836.6]
      ├─ [836.6 - 844.6]
      ├─ [844.6 - 852.6]
      ├─ [852.6 - 860.6]
      ├─ [860.6 - 868.6]
      ├─ [868.6 - 876.6]
      ├─ [876.6 - 884.7]
      ├─ [884.7 - 892.7]
      ├─ [892.7 - 900.7]
      ├─ [900.7 - 908.7]
      ├─ [908.7 - 916.7]
      ├─ [916.7 - 924.7]
      ├─ [924.7 - 932.7]
      ├─ [932.7 - 940.7]
      ├─ [940.7 - 948.7]
      ├─ [948.7 - 956.7]
      ├─ [956.7 - 964.7]
      ├─ [964.7 - 972.7]
      └─ [972.7 - 980.7]

Run: 20230809_AST1_EVO5_ZY_Hela_SCP_EvoCHIP_1Cell_40SPD_8Th12ms_12.raw
   ├─ Vendor: Thermo
   ├─ File: 20230809_AST1_EVO5_ZY_Hela_SCP_EvoCHIP_1Cell_40SPD_8Th12ms_12
   ├─ Path: "Z:\ZY\SingleCellProteomics\Raw\Astral_SCP\EvoCHIP\20230809_AST1_EVO5_ZY_Hela_SCP_EvoCHIP_1Cell_40SPD_8Th12ms_12.raw"
   ├─ Condition: C12
   ├─ Replicate: 1
   ├─ HTRMS Version: 18.0.230605.50606
   ├─ Protein Databases Used
   │  ├─ contaminants_for_Spectronaut
   │  │  ├─ Protein Entries: 246
   │  │  ├─ Original File: contaminants_for_Spectronaut.fasta
   │  │  ├─ Date Created: 14-August-2020 08:59:31 UTC+0
   │  │  ├─ Date Modified: 16-August-2023 21:22:21 UTC+0
   │  │  └─ Parsing Rule: WormPep FASTA
   │  └─ UP000005640_9606
   │     ├─ Protein Entries: 20,598
   │     ├─ Original File: UP000005640_9606.fasta
   │     ├─ Date Created: 14-August-2023 17:19:30 UTC+0
   │     ├─ Date Modified: 16-August-2023 21:22:21 UTC+0
   │     └─ Parsing Rule: UniProt FASTA
   └─ MS2 Method
      ├─ [380.4 - 388.4]
      ├─ [388.4 - 396.4]
      ├─ [396.4 - 404.4]
      ├─ [404.4 - 412.4]
      ├─ [412.4 - 420.4]
      ├─ [420.4 - 428.4]
      ├─ [428.4 - 436.4]
      ├─ [436.4 - 444.5]
      ├─ [444.5 - 452.5]
      ├─ [452.5 - 460.5]
      ├─ [460.5 - 468.5]
      ├─ [468.5 - 476.5]
      ├─ [476.5 - 484.5]
      ├─ [484.5 - 492.5]
      ├─ [492.5 - 500.5]
      ├─ [500.5 - 508.5]
      ├─ [508.5 - 516.5]
      ├─ [516.5 - 524.5]
      ├─ [524.5 - 532.5]
      ├─ [532.5 - 540.5]
      ├─ [540.5 - 548.5]
      ├─ [548.5 - 556.5]
      ├─ [556.5 - 564.5]
      ├─ [564.5 - 572.5]
      ├─ [572.5 - 580.5]
      ├─ [580.5 - 588.5]
      ├─ [588.5 - 596.5]
      ├─ [596.5 - 604.5]
      ├─ [604.5 - 612.5]
      ├─ [612.5 - 620.5]
      ├─ [620.5 - 628.5]
      ├─ [628.5 - 636.5]
      ├─ [636.5 - 644.5]
      ├─ [644.5 - 652.5]
      ├─ [652.5 - 660.6]
      ├─ [660.6 - 668.6]
      ├─ [668.6 - 676.6]
      ├─ [676.6 - 684.6]
      ├─ [684.6 - 692.6]
      ├─ [692.6 - 700.6]
      ├─ [700.6 - 708.6]
      ├─ [708.6 - 716.6]
      ├─ [716.6 - 724.6]
      ├─ [724.6 - 732.6]
      ├─ [732.6 - 740.6]
      ├─ [740.6 - 748.6]
      ├─ [748.6 - 756.6]
      ├─ [756.6 - 764.6]
      ├─ [764.6 - 772.6]
      ├─ [772.6 - 780.6]
      ├─ [780.6 - 788.6]
      ├─ [788.6 - 796.6]
      ├─ [796.6 - 804.6]
      ├─ [804.6 - 812.6]
      ├─ [812.6 - 820.6]
      ├─ [820.6 - 828.6]
      ├─ [828.6 - 836.6]
      ├─ [836.6 - 844.6]
      ├─ [844.6 - 852.6]
      ├─ [852.6 - 860.6]
      ├─ [860.6 - 868.6]
      ├─ [868.6 - 876.6]
      ├─ [876.6 - 884.7]
      ├─ [884.7 - 892.7]
      ├─ [892.7 - 900.7]
      ├─ [900.7 - 908.7]
      ├─ [908.7 - 916.7]
      ├─ [916.7 - 924.7]
      ├─ [924.7 - 932.7]
      ├─ [932.7 - 940.7]
      ├─ [940.7 - 948.7]
      ├─ [948.7 - 956.7]
      ├─ [956.7 - 964.7]
      ├─ [964.7 - 972.7]
      └─ [972.7 - 980.7]

Run: 20230809_AST1_EVO5_ZY_Hela_SCP_EvoCHIP_1Cell_40SPD_8Th12ms_13.raw
   ├─ Vendor: Thermo
   ├─ File: 20230809_AST1_EVO5_ZY_Hela_SCP_EvoCHIP_1Cell_40SPD_8Th12ms_13
   ├─ Path: "Z:\ZY\SingleCellProteomics\Raw\Astral_SCP\EvoCHIP\20230809_AST1_EVO5_ZY_Hela_SCP_EvoCHIP_1Cell_40SPD_8Th12ms_13.raw"
   ├─ Condition: C13
   ├─ Replicate: 1
   ├─ HTRMS Version: 18.0.230605.50606
   ├─ Protein Databases Used
   │  ├─ contaminants_for_Spectronaut
   │  │  ├─ Protein Entries: 246
   │  │  ├─ Original File: contaminants_for_Spectronaut.fasta
   │  │  ├─ Date Created: 14-August-2020 08:59:31 UTC+0
   │  │  ├─ Date Modified: 16-August-2023 21:22:21 UTC+0
   │  │  └─ Parsing Rule: WormPep FASTA
   │  └─ UP000005640_9606
   │     ├─ Protein Entries: 20,598
   │     ├─ Original File: UP000005640_9606.fasta
   │     ├─ Date Created: 14-August-2023 17:19:30 UTC+0
   │     ├─ Date Modified: 16-August-2023 21:22:21 UTC+0
   │     └─ Parsing Rule: UniProt FASTA
   └─ MS2 Method
      ├─ [380.4 - 388.4]
      ├─ [388.4 - 396.4]
      ├─ [396.4 - 404.4]
      ├─ [404.4 - 412.4]
      ├─ [412.4 - 420.4]
      ├─ [420.4 - 428.4]
      ├─ [428.4 - 436.4]
      ├─ [436.4 - 444.5]
      ├─ [444.5 - 452.5]
      ├─ [452.5 - 460.5]
      ├─ [460.5 - 468.5]
      ├─ [468.5 - 476.5]
      ├─ [476.5 - 484.5]
      ├─ [484.5 - 492.5]
      ├─ [492.5 - 500.5]
      ├─ [500.5 - 508.5]
      ├─ [508.5 - 516.5]
      ├─ [516.5 - 524.5]
      ├─ [524.5 - 532.5]
      ├─ [532.5 - 540.5]
      ├─ [540.5 - 548.5]
      ├─ [548.5 - 556.5]
      ├─ [556.5 - 564.5]
      ├─ [564.5 - 572.5]
      ├─ [572.5 - 580.5]
      ├─ [580.5 - 588.5]
      ├─ [588.5 - 596.5]
      ├─ [596.5 - 604.5]
      ├─ [604.5 - 612.5]
      ├─ [612.5 - 620.5]
      ├─ [620.5 - 628.5]
      ├─ [628.5 - 636.5]
      ├─ [636.5 - 644.5]
      ├─ [644.5 - 652.5]
      ├─ [652.5 - 660.6]
      ├─ [660.6 - 668.6]
      ├─ [668.6 - 676.6]
      ├─ [676.6 - 684.6]
      ├─ [684.6 - 692.6]
      ├─ [692.6 - 700.6]
      ├─ [700.6 - 708.6]
      ├─ [708.6 - 716.6]
      ├─ [716.6 - 724.6]
      ├─ [724.6 - 732.6]
      ├─ [732.6 - 740.6]
      ├─ [740.6 - 748.6]
      ├─ [748.6 - 756.6]
      ├─ [756.6 - 764.6]
      ├─ [764.6 - 772.6]
      ├─ [772.6 - 780.6]
      ├─ [780.6 - 788.6]
      ├─ [788.6 - 796.6]
      ├─ [796.6 - 804.6]
      ├─ [804.6 - 812.6]
      ├─ [812.6 - 820.6]
      ├─ [820.6 - 828.6]
      ├─ [828.6 - 836.6]
      ├─ [836.6 - 844.6]
      ├─ [844.6 - 852.6]
      ├─ [852.6 - 860.6]
      ├─ [860.6 - 868.6]
      ├─ [868.6 - 876.6]
      ├─ [876.6 - 884.7]
      ├─ [884.7 - 892.7]
      ├─ [892.7 - 900.7]
      ├─ [900.7 - 908.7]
      ├─ [908.7 - 916.7]
      ├─ [916.7 - 924.7]
      ├─ [924.7 - 932.7]
      ├─ [932.7 - 940.7]
      ├─ [940.7 - 948.7]
      ├─ [948.7 - 956.7]
      ├─ [956.7 - 964.7]
      ├─ [964.7 - 972.7]
      └─ [972.7 - 980.7]

Run: 20230809_AST1_EVO5_ZY_Hela_SCP_EvoCHIP_1Cell_40SPD_8Th12ms_14.raw
   ├─ Vendor: Thermo
   ├─ File: 20230809_AST1_EVO5_ZY_Hela_SCP_EvoCHIP_1Cell_40SPD_8Th12ms_14
   ├─ Path: "Z:\ZY\SingleCellProteomics\Raw\Astral_SCP\EvoCHIP\20230809_AST1_EVO5_ZY_Hela_SCP_EvoCHIP_1Cell_40SPD_8Th12ms_14.raw"
   ├─ Condition: C14
   ├─ Replicate: 1
   ├─ HTRMS Version: 18.0.230605.50606
   ├─ Protein Databases Used
   │  ├─ contaminants_for_Spectronaut
   │  │  ├─ Protein Entries: 246
   │  │  ├─ Original File: contaminants_for_Spectronaut.fasta
   │  │  ├─ Date Created: 14-August-2020 08:59:31 UTC+0
   │  │  ├─ Date Modified: 16-August-2023 21:22:21 UTC+0
   │  │  └─ Parsing Rule: WormPep FASTA
   │  └─ UP000005640_9606
   │     ├─ Protein Entries: 20,598
   │     ├─ Original File: UP000005640_9606.fasta
   │     ├─ Date Created: 14-August-2023 17:19:30 UTC+0
   │     ├─ Date Modified: 16-August-2023 21:22:21 UTC+0
   │     └─ Parsing Rule: UniProt FASTA
   └─ MS2 Method
      ├─ [380.4 - 388.4]
      ├─ [388.4 - 396.4]
      ├─ [396.4 - 404.4]
      ├─ [404.4 - 412.4]
      ├─ [412.4 - 420.4]
      ├─ [420.4 - 428.4]
      ├─ [428.4 - 436.4]
      ├─ [436.4 - 444.5]
      ├─ [444.5 - 452.5]
      ├─ [452.5 - 460.5]
      ├─ [460.5 - 468.5]
      ├─ [468.5 - 476.5]
      ├─ [476.5 - 484.5]
      ├─ [484.5 - 492.5]
      ├─ [492.5 - 500.5]
      ├─ [500.5 - 508.5]
      ├─ [508.5 - 516.5]
      ├─ [516.5 - 524.5]
      ├─ [524.5 - 532.5]
      ├─ [532.5 - 540.5]
      ├─ [540.5 - 548.5]
      ├─ [548.5 - 556.5]
      ├─ [556.5 - 564.5]
      ├─ [564.5 - 572.5]
      ├─ [572.5 - 580.5]
      ├─ [580.5 - 588.5]
      ├─ [588.5 - 596.5]
      ├─ [596.5 - 604.5]
      ├─ [604.5 - 612.5]
      ├─ [612.5 - 620.5]
      ├─ [620.5 - 628.5]
      ├─ [628.5 - 636.5]
      ├─ [636.5 - 644.5]
      ├─ [644.5 - 652.5]
      ├─ [652.5 - 660.6]
      ├─ [660.6 - 668.6]
      ├─ [668.6 - 676.6]
      ├─ [676.6 - 684.6]
      ├─ [684.6 - 692.6]
      ├─ [692.6 - 700.6]
      ├─ [700.6 - 708.6]
      ├─ [708.6 - 716.6]
      ├─ [716.6 - 724.6]
      ├─ [724.6 - 732.6]
      ├─ [732.6 - 740.6]
      ├─ [740.6 - 748.6]
      ├─ [748.6 - 756.6]
      ├─ [756.6 - 764.6]
      ├─ [764.6 - 772.6]
      ├─ [772.6 - 780.6]
      ├─ [780.6 - 788.6]
      ├─ [788.6 - 796.6]
      ├─ [796.6 - 804.6]
      ├─ [804.6 - 812.6]
      ├─ [812.6 - 820.6]
      ├─ [820.6 - 828.6]
      ├─ [828.6 - 836.6]
      ├─ [836.6 - 844.6]
      ├─ [844.6 - 852.6]
      ├─ [852.6 - 860.6]
      ├─ [860.6 - 868.6]
      ├─ [868.6 - 876.6]
      ├─ [876.6 - 884.7]
      ├─ [884.7 - 892.7]
      ├─ [892.7 - 900.7]
      ├─ [900.7 - 908.7]
      ├─ [908.7 - 916.7]
      ├─ [916.7 - 924.7]
      ├─ [924.7 - 932.7]
      ├─ [932.7 - 940.7]
      ├─ [940.7 - 948.7]
      ├─ [948.7 - 956.7]
      ├─ [956.7 - 964.7]
      ├─ [964.7 - 972.7]
      └─ [972.7 - 980.7]

Run: 20230809_AST1_EVO5_ZY_Hela_SCP_EvoCHIP_1Cell_40SPD_8Th12ms_15.raw
   ├─ Vendor: Thermo
   ├─ File: 20230809_AST1_EVO5_ZY_Hela_SCP_EvoCHIP_1Cell_40SPD_8Th12ms_15
   ├─ Path: "Z:\ZY\SingleCellProteomics\Raw\Astral_SCP\EvoCHIP\20230809_AST1_EVO5_ZY_Hela_SCP_EvoCHIP_1Cell_40SPD_8Th12ms_15.raw"
   ├─ Condition: C15
   ├─ Replicate: 1
   ├─ HTRMS Version: 18.0.230605.50606
   ├─ Protein Databases Used
   │  ├─ contaminants_for_Spectronaut
   │  │  ├─ Protein Entries: 246
   │  │  ├─ Original File: contaminants_for_Spectronaut.fasta
   │  │  ├─ Date Created: 14-August-2020 08:59:31 UTC+0
   │  │  ├─ Date Modified: 16-August-2023 21:22:21 UTC+0
   │  │  └─ Parsing Rule: WormPep FASTA
   │  └─ UP000005640_9606
   │     ├─ Protein Entries: 20,598
   │     ├─ Original File: UP000005640_9606.fasta
   │     ├─ Date Created: 14-August-2023 17:19:30 UTC+0
   │     ├─ Date Modified: 16-August-2023 21:22:21 UTC+0
   │     └─ Parsing Rule: UniProt FASTA
   └─ MS2 Method
      ├─ [380.4 - 388.4]
      ├─ [388.4 - 396.4]
      ├─ [396.4 - 404.4]
      ├─ [404.4 - 412.4]
      ├─ [412.4 - 420.4]
      ├─ [420.4 - 428.4]
      ├─ [428.4 - 436.4]
      ├─ [436.4 - 444.5]
      ├─ [444.5 - 452.5]
      ├─ [452.5 - 460.5]
      ├─ [460.5 - 468.5]
      ├─ [468.5 - 476.5]
      ├─ [476.5 - 484.5]
      ├─ [484.5 - 492.5]
      ├─ [492.5 - 500.5]
      ├─ [500.5 - 508.5]
      ├─ [508.5 - 516.5]
      ├─ [516.5 - 524.5]
      ├─ [524.5 - 532.5]
      ├─ [532.5 - 540.5]
      ├─ [540.5 - 548.5]
      ├─ [548.5 - 556.5]
      ├─ [556.5 - 564.5]
      ├─ [564.5 - 572.5]
      ├─ [572.5 - 580.5]
      ├─ [580.5 - 588.5]
      ├─ [588.5 - 596.5]
      ├─ [596.5 - 604.5]
      ├─ [604.5 - 612.5]
      ├─ [612.5 - 620.5]
      ├─ [620.5 - 628.5]
      ├─ [628.5 - 636.5]
      ├─ [636.5 - 644.5]
      ├─ [644.5 - 652.5]
      ├─ [652.5 - 660.6]
      ├─ [660.6 - 668.6]
      ├─ [668.6 - 676.6]
      ├─ [676.6 - 684.6]
      ├─ [684.6 - 692.6]
      ├─ [692.6 - 700.6]
      ├─ [700.6 - 708.6]
      ├─ [708.6 - 716.6]
      ├─ [716.6 - 724.6]
      ├─ [724.6 - 732.6]
      ├─ [732.6 - 740.6]
      ├─ [740.6 - 748.6]
      ├─ [748.6 - 756.6]
      ├─ [756.6 - 764.6]
      ├─ [764.6 - 772.6]
      ├─ [772.6 - 780.6]
      ├─ [780.6 - 788.6]
      ├─ [788.6 - 796.6]
      ├─ [796.6 - 804.6]
      ├─ [804.6 - 812.6]
      ├─ [812.6 - 820.6]
      ├─ [820.6 - 828.6]
      ├─ [828.6 - 836.6]
      ├─ [836.6 - 844.6]
      ├─ [844.6 - 852.6]
      ├─ [852.6 - 860.6]
      ├─ [860.6 - 868.6]
      ├─ [868.6 - 876.6]
      ├─ [876.6 - 884.7]
      ├─ [884.7 - 892.7]
      ├─ [892.7 - 900.7]
      ├─ [900.7 - 908.7]
      ├─ [908.7 - 916.7]
      ├─ [916.7 - 924.7]
      ├─ [924.7 - 932.7]
      ├─ [932.7 - 940.7]
      ├─ [940.7 - 948.7]
      ├─ [948.7 - 956.7]
      ├─ [956.7 - 964.7]
      ├─ [964.7 - 972.7]
      └─ [972.7 - 980.7]

Run: 20230809_AST1_EVO5_ZY_Hela_SCP_EvoCHIP_1Cell_40SPD_8Th12ms_16.raw
   ├─ Vendor: Thermo
   ├─ File: 20230809_AST1_EVO5_ZY_Hela_SCP_EvoCHIP_1Cell_40SPD_8Th12ms_16
   ├─ Path: "Z:\ZY\SingleCellProteomics\Raw\Astral_SCP\EvoCHIP\20230809_AST1_EVO5_ZY_Hela_SCP_EvoCHIP_1Cell_40SPD_8Th12ms_16.raw"
   ├─ Condition: C16
   ├─ Replicate: 1
   ├─ HTRMS Version: 18.0.230605.50606
   ├─ Protein Databases Used
   │  ├─ contaminants_for_Spectronaut
   │  │  ├─ Protein Entries: 246
   │  │  ├─ Original File: contaminants_for_Spectronaut.fasta
   │  │  ├─ Date Created: 14-August-2020 08:59:31 UTC+0
   │  │  ├─ Date Modified: 16-August-2023 21:22:21 UTC+0
   │  │  └─ Parsing Rule: WormPep FASTA
   │  └─ UP000005640_9606
   │     ├─ Protein Entries: 20,598
   │     ├─ Original File: UP000005640_9606.fasta
   │     ├─ Date Created: 14-August-2023 17:19:30 UTC+0
   │     ├─ Date Modified: 16-August-2023 21:22:21 UTC+0
   │     └─ Parsing Rule: UniProt FASTA
   └─ MS2 Method
      ├─ [380.4 - 388.4]
      ├─ [388.4 - 396.4]
      ├─ [396.4 - 404.4]
      ├─ [404.4 - 412.4]
      ├─ [412.4 - 420.4]
      ├─ [420.4 - 428.4]
      ├─ [428.4 - 436.4]
      ├─ [436.4 - 444.5]
      ├─ [444.5 - 452.5]
      ├─ [452.5 - 460.5]
      ├─ [460.5 - 468.5]
      ├─ [468.5 - 476.5]
      ├─ [476.5 - 484.5]
      ├─ [484.5 - 492.5]
      ├─ [492.5 - 500.5]
      ├─ [500.5 - 508.5]
      ├─ [508.5 - 516.5]
      ├─ [516.5 - 524.5]
      ├─ [524.5 - 532.5]
      ├─ [532.5 - 540.5]
      ├─ [540.5 - 548.5]
      ├─ [548.5 - 556.5]
      ├─ [556.5 - 564.5]
      ├─ [564.5 - 572.5]
      ├─ [572.5 - 580.5]
      ├─ [580.5 - 588.5]
      ├─ [588.5 - 596.5]
      ├─ [596.5 - 604.5]
      ├─ [604.5 - 612.5]
      ├─ [612.5 - 620.5]
      ├─ [620.5 - 628.5]
      ├─ [628.5 - 636.5]
      ├─ [636.5 - 644.5]
      ├─ [644.5 - 652.5]
      ├─ [652.5 - 660.6]
      ├─ [660.6 - 668.6]
      ├─ [668.6 - 676.6]
      ├─ [676.6 - 684.6]
      ├─ [684.6 - 692.6]
      ├─ [692.6 - 700.6]
      ├─ [700.6 - 708.6]
      ├─ [708.6 - 716.6]
      ├─ [716.6 - 724.6]
      ├─ [724.6 - 732.6]
      ├─ [732.6 - 740.6]
      ├─ [740.6 - 748.6]
      ├─ [748.6 - 756.6]
      ├─ [756.6 - 764.6]
      ├─ [764.6 - 772.6]
      ├─ [772.6 - 780.6]
      ├─ [780.6 - 788.6]
      ├─ [788.6 - 796.6]
      ├─ [796.6 - 804.6]
      ├─ [804.6 - 812.6]
      ├─ [812.6 - 820.6]
      ├─ [820.6 - 828.6]
      ├─ [828.6 - 836.6]
      ├─ [836.6 - 844.6]
      ├─ [844.6 - 852.6]
      ├─ [852.6 - 860.6]
      ├─ [860.6 - 868.6]
      ├─ [868.6 - 876.6]
      ├─ [876.6 - 884.7]
      ├─ [884.7 - 892.7]
      ├─ [892.7 - 900.7]
      ├─ [900.7 - 908.7]
      ├─ [908.7 - 916.7]
      ├─ [916.7 - 924.7]
      ├─ [924.7 - 932.7]
      ├─ [932.7 - 940.7]
      ├─ [940.7 - 948.7]
      ├─ [948.7 - 956.7]
      ├─ [956.7 - 964.7]
      ├─ [964.7 - 972.7]
      └─ [972.7 - 980.7]

[END-SETUP]

[BEGIN-LOG]
INFO:    [16/08/2023 17.42.24] -> Initializing Pipeline...
INFO:    [16/08/2023 17.42.24] -> Preprocessing Run #1 of 16...
INFO:    [16/08/2023 17.42.24] -> Searching DIA with Pulsar...
INFO:    [16/08/2023 17.42.26] -> Initialize Pipeline...
INFO:    [16/08/2023 17.42.26] -> Initialize Pipeline
INFO:    [16/08/2023 17.42.38] -> Initialize Pipeline...
INFO:    [16/08/2023 17.42.38] -> Creating Experiment Environment
INFO:    [16/08/2023 17.42.38] -> SuperRun 1/16: Initializing (20230809_AST1_EVO5_ZY_Hela_SCP_EvoCHIP_1Cell_40SPD_8Th12ms_01.raw)
INFO:    [16/08/2023 17.42.38] -> Run 1/16: Organizing Data from Run
INFO:    [16/08/2023 17.42.38] -> Run 1/16: Creating Calibration Search Space...
INFO:    [16/08/2023 17.42.40] -> Run 1/16: Creating Search Space...
INFO:    [16/08/2023 17.42.40] -> Size of search space [MB]: 0
INFO:    [16/08/2023 17.42.40] -> Number of IMPGs in search space: 0
INFO:    [16/08/2023 17.42.40] -> Run 1/16: MS2 Index Generation
INFO:    [16/08/2023 17.42.42] -> MS2 Index Generation Time: 1.85s
INFO:    [16/08/2023 17.42.42] -> Run 1/16: Method-Specific Pre-Processing...
INFO:    [16/08/2023 17.42.43] -> Initializing...
INFO:    [16/08/2023 17.43.39] -> Finalizing HTRMS File...
INFO:    [16/08/2023 17.46.02] -> Processed in 3.3m
INFO:    [16/08/2023 17.46.05] -> Done
INFO:    [16/08/2023 17.46.05] -> Run 1/16: Process Raw File...
INFO:    [16/08/2023 17.46.53] -> Run 1/16: Preparing Partitions...
INFO:    [16/08/2023 17.46.53] -> Part 1/1 - Run 1/16: Preparing Calibration Searches...
INFO:    [16/08/2023 17.46.55] -> Part 1/1 - Run 1/16: First Pass Calibration Search...
INFO:    [16/08/2023 17.47.03] -> Part 1/1 - Run 1/16: Calibration Search...
INFO:    [16/08/2023 17.47.45] -> The number of PSMs identified during calibration with FDR <= 0.01 is 5901 [41.5s]
INFO:    [16/08/2023 17.48.26] -> Part 1/1 - Run 1/16: Preparing Main Search...
INFO:    [16/08/2023 17.48.28] -> Part 1/1 - Run 1/16: Main Search...
INFO:    [16/08/2023 17.53.20] -> Extracting 132844 MS1 XICs
INFO:    [16/08/2023 17.54.19] -> Run 1/16: Cleaning Up Run..
INFO:    [16/08/2023 17.54.19] -> SuperRun 2/16: Initializing (20230809_AST1_EVO5_ZY_Hela_SCP_EvoCHIP_1Cell_40SPD_8Th12ms_02.raw)
INFO:    [16/08/2023 17.54.19] -> Run 2/16: Organizing Data from Run
INFO:    [16/08/2023 17.54.19] -> Run 2/16: Creating Calibration Search Space...
INFO:    [16/08/2023 17.54.19] -> Run 2/16: Creating Search Space...
INFO:    [16/08/2023 17.54.19] -> Size of search space [MB]: 0
INFO:    [16/08/2023 17.54.19] -> Number of IMPGs in search space: 0
INFO:    [16/08/2023 17.54.19] -> Run 2/16: MS2 Index Generation
INFO:    [16/08/2023 17.54.20] -> MS2 Index Generation Time: 1.66s
INFO:    [16/08/2023 17.54.20] -> Run 2/16: Method-Specific Pre-Processing...
INFO:    [16/08/2023 17.54.22] -> Initializing...
INFO:    [16/08/2023 17.55.16] -> Finalizing HTRMS File...
INFO:    [16/08/2023 17.57.35] -> Processed in 3.2m
INFO:    [16/08/2023 17.57.37] -> Done
INFO:    [16/08/2023 17.57.37] -> Run 2/16: Process Raw File...
INFO:    [16/08/2023 17.58.24] -> Run 2/16: Preparing Partitions...
INFO:    [16/08/2023 17.58.24] -> Part 1/1 - Run 2/16: Preparing Calibration Searches...
INFO:    [16/08/2023 17.58.26] -> Part 1/1 - Run 2/16: First Pass Calibration Search...
INFO:    [16/08/2023 17.58.34] -> Part 1/1 - Run 2/16: Calibration Search...
INFO:    [16/08/2023 17.58.58] -> The number of PSMs identified during calibration with FDR <= 0.01 is 5760 [24.3s]
INFO:    [16/08/2023 17.59.01] -> Part 1/1 - Run 2/16: Preparing Main Search...
INFO:    [16/08/2023 17.59.03] -> Part 1/1 - Run 2/16: Main Search...
INFO:    [16/08/2023 18.04.47] -> Extracting 179442 MS1 XICs
INFO:    [16/08/2023 18.06.01] -> Run 2/16: Cleaning Up Run..
INFO:    [16/08/2023 18.06.01] -> SuperRun 3/16: Initializing (20230809_AST1_EVO5_ZY_Hela_SCP_EvoCHIP_1Cell_40SPD_8Th12ms_03.raw)
INFO:    [16/08/2023 18.06.01] -> Run 3/16: Organizing Data from Run
INFO:    [16/08/2023 18.06.01] -> Run 3/16: Creating Calibration Search Space...
INFO:    [16/08/2023 18.06.01] -> Run 3/16: Creating Search Space...
INFO:    [16/08/2023 18.06.01] -> Size of search space [MB]: 0
INFO:    [16/08/2023 18.06.01] -> Number of IMPGs in search space: 0
INFO:    [16/08/2023 18.06.01] -> Run 3/16: MS2 Index Generation
INFO:    [16/08/2023 18.06.03] -> MS2 Index Generation Time: 1.72s
INFO:    [16/08/2023 18.06.03] -> Run 3/16: Method-Specific Pre-Processing...
INFO:    [16/08/2023 18.06.04] -> Initializing...
INFO:    [16/08/2023 18.06.56] -> Finalizing HTRMS File...
INFO:    [16/08/2023 18.09.18] -> Processed in 3.2m
INFO:    [16/08/2023 18.09.20] -> Done
INFO:    [16/08/2023 18.09.20] -> Run 3/16: Process Raw File...
INFO:    [16/08/2023 18.10.02] -> Run 3/16: Preparing Partitions...
INFO:    [16/08/2023 18.10.02] -> Part 1/1 - Run 3/16: Preparing Calibration Searches...
INFO:    [16/08/2023 18.10.04] -> Part 1/1 - Run 3/16: First Pass Calibration Search...
INFO:    [16/08/2023 18.10.09] -> Part 1/1 - Run 3/16: Calibration Search...
INFO:    [16/08/2023 18.10.34] -> The number of PSMs identified during calibration with FDR <= 0.01 is 5850 [24.4s]
INFO:    [16/08/2023 18.11.11] -> Part 1/1 - Run 3/16: Preparing Main Search...
INFO:    [16/08/2023 18.11.14] -> Part 1/1 - Run 3/16: Main Search...
INFO:    [16/08/2023 18.14.22] -> Extracting 107021 MS1 XICs
INFO:    [16/08/2023 18.15.14] -> Run 3/16: Cleaning Up Run..
INFO:    [16/08/2023 18.15.14] -> SuperRun 4/16: Initializing (20230809_AST1_EVO5_ZY_Hela_SCP_EvoCHIP_1Cell_40SPD_8Th12ms_04.raw)
INFO:    [16/08/2023 18.15.14] -> Run 4/16: Organizing Data from Run
INFO:    [16/08/2023 18.15.14] -> Run 4/16: Creating Calibration Search Space...
INFO:    [16/08/2023 18.15.14] -> Run 4/16: Creating Search Space...
INFO:    [16/08/2023 18.15.14] -> Size of search space [MB]: 0
INFO:    [16/08/2023 18.15.14] -> Number of IMPGs in search space: 0
INFO:    [16/08/2023 18.15.14] -> Run 4/16: MS2 Index Generation
INFO:    [16/08/2023 18.15.16] -> MS2 Index Generation Time: 1.67s
INFO:    [16/08/2023 18.15.16] -> Run 4/16: Method-Specific Pre-Processing...
INFO:    [16/08/2023 18.15.17] -> Initializing...
INFO:    [16/08/2023 18.16.06] -> Finalizing HTRMS File...
INFO:    [16/08/2023 18.18.16] -> Processed in 3m
INFO:    [16/08/2023 18.18.19] -> Done
INFO:    [16/08/2023 18.18.19] -> Run 4/16: Process Raw File...
INFO:    [16/08/2023 18.18.58] -> Run 4/16: Preparing Partitions...
INFO:    [16/08/2023 18.18.58] -> Part 1/1 - Run 4/16: Preparing Calibration Searches...
INFO:    [16/08/2023 18.19.00] -> Part 1/1 - Run 4/16: First Pass Calibration Search...
INFO:    [16/08/2023 18.19.06] -> Part 1/1 - Run 4/16: Calibration Search...
INFO:    [16/08/2023 18.19.18] -> The number of PSMs identified during calibration with FDR <= 0.01 is 3006 [11.5s]
INFO:    [16/08/2023 18.19.20] -> Part 1/1 - Run 4/16: Preparing Main Search...
INFO:    [16/08/2023 18.19.22] -> Part 1/1 - Run 4/16: Main Search...
INFO:    [16/08/2023 18.22.38] -> Extracting 166242 MS1 XICs
INFO:    [16/08/2023 18.23.52] -> Run 4/16: Cleaning Up Run..
INFO:    [16/08/2023 18.23.52] -> SuperRun 5/16: Initializing (20230809_AST1_EVO5_ZY_Hela_SCP_EvoCHIP_1Cell_40SPD_8Th12ms_05.raw)
INFO:    [16/08/2023 18.23.52] -> Run 5/16: Organizing Data from Run
INFO:    [16/08/2023 18.23.52] -> Run 5/16: Creating Calibration Search Space...
INFO:    [16/08/2023 18.23.52] -> Run 5/16: Creating Search Space...
INFO:    [16/08/2023 18.23.52] -> Size of search space [MB]: 0
INFO:    [16/08/2023 18.23.52] -> Number of IMPGs in search space: 0
INFO:    [16/08/2023 18.23.52] -> Run 5/16: MS2 Index Generation
INFO:    [16/08/2023 18.23.54] -> MS2 Index Generation Time: 1.86s
INFO:    [16/08/2023 18.23.54] -> Run 5/16: Method-Specific Pre-Processing...
INFO:    [16/08/2023 18.23.55] -> Initializing...
INFO:    [16/08/2023 18.24.53] -> Finalizing HTRMS File...
INFO:    [16/08/2023 18.27.11] -> Processed in 3.3m
INFO:    [16/08/2023 18.27.14] -> Done
INFO:    [16/08/2023 18.27.14] -> Run 5/16: Process Raw File...
INFO:    [16/08/2023 18.27.54] -> Run 5/16: Preparing Partitions...
INFO:    [16/08/2023 18.27.54] -> Part 1/1 - Run 5/16: Preparing Calibration Searches...
INFO:    [16/08/2023 18.27.56] -> Part 1/1 - Run 5/16: First Pass Calibration Search...
INFO:    [16/08/2023 18.28.03] -> Part 1/1 - Run 5/16: Calibration Search...
INFO:    [16/08/2023 18.28.16] -> The number of PSMs identified during calibration with FDR <= 0.01 is 4338 [13.5s]
INFO:    [16/08/2023 18.28.19] -> Part 1/1 - Run 5/16: Preparing Main Search...
INFO:    [16/08/2023 18.28.21] -> Part 1/1 - Run 5/16: Main Search...
INFO:    [16/08/2023 18.32.17] -> Extracting 227093 MS1 XICs
INFO:    [16/08/2023 18.33.49] -> Run 5/16: Cleaning Up Run..
INFO:    [16/08/2023 18.33.49] -> SuperRun 6/16: Initializing (20230809_AST1_EVO5_ZY_Hela_SCP_EvoCHIP_1Cell_40SPD_8Th12ms_06.raw)
INFO:    [16/08/2023 18.33.49] -> Run 6/16: Organizing Data from Run
INFO:    [16/08/2023 18.33.49] -> Run 6/16: Creating Calibration Search Space...
INFO:    [16/08/2023 18.33.54] -> Run 6/16: Creating Search Space...
INFO:    [16/08/2023 18.33.54] -> Size of search space [MB]: 0
INFO:    [16/08/2023 18.33.54] -> Number of IMPGs in search space: 0
INFO:    [16/08/2023 18.33.54] -> Run 6/16: MS2 Index Generation
INFO:    [16/08/2023 18.33.56] -> MS2 Index Generation Time: 1.74s
INFO:    [16/08/2023 18.33.56] -> Run 6/16: Method-Specific Pre-Processing...
INFO:    [16/08/2023 18.33.57] -> Initializing...
INFO:    [16/08/2023 18.34.51] -> Finalizing HTRMS File...
INFO:    [16/08/2023 18.37.20] -> Processed in 3.4m
INFO:    [16/08/2023 18.37.23] -> Done
INFO:    [16/08/2023 18.37.23] -> Run 6/16: Process Raw File...
INFO:    [16/08/2023 18.38.14] -> Run 6/16: Preparing Partitions...
INFO:    [16/08/2023 18.38.14] -> Part 1/1 - Run 6/16: Preparing Calibration Searches...
INFO:    [16/08/2023 18.38.16] -> Part 1/1 - Run 6/16: First Pass Calibration Search...
INFO:    [16/08/2023 18.38.25] -> Part 1/1 - Run 6/16: Calibration Search...
INFO:    [16/08/2023 18.38.56] -> The number of PSMs identified during calibration with FDR <= 0.01 is 7465 [31.2s]
INFO:    [16/08/2023 18.38.59] -> Part 1/1 - Run 6/16: Preparing Main Search...
INFO:    [16/08/2023 18.39.01] -> Part 1/1 - Run 6/16: Main Search...
INFO:    [16/08/2023 18.44.20] -> Extracting 143483 MS1 XICs
INFO:    [16/08/2023 18.45.15] -> Run 6/16: Cleaning Up Run..
INFO:    [16/08/2023 18.45.15] -> SuperRun 7/16: Initializing (20230809_AST1_EVO5_ZY_Hela_SCP_EvoCHIP_1Cell_40SPD_8Th12ms_07.raw)
INFO:    [16/08/2023 18.45.15] -> Run 7/16: Organizing Data from Run
INFO:    [16/08/2023 18.45.15] -> Run 7/16: Creating Calibration Search Space...
INFO:    [16/08/2023 18.45.15] -> Run 7/16: Creating Search Space...
INFO:    [16/08/2023 18.45.15] -> Size of search space [MB]: 0
INFO:    [16/08/2023 18.45.15] -> Number of IMPGs in search space: 0
INFO:    [16/08/2023 18.45.15] -> Run 7/16: MS2 Index Generation
INFO:    [16/08/2023 18.45.17] -> MS2 Index Generation Time: 1.63s
INFO:    [16/08/2023 18.45.17] -> Run 7/16: Method-Specific Pre-Processing...
INFO:    [16/08/2023 18.45.18] -> Initializing...
INFO:    [16/08/2023 18.46.16] -> Finalizing HTRMS File...
INFO:    [16/08/2023 18.48.43] -> Processed in 3.4m
INFO:    [16/08/2023 18.48.46] -> Done
INFO:    [16/08/2023 18.48.46] -> Run 7/16: Process Raw File...
INFO:    [16/08/2023 18.49.36] -> Run 7/16: Preparing Partitions...
INFO:    [16/08/2023 18.49.36] -> Part 1/1 - Run 7/16: Preparing Calibration Searches...
INFO:    [16/08/2023 18.49.37] -> Part 1/1 - Run 7/16: First Pass Calibration Search...
INFO:    [16/08/2023 18.49.45] -> Part 1/1 - Run 7/16: Calibration Search...
INFO:    [16/08/2023 18.50.13] -> The number of PSMs identified during calibration with FDR <= 0.01 is 7133 [27.6s]
INFO:    [16/08/2023 18.50.15] -> Part 1/1 - Run 7/16: Preparing Main Search...
INFO:    [16/08/2023 18.50.17] -> Part 1/1 - Run 7/16: Main Search...
INFO:    [16/08/2023 18.56.14] -> Extracting 206117 MS1 XICs
INFO:    [16/08/2023 18.57.34] -> Run 7/16: Cleaning Up Run..
INFO:    [16/08/2023 18.57.34] -> SuperRun 8/16: Initializing (20230809_AST1_EVO5_ZY_Hela_SCP_EvoCHIP_1Cell_40SPD_8Th12ms_08.raw)
INFO:    [16/08/2023 18.57.34] -> Run 8/16: Organizing Data from Run
INFO:    [16/08/2023 18.57.34] -> Run 8/16: Creating Calibration Search Space...
INFO:    [16/08/2023 18.57.34] -> Run 8/16: Creating Search Space...
INFO:    [16/08/2023 18.57.34] -> Size of search space [MB]: 0
INFO:    [16/08/2023 18.57.34] -> Number of IMPGs in search space: 0
INFO:    [16/08/2023 18.57.34] -> Run 8/16: MS2 Index Generation
INFO:    [16/08/2023 18.57.36] -> MS2 Index Generation Time: 1.81s
INFO:    [16/08/2023 18.57.36] -> Run 8/16: Method-Specific Pre-Processing...
INFO:    [16/08/2023 18.57.37] -> Initializing...
INFO:    [16/08/2023 18.58.31] -> Finalizing HTRMS File...
INFO:    [16/08/2023 19.00.56] -> Processed in 3.3m
INFO:    [16/08/2023 19.00.58] -> Done
INFO:    [16/08/2023 19.00.58] -> Run 8/16: Process Raw File...
INFO:    [16/08/2023 19.01.42] -> Run 8/16: Preparing Partitions...
INFO:    [16/08/2023 19.01.42] -> Part 1/1 - Run 8/16: Preparing Calibration Searches...
INFO:    [16/08/2023 19.01.44] -> Part 1/1 - Run 8/16: First Pass Calibration Search...
INFO:    [16/08/2023 19.01.51] -> Part 1/1 - Run 8/16: Calibration Search...
INFO:    [16/08/2023 19.02.08] -> The number of PSMs identified during calibration with FDR <= 0.01 is 4396 [16.6s]
INFO:    [16/08/2023 19.02.11] -> Part 1/1 - Run 8/16: Preparing Main Search...
INFO:    [16/08/2023 19.02.12] -> Part 1/1 - Run 8/16: Main Search...
INFO:    [16/08/2023 19.07.56] -> Extracting 270717 MS1 XICs
INFO:    [16/08/2023 19.09.42] -> Run 8/16: Cleaning Up Run..
INFO:    [16/08/2023 19.09.42] -> SuperRun 9/16: Initializing (20230809_AST1_EVO5_ZY_Hela_SCP_EvoCHIP_1Cell_40SPD_8Th12ms_09.raw)
INFO:    [16/08/2023 19.09.42] -> Run 9/16: Organizing Data from Run
INFO:    [16/08/2023 19.09.42] -> Run 9/16: Creating Calibration Search Space...
INFO:    [16/08/2023 19.09.42] -> Run 9/16: Creating Search Space...
INFO:    [16/08/2023 19.09.42] -> Size of search space [MB]: 0
INFO:    [16/08/2023 19.09.42] -> Number of IMPGs in search space: 0
INFO:    [16/08/2023 19.09.42] -> Run 9/16: MS2 Index Generation
INFO:    [16/08/2023 19.09.44] -> MS2 Index Generation Time: 1.74s
INFO:    [16/08/2023 19.09.44] -> Run 9/16: Method-Specific Pre-Processing...
INFO:    [16/08/2023 19.09.45] -> Initializing...
INFO:    [16/08/2023 19.10.40] -> Finalizing HTRMS File...
INFO:    [16/08/2023 19.12.49] -> Processed in 3.1m
INFO:    [16/08/2023 19.12.51] -> Done
INFO:    [16/08/2023 19.12.51] -> Run 9/16: Process Raw File...
INFO:    [16/08/2023 19.13.32] -> Run 9/16: Preparing Partitions...
INFO:    [16/08/2023 19.13.32] -> Part 1/1 - Run 9/16: Preparing Calibration Searches...
INFO:    [16/08/2023 19.13.33] -> Part 1/1 - Run 9/16: First Pass Calibration Search...
INFO:    [16/08/2023 19.13.40] -> Part 1/1 - Run 9/16: Calibration Search...
INFO:    [16/08/2023 19.13.50] -> The number of PSMs identified during calibration with FDR <= 0.01 is 3719 [10.5s]
INFO:    [16/08/2023 19.13.53] -> Part 1/1 - Run 9/16: Preparing Main Search...
INFO:    [16/08/2023 19.13.55] -> Part 1/1 - Run 9/16: Main Search...
INFO:    [16/08/2023 19.18.09] -> Extracting 198683 MS1 XICs
INFO:    [16/08/2023 19.19.24] -> Run 9/16: Cleaning Up Run..
INFO:    [16/08/2023 19.19.24] -> SuperRun 10/16: Initializing (20230809_AST1_EVO5_ZY_Hela_SCP_EvoCHIP_1Cell_40SPD_8Th12ms_10.raw)
INFO:    [16/08/2023 19.19.24] -> Run 10/16: Organizing Data from Run
INFO:    [16/08/2023 19.19.24] -> Run 10/16: Creating Calibration Search Space...
INFO:    [16/08/2023 19.19.24] -> Run 10/16: Creating Search Space...
INFO:    [16/08/2023 19.19.24] -> Size of search space [MB]: 0
INFO:    [16/08/2023 19.19.24] -> Number of IMPGs in search space: 0
INFO:    [16/08/2023 19.19.24] -> Run 10/16: MS2 Index Generation
INFO:    [16/08/2023 19.19.26] -> MS2 Index Generation Time: 1.66s
INFO:    [16/08/2023 19.19.26] -> Run 10/16: Method-Specific Pre-Processing...
INFO:    [16/08/2023 19.19.27] -> Initializing...
INFO:    [16/08/2023 19.20.22] -> Finalizing HTRMS File...
INFO:    [16/08/2023 19.22.33] -> Processed in 3.1m
INFO:    [16/08/2023 19.22.36] -> Done
INFO:    [16/08/2023 19.22.36] -> Run 10/16: Process Raw File...
INFO:    [16/08/2023 19.23.13] -> Run 10/16: Preparing Partitions...
INFO:    [16/08/2023 19.23.13] -> Part 1/1 - Run 10/16: Preparing Calibration Searches...
INFO:    [16/08/2023 19.23.15] -> Part 1/1 - Run 10/16: First Pass Calibration Search...
INFO:    [16/08/2023 19.23.20] -> Part 1/1 - Run 10/16: Calibration Search...
INFO:    [16/08/2023 19.23.41] -> The number of PSMs identified during calibration with FDR <= 0.01 is 2255 [21s]
INFO:    [16/08/2023 19.23.44] -> Part 1/1 - Run 10/16: Preparing Main Search...
INFO:    [16/08/2023 19.23.46] -> Part 1/1 - Run 10/16: Main Search...
INFO:    [16/08/2023 19.25.46] -> Extracting 105941 MS1 XICs
INFO:    [16/08/2023 19.26.26] -> Run 10/16: Cleaning Up Run..
INFO:    [16/08/2023 19.26.26] -> SuperRun 11/16: Initializing (20230809_AST1_EVO5_ZY_Hela_SCP_EvoCHIP_1Cell_40SPD_8Th12ms_11.raw)
INFO:    [16/08/2023 19.26.26] -> Run 11/16: Organizing Data from Run
INFO:    [16/08/2023 19.26.26] -> Run 11/16: Creating Calibration Search Space...
INFO:    [16/08/2023 19.26.31] -> Run 11/16: Creating Search Space...
INFO:    [16/08/2023 19.26.31] -> Size of search space [MB]: 0
INFO:    [16/08/2023 19.26.31] -> Number of IMPGs in search space: 0
INFO:    [16/08/2023 19.26.31] -> Run 11/16: MS2 Index Generation
INFO:    [16/08/2023 19.26.32] -> MS2 Index Generation Time: 1.69s
INFO:    [16/08/2023 19.26.32] -> Run 11/16: Method-Specific Pre-Processing...
INFO:    [16/08/2023 19.26.34] -> Initializing...
INFO:    [16/08/2023 19.27.25] -> Finalizing HTRMS File...
INFO:    [16/08/2023 19.29.45] -> Processed in 3.2m
INFO:    [16/08/2023 19.29.47] -> Done
INFO:    [16/08/2023 19.29.47] -> Run 11/16: Process Raw File...
INFO:    [16/08/2023 19.30.26] -> Run 11/16: Preparing Partitions...
INFO:    [16/08/2023 19.30.26] -> Part 1/1 - Run 11/16: Preparing Calibration Searches...
INFO:    [16/08/2023 19.30.28] -> Part 1/1 - Run 11/16: First Pass Calibration Search...
INFO:    [16/08/2023 19.30.34] -> Part 1/1 - Run 11/16: Calibration Search...
INFO:    [16/08/2023 19.31.02] -> The number of PSMs identified during calibration with FDR <= 0.01 is 5047 [27.1s]
INFO:    [16/08/2023 19.31.38] -> Part 1/1 - Run 11/16: Preparing Main Search...
INFO:    [16/08/2023 19.31.40] -> Part 1/1 - Run 11/16: Main Search...
INFO:    [16/08/2023 19.34.48] -> Extracting 107445 MS1 XICs
INFO:    [16/08/2023 19.35.31] -> Run 11/16: Cleaning Up Run..
INFO:    [16/08/2023 19.35.31] -> SuperRun 12/16: Initializing (20230809_AST1_EVO5_ZY_Hela_SCP_EvoCHIP_1Cell_40SPD_8Th12ms_12.raw)
INFO:    [16/08/2023 19.35.31] -> Run 12/16: Organizing Data from Run
INFO:    [16/08/2023 19.35.31] -> Run 12/16: Creating Calibration Search Space...
INFO:    [16/08/2023 19.35.31] -> Run 12/16: Creating Search Space...
INFO:    [16/08/2023 19.35.31] -> Size of search space [MB]: 0
INFO:    [16/08/2023 19.35.31] -> Number of IMPGs in search space: 0
INFO:    [16/08/2023 19.35.31] -> Run 12/16: MS2 Index Generation
INFO:    [16/08/2023 19.35.33] -> MS2 Index Generation Time: 1.8s
INFO:    [16/08/2023 19.35.33] -> Run 12/16: Method-Specific Pre-Processing...
INFO:    [16/08/2023 19.35.34] -> Initializing...
INFO:    [16/08/2023 19.36.27] -> Finalizing HTRMS File...
INFO:    [16/08/2023 19.38.39] -> Processed in 3.1m
INFO:    [16/08/2023 19.38.42] -> Done
INFO:    [16/08/2023 19.38.42] -> Run 12/16: Process Raw File...
INFO:    [16/08/2023 19.39.23] -> Run 12/16: Preparing Partitions...
INFO:    [16/08/2023 19.39.23] -> Part 1/1 - Run 12/16: Preparing Calibration Searches...
INFO:    [16/08/2023 19.39.25] -> Part 1/1 - Run 12/16: First Pass Calibration Search...
INFO:    [16/08/2023 19.39.32] -> Part 1/1 - Run 12/16: Calibration Search...
INFO:    [16/08/2023 19.39.52] -> The number of PSMs identified during calibration with FDR <= 0.01 is 4163 [19.8s]
INFO:    [16/08/2023 19.39.55] -> Part 1/1 - Run 12/16: Preparing Main Search...
INFO:    [16/08/2023 19.39.56] -> Part 1/1 - Run 12/16: Main Search...
INFO:    [16/08/2023 19.44.04] -> Extracting 207336 MS1 XICs
INFO:    [16/08/2023 19.45.26] -> Run 12/16: Cleaning Up Run..
INFO:    [16/08/2023 19.45.26] -> SuperRun 13/16: Initializing (20230809_AST1_EVO5_ZY_Hela_SCP_EvoCHIP_1Cell_40SPD_8Th12ms_13.raw)
INFO:    [16/08/2023 19.45.26] -> Run 13/16: Organizing Data from Run
INFO:    [16/08/2023 19.45.26] -> Run 13/16: Creating Calibration Search Space...
INFO:    [16/08/2023 19.45.26] -> Run 13/16: Creating Search Space...
INFO:    [16/08/2023 19.45.26] -> Size of search space [MB]: 0
INFO:    [16/08/2023 19.45.26] -> Number of IMPGs in search space: 0
INFO:    [16/08/2023 19.45.26] -> Run 13/16: MS2 Index Generation
INFO:    [16/08/2023 19.45.27] -> MS2 Index Generation Time: 1.62s
INFO:    [16/08/2023 19.45.27] -> Run 13/16: Method-Specific Pre-Processing...
INFO:    [16/08/2023 19.45.29] -> Initializing...
INFO:    [16/08/2023 19.46.27] -> Finalizing HTRMS File...
INFO:    [16/08/2023 19.48.43] -> Processed in 3.2m
INFO:    [16/08/2023 19.48.46] -> Done
INFO:    [16/08/2023 19.48.46] -> Run 13/16: Process Raw File...
INFO:    [16/08/2023 19.49.30] -> Run 13/16: Preparing Partitions...
INFO:    [16/08/2023 19.49.30] -> Part 1/1 - Run 13/16: Preparing Calibration Searches...
INFO:    [16/08/2023 19.49.32] -> Part 1/1 - Run 13/16: First Pass Calibration Search...
INFO:    [16/08/2023 19.49.40] -> Part 1/1 - Run 13/16: Calibration Search...
INFO:    [16/08/2023 19.50.04] -> The number of PSMs identified during calibration with FDR <= 0.01 is 4563 [24s]
INFO:    [16/08/2023 19.50.06] -> Part 1/1 - Run 13/16: Preparing Main Search...
INFO:    [16/08/2023 19.50.08] -> Part 1/1 - Run 13/16: Main Search...
INFO:    [16/08/2023 19.55.17] -> Extracting 171972 MS1 XICs
INFO:    [16/08/2023 19.56.20] -> Run 13/16: Cleaning Up Run..
INFO:    [16/08/2023 19.56.20] -> SuperRun 14/16: Initializing (20230809_AST1_EVO5_ZY_Hela_SCP_EvoCHIP_1Cell_40SPD_8Th12ms_14.raw)
INFO:    [16/08/2023 19.56.20] -> Run 14/16: Organizing Data from Run
INFO:    [16/08/2023 19.56.20] -> Run 14/16: Creating Calibration Search Space...
INFO:    [16/08/2023 19.56.20] -> Run 14/16: Creating Search Space...
INFO:    [16/08/2023 19.56.20] -> Size of search space [MB]: 0
INFO:    [16/08/2023 19.56.20] -> Number of IMPGs in search space: 0
INFO:    [16/08/2023 19.56.20] -> Run 14/16: MS2 Index Generation
INFO:    [16/08/2023 19.56.22] -> MS2 Index Generation Time: 1.81s
INFO:    [16/08/2023 19.56.22] -> Run 14/16: Method-Specific Pre-Processing...
INFO:    [16/08/2023 19.56.26] -> Initializing...
INFO:    [16/08/2023 19.57.18] -> Finalizing HTRMS File...
INFO:    [16/08/2023 19.59.38] -> Processed in 3.2m
INFO:    [16/08/2023 19.59.40] -> Done
INFO:    [16/08/2023 19.59.40] -> Run 14/16: Process Raw File...
INFO:    [16/08/2023 20.00.20] -> Run 14/16: Preparing Partitions...
INFO:    [16/08/2023 20.00.20] -> Part 1/1 - Run 14/16: Preparing Calibration Searches...
INFO:    [16/08/2023 20.00.22] -> Part 1/1 - Run 14/16: First Pass Calibration Search...
INFO:    [16/08/2023 20.00.29] -> Part 1/1 - Run 14/16: Calibration Search...
INFO:    [16/08/2023 20.00.43] -> The number of PSMs identified during calibration with FDR <= 0.01 is 3305 [13.4s]
INFO:    [16/08/2023 20.00.45] -> Part 1/1 - Run 14/16: Preparing Main Search...
INFO:    [16/08/2023 20.00.47] -> Part 1/1 - Run 14/16: Main Search...
INFO:    [16/08/2023 20.05.02] -> Extracting 201281 MS1 XICs
INFO:    [16/08/2023 20.06.15] -> Run 14/16: Cleaning Up Run..
INFO:    [16/08/2023 20.06.15] -> SuperRun 15/16: Initializing (20230809_AST1_EVO5_ZY_Hela_SCP_EvoCHIP_1Cell_40SPD_8Th12ms_15.raw)
INFO:    [16/08/2023 20.06.15] -> Run 15/16: Organizing Data from Run
INFO:    [16/08/2023 20.06.15] -> Run 15/16: Creating Calibration Search Space...
INFO:    [16/08/2023 20.06.15] -> Run 15/16: Creating Search Space...
INFO:    [16/08/2023 20.06.15] -> Size of search space [MB]: 0
INFO:    [16/08/2023 20.06.15] -> Number of IMPGs in search space: 0
INFO:    [16/08/2023 20.06.15] -> Run 15/16: MS2 Index Generation
INFO:    [16/08/2023 20.06.17] -> MS2 Index Generation Time: 1.67s
INFO:    [16/08/2023 20.06.17] -> Run 15/16: Method-Specific Pre-Processing...
INFO:    [16/08/2023 20.06.17] -> Initializing...
INFO:    [16/08/2023 20.09.40] -> Finalizing HTRMS File...
INFO:    [16/08/2023 20.12.05] -> Processed in 5.8m
INFO:    [16/08/2023 20.12.08] -> Done
INFO:    [16/08/2023 20.12.08] -> Run 15/16: Process Raw File...
INFO:    [16/08/2023 20.12.50] -> Run 15/16: Preparing Partitions...
INFO:    [16/08/2023 20.12.50] -> Part 1/1 - Run 15/16: Preparing Calibration Searches...
INFO:    [16/08/2023 20.12.52] -> Part 1/1 - Run 15/16: First Pass Calibration Search...
INFO:    [16/08/2023 20.12.59] -> Part 1/1 - Run 15/16: Calibration Search...
INFO:    [16/08/2023 20.13.32] -> The number of PSMs identified during calibration with FDR <= 0.01 is 6906 [33.6s]
INFO:    [16/08/2023 20.14.11] -> Part 1/1 - Run 15/16: Preparing Main Search...
INFO:    [16/08/2023 20.14.13] -> Part 1/1 - Run 15/16: Main Search...
INFO:    [16/08/2023 20.17.57] -> Extracting 122357 MS1 XICs
INFO:    [16/08/2023 20.18.45] -> Run 15/16: Cleaning Up Run..
INFO:    [16/08/2023 20.18.45] -> SuperRun 16/16: Initializing (20230809_AST1_EVO5_ZY_Hela_SCP_EvoCHIP_1Cell_40SPD_8Th12ms_16.raw)
INFO:    [16/08/2023 20.18.45] -> Run 16/16: Organizing Data from Run
INFO:    [16/08/2023 20.18.45] -> Run 16/16: Creating Calibration Search Space...
INFO:    [16/08/2023 20.18.45] -> Run 16/16: Creating Search Space...
INFO:    [16/08/2023 20.18.45] -> Size of search space [MB]: 0
INFO:    [16/08/2023 20.18.45] -> Number of IMPGs in search space: 0
INFO:    [16/08/2023 20.18.45] -> Run 16/16: MS2 Index Generation
INFO:    [16/08/2023 20.18.47] -> MS2 Index Generation Time: 1.86s
INFO:    [16/08/2023 20.18.47] -> Run 16/16: Method-Specific Pre-Processing...
INFO:    [16/08/2023 20.18.47] -> Initializing...
INFO:    [16/08/2023 20.22.33] -> Finalizing HTRMS File...
INFO:    [16/08/2023 20.25.04] -> Processed in 6.3m
INFO:    [16/08/2023 20.25.06] -> Done
INFO:    [16/08/2023 20.25.06] -> Run 16/16: Process Raw File...
INFO:    [16/08/2023 20.25.59] -> Run 16/16: Preparing Partitions...
INFO:    [16/08/2023 20.25.59] -> Part 1/1 - Run 16/16: Preparing Calibration Searches...
INFO:    [16/08/2023 20.26.01] -> Part 1/1 - Run 16/16: First Pass Calibration Search...
INFO:    [16/08/2023 20.26.11] -> Part 1/1 - Run 16/16: Calibration Search...
INFO:    [16/08/2023 20.26.35] -> The number of PSMs identified during calibration with FDR <= 0.01 is 4827 [24.9s]
INFO:    [16/08/2023 20.26.38] -> Part 1/1 - Run 16/16: Preparing Main Search...
INFO:    [16/08/2023 20.26.40] -> Part 1/1 - Run 16/16: Main Search...
INFO:    [16/08/2023 20.31.43] -> Extracting 175927 MS1 XICs
INFO:    [16/08/2023 20.32.51] -> Run 16/16: Cleaning Up Run..
INFO:    [16/08/2023 20.33.00] -> Remove Aborted Runs (if any) from the Experiment...
INFO:    [16/08/2023 20.33.00] -> Score Post-Processing
INFO:    [16/08/2023 20.36.50] -> Score Post-Processing: 3.84m
INFO:    [16/08/2023 20.36.50] -> PSM FDR...
INFO:    [16/08/2023 20.37.53] -> PSM FDR: 1.05m
INFO:    [16/08/2023 20.37.53] -> Converting to non-redundant data structure...
INFO:    [16/08/2023 20.38.09] -> Performing Peptide FDR...
INFO:    [16/08/2023 20.38.13] -> Performing Protein Inference...
INFO:    [16/08/2023 20.38.15] -> Performing Protein FDR...
INFO:    [16/08/2023 20.38.16] -> Calculating Result Values at Run and Experiment Level...
INFO:    [16/08/2023 20.38.33] -> Pulsar identified 478803 PSMs, 19815 stripped sequences, 22549 peptide precursors, 2747 protein groups.
INFO:    [16/08/2023 20.38.33] -> Selecting Data For Quantification...
INFO:    [16/08/2023 20.38.33] -> Calculating Quantities...
INFO:    [16/08/2023 20.38.43] -> Calculating Protein Group Quantities using MaxLFQ Algorithm...
INFO:    [16/08/2023 20.38.45] -> Collapsing PTM-Locations...
INFO:    [16/08/2023 20.38.45] -> Summarizing Fractions...
INFO:    [16/08/2023 20.38.46] -> Identifying Calibration Peptides...
INFO:    [16/08/2023 20.38.46] -> iRT Calibration...
INFO:    [16/08/2023 20.38.58] -> Performing directDIA+ search...
INFO:    [16/08/2023 20.40.29] -> Generating directDIA+ search space
INFO:    [16/08/2023 20.45.19] -> directDIA+ search: 20230809_AST1_EVO5_ZY_Hela_SCP_EvoCHIP_1Cell_40SPD_8Th12ms_01.raw
INFO:    [16/08/2023 20.47.35] -> directDIA+ search: 20230809_AST1_EVO5_ZY_Hela_SCP_EvoCHIP_1Cell_40SPD_8Th12ms_02.raw
INFO:    [16/08/2023 20.49.57] -> directDIA+ search: 20230809_AST1_EVO5_ZY_Hela_SCP_EvoCHIP_1Cell_40SPD_8Th12ms_03.raw
INFO:    [16/08/2023 20.51.59] -> directDIA+ search: 20230809_AST1_EVO5_ZY_Hela_SCP_EvoCHIP_1Cell_40SPD_8Th12ms_04.raw
INFO:    [16/08/2023 20.54.13] -> directDIA+ search: 20230809_AST1_EVO5_ZY_Hela_SCP_EvoCHIP_1Cell_40SPD_8Th12ms_05.raw
INFO:    [16/08/2023 20.56.32] -> directDIA+ search: 20230809_AST1_EVO5_ZY_Hela_SCP_EvoCHIP_1Cell_40SPD_8Th12ms_06.raw
INFO:    [16/08/2023 20.59.01] -> directDIA+ search: 20230809_AST1_EVO5_ZY_Hela_SCP_EvoCHIP_1Cell_40SPD_8Th12ms_07.raw
INFO:    [16/08/2023 21.01.32] -> directDIA+ search: 20230809_AST1_EVO5_ZY_Hela_SCP_EvoCHIP_1Cell_40SPD_8Th12ms_08.raw
INFO:    [16/08/2023 21.03.52] -> directDIA+ search: 20230809_AST1_EVO5_ZY_Hela_SCP_EvoCHIP_1Cell_40SPD_8Th12ms_09.raw
INFO:    [16/08/2023 21.06.00] -> directDIA+ search: 20230809_AST1_EVO5_ZY_Hela_SCP_EvoCHIP_1Cell_40SPD_8Th12ms_10.raw
INFO:    [16/08/2023 21.08.08] -> directDIA+ search: 20230809_AST1_EVO5_ZY_Hela_SCP_EvoCHIP_1Cell_40SPD_8Th12ms_11.raw
INFO:    [16/08/2023 21.10.14] -> directDIA+ search: 20230809_AST1_EVO5_ZY_Hela_SCP_EvoCHIP_1Cell_40SPD_8Th12ms_12.raw
INFO:    [16/08/2023 21.12.28] -> directDIA+ search: 20230809_AST1_EVO5_ZY_Hela_SCP_EvoCHIP_1Cell_40SPD_8Th12ms_13.raw
INFO:    [16/08/2023 21.14.45] -> directDIA+ search: 20230809_AST1_EVO5_ZY_Hela_SCP_EvoCHIP_1Cell_40SPD_8Th12ms_14.raw
INFO:    [16/08/2023 21.17.03] -> directDIA+ search: 20230809_AST1_EVO5_ZY_Hela_SCP_EvoCHIP_1Cell_40SPD_8Th12ms_15.raw
INFO:    [16/08/2023 21.19.19] -> directDIA+ search: 20230809_AST1_EVO5_ZY_Hela_SCP_EvoCHIP_1Cell_40SPD_8Th12ms_16.raw
INFO:    [16/08/2023 21.21.52] -> Performing  directDIA+  Post Processing...
INFO:    [16/08/2023 21.21.56] -> Writing experiment store..
INFO:    [16/08/2023 21.22.22] -> Assigning iRT Source...
INFO:    [16/08/2023 21.22.22] -> Calculating iRT...
INFO:    [16/08/2023 21.22.23] -> Summarizing Identifications
INFO:    [16/08/2023 21.23.58] -> Identifiying Significant Precursors...
INFO:    [16/08/2023 21.24.11] -> Predicting Ion Mobility
INFO:    [16/08/2023 21.24.26] -> Calculating Median iRT
INFO:    [16/08/2023 21.24.26] -> Building BGS Protein Grouping...
INFO:    [16/08/2023 21.24.27] -> Digesting Fasta...
INFO:    [16/08/2023 21.24.27] -> Annotating Proteins...
INFO:    [16/08/2023 21.24.28] -> Grouping Proteins...
INFO:    [16/08/2023 21.24.28] -> Calculating Run Summary Statistics...
INFO:    [16/08/2023 21.24.49] -> Building Consensus Fragment Spectra...
INFO:    [16/08/2023 21.25.27] -> Selecting best fragment ions
INFO:    [16/08/2023 21.27.14] -> Cleaning Up Experiment...
INFO:    [16/08/2023 21.27.16] -> Initializing Experiment...
INFO:    [16/08/2023 21.27.16] -> Loading Spectral Libraries...
INFO:    [16/08/2023 21.27.37] -> Initialize Scoring...
INFO:    [16/08/2023 21.27.37] -> Generating Scan Map...
INFO:    [16/08/2023 21.27.37] -> Initializing Workpackages...
INFO:    [16/08/2023 21.27.37] -> Performing Basic Calibration...
INFO:    [16/08/2023 21.27.38] -> Calibration successful
INFO:    [16/08/2023 21.27.38] -> Identifying Calibration Peptides...
INFO:    [16/08/2023 21.27.38] -> Calibration successful
INFO:    [16/08/2023 21.27.38] -> Correcting Gradient Fine Structure...
INFO:    [16/08/2023 21.27.42] -> Initializing Pipeline...
INFO:    [16/08/2023 21.27.42] -> Preprocessing Run #1 of 16...
INFO:    [16/08/2023 21.27.42] -> Initialize Scoring...
INFO:    [16/08/2023 21.27.42] -> Extracting Ion Currents...
INFO:    [16/08/2023 21.28.02] -> Machine Learning...
INFO:    [16/08/2023 21.28.03] -> Pipeline executed in 20.75s - Current Experiment had 0 Warnings and 0 Errors.
INFO:    [16/08/2023 21.28.04] -> Calibration successful
INFO:    [16/08/2023 21.28.07] -> Initializing Pipeline...
INFO:    [16/08/2023 21.28.07] -> Preprocessing Run #1 of 16...
INFO:    [16/08/2023 21.28.07] -> Initialize Scoring...
INFO:    [16/08/2023 21.28.07] -> Extracting Ion Currents...
INFO:    [16/08/2023 21.28.17] -> Machine Learning...
INFO:    [16/08/2023 21.28.20] -> Pipeline executed in 13.02s - Current Experiment had 0 Warnings and 0 Errors.
INFO:    [16/08/2023 21.28.24] -> Calibration successful
INFO:    [16/08/2023 21.28.24] -> Initialize Scoring...
INFO:    [16/08/2023 21.28.24] -> Preprocessing Run #2 of 16...
INFO:    [16/08/2023 21.28.24] -> Searching DIA with Pulsar...
INFO:    [16/08/2023 21.28.24] -> Initializing Experiment...
INFO:    [16/08/2023 21.28.24] -> Loading Spectral Libraries...
INFO:    [16/08/2023 21.28.24] -> Initialize Scoring...
INFO:    [16/08/2023 21.28.24] -> Generating Scan Map...
INFO:    [16/08/2023 21.28.24] -> Initializing Workpackages...
INFO:    [16/08/2023 21.28.24] -> Performing Basic Calibration...
INFO:    [16/08/2023 21.28.25] -> Calibration successful
INFO:    [16/08/2023 21.28.25] -> Identifying Calibration Peptides...
INFO:    [16/08/2023 21.28.25] -> Calibration successful
INFO:    [16/08/2023 21.28.25] -> Correcting Gradient Fine Structure...
INFO:    [16/08/2023 21.28.28] -> Initializing Pipeline...
INFO:    [16/08/2023 21.28.28] -> Preprocessing Run #2 of 16...
INFO:    [16/08/2023 21.28.28] -> Initialize Scoring...
INFO:    [16/08/2023 21.28.28] -> Extracting Ion Currents...
INFO:    [16/08/2023 21.28.41] -> Machine Learning...
INFO:    [16/08/2023 21.28.42] -> Pipeline executed in 14.44s - Current Experiment had 0 Warnings and 0 Errors.
INFO:    [16/08/2023 21.28.43] -> Calibration successful
INFO:    [16/08/2023 21.28.46] -> Initializing Pipeline...
INFO:    [16/08/2023 21.28.46] -> Preprocessing Run #2 of 16...
INFO:    [16/08/2023 21.28.46] -> Initialize Scoring...
INFO:    [16/08/2023 21.28.46] -> Extracting Ion Currents...
INFO:    [16/08/2023 21.28.57] -> Machine Learning...
INFO:    [16/08/2023 21.29.00] -> Pipeline executed in 13.1s - Current Experiment had 0 Warnings and 0 Errors.
INFO:    [16/08/2023 21.29.03] -> Calibration successful
INFO:    [16/08/2023 21.29.03] -> Initialize Scoring...
INFO:    [16/08/2023 21.29.03] -> Preprocessing Run #3 of 16...
INFO:    [16/08/2023 21.29.03] -> Searching DIA with Pulsar...
INFO:    [16/08/2023 21.29.03] -> Initializing Experiment...
INFO:    [16/08/2023 21.29.03] -> Loading Spectral Libraries...
INFO:    [16/08/2023 21.29.03] -> Initialize Scoring...
INFO:    [16/08/2023 21.29.03] -> Generating Scan Map...
INFO:    [16/08/2023 21.29.03] -> Initializing Workpackages...
INFO:    [16/08/2023 21.29.03] -> Performing Basic Calibration...
INFO:    [16/08/2023 21.29.04] -> Calibration successful
INFO:    [16/08/2023 21.29.04] -> Identifying Calibration Peptides...
INFO:    [16/08/2023 21.29.04] -> Calibration successful
INFO:    [16/08/2023 21.29.04] -> Correcting Gradient Fine Structure...
INFO:    [16/08/2023 21.29.07] -> Initializing Pipeline...
INFO:    [16/08/2023 21.29.07] -> Preprocessing Run #3 of 16...
INFO:    [16/08/2023 21.29.07] -> Initialize Scoring...
INFO:    [16/08/2023 21.29.07] -> Extracting Ion Currents...
INFO:    [16/08/2023 21.29.21] -> Machine Learning...
INFO:    [16/08/2023 21.29.22] -> Pipeline executed in 15.19s - Current Experiment had 0 Warnings and 0 Errors.
INFO:    [16/08/2023 21.29.23] -> Calibration successful
INFO:    [16/08/2023 21.29.26] -> Initializing Pipeline...
INFO:    [16/08/2023 21.29.26] -> Preprocessing Run #3 of 16...
INFO:    [16/08/2023 21.29.26] -> Initialize Scoring...
INFO:    [16/08/2023 21.29.26] -> Extracting Ion Currents...
INFO:    [16/08/2023 21.29.37] -> Machine Learning...
INFO:    [16/08/2023 21.29.40] -> Pipeline executed in 13.74s - Current Experiment had 0 Warnings and 0 Errors.
INFO:    [16/08/2023 21.29.43] -> Calibration successful
INFO:    [16/08/2023 21.29.43] -> Initialize Scoring...
INFO:    [16/08/2023 21.29.43] -> Preprocessing Run #4 of 16...
INFO:    [16/08/2023 21.29.43] -> Searching DIA with Pulsar...
INFO:    [16/08/2023 21.29.43] -> Initializing Experiment...
INFO:    [16/08/2023 21.29.43] -> Loading Spectral Libraries...
INFO:    [16/08/2023 21.29.43] -> Initialize Scoring...
INFO:    [16/08/2023 21.29.43] -> Generating Scan Map...
INFO:    [16/08/2023 21.29.43] -> Initializing Workpackages...
INFO:    [16/08/2023 21.29.43] -> Performing Basic Calibration...
INFO:    [16/08/2023 21.29.45] -> Calibration successful
INFO:    [16/08/2023 21.29.45] -> Identifying Calibration Peptides...
INFO:    [16/08/2023 21.29.45] -> Calibration successful
INFO:    [16/08/2023 21.29.45] -> Correcting Gradient Fine Structure...
INFO:    [16/08/2023 21.29.48] -> Initializing Pipeline...
INFO:    [16/08/2023 21.29.48] -> Preprocessing Run #4 of 16...
INFO:    [16/08/2023 21.29.48] -> Initialize Scoring...
INFO:    [16/08/2023 21.29.48] -> Extracting Ion Currents...
INFO:    [16/08/2023 21.30.07] -> Machine Learning...
INFO:    [16/08/2023 21.30.08] -> Pipeline executed in 20.21s - Current Experiment had 0 Warnings and 0 Errors.
INFO:    [16/08/2023 21.30.09] -> Calibration successful
INFO:    [16/08/2023 21.30.12] -> Initializing Pipeline...
INFO:    [16/08/2023 21.30.12] -> Preprocessing Run #4 of 16...
INFO:    [16/08/2023 21.30.12] -> Initialize Scoring...
INFO:    [16/08/2023 21.30.12] -> Extracting Ion Currents...
INFO:    [16/08/2023 21.30.23] -> Machine Learning...
INFO:    [16/08/2023 21.30.26] -> Pipeline executed in 13.94s - Current Experiment had 0 Warnings and 0 Errors.
INFO:    [16/08/2023 21.30.29] -> Calibration successful
INFO:    [16/08/2023 21.30.29] -> Initialize Scoring...
INFO:    [16/08/2023 21.30.29] -> Preprocessing Run #5 of 16...
INFO:    [16/08/2023 21.30.29] -> Searching DIA with Pulsar...
INFO:    [16/08/2023 21.30.29] -> Initializing Experiment...
INFO:    [16/08/2023 21.30.29] -> Loading Spectral Libraries...
INFO:    [16/08/2023 21.30.29] -> Initialize Scoring...
INFO:    [16/08/2023 21.30.29] -> Generating Scan Map...
INFO:    [16/08/2023 21.30.29] -> Initializing Workpackages...
INFO:    [16/08/2023 21.30.29] -> Performing Basic Calibration...
INFO:    [16/08/2023 21.30.30] -> Calibration successful
INFO:    [16/08/2023 21.30.30] -> Identifying Calibration Peptides...
INFO:    [16/08/2023 21.30.30] -> Calibration successful
INFO:    [16/08/2023 21.30.30] -> Correcting Gradient Fine Structure...
INFO:    [16/08/2023 21.30.33] -> Initializing Pipeline...
INFO:    [16/08/2023 21.30.33] -> Preprocessing Run #5 of 16...
INFO:    [16/08/2023 21.30.33] -> Initialize Scoring...
INFO:    [16/08/2023 21.30.33] -> Extracting Ion Currents...
INFO:    [16/08/2023 21.30.48] -> Machine Learning...
INFO:    [16/08/2023 21.30.49] -> Pipeline executed in 15.4s - Current Experiment had 0 Warnings and 0 Errors.
INFO:    [16/08/2023 21.30.50] -> Calibration successful
INFO:    [16/08/2023 21.30.53] -> Initializing Pipeline...
INFO:    [16/08/2023 21.30.53] -> Preprocessing Run #5 of 16...
INFO:    [16/08/2023 21.30.53] -> Initialize Scoring...
INFO:    [16/08/2023 21.30.53] -> Extracting Ion Currents...
INFO:    [16/08/2023 21.31.04] -> Machine Learning...
INFO:    [16/08/2023 21.31.07] -> Pipeline executed in 13.55s - Current Experiment had 0 Warnings and 0 Errors.
INFO:    [16/08/2023 21.31.10] -> Calibration successful
INFO:    [16/08/2023 21.31.10] -> Initialize Scoring...
INFO:    [16/08/2023 21.31.10] -> Preprocessing Run #6 of 16...
INFO:    [16/08/2023 21.31.10] -> Searching DIA with Pulsar...
INFO:    [16/08/2023 21.31.10] -> Initializing Experiment...
INFO:    [16/08/2023 21.31.10] -> Loading Spectral Libraries...
INFO:    [16/08/2023 21.31.10] -> Initialize Scoring...
INFO:    [16/08/2023 21.31.10] -> Generating Scan Map...
INFO:    [16/08/2023 21.31.10] -> Initializing Workpackages...
INFO:    [16/08/2023 21.31.10] -> Performing Basic Calibration...
INFO:    [16/08/2023 21.31.11] -> Calibration successful
INFO:    [16/08/2023 21.31.11] -> Identifying Calibration Peptides...
INFO:    [16/08/2023 21.31.11] -> Calibration successful
INFO:    [16/08/2023 21.31.11] -> Correcting Gradient Fine Structure...
INFO:    [16/08/2023 21.31.14] -> Initializing Pipeline...
INFO:    [16/08/2023 21.31.14] -> Preprocessing Run #6 of 16...
INFO:    [16/08/2023 21.31.14] -> Initialize Scoring...
INFO:    [16/08/2023 21.31.14] -> Extracting Ion Currents...
INFO:    [16/08/2023 21.31.29] -> Machine Learning...
INFO:    [16/08/2023 21.31.30] -> Pipeline executed in 15.41s - Current Experiment had 0 Warnings and 0 Errors.
INFO:    [16/08/2023 21.31.31] -> Calibration successful
INFO:    [16/08/2023 21.31.34] -> Initializing Pipeline...
INFO:    [16/08/2023 21.31.34] -> Preprocessing Run #6 of 16...
INFO:    [16/08/2023 21.31.34] -> Initialize Scoring...
INFO:    [16/08/2023 21.31.34] -> Extracting Ion Currents...
INFO:    [16/08/2023 21.31.45] -> Machine Learning...
INFO:    [16/08/2023 21.31.48] -> Pipeline executed in 13.48s - Current Experiment had 0 Warnings and 0 Errors.
INFO:    [16/08/2023 21.31.51] -> Calibration successful
INFO:    [16/08/2023 21.31.51] -> Initialize Scoring...
INFO:    [16/08/2023 21.31.51] -> Preprocessing Run #7 of 16...
INFO:    [16/08/2023 21.31.51] -> Searching DIA with Pulsar...
INFO:    [16/08/2023 21.31.51] -> Initializing Experiment...
INFO:    [16/08/2023 21.31.51] -> Loading Spectral Libraries...
INFO:    [16/08/2023 21.31.51] -> Initialize Scoring...
INFO:    [16/08/2023 21.31.51] -> Generating Scan Map...
INFO:    [16/08/2023 21.31.51] -> Initializing Workpackages...
INFO:    [16/08/2023 21.31.51] -> Performing Basic Calibration...
INFO:    [16/08/2023 21.31.52] -> Calibration successful
INFO:    [16/08/2023 21.31.52] -> Identifying Calibration Peptides...
INFO:    [16/08/2023 21.31.52] -> Calibration successful
INFO:    [16/08/2023 21.31.52] -> Correcting Gradient Fine Structure...
INFO:    [16/08/2023 21.31.55] -> Initializing Pipeline...
INFO:    [16/08/2023 21.31.55] -> Preprocessing Run #7 of 16...
INFO:    [16/08/2023 21.31.55] -> Initialize Scoring...
INFO:    [16/08/2023 21.31.55] -> Extracting Ion Currents...
INFO:    [16/08/2023 21.32.15] -> Machine Learning...
INFO:    [16/08/2023 21.32.16] -> Pipeline executed in 20.79s - Current Experiment had 0 Warnings and 0 Errors.
INFO:    [16/08/2023 21.32.16] -> Calibration successful
INFO:    [16/08/2023 21.32.20] -> Initializing Pipeline...
INFO:    [16/08/2023 21.32.20] -> Preprocessing Run #7 of 16...
INFO:    [16/08/2023 21.32.20] -> Initialize Scoring...
INFO:    [16/08/2023 21.32.20] -> Extracting Ion Currents...
INFO:    [16/08/2023 21.32.31] -> Machine Learning...
INFO:    [16/08/2023 21.32.34] -> Pipeline executed in 13.72s - Current Experiment had 0 Warnings and 0 Errors.
INFO:    [16/08/2023 21.32.36] -> Calibration successful
INFO:    [16/08/2023 21.32.36] -> Initialize Scoring...
INFO:    [16/08/2023 21.32.36] -> Preprocessing Run #8 of 16...
INFO:    [16/08/2023 21.32.36] -> Searching DIA with Pulsar...
INFO:    [16/08/2023 21.32.36] -> Initializing Experiment...
INFO:    [16/08/2023 21.32.36] -> Loading Spectral Libraries...
INFO:    [16/08/2023 21.32.36] -> Initialize Scoring...
INFO:    [16/08/2023 21.32.36] -> Generating Scan Map...
INFO:    [16/08/2023 21.32.36] -> Initializing Workpackages...
INFO:    [16/08/2023 21.32.36] -> Performing Basic Calibration...
INFO:    [16/08/2023 21.32.38] -> Calibration successful
INFO:    [16/08/2023 21.32.38] -> Identifying Calibration Peptides...
INFO:    [16/08/2023 21.32.38] -> Calibration successful
INFO:    [16/08/2023 21.32.38] -> Correcting Gradient Fine Structure...
INFO:    [16/08/2023 21.32.41] -> Initializing Pipeline...
INFO:    [16/08/2023 21.32.41] -> Preprocessing Run #8 of 16...
INFO:    [16/08/2023 21.32.41] -> Initialize Scoring...
INFO:    [16/08/2023 21.32.41] -> Extracting Ion Currents...
INFO:    [16/08/2023 21.32.55] -> Machine Learning...
INFO:    [16/08/2023 21.32.56] -> Pipeline executed in 15.11s - Current Experiment had 0 Warnings and 0 Errors.
INFO:    [16/08/2023 21.33.04] -> Calibration successful
INFO:    [16/08/2023 21.33.08] -> Initializing Pipeline...
INFO:    [16/08/2023 21.33.08] -> Preprocessing Run #8 of 16...
INFO:    [16/08/2023 21.33.08] -> Initialize Scoring...
INFO:    [16/08/2023 21.33.08] -> Extracting Ion Currents...
INFO:    [16/08/2023 21.33.19] -> Machine Learning...
INFO:    [16/08/2023 21.33.21] -> Pipeline executed in 13.36s - Current Experiment had 0 Warnings and 0 Errors.
INFO:    [16/08/2023 21.33.24] -> Calibration successful
INFO:    [16/08/2023 21.33.24] -> Initialize Scoring...
INFO:    [16/08/2023 21.33.24] -> Preprocessing Run #9 of 16...
INFO:    [16/08/2023 21.33.24] -> Searching DIA with Pulsar...
INFO:    [16/08/2023 21.33.24] -> Initializing Experiment...
INFO:    [16/08/2023 21.33.24] -> Loading Spectral Libraries...
INFO:    [16/08/2023 21.33.24] -> Initialize Scoring...
INFO:    [16/08/2023 21.33.24] -> Generating Scan Map...
INFO:    [16/08/2023 21.33.24] -> Initializing Workpackages...
INFO:    [16/08/2023 21.33.24] -> Performing Basic Calibration...
INFO:    [16/08/2023 21.33.26] -> Calibration successful
INFO:    [16/08/2023 21.33.26] -> Identifying Calibration Peptides...
INFO:    [16/08/2023 21.33.26] -> Calibration successful
INFO:    [16/08/2023 21.33.26] -> Correcting Gradient Fine Structure...
INFO:    [16/08/2023 21.33.29] -> Initializing Pipeline...
INFO:    [16/08/2023 21.33.29] -> Preprocessing Run #9 of 16...
INFO:    [16/08/2023 21.33.29] -> Initialize Scoring...
INFO:    [16/08/2023 21.33.29] -> Extracting Ion Currents...
INFO:    [16/08/2023 21.33.43] -> Machine Learning...
INFO:    [16/08/2023 21.33.44] -> Pipeline executed in 14.68s - Current Experiment had 0 Warnings and 0 Errors.
INFO:    [16/08/2023 21.33.45] -> Calibration successful
INFO:    [16/08/2023 21.33.48] -> Initializing Pipeline...
INFO:    [16/08/2023 21.33.48] -> Preprocessing Run #9 of 16...
INFO:    [16/08/2023 21.33.48] -> Initialize Scoring...
INFO:    [16/08/2023 21.33.48] -> Extracting Ion Currents...
INFO:    [16/08/2023 21.33.59] -> Machine Learning...
INFO:    [16/08/2023 21.34.02] -> Pipeline executed in 13.78s - Current Experiment had 0 Warnings and 0 Errors.
INFO:    [16/08/2023 21.34.10] -> Calibration successful
INFO:    [16/08/2023 21.34.10] -> Initialize Scoring...
INFO:    [16/08/2023 21.34.10] -> Preprocessing Run #10 of 16...
INFO:    [16/08/2023 21.34.10] -> Searching DIA with Pulsar...
INFO:    [16/08/2023 21.34.10] -> Initializing Experiment...
INFO:    [16/08/2023 21.34.10] -> Loading Spectral Libraries...
INFO:    [16/08/2023 21.34.10] -> Initialize Scoring...
INFO:    [16/08/2023 21.34.10] -> Generating Scan Map...
INFO:    [16/08/2023 21.34.10] -> Initializing Workpackages...
INFO:    [16/08/2023 21.34.10] -> Performing Basic Calibration...
INFO:    [16/08/2023 21.34.11] -> Calibration successful
INFO:    [16/08/2023 21.34.11] -> Identifying Calibration Peptides...
INFO:    [16/08/2023 21.34.11] -> Calibration successful
INFO:    [16/08/2023 21.34.11] -> Correcting Gradient Fine Structure...
INFO:    [16/08/2023 21.34.14] -> Initializing Pipeline...
INFO:    [16/08/2023 21.34.14] -> Preprocessing Run #10 of 16...
INFO:    [16/08/2023 21.34.14] -> Initialize Scoring...
INFO:    [16/08/2023 21.34.14] -> Extracting Ion Currents...
INFO:    [16/08/2023 21.34.28] -> Machine Learning...
INFO:    [16/08/2023 21.34.29] -> Pipeline executed in 14.26s - Current Experiment had 0 Warnings and 0 Errors.
INFO:    [16/08/2023 21.34.30] -> Calibration successful
INFO:    [16/08/2023 21.34.33] -> Initializing Pipeline...
INFO:    [16/08/2023 21.34.33] -> Preprocessing Run #10 of 16...
INFO:    [16/08/2023 21.34.33] -> Initialize Scoring...
INFO:    [16/08/2023 21.34.33] -> Extracting Ion Currents...
INFO:    [16/08/2023 21.34.44] -> Machine Learning...
INFO:    [16/08/2023 21.34.48] -> Pipeline executed in 15.38s - Current Experiment had 0 Warnings and 0 Errors.
INFO:    [16/08/2023 21.34.51] -> Calibration successful
INFO:    [16/08/2023 21.34.51] -> Initialize Scoring...
INFO:    [16/08/2023 21.34.51] -> Preprocessing Run #11 of 16...
INFO:    [16/08/2023 21.34.51] -> Searching DIA with Pulsar...
INFO:    [16/08/2023 21.34.51] -> Initializing Experiment...
INFO:    [16/08/2023 21.34.51] -> Loading Spectral Libraries...
INFO:    [16/08/2023 21.34.51] -> Initialize Scoring...
INFO:    [16/08/2023 21.34.51] -> Generating Scan Map...
INFO:    [16/08/2023 21.34.51] -> Initializing Workpackages...
INFO:    [16/08/2023 21.34.51] -> Performing Basic Calibration...
INFO:    [16/08/2023 21.34.53] -> Calibration successful
INFO:    [16/08/2023 21.34.53] -> Identifying Calibration Peptides...
INFO:    [16/08/2023 21.34.53] -> Calibration successful
INFO:    [16/08/2023 21.34.53] -> Correcting Gradient Fine Structure...
INFO:    [16/08/2023 21.34.56] -> Initializing Pipeline...
INFO:    [16/08/2023 21.34.56] -> Preprocessing Run #11 of 16...
INFO:    [16/08/2023 21.34.56] -> Initialize Scoring...
INFO:    [16/08/2023 21.34.56] -> Extracting Ion Currents...
INFO:    [16/08/2023 21.35.09] -> Machine Learning...
INFO:    [16/08/2023 21.35.10] -> Pipeline executed in 14.6s - Current Experiment had 0 Warnings and 0 Errors.
INFO:    [16/08/2023 21.35.11] -> Calibration successful
INFO:    [16/08/2023 21.35.15] -> Initializing Pipeline...
INFO:    [16/08/2023 21.35.15] -> Preprocessing Run #11 of 16...
INFO:    [16/08/2023 21.35.15] -> Initialize Scoring...
INFO:    [16/08/2023 21.35.15] -> Extracting Ion Currents...
INFO:    [16/08/2023 21.35.26] -> Machine Learning...
INFO:    [16/08/2023 21.35.28] -> Pipeline executed in 13.77s - Current Experiment had 0 Warnings and 0 Errors.
INFO:    [16/08/2023 21.35.32] -> Calibration successful
INFO:    [16/08/2023 21.35.32] -> Initialize Scoring...
INFO:    [16/08/2023 21.35.32] -> Preprocessing Run #12 of 16...
INFO:    [16/08/2023 21.35.32] -> Searching DIA with Pulsar...
INFO:    [16/08/2023 21.35.32] -> Initializing Experiment...
INFO:    [16/08/2023 21.35.32] -> Loading Spectral Libraries...
INFO:    [16/08/2023 21.35.32] -> Initialize Scoring...
INFO:    [16/08/2023 21.35.32] -> Generating Scan Map...
INFO:    [16/08/2023 21.35.32] -> Initializing Workpackages...
INFO:    [16/08/2023 21.35.32] -> Performing Basic Calibration...
INFO:    [16/08/2023 21.35.33] -> Calibration successful
INFO:    [16/08/2023 21.35.33] -> Identifying Calibration Peptides...
INFO:    [16/08/2023 21.35.33] -> Calibration successful
INFO:    [16/08/2023 21.35.33] -> Correcting Gradient Fine Structure...
INFO:    [16/08/2023 21.35.36] -> Initializing Pipeline...
INFO:    [16/08/2023 21.35.36] -> Preprocessing Run #12 of 16...
INFO:    [16/08/2023 21.35.36] -> Initialize Scoring...
INFO:    [16/08/2023 21.35.36] -> Extracting Ion Currents...
INFO:    [16/08/2023 21.35.51] -> Machine Learning...
INFO:    [16/08/2023 21.35.52] -> Pipeline executed in 15.67s - Current Experiment had 0 Warnings and 0 Errors.
INFO:    [16/08/2023 21.35.53] -> Calibration successful
INFO:    [16/08/2023 21.36.01] -> Initializing Pipeline...
INFO:    [16/08/2023 21.36.01] -> Preprocessing Run #12 of 16...
INFO:    [16/08/2023 21.36.01] -> Initialize Scoring...
INFO:    [16/08/2023 21.36.01] -> Extracting Ion Currents...
INFO:    [16/08/2023 21.36.12] -> Machine Learning...
INFO:    [16/08/2023 21.36.14] -> Pipeline executed in 13.56s - Current Experiment had 0 Warnings and 0 Errors.
INFO:    [16/08/2023 21.36.17] -> Calibration successful
INFO:    [16/08/2023 21.36.17] -> Initialize Scoring...
INFO:    [16/08/2023 21.36.17] -> Preprocessing Run #13 of 16...
INFO:    [16/08/2023 21.36.17] -> Searching DIA with Pulsar...
INFO:    [16/08/2023 21.36.17] -> Initializing Experiment...
INFO:    [16/08/2023 21.36.17] -> Loading Spectral Libraries...
INFO:    [16/08/2023 21.36.17] -> Initialize Scoring...
INFO:    [16/08/2023 21.36.17] -> Generating Scan Map...
INFO:    [16/08/2023 21.36.17] -> Initializing Workpackages...
INFO:    [16/08/2023 21.36.17] -> Performing Basic Calibration...
INFO:    [16/08/2023 21.36.19] -> Calibration successful
INFO:    [16/08/2023 21.36.19] -> Identifying Calibration Peptides...
INFO:    [16/08/2023 21.36.19] -> Calibration successful
INFO:    [16/08/2023 21.36.19] -> Correcting Gradient Fine Structure...
INFO:    [16/08/2023 21.36.22] -> Initializing Pipeline...
INFO:    [16/08/2023 21.36.22] -> Preprocessing Run #13 of 16...
INFO:    [16/08/2023 21.36.22] -> Initialize Scoring...
INFO:    [16/08/2023 21.36.22] -> Extracting Ion Currents...
INFO:    [16/08/2023 21.36.35] -> Machine Learning...
INFO:    [16/08/2023 21.36.36] -> Pipeline executed in 13.71s - Current Experiment had 0 Warnings and 0 Errors.
INFO:    [16/08/2023 21.36.37] -> Calibration successful
INFO:    [16/08/2023 21.36.40] -> Initializing Pipeline...
INFO:    [16/08/2023 21.36.40] -> Preprocessing Run #13 of 16...
INFO:    [16/08/2023 21.36.40] -> Initialize Scoring...
INFO:    [16/08/2023 21.36.40] -> Extracting Ion Currents...
INFO:    [16/08/2023 21.36.51] -> Machine Learning...
INFO:    [16/08/2023 21.36.54] -> Pipeline executed in 14.01s - Current Experiment had 0 Warnings and 0 Errors.
INFO:    [16/08/2023 21.36.57] -> Calibration successful
INFO:    [16/08/2023 21.36.57] -> Initialize Scoring...
INFO:    [16/08/2023 21.36.57] -> Preprocessing Run #14 of 16...
INFO:    [16/08/2023 21.36.57] -> Searching DIA with Pulsar...
INFO:    [16/08/2023 21.36.57] -> Initializing Experiment...
INFO:    [16/08/2023 21.36.57] -> Loading Spectral Libraries...
INFO:    [16/08/2023 21.36.57] -> Initialize Scoring...
INFO:    [16/08/2023 21.36.57] -> Generating Scan Map...
INFO:    [16/08/2023 21.36.57] -> Initializing Workpackages...
INFO:    [16/08/2023 21.36.57] -> Performing Basic Calibration...
INFO:    [16/08/2023 21.36.59] -> Calibration successful
INFO:    [16/08/2023 21.36.59] -> Identifying Calibration Peptides...
INFO:    [16/08/2023 21.36.59] -> Calibration successful
INFO:    [16/08/2023 21.36.59] -> Correcting Gradient Fine Structure...
INFO:    [16/08/2023 21.37.02] -> Initializing Pipeline...
INFO:    [16/08/2023 21.37.02] -> Preprocessing Run #14 of 16...
INFO:    [16/08/2023 21.37.02] -> Initialize Scoring...
INFO:    [16/08/2023 21.37.02] -> Extracting Ion Currents...
INFO:    [16/08/2023 21.37.15] -> Machine Learning...
INFO:    [16/08/2023 21.37.16] -> Pipeline executed in 13.85s - Current Experiment had 0 Warnings and 0 Errors.
INFO:    [16/08/2023 21.37.17] -> Calibration successful
INFO:    [16/08/2023 21.37.20] -> Initializing Pipeline...
INFO:    [16/08/2023 21.37.20] -> Preprocessing Run #14 of 16...
INFO:    [16/08/2023 21.37.20] -> Initialize Scoring...
INFO:    [16/08/2023 21.37.20] -> Extracting Ion Currents...
INFO:    [16/08/2023 21.37.31] -> Machine Learning...
INFO:    [16/08/2023 21.37.34] -> Pipeline executed in 13.69s - Current Experiment had 0 Warnings and 0 Errors.
INFO:    [16/08/2023 21.37.37] -> Calibration successful
INFO:    [16/08/2023 21.37.37] -> Initialize Scoring...
INFO:    [16/08/2023 21.37.37] -> Preprocessing Run #15 of 16...
INFO:    [16/08/2023 21.37.37] -> Searching DIA with Pulsar...
INFO:    [16/08/2023 21.37.37] -> Initializing Experiment...
INFO:    [16/08/2023 21.37.37] -> Loading Spectral Libraries...
INFO:    [16/08/2023 21.37.37] -> Initialize Scoring...
INFO:    [16/08/2023 21.37.37] -> Generating Scan Map...
INFO:    [16/08/2023 21.37.37] -> Initializing Workpackages...
INFO:    [16/08/2023 21.37.37] -> Performing Basic Calibration...
INFO:    [16/08/2023 21.37.38] -> Calibration successful
INFO:    [16/08/2023 21.37.38] -> Identifying Calibration Peptides...
INFO:    [16/08/2023 21.37.38] -> Calibration successful
INFO:    [16/08/2023 21.37.38] -> Correcting Gradient Fine Structure...
INFO:    [16/08/2023 21.37.41] -> Initializing Pipeline...
INFO:    [16/08/2023 21.37.41] -> Preprocessing Run #15 of 16...
INFO:    [16/08/2023 21.37.41] -> Initialize Scoring...
INFO:    [16/08/2023 21.37.41] -> Extracting Ion Currents...
INFO:    [16/08/2023 21.37.59] -> Machine Learning...
INFO:    [16/08/2023 21.38.00] -> Pipeline executed in 19s - Current Experiment had 0 Warnings and 0 Errors.
INFO:    [16/08/2023 21.38.01] -> Calibration successful
INFO:    [16/08/2023 21.38.05] -> Initializing Pipeline...
INFO:    [16/08/2023 21.38.05] -> Preprocessing Run #15 of 16...
INFO:    [16/08/2023 21.38.05] -> Initialize Scoring...
INFO:    [16/08/2023 21.38.05] -> Extracting Ion Currents...
INFO:    [16/08/2023 21.38.16] -> Machine Learning...
INFO:    [16/08/2023 21.38.19] -> Pipeline executed in 13.82s - Current Experiment had 0 Warnings and 0 Errors.
INFO:    [16/08/2023 21.38.22] -> Calibration successful
INFO:    [16/08/2023 21.38.22] -> Initialize Scoring...
INFO:    [16/08/2023 21.38.22] -> Preprocessing Run #16 of 16...
INFO:    [16/08/2023 21.38.22] -> Searching DIA with Pulsar...
INFO:    [16/08/2023 21.38.22] -> Initializing Experiment...
INFO:    [16/08/2023 21.38.22] -> Loading Spectral Libraries...
INFO:    [16/08/2023 21.38.22] -> Initialize Scoring...
INFO:    [16/08/2023 21.38.22] -> Generating Scan Map...
INFO:    [16/08/2023 21.38.22] -> Initializing Workpackages...
INFO:    [16/08/2023 21.38.22] -> Performing Basic Calibration...
INFO:    [16/08/2023 21.38.24] -> Calibration successful
INFO:    [16/08/2023 21.38.24] -> Identifying Calibration Peptides...
INFO:    [16/08/2023 21.38.24] -> Calibration successful
INFO:    [16/08/2023 21.38.24] -> Correcting Gradient Fine Structure...
INFO:    [16/08/2023 21.38.27] -> Initializing Pipeline...
INFO:    [16/08/2023 21.38.27] -> Preprocessing Run #16 of 16...
INFO:    [16/08/2023 21.38.27] -> Initialize Scoring...
INFO:    [16/08/2023 21.38.27] -> Extracting Ion Currents...
INFO:    [16/08/2023 21.38.40] -> Machine Learning...
INFO:    [16/08/2023 21.38.41] -> Pipeline executed in 13.96s - Current Experiment had 0 Warnings and 0 Errors.
INFO:    [16/08/2023 21.38.42] -> Calibration successful
INFO:    [16/08/2023 21.38.46] -> Initializing Pipeline...
INFO:    [16/08/2023 21.38.46] -> Preprocessing Run #16 of 16...
INFO:    [16/08/2023 21.38.46] -> Initialize Scoring...
INFO:    [16/08/2023 21.38.46] -> Extracting Ion Currents...
INFO:    [16/08/2023 21.38.57] -> Machine Learning...
INFO:    [16/08/2023 21.38.59] -> Pipeline executed in 13.68s - Current Experiment had 0 Warnings and 0 Errors.
INFO:    [16/08/2023 21.39.03] -> Calibration successful
INFO:    [16/08/2023 21.39.03] -> Initialize Scoring...
INFO:    [16/08/2023 21.39.03] -> Initializing QC...
INFO:    [16/08/2023 21.39.03] -> Determining Calibration Parameter...
INFO:    [16/08/2023 21.39.03] -> Assigning ML Features...
INFO:    [16/08/2023 21.39.03] -> Generating Decoys...
INFO:    [16/08/2023 21.39.07] -> Extracting Ion Currents...
INFO:    [16/08/2023 21.39.45] -> Releasing Raw Files...
INFO:    [16/08/2023 21.39.45] -> Machine Learning...
INFO:    [16/08/2023 21.41.52] -> Initializing HTRMS...
INFO:    [16/08/2023 21.41.52] -> Releasing Run Resources...
INFO:    [16/08/2023 21.41.53] -> Calculating Qvalues...
INFO:    [16/08/2023 21.41.53] -> Unique precursors: 39,877 of 43,831 | modified peptides: 36,803 of 40,321 | peptides: 35,128 of 38,434 |  protein groups: 4,120 (Qvalue <= 0.01) [20230809_AST1_EVO5_ZY_Hela_SCP_EvoCHIP_1Cell_40SPD_8Th12ms_01.raw]
INFO:    [16/08/2023 21.41.53] -> Calibration successful
INFO:    [16/08/2023 21.41.53] -> Collapsing Search Tree...
INFO:    [16/08/2023 21.41.53] -> Processed in 2.84m
INFO:    [16/08/2023 21.41.53] -> Initializing QC...
INFO:    [16/08/2023 21.41.53] -> Determining Calibration Parameter...
INFO:    [16/08/2023 21.41.53] -> Assigning ML Features...
INFO:    [16/08/2023 21.41.53] -> Generating Decoys...
INFO:    [16/08/2023 21.41.53] -> Extracting Ion Currents...
INFO:    [16/08/2023 21.42.31] -> Releasing Raw Files...
INFO:    [16/08/2023 21.42.31] -> Machine Learning...
INFO:    [16/08/2023 21.45.25] -> Initializing HTRMS...
INFO:    [16/08/2023 21.45.25] -> Releasing Run Resources...
INFO:    [16/08/2023 21.45.26] -> Calculating Qvalues...
INFO:    [16/08/2023 21.45.26] -> Unique precursors: 37,584 of 43,831 | modified peptides: 34,602 of 40,321 | peptides: 33,115 of 38,434 |  protein groups: 4,035 (Qvalue <= 0.01) [20230809_AST1_EVO5_ZY_Hela_SCP_EvoCHIP_1Cell_40SPD_8Th12ms_02.raw]
INFO:    [16/08/2023 21.45.26] -> Calibration successful
INFO:    [16/08/2023 21.45.26] -> Collapsing Search Tree...
INFO:    [16/08/2023 21.45.26] -> Processed in 3.55m
INFO:    [16/08/2023 21.45.26] -> Initializing QC...
INFO:    [16/08/2023 21.45.26] -> Determining Calibration Parameter...
INFO:    [16/08/2023 21.45.26] -> Assigning ML Features...
INFO:    [16/08/2023 21.45.26] -> Generating Decoys...
INFO:    [16/08/2023 21.45.26] -> Extracting Ion Currents...
INFO:    [16/08/2023 21.46.04] -> Releasing Raw Files...
INFO:    [16/08/2023 21.46.04] -> Machine Learning...
INFO:    [16/08/2023 21.46.36] -> Initializing HTRMS...
INFO:    [16/08/2023 21.46.36] -> Releasing Run Resources...
INFO:    [16/08/2023 21.46.37] -> Calculating Qvalues...
INFO:    [16/08/2023 21.46.37] -> Unique precursors: 37,289 of 43,831 | modified peptides: 34,661 of 40,321 | peptides: 33,225 of 38,434 |  protein groups: 3,974 (Qvalue <= 0.01) [20230809_AST1_EVO5_ZY_Hela_SCP_EvoCHIP_1Cell_40SPD_8Th12ms_03.raw]
INFO:    [16/08/2023 21.46.37] -> Calibration successful
INFO:    [16/08/2023 21.46.37] -> Collapsing Search Tree...
INFO:    [16/08/2023 21.46.37] -> Processed in 1.18m
INFO:    [16/08/2023 21.46.37] -> Initializing QC...
INFO:    [16/08/2023 21.46.37] -> Determining Calibration Parameter...
INFO:    [16/08/2023 21.46.37] -> Assigning ML Features...
INFO:    [16/08/2023 21.46.37] -> Generating Decoys...
INFO:    [16/08/2023 21.46.37] -> Extracting Ion Currents...
INFO:    [16/08/2023 21.47.15] -> Releasing Raw Files...
INFO:    [16/08/2023 21.47.15] -> Machine Learning...
INFO:    [16/08/2023 21.49.50] -> Initializing HTRMS...
INFO:    [16/08/2023 21.49.50] -> Releasing Run Resources...
INFO:    [16/08/2023 21.49.50] -> Calculating Qvalues...
INFO:    [16/08/2023 21.49.50] -> Unique precursors: 36,805 of 43,831 | modified peptides: 34,093 of 40,321 | peptides: 32,655 of 38,434 |  protein groups: 3,953 (Qvalue <= 0.01) [20230809_AST1_EVO5_ZY_Hela_SCP_EvoCHIP_1Cell_40SPD_8Th12ms_04.raw]
INFO:    [16/08/2023 21.49.50] -> Calibration successful
INFO:    [16/08/2023 21.49.50] -> Collapsing Search Tree...
INFO:    [16/08/2023 21.49.50] -> Processed in 3.22m
INFO:    [16/08/2023 21.49.50] -> Initializing QC...
INFO:    [16/08/2023 21.49.50] -> Determining Calibration Parameter...
INFO:    [16/08/2023 21.49.50] -> Assigning ML Features...
INFO:    [16/08/2023 21.49.50] -> Generating Decoys...
INFO:    [16/08/2023 21.49.51] -> Extracting Ion Currents...
INFO:    [16/08/2023 21.50.34] -> Releasing Raw Files...
INFO:    [16/08/2023 21.50.34] -> Machine Learning...
INFO:    [16/08/2023 21.52.43] -> Initializing HTRMS...
INFO:    [16/08/2023 21.52.43] -> Releasing Run Resources...
INFO:    [16/08/2023 21.52.43] -> Calculating Qvalues...
INFO:    [16/08/2023 21.52.44] -> Unique precursors: 40,353 of 43,831 | modified peptides: 37,182 of 40,321 | peptides: 35,446 of 38,434 |  protein groups: 4,135 (Qvalue <= 0.01) [20230809_AST1_EVO5_ZY_Hela_SCP_EvoCHIP_1Cell_40SPD_8Th12ms_05.raw]
INFO:    [16/08/2023 21.52.44] -> Calibration successful
INFO:    [16/08/2023 21.52.44] -> Collapsing Search Tree...
INFO:    [16/08/2023 21.52.44] -> Processed in 2.89m
INFO:    [16/08/2023 21.52.44] -> Initializing QC...
INFO:    [16/08/2023 21.52.44] -> Determining Calibration Parameter...
INFO:    [16/08/2023 21.52.44] -> Assigning ML Features...
INFO:    [16/08/2023 21.52.44] -> Generating Decoys...
INFO:    [16/08/2023 21.52.44] -> Extracting Ion Currents...
INFO:    [16/08/2023 21.53.22] -> Releasing Raw Files...
INFO:    [16/08/2023 21.53.22] -> Machine Learning...
INFO:    [16/08/2023 21.54.51] -> Initializing HTRMS...
INFO:    [16/08/2023 21.54.51] -> Releasing Run Resources...
INFO:    [16/08/2023 21.54.51] -> Calculating Qvalues...
INFO:    [16/08/2023 21.54.51] -> Unique precursors: 34,905 of 43,831 | modified peptides: 32,147 of 40,321 | peptides: 30,572 of 38,434 |  protein groups: 3,879 (Qvalue <= 0.01) [20230809_AST1_EVO5_ZY_Hela_SCP_EvoCHIP_1Cell_40SPD_8Th12ms_06.raw]
INFO:    [16/08/2023 21.54.51] -> Calibration successful
INFO:    [16/08/2023 21.54.51] -> Collapsing Search Tree...
INFO:    [16/08/2023 21.54.51] -> Processed in 2.13m
INFO:    [16/08/2023 21.54.51] -> Initializing QC...
INFO:    [16/08/2023 21.54.51] -> Determining Calibration Parameter...
INFO:    [16/08/2023 21.54.51] -> Assigning ML Features...
INFO:    [16/08/2023 21.54.52] -> Generating Decoys...
INFO:    [16/08/2023 21.54.52] -> Extracting Ion Currents...
INFO:    [16/08/2023 21.55.30] -> Releasing Raw Files...
INFO:    [16/08/2023 21.55.30] -> Machine Learning...
INFO:    [16/08/2023 21.58.14] -> Initializing HTRMS...
INFO:    [16/08/2023 21.58.14] -> Releasing Run Resources...
INFO:    [16/08/2023 21.58.15] -> Calculating Qvalues...
INFO:    [16/08/2023 21.58.15] -> Unique precursors: 33,624 of 43,831 | modified peptides: 30,973 of 40,321 | peptides: 29,442 of 38,434 |  protein groups: 3,828 (Qvalue <= 0.01) [20230809_AST1_EVO5_ZY_Hela_SCP_EvoCHIP_1Cell_40SPD_8Th12ms_07.raw]
INFO:    [16/08/2023 21.58.15] -> Calibration successful
INFO:    [16/08/2023 21.58.15] -> Collapsing Search Tree...
INFO:    [16/08/2023 21.58.15] -> Processed in 3.4m
INFO:    [16/08/2023 21.58.15] -> Initializing QC...
INFO:    [16/08/2023 21.58.15] -> Determining Calibration Parameter...
INFO:    [16/08/2023 21.58.15] -> Assigning ML Features...
INFO:    [16/08/2023 21.58.16] -> Generating Decoys...
INFO:    [16/08/2023 21.58.16] -> Extracting Ion Currents...
INFO:    [16/08/2023 21.58.54] -> Releasing Raw Files...
INFO:    [16/08/2023 21.58.54] -> Machine Learning...
INFO:    [16/08/2023 21.59.45] -> Initializing HTRMS...
INFO:    [16/08/2023 21.59.45] -> Releasing Run Resources...
INFO:    [16/08/2023 21.59.45] -> Calculating Qvalues...
INFO:    [16/08/2023 21.59.45] -> Unique precursors: 36,883 of 43,831 | modified peptides: 33,968 of 40,321 | peptides: 32,381 of 38,434 |  protein groups: 3,992 (Qvalue <= 0.01) [20230809_AST1_EVO5_ZY_Hela_SCP_EvoCHIP_1Cell_40SPD_8Th12ms_08.raw]
INFO:    [16/08/2023 21.59.45] -> Calibration successful
INFO:    [16/08/2023 21.59.45] -> Collapsing Search Tree...
INFO:    [16/08/2023 21.59.45] -> Processed in 1.5m
INFO:    [16/08/2023 21.59.45] -> Initializing QC...
INFO:    [16/08/2023 21.59.45] -> Determining Calibration Parameter...
INFO:    [16/08/2023 21.59.45] -> Assigning ML Features...
INFO:    [16/08/2023 21.59.46] -> Generating Decoys...
INFO:    [16/08/2023 21.59.46] -> Extracting Ion Currents...
INFO:    [16/08/2023 22.00.23] -> Releasing Raw Files...
INFO:    [16/08/2023 22.00.23] -> Machine Learning...
INFO:    [16/08/2023 22.02.26] -> Initializing HTRMS...
INFO:    [16/08/2023 22.02.26] -> Releasing Run Resources...
INFO:    [16/08/2023 22.02.27] -> Calculating Qvalues...
INFO:    [16/08/2023 22.02.27] -> Unique precursors: 38,624 of 43,831 | modified peptides: 35,720 of 40,321 | peptides: 34,184 of 38,434 |  protein groups: 4,069 (Qvalue <= 0.01) [20230809_AST1_EVO5_ZY_Hela_SCP_EvoCHIP_1Cell_40SPD_8Th12ms_09.raw]
INFO:    [16/08/2023 22.02.27] -> Calibration successful
INFO:    [16/08/2023 22.02.27] -> Collapsing Search Tree...
INFO:    [16/08/2023 22.02.27] -> Processed in 2.69m
INFO:    [16/08/2023 22.02.27] -> Initializing QC...
INFO:    [16/08/2023 22.02.27] -> Determining Calibration Parameter...
INFO:    [16/08/2023 22.02.27] -> Assigning ML Features...
INFO:    [16/08/2023 22.02.27] -> Generating Decoys...
INFO:    [16/08/2023 22.02.27] -> Extracting Ion Currents...
INFO:    [16/08/2023 22.03.05] -> Releasing Raw Files...
INFO:    [16/08/2023 22.03.05] -> Machine Learning...
INFO:    [16/08/2023 22.03.44] -> Initializing HTRMS...
INFO:    [16/08/2023 22.03.44] -> Releasing Run Resources...
INFO:    [16/08/2023 22.03.44] -> Calculating Qvalues...
INFO:    [16/08/2023 22.03.45] -> Unique precursors: 37,686 of 43,831 | modified peptides: 34,691 of 40,321 | peptides: 33,058 of 38,434 |  protein groups: 3,998 (Qvalue <= 0.01) [20230809_AST1_EVO5_ZY_Hela_SCP_EvoCHIP_1Cell_40SPD_8Th12ms_10.raw]
INFO:    [16/08/2023 22.03.45] -> Calibration successful
INFO:    [16/08/2023 22.03.45] -> Collapsing Search Tree...
INFO:    [16/08/2023 22.03.45] -> Processed in 1.29m
INFO:    [16/08/2023 22.03.45] -> Initializing QC...
INFO:    [16/08/2023 22.03.45] -> Determining Calibration Parameter...
INFO:    [16/08/2023 22.03.45] -> Assigning ML Features...
INFO:    [16/08/2023 22.03.45] -> Generating Decoys...
INFO:    [16/08/2023 22.03.45] -> Extracting Ion Currents...
INFO:    [16/08/2023 22.04.23] -> Releasing Raw Files...
INFO:    [16/08/2023 22.04.23] -> Machine Learning...
INFO:    [16/08/2023 22.04.52] -> Initializing HTRMS...
INFO:    [16/08/2023 22.04.52] -> Releasing Run Resources...
INFO:    [16/08/2023 22.04.53] -> Calculating Qvalues...
INFO:    [16/08/2023 22.04.53] -> Unique precursors: 37,813 of 43,831 | modified peptides: 35,083 of 40,321 | peptides: 33,599 of 38,434 |  protein groups: 3,962 (Qvalue <= 0.01) [20230809_AST1_EVO5_ZY_Hela_SCP_EvoCHIP_1Cell_40SPD_8Th12ms_11.raw]
INFO:    [16/08/2023 22.04.53] -> Calibration successful
INFO:    [16/08/2023 22.04.53] -> Collapsing Search Tree...
INFO:    [16/08/2023 22.04.53] -> Processed in 1.14m
INFO:    [16/08/2023 22.04.53] -> Initializing QC...
INFO:    [16/08/2023 22.04.53] -> Determining Calibration Parameter...
INFO:    [16/08/2023 22.04.53] -> Assigning ML Features...
INFO:    [16/08/2023 22.04.53] -> Generating Decoys...
INFO:    [16/08/2023 22.04.53] -> Extracting Ion Currents...
INFO:    [16/08/2023 22.05.31] -> Releasing Raw Files...
INFO:    [16/08/2023 22.05.31] -> Machine Learning...
INFO:    [16/08/2023 22.12.41] -> Initializing HTRMS...
INFO:    [16/08/2023 22.12.41] -> Releasing Run Resources...
INFO:    [16/08/2023 22.12.42] -> Calculating Qvalues...
INFO:    [16/08/2023 22.12.42] -> Unique precursors: 36,784 of 43,831 | modified peptides: 33,947 of 40,321 | peptides: 32,463 of 38,434 |  protein groups: 3,981 (Qvalue <= 0.01) [20230809_AST1_EVO5_ZY_Hela_SCP_EvoCHIP_1Cell_40SPD_8Th12ms_12.raw]
INFO:    [16/08/2023 22.12.42] -> Calibration successful
INFO:    [16/08/2023 22.12.42] -> Collapsing Search Tree...
INFO:    [16/08/2023 22.12.42] -> Processed in 7.82m
INFO:    [16/08/2023 22.12.42] -> Initializing QC...
INFO:    [16/08/2023 22.12.42] -> Determining Calibration Parameter...
INFO:    [16/08/2023 22.12.42] -> Assigning ML Features...
INFO:    [16/08/2023 22.12.42] -> Generating Decoys...
INFO:    [16/08/2023 22.12.42] -> Extracting Ion Currents...
INFO:    [16/08/2023 22.13.20] -> Releasing Raw Files...
INFO:    [16/08/2023 22.13.20] -> Machine Learning...
INFO:    [16/08/2023 22.14.34] -> Initializing HTRMS...
INFO:    [16/08/2023 22.14.34] -> Releasing Run Resources...
INFO:    [16/08/2023 22.14.35] -> Calculating Qvalues...
INFO:    [16/08/2023 22.14.35] -> Unique precursors: 38,787 of 43,831 | modified peptides: 35,809 of 40,321 | peptides: 34,271 of 38,434 |  protein groups: 4,056 (Qvalue <= 0.01) [20230809_AST1_EVO5_ZY_Hela_SCP_EvoCHIP_1Cell_40SPD_8Th12ms_13.raw]
INFO:    [16/08/2023 22.14.35] -> Calibration successful
INFO:    [16/08/2023 22.14.35] -> Collapsing Search Tree...
INFO:    [16/08/2023 22.14.35] -> Processed in 1.88m
INFO:    [16/08/2023 22.14.35] -> Initializing QC...
INFO:    [16/08/2023 22.14.35] -> Determining Calibration Parameter...
INFO:    [16/08/2023 22.14.35] -> Assigning ML Features...
INFO:    [16/08/2023 22.14.35] -> Generating Decoys...
INFO:    [16/08/2023 22.14.35] -> Extracting Ion Currents...
INFO:    [16/08/2023 22.15.14] -> Releasing Raw Files...
INFO:    [16/08/2023 22.15.14] -> Machine Learning...
INFO:    [16/08/2023 22.15.50] -> Initializing HTRMS...
INFO:    [16/08/2023 22.15.50] -> Releasing Run Resources...
INFO:    [16/08/2023 22.15.50] -> Calculating Qvalues...
INFO:    [16/08/2023 22.15.51] -> Unique precursors: 39,373 of 43,831 | modified peptides: 36,374 of 40,321 | peptides: 34,729 of 38,434 |  protein groups: 4,083 (Qvalue <= 0.01) [20230809_AST1_EVO5_ZY_Hela_SCP_EvoCHIP_1Cell_40SPD_8Th12ms_14.raw]
INFO:    [16/08/2023 22.15.51] -> Calibration successful
INFO:    [16/08/2023 22.15.51] -> Collapsing Search Tree...
INFO:    [16/08/2023 22.15.51] -> Processed in 1.26m
INFO:    [16/08/2023 22.15.51] -> Initializing QC...
INFO:    [16/08/2023 22.15.51] -> Determining Calibration Parameter...
INFO:    [16/08/2023 22.15.51] -> Assigning ML Features...
INFO:    [16/08/2023 22.15.51] -> Generating Decoys...
INFO:    [16/08/2023 22.15.51] -> Extracting Ion Currents...
INFO:    [16/08/2023 22.16.29] -> Releasing Raw Files...
INFO:    [16/08/2023 22.16.29] -> Machine Learning...
INFO:    [16/08/2023 22.18.21] -> Initializing HTRMS...
INFO:    [16/08/2023 22.18.21] -> Releasing Run Resources...
INFO:    [16/08/2023 22.18.21] -> Calculating Qvalues...
INFO:    [16/08/2023 22.18.22] -> Unique precursors: 39,557 of 43,831 | modified peptides: 36,732 of 40,321 | peptides: 35,231 of 38,434 |  protein groups: 4,060 (Qvalue <= 0.01) [20230809_AST1_EVO5_ZY_Hela_SCP_EvoCHIP_1Cell_40SPD_8Th12ms_15.raw]
INFO:    [16/08/2023 22.18.22] -> Calibration successful
INFO:    [16/08/2023 22.18.22] -> Collapsing Search Tree...
INFO:    [16/08/2023 22.18.22] -> Processed in 2.51m
INFO:    [16/08/2023 22.18.22] -> Initializing QC...
INFO:    [16/08/2023 22.18.22] -> Determining Calibration Parameter...
INFO:    [16/08/2023 22.18.22] -> Assigning ML Features...
INFO:    [16/08/2023 22.18.22] -> Generating Decoys...
INFO:    [16/08/2023 22.18.22] -> Extracting Ion Currents...
INFO:    [16/08/2023 22.19.00] -> Releasing Raw Files...
INFO:    [16/08/2023 22.19.00] -> Machine Learning...
INFO:    [16/08/2023 22.21.12] -> Initializing HTRMS...
INFO:    [16/08/2023 22.21.12] -> Releasing Run Resources...
INFO:    [16/08/2023 22.21.12] -> Calculating Qvalues...
INFO:    [16/08/2023 22.21.13] -> Unique precursors: 40,704 of 43,831 | modified peptides: 37,528 of 40,321 | peptides: 35,879 of 38,434 |  protein groups: 4,107 (Qvalue <= 0.01) [20230809_AST1_EVO5_ZY_Hela_SCP_EvoCHIP_1Cell_40SPD_8Th12ms_16.raw]
INFO:    [16/08/2023 22.21.13] -> Calibration successful
INFO:    [16/08/2023 22.21.13] -> Collapsing Search Tree...
INFO:    [16/08/2023 22.21.13] -> Processed in 2.85m
INFO:    [16/08/2023 22.21.13] -> Normalizing Cscores...
INFO:    [16/08/2023 22.21.13] -> Initializing Protein Groups...
INFO:    [16/08/2023 22.21.29] -> Correcting Interferences...
INFO:    [16/08/2023 22.22.04] -> Calculating Global CVs
INFO:    [16/08/2023 22.22.05] -> Calculating Precursor Quantities...
INFO:    [16/08/2023 22.22.05] -> Normalizing Quantification...
INFO:    [16/08/2023 22.22.05] -> Cross-run normalization disabled!
INFO:    [16/08/2023 22.22.05] -> Calculating Global CVs
INFO:    [16/08/2023 22.22.06] -> Calculating Condition CVs
INFO:    [16/08/2023 22.22.07] -> Excluding Library Duplicates...
INFO:    [16/08/2023 22.22.07] -> Calculating Global CVs
INFO:    [16/08/2023 22.22.08] -> Building Protein Groups...
INFO:    [16/08/2023 22.22.21] -> Calculating Run-Wise Protein Group FDR...
INFO:    [16/08/2023 22.22.24] -> Annotating Protein Single Hits...
INFO:    [16/08/2023 22.22.25] -> Calculating Global CVs
INFO:    [16/08/2023 22.22.26] -> Updating Identification Counts...
INFO:    [16/08/2023 22.22.27] -> Resetting existing imputation...
INFO:    [16/08/2023 22.22.28] -> Calculating Protein Quantities...
INFO:    [16/08/2023 22.22.28] -> Calculating Protein Quantities...
INFO:    [16/08/2023 22.22.28] -> Calculating MaxLFQ Protein Quantities...
INFO:    [16/08/2023 22.22.39] -> Collapsing PTM-Locations...
INFO:    [16/08/2023 22.22.39] -> Creating Protein Map...
INFO:    [16/08/2023 22.22.39] -> Compiling Run Summary Information...
INFO:    [16/08/2023 22.22.39] -> Running Post Analysis Processes...
INFO:    [16/08/2023 22.22.53] -> Saving Qc Data...
INFO:    [16/08/2023 22.22.54] -> Generating Output
INFO:    [16/08/2023 22.22.54] -> Generating Experiment Report
INFO:    [16/08/2023 22.23.52] -> SCP_EvoCHIP_HeLa_1Cell_8Th_16xR_Report_BGS Factory Report (Normal).tsv
INFO:    [16/08/2023 22.23.52] -> Generating RT Recalibration Report
INFO:    [16/08/2023 22.23.52] -> 20230809_AST1_EVO5_ZY_Hela_SCP_EvoCHIP_1Cell_40SPD_8Th12ms_01.raw_01_iRTCalibration.tsv
INFO:    [16/08/2023 22.23.52] -> 20230809_AST1_EVO5_ZY_Hela_SCP_EvoCHIP_1Cell_40SPD_8Th12ms_02.raw_02_iRTCalibration.tsv
INFO:    [16/08/2023 22.23.52] -> 20230809_AST1_EVO5_ZY_Hela_SCP_EvoCHIP_1Cell_40SPD_8Th12ms_03.raw_03_iRTCalibration.tsv
INFO:    [16/08/2023 22.23.52] -> 20230809_AST1_EVO5_ZY_Hela_SCP_EvoCHIP_1Cell_40SPD_8Th12ms_04.raw_04_iRTCalibration.tsv
INFO:    [16/08/2023 22.23.52] -> 20230809_AST1_EVO5_ZY_Hela_SCP_EvoCHIP_1Cell_40SPD_8Th12ms_05.raw_05_iRTCalibration.tsv
INFO:    [16/08/2023 22.23.52] -> 20230809_AST1_EVO5_ZY_Hela_SCP_EvoCHIP_1Cell_40SPD_8Th12ms_06.raw_06_iRTCalibration.tsv
INFO:    [16/08/2023 22.23.52] -> 20230809_AST1_EVO5_ZY_Hela_SCP_EvoCHIP_1Cell_40SPD_8Th12ms_07.raw_07_iRTCalibration.tsv
INFO:    [16/08/2023 22.23.52] -> 20230809_AST1_EVO5_ZY_Hela_SCP_EvoCHIP_1Cell_40SPD_8Th12ms_08.raw_08_iRTCalibration.tsv
INFO:    [16/08/2023 22.23.52] -> 20230809_AST1_EVO5_ZY_Hela_SCP_EvoCHIP_1Cell_40SPD_8Th12ms_09.raw_09_iRTCalibration.tsv
INFO:    [16/08/2023 22.23.52] -> 20230809_AST1_EVO5_ZY_Hela_SCP_EvoCHIP_1Cell_40SPD_8Th12ms_10.raw_10_iRTCalibration.tsv
INFO:    [16/08/2023 22.23.52] -> 20230809_AST1_EVO5_ZY_Hela_SCP_EvoCHIP_1Cell_40SPD_8Th12ms_11.raw_11_iRTCalibration.tsv
INFO:    [16/08/2023 22.23.52] -> 20230809_AST1_EVO5_ZY_Hela_SCP_EvoCHIP_1Cell_40SPD_8Th12ms_12.raw_12_iRTCalibration.tsv
INFO:    [16/08/2023 22.23.52] -> 20230809_AST1_EVO5_ZY_Hela_SCP_EvoCHIP_1Cell_40SPD_8Th12ms_13.raw_13_iRTCalibration.tsv
INFO:    [16/08/2023 22.23.52] -> 20230809_AST1_EVO5_ZY_Hela_SCP_EvoCHIP_1Cell_40SPD_8Th12ms_14.raw_14_iRTCalibration.tsv
INFO:    [16/08/2023 22.23.52] -> 20230809_AST1_EVO5_ZY_Hela_SCP_EvoCHIP_1Cell_40SPD_8Th12ms_15.raw_15_iRTCalibration.tsv
INFO:    [16/08/2023 22.23.52] -> 20230809_AST1_EVO5_ZY_Hela_SCP_EvoCHIP_1Cell_40SPD_8Th12ms_16.raw_16_iRTCalibration.tsv
INFO:    [16/08/2023 22.23.52] -> Generating Run Meta Report
INFO:    [16/08/2023 22.23.53] -> 20230809_AST1_EVO5_ZY_Hela_SCP_EvoCHIP_1Cell_40SPD_8Th12ms_01.raw_01_RunOverview.tsv
INFO:    [16/08/2023 22.23.53] -> 20230809_AST1_EVO5_ZY_Hela_SCP_EvoCHIP_1Cell_40SPD_8Th12ms_02.raw_02_RunOverview.tsv
INFO:    [16/08/2023 22.23.53] -> 20230809_AST1_EVO5_ZY_Hela_SCP_EvoCHIP_1Cell_40SPD_8Th12ms_03.raw_03_RunOverview.tsv
INFO:    [16/08/2023 22.23.53] -> 20230809_AST1_EVO5_ZY_Hela_SCP_EvoCHIP_1Cell_40SPD_8Th12ms_04.raw_04_RunOverview.tsv
INFO:    [16/08/2023 22.23.53] -> 20230809_AST1_EVO5_ZY_Hela_SCP_EvoCHIP_1Cell_40SPD_8Th12ms_05.raw_05_RunOverview.tsv
INFO:    [16/08/2023 22.23.53] -> 20230809_AST1_EVO5_ZY_Hela_SCP_EvoCHIP_1Cell_40SPD_8Th12ms_06.raw_06_RunOverview.tsv
INFO:    [16/08/2023 22.23.53] -> 20230809_AST1_EVO5_ZY_Hela_SCP_EvoCHIP_1Cell_40SPD_8Th12ms_07.raw_07_RunOverview.tsv
INFO:    [16/08/2023 22.23.53] -> 20230809_AST1_EVO5_ZY_Hela_SCP_EvoCHIP_1Cell_40SPD_8Th12ms_08.raw_08_RunOverview.tsv
INFO:    [16/08/2023 22.23.53] -> 20230809_AST1_EVO5_ZY_Hela_SCP_EvoCHIP_1Cell_40SPD_8Th12ms_09.raw_09_RunOverview.tsv
INFO:    [16/08/2023 22.23.53] -> 20230809_AST1_EVO5_ZY_Hela_SCP_EvoCHIP_1Cell_40SPD_8Th12ms_10.raw_10_RunOverview.tsv
INFO:    [16/08/2023 22.23.53] -> 20230809_AST1_EVO5_ZY_Hela_SCP_EvoCHIP_1Cell_40SPD_8Th12ms_11.raw_11_RunOverview.tsv
INFO:    [16/08/2023 22.23.53] -> 20230809_AST1_EVO5_ZY_Hela_SCP_EvoCHIP_1Cell_40SPD_8Th12ms_12.raw_12_RunOverview.tsv
INFO:    [16/08/2023 22.23.53] -> 20230809_AST1_EVO5_ZY_Hela_SCP_EvoCHIP_1Cell_40SPD_8Th12ms_13.raw_13_RunOverview.tsv
INFO:    [16/08/2023 22.23.53] -> 20230809_AST1_EVO5_ZY_Hela_SCP_EvoCHIP_1Cell_40SPD_8Th12ms_14.raw_14_RunOverview.tsv
INFO:    [16/08/2023 22.23.53] -> 20230809_AST1_EVO5_ZY_Hela_SCP_EvoCHIP_1Cell_40SPD_8Th12ms_15.raw_15_RunOverview.tsv
INFO:    [16/08/2023 22.23.53] -> 20230809_AST1_EVO5_ZY_Hela_SCP_EvoCHIP_1Cell_40SPD_8Th12ms_16.raw_16_RunOverview.tsv
INFO:    [16/08/2023 22.23.53] -> Generating Post Analysis Reports
INFO:    [16/08/2023 22.24.19] -> SCP_EvoCHIP_HeLa_1Cell_8Th_16xR_AnalyisOverview.txt
INFO:    [16/08/2023 22.24.19] -> ProteinFDR-Histogram.pdf
INFO:    [16/08/2023 22.24.19] -> Candidates.tsv
INFO:    [16/08/2023 22.24.19] -> VolcanoPlot.pdf
INFO:    [16/08/2023 22.24.19] -> Heatmap.png
INFO:    [16/08/2023 22.24.19] -> Generating Normalization Report
INFO:    [16/08/2023 22.24.19] -> Generating Condition Setup Report
INFO:    [16/08/2023 22.24.19] -> SCP_EvoCHIP_HeLa_1Cell_8Th_16xR_ConditionSetup.tsv
INFO:    [16/08/2023 22.24.19] -> Generating Memory Consumption Report
INFO:    [16/08/2023 22.24.19] -> SCP_EvoCHIP_HeLa_1Cell_8Th_16xR_MemoryConsumption.tsv
INFO:    [16/08/2023 22.24.19] -> Generating Experiment Settings Report
[END-LOG]
