# Supplementary material for: Enhanced sensitivity and scalability with a Chip-Tip workflow enables deep single-cell proteomics
Source: Nat Methods. 2025 Jan 16;22(3):499–509. doi: 10.1038/s41592-024-02558-2 (PMC11903336; doi:10.1038/s41592-024-02558-2)
Supplement: Supplementary file 4 — Analysis log files and settings files from Spectronaut and DIA-NN. [file 41592_2024_2558_MOESM4_ESM.zip › SD1/CombinedFiles/SCP_EvoCHIP_HeLa_1Cell_16Th_ExperimentSetupOverview_ZY_SCP.txt]

Spectronaut 18.0.230526.50606
Computer Name: JVO4
User Domain Name: JVO4
User Name: cpr
Analysis Mode: UI
Analysis Type: directDIA
Analysis Date: 17-August-2023 02:10:22 UTC+0


[BEGIN-SETTINGS]
Settings Used: ZY_SCP
   ├─ DIA Analysis\Calibration
   │  ├─ MZ Extraction Strategy:	Maximum Intensity
   │  ├─ Allow source specific iRT Calibration:	True
   │  ├─ Precision iRT:	True
   │  │  ├─ Exclude De-amidated Peptides:	True
   │  │  └─ iRT <-> RT Regression Type:	Local (Non-Linear) Regression
   │  ├─ MS1 Mass Tolerance Strategy:	System Default
   │  └─ MS2 Mass Tolerance Strategy:	System Default
   ├─ DIA Analysis\Identification
   │  ├─ Precursor Qvalue Cutoff:	0.01
   │  ├─ Precursor PEP Cutoff:	0.2
   │  ├─ Protein Qvalue Cutoff (Experiment):	0.01
   │  ├─ Protein Qvalue Cutoff (Run):	0.05
   │  ├─ Protein PEP Cutoff:	0.75
   │  ├─ Single Hit Definition:	By Stripped Sequence
   │  ├─ Exclude Single Hit Proteins:	False
   │  ├─ Exclude Duplicate Assays:	True
   │  ├─ Exclude Predicted Fragment Scores:	False
   │  ├─ Generate Decoys:	True
   │  │  ├─ Decoy Generation Method:	Mutated
   │  │  │  └─ Preferred Fragment Source:	NN Predicted Fragments
   │  │  └─ Decoy Limit Strategy:	Dynamic
   │  │     └─ Library Size Fraction:	0.1
   │  └─ Pvalue Estimator:	Kernel Density Estimator
   ├─ DIA Analysis\Pipeline Mode
   │  ├─ Generate SNE File:	True
   │  │  └─ Store Ion traces in SNE:	True
   │  ├─ Post Analysis Reports:	
   │  │  ├─ CV Density Line Chart:	False
   │  │  ├─ CVs Below X Bar Chart:	False
   │  │  ├─ Data Completeness Bar Chart:	False
   │  │  ├─ Run Identifications Bar Chart:	False
   │  │  └─ Scoring Histograms:	False
   │  ├─ Report Schema:	BGS Factory Report (Normal)
   │  └─ Reporting Unit:	Across Experiment
   ├─ DIA Analysis\Post Analysis
   │  ├─ Differential Abundance Testing:	Unpaired t-test
   │  │  ├─ Assume Equal Variance:	False
   │  │  ├─ Group-Wise Testing Correction:	False
   │  │  ├─ Log2 Ratio Candidate Filter:	0.58
   │  │  └─ Confidence Candidate Filter:	Qvalue
   │  │     └─ Confidence:	0.05
   │  ├─ Differential Abundance Grouping:	Major Group (Quantification Settings)
   │  │  └─ Smallest Quantitative Unit:	Major Group (Quantification Settings)
   │  │     └─ Use All MS-Level Quantities:	True
   │  ├─ Calculate Explained TIC:	None
   │  ├─ Calculate Sample Correlation Matrix:	False
   │  └─ Hierarchical Clustering:	True
   │     ├─ Distance Metric:	Manhattan Distance
   │     ├─ Linkage Strategy:	Ward's Method
   │     ├─ Order Runs by Clustering:	True
   │     └─ Z-score Transformation:	False
   ├─ DIA Analysis\Protein Inference
   │  └─ Protein Inference Workflow:	Automatic
   │     └─ Inference Algorithm:	IDPicker
   ├─ DIA Analysis\PTM Workflow
   │  └─ PTM Localization:	False
   ├─ DIA Analysis\Quantification
   │  ├─ Precursor Filtering:	Identified (Qvalue)
   │  │  └─ Imputation Strategy:	None
   │  ├─ Proteotypicity Filter:	None
   │  ├─ Protein LFQ Method:	Automatic
   │  ├─ Quantity MS Level:	MS2
   │  ├─ Quantity Type:	Area
   │  ├─ Cross-Run Normalization:	False
   │  ├─ Quantification window:	Synchronized
   │  ├─ Interference Correction:	True
   │  │  ├─ Only Identified Peptides:	True
   │  │  ├─ Exclude All Multi-Channel Interferences:	True
   │  │  ├─ MS1 Min:	2
   │  │  └─ MS2 Min:	3
   │  ├─ Major (Protein) Grouping:	by Protein Group Id
   │  ├─ Minor (Peptide) Grouping:	by Stripped Sequence
   │  ├─ Major Group Quantity:	Mean peptide quantity
   │  ├─ Major Group Top N:	True
   │  │  ├─ Max:	3
   │  │  └─ Min:	1
   │  ├─ Minor Group Quantity:	Mean precursor quantity
   │  └─ Minor Group Top N:	True
   │     ├─ Max:	3
   │     └─ Min:	1
   ├─ DIA Analysis\Workflow
   │  ├─ Method Evaluation:	False
   │  ├─ MS2 DeMultiplexing:	Automatic
   │  ├─ Profiling Strategy:	None
   │  ├─ Run Limit for directDIA Library:	-1
   │  └─ Unify Peptide Peaks Strategy:	None
   ├─ DIA Analysis\XIC Extraction
   │  ├─ XIC IM Extraction Window:	Dynamic
   │  │  └─ Correction Factor:	1
   │  ├─ XIC RT Extraction Window:	Dynamic
   │  │  └─ Correction Factor:	1
   │  ├─ MS1 Mass Tolerance Strategy:	Dynamic
   │  │  └─ Correction Factor:	1
   │  └─ MS2 Mass Tolerance Strategy:	Dynamic
   │     └─ Correction Factor:	1
   ├─ Pulsar Search\Identification
   │  ├─ PSM FDR:	0.01
   │  ├─ Peptide FDR:	0.01
   │  ├─ Protein Group FDR:	0.01
   │  ├─ directDIA Workflow:	directDIA+ (Deep)
   │  └─ PTM Localization Filter:	False
   ├─ Pulsar Search\Labeling
   │  └─ Channels:	
   │     ├─ Channel 1:	False
   │     ├─ Channel 2:	False
   │     └─ Channel 3:	False
   ├─ Pulsar Search\Modifications
   │  ├─ Max Variable Modifications:	5
   │  └─ Select Modifications:	
   │     ├─ Fixed Modifications::	
   │     └─ Variable Modifications: :	Acetyl (Protein N-term), Oxidation (M)
   ├─ Pulsar Search\Peptides
   │  ├─ Enzymes / Cleavage Rules:	Trypsin/P
   │  ├─ Digest Type:	Specific
   │  ├─ Max Peptide Length:	52
   │  ├─ Min Peptide Length:	7
   │  ├─ Missed Cleavages:	2
   │  └─ Toggle N-terminal M:	True
   ├─ Pulsar Search\Result Filters
   │  ├─ Fragment Ions:	
   │  │  ├─ Ion AA Length:	True
   │  │  │  └─ N:	3
   │  │  ├─ Ion Charge:	False
   │  │  ├─ Ion Loss Type:	False
   │  │  ├─ Ion Type:	False
   │  │  ├─ m/z :	True
   │  │  │  ├─ Max:	3000
   │  │  │  └─ Min:	200
   │  │  └─ Relative Intensity:	True
   │  │     └─ Min:	1
   │  └─ Precursors:	
   │     ├─ Amino Acids:	False
   │     ├─ Best N Fragments per Peptide:	True
   │     │  ├─ Max:	6
   │     │  └─ Min:	3
   │     ├─ Best N Peptides per Protein Group:	False
   │     ├─ Channel Count:	False
   │     ├─ FASTA Matched:	False
   │     ├─ Missed Cleavage:	False
   │     ├─ Modifications:	None
   │     ├─ Peptide Charge:	False
   │     └─ Proteotypicity:	False
   ├─ Pulsar Search\Speed-Up
   │  ├─ IM DFD Processing:	
   │  │  └─ Use Dynamic IM Peak Filter:	True
   │  │     └─ Target TIC Fraction:	0.9
   │  └─ MS2 Index:	Automatic
   ├─ Pulsar Search\Tolerances
   │  └─ Tolerance Parameters:	
   │     ├─ Thermo IonTrap:	
   │     │  ├─ Calibration Search:	Dynamic
   │     │  │  ├─ MS1 Correction Factor:	1
   │     │  │  └─ MS2 Correction Factor:	1
   │     │  └─ Main Search:	Dynamic
   │     │     ├─ MS1 Correction Factor:	1
   │     │     └─ MS2 Correction Factor:	1
   │     ├─ Thermo Orbitrap:	
   │     │  ├─ Calibration Search:	Dynamic
   │     │  │  ├─ MS1 Correction Factor:	1
   │     │  │  └─ MS2 Correction Factor:	1
   │     │  └─ Main Search:	Dynamic
   │     │     ├─ MS1 Correction Factor:	1
   │     │     └─ MS2 Correction Factor:	1
   │     └─ TOF:	
   │        ├─ Calibration Search:	Dynamic
   │        │  ├─ MS1 Correction Factor:	1
   │        │  └─ MS2 Correction Factor:	1
   │        └─ Main Search:	Dynamic
   │           ├─ MS1 Correction Factor:	1
   │           └─ MS2 Correction Factor:	1
   └─ Pulsar Search\Workflow
      ├─ Fragment Ion Selection Strategy:	Intensity Based
      ├─ In-Silico Generate Missing Channels:	False
      └─ Use DNN Predicted Ion Mobility:	Auto
[END-SETTINGS]

[BEGIN-SETUP]
Run: 20230809_AST1_EVO5_ZY_Hela_SCP_EvoCHIP_1Cell_40SPD_16Th24ms_01.raw
   ├─ Vendor: Thermo
   ├─ File: 20230809_AST1_EVO5_ZY_Hela_SCP_EvoCHIP_1Cell_40SPD_16Th24ms_01
   ├─ Path: "L:\ZY\SingleCellProteomics\Raw\Astral_SCP\EvoCHIP\20230809_AST1_EVO5_ZY_Hela_SCP_EvoCHIP_1Cell_40SPD_16Th24ms_01.raw"
   ├─ Condition: 1Cell_16Th
   ├─ Replicate: 1
   ├─ HTRMS Version: 18.0.230526.50606
   ├─ Protein Databases Used
   │  ├─ contaminants_for_Spectronaut
   │  │  ├─ Protein Entries: 246
   │  │  ├─ Original File: contaminants_for_Spectronaut.fasta
   │  │  ├─ Date Created: 13-August-2020 09:32:23 UTC+0
   │  │  ├─ Date Modified: 17-August-2023 01:48:44 UTC+0
   │  │  └─ Parsing Rule: WormPep FASTA
   │  └─ UP000005640_9606_2022
   │     ├─ Protein Entries: 20,598
   │     ├─ Original File: UP000005640_9606.fasta
   │     ├─ Date Created: 12-January-2023 11:12:11 UTC+0
   │     ├─ Date Modified: 17-August-2023 01:48:44 UTC+0
   │     └─ Parsing Rule: UniProt FASTA
   └─ MS2 Method
      ├─ [380.4 - 396.4]
      ├─ [396.4 - 412.4]
      ├─ [412.4 - 428.4]
      ├─ [428.4 - 444.5]
      ├─ [444.5 - 460.5]
      ├─ [460.5 - 476.5]
      ├─ [476.5 - 492.5]
      ├─ [492.5 - 508.5]
      ├─ [508.5 - 524.5]
      ├─ [524.5 - 540.5]
      ├─ [540.5 - 556.5]
      ├─ [556.5 - 572.5]
      ├─ [572.5 - 588.5]
      ├─ [588.5 - 604.5]
      ├─ [604.5 - 620.5]
      ├─ [620.5 - 636.5]
      ├─ [636.5 - 652.5]
      ├─ [652.5 - 668.6]
      ├─ [668.6 - 684.6]
      ├─ [684.6 - 700.6]
      ├─ [700.6 - 716.6]
      ├─ [716.6 - 732.6]
      ├─ [732.6 - 748.6]
      ├─ [748.6 - 764.6]
      ├─ [764.6 - 780.6]
      ├─ [780.6 - 796.6]
      ├─ [796.6 - 812.6]
      ├─ [812.6 - 828.6]
      ├─ [828.6 - 844.6]
      ├─ [844.6 - 860.6]
      ├─ [860.6 - 876.6]
      ├─ [876.6 - 892.7]
      ├─ [892.7 - 908.7]
      ├─ [908.7 - 924.7]
      ├─ [924.7 - 940.7]
      ├─ [940.7 - 956.7]
      ├─ [956.7 - 972.7]
      └─ [972.7 - 988.7]

Run: 20230809_AST1_EVO5_ZY_Hela_SCP_EvoCHIP_1Cell_40SPD_16Th24ms_02.raw
   ├─ Vendor: Thermo
   ├─ File: 20230809_AST1_EVO5_ZY_Hela_SCP_EvoCHIP_1Cell_40SPD_16Th24ms_02
   ├─ Path: "L:\ZY\SingleCellProteomics\Raw\Astral_SCP\EvoCHIP\20230809_AST1_EVO5_ZY_Hela_SCP_EvoCHIP_1Cell_40SPD_16Th24ms_02.raw"
   ├─ Condition: 1Cell_16Th
   ├─ Replicate: 2
   ├─ HTRMS Version: 18.0.230526.50606
   ├─ Protein Databases Used
   │  ├─ contaminants_for_Spectronaut
   │  │  ├─ Protein Entries: 246
   │  │  ├─ Original File: contaminants_for_Spectronaut.fasta
   │  │  ├─ Date Created: 13-August-2020 09:32:23 UTC+0
   │  │  ├─ Date Modified: 17-August-2023 01:48:44 UTC+0
   │  │  └─ Parsing Rule: WormPep FASTA
   │  └─ UP000005640_9606_2022
   │     ├─ Protein Entries: 20,598
   │     ├─ Original File: UP000005640_9606.fasta
   │     ├─ Date Created: 12-January-2023 11:12:11 UTC+0
   │     ├─ Date Modified: 17-August-2023 01:48:44 UTC+0
   │     └─ Parsing Rule: UniProt FASTA
   └─ MS2 Method
      ├─ [380.4 - 396.4]
      ├─ [396.4 - 412.4]
      ├─ [412.4 - 428.4]
      ├─ [428.4 - 444.5]
      ├─ [444.5 - 460.5]
      ├─ [460.5 - 476.5]
      ├─ [476.5 - 492.5]
      ├─ [492.5 - 508.5]
      ├─ [508.5 - 524.5]
      ├─ [524.5 - 540.5]
      ├─ [540.5 - 556.5]
      ├─ [556.5 - 572.5]
      ├─ [572.5 - 588.5]
      ├─ [588.5 - 604.5]
      ├─ [604.5 - 620.5]
      ├─ [620.5 - 636.5]
      ├─ [636.5 - 652.5]
      ├─ [652.5 - 668.6]
      ├─ [668.6 - 684.6]
      ├─ [684.6 - 700.6]
      ├─ [700.6 - 716.6]
      ├─ [716.6 - 732.6]
      ├─ [732.6 - 748.6]
      ├─ [748.6 - 764.6]
      ├─ [764.6 - 780.6]
      ├─ [780.6 - 796.6]
      ├─ [796.6 - 812.6]
      ├─ [812.6 - 828.6]
      ├─ [828.6 - 844.6]
      ├─ [844.6 - 860.6]
      ├─ [860.6 - 876.6]
      ├─ [876.6 - 892.7]
      ├─ [892.7 - 908.7]
      ├─ [908.7 - 924.7]
      ├─ [924.7 - 940.7]
      ├─ [940.7 - 956.7]
      ├─ [956.7 - 972.7]
      └─ [972.7 - 988.7]

Run: 20230809_AST1_EVO5_ZY_Hela_SCP_EvoCHIP_1Cell_40SPD_16Th24ms_03.raw
   ├─ Vendor: Thermo
   ├─ File: 20230809_AST1_EVO5_ZY_Hela_SCP_EvoCHIP_1Cell_40SPD_16Th24ms_03
   ├─ Path: "L:\ZY\SingleCellProteomics\Raw\Astral_SCP\EvoCHIP\20230809_AST1_EVO5_ZY_Hela_SCP_EvoCHIP_1Cell_40SPD_16Th24ms_03.raw"
   ├─ Condition: 1Cell_16Th
   ├─ Replicate: 3
   ├─ HTRMS Version: 18.0.230526.50606
   ├─ Protein Databases Used
   │  ├─ contaminants_for_Spectronaut
   │  │  ├─ Protein Entries: 246
   │  │  ├─ Original File: contaminants_for_Spectronaut.fasta
   │  │  ├─ Date Created: 13-August-2020 09:32:23 UTC+0
   │  │  ├─ Date Modified: 17-August-2023 01:48:44 UTC+0
   │  │  └─ Parsing Rule: WormPep FASTA
   │  └─ UP000005640_9606_2022
   │     ├─ Protein Entries: 20,598
   │     ├─ Original File: UP000005640_9606.fasta
   │     ├─ Date Created: 12-January-2023 11:12:11 UTC+0
   │     ├─ Date Modified: 17-August-2023 01:48:44 UTC+0
   │     └─ Parsing Rule: UniProt FASTA
   └─ MS2 Method
      ├─ [380.4 - 396.4]
      ├─ [396.4 - 412.4]
      ├─ [412.4 - 428.4]
      ├─ [428.4 - 444.5]
      ├─ [444.5 - 460.5]
      ├─ [460.5 - 476.5]
      ├─ [476.5 - 492.5]
      ├─ [492.5 - 508.5]
      ├─ [508.5 - 524.5]
      ├─ [524.5 - 540.5]
      ├─ [540.5 - 556.5]
      ├─ [556.5 - 572.5]
      ├─ [572.5 - 588.5]
      ├─ [588.5 - 604.5]
      ├─ [604.5 - 620.5]
      ├─ [620.5 - 636.5]
      ├─ [636.5 - 652.5]
      ├─ [652.5 - 668.6]
      ├─ [668.6 - 684.6]
      ├─ [684.6 - 700.6]
      ├─ [700.6 - 716.6]
      ├─ [716.6 - 732.6]
      ├─ [732.6 - 748.6]
      ├─ [748.6 - 764.6]
      ├─ [764.6 - 780.6]
      ├─ [780.6 - 796.6]
      ├─ [796.6 - 812.6]
      ├─ [812.6 - 828.6]
      ├─ [828.6 - 844.6]
      ├─ [844.6 - 860.6]
      ├─ [860.6 - 876.6]
      ├─ [876.6 - 892.7]
      ├─ [892.7 - 908.7]
      ├─ [908.7 - 924.7]
      ├─ [924.7 - 940.7]
      ├─ [940.7 - 956.7]
      ├─ [956.7 - 972.7]
      └─ [972.7 - 988.7]

Run: 20230809_AST1_EVO5_ZY_Hela_SCP_EvoCHIP_1Cell_40SPD_16Th24ms_04.raw
   ├─ Vendor: Thermo
   ├─ File: 20230809_AST1_EVO5_ZY_Hela_SCP_EvoCHIP_1Cell_40SPD_16Th24ms_04
   ├─ Path: "L:\ZY\SingleCellProteomics\Raw\Astral_SCP\EvoCHIP\20230809_AST1_EVO5_ZY_Hela_SCP_EvoCHIP_1Cell_40SPD_16Th24ms_04.raw"
   ├─ Condition: 1Cell_16Th
   ├─ Replicate: 4
   ├─ HTRMS Version: 18.0.230526.50606
   ├─ Protein Databases Used
   │  ├─ contaminants_for_Spectronaut
   │  │  ├─ Protein Entries: 246
   │  │  ├─ Original File: contaminants_for_Spectronaut.fasta
   │  │  ├─ Date Created: 13-August-2020 09:32:23 UTC+0
   │  │  ├─ Date Modified: 17-August-2023 01:48:44 UTC+0
   │  │  └─ Parsing Rule: WormPep FASTA
   │  └─ UP000005640_9606_2022
   │     ├─ Protein Entries: 20,598
   │     ├─ Original File: UP000005640_9606.fasta
   │     ├─ Date Created: 12-January-2023 11:12:11 UTC+0
   │     ├─ Date Modified: 17-August-2023 01:48:44 UTC+0
   │     └─ Parsing Rule: UniProt FASTA
   └─ MS2 Method
      ├─ [380.4 - 396.4]
      ├─ [396.4 - 412.4]
      ├─ [412.4 - 428.4]
      ├─ [428.4 - 444.5]
      ├─ [444.5 - 460.5]
      ├─ [460.5 - 476.5]
      ├─ [476.5 - 492.5]
      ├─ [492.5 - 508.5]
      ├─ [508.5 - 524.5]
      ├─ [524.5 - 540.5]
      ├─ [540.5 - 556.5]
      ├─ [556.5 - 572.5]
      ├─ [572.5 - 588.5]
      ├─ [588.5 - 604.5]
      ├─ [604.5 - 620.5]
      ├─ [620.5 - 636.5]
      ├─ [636.5 - 652.5]
      ├─ [652.5 - 668.6]
      ├─ [668.6 - 684.6]
      ├─ [684.6 - 700.6]
      ├─ [700.6 - 716.6]
      ├─ [716.6 - 732.6]
      ├─ [732.6 - 748.6]
      ├─ [748.6 - 764.6]
      ├─ [764.6 - 780.6]
      ├─ [780.6 - 796.6]
      ├─ [796.6 - 812.6]
      ├─ [812.6 - 828.6]
      ├─ [828.6 - 844.6]
      ├─ [844.6 - 860.6]
      ├─ [860.6 - 876.6]
      ├─ [876.6 - 892.7]
      ├─ [892.7 - 908.7]
      ├─ [908.7 - 924.7]
      ├─ [924.7 - 940.7]
      ├─ [940.7 - 956.7]
      ├─ [956.7 - 972.7]
      └─ [972.7 - 988.7]

Run: 20230809_AST1_EVO5_ZY_Hela_SCP_EvoCHIP_1Cell_40SPD_16Th24ms_05.raw
   ├─ Vendor: Thermo
   ├─ File: 20230809_AST1_EVO5_ZY_Hela_SCP_EvoCHIP_1Cell_40SPD_16Th24ms_05
   ├─ Path: "L:\ZY\SingleCellProteomics\Raw\Astral_SCP\EvoCHIP\20230809_AST1_EVO5_ZY_Hela_SCP_EvoCHIP_1Cell_40SPD_16Th24ms_05.raw"
   ├─ Condition: 1Cell_16Th
   ├─ Replicate: 5
   ├─ HTRMS Version: 18.0.230526.50606
   ├─ Protein Databases Used
   │  ├─ contaminants_for_Spectronaut
   │  │  ├─ Protein Entries: 246
   │  │  ├─ Original File: contaminants_for_Spectronaut.fasta
   │  │  ├─ Date Created: 13-August-2020 09:32:23 UTC+0
   │  │  ├─ Date Modified: 17-August-2023 01:48:44 UTC+0
   │  │  └─ Parsing Rule: WormPep FASTA
   │  └─ UP000005640_9606_2022
   │     ├─ Protein Entries: 20,598
   │     ├─ Original File: UP000005640_9606.fasta
   │     ├─ Date Created: 12-January-2023 11:12:11 UTC+0
   │     ├─ Date Modified: 17-August-2023 01:48:44 UTC+0
   │     └─ Parsing Rule: UniProt FASTA
   └─ MS2 Method
      ├─ [380.4 - 396.4]
      ├─ [396.4 - 412.4]
      ├─ [412.4 - 428.4]
      ├─ [428.4 - 444.5]
      ├─ [444.5 - 460.5]
      ├─ [460.5 - 476.5]
      ├─ [476.5 - 492.5]
      ├─ [492.5 - 508.5]
      ├─ [508.5 - 524.5]
      ├─ [524.5 - 540.5]
      ├─ [540.5 - 556.5]
      ├─ [556.5 - 572.5]
      ├─ [572.5 - 588.5]
      ├─ [588.5 - 604.5]
      ├─ [604.5 - 620.5]
      ├─ [620.5 - 636.5]
      ├─ [636.5 - 652.5]
      ├─ [652.5 - 668.6]
      ├─ [668.6 - 684.6]
      ├─ [684.6 - 700.6]
      ├─ [700.6 - 716.6]
      ├─ [716.6 - 732.6]
      ├─ [732.6 - 748.6]
      ├─ [748.6 - 764.6]
      ├─ [764.6 - 780.6]
      ├─ [780.6 - 796.6]
      ├─ [796.6 - 812.6]
      ├─ [812.6 - 828.6]
      ├─ [828.6 - 844.6]
      ├─ [844.6 - 860.6]
      ├─ [860.6 - 876.6]
      ├─ [876.6 - 892.7]
      ├─ [892.7 - 908.7]
      ├─ [908.7 - 924.7]
      ├─ [924.7 - 940.7]
      ├─ [940.7 - 956.7]
      ├─ [956.7 - 972.7]
      └─ [972.7 - 988.7]

Run: 20230809_AST1_EVO5_ZY_Hela_SCP_EvoCHIP_1Cell_40SPD_16Th24ms_06.raw
   ├─ Vendor: Thermo
   ├─ File: 20230809_AST1_EVO5_ZY_Hela_SCP_EvoCHIP_1Cell_40SPD_16Th24ms_06
   ├─ Path: "L:\ZY\SingleCellProteomics\Raw\Astral_SCP\EvoCHIP\20230809_AST1_EVO5_ZY_Hela_SCP_EvoCHIP_1Cell_40SPD_16Th24ms_06.raw"
   ├─ Condition: 1Cell_16Th
   ├─ Replicate: 6
   ├─ HTRMS Version: 18.0.230526.50606
   ├─ Protein Databases Used
   │  ├─ contaminants_for_Spectronaut
   │  │  ├─ Protein Entries: 246
   │  │  ├─ Original File: contaminants_for_Spectronaut.fasta
   │  │  ├─ Date Created: 13-August-2020 09:32:23 UTC+0
   │  │  ├─ Date Modified: 17-August-2023 01:48:44 UTC+0
   │  │  └─ Parsing Rule: WormPep FASTA
   │  └─ UP000005640_9606_2022
   │     ├─ Protein Entries: 20,598
   │     ├─ Original File: UP000005640_9606.fasta
   │     ├─ Date Created: 12-January-2023 11:12:11 UTC+0
   │     ├─ Date Modified: 17-August-2023 01:48:44 UTC+0
   │     └─ Parsing Rule: UniProt FASTA
   └─ MS2 Method
      ├─ [380.4 - 396.4]
      ├─ [396.4 - 412.4]
      ├─ [412.4 - 428.4]
      ├─ [428.4 - 444.5]
      ├─ [444.5 - 460.5]
      ├─ [460.5 - 476.5]
      ├─ [476.5 - 492.5]
      ├─ [492.5 - 508.5]
      ├─ [508.5 - 524.5]
      ├─ [524.5 - 540.5]
      ├─ [540.5 - 556.5]
      ├─ [556.5 - 572.5]
      ├─ [572.5 - 588.5]
      ├─ [588.5 - 604.5]
      ├─ [604.5 - 620.5]
      ├─ [620.5 - 636.5]
      ├─ [636.5 - 652.5]
      ├─ [652.5 - 668.6]
      ├─ [668.6 - 684.6]
      ├─ [684.6 - 700.6]
      ├─ [700.6 - 716.6]
      ├─ [716.6 - 732.6]
      ├─ [732.6 - 748.6]
      ├─ [748.6 - 764.6]
      ├─ [764.6 - 780.6]
      ├─ [780.6 - 796.6]
      ├─ [796.6 - 812.6]
      ├─ [812.6 - 828.6]
      ├─ [828.6 - 844.6]
      ├─ [844.6 - 860.6]
      ├─ [860.6 - 876.6]
      ├─ [876.6 - 892.7]
      ├─ [892.7 - 908.7]
      ├─ [908.7 - 924.7]
      ├─ [924.7 - 940.7]
      ├─ [940.7 - 956.7]
      ├─ [956.7 - 972.7]
      └─ [972.7 - 988.7]

Run: 20230809_AST1_EVO5_ZY_Hela_SCP_EvoCHIP_1Cell_40SPD_16Th24ms_07.raw
   ├─ Vendor: Thermo
   ├─ File: 20230809_AST1_EVO5_ZY_Hela_SCP_EvoCHIP_1Cell_40SPD_16Th24ms_07
   ├─ Path: "L:\ZY\SingleCellProteomics\Raw\Astral_SCP\EvoCHIP\20230809_AST1_EVO5_ZY_Hela_SCP_EvoCHIP_1Cell_40SPD_16Th24ms_07.raw"
   ├─ Condition: 1Cell_16Th
   ├─ Replicate: 7
   ├─ HTRMS Version: 18.0.230526.50606
   ├─ Protein Databases Used
   │  ├─ contaminants_for_Spectronaut
   │  │  ├─ Protein Entries: 246
   │  │  ├─ Original File: contaminants_for_Spectronaut.fasta
   │  │  ├─ Date Created: 13-August-2020 09:32:23 UTC+0
   │  │  ├─ Date Modified: 17-August-2023 01:48:44 UTC+0
   │  │  └─ Parsing Rule: WormPep FASTA
   │  └─ UP000005640_9606_2022
   │     ├─ Protein Entries: 20,598
   │     ├─ Original File: UP000005640_9606.fasta
   │     ├─ Date Created: 12-January-2023 11:12:11 UTC+0
   │     ├─ Date Modified: 17-August-2023 01:48:44 UTC+0
   │     └─ Parsing Rule: UniProt FASTA
   └─ MS2 Method
      ├─ [380.4 - 396.4]
      ├─ [396.4 - 412.4]
      ├─ [412.4 - 428.4]
      ├─ [428.4 - 444.5]
      ├─ [444.5 - 460.5]
      ├─ [460.5 - 476.5]
      ├─ [476.5 - 492.5]
      ├─ [492.5 - 508.5]
      ├─ [508.5 - 524.5]
      ├─ [524.5 - 540.5]
      ├─ [540.5 - 556.5]
      ├─ [556.5 - 572.5]
      ├─ [572.5 - 588.5]
      ├─ [588.5 - 604.5]
      ├─ [604.5 - 620.5]
      ├─ [620.5 - 636.5]
      ├─ [636.5 - 652.5]
      ├─ [652.5 - 668.6]
      ├─ [668.6 - 684.6]
      ├─ [684.6 - 700.6]
      ├─ [700.6 - 716.6]
      ├─ [716.6 - 732.6]
      ├─ [732.6 - 748.6]
      ├─ [748.6 - 764.6]
      ├─ [764.6 - 780.6]
      ├─ [780.6 - 796.6]
      ├─ [796.6 - 812.6]
      ├─ [812.6 - 828.6]
      ├─ [828.6 - 844.6]
      ├─ [844.6 - 860.6]
      ├─ [860.6 - 876.6]
      ├─ [876.6 - 892.7]
      ├─ [892.7 - 908.7]
      ├─ [908.7 - 924.7]
      ├─ [924.7 - 940.7]
      ├─ [940.7 - 956.7]
      ├─ [956.7 - 972.7]
      └─ [972.7 - 988.7]

Run: 20230809_AST1_EVO5_ZY_Hela_SCP_EvoCHIP_1Cell_40SPD_16Th24ms_08.raw
   ├─ Vendor: Thermo
   ├─ File: 20230809_AST1_EVO5_ZY_Hela_SCP_EvoCHIP_1Cell_40SPD_16Th24ms_08
   ├─ Path: "L:\ZY\SingleCellProteomics\Raw\Astral_SCP\EvoCHIP\20230809_AST1_EVO5_ZY_Hela_SCP_EvoCHIP_1Cell_40SPD_16Th24ms_08.raw"
   ├─ Condition: 1Cell_16Th
   ├─ Replicate: 8
   ├─ HTRMS Version: 18.0.230526.50606
   ├─ Protein Databases Used
   │  ├─ contaminants_for_Spectronaut
   │  │  ├─ Protein Entries: 246
   │  │  ├─ Original File: contaminants_for_Spectronaut.fasta
   │  │  ├─ Date Created: 13-August-2020 09:32:23 UTC+0
   │  │  ├─ Date Modified: 17-August-2023 01:48:44 UTC+0
   │  │  └─ Parsing Rule: WormPep FASTA
   │  └─ UP000005640_9606_2022
   │     ├─ Protein Entries: 20,598
   │     ├─ Original File: UP000005640_9606.fasta
   │     ├─ Date Created: 12-January-2023 11:12:11 UTC+0
   │     ├─ Date Modified: 17-August-2023 01:48:44 UTC+0
   │     └─ Parsing Rule: UniProt FASTA
   └─ MS2 Method
      ├─ [380.4 - 396.4]
      ├─ [396.4 - 412.4]
      ├─ [412.4 - 428.4]
      ├─ [428.4 - 444.5]
      ├─ [444.5 - 460.5]
      ├─ [460.5 - 476.5]
      ├─ [476.5 - 492.5]
      ├─ [492.5 - 508.5]
      ├─ [508.5 - 524.5]
      ├─ [524.5 - 540.5]
      ├─ [540.5 - 556.5]
      ├─ [556.5 - 572.5]
      ├─ [572.5 - 588.5]
      ├─ [588.5 - 604.5]
      ├─ [604.5 - 620.5]
      ├─ [620.5 - 636.5]
      ├─ [636.5 - 652.5]
      ├─ [652.5 - 668.6]
      ├─ [668.6 - 684.6]
      ├─ [684.6 - 700.6]
      ├─ [700.6 - 716.6]
      ├─ [716.6 - 732.6]
      ├─ [732.6 - 748.6]
      ├─ [748.6 - 764.6]
      ├─ [764.6 - 780.6]
      ├─ [780.6 - 796.6]
      ├─ [796.6 - 812.6]
      ├─ [812.6 - 828.6]
      ├─ [828.6 - 844.6]
      ├─ [844.6 - 860.6]
      ├─ [860.6 - 876.6]
      ├─ [876.6 - 892.7]
      ├─ [892.7 - 908.7]
      ├─ [908.7 - 924.7]
      ├─ [924.7 - 940.7]
      ├─ [940.7 - 956.7]
      ├─ [956.7 - 972.7]
      └─ [972.7 - 988.7]

Run: 20230809_AST1_EVO5_ZY_Hela_SCP_EvoCHIP_1Cell_40SPD_16Th24ms_09.raw
   ├─ Vendor: Thermo
   ├─ File: 20230809_AST1_EVO5_ZY_Hela_SCP_EvoCHIP_1Cell_40SPD_16Th24ms_09
   ├─ Path: "L:\ZY\SingleCellProteomics\Raw\Astral_SCP\EvoCHIP\20230809_AST1_EVO5_ZY_Hela_SCP_EvoCHIP_1Cell_40SPD_16Th24ms_09.raw"
   ├─ Condition: 1Cell_16Th
   ├─ Replicate: 9
   ├─ HTRMS Version: 18.0.230526.50606
   ├─ Protein Databases Used
   │  ├─ contaminants_for_Spectronaut
   │  │  ├─ Protein Entries: 246
   │  │  ├─ Original File: contaminants_for_Spectronaut.fasta
   │  │  ├─ Date Created: 13-August-2020 09:32:23 UTC+0
   │  │  ├─ Date Modified: 17-August-2023 01:48:44 UTC+0
   │  │  └─ Parsing Rule: WormPep FASTA
   │  └─ UP000005640_9606_2022
   │     ├─ Protein Entries: 20,598
   │     ├─ Original File: UP000005640_9606.fasta
   │     ├─ Date Created: 12-January-2023 11:12:11 UTC+0
   │     ├─ Date Modified: 17-August-2023 01:48:44 UTC+0
   │     └─ Parsing Rule: UniProt FASTA
   └─ MS2 Method
      ├─ [380.4 - 396.4]
      ├─ [396.4 - 412.4]
      ├─ [412.4 - 428.4]
      ├─ [428.4 - 444.5]
      ├─ [444.5 - 460.5]
      ├─ [460.5 - 476.5]
      ├─ [476.5 - 492.5]
      ├─ [492.5 - 508.5]
      ├─ [508.5 - 524.5]
      ├─ [524.5 - 540.5]
      ├─ [540.5 - 556.5]
      ├─ [556.5 - 572.5]
      ├─ [572.5 - 588.5]
      ├─ [588.5 - 604.5]
      ├─ [604.5 - 620.5]
      ├─ [620.5 - 636.5]
      ├─ [636.5 - 652.5]
      ├─ [652.5 - 668.6]
      ├─ [668.6 - 684.6]
      ├─ [684.6 - 700.6]
      ├─ [700.6 - 716.6]
      ├─ [716.6 - 732.6]
      ├─ [732.6 - 748.6]
      ├─ [748.6 - 764.6]
      ├─ [764.6 - 780.6]
      ├─ [780.6 - 796.6]
      ├─ [796.6 - 812.6]
      ├─ [812.6 - 828.6]
      ├─ [828.6 - 844.6]
      ├─ [844.6 - 860.6]
      ├─ [860.6 - 876.6]
      ├─ [876.6 - 892.7]
      ├─ [892.7 - 908.7]
      ├─ [908.7 - 924.7]
      ├─ [924.7 - 940.7]
      ├─ [940.7 - 956.7]
      ├─ [956.7 - 972.7]
      └─ [972.7 - 988.7]

Run: 20230809_AST1_EVO5_ZY_Hela_SCP_EvoCHIP_1Cell_40SPD_16Th24ms_10.raw
   ├─ Vendor: Thermo
   ├─ File: 20230809_AST1_EVO5_ZY_Hela_SCP_EvoCHIP_1Cell_40SPD_16Th24ms_10
   ├─ Path: "L:\ZY\SingleCellProteomics\Raw\Astral_SCP\EvoCHIP\20230809_AST1_EVO5_ZY_Hela_SCP_EvoCHIP_1Cell_40SPD_16Th24ms_10.raw"
   ├─ Condition: 1Cell_16Th
   ├─ Replicate: 10
   ├─ HTRMS Version: 18.0.230526.50606
   ├─ Protein Databases Used
   │  ├─ contaminants_for_Spectronaut
   │  │  ├─ Protein Entries: 246
   │  │  ├─ Original File: contaminants_for_Spectronaut.fasta
   │  │  ├─ Date Created: 13-August-2020 09:32:23 UTC+0
   │  │  ├─ Date Modified: 17-August-2023 01:48:44 UTC+0
   │  │  └─ Parsing Rule: WormPep FASTA
   │  └─ UP000005640_9606_2022
   │     ├─ Protein Entries: 20,598
   │     ├─ Original File: UP000005640_9606.fasta
   │     ├─ Date Created: 12-January-2023 11:12:11 UTC+0
   │     ├─ Date Modified: 17-August-2023 01:48:44 UTC+0
   │     └─ Parsing Rule: UniProt FASTA
   └─ MS2 Method
      ├─ [380.4 - 396.4]
      ├─ [396.4 - 412.4]
      ├─ [412.4 - 428.4]
      ├─ [428.4 - 444.5]
      ├─ [444.5 - 460.5]
      ├─ [460.5 - 476.5]
      ├─ [476.5 - 492.5]
      ├─ [492.5 - 508.5]
      ├─ [508.5 - 524.5]
      ├─ [524.5 - 540.5]
      ├─ [540.5 - 556.5]
      ├─ [556.5 - 572.5]
      ├─ [572.5 - 588.5]
      ├─ [588.5 - 604.5]
      ├─ [604.5 - 620.5]
      ├─ [620.5 - 636.5]
      ├─ [636.5 - 652.5]
      ├─ [652.5 - 668.6]
      ├─ [668.6 - 684.6]
      ├─ [684.6 - 700.6]
      ├─ [700.6 - 716.6]
      ├─ [716.6 - 732.6]
      ├─ [732.6 - 748.6]
      ├─ [748.6 - 764.6]
      ├─ [764.6 - 780.6]
      ├─ [780.6 - 796.6]
      ├─ [796.6 - 812.6]
      ├─ [812.6 - 828.6]
      ├─ [828.6 - 844.6]
      ├─ [844.6 - 860.6]
      ├─ [860.6 - 876.6]
      ├─ [876.6 - 892.7]
      ├─ [892.7 - 908.7]
      ├─ [908.7 - 924.7]
      ├─ [924.7 - 940.7]
      ├─ [940.7 - 956.7]
      ├─ [956.7 - 972.7]
      └─ [972.7 - 988.7]

Run: 20230809_AST1_EVO5_ZY_Hela_SCP_EvoCHIP_1Cell_40SPD_16Th24ms_11.raw
   ├─ Vendor: Thermo
   ├─ File: 20230809_AST1_EVO5_ZY_Hela_SCP_EvoCHIP_1Cell_40SPD_16Th24ms_11
   ├─ Path: "L:\ZY\SingleCellProteomics\Raw\Astral_SCP\EvoCHIP\20230809_AST1_EVO5_ZY_Hela_SCP_EvoCHIP_1Cell_40SPD_16Th24ms_11.raw"
   ├─ Condition: 1Cell_16Th
   ├─ Replicate: 11
   ├─ HTRMS Version: 18.0.230526.50606
   ├─ Protein Databases Used
   │  ├─ contaminants_for_Spectronaut
   │  │  ├─ Protein Entries: 246
   │  │  ├─ Original File: contaminants_for_Spectronaut.fasta
   │  │  ├─ Date Created: 13-August-2020 09:32:23 UTC+0
   │  │  ├─ Date Modified: 17-August-2023 01:48:44 UTC+0
   │  │  └─ Parsing Rule: WormPep FASTA
   │  └─ UP000005640_9606_2022
   │     ├─ Protein Entries: 20,598
   │     ├─ Original File: UP000005640_9606.fasta
   │     ├─ Date Created: 12-January-2023 11:12:11 UTC+0
   │     ├─ Date Modified: 17-August-2023 01:48:44 UTC+0
   │     └─ Parsing Rule: UniProt FASTA
   └─ MS2 Method
      ├─ [380.4 - 396.4]
      ├─ [396.4 - 412.4]
      ├─ [412.4 - 428.4]
      ├─ [428.4 - 444.5]
      ├─ [444.5 - 460.5]
      ├─ [460.5 - 476.5]
      ├─ [476.5 - 492.5]
      ├─ [492.5 - 508.5]
      ├─ [508.5 - 524.5]
      ├─ [524.5 - 540.5]
      ├─ [540.5 - 556.5]
      ├─ [556.5 - 572.5]
      ├─ [572.5 - 588.5]
      ├─ [588.5 - 604.5]
      ├─ [604.5 - 620.5]
      ├─ [620.5 - 636.5]
      ├─ [636.5 - 652.5]
      ├─ [652.5 - 668.6]
      ├─ [668.6 - 684.6]
      ├─ [684.6 - 700.6]
      ├─ [700.6 - 716.6]
      ├─ [716.6 - 732.6]
      ├─ [732.6 - 748.6]
      ├─ [748.6 - 764.6]
      ├─ [764.6 - 780.6]
      ├─ [780.6 - 796.6]
      ├─ [796.6 - 812.6]
      ├─ [812.6 - 828.6]
      ├─ [828.6 - 844.6]
      ├─ [844.6 - 860.6]
      ├─ [860.6 - 876.6]
      ├─ [876.6 - 892.7]
      ├─ [892.7 - 908.7]
      ├─ [908.7 - 924.7]
      ├─ [924.7 - 940.7]
      ├─ [940.7 - 956.7]
      ├─ [956.7 - 972.7]
      └─ [972.7 - 988.7]

Run: 20230809_AST1_EVO5_ZY_Hela_SCP_EvoCHIP_1Cell_40SPD_16Th24ms_12.raw
   ├─ Vendor: Thermo
   ├─ File: 20230809_AST1_EVO5_ZY_Hela_SCP_EvoCHIP_1Cell_40SPD_16Th24ms_12
   ├─ Path: "L:\ZY\SingleCellProteomics\Raw\Astral_SCP\EvoCHIP\20230809_AST1_EVO5_ZY_Hela_SCP_EvoCHIP_1Cell_40SPD_16Th24ms_12.raw"
   ├─ Condition: 1Cell_16Th
   ├─ Replicate: 12
   ├─ HTRMS Version: 18.0.230526.50606
   ├─ Protein Databases Used
   │  ├─ contaminants_for_Spectronaut
   │  │  ├─ Protein Entries: 246
   │  │  ├─ Original File: contaminants_for_Spectronaut.fasta
   │  │  ├─ Date Created: 13-August-2020 09:32:23 UTC+0
   │  │  ├─ Date Modified: 17-August-2023 01:48:44 UTC+0
   │  │  └─ Parsing Rule: WormPep FASTA
   │  └─ UP000005640_9606_2022
   │     ├─ Protein Entries: 20,598
   │     ├─ Original File: UP000005640_9606.fasta
   │     ├─ Date Created: 12-January-2023 11:12:11 UTC+0
   │     ├─ Date Modified: 17-August-2023 01:48:44 UTC+0
   │     └─ Parsing Rule: UniProt FASTA
   └─ MS2 Method
      ├─ [380.4 - 396.4]
      ├─ [396.4 - 412.4]
      ├─ [412.4 - 428.4]
      ├─ [428.4 - 444.5]
      ├─ [444.5 - 460.5]
      ├─ [460.5 - 476.5]
      ├─ [476.5 - 492.5]
      ├─ [492.5 - 508.5]
      ├─ [508.5 - 524.5]
      ├─ [524.5 - 540.5]
      ├─ [540.5 - 556.5]
      ├─ [556.5 - 572.5]
      ├─ [572.5 - 588.5]
      ├─ [588.5 - 604.5]
      ├─ [604.5 - 620.5]
      ├─ [620.5 - 636.5]
      ├─ [636.5 - 652.5]
      ├─ [652.5 - 668.6]
      ├─ [668.6 - 684.6]
      ├─ [684.6 - 700.6]
      ├─ [700.6 - 716.6]
      ├─ [716.6 - 732.6]
      ├─ [732.6 - 748.6]
      ├─ [748.6 - 764.6]
      ├─ [764.6 - 780.6]
      ├─ [780.6 - 796.6]
      ├─ [796.6 - 812.6]
      ├─ [812.6 - 828.6]
      ├─ [828.6 - 844.6]
      ├─ [844.6 - 860.6]
      ├─ [860.6 - 876.6]
      ├─ [876.6 - 892.7]
      ├─ [892.7 - 908.7]
      ├─ [908.7 - 924.7]
      ├─ [924.7 - 940.7]
      ├─ [940.7 - 956.7]
      ├─ [956.7 - 972.7]
      └─ [972.7 - 988.7]

[END-SETUP]

[BEGIN-LOG]
INFO:    [16/08/2023 23:08:17] -> Initializing Pipeline...
INFO:    [16/08/2023 23:08:17] -> Preprocessing Run #1 of 12...
INFO:    [16/08/2023 23:08:17] -> Searching DIA with Pulsar...
INFO:    [16/08/2023 23:08:20] -> Initialize Pipeline...
INFO:    [16/08/2023 23:08:20] -> Initialize Pipeline
INFO:    [16/08/2023 23:08:37] -> Initialize Pipeline...
INFO:    [16/08/2023 23:08:37] -> Creating Experiment Environment
INFO:    [16/08/2023 23:08:37] -> SuperRun 1/12: Initializing (20230809_AST1_EVO5_ZY_Hela_SCP_EvoCHIP_1Cell_40SPD_16Th24ms_01.raw)
INFO:    [16/08/2023 23:08:37] -> Run 1/12: Organizing Data from Run
INFO:    [16/08/2023 23:08:37] -> Run 1/12: Creating Calibration Search Space...
INFO:    [16/08/2023 23:08:39] -> Run 1/12: Creating Search Space...
INFO:    [16/08/2023 23:08:39] -> Size of search space [MB]: 0
INFO:    [16/08/2023 23:08:39] -> Number of IMPGs in search space: 0
INFO:    [16/08/2023 23:08:39] -> Run 1/12: MS2 Index Generation
INFO:    [16/08/2023 23:08:40] -> MS2 Index Generation Time: 1.52s
INFO:    [16/08/2023 23:08:40] -> Run 1/12: Method-Specific Pre-Processing...
INFO:    [16/08/2023 23:08:42] -> Initializing...
INFO:    [16/08/2023 23:09:25] -> Finalizing HTRMS File...
INFO:    [16/08/2023 23:11:21] -> Processed in 2.7m
INFO:    [16/08/2023 23:11:25] -> Done
INFO:    [16/08/2023 23:11:25] -> Run 1/12: Process Raw File...
INFO:    [16/08/2023 23:12:14] -> Run 1/12: Preparing Partitions...
INFO:    [16/08/2023 23:12:14] -> Part 1/1 - Run 1/12: Preparing Calibration Searches...
INFO:    [16/08/2023 23:12:16] -> Part 1/1 - Run 1/12: First Pass Calibration Search...
INFO:    [16/08/2023 23:12:19] -> Part 1/1 - Run 1/12: Calibration Search...
INFO:    [16/08/2023 23:12:27] -> The number of PSMs identified during calibration with FDR <= 0.01 is 102 [8s]
WARNING: [16/08/2023 23:12:28] -> Too little datapoints for MS1 tolerance prediction
INFO:    [16/08/2023 23:12:28] -> Part 1/1 - Run 1/12: Preparing Main Search...
INFO:    [16/08/2023 23:12:29] -> Part 1/1 - Run 1/12: Main Search...
INFO:    [16/08/2023 23:13:47] -> Extracting 32387 MS1 XICs
INFO:    [16/08/2023 23:13:57] -> Run 1/12: Cleaning Up Run..
INFO:    [16/08/2023 23:13:57] -> SuperRun 2/12: Initializing (20230809_AST1_EVO5_ZY_Hela_SCP_EvoCHIP_1Cell_40SPD_16Th24ms_02.raw)
INFO:    [16/08/2023 23:13:57] -> Run 2/12: Organizing Data from Run
INFO:    [16/08/2023 23:13:57] -> Run 2/12: Creating Calibration Search Space...
INFO:    [16/08/2023 23:13:57] -> Run 2/12: Creating Search Space...
INFO:    [16/08/2023 23:13:57] -> Size of search space [MB]: 0
INFO:    [16/08/2023 23:13:57] -> Number of IMPGs in search space: 0
INFO:    [16/08/2023 23:13:57] -> Run 2/12: MS2 Index Generation
INFO:    [16/08/2023 23:13:59] -> MS2 Index Generation Time: 1.6s
INFO:    [16/08/2023 23:13:59] -> Run 2/12: Method-Specific Pre-Processing...
INFO:    [16/08/2023 23:14:01] -> Initializing...
INFO:    [16/08/2023 23:14:53] -> Finalizing HTRMS File...
INFO:    [16/08/2023 23:17:59] -> Processed in 4m
INFO:    [16/08/2023 23:18:03] -> Done
INFO:    [16/08/2023 23:18:03] -> Run 2/12: Process Raw File...
INFO:    [16/08/2023 23:19:16] -> Run 2/12: Preparing Partitions...
INFO:    [16/08/2023 23:19:16] -> Part 1/1 - Run 2/12: Preparing Calibration Searches...
INFO:    [16/08/2023 23:19:18] -> Part 1/1 - Run 2/12: First Pass Calibration Search...
INFO:    [16/08/2023 23:19:30] -> Part 1/1 - Run 2/12: Calibration Search...
INFO:    [16/08/2023 23:20:12] -> The number of PSMs identified during calibration with FDR <= 0.01 is 4017 [41.8s]
INFO:    [16/08/2023 23:20:30] -> Part 1/1 - Run 2/12: Preparing Main Search...
INFO:    [16/08/2023 23:20:32] -> Part 1/1 - Run 2/12: Main Search...
INFO:    [16/08/2023 23:24:43] -> Extracting 93016 MS1 XICs
INFO:    [16/08/2023 23:25:13] -> Run 2/12: Cleaning Up Run..
INFO:    [16/08/2023 23:25:13] -> SuperRun 3/12: Initializing (20230809_AST1_EVO5_ZY_Hela_SCP_EvoCHIP_1Cell_40SPD_16Th24ms_03.raw)
INFO:    [16/08/2023 23:25:13] -> Run 3/12: Organizing Data from Run
INFO:    [16/08/2023 23:25:13] -> Run 3/12: Creating Calibration Search Space...
INFO:    [16/08/2023 23:25:13] -> Run 3/12: Creating Search Space...
INFO:    [16/08/2023 23:25:13] -> Size of search space [MB]: 0
INFO:    [16/08/2023 23:25:13] -> Number of IMPGs in search space: 0
INFO:    [16/08/2023 23:25:13] -> Run 3/12: MS2 Index Generation
INFO:    [16/08/2023 23:25:14] -> MS2 Index Generation Time: 1.51s
INFO:    [16/08/2023 23:25:14] -> Run 3/12: Method-Specific Pre-Processing...
INFO:    [16/08/2023 23:25:16] -> Initializing...
INFO:    [16/08/2023 23:26:09] -> Finalizing HTRMS File...
INFO:    [16/08/2023 23:29:21] -> Processed in 4.1m
INFO:    [16/08/2023 23:29:25] -> Done
INFO:    [16/08/2023 23:29:25] -> Run 3/12: Process Raw File...
INFO:    [16/08/2023 23:30:38] -> Run 3/12: Preparing Partitions...
INFO:    [16/08/2023 23:30:38] -> Part 1/1 - Run 3/12: Preparing Calibration Searches...
INFO:    [16/08/2023 23:30:39] -> Part 1/1 - Run 3/12: First Pass Calibration Search...
INFO:    [16/08/2023 23:30:49] -> Part 1/1 - Run 3/12: Calibration Search...
INFO:    [16/08/2023 23:31:36] -> The number of PSMs identified during calibration with FDR <= 0.01 is 3719 [46.5s]
INFO:    [16/08/2023 23:31:57] -> Part 1/1 - Run 3/12: Preparing Main Search...
INFO:    [16/08/2023 23:31:58] -> Part 1/1 - Run 3/12: Main Search...
INFO:    [16/08/2023 23:35:30] -> Extracting 79798 MS1 XICs
INFO:    [16/08/2023 23:35:57] -> Run 3/12: Cleaning Up Run..
INFO:    [16/08/2023 23:35:57] -> SuperRun 4/12: Initializing (20230809_AST1_EVO5_ZY_Hela_SCP_EvoCHIP_1Cell_40SPD_16Th24ms_04.raw)
INFO:    [16/08/2023 23:35:57] -> Run 4/12: Organizing Data from Run
INFO:    [16/08/2023 23:35:57] -> Run 4/12: Creating Calibration Search Space...
INFO:    [16/08/2023 23:35:57] -> Run 4/12: Creating Search Space...
INFO:    [16/08/2023 23:35:57] -> Size of search space [MB]: 0
INFO:    [16/08/2023 23:35:57] -> Number of IMPGs in search space: 0
INFO:    [16/08/2023 23:35:57] -> Run 4/12: MS2 Index Generation
INFO:    [16/08/2023 23:35:59] -> MS2 Index Generation Time: 1.78s
INFO:    [16/08/2023 23:35:59] -> Run 4/12: Method-Specific Pre-Processing...
INFO:    [16/08/2023 23:36:01] -> Initializing...
INFO:    [16/08/2023 23:36:54] -> Finalizing HTRMS File...
INFO:    [16/08/2023 23:39:54] -> Processed in 3.9m
INFO:    [16/08/2023 23:39:57] -> Done
INFO:    [16/08/2023 23:39:57] -> Run 4/12: Process Raw File...
INFO:    [16/08/2023 23:40:56] -> Run 4/12: Preparing Partitions...
INFO:    [16/08/2023 23:40:56] -> Part 1/1 - Run 4/12: Preparing Calibration Searches...
INFO:    [16/08/2023 23:40:57] -> Part 1/1 - Run 4/12: First Pass Calibration Search...
INFO:    [16/08/2023 23:41:03] -> Part 1/1 - Run 4/12: Calibration Search...
INFO:    [16/08/2023 23:41:21] -> The number of PSMs identified during calibration with FDR <= 0.01 is 815 [18.3s]
INFO:    [16/08/2023 23:41:23] -> Part 1/1 - Run 4/12: Preparing Main Search...
INFO:    [16/08/2023 23:41:24] -> Part 1/1 - Run 4/12: Main Search...
INFO:    [16/08/2023 23:43:19] -> Extracting 93468 MS1 XICs
INFO:    [16/08/2023 23:43:47] -> Run 4/12: Cleaning Up Run..
INFO:    [16/08/2023 23:43:47] -> SuperRun 5/12: Initializing (20230809_AST1_EVO5_ZY_Hela_SCP_EvoCHIP_1Cell_40SPD_16Th24ms_05.raw)
INFO:    [16/08/2023 23:43:47] -> Run 5/12: Organizing Data from Run
INFO:    [16/08/2023 23:43:47] -> Run 5/12: Creating Calibration Search Space...
INFO:    [16/08/2023 23:43:47] -> Run 5/12: Creating Search Space...
INFO:    [16/08/2023 23:43:47] -> Size of search space [MB]: 0
INFO:    [16/08/2023 23:43:47] -> Number of IMPGs in search space: 0
INFO:    [16/08/2023 23:43:47] -> Run 5/12: MS2 Index Generation
INFO:    [16/08/2023 23:43:49] -> MS2 Index Generation Time: 1.46s
INFO:    [16/08/2023 23:43:49] -> Run 5/12: Method-Specific Pre-Processing...
INFO:    [16/08/2023 23:43:51] -> Initializing...
INFO:    [16/08/2023 23:44:42] -> Finalizing HTRMS File...
INFO:    [16/08/2023 23:47:40] -> Processed in 3.8m
INFO:    [16/08/2023 23:47:44] -> Done
INFO:    [16/08/2023 23:47:44] -> Run 5/12: Process Raw File...
INFO:    [16/08/2023 23:48:59] -> Run 5/12: Preparing Partitions...
INFO:    [16/08/2023 23:48:59] -> Part 1/1 - Run 5/12: Preparing Calibration Searches...
INFO:    [16/08/2023 23:49:00] -> Part 1/1 - Run 5/12: First Pass Calibration Search...
INFO:    [16/08/2023 23:49:12] -> Part 1/1 - Run 5/12: Calibration Search...
INFO:    [16/08/2023 23:49:57] -> The number of PSMs identified during calibration with FDR <= 0.01 is 2520 [45.2s]
INFO:    [16/08/2023 23:50:14] -> Part 1/1 - Run 5/12: Preparing Main Search...
INFO:    [16/08/2023 23:50:16] -> Part 1/1 - Run 5/12: Main Search...
INFO:    [16/08/2023 23:54:19] -> Extracting 66383 MS1 XICs
INFO:    [16/08/2023 23:54:42] -> Run 5/12: Cleaning Up Run..
INFO:    [16/08/2023 23:54:42] -> SuperRun 6/12: Initializing (20230809_AST1_EVO5_ZY_Hela_SCP_EvoCHIP_1Cell_40SPD_16Th24ms_06.raw)
INFO:    [16/08/2023 23:54:42] -> Run 6/12: Organizing Data from Run
INFO:    [16/08/2023 23:54:42] -> Run 6/12: Creating Calibration Search Space...
INFO:    [16/08/2023 23:54:42] -> Run 6/12: Creating Search Space...
INFO:    [16/08/2023 23:54:42] -> Size of search space [MB]: 0
INFO:    [16/08/2023 23:54:42] -> Number of IMPGs in search space: 0
INFO:    [16/08/2023 23:54:42] -> Run 6/12: MS2 Index Generation
INFO:    [16/08/2023 23:54:43] -> MS2 Index Generation Time: 1.46s
INFO:    [16/08/2023 23:54:43] -> Run 6/12: Method-Specific Pre-Processing...
INFO:    [16/08/2023 23:54:45] -> Initializing...
INFO:    [16/08/2023 23:55:40] -> Finalizing HTRMS File...
INFO:    [16/08/2023 23:58:34] -> Processed in 3.8m
INFO:    [16/08/2023 23:58:38] -> Done
INFO:    [16/08/2023 23:58:38] -> Run 6/12: Process Raw File...
INFO:    [17/08/2023 00:00:02] -> Run 6/12: Preparing Partitions...
INFO:    [17/08/2023 00:00:02] -> Part 1/1 - Run 6/12: Preparing Calibration Searches...
INFO:    [17/08/2023 00:00:03] -> Part 1/1 - Run 6/12: First Pass Calibration Search...
INFO:    [17/08/2023 00:00:13] -> Part 1/1 - Run 6/12: Calibration Search...
INFO:    [17/08/2023 00:01:15] -> The number of PSMs identified during calibration with FDR <= 0.01 is 4456 [1m]
INFO:    [17/08/2023 00:01:30] -> Part 1/1 - Run 6/12: Preparing Main Search...
INFO:    [17/08/2023 00:01:32] -> Part 1/1 - Run 6/12: Main Search...
INFO:    [17/08/2023 00:07:21] -> Extracting 114494 MS1 XICs
INFO:    [17/08/2023 00:07:57] -> Run 6/12: Cleaning Up Run..
INFO:    [17/08/2023 00:07:57] -> SuperRun 7/12: Initializing (20230809_AST1_EVO5_ZY_Hela_SCP_EvoCHIP_1Cell_40SPD_16Th24ms_07.raw)
INFO:    [17/08/2023 00:07:57] -> Run 7/12: Organizing Data from Run
INFO:    [17/08/2023 00:07:57] -> Run 7/12: Creating Calibration Search Space...
INFO:    [17/08/2023 00:07:57] -> Run 7/12: Creating Search Space...
INFO:    [17/08/2023 00:07:57] -> Size of search space [MB]: 0
INFO:    [17/08/2023 00:07:57] -> Number of IMPGs in search space: 0
INFO:    [17/08/2023 00:07:57] -> Run 7/12: MS2 Index Generation
INFO:    [17/08/2023 00:07:59] -> MS2 Index Generation Time: 1.47s
INFO:    [17/08/2023 00:07:59] -> Run 7/12: Method-Specific Pre-Processing...
INFO:    [17/08/2023 00:08:01] -> Initializing...
INFO:    [17/08/2023 00:08:54] -> Finalizing HTRMS File...
INFO:    [17/08/2023 00:11:59] -> Processed in 4m
INFO:    [17/08/2023 00:12:03] -> Done
INFO:    [17/08/2023 00:12:03] -> Run 7/12: Process Raw File...
INFO:    [17/08/2023 00:13:19] -> Run 7/12: Preparing Partitions...
INFO:    [17/08/2023 00:13:19] -> Part 1/1 - Run 7/12: Preparing Calibration Searches...
INFO:    [17/08/2023 00:13:20] -> Part 1/1 - Run 7/12: First Pass Calibration Search...
INFO:    [17/08/2023 00:13:30] -> Part 1/1 - Run 7/12: Calibration Search...
INFO:    [17/08/2023 00:14:19] -> The number of PSMs identified during calibration with FDR <= 0.01 is 2830 [48.2s]
INFO:    [17/08/2023 00:14:41] -> Part 1/1 - Run 7/12: Preparing Main Search...
INFO:    [17/08/2023 00:14:43] -> Part 1/1 - Run 7/12: Main Search...
INFO:    [17/08/2023 00:19:13] -> Extracting 91637 MS1 XICs
INFO:    [17/08/2023 00:19:42] -> Run 7/12: Cleaning Up Run..
INFO:    [17/08/2023 00:19:42] -> SuperRun 8/12: Initializing (20230809_AST1_EVO5_ZY_Hela_SCP_EvoCHIP_1Cell_40SPD_16Th24ms_08.raw)
INFO:    [17/08/2023 00:19:42] -> Run 8/12: Organizing Data from Run
INFO:    [17/08/2023 00:19:42] -> Run 8/12: Creating Calibration Search Space...
INFO:    [17/08/2023 00:19:43] -> Run 8/12: Creating Search Space...
INFO:    [17/08/2023 00:19:43] -> Size of search space [MB]: 0
INFO:    [17/08/2023 00:19:43] -> Number of IMPGs in search space: 0
INFO:    [17/08/2023 00:19:43] -> Run 8/12: MS2 Index Generation
INFO:    [17/08/2023 00:19:44] -> MS2 Index Generation Time: 1.55s
INFO:    [17/08/2023 00:19:44] -> Run 8/12: Method-Specific Pre-Processing...
INFO:    [17/08/2023 00:19:46] -> Initializing...
INFO:    [17/08/2023 00:20:36] -> Finalizing HTRMS File...
INFO:    [17/08/2023 00:23:15] -> Processed in 3.5m
INFO:    [17/08/2023 00:23:18] -> Done
INFO:    [17/08/2023 00:23:18] -> Run 8/12: Process Raw File...
INFO:    [17/08/2023 00:24:25] -> Run 8/12: Preparing Partitions...
INFO:    [17/08/2023 00:24:25] -> Part 1/1 - Run 8/12: Preparing Calibration Searches...
INFO:    [17/08/2023 00:24:26] -> Part 1/1 - Run 8/12: First Pass Calibration Search...
INFO:    [17/08/2023 00:24:35] -> Part 1/1 - Run 8/12: Calibration Search...
INFO:    [17/08/2023 00:25:14] -> The number of PSMs identified during calibration with FDR <= 0.01 is 2688 [38.5s]
INFO:    [17/08/2023 00:25:37] -> Part 1/1 - Run 8/12: Preparing Main Search...
INFO:    [17/08/2023 00:25:39] -> Part 1/1 - Run 8/12: Main Search...
INFO:    [17/08/2023 00:29:11] -> Extracting 78430 MS1 XICs
INFO:    [17/08/2023 00:29:35] -> Run 8/12: Cleaning Up Run..
INFO:    [17/08/2023 00:29:35] -> SuperRun 9/12: Initializing (20230809_AST1_EVO5_ZY_Hela_SCP_EvoCHIP_1Cell_40SPD_16Th24ms_09.raw)
INFO:    [17/08/2023 00:29:35] -> Run 9/12: Organizing Data from Run
INFO:    [17/08/2023 00:29:35] -> Run 9/12: Creating Calibration Search Space...
INFO:    [17/08/2023 00:29:35] -> Run 9/12: Creating Search Space...
INFO:    [17/08/2023 00:29:35] -> Size of search space [MB]: 0
INFO:    [17/08/2023 00:29:35] -> Number of IMPGs in search space: 0
INFO:    [17/08/2023 00:29:35] -> Run 9/12: MS2 Index Generation
INFO:    [17/08/2023 00:29:37] -> MS2 Index Generation Time: 1.82s
INFO:    [17/08/2023 00:29:37] -> Run 9/12: Method-Specific Pre-Processing...
INFO:    [17/08/2023 00:29:39] -> Initializing...
INFO:    [17/08/2023 00:30:31] -> Finalizing HTRMS File...
INFO:    [17/08/2023 00:33:09] -> Processed in 3.5m
INFO:    [17/08/2023 00:33:12] -> Done
INFO:    [17/08/2023 00:33:12] -> Run 9/12: Process Raw File...
INFO:    [17/08/2023 00:34:25] -> Run 9/12: Preparing Partitions...
INFO:    [17/08/2023 00:34:25] -> Part 1/1 - Run 9/12: Preparing Calibration Searches...
INFO:    [17/08/2023 00:34:27] -> Part 1/1 - Run 9/12: First Pass Calibration Search...
INFO:    [17/08/2023 00:34:36] -> Part 1/1 - Run 9/12: Calibration Search...
INFO:    [17/08/2023 00:35:24] -> The number of PSMs identified during calibration with FDR <= 0.01 is 3521 [47.1s]
INFO:    [17/08/2023 00:35:43] -> Part 1/1 - Run 9/12: Preparing Main Search...
INFO:    [17/08/2023 00:35:45] -> Part 1/1 - Run 9/12: Main Search...
INFO:    [17/08/2023 00:40:47] -> Extracting 99608 MS1 XICs
INFO:    [17/08/2023 00:41:17] -> Run 9/12: Cleaning Up Run..
INFO:    [17/08/2023 00:41:17] -> SuperRun 10/12: Initializing (20230809_AST1_EVO5_ZY_Hela_SCP_EvoCHIP_1Cell_40SPD_16Th24ms_10.raw)
INFO:    [17/08/2023 00:41:17] -> Run 10/12: Organizing Data from Run
INFO:    [17/08/2023 00:41:17] -> Run 10/12: Creating Calibration Search Space...
INFO:    [17/08/2023 00:41:17] -> Run 10/12: Creating Search Space...
INFO:    [17/08/2023 00:41:17] -> Size of search space [MB]: 0
INFO:    [17/08/2023 00:41:17] -> Number of IMPGs in search space: 0
INFO:    [17/08/2023 00:41:17] -> Run 10/12: MS2 Index Generation
INFO:    [17/08/2023 00:41:19] -> MS2 Index Generation Time: 1.87s
INFO:    [17/08/2023 00:41:19] -> Run 10/12: Method-Specific Pre-Processing...
INFO:    [17/08/2023 00:41:21] -> Initializing...
INFO:    [17/08/2023 00:42:13] -> Finalizing HTRMS File...
INFO:    [17/08/2023 00:44:58] -> Processed in 3.6m
INFO:    [17/08/2023 00:45:02] -> Done
INFO:    [17/08/2023 00:45:02] -> Run 10/12: Process Raw File...
INFO:    [17/08/2023 00:46:25] -> Run 10/12: Preparing Partitions...
INFO:    [17/08/2023 00:46:25] -> Part 1/1 - Run 10/12: Preparing Calibration Searches...
INFO:    [17/08/2023 00:46:26] -> Part 1/1 - Run 10/12: First Pass Calibration Search...
INFO:    [17/08/2023 00:46:36] -> Part 1/1 - Run 10/12: Calibration Search...
INFO:    [17/08/2023 00:47:35] -> The number of PSMs identified during calibration with FDR <= 0.01 is 4833 [59s]
INFO:    [17/08/2023 00:47:56] -> Part 1/1 - Run 10/12: Preparing Main Search...
INFO:    [17/08/2023 00:47:58] -> Part 1/1 - Run 10/12: Main Search...
INFO:    [17/08/2023 00:53:21] -> Extracting 99087 MS1 XICs
INFO:    [17/08/2023 00:53:52] -> Run 10/12: Cleaning Up Run..
INFO:    [17/08/2023 00:53:52] -> SuperRun 11/12: Initializing (20230809_AST1_EVO5_ZY_Hela_SCP_EvoCHIP_1Cell_40SPD_16Th24ms_11.raw)
INFO:    [17/08/2023 00:53:52] -> Run 11/12: Organizing Data from Run
INFO:    [17/08/2023 00:53:52] -> Run 11/12: Creating Calibration Search Space...
INFO:    [17/08/2023 00:53:52] -> Run 11/12: Creating Search Space...
INFO:    [17/08/2023 00:53:52] -> Size of search space [MB]: 0
INFO:    [17/08/2023 00:53:52] -> Number of IMPGs in search space: 0
INFO:    [17/08/2023 00:53:52] -> Run 11/12: MS2 Index Generation
INFO:    [17/08/2023 00:53:53] -> MS2 Index Generation Time: 1.47s
INFO:    [17/08/2023 00:53:53] -> Run 11/12: Method-Specific Pre-Processing...
INFO:    [17/08/2023 00:53:55] -> Initializing...
INFO:    [17/08/2023 00:54:51] -> Finalizing HTRMS File...
INFO:    [17/08/2023 00:57:44] -> Processed in 3.8m
INFO:    [17/08/2023 00:57:47] -> Done
INFO:    [17/08/2023 00:57:47] -> Run 11/12: Process Raw File...
INFO:    [17/08/2023 00:59:06] -> Run 11/12: Preparing Partitions...
INFO:    [17/08/2023 00:59:06] -> Part 1/1 - Run 11/12: Preparing Calibration Searches...
INFO:    [17/08/2023 00:59:07] -> Part 1/1 - Run 11/12: First Pass Calibration Search...
INFO:    [17/08/2023 00:59:17] -> Part 1/1 - Run 11/12: Calibration Search...
INFO:    [17/08/2023 01:00:13] -> The number of PSMs identified during calibration with FDR <= 0.01 is 3313 [56.3s]
INFO:    [17/08/2023 01:00:31] -> Part 1/1 - Run 11/12: Preparing Main Search...
INFO:    [17/08/2023 01:00:33] -> Part 1/1 - Run 11/12: Main Search...
INFO:    [17/08/2023 01:05:43] -> Extracting 104695 MS1 XICs
INFO:    [17/08/2023 01:06:17] -> Run 11/12: Cleaning Up Run..
INFO:    [17/08/2023 01:06:17] -> SuperRun 12/12: Initializing (20230809_AST1_EVO5_ZY_Hela_SCP_EvoCHIP_1Cell_40SPD_16Th24ms_12.raw)
INFO:    [17/08/2023 01:06:17] -> Run 12/12: Organizing Data from Run
INFO:    [17/08/2023 01:06:17] -> Run 12/12: Creating Calibration Search Space...
INFO:    [17/08/2023 01:06:17] -> Run 12/12: Creating Search Space...
INFO:    [17/08/2023 01:06:17] -> Size of search space [MB]: 0
INFO:    [17/08/2023 01:06:17] -> Number of IMPGs in search space: 0
INFO:    [17/08/2023 01:06:17] -> Run 12/12: MS2 Index Generation
INFO:    [17/08/2023 01:06:19] -> MS2 Index Generation Time: 1.71s
INFO:    [17/08/2023 01:06:19] -> Run 12/12: Method-Specific Pre-Processing...
INFO:    [17/08/2023 01:06:21] -> Initializing...
INFO:    [17/08/2023 01:07:12] -> Finalizing HTRMS File...
INFO:    [17/08/2023 01:09:27] -> Processed in 3.1m
INFO:    [17/08/2023 01:09:30] -> Done
INFO:    [17/08/2023 01:09:30] -> Run 12/12: Process Raw File...
INFO:    [17/08/2023 01:10:36] -> Run 12/12: Preparing Partitions...
INFO:    [17/08/2023 01:10:36] -> Part 1/1 - Run 12/12: Preparing Calibration Searches...
INFO:    [17/08/2023 01:10:38] -> Part 1/1 - Run 12/12: First Pass Calibration Search...
INFO:    [17/08/2023 01:10:47] -> Part 1/1 - Run 12/12: Calibration Search...
INFO:    [17/08/2023 01:11:23] -> The number of PSMs identified during calibration with FDR <= 0.01 is 2648 [36.5s]
INFO:    [17/08/2023 01:11:47] -> Part 1/1 - Run 12/12: Preparing Main Search...
INFO:    [17/08/2023 01:11:49] -> Part 1/1 - Run 12/12: Main Search...
INFO:    [17/08/2023 01:15:50] -> Extracting 81719 MS1 XICs
INFO:    [17/08/2023 01:16:15] -> Run 12/12: Cleaning Up Run..
INFO:    [17/08/2023 01:16:22] -> Remove Aborted Runs (if any) from the Experiment...
INFO:    [17/08/2023 01:16:22] -> Score Post-Processing
INFO:    [17/08/2023 01:17:32] -> Score Post-Processing: 1.17m
INFO:    [17/08/2023 01:17:32] -> PSM FDR...
INFO:    [17/08/2023 01:18:02] -> PSM FDR: 30.2s
INFO:    [17/08/2023 01:18:02] -> Converting to non-redundant data structure...
INFO:    [17/08/2023 01:18:09] -> Performing Peptide FDR...
INFO:    [17/08/2023 01:18:11] -> Performing Protein Inference...
INFO:    [17/08/2023 01:18:12] -> Performing Protein FDR...
INFO:    [17/08/2023 01:18:13] -> Calculating Result Values at Run and Experiment Level...
INFO:    [17/08/2023 01:18:17] -> Pulsar identified 206449 PSMs, 11591 stripped sequences, 13110 peptide precursors, 1867 protein groups.
INFO:    [17/08/2023 01:18:17] -> Selecting Data For Quantification...
INFO:    [17/08/2023 01:18:17] -> Calculating Quantities...
INFO:    [17/08/2023 01:18:23] -> Calculating Protein Group Quantities using MaxLFQ Algorithm...
INFO:    [17/08/2023 01:18:25] -> Collapsing PTM-Locations...
INFO:    [17/08/2023 01:18:25] -> Summarizing Fractions...
INFO:    [17/08/2023 01:18:25] -> Identifying Calibration Peptides...
INFO:    [17/08/2023 01:18:25] -> iRT Calibration...
INFO:    [17/08/2023 01:18:30] -> Performing directDIA+ search...
INFO:    [17/08/2023 01:19:13] -> Generating directDIA+ search space
INFO:    [17/08/2023 01:23:10] -> directDIA+ search: 20230809_AST1_EVO5_ZY_Hela_SCP_EvoCHIP_1Cell_40SPD_16Th24ms_01.raw
INFO:    [17/08/2023 01:24:42] -> directDIA+ search: 20230809_AST1_EVO5_ZY_Hela_SCP_EvoCHIP_1Cell_40SPD_16Th24ms_02.raw
INFO:    [17/08/2023 01:26:52] -> directDIA+ search: 20230809_AST1_EVO5_ZY_Hela_SCP_EvoCHIP_1Cell_40SPD_16Th24ms_03.raw
INFO:    [17/08/2023 01:29:02] -> directDIA+ search: 20230809_AST1_EVO5_ZY_Hela_SCP_EvoCHIP_1Cell_40SPD_16Th24ms_04.raw
INFO:    [17/08/2023 01:31:08] -> directDIA+ search: 20230809_AST1_EVO5_ZY_Hela_SCP_EvoCHIP_1Cell_40SPD_16Th24ms_05.raw
INFO:    [17/08/2023 01:33:16] -> directDIA+ search: 20230809_AST1_EVO5_ZY_Hela_SCP_EvoCHIP_1Cell_40SPD_16Th24ms_06.raw
INFO:    [17/08/2023 01:35:44] -> directDIA+ search: 20230809_AST1_EVO5_ZY_Hela_SCP_EvoCHIP_1Cell_40SPD_16Th24ms_07.raw
INFO:    [17/08/2023 01:37:58] -> directDIA+ search: 20230809_AST1_EVO5_ZY_Hela_SCP_EvoCHIP_1Cell_40SPD_16Th24ms_08.raw
INFO:    [17/08/2023 01:39:55] -> directDIA+ search: 20230809_AST1_EVO5_ZY_Hela_SCP_EvoCHIP_1Cell_40SPD_16Th24ms_09.raw
INFO:    [17/08/2023 01:42:02] -> directDIA+ search: 20230809_AST1_EVO5_ZY_Hela_SCP_EvoCHIP_1Cell_40SPD_16Th24ms_10.raw
INFO:    [17/08/2023 01:44:17] -> directDIA+ search: 20230809_AST1_EVO5_ZY_Hela_SCP_EvoCHIP_1Cell_40SPD_16Th24ms_11.raw
INFO:    [17/08/2023 01:46:37] -> directDIA+ search: 20230809_AST1_EVO5_ZY_Hela_SCP_EvoCHIP_1Cell_40SPD_16Th24ms_12.raw
INFO:    [17/08/2023 01:48:28] -> Performing  directDIA+  Post Processing...
INFO:    [17/08/2023 01:48:33] -> Writing experiment store..
INFO:    [17/08/2023 01:48:45] -> Assigning iRT Source...
INFO:    [17/08/2023 01:48:45] -> Calculating iRT...
INFO:    [17/08/2023 01:48:46] -> Summarizing Identifications
INFO:    [17/08/2023 01:48:47] -> Number of decoys going through Genesis: 0 (0 %)
INFO:    [17/08/2023 01:48:49] -> Number of decoys going through Genesis: 0 (0 %)
INFO:    [17/08/2023 01:48:52] -> Number of decoys going through Genesis: 0 (0 %)
INFO:    [17/08/2023 01:48:55] -> Number of decoys going through Genesis: 0 (0 %)
INFO:    [17/08/2023 01:48:58] -> Number of decoys going through Genesis: 0 (0 %)
INFO:    [17/08/2023 01:49:01] -> Number of decoys going through Genesis: 0 (0 %)
INFO:    [17/08/2023 01:49:03] -> Number of decoys going through Genesis: 0 (0 %)
INFO:    [17/08/2023 01:49:06] -> Number of decoys going through Genesis: 0 (0 %)
INFO:    [17/08/2023 01:49:09] -> Number of decoys going through Genesis: 0 (0 %)
INFO:    [17/08/2023 01:49:12] -> Number of decoys going through Genesis: 0 (0 %)
INFO:    [17/08/2023 01:49:14] -> Number of decoys going through Genesis: 0 (0 %)
INFO:    [17/08/2023 01:49:18] -> Number of decoys going through Genesis: 0 (0 %)
INFO:    [17/08/2023 01:49:45] -> Identifiying Significant Precursors...
INFO:    [17/08/2023 01:49:53] -> Predicting Ion Mobility
INFO:    [17/08/2023 01:50:02] -> Calculating Median iRT
INFO:    [17/08/2023 01:50:02] -> Building BGS Protein Grouping...
INFO:    [17/08/2023 01:50:03] -> Digesting Fasta...
INFO:    [17/08/2023 01:50:03] -> Annotating Proteins...
INFO:    [17/08/2023 01:50:03] -> Grouping Proteins...
INFO:    [17/08/2023 01:50:03] -> Calculating Run Summary Statistics...
INFO:    [17/08/2023 01:50:16] -> Building Consensus Fragment Spectra...
INFO:    [17/08/2023 01:50:36] -> Selecting best fragment ions
INFO:    [17/08/2023 01:51:45] -> Cleaning Up Experiment...
INFO:    [17/08/2023 01:51:45] -> Initializing Experiment...
INFO:    [17/08/2023 01:51:45] -> Loading Spectral Libraries...
INFO:    [17/08/2023 01:52:01] -> Initialize Scoring...
INFO:    [17/08/2023 01:52:01] -> Generating Scan Map...
INFO:    [17/08/2023 01:52:01] -> Initializing Workpackages...
INFO:    [17/08/2023 01:52:01] -> Performing Basic Calibration...
INFO:    [17/08/2023 01:52:02] -> Calibration successful
INFO:    [17/08/2023 01:52:02] -> Identifying Calibration Peptides...
INFO:    [17/08/2023 01:52:02] -> Calibration successful
INFO:    [17/08/2023 01:52:02] -> Correcting Gradient Fine Structure...
INFO:    [17/08/2023 01:52:05] -> Initializing Pipeline...
INFO:    [17/08/2023 01:52:05] -> Preprocessing Run #1 of 12...
INFO:    [17/08/2023 01:52:05] -> Initialize Scoring...
INFO:    [17/08/2023 01:52:05] -> Extracting Ion Currents...
INFO:    [17/08/2023 01:52:17] -> Machine Learning...
INFO:    [17/08/2023 01:52:18] -> Pipeline executed in 13.43s - Current Experiment had 0 Warnings and 0 Errors.
INFO:    [17/08/2023 01:52:19] -> Calibration successful
INFO:    [17/08/2023 01:52:22] -> Initializing Pipeline...
INFO:    [17/08/2023 01:52:22] -> Preprocessing Run #1 of 12...
INFO:    [17/08/2023 01:52:22] -> Initialize Scoring...
INFO:    [17/08/2023 01:52:22] -> Extracting Ion Currents...
INFO:    [17/08/2023 01:52:38] -> Machine Learning...
INFO:    [17/08/2023 01:52:41] -> Pipeline executed in 18.87s - Current Experiment had 0 Warnings and 0 Errors.
INFO:    [17/08/2023 01:52:47] -> Calibration successful
INFO:    [17/08/2023 01:52:50] -> Initializing Pipeline...
INFO:    [17/08/2023 01:52:50] -> Preprocessing Run #1 of 12...
INFO:    [17/08/2023 01:52:50] -> Initialize Scoring...
INFO:    [17/08/2023 01:52:50] -> Extracting Ion Currents...
INFO:    [17/08/2023 01:53:15] -> Machine Learning...
INFO:    [17/08/2023 01:53:21] -> Pipeline executed in 31.03s - Current Experiment had 0 Warnings and 0 Errors.
INFO:    [17/08/2023 01:53:23] -> Calibration successful
INFO:    [17/08/2023 01:53:23] -> Initialize Scoring...
INFO:    [17/08/2023 01:53:23] -> Preprocessing Run #2 of 12...
INFO:    [17/08/2023 01:53:23] -> Searching DIA with Pulsar...
INFO:    [17/08/2023 01:53:23] -> Initializing Experiment...
INFO:    [17/08/2023 01:53:23] -> Loading Spectral Libraries...
INFO:    [17/08/2023 01:53:23] -> Initialize Scoring...
INFO:    [17/08/2023 01:53:23] -> Generating Scan Map...
INFO:    [17/08/2023 01:53:23] -> Initializing Workpackages...
INFO:    [17/08/2023 01:53:23] -> Performing Basic Calibration...
INFO:    [17/08/2023 01:53:24] -> Calibration successful
INFO:    [17/08/2023 01:53:24] -> Identifying Calibration Peptides...
INFO:    [17/08/2023 01:53:24] -> Calibration successful
INFO:    [17/08/2023 01:53:24] -> Correcting Gradient Fine Structure...
INFO:    [17/08/2023 01:53:27] -> Initializing Pipeline...
INFO:    [17/08/2023 01:53:27] -> Preprocessing Run #2 of 12...
INFO:    [17/08/2023 01:53:27] -> Initialize Scoring...
INFO:    [17/08/2023 01:53:27] -> Extracting Ion Currents...
INFO:    [17/08/2023 01:53:40] -> Machine Learning...
INFO:    [17/08/2023 01:53:41] -> Pipeline executed in 14.13s - Current Experiment had 0 Warnings and 0 Errors.
INFO:    [17/08/2023 01:53:43] -> Calibration successful
INFO:    [17/08/2023 01:53:46] -> Initializing Pipeline...
INFO:    [17/08/2023 01:53:46] -> Preprocessing Run #2 of 12...
INFO:    [17/08/2023 01:53:46] -> Initialize Scoring...
INFO:    [17/08/2023 01:53:46] -> Extracting Ion Currents...
INFO:    [17/08/2023 01:53:57] -> Machine Learning...
INFO:    [17/08/2023 01:54:00] -> Pipeline executed in 13.94s - Current Experiment had 0 Warnings and 0 Errors.
INFO:    [17/08/2023 01:54:03] -> Calibration successful
INFO:    [17/08/2023 01:54:03] -> Initialize Scoring...
INFO:    [17/08/2023 01:54:03] -> Preprocessing Run #3 of 12...
INFO:    [17/08/2023 01:54:03] -> Searching DIA with Pulsar...
INFO:    [17/08/2023 01:54:03] -> Initializing Experiment...
INFO:    [17/08/2023 01:54:03] -> Loading Spectral Libraries...
INFO:    [17/08/2023 01:54:03] -> Initialize Scoring...
INFO:    [17/08/2023 01:54:03] -> Generating Scan Map...
INFO:    [17/08/2023 01:54:03] -> Initializing Workpackages...
INFO:    [17/08/2023 01:54:03] -> Performing Basic Calibration...
INFO:    [17/08/2023 01:54:04] -> Calibration successful
INFO:    [17/08/2023 01:54:04] -> Identifying Calibration Peptides...
INFO:    [17/08/2023 01:54:04] -> Calibration successful
INFO:    [17/08/2023 01:54:04] -> Correcting Gradient Fine Structure...
INFO:    [17/08/2023 01:54:07] -> Initializing Pipeline...
INFO:    [17/08/2023 01:54:07] -> Preprocessing Run #3 of 12...
INFO:    [17/08/2023 01:54:07] -> Initialize Scoring...
INFO:    [17/08/2023 01:54:07] -> Extracting Ion Currents...
INFO:    [17/08/2023 01:54:22] -> Machine Learning...
INFO:    [17/08/2023 01:54:23] -> Pipeline executed in 15.88s - Current Experiment had 0 Warnings and 0 Errors.
INFO:    [17/08/2023 01:54:25] -> Calibration successful
INFO:    [17/08/2023 01:54:28] -> Initializing Pipeline...
INFO:    [17/08/2023 01:54:28] -> Preprocessing Run #3 of 12...
INFO:    [17/08/2023 01:54:28] -> Initialize Scoring...
INFO:    [17/08/2023 01:54:28] -> Extracting Ion Currents...
INFO:    [17/08/2023 01:54:39] -> Machine Learning...
INFO:    [17/08/2023 01:54:42] -> Pipeline executed in 14.71s - Current Experiment had 0 Warnings and 0 Errors.
INFO:    [17/08/2023 01:54:46] -> Calibration successful
INFO:    [17/08/2023 01:54:46] -> Initialize Scoring...
INFO:    [17/08/2023 01:54:46] -> Preprocessing Run #4 of 12...
INFO:    [17/08/2023 01:54:46] -> Searching DIA with Pulsar...
INFO:    [17/08/2023 01:54:46] -> Initializing Experiment...
INFO:    [17/08/2023 01:54:46] -> Loading Spectral Libraries...
INFO:    [17/08/2023 01:54:46] -> Initialize Scoring...
INFO:    [17/08/2023 01:54:46] -> Generating Scan Map...
INFO:    [17/08/2023 01:54:46] -> Initializing Workpackages...
INFO:    [17/08/2023 01:54:46] -> Performing Basic Calibration...
INFO:    [17/08/2023 01:54:47] -> Calibration successful
INFO:    [17/08/2023 01:54:47] -> Identifying Calibration Peptides...
INFO:    [17/08/2023 01:54:47] -> Calibration successful
INFO:    [17/08/2023 01:54:47] -> Correcting Gradient Fine Structure...
INFO:    [17/08/2023 01:54:50] -> Initializing Pipeline...
INFO:    [17/08/2023 01:54:50] -> Preprocessing Run #4 of 12...
INFO:    [17/08/2023 01:54:50] -> Initialize Scoring...
INFO:    [17/08/2023 01:54:50] -> Extracting Ion Currents...
INFO:    [17/08/2023 01:55:07] -> Machine Learning...
INFO:    [17/08/2023 01:55:08] -> Pipeline executed in 17.99s - Current Experiment had 0 Warnings and 0 Errors.
INFO:    [17/08/2023 01:55:10] -> Calibration successful
INFO:    [17/08/2023 01:55:13] -> Initializing Pipeline...
INFO:    [17/08/2023 01:55:13] -> Preprocessing Run #4 of 12...
INFO:    [17/08/2023 01:55:13] -> Initialize Scoring...
INFO:    [17/08/2023 01:55:13] -> Extracting Ion Currents...
INFO:    [17/08/2023 01:55:24] -> Machine Learning...
INFO:    [17/08/2023 01:55:27] -> Pipeline executed in 14.09s - Current Experiment had 0 Warnings and 0 Errors.
INFO:    [17/08/2023 01:55:31] -> Calibration successful
INFO:    [17/08/2023 01:55:31] -> Initialize Scoring...
INFO:    [17/08/2023 01:55:31] -> Preprocessing Run #5 of 12...
INFO:    [17/08/2023 01:55:31] -> Searching DIA with Pulsar...
INFO:    [17/08/2023 01:55:31] -> Initializing Experiment...
INFO:    [17/08/2023 01:55:31] -> Loading Spectral Libraries...
INFO:    [17/08/2023 01:55:31] -> Initialize Scoring...
INFO:    [17/08/2023 01:55:31] -> Generating Scan Map...
INFO:    [17/08/2023 01:55:31] -> Initializing Workpackages...
INFO:    [17/08/2023 01:55:31] -> Performing Basic Calibration...
INFO:    [17/08/2023 01:55:32] -> Calibration successful
INFO:    [17/08/2023 01:55:32] -> Identifying Calibration Peptides...
INFO:    [17/08/2023 01:55:32] -> Calibration successful
INFO:    [17/08/2023 01:55:32] -> Correcting Gradient Fine Structure...
INFO:    [17/08/2023 01:55:35] -> Initializing Pipeline...
INFO:    [17/08/2023 01:55:35] -> Preprocessing Run #5 of 12...
INFO:    [17/08/2023 01:55:35] -> Initialize Scoring...
INFO:    [17/08/2023 01:55:35] -> Extracting Ion Currents...
INFO:    [17/08/2023 01:55:47] -> Machine Learning...
INFO:    [17/08/2023 01:55:49] -> Pipeline executed in 13.63s - Current Experiment had 0 Warnings and 0 Errors.
INFO:    [17/08/2023 01:55:50] -> Calibration successful
INFO:    [17/08/2023 01:55:53] -> Initializing Pipeline...
INFO:    [17/08/2023 01:55:53] -> Preprocessing Run #5 of 12...
INFO:    [17/08/2023 01:55:53] -> Initialize Scoring...
INFO:    [17/08/2023 01:55:53] -> Extracting Ion Currents...
INFO:    [17/08/2023 01:56:06] -> Machine Learning...
INFO:    [17/08/2023 01:56:09] -> Pipeline executed in 15.73s - Current Experiment had 0 Warnings and 0 Errors.
INFO:    [17/08/2023 01:56:12] -> Calibration successful
INFO:    [17/08/2023 01:56:12] -> Initialize Scoring...
INFO:    [17/08/2023 01:56:12] -> Preprocessing Run #6 of 12...
INFO:    [17/08/2023 01:56:12] -> Searching DIA with Pulsar...
INFO:    [17/08/2023 01:56:12] -> Initializing Experiment...
INFO:    [17/08/2023 01:56:12] -> Loading Spectral Libraries...
INFO:    [17/08/2023 01:56:12] -> Initialize Scoring...
INFO:    [17/08/2023 01:56:12] -> Generating Scan Map...
INFO:    [17/08/2023 01:56:12] -> Initializing Workpackages...
INFO:    [17/08/2023 01:56:12] -> Performing Basic Calibration...
INFO:    [17/08/2023 01:56:13] -> Calibration successful
INFO:    [17/08/2023 01:56:13] -> Identifying Calibration Peptides...
INFO:    [17/08/2023 01:56:13] -> Calibration successful
INFO:    [17/08/2023 01:56:13] -> Correcting Gradient Fine Structure...
INFO:    [17/08/2023 01:56:16] -> Initializing Pipeline...
INFO:    [17/08/2023 01:56:16] -> Preprocessing Run #6 of 12...
INFO:    [17/08/2023 01:56:16] -> Initialize Scoring...
INFO:    [17/08/2023 01:56:16] -> Extracting Ion Currents...
INFO:    [17/08/2023 01:56:30] -> Machine Learning...
INFO:    [17/08/2023 01:56:31] -> Pipeline executed in 15.06s - Current Experiment had 0 Warnings and 0 Errors.
INFO:    [17/08/2023 01:56:33] -> Calibration successful
INFO:    [17/08/2023 01:56:36] -> Initializing Pipeline...
INFO:    [17/08/2023 01:56:36] -> Preprocessing Run #6 of 12...
INFO:    [17/08/2023 01:56:36] -> Initialize Scoring...
INFO:    [17/08/2023 01:56:36] -> Extracting Ion Currents...
INFO:    [17/08/2023 01:56:48] -> Machine Learning...
INFO:    [17/08/2023 01:56:51] -> Pipeline executed in 15.45s - Current Experiment had 0 Warnings and 0 Errors.
INFO:    [17/08/2023 01:56:54] -> Calibration successful
INFO:    [17/08/2023 01:56:54] -> Initialize Scoring...
INFO:    [17/08/2023 01:56:54] -> Preprocessing Run #7 of 12...
INFO:    [17/08/2023 01:56:54] -> Searching DIA with Pulsar...
INFO:    [17/08/2023 01:56:54] -> Initializing Experiment...
INFO:    [17/08/2023 01:56:54] -> Loading Spectral Libraries...
INFO:    [17/08/2023 01:56:54] -> Initialize Scoring...
INFO:    [17/08/2023 01:56:54] -> Generating Scan Map...
INFO:    [17/08/2023 01:56:54] -> Initializing Workpackages...
INFO:    [17/08/2023 01:56:54] -> Performing Basic Calibration...
INFO:    [17/08/2023 01:56:55] -> Calibration successful
INFO:    [17/08/2023 01:56:55] -> Identifying Calibration Peptides...
INFO:    [17/08/2023 01:56:55] -> Calibration successful
INFO:    [17/08/2023 01:56:55] -> Correcting Gradient Fine Structure...
INFO:    [17/08/2023 01:56:58] -> Initializing Pipeline...
INFO:    [17/08/2023 01:56:58] -> Preprocessing Run #7 of 12...
INFO:    [17/08/2023 01:56:58] -> Initialize Scoring...
INFO:    [17/08/2023 01:56:58] -> Extracting Ion Currents...
INFO:    [17/08/2023 01:57:14] -> Machine Learning...
INFO:    [17/08/2023 01:57:16] -> Pipeline executed in 17.42s - Current Experiment had 0 Warnings and 0 Errors.
INFO:    [17/08/2023 01:57:17] -> Calibration successful
INFO:    [17/08/2023 01:57:20] -> Initializing Pipeline...
INFO:    [17/08/2023 01:57:20] -> Preprocessing Run #7 of 12...
INFO:    [17/08/2023 01:57:20] -> Initialize Scoring...
INFO:    [17/08/2023 01:57:20] -> Extracting Ion Currents...
INFO:    [17/08/2023 01:57:31] -> Machine Learning...
INFO:    [17/08/2023 01:57:34] -> Pipeline executed in 14.02s - Current Experiment had 0 Warnings and 0 Errors.
INFO:    [17/08/2023 01:57:38] -> Calibration successful
INFO:    [17/08/2023 01:57:38] -> Initialize Scoring...
INFO:    [17/08/2023 01:57:38] -> Preprocessing Run #8 of 12...
INFO:    [17/08/2023 01:57:38] -> Searching DIA with Pulsar...
INFO:    [17/08/2023 01:57:38] -> Initializing Experiment...
INFO:    [17/08/2023 01:57:38] -> Loading Spectral Libraries...
INFO:    [17/08/2023 01:57:38] -> Initialize Scoring...
INFO:    [17/08/2023 01:57:38] -> Generating Scan Map...
INFO:    [17/08/2023 01:57:38] -> Initializing Workpackages...
INFO:    [17/08/2023 01:57:38] -> Performing Basic Calibration...
INFO:    [17/08/2023 01:57:39] -> Calibration successful
INFO:    [17/08/2023 01:57:39] -> Identifying Calibration Peptides...
INFO:    [17/08/2023 01:57:39] -> Calibration successful
INFO:    [17/08/2023 01:57:39] -> Correcting Gradient Fine Structure...
INFO:    [17/08/2023 01:57:41] -> Initializing Pipeline...
INFO:    [17/08/2023 01:57:41] -> Preprocessing Run #8 of 12...
INFO:    [17/08/2023 01:57:41] -> Initialize Scoring...
INFO:    [17/08/2023 01:57:41] -> Extracting Ion Currents...
INFO:    [17/08/2023 01:57:55] -> Machine Learning...
INFO:    [17/08/2023 01:57:57] -> Pipeline executed in 15.28s - Current Experiment had 0 Warnings and 0 Errors.
INFO:    [17/08/2023 01:57:58] -> Calibration successful
INFO:    [17/08/2023 01:58:01] -> Initializing Pipeline...
INFO:    [17/08/2023 01:58:01] -> Preprocessing Run #8 of 12...
INFO:    [17/08/2023 01:58:01] -> Initialize Scoring...
INFO:    [17/08/2023 01:58:01] -> Extracting Ion Currents...
INFO:    [17/08/2023 01:58:13] -> Machine Learning...
INFO:    [17/08/2023 01:58:16] -> Pipeline executed in 14.89s - Current Experiment had 0 Warnings and 0 Errors.
INFO:    [17/08/2023 01:58:20] -> Calibration successful
INFO:    [17/08/2023 01:58:20] -> Initialize Scoring...
INFO:    [17/08/2023 01:58:20] -> Preprocessing Run #9 of 12...
INFO:    [17/08/2023 01:58:20] -> Searching DIA with Pulsar...
INFO:    [17/08/2023 01:58:20] -> Initializing Experiment...
INFO:    [17/08/2023 01:58:20] -> Loading Spectral Libraries...
INFO:    [17/08/2023 01:58:20] -> Initialize Scoring...
INFO:    [17/08/2023 01:58:20] -> Generating Scan Map...
INFO:    [17/08/2023 01:58:20] -> Initializing Workpackages...
INFO:    [17/08/2023 01:58:20] -> Performing Basic Calibration...
INFO:    [17/08/2023 01:58:21] -> Calibration successful
INFO:    [17/08/2023 01:58:21] -> Identifying Calibration Peptides...
INFO:    [17/08/2023 01:58:21] -> Calibration successful
INFO:    [17/08/2023 01:58:21] -> Correcting Gradient Fine Structure...
INFO:    [17/08/2023 01:58:24] -> Initializing Pipeline...
INFO:    [17/08/2023 01:58:24] -> Preprocessing Run #9 of 12...
INFO:    [17/08/2023 01:58:24] -> Initialize Scoring...
INFO:    [17/08/2023 01:58:24] -> Extracting Ion Currents...
INFO:    [17/08/2023 01:58:38] -> Machine Learning...
INFO:    [17/08/2023 01:58:39] -> Pipeline executed in 15.31s - Current Experiment had 0 Warnings and 0 Errors.
INFO:    [17/08/2023 01:58:41] -> Calibration successful
INFO:    [17/08/2023 01:58:44] -> Initializing Pipeline...
INFO:    [17/08/2023 01:58:44] -> Preprocessing Run #9 of 12...
INFO:    [17/08/2023 01:58:44] -> Initialize Scoring...
INFO:    [17/08/2023 01:58:44] -> Extracting Ion Currents...
INFO:    [17/08/2023 01:58:56] -> Machine Learning...
INFO:    [17/08/2023 01:59:03] -> Pipeline executed in 19.02s - Current Experiment had 0 Warnings and 0 Errors.
INFO:    [17/08/2023 01:59:06] -> Calibration successful
INFO:    [17/08/2023 01:59:06] -> Initialize Scoring...
INFO:    [17/08/2023 01:59:06] -> Preprocessing Run #10 of 12...
INFO:    [17/08/2023 01:59:06] -> Searching DIA with Pulsar...
INFO:    [17/08/2023 01:59:06] -> Initializing Experiment...
INFO:    [17/08/2023 01:59:06] -> Loading Spectral Libraries...
INFO:    [17/08/2023 01:59:06] -> Initialize Scoring...
INFO:    [17/08/2023 01:59:06] -> Generating Scan Map...
INFO:    [17/08/2023 01:59:06] -> Initializing Workpackages...
INFO:    [17/08/2023 01:59:06] -> Performing Basic Calibration...
INFO:    [17/08/2023 01:59:08] -> Calibration successful
INFO:    [17/08/2023 01:59:08] -> Identifying Calibration Peptides...
INFO:    [17/08/2023 01:59:08] -> Calibration successful
INFO:    [17/08/2023 01:59:08] -> Correcting Gradient Fine Structure...
INFO:    [17/08/2023 01:59:11] -> Initializing Pipeline...
INFO:    [17/08/2023 01:59:11] -> Preprocessing Run #10 of 12...
INFO:    [17/08/2023 01:59:11] -> Initialize Scoring...
INFO:    [17/08/2023 01:59:11] -> Extracting Ion Currents...
INFO:    [17/08/2023 01:59:23] -> Machine Learning...
INFO:    [17/08/2023 01:59:25] -> Pipeline executed in 13.75s - Current Experiment had 0 Warnings and 0 Errors.
INFO:    [17/08/2023 01:59:26] -> Calibration successful
INFO:    [17/08/2023 01:59:29] -> Initializing Pipeline...
INFO:    [17/08/2023 01:59:29] -> Preprocessing Run #10 of 12...
INFO:    [17/08/2023 01:59:29] -> Initialize Scoring...
INFO:    [17/08/2023 01:59:29] -> Extracting Ion Currents...
INFO:    [17/08/2023 01:59:41] -> Machine Learning...
INFO:    [17/08/2023 01:59:43] -> Pipeline executed in 14.27s - Current Experiment had 0 Warnings and 0 Errors.
INFO:    [17/08/2023 01:59:47] -> Calibration successful
INFO:    [17/08/2023 01:59:47] -> Initialize Scoring...
INFO:    [17/08/2023 01:59:47] -> Preprocessing Run #11 of 12...
INFO:    [17/08/2023 01:59:47] -> Searching DIA with Pulsar...
INFO:    [17/08/2023 01:59:47] -> Initializing Experiment...
INFO:    [17/08/2023 01:59:47] -> Loading Spectral Libraries...
INFO:    [17/08/2023 01:59:47] -> Initialize Scoring...
INFO:    [17/08/2023 01:59:47] -> Generating Scan Map...
INFO:    [17/08/2023 01:59:47] -> Initializing Workpackages...
INFO:    [17/08/2023 01:59:47] -> Performing Basic Calibration...
INFO:    [17/08/2023 01:59:48] -> Calibration successful
INFO:    [17/08/2023 01:59:48] -> Identifying Calibration Peptides...
INFO:    [17/08/2023 01:59:48] -> Calibration successful
INFO:    [17/08/2023 01:59:48] -> Correcting Gradient Fine Structure...
INFO:    [17/08/2023 01:59:51] -> Initializing Pipeline...
INFO:    [17/08/2023 01:59:51] -> Preprocessing Run #11 of 12...
INFO:    [17/08/2023 01:59:51] -> Initialize Scoring...
INFO:    [17/08/2023 01:59:51] -> Extracting Ion Currents...
INFO:    [17/08/2023 02:00:04] -> Machine Learning...
INFO:    [17/08/2023 02:00:06] -> Pipeline executed in 14.67s - Current Experiment had 0 Warnings and 0 Errors.
INFO:    [17/08/2023 02:00:07] -> Calibration successful
INFO:    [17/08/2023 02:00:10] -> Initializing Pipeline...
INFO:    [17/08/2023 02:00:10] -> Preprocessing Run #11 of 12...
INFO:    [17/08/2023 02:00:10] -> Initialize Scoring...
INFO:    [17/08/2023 02:00:10] -> Extracting Ion Currents...
INFO:    [17/08/2023 02:00:21] -> Machine Learning...
INFO:    [17/08/2023 02:00:24] -> Pipeline executed in 13.93s - Current Experiment had 0 Warnings and 0 Errors.
INFO:    [17/08/2023 02:00:28] -> Calibration successful
INFO:    [17/08/2023 02:00:28] -> Initialize Scoring...
INFO:    [17/08/2023 02:00:28] -> Preprocessing Run #12 of 12...
INFO:    [17/08/2023 02:00:28] -> Searching DIA with Pulsar...
INFO:    [17/08/2023 02:00:28] -> Initializing Experiment...
INFO:    [17/08/2023 02:00:28] -> Loading Spectral Libraries...
INFO:    [17/08/2023 02:00:28] -> Initialize Scoring...
INFO:    [17/08/2023 02:00:28] -> Generating Scan Map...
INFO:    [17/08/2023 02:00:28] -> Initializing Workpackages...
INFO:    [17/08/2023 02:00:28] -> Performing Basic Calibration...
INFO:    [17/08/2023 02:00:29] -> Calibration successful
INFO:    [17/08/2023 02:00:29] -> Identifying Calibration Peptides...
INFO:    [17/08/2023 02:00:29] -> Calibration successful
INFO:    [17/08/2023 02:00:29] -> Correcting Gradient Fine Structure...
INFO:    [17/08/2023 02:00:31] -> Initializing Pipeline...
INFO:    [17/08/2023 02:00:31] -> Preprocessing Run #12 of 12...
INFO:    [17/08/2023 02:00:31] -> Initialize Scoring...
INFO:    [17/08/2023 02:00:31] -> Extracting Ion Currents...
INFO:    [17/08/2023 02:00:48] -> Machine Learning...
INFO:    [17/08/2023 02:00:49] -> Pipeline executed in 17.85s - Current Experiment had 0 Warnings and 0 Errors.
INFO:    [17/08/2023 02:00:51] -> Calibration successful
INFO:    [17/08/2023 02:00:54] -> Initializing Pipeline...
INFO:    [17/08/2023 02:00:54] -> Preprocessing Run #12 of 12...
INFO:    [17/08/2023 02:00:54] -> Initialize Scoring...
INFO:    [17/08/2023 02:00:54] -> Extracting Ion Currents...
INFO:    [17/08/2023 02:01:07] -> Machine Learning...
INFO:    [17/08/2023 02:01:10] -> Pipeline executed in 16.44s - Current Experiment had 0 Warnings and 0 Errors.
INFO:    [17/08/2023 02:01:14] -> Calibration successful
INFO:    [17/08/2023 02:01:14] -> Initialize Scoring...
INFO:    [17/08/2023 02:01:14] -> Initializing QC...
INFO:    [17/08/2023 02:01:14] -> Determining Calibration Parameter...
INFO:    [17/08/2023 02:01:14] -> Assigning ML Features...
INFO:    [17/08/2023 02:01:14] -> Generating Decoys...
INFO:    [17/08/2023 02:01:16] -> Extracting Ion Currents...
INFO:    [17/08/2023 02:01:39] -> Releasing Raw Files...
INFO:    [17/08/2023 02:01:39] -> Machine Learning...
INFO:    [17/08/2023 02:01:49] -> Initializing HTRMS...
INFO:    [17/08/2023 02:01:49] -> Releasing Run Resources...
INFO:    [17/08/2023 02:01:49] -> Calculating Qvalues...
INFO:    [17/08/2023 02:01:49] -> Unique precursors: 1,351 of 27,037 | modified peptides: 1,289 of 24,846 | peptides: 1,263 of 23,918 |  protein groups: 464 (Qvalue <= 0.01) [20230809_AST1_EVO5_ZY_Hela_SCP_EvoCHIP_1Cell_40SPD_16Th24ms_01.raw]
INFO:    [17/08/2023 02:01:49] -> Calibration successful
INFO:    [17/08/2023 02:01:49] -> Collapsing Search Tree...
INFO:    [17/08/2023 02:01:49] -> Processed in 34.95s
INFO:    [17/08/2023 02:01:49] -> Initializing QC...
INFO:    [17/08/2023 02:01:49] -> Determining Calibration Parameter...
INFO:    [17/08/2023 02:01:49] -> Assigning ML Features...
INFO:    [17/08/2023 02:01:49] -> Generating Decoys...
INFO:    [17/08/2023 02:01:49] -> Extracting Ion Currents...
INFO:    [17/08/2023 02:02:09] -> Releasing Raw Files...
INFO:    [17/08/2023 02:02:09] -> Machine Learning...
INFO:    [17/08/2023 02:02:25] -> Initializing HTRMS...
INFO:    [17/08/2023 02:02:25] -> Releasing Run Resources...
INFO:    [17/08/2023 02:02:26] -> Calculating Qvalues...
INFO:    [17/08/2023 02:02:26] -> Unique precursors: 25,141 of 27,037 | modified peptides: 23,211 of 24,846 | peptides: 22,376 of 23,918 |  protein groups: 2,926 (Qvalue <= 0.01) [20230809_AST1_EVO5_ZY_Hela_SCP_EvoCHIP_1Cell_40SPD_16Th24ms_02.raw]
INFO:    [17/08/2023 02:02:27] -> Calibration successful
INFO:    [17/08/2023 02:02:27] -> Collapsing Search Tree...
INFO:    [17/08/2023 02:02:27] -> Processed in 37.99s
INFO:    [17/08/2023 02:02:27] -> Initializing QC...
INFO:    [17/08/2023 02:02:27] -> Determining Calibration Parameter...
INFO:    [17/08/2023 02:02:27] -> Assigning ML Features...
INFO:    [17/08/2023 02:02:27] -> Generating Decoys...
INFO:    [17/08/2023 02:02:27] -> Extracting Ion Currents...
INFO:    [17/08/2023 02:02:49] -> Releasing Raw Files...
INFO:    [17/08/2023 02:02:49] -> Machine Learning...
INFO:    [17/08/2023 02:03:06] -> Initializing HTRMS...
INFO:    [17/08/2023 02:03:06] -> Releasing Run Resources...
INFO:    [17/08/2023 02:03:06] -> Calculating Qvalues...
INFO:    [17/08/2023 02:03:06] -> Unique precursors: 24,343 of 27,037 | modified peptides: 22,445 of 24,846 | peptides: 21,722 of 23,918 |  protein groups: 2,880 (Qvalue <= 0.01) [20230809_AST1_EVO5_ZY_Hela_SCP_EvoCHIP_1Cell_40SPD_16Th24ms_03.raw]
INFO:    [17/08/2023 02:03:06] -> Calibration successful
INFO:    [17/08/2023 02:03:06] -> Collapsing Search Tree...
INFO:    [17/08/2023 02:03:06] -> Processed in 39.06s
INFO:    [17/08/2023 02:03:06] -> Initializing QC...
INFO:    [17/08/2023 02:03:06] -> Determining Calibration Parameter...
INFO:    [17/08/2023 02:03:06] -> Assigning ML Features...
INFO:    [17/08/2023 02:03:06] -> Generating Decoys...
INFO:    [17/08/2023 02:03:06] -> Extracting Ion Currents...
INFO:    [17/08/2023 02:03:27] -> Releasing Raw Files...
INFO:    [17/08/2023 02:03:27] -> Machine Learning...
INFO:    [17/08/2023 02:03:46] -> Initializing HTRMS...
INFO:    [17/08/2023 02:03:46] -> Releasing Run Resources...
INFO:    [17/08/2023 02:03:47] -> Calculating Qvalues...
INFO:    [17/08/2023 02:03:47] -> Unique precursors: 24,335 of 27,037 | modified peptides: 22,425 of 24,846 | peptides: 21,740 of 23,918 |  protein groups: 2,880 (Qvalue <= 0.01) [20230809_AST1_EVO5_ZY_Hela_SCP_EvoCHIP_1Cell_40SPD_16Th24ms_04.raw]
INFO:    [17/08/2023 02:03:47] -> Calibration successful
INFO:    [17/08/2023 02:03:47] -> Collapsing Search Tree...
INFO:    [17/08/2023 02:03:47] -> Processed in 40.6s
INFO:    [17/08/2023 02:03:47] -> Initializing QC...
INFO:    [17/08/2023 02:03:47] -> Determining Calibration Parameter...
INFO:    [17/08/2023 02:03:47] -> Assigning ML Features...
INFO:    [17/08/2023 02:03:47] -> Generating Decoys...
INFO:    [17/08/2023 02:03:47] -> Extracting Ion Currents...
INFO:    [17/08/2023 02:04:08] -> Releasing Raw Files...
INFO:    [17/08/2023 02:04:08] -> Machine Learning...
INFO:    [17/08/2023 02:04:23] -> Initializing HTRMS...
INFO:    [17/08/2023 02:04:23] -> Releasing Run Resources...
INFO:    [17/08/2023 02:04:24] -> Calculating Qvalues...
INFO:    [17/08/2023 02:04:24] -> Unique precursors: 23,220 of 27,037 | modified peptides: 21,479 of 24,846 | peptides: 20,719 of 23,918 |  protein groups: 2,795 (Qvalue <= 0.01) [20230809_AST1_EVO5_ZY_Hela_SCP_EvoCHIP_1Cell_40SPD_16Th24ms_05.raw]
INFO:    [17/08/2023 02:04:24] -> Calibration successful
INFO:    [17/08/2023 02:04:24] -> Collapsing Search Tree...
INFO:    [17/08/2023 02:04:24] -> Processed in 37.03s
INFO:    [17/08/2023 02:04:24] -> Initializing QC...
INFO:    [17/08/2023 02:04:24] -> Determining Calibration Parameter...
INFO:    [17/08/2023 02:04:24] -> Assigning ML Features...
INFO:    [17/08/2023 02:04:24] -> Generating Decoys...
INFO:    [17/08/2023 02:04:24] -> Extracting Ion Currents...
INFO:    [17/08/2023 02:04:44] -> Releasing Raw Files...
INFO:    [17/08/2023 02:04:44] -> Machine Learning...
INFO:    [17/08/2023 02:05:03] -> Initializing HTRMS...
INFO:    [17/08/2023 02:05:03] -> Releasing Run Resources...
INFO:    [17/08/2023 02:05:03] -> Calculating Qvalues...
INFO:    [17/08/2023 02:05:03] -> Unique precursors: 21,697 of 27,037 | modified peptides: 20,011 of 24,846 | peptides: 19,422 of 23,918 |  protein groups: 2,751 (Qvalue <= 0.01) [20230809_AST1_EVO5_ZY_Hela_SCP_EvoCHIP_1Cell_40SPD_16Th24ms_06.raw]
INFO:    [17/08/2023 02:05:03] -> Calibration successful
INFO:    [17/08/2023 02:05:03] -> Collapsing Search Tree...
INFO:    [17/08/2023 02:05:03] -> Processed in 39.41s
INFO:    [17/08/2023 02:05:03] -> Initializing QC...
INFO:    [17/08/2023 02:05:04] -> Determining Calibration Parameter...
INFO:    [17/08/2023 02:05:04] -> Assigning ML Features...
INFO:    [17/08/2023 02:05:04] -> Generating Decoys...
INFO:    [17/08/2023 02:05:04] -> Extracting Ion Currents...
INFO:    [17/08/2023 02:05:24] -> Releasing Raw Files...
INFO:    [17/08/2023 02:05:24] -> Machine Learning...
INFO:    [17/08/2023 02:05:42] -> Initializing HTRMS...
INFO:    [17/08/2023 02:05:42] -> Releasing Run Resources...
INFO:    [17/08/2023 02:05:42] -> Calculating Qvalues...
INFO:    [17/08/2023 02:05:42] -> Unique precursors: 23,273 of 27,037 | modified peptides: 21,547 of 24,846 | peptides: 20,826 of 23,918 |  protein groups: 2,831 (Qvalue <= 0.01) [20230809_AST1_EVO5_ZY_Hela_SCP_EvoCHIP_1Cell_40SPD_16Th24ms_07.raw]
INFO:    [17/08/2023 02:05:42] -> Calibration successful
INFO:    [17/08/2023 02:05:42] -> Collapsing Search Tree...
INFO:    [17/08/2023 02:05:42] -> Processed in 38.9s
INFO:    [17/08/2023 02:05:42] -> Initializing QC...
INFO:    [17/08/2023 02:05:42] -> Determining Calibration Parameter...
INFO:    [17/08/2023 02:05:42] -> Assigning ML Features...
INFO:    [17/08/2023 02:05:42] -> Generating Decoys...
INFO:    [17/08/2023 02:05:43] -> Extracting Ion Currents...
INFO:    [17/08/2023 02:06:04] -> Releasing Raw Files...
INFO:    [17/08/2023 02:06:04] -> Machine Learning...
INFO:    [17/08/2023 02:06:21] -> Initializing HTRMS...
INFO:    [17/08/2023 02:06:21] -> Releasing Run Resources...
INFO:    [17/08/2023 02:06:22] -> Calculating Qvalues...
INFO:    [17/08/2023 02:06:22] -> Unique precursors: 23,961 of 27,037 | modified peptides: 22,251 of 24,846 | peptides: 21,516 of 23,918 |  protein groups: 2,845 (Qvalue <= 0.01) [20230809_AST1_EVO5_ZY_Hela_SCP_EvoCHIP_1Cell_40SPD_16Th24ms_08.raw]
INFO:    [17/08/2023 02:06:22] -> Calibration successful
INFO:    [17/08/2023 02:06:22] -> Collapsing Search Tree...
INFO:    [17/08/2023 02:06:22] -> Processed in 39.39s
INFO:    [17/08/2023 02:06:22] -> Initializing QC...
INFO:    [17/08/2023 02:06:22] -> Determining Calibration Parameter...
INFO:    [17/08/2023 02:06:22] -> Assigning ML Features...
INFO:    [17/08/2023 02:06:26] -> Generating Decoys...
INFO:    [17/08/2023 02:06:26] -> Extracting Ion Currents...
INFO:    [17/08/2023 02:06:47] -> Releasing Raw Files...
INFO:    [17/08/2023 02:06:47] -> Machine Learning...
INFO:    [17/08/2023 02:07:04] -> Initializing HTRMS...
INFO:    [17/08/2023 02:07:04] -> Releasing Run Resources...
INFO:    [17/08/2023 02:07:04] -> Calculating Qvalues...
INFO:    [17/08/2023 02:07:04] -> Unique precursors: 23,619 of 27,037 | modified peptides: 21,764 of 24,846 | peptides: 20,984 of 23,918 |  protein groups: 2,865 (Qvalue <= 0.01) [20230809_AST1_EVO5_ZY_Hela_SCP_EvoCHIP_1Cell_40SPD_16Th24ms_09.raw]
INFO:    [17/08/2023 02:07:04] -> Calibration successful
INFO:    [17/08/2023 02:07:04] -> Collapsing Search Tree...
INFO:    [17/08/2023 02:07:04] -> Processed in 42.36s
INFO:    [17/08/2023 02:07:04] -> Initializing QC...
INFO:    [17/08/2023 02:07:04] -> Determining Calibration Parameter...
INFO:    [17/08/2023 02:07:04] -> Assigning ML Features...
INFO:    [17/08/2023 02:07:04] -> Generating Decoys...
INFO:    [17/08/2023 02:07:04] -> Extracting Ion Currents...
INFO:    [17/08/2023 02:07:24] -> Releasing Raw Files...
INFO:    [17/08/2023 02:07:24] -> Machine Learning...
INFO:    [17/08/2023 02:07:40] -> Initializing HTRMS...
INFO:    [17/08/2023 02:07:40] -> Releasing Run Resources...
INFO:    [17/08/2023 02:07:40] -> Calculating Qvalues...
INFO:    [17/08/2023 02:07:40] -> Unique precursors: 23,417 of 27,037 | modified peptides: 21,527 of 24,846 | peptides: 20,727 of 23,918 |  protein groups: 2,857 (Qvalue <= 0.01) [20230809_AST1_EVO5_ZY_Hela_SCP_EvoCHIP_1Cell_40SPD_16Th24ms_10.raw]
INFO:    [17/08/2023 02:07:40] -> Calibration successful
INFO:    [17/08/2023 02:07:40] -> Collapsing Search Tree...
INFO:    [17/08/2023 02:07:40] -> Processed in 36.02s
INFO:    [17/08/2023 02:07:40] -> Initializing QC...
INFO:    [17/08/2023 02:07:40] -> Determining Calibration Parameter...
INFO:    [17/08/2023 02:07:40] -> Assigning ML Features...
INFO:    [17/08/2023 02:07:40] -> Generating Decoys...
INFO:    [17/08/2023 02:07:40] -> Extracting Ion Currents...
INFO:    [17/08/2023 02:08:01] -> Releasing Raw Files...
INFO:    [17/08/2023 02:08:01] -> Machine Learning...
INFO:    [17/08/2023 02:08:19] -> Initializing HTRMS...
INFO:    [17/08/2023 02:08:19] -> Releasing Run Resources...
INFO:    [17/08/2023 02:08:19] -> Calculating Qvalues...
INFO:    [17/08/2023 02:08:19] -> Unique precursors: 24,378 of 27,037 | modified peptides: 22,439 of 24,846 | peptides: 21,724 of 23,918 |  protein groups: 2,885 (Qvalue <= 0.01) [20230809_AST1_EVO5_ZY_Hela_SCP_EvoCHIP_1Cell_40SPD_16Th24ms_11.raw]
INFO:    [17/08/2023 02:08:19] -> Calibration successful
INFO:    [17/08/2023 02:08:19] -> Collapsing Search Tree...
INFO:    [17/08/2023 02:08:19] -> Processed in 39.1s
INFO:    [17/08/2023 02:08:19] -> Initializing QC...
INFO:    [17/08/2023 02:08:19] -> Determining Calibration Parameter...
INFO:    [17/08/2023 02:08:19] -> Assigning ML Features...
INFO:    [17/08/2023 02:08:19] -> Generating Decoys...
INFO:    [17/08/2023 02:08:19] -> Extracting Ion Currents...
INFO:    [17/08/2023 02:08:40] -> Releasing Raw Files...
INFO:    [17/08/2023 02:08:40] -> Machine Learning...
INFO:    [17/08/2023 02:08:56] -> Initializing HTRMS...
INFO:    [17/08/2023 02:08:56] -> Releasing Run Resources...
INFO:    [17/08/2023 02:08:57] -> Calculating Qvalues...
INFO:    [17/08/2023 02:08:57] -> Unique precursors: 23,977 of 27,037 | modified peptides: 22,252 of 24,846 | peptides: 21,609 of 23,918 |  protein groups: 2,854 (Qvalue <= 0.01) [20230809_AST1_EVO5_ZY_Hela_SCP_EvoCHIP_1Cell_40SPD_16Th24ms_12.raw]
INFO:    [17/08/2023 02:08:57] -> Calibration successful
INFO:    [17/08/2023 02:08:57] -> Collapsing Search Tree...
INFO:    [17/08/2023 02:08:57] -> Processed in 37.42s
INFO:    [17/08/2023 02:08:57] -> Normalizing Cscores...
INFO:    [17/08/2023 02:08:57] -> Initializing Protein Groups...
INFO:    [17/08/2023 02:09:05] -> Correcting Interferences...
INFO:    [17/08/2023 02:09:25] -> Calculating Global CVs
INFO:    [17/08/2023 02:09:25] -> Calculating Precursor Quantities...
INFO:    [17/08/2023 02:09:25] -> Normalizing Quantification...
INFO:    [17/08/2023 02:09:25] -> Cross-run normalization disabled!
INFO:    [17/08/2023 02:09:25] -> Calculating Global CVs
INFO:    [17/08/2023 02:09:25] -> Calculating Condition CVs
INFO:    [17/08/2023 02:09:26] -> Excluding Library Duplicates...
INFO:    [17/08/2023 02:09:26] -> Calculating Global CVs
INFO:    [17/08/2023 02:09:26] -> Building Protein Groups...
INFO:    [17/08/2023 02:09:32] -> Calculating Run-Wise Protein Group FDR...
INFO:    [17/08/2023 02:09:33] -> Annotating Protein Single Hits...
INFO:    [17/08/2023 02:09:33] -> Calculating Global CVs
INFO:    [17/08/2023 02:09:34] -> Updating Identification Counts...
INFO:    [17/08/2023 02:09:34] -> Resetting existing imputation...
INFO:    [17/08/2023 02:09:34] -> Calculating Protein Quantities...
INFO:    [17/08/2023 02:09:35] -> Calculating Protein Quantities...
INFO:    [17/08/2023 02:09:35] -> Calculating MaxLFQ Protein Quantities...
INFO:    [17/08/2023 02:09:42] -> Collapsing PTM-Locations...
INFO:    [17/08/2023 02:09:42] -> Creating Protein Map...
INFO:    [17/08/2023 02:09:42] -> Compiling Run Summary Information...
INFO:    [17/08/2023 02:09:42] -> Running Post Analysis Processes...
INFO:    [17/08/2023 02:09:49] -> Saving Qc Data...
INFO:    [17/08/2023 02:09:49] -> Generating Output
INFO:    [17/08/2023 02:09:49] -> Generating Experiment Report
INFO:    [17/08/2023 02:10:21] -> SCP_EvoCHIP_HeLa_1Cell_16Th_Report_BGS Factory Report (Normal).tsv
INFO:    [17/08/2023 02:10:21] -> Generating RT Recalibration Report
INFO:    [17/08/2023 02:10:21] -> 20230809_AST1_EVO5_ZY_Hela_SCP_EvoCHIP_1Cell_40SPD_16Th24ms_01.raw_01_iRTCalibration.tsv
INFO:    [17/08/2023 02:10:21] -> 20230809_AST1_EVO5_ZY_Hela_SCP_EvoCHIP_1Cell_40SPD_16Th24ms_02.raw_02_iRTCalibration.tsv
INFO:    [17/08/2023 02:10:21] -> 20230809_AST1_EVO5_ZY_Hela_SCP_EvoCHIP_1Cell_40SPD_16Th24ms_03.raw_03_iRTCalibration.tsv
INFO:    [17/08/2023 02:10:21] -> 20230809_AST1_EVO5_ZY_Hela_SCP_EvoCHIP_1Cell_40SPD_16Th24ms_04.raw_04_iRTCalibration.tsv
INFO:    [17/08/2023 02:10:21] -> 20230809_AST1_EVO5_ZY_Hela_SCP_EvoCHIP_1Cell_40SPD_16Th24ms_05.raw_05_iRTCalibration.tsv
INFO:    [17/08/2023 02:10:21] -> 20230809_AST1_EVO5_ZY_Hela_SCP_EvoCHIP_1Cell_40SPD_16Th24ms_06.raw_06_iRTCalibration.tsv
INFO:    [17/08/2023 02:10:21] -> 20230809_AST1_EVO5_ZY_Hela_SCP_EvoCHIP_1Cell_40SPD_16Th24ms_07.raw_07_iRTCalibration.tsv
INFO:    [17/08/2023 02:10:21] -> 20230809_AST1_EVO5_ZY_Hela_SCP_EvoCHIP_1Cell_40SPD_16Th24ms_08.raw_08_iRTCalibration.tsv
INFO:    [17/08/2023 02:10:21] -> 20230809_AST1_EVO5_ZY_Hela_SCP_EvoCHIP_1Cell_40SPD_16Th24ms_09.raw_09_iRTCalibration.tsv
INFO:    [17/08/2023 02:10:21] -> 20230809_AST1_EVO5_ZY_Hela_SCP_EvoCHIP_1Cell_40SPD_16Th24ms_10.raw_10_iRTCalibration.tsv
INFO:    [17/08/2023 02:10:21] -> 20230809_AST1_EVO5_ZY_Hela_SCP_EvoCHIP_1Cell_40SPD_16Th24ms_11.raw_11_iRTCalibration.tsv
INFO:    [17/08/2023 02:10:21] -> 20230809_AST1_EVO5_ZY_Hela_SCP_EvoCHIP_1Cell_40SPD_16Th24ms_12.raw_12_iRTCalibration.tsv
INFO:    [17/08/2023 02:10:21] -> Generating Run Meta Report
INFO:    [17/08/2023 02:10:22] -> 20230809_AST1_EVO5_ZY_Hela_SCP_EvoCHIP_1Cell_40SPD_16Th24ms_01.raw_01_RunOverview.tsv
INFO:    [17/08/2023 02:10:22] -> 20230809_AST1_EVO5_ZY_Hela_SCP_EvoCHIP_1Cell_40SPD_16Th24ms_02.raw_02_RunOverview.tsv
INFO:    [17/08/2023 02:10:22] -> 20230809_AST1_EVO5_ZY_Hela_SCP_EvoCHIP_1Cell_40SPD_16Th24ms_03.raw_03_RunOverview.tsv
INFO:    [17/08/2023 02:10:22] -> 20230809_AST1_EVO5_ZY_Hela_SCP_EvoCHIP_1Cell_40SPD_16Th24ms_04.raw_04_RunOverview.tsv
INFO:    [17/08/2023 02:10:22] -> 20230809_AST1_EVO5_ZY_Hela_SCP_EvoCHIP_1Cell_40SPD_16Th24ms_05.raw_05_RunOverview.tsv
INFO:    [17/08/2023 02:10:22] -> 20230809_AST1_EVO5_ZY_Hela_SCP_EvoCHIP_1Cell_40SPD_16Th24ms_06.raw_06_RunOverview.tsv
INFO:    [17/08/2023 02:10:22] -> 20230809_AST1_EVO5_ZY_Hela_SCP_EvoCHIP_1Cell_40SPD_16Th24ms_07.raw_07_RunOverview.tsv
INFO:    [17/08/2023 02:10:22] -> 20230809_AST1_EVO5_ZY_Hela_SCP_EvoCHIP_1Cell_40SPD_16Th24ms_08.raw_08_RunOverview.tsv
INFO:    [17/08/2023 02:10:22] -> 20230809_AST1_EVO5_ZY_Hela_SCP_EvoCHIP_1Cell_40SPD_16Th24ms_09.raw_09_RunOverview.tsv
INFO:    [17/08/2023 02:10:22] -> 20230809_AST1_EVO5_ZY_Hela_SCP_EvoCHIP_1Cell_40SPD_16Th24ms_10.raw_10_RunOverview.tsv
INFO:    [17/08/2023 02:10:22] -> 20230809_AST1_EVO5_ZY_Hela_SCP_EvoCHIP_1Cell_40SPD_16Th24ms_11.raw_11_RunOverview.tsv
INFO:    [17/08/2023 02:10:22] -> 20230809_AST1_EVO5_ZY_Hela_SCP_EvoCHIP_1Cell_40SPD_16Th24ms_12.raw_12_RunOverview.tsv
INFO:    [17/08/2023 02:10:22] -> Generating Post Analysis Reports
INFO:    [17/08/2023 02:10:22] -> SCP_EvoCHIP_HeLa_1Cell_16Th_AnalyisOverview.txt
INFO:    [17/08/2023 02:10:22] -> ProteinFDR-Histogram.pdf
INFO:    [17/08/2023 02:10:22] -> Heatmap.png
INFO:    [17/08/2023 02:10:22] -> Generating Normalization Report
INFO:    [17/08/2023 02:10:22] -> Generating Condition Setup Report
INFO:    [17/08/2023 02:10:22] -> SCP_EvoCHIP_HeLa_1Cell_16Th_ConditionSetup.tsv
INFO:    [17/08/2023 02:10:22] -> Generating Memory Consumption Report
INFO:    [17/08/2023 02:10:22] -> SCP_EvoCHIP_HeLa_1Cell_16Th_MemoryConsumption.tsv
INFO:    [17/08/2023 02:10:22] -> Generating Experiment Settings Report
[END-LOG]
