# Supplementary material for: Enhanced sensitivity and scalability with a Chip-Tip workflow enables deep single-cell proteomics
Source: Nat Methods. 2025 Jan 16;22(3):499–509. doi: 10.1038/s41592-024-02558-2 (PMC11903336; doi:10.1038/s41592-024-02558-2)
Supplement: Supplementary file 4 — Analysis log files and settings files from Spectronaut and DIA-NN. [file 41592_2024_2558_MOESM4_ESM.zip › SD1/CombinedFiles/SCP_Phos_ExperimentSetupOverview_ZY_SCP.txt]

Spectronaut 18.0.230526.50606
Computer Name: JVO4
User Domain Name: JVO4
User Name: cpr
Analysis Mode: UI
Analysis Type: directDIA
Analysis Date: 03-October-2023 18:51:17 UTC+0


[BEGIN-SETTINGS]
Settings Used: ZY_SCP
   ├─ DIA Analysis\Calibration
   │  ├─ MZ Extraction Strategy:	Maximum Intensity
   │  ├─ Allow source specific iRT Calibration:	True
   │  ├─ Precision iRT:	True
   │  │  ├─ Exclude De-amidated Peptides:	True
   │  │  └─ iRT <-> RT Regression Type:	Local (Non-Linear) Regression
   │  ├─ MS1 Mass Tolerance Strategy:	System Default
   │  └─ MS2 Mass Tolerance Strategy:	System Default
   ├─ DIA Analysis\Identification
   │  ├─ Precursor Qvalue Cutoff:	0.01
   │  ├─ Precursor PEP Cutoff:	0.2
   │  ├─ Protein Qvalue Cutoff (Experiment):	0.01
   │  ├─ Protein Qvalue Cutoff (Run):	0.05
   │  ├─ Protein PEP Cutoff:	0.75
   │  ├─ Single Hit Definition:	By Stripped Sequence
   │  ├─ Exclude Single Hit Proteins:	False
   │  ├─ Exclude Duplicate Assays:	True
   │  ├─ Exclude Predicted Fragment Scores:	False
   │  ├─ Generate Decoys:	True
   │  │  ├─ Decoy Generation Method:	Mutated
   │  │  │  └─ Preferred Fragment Source:	NN Predicted Fragments
   │  │  └─ Decoy Limit Strategy:	Dynamic
   │  │     └─ Library Size Fraction:	0.1
   │  └─ Pvalue Estimator:	Kernel Density Estimator
   ├─ DIA Analysis\Pipeline Mode
   │  ├─ Generate SNE File:	True
   │  │  └─ Store Ion traces in SNE:	True
   │  ├─ Post Analysis Reports:	
   │  │  ├─ CV Density Line Chart:	False
   │  │  ├─ CVs Below X Bar Chart:	False
   │  │  ├─ Data Completeness Bar Chart:	False
   │  │  ├─ Run Identifications Bar Chart:	False
   │  │  └─ Scoring Histograms:	False
   │  ├─ Report Schema:	BGS Factory Report (Normal)
   │  └─ Reporting Unit:	Across Experiment
   ├─ DIA Analysis\Post Analysis
   │  ├─ Differential Abundance Testing:	Unpaired t-test
   │  │  ├─ Assume Equal Variance:	False
   │  │  ├─ Group-Wise Testing Correction:	False
   │  │  ├─ Log2 Ratio Candidate Filter:	0.58
   │  │  └─ Confidence Candidate Filter:	Qvalue
   │  │     └─ Confidence:	0.05
   │  ├─ Differential Abundance Grouping:	Major Group (Quantification Settings)
   │  │  └─ Smallest Quantitative Unit:	Major Group (Quantification Settings)
   │  │     └─ Use All MS-Level Quantities:	True
   │  ├─ Calculate Explained TIC:	None
   │  ├─ Calculate Sample Correlation Matrix:	False
   │  └─ Hierarchical Clustering:	True
   │     ├─ Distance Metric:	Manhattan Distance
   │     ├─ Linkage Strategy:	Ward's Method
   │     ├─ Order Runs by Clustering:	True
   │     └─ Z-score Transformation:	False
   ├─ DIA Analysis\Protein Inference
   │  └─ Protein Inference Workflow:	Automatic
   │     └─ Inference Algorithm:	IDPicker
   ├─ DIA Analysis\PTM Workflow
   │  └─ PTM Localization:	False
   ├─ DIA Analysis\Quantification
   │  ├─ Precursor Filtering:	Identified (Qvalue)
   │  │  └─ Imputation Strategy:	None
   │  ├─ Proteotypicity Filter:	None
   │  ├─ Protein LFQ Method:	Automatic
   │  ├─ Quantity MS Level:	MS2
   │  ├─ Quantity Type:	Area
   │  ├─ Cross-Run Normalization:	False
   │  ├─ Quantification window:	Synchronized
   │  ├─ Interference Correction:	True
   │  │  ├─ Only Identified Peptides:	True
   │  │  ├─ Exclude All Multi-Channel Interferences:	True
   │  │  ├─ MS1 Min:	2
   │  │  └─ MS2 Min:	3
   │  ├─ Major (Protein) Grouping:	by Protein Group Id
   │  ├─ Minor (Peptide) Grouping:	by Stripped Sequence
   │  ├─ Major Group Quantity:	Mean peptide quantity
   │  ├─ Major Group Top N:	True
   │  │  ├─ Max:	3
   │  │  └─ Min:	1
   │  ├─ Minor Group Quantity:	Mean precursor quantity
   │  └─ Minor Group Top N:	True
   │     ├─ Max:	3
   │     └─ Min:	1
   ├─ DIA Analysis\Workflow
   │  ├─ Method Evaluation:	False
   │  ├─ MS2 DeMultiplexing:	Automatic
   │  ├─ Profiling Strategy:	None
   │  ├─ Run Limit for directDIA Library:	-1
   │  └─ Unify Peptide Peaks Strategy:	None
   ├─ DIA Analysis\XIC Extraction
   │  ├─ XIC IM Extraction Window:	Dynamic
   │  │  └─ Correction Factor:	1
   │  ├─ XIC RT Extraction Window:	Dynamic
   │  │  └─ Correction Factor:	1
   │  ├─ MS1 Mass Tolerance Strategy:	Dynamic
   │  │  └─ Correction Factor:	1
   │  └─ MS2 Mass Tolerance Strategy:	Dynamic
   │     └─ Correction Factor:	1
   ├─ Pulsar Search\Identification
   │  ├─ PSM FDR:	0.01
   │  ├─ Peptide FDR:	0.01
   │  ├─ Protein Group FDR:	0.01
   │  ├─ directDIA Workflow:	directDIA+ (Deep)
   │  └─ PTM Localization Filter:	False
   ├─ Pulsar Search\Labeling
   │  └─ Channels:	
   │     ├─ Channel 1:	False
   │     ├─ Channel 2:	False
   │     └─ Channel 3:	False
   ├─ Pulsar Search\Modifications
   │  ├─ Max Variable Modifications:	5
   │  └─ Select Modifications:	
   │     ├─ Fixed Modifications::	
   │     └─ Variable Modifications: :	Acetyl (Protein N-term), Oxidation (M), Phospho (STY)
   ├─ Pulsar Search\Peptides
   │  ├─ Enzymes / Cleavage Rules:	Trypsin/P
   │  ├─ Digest Type:	Specific
   │  ├─ Max Peptide Length:	52
   │  ├─ Min Peptide Length:	7
   │  ├─ Missed Cleavages:	2
   │  └─ Toggle N-terminal M:	True
   ├─ Pulsar Search\Result Filters
   │  ├─ Fragment Ions:	
   │  │  ├─ Ion AA Length:	True
   │  │  │  └─ N:	3
   │  │  ├─ Ion Charge:	False
   │  │  ├─ Ion Loss Type:	False
   │  │  ├─ Ion Type:	False
   │  │  ├─ m/z :	True
   │  │  │  ├─ Max:	3000
   │  │  │  └─ Min:	200
   │  │  └─ Relative Intensity:	True
   │  │     └─ Min:	1
   │  └─ Precursors:	
   │     ├─ Amino Acids:	False
   │     ├─ Best N Fragments per Peptide:	True
   │     │  ├─ Max:	6
   │     │  └─ Min:	3
   │     ├─ Best N Peptides per Protein Group:	False
   │     ├─ Channel Count:	False
   │     ├─ FASTA Matched:	False
   │     ├─ Missed Cleavage:	False
   │     ├─ Modifications:	None
   │     ├─ Peptide Charge:	False
   │     └─ Proteotypicity:	False
   ├─ Pulsar Search\Speed-Up
   │  ├─ IM DFD Processing:	
   │  │  └─ Use Dynamic IM Peak Filter:	True
   │  │     └─ Target TIC Fraction:	0.9
   │  └─ MS2 Index:	Automatic
   ├─ Pulsar Search\Tolerances
   │  └─ Tolerance Parameters:	
   │     ├─ Thermo IonTrap:	
   │     │  ├─ Calibration Search:	Dynamic
   │     │  │  ├─ MS1 Correction Factor:	1
   │     │  │  └─ MS2 Correction Factor:	1
   │     │  └─ Main Search:	Dynamic
   │     │     ├─ MS1 Correction Factor:	1
   │     │     └─ MS2 Correction Factor:	1
   │     ├─ Thermo Orbitrap:	
   │     │  ├─ Calibration Search:	Dynamic
   │     │  │  ├─ MS1 Correction Factor:	1
   │     │  │  └─ MS2 Correction Factor:	1
   │     │  └─ Main Search:	Dynamic
   │     │     ├─ MS1 Correction Factor:	1
   │     │     └─ MS2 Correction Factor:	1
   │     └─ TOF:	
   │        ├─ Calibration Search:	Dynamic
   │        │  ├─ MS1 Correction Factor:	1
   │        │  └─ MS2 Correction Factor:	1
   │        └─ Main Search:	Dynamic
   │           ├─ MS1 Correction Factor:	1
   │           └─ MS2 Correction Factor:	1
   └─ Pulsar Search\Workflow
      ├─ Fragment Ion Selection Strategy:	Intensity Based
      ├─ In-Silico Generate Missing Channels:	False
      └─ Use DNN Predicted Ion Mobility:	Auto
[END-SETTINGS]

[BEGIN-SETUP]
Run: 20230809_AST1_EVO5_ZY_Hela_SCP_EvoCHIP_1Cell_40SPD_4Th6ms_01.raw
   ├─ Vendor: Thermo
   ├─ File: 20230809_AST1_EVO5_ZY_Hela_SCP_EvoCHIP_1Cell_40SPD_4Th6ms_01
   ├─ Path: "L:\ZY\SingleCellProteomics\Raw\Astral_SCP\EvoCHIP\20230809_AST1_EVO5_ZY_Hela_SCP_EvoCHIP_1Cell_40SPD_4Th6ms_01.raw"
   ├─ Condition: 1Cell_4Th
   ├─ Replicate: 1
   ├─ HTRMS Version: 18.0.230526.50606
   ├─ Protein Databases Used
   │  ├─ contaminants_for_Spectronaut
   │  │  ├─ Protein Entries: 246
   │  │  ├─ Original File: contaminants_for_Spectronaut.fasta
   │  │  ├─ Date Created: 13-August-2020 09:32:23 UTC+0
   │  │  ├─ Date Modified: 03-October-2023 16:37:35 UTC+0
   │  │  └─ Parsing Rule: WormPep FASTA
   │  └─ UP000005640_9606_2022
   │     ├─ Protein Entries: 20,598
   │     ├─ Original File: UP000005640_9606.fasta
   │     ├─ Date Created: 12-January-2023 11:12:11 UTC+0
   │     ├─ Date Modified: 03-October-2023 16:37:35 UTC+0
   │     └─ Parsing Rule: UniProt FASTA
   └─ MS2 Method
      ├─ [380.4 - 384.4]
      ├─ [384.4 - 388.4]
      ├─ [388.4 - 392.4]
      ├─ [392.4 - 396.4]
      ├─ [396.4 - 400.4]
      ├─ [400.4 - 404.4]
      ├─ [404.4 - 408.4]
      ├─ [408.4 - 412.4]
      ├─ [412.4 - 416.4]
      ├─ [416.4 - 420.4]
      ├─ [420.4 - 424.4]
      ├─ [424.4 - 428.4]
      ├─ [428.4 - 432.4]
      ├─ [432.4 - 436.4]
      ├─ [436.4 - 440.5]
      ├─ [440.5 - 444.5]
      ├─ [444.5 - 448.5]
      ├─ [448.5 - 452.5]
      ├─ [452.5 - 456.5]
      ├─ [456.5 - 460.5]
      ├─ [460.5 - 464.5]
      ├─ [464.5 - 468.5]
      ├─ [468.5 - 472.5]
      ├─ [472.5 - 476.5]
      ├─ [476.5 - 480.5]
      ├─ [480.5 - 484.5]
      ├─ [484.5 - 488.5]
      ├─ [488.5 - 492.5]
      ├─ [492.5 - 496.5]
      ├─ [496.5 - 500.5]
      ├─ [500.5 - 504.5]
      ├─ [504.5 - 508.5]
      ├─ [508.5 - 512.5]
      ├─ [512.5 - 516.5]
      ├─ [516.5 - 520.5]
      ├─ [520.5 - 524.5]
      ├─ [524.5 - 528.5]
      ├─ [528.5 - 532.5]
      ├─ [532.5 - 536.5]
      ├─ [536.5 - 540.5]
      ├─ [540.5 - 544.5]
      ├─ [544.5 - 548.5]
      ├─ [548.5 - 552.5]
      ├─ [552.5 - 556.5]
      ├─ [556.5 - 560.5]
      ├─ [560.5 - 564.5]
      ├─ [564.5 - 568.5]
      ├─ [568.5 - 572.5]
      ├─ [572.5 - 576.5]
      ├─ [576.5 - 580.5]
      ├─ [580.5 - 584.5]
      ├─ [584.5 - 588.5]
      ├─ [588.5 - 592.5]
      ├─ [592.5 - 596.5]
      ├─ [596.5 - 600.5]
      ├─ [600.5 - 604.5]
      ├─ [604.5 - 608.5]
      ├─ [608.5 - 612.5]
      ├─ [612.5 - 616.5]
      ├─ [616.5 - 620.5]
      ├─ [620.5 - 624.5]
      ├─ [624.5 - 628.5]
      ├─ [628.5 - 632.5]
      ├─ [632.5 - 636.5]
      ├─ [636.5 - 640.5]
      ├─ [640.5 - 644.5]
      ├─ [644.5 - 648.5]
      ├─ [648.5 - 652.5]
      ├─ [652.5 - 656.5]
      ├─ [656.5 - 660.6]
      ├─ [660.6 - 664.6]
      ├─ [664.6 - 668.6]
      ├─ [668.6 - 672.6]
      ├─ [672.6 - 676.6]
      ├─ [676.6 - 680.6]
      ├─ [680.6 - 684.6]
      ├─ [684.6 - 688.6]
      ├─ [688.6 - 692.6]
      ├─ [692.6 - 696.6]
      ├─ [696.6 - 700.6]
      ├─ [700.6 - 704.6]
      ├─ [704.6 - 708.6]
      ├─ [708.6 - 712.6]
      ├─ [712.6 - 716.6]
      ├─ [716.6 - 720.6]
      ├─ [720.6 - 724.6]
      ├─ [724.6 - 728.6]
      ├─ [728.6 - 732.6]
      ├─ [732.6 - 736.6]
      ├─ [736.6 - 740.6]
      ├─ [740.6 - 744.6]
      ├─ [744.6 - 748.6]
      ├─ [748.6 - 752.6]
      ├─ [752.6 - 756.6]
      ├─ [756.6 - 760.6]
      ├─ [760.6 - 764.6]
      ├─ [764.6 - 768.6]
      ├─ [768.6 - 772.6]
      ├─ [772.6 - 776.6]
      ├─ [776.6 - 780.6]
      ├─ [780.6 - 784.6]
      ├─ [784.6 - 788.6]
      ├─ [788.6 - 792.6]
      ├─ [792.6 - 796.6]
      ├─ [796.6 - 800.6]
      ├─ [800.6 - 804.6]
      ├─ [804.6 - 808.6]
      ├─ [808.6 - 812.6]
      ├─ [812.6 - 816.6]
      ├─ [816.6 - 820.6]
      ├─ [820.6 - 824.6]
      ├─ [824.6 - 828.6]
      ├─ [828.6 - 832.6]
      ├─ [832.6 - 836.6]
      ├─ [836.6 - 840.6]
      ├─ [840.6 - 844.6]
      ├─ [844.6 - 848.6]
      ├─ [848.6 - 852.6]
      ├─ [852.6 - 856.6]
      ├─ [856.6 - 860.6]
      ├─ [860.6 - 864.6]
      ├─ [864.6 - 868.6]
      ├─ [868.6 - 872.6]
      ├─ [872.6 - 876.6]
      ├─ [876.6 - 880.7]
      ├─ [880.7 - 884.7]
      ├─ [884.7 - 888.7]
      ├─ [888.7 - 892.7]
      ├─ [892.7 - 896.7]
      ├─ [896.7 - 900.7]
      ├─ [900.7 - 904.7]
      ├─ [904.7 - 908.7]
      ├─ [908.7 - 912.7]
      ├─ [912.7 - 916.7]
      ├─ [916.7 - 920.7]
      ├─ [920.7 - 924.7]
      ├─ [924.7 - 928.7]
      ├─ [928.7 - 932.7]
      ├─ [932.7 - 936.7]
      ├─ [936.7 - 940.7]
      ├─ [940.7 - 944.7]
      ├─ [944.7 - 948.7]
      ├─ [948.7 - 952.7]
      ├─ [952.7 - 956.7]
      ├─ [956.7 - 960.7]
      ├─ [960.7 - 964.7]
      ├─ [964.7 - 968.7]
      ├─ [968.7 - 972.7]
      ├─ [972.7 - 976.7]
      └─ [976.7 - 980.7]

Run: 20230809_AST1_EVO5_ZY_Hela_SCP_EvoCHIP_1Cell_40SPD_4Th6ms_02.raw
   ├─ Vendor: Thermo
   ├─ File: 20230809_AST1_EVO5_ZY_Hela_SCP_EvoCHIP_1Cell_40SPD_4Th6ms_02
   ├─ Path: "L:\ZY\SingleCellProteomics\Raw\Astral_SCP\EvoCHIP\20230809_AST1_EVO5_ZY_Hela_SCP_EvoCHIP_1Cell_40SPD_4Th6ms_02.raw"
   ├─ Condition: 1Cell_4Th
   ├─ Replicate: 2
   ├─ HTRMS Version: 18.0.230526.50606
   ├─ Protein Databases Used
   │  ├─ contaminants_for_Spectronaut
   │  │  ├─ Protein Entries: 246
   │  │  ├─ Original File: contaminants_for_Spectronaut.fasta
   │  │  ├─ Date Created: 13-August-2020 09:32:23 UTC+0
   │  │  ├─ Date Modified: 03-October-2023 16:37:35 UTC+0
   │  │  └─ Parsing Rule: WormPep FASTA
   │  └─ UP000005640_9606_2022
   │     ├─ Protein Entries: 20,598
   │     ├─ Original File: UP000005640_9606.fasta
   │     ├─ Date Created: 12-January-2023 11:12:11 UTC+0
   │     ├─ Date Modified: 03-October-2023 16:37:35 UTC+0
   │     └─ Parsing Rule: UniProt FASTA
   └─ MS2 Method
      ├─ [380.4 - 384.4]
      ├─ [384.4 - 388.4]
      ├─ [388.4 - 392.4]
      ├─ [392.4 - 396.4]
      ├─ [396.4 - 400.4]
      ├─ [400.4 - 404.4]
      ├─ [404.4 - 408.4]
      ├─ [408.4 - 412.4]
      ├─ [412.4 - 416.4]
      ├─ [416.4 - 420.4]
      ├─ [420.4 - 424.4]
      ├─ [424.4 - 428.4]
      ├─ [428.4 - 432.4]
      ├─ [432.4 - 436.4]
      ├─ [436.4 - 440.5]
      ├─ [440.5 - 444.5]
      ├─ [444.5 - 448.5]
      ├─ [448.5 - 452.5]
      ├─ [452.5 - 456.5]
      ├─ [456.5 - 460.5]
      ├─ [460.5 - 464.5]
      ├─ [464.5 - 468.5]
      ├─ [468.5 - 472.5]
      ├─ [472.5 - 476.5]
      ├─ [476.5 - 480.5]
      ├─ [480.5 - 484.5]
      ├─ [484.5 - 488.5]
      ├─ [488.5 - 492.5]
      ├─ [492.5 - 496.5]
      ├─ [496.5 - 500.5]
      ├─ [500.5 - 504.5]
      ├─ [504.5 - 508.5]
      ├─ [508.5 - 512.5]
      ├─ [512.5 - 516.5]
      ├─ [516.5 - 520.5]
      ├─ [520.5 - 524.5]
      ├─ [524.5 - 528.5]
      ├─ [528.5 - 532.5]
      ├─ [532.5 - 536.5]
      ├─ [536.5 - 540.5]
      ├─ [540.5 - 544.5]
      ├─ [544.5 - 548.5]
      ├─ [548.5 - 552.5]
      ├─ [552.5 - 556.5]
      ├─ [556.5 - 560.5]
      ├─ [560.5 - 564.5]
      ├─ [564.5 - 568.5]
      ├─ [568.5 - 572.5]
      ├─ [572.5 - 576.5]
      ├─ [576.5 - 580.5]
      ├─ [580.5 - 584.5]
      ├─ [584.5 - 588.5]
      ├─ [588.5 - 592.5]
      ├─ [592.5 - 596.5]
      ├─ [596.5 - 600.5]
      ├─ [600.5 - 604.5]
      ├─ [604.5 - 608.5]
      ├─ [608.5 - 612.5]
      ├─ [612.5 - 616.5]
      ├─ [616.5 - 620.5]
      ├─ [620.5 - 624.5]
      ├─ [624.5 - 628.5]
      ├─ [628.5 - 632.5]
      ├─ [632.5 - 636.5]
      ├─ [636.5 - 640.5]
      ├─ [640.5 - 644.5]
      ├─ [644.5 - 648.5]
      ├─ [648.5 - 652.5]
      ├─ [652.5 - 656.5]
      ├─ [656.5 - 660.6]
      ├─ [660.6 - 664.6]
      ├─ [664.6 - 668.6]
      ├─ [668.6 - 672.6]
      ├─ [672.6 - 676.6]
      ├─ [676.6 - 680.6]
      ├─ [680.6 - 684.6]
      ├─ [684.6 - 688.6]
      ├─ [688.6 - 692.6]
      ├─ [692.6 - 696.6]
      ├─ [696.6 - 700.6]
      ├─ [700.6 - 704.6]
      ├─ [704.6 - 708.6]
      ├─ [708.6 - 712.6]
      ├─ [712.6 - 716.6]
      ├─ [716.6 - 720.6]
      ├─ [720.6 - 724.6]
      ├─ [724.6 - 728.6]
      ├─ [728.6 - 732.6]
      ├─ [732.6 - 736.6]
      ├─ [736.6 - 740.6]
      ├─ [740.6 - 744.6]
      ├─ [744.6 - 748.6]
      ├─ [748.6 - 752.6]
      ├─ [752.6 - 756.6]
      ├─ [756.6 - 760.6]
      ├─ [760.6 - 764.6]
      ├─ [764.6 - 768.6]
      ├─ [768.6 - 772.6]
      ├─ [772.6 - 776.6]
      ├─ [776.6 - 780.6]
      ├─ [780.6 - 784.6]
      ├─ [784.6 - 788.6]
      ├─ [788.6 - 792.6]
      ├─ [792.6 - 796.6]
      ├─ [796.6 - 800.6]
      ├─ [800.6 - 804.6]
      ├─ [804.6 - 808.6]
      ├─ [808.6 - 812.6]
      ├─ [812.6 - 816.6]
      ├─ [816.6 - 820.6]
      ├─ [820.6 - 824.6]
      ├─ [824.6 - 828.6]
      ├─ [828.6 - 832.6]
      ├─ [832.6 - 836.6]
      ├─ [836.6 - 840.6]
      ├─ [840.6 - 844.6]
      ├─ [844.6 - 848.6]
      ├─ [848.6 - 852.6]
      ├─ [852.6 - 856.6]
      ├─ [856.6 - 860.6]
      ├─ [860.6 - 864.6]
      ├─ [864.6 - 868.6]
      ├─ [868.6 - 872.6]
      ├─ [872.6 - 876.6]
      ├─ [876.6 - 880.7]
      ├─ [880.7 - 884.7]
      ├─ [884.7 - 888.7]
      ├─ [888.7 - 892.7]
      ├─ [892.7 - 896.7]
      ├─ [896.7 - 900.7]
      ├─ [900.7 - 904.7]
      ├─ [904.7 - 908.7]
      ├─ [908.7 - 912.7]
      ├─ [912.7 - 916.7]
      ├─ [916.7 - 920.7]
      ├─ [920.7 - 924.7]
      ├─ [924.7 - 928.7]
      ├─ [928.7 - 932.7]
      ├─ [932.7 - 936.7]
      ├─ [936.7 - 940.7]
      ├─ [940.7 - 944.7]
      ├─ [944.7 - 948.7]
      ├─ [948.7 - 952.7]
      ├─ [952.7 - 956.7]
      ├─ [956.7 - 960.7]
      ├─ [960.7 - 964.7]
      ├─ [964.7 - 968.7]
      ├─ [968.7 - 972.7]
      ├─ [972.7 - 976.7]
      └─ [976.7 - 980.7]

Run: 20230809_AST1_EVO5_ZY_Hela_SCP_EvoCHIP_1Cell_40SPD_4Th6ms_03.raw
   ├─ Vendor: Thermo
   ├─ File: 20230809_AST1_EVO5_ZY_Hela_SCP_EvoCHIP_1Cell_40SPD_4Th6ms_03
   ├─ Path: "L:\ZY\SingleCellProteomics\Raw\Astral_SCP\EvoCHIP\20230809_AST1_EVO5_ZY_Hela_SCP_EvoCHIP_1Cell_40SPD_4Th6ms_03.raw"
   ├─ Condition: 1Cell_4Th
   ├─ Replicate: 3
   ├─ HTRMS Version: 18.0.230526.50606
   ├─ Protein Databases Used
   │  ├─ contaminants_for_Spectronaut
   │  │  ├─ Protein Entries: 246
   │  │  ├─ Original File: contaminants_for_Spectronaut.fasta
   │  │  ├─ Date Created: 13-August-2020 09:32:23 UTC+0
   │  │  ├─ Date Modified: 03-October-2023 16:37:35 UTC+0
   │  │  └─ Parsing Rule: WormPep FASTA
   │  └─ UP000005640_9606_2022
   │     ├─ Protein Entries: 20,598
   │     ├─ Original File: UP000005640_9606.fasta
   │     ├─ Date Created: 12-January-2023 11:12:11 UTC+0
   │     ├─ Date Modified: 03-October-2023 16:37:35 UTC+0
   │     └─ Parsing Rule: UniProt FASTA
   └─ MS2 Method
      ├─ [380.4 - 384.4]
      ├─ [384.4 - 388.4]
      ├─ [388.4 - 392.4]
      ├─ [392.4 - 396.4]
      ├─ [396.4 - 400.4]
      ├─ [400.4 - 404.4]
      ├─ [404.4 - 408.4]
      ├─ [408.4 - 412.4]
      ├─ [412.4 - 416.4]
      ├─ [416.4 - 420.4]
      ├─ [420.4 - 424.4]
      ├─ [424.4 - 428.4]
      ├─ [428.4 - 432.4]
      ├─ [432.4 - 436.4]
      ├─ [436.4 - 440.5]
      ├─ [440.5 - 444.5]
      ├─ [444.5 - 448.5]
      ├─ [448.5 - 452.5]
      ├─ [452.5 - 456.5]
      ├─ [456.5 - 460.5]
      ├─ [460.5 - 464.5]
      ├─ [464.5 - 468.5]
      ├─ [468.5 - 472.5]
      ├─ [472.5 - 476.5]
      ├─ [476.5 - 480.5]
      ├─ [480.5 - 484.5]
      ├─ [484.5 - 488.5]
      ├─ [488.5 - 492.5]
      ├─ [492.5 - 496.5]
      ├─ [496.5 - 500.5]
      ├─ [500.5 - 504.5]
      ├─ [504.5 - 508.5]
      ├─ [508.5 - 512.5]
      ├─ [512.5 - 516.5]
      ├─ [516.5 - 520.5]
      ├─ [520.5 - 524.5]
      ├─ [524.5 - 528.5]
      ├─ [528.5 - 532.5]
      ├─ [532.5 - 536.5]
      ├─ [536.5 - 540.5]
      ├─ [540.5 - 544.5]
      ├─ [544.5 - 548.5]
      ├─ [548.5 - 552.5]
      ├─ [552.5 - 556.5]
      ├─ [556.5 - 560.5]
      ├─ [560.5 - 564.5]
      ├─ [564.5 - 568.5]
      ├─ [568.5 - 572.5]
      ├─ [572.5 - 576.5]
      ├─ [576.5 - 580.5]
      ├─ [580.5 - 584.5]
      ├─ [584.5 - 588.5]
      ├─ [588.5 - 592.5]
      ├─ [592.5 - 596.5]
      ├─ [596.5 - 600.5]
      ├─ [600.5 - 604.5]
      ├─ [604.5 - 608.5]
      ├─ [608.5 - 612.5]
      ├─ [612.5 - 616.5]
      ├─ [616.5 - 620.5]
      ├─ [620.5 - 624.5]
      ├─ [624.5 - 628.5]
      ├─ [628.5 - 632.5]
      ├─ [632.5 - 636.5]
      ├─ [636.5 - 640.5]
      ├─ [640.5 - 644.5]
      ├─ [644.5 - 648.5]
      ├─ [648.5 - 652.5]
      ├─ [652.5 - 656.5]
      ├─ [656.5 - 660.6]
      ├─ [660.6 - 664.6]
      ├─ [664.6 - 668.6]
      ├─ [668.6 - 672.6]
      ├─ [672.6 - 676.6]
      ├─ [676.6 - 680.6]
      ├─ [680.6 - 684.6]
      ├─ [684.6 - 688.6]
      ├─ [688.6 - 692.6]
      ├─ [692.6 - 696.6]
      ├─ [696.6 - 700.6]
      ├─ [700.6 - 704.6]
      ├─ [704.6 - 708.6]
      ├─ [708.6 - 712.6]
      ├─ [712.6 - 716.6]
      ├─ [716.6 - 720.6]
      ├─ [720.6 - 724.6]
      ├─ [724.6 - 728.6]
      ├─ [728.6 - 732.6]
      ├─ [732.6 - 736.6]
      ├─ [736.6 - 740.6]
      ├─ [740.6 - 744.6]
      ├─ [744.6 - 748.6]
      ├─ [748.6 - 752.6]
      ├─ [752.6 - 756.6]
      ├─ [756.6 - 760.6]
      ├─ [760.6 - 764.6]
      ├─ [764.6 - 768.6]
      ├─ [768.6 - 772.6]
      ├─ [772.6 - 776.6]
      ├─ [776.6 - 780.6]
      ├─ [780.6 - 784.6]
      ├─ [784.6 - 788.6]
      ├─ [788.6 - 792.6]
      ├─ [792.6 - 796.6]
      ├─ [796.6 - 800.6]
      ├─ [800.6 - 804.6]
      ├─ [804.6 - 808.6]
      ├─ [808.6 - 812.6]
      ├─ [812.6 - 816.6]
      ├─ [816.6 - 820.6]
      ├─ [820.6 - 824.6]
      ├─ [824.6 - 828.6]
      ├─ [828.6 - 832.6]
      ├─ [832.6 - 836.6]
      ├─ [836.6 - 840.6]
      ├─ [840.6 - 844.6]
      ├─ [844.6 - 848.6]
      ├─ [848.6 - 852.6]
      ├─ [852.6 - 856.6]
      ├─ [856.6 - 860.6]
      ├─ [860.6 - 864.6]
      ├─ [864.6 - 868.6]
      ├─ [868.6 - 872.6]
      ├─ [872.6 - 876.6]
      ├─ [876.6 - 880.7]
      ├─ [880.7 - 884.7]
      ├─ [884.7 - 888.7]
      ├─ [888.7 - 892.7]
      ├─ [892.7 - 896.7]
      ├─ [896.7 - 900.7]
      ├─ [900.7 - 904.7]
      ├─ [904.7 - 908.7]
      ├─ [908.7 - 912.7]
      ├─ [912.7 - 916.7]
      ├─ [916.7 - 920.7]
      ├─ [920.7 - 924.7]
      ├─ [924.7 - 928.7]
      ├─ [928.7 - 932.7]
      ├─ [932.7 - 936.7]
      ├─ [936.7 - 940.7]
      ├─ [940.7 - 944.7]
      ├─ [944.7 - 948.7]
      ├─ [948.7 - 952.7]
      ├─ [952.7 - 956.7]
      ├─ [956.7 - 960.7]
      ├─ [960.7 - 964.7]
      ├─ [964.7 - 968.7]
      ├─ [968.7 - 972.7]
      ├─ [972.7 - 976.7]
      └─ [976.7 - 980.7]

Run: 20230809_AST1_EVO5_ZY_Hela_SCP_EvoCHIP_1Cell_40SPD_4Th6ms_04.raw
   ├─ Vendor: Thermo
   ├─ File: 20230809_AST1_EVO5_ZY_Hela_SCP_EvoCHIP_1Cell_40SPD_4Th6ms_04
   ├─ Path: "L:\ZY\SingleCellProteomics\Raw\Astral_SCP\EvoCHIP\20230809_AST1_EVO5_ZY_Hela_SCP_EvoCHIP_1Cell_40SPD_4Th6ms_04.raw"
   ├─ Condition: 1Cell_4Th
   ├─ Replicate: 4
   ├─ HTRMS Version: 18.0.230526.50606
   ├─ Protein Databases Used
   │  ├─ contaminants_for_Spectronaut
   │  │  ├─ Protein Entries: 246
   │  │  ├─ Original File: contaminants_for_Spectronaut.fasta
   │  │  ├─ Date Created: 13-August-2020 09:32:23 UTC+0
   │  │  ├─ Date Modified: 03-October-2023 16:37:35 UTC+0
   │  │  └─ Parsing Rule: WormPep FASTA
   │  └─ UP000005640_9606_2022
   │     ├─ Protein Entries: 20,598
   │     ├─ Original File: UP000005640_9606.fasta
   │     ├─ Date Created: 12-January-2023 11:12:11 UTC+0
   │     ├─ Date Modified: 03-October-2023 16:37:35 UTC+0
   │     └─ Parsing Rule: UniProt FASTA
   └─ MS2 Method
      ├─ [380.4 - 384.4]
      ├─ [384.4 - 388.4]
      ├─ [388.4 - 392.4]
      ├─ [392.4 - 396.4]
      ├─ [396.4 - 400.4]
      ├─ [400.4 - 404.4]
      ├─ [404.4 - 408.4]
      ├─ [408.4 - 412.4]
      ├─ [412.4 - 416.4]
      ├─ [416.4 - 420.4]
      ├─ [420.4 - 424.4]
      ├─ [424.4 - 428.4]
      ├─ [428.4 - 432.4]
      ├─ [432.4 - 436.4]
      ├─ [436.4 - 440.5]
      ├─ [440.5 - 444.5]
      ├─ [444.5 - 448.5]
      ├─ [448.5 - 452.5]
      ├─ [452.5 - 456.5]
      ├─ [456.5 - 460.5]
      ├─ [460.5 - 464.5]
      ├─ [464.5 - 468.5]
      ├─ [468.5 - 472.5]
      ├─ [472.5 - 476.5]
      ├─ [476.5 - 480.5]
      ├─ [480.5 - 484.5]
      ├─ [484.5 - 488.5]
      ├─ [488.5 - 492.5]
      ├─ [492.5 - 496.5]
      ├─ [496.5 - 500.5]
      ├─ [500.5 - 504.5]
      ├─ [504.5 - 508.5]
      ├─ [508.5 - 512.5]
      ├─ [512.5 - 516.5]
      ├─ [516.5 - 520.5]
      ├─ [520.5 - 524.5]
      ├─ [524.5 - 528.5]
      ├─ [528.5 - 532.5]
      ├─ [532.5 - 536.5]
      ├─ [536.5 - 540.5]
      ├─ [540.5 - 544.5]
      ├─ [544.5 - 548.5]
      ├─ [548.5 - 552.5]
      ├─ [552.5 - 556.5]
      ├─ [556.5 - 560.5]
      ├─ [560.5 - 564.5]
      ├─ [564.5 - 568.5]
      ├─ [568.5 - 572.5]
      ├─ [572.5 - 576.5]
      ├─ [576.5 - 580.5]
      ├─ [580.5 - 584.5]
      ├─ [584.5 - 588.5]
      ├─ [588.5 - 592.5]
      ├─ [592.5 - 596.5]
      ├─ [596.5 - 600.5]
      ├─ [600.5 - 604.5]
      ├─ [604.5 - 608.5]
      ├─ [608.5 - 612.5]
      ├─ [612.5 - 616.5]
      ├─ [616.5 - 620.5]
      ├─ [620.5 - 624.5]
      ├─ [624.5 - 628.5]
      ├─ [628.5 - 632.5]
      ├─ [632.5 - 636.5]
      ├─ [636.5 - 640.5]
      ├─ [640.5 - 644.5]
      ├─ [644.5 - 648.5]
      ├─ [648.5 - 652.5]
      ├─ [652.5 - 656.5]
      ├─ [656.5 - 660.6]
      ├─ [660.6 - 664.6]
      ├─ [664.6 - 668.6]
      ├─ [668.6 - 672.6]
      ├─ [672.6 - 676.6]
      ├─ [676.6 - 680.6]
      ├─ [680.6 - 684.6]
      ├─ [684.6 - 688.6]
      ├─ [688.6 - 692.6]
      ├─ [692.6 - 696.6]
      ├─ [696.6 - 700.6]
      ├─ [700.6 - 704.6]
      ├─ [704.6 - 708.6]
      ├─ [708.6 - 712.6]
      ├─ [712.6 - 716.6]
      ├─ [716.6 - 720.6]
      ├─ [720.6 - 724.6]
      ├─ [724.6 - 728.6]
      ├─ [728.6 - 732.6]
      ├─ [732.6 - 736.6]
      ├─ [736.6 - 740.6]
      ├─ [740.6 - 744.6]
      ├─ [744.6 - 748.6]
      ├─ [748.6 - 752.6]
      ├─ [752.6 - 756.6]
      ├─ [756.6 - 760.6]
      ├─ [760.6 - 764.6]
      ├─ [764.6 - 768.6]
      ├─ [768.6 - 772.6]
      ├─ [772.6 - 776.6]
      ├─ [776.6 - 780.6]
      ├─ [780.6 - 784.6]
      ├─ [784.6 - 788.6]
      ├─ [788.6 - 792.6]
      ├─ [792.6 - 796.6]
      ├─ [796.6 - 800.6]
      ├─ [800.6 - 804.6]
      ├─ [804.6 - 808.6]
      ├─ [808.6 - 812.6]
      ├─ [812.6 - 816.6]
      ├─ [816.6 - 820.6]
      ├─ [820.6 - 824.6]
      ├─ [824.6 - 828.6]
      ├─ [828.6 - 832.6]
      ├─ [832.6 - 836.6]
      ├─ [836.6 - 840.6]
      ├─ [840.6 - 844.6]
      ├─ [844.6 - 848.6]
      ├─ [848.6 - 852.6]
      ├─ [852.6 - 856.6]
      ├─ [856.6 - 860.6]
      ├─ [860.6 - 864.6]
      ├─ [864.6 - 868.6]
      ├─ [868.6 - 872.6]
      ├─ [872.6 - 876.6]
      ├─ [876.6 - 880.7]
      ├─ [880.7 - 884.7]
      ├─ [884.7 - 888.7]
      ├─ [888.7 - 892.7]
      ├─ [892.7 - 896.7]
      ├─ [896.7 - 900.7]
      ├─ [900.7 - 904.7]
      ├─ [904.7 - 908.7]
      ├─ [908.7 - 912.7]
      ├─ [912.7 - 916.7]
      ├─ [916.7 - 920.7]
      ├─ [920.7 - 924.7]
      ├─ [924.7 - 928.7]
      ├─ [928.7 - 932.7]
      ├─ [932.7 - 936.7]
      ├─ [936.7 - 940.7]
      ├─ [940.7 - 944.7]
      ├─ [944.7 - 948.7]
      ├─ [948.7 - 952.7]
      ├─ [952.7 - 956.7]
      ├─ [956.7 - 960.7]
      ├─ [960.7 - 964.7]
      ├─ [964.7 - 968.7]
      ├─ [968.7 - 972.7]
      ├─ [972.7 - 976.7]
      └─ [976.7 - 980.7]

Run: 20230809_AST1_EVO5_ZY_Hela_SCP_EvoCHIP_1Cell_40SPD_4Th6ms_05.raw
   ├─ Vendor: Thermo
   ├─ File: 20230809_AST1_EVO5_ZY_Hela_SCP_EvoCHIP_1Cell_40SPD_4Th6ms_05
   ├─ Path: "L:\ZY\SingleCellProteomics\Raw\Astral_SCP\EvoCHIP\20230809_AST1_EVO5_ZY_Hela_SCP_EvoCHIP_1Cell_40SPD_4Th6ms_05.raw"
   ├─ Condition: 1Cell_4Th
   ├─ Replicate: 5
   ├─ HTRMS Version: 18.0.230526.50606
   ├─ Protein Databases Used
   │  ├─ contaminants_for_Spectronaut
   │  │  ├─ Protein Entries: 246
   │  │  ├─ Original File: contaminants_for_Spectronaut.fasta
   │  │  ├─ Date Created: 13-August-2020 09:32:23 UTC+0
   │  │  ├─ Date Modified: 03-October-2023 16:37:35 UTC+0
   │  │  └─ Parsing Rule: WormPep FASTA
   │  └─ UP000005640_9606_2022
   │     ├─ Protein Entries: 20,598
   │     ├─ Original File: UP000005640_9606.fasta
   │     ├─ Date Created: 12-January-2023 11:12:11 UTC+0
   │     ├─ Date Modified: 03-October-2023 16:37:35 UTC+0
   │     └─ Parsing Rule: UniProt FASTA
   └─ MS2 Method
      ├─ [380.4 - 384.4]
      ├─ [384.4 - 388.4]
      ├─ [388.4 - 392.4]
      ├─ [392.4 - 396.4]
      ├─ [396.4 - 400.4]
      ├─ [400.4 - 404.4]
      ├─ [404.4 - 408.4]
      ├─ [408.4 - 412.4]
      ├─ [412.4 - 416.4]
      ├─ [416.4 - 420.4]
      ├─ [420.4 - 424.4]
      ├─ [424.4 - 428.4]
      ├─ [428.4 - 432.4]
      ├─ [432.4 - 436.4]
      ├─ [436.4 - 440.5]
      ├─ [440.5 - 444.5]
      ├─ [444.5 - 448.5]
      ├─ [448.5 - 452.5]
      ├─ [452.5 - 456.5]
      ├─ [456.5 - 460.5]
      ├─ [460.5 - 464.5]
      ├─ [464.5 - 468.5]
      ├─ [468.5 - 472.5]
      ├─ [472.5 - 476.5]
      ├─ [476.5 - 480.5]
      ├─ [480.5 - 484.5]
      ├─ [484.5 - 488.5]
      ├─ [488.5 - 492.5]
      ├─ [492.5 - 496.5]
      ├─ [496.5 - 500.5]
      ├─ [500.5 - 504.5]
      ├─ [504.5 - 508.5]
      ├─ [508.5 - 512.5]
      ├─ [512.5 - 516.5]
      ├─ [516.5 - 520.5]
      ├─ [520.5 - 524.5]
      ├─ [524.5 - 528.5]
      ├─ [528.5 - 532.5]
      ├─ [532.5 - 536.5]
      ├─ [536.5 - 540.5]
      ├─ [540.5 - 544.5]
      ├─ [544.5 - 548.5]
      ├─ [548.5 - 552.5]
      ├─ [552.5 - 556.5]
      ├─ [556.5 - 560.5]
      ├─ [560.5 - 564.5]
      ├─ [564.5 - 568.5]
      ├─ [568.5 - 572.5]
      ├─ [572.5 - 576.5]
      ├─ [576.5 - 580.5]
      ├─ [580.5 - 584.5]
      ├─ [584.5 - 588.5]
      ├─ [588.5 - 592.5]
      ├─ [592.5 - 596.5]
      ├─ [596.5 - 600.5]
      ├─ [600.5 - 604.5]
      ├─ [604.5 - 608.5]
      ├─ [608.5 - 612.5]
      ├─ [612.5 - 616.5]
      ├─ [616.5 - 620.5]
      ├─ [620.5 - 624.5]
      ├─ [624.5 - 628.5]
      ├─ [628.5 - 632.5]
      ├─ [632.5 - 636.5]
      ├─ [636.5 - 640.5]
      ├─ [640.5 - 644.5]
      ├─ [644.5 - 648.5]
      ├─ [648.5 - 652.5]
      ├─ [652.5 - 656.5]
      ├─ [656.5 - 660.6]
      ├─ [660.6 - 664.6]
      ├─ [664.6 - 668.6]
      ├─ [668.6 - 672.6]
      ├─ [672.6 - 676.6]
      ├─ [676.6 - 680.6]
      ├─ [680.6 - 684.6]
      ├─ [684.6 - 688.6]
      ├─ [688.6 - 692.6]
      ├─ [692.6 - 696.6]
      ├─ [696.6 - 700.6]
      ├─ [700.6 - 704.6]
      ├─ [704.6 - 708.6]
      ├─ [708.6 - 712.6]
      ├─ [712.6 - 716.6]
      ├─ [716.6 - 720.6]
      ├─ [720.6 - 724.6]
      ├─ [724.6 - 728.6]
      ├─ [728.6 - 732.6]
      ├─ [732.6 - 736.6]
      ├─ [736.6 - 740.6]
      ├─ [740.6 - 744.6]
      ├─ [744.6 - 748.6]
      ├─ [748.6 - 752.6]
      ├─ [752.6 - 756.6]
      ├─ [756.6 - 760.6]
      ├─ [760.6 - 764.6]
      ├─ [764.6 - 768.6]
      ├─ [768.6 - 772.6]
      ├─ [772.6 - 776.6]
      ├─ [776.6 - 780.6]
      ├─ [780.6 - 784.6]
      ├─ [784.6 - 788.6]
      ├─ [788.6 - 792.6]
      ├─ [792.6 - 796.6]
      ├─ [796.6 - 800.6]
      ├─ [800.6 - 804.6]
      ├─ [804.6 - 808.6]
      ├─ [808.6 - 812.6]
      ├─ [812.6 - 816.6]
      ├─ [816.6 - 820.6]
      ├─ [820.6 - 824.6]
      ├─ [824.6 - 828.6]
      ├─ [828.6 - 832.6]
      ├─ [832.6 - 836.6]
      ├─ [836.6 - 840.6]
      ├─ [840.6 - 844.6]
      ├─ [844.6 - 848.6]
      ├─ [848.6 - 852.6]
      ├─ [852.6 - 856.6]
      ├─ [856.6 - 860.6]
      ├─ [860.6 - 864.6]
      ├─ [864.6 - 868.6]
      ├─ [868.6 - 872.6]
      ├─ [872.6 - 876.6]
      ├─ [876.6 - 880.7]
      ├─ [880.7 - 884.7]
      ├─ [884.7 - 888.7]
      ├─ [888.7 - 892.7]
      ├─ [892.7 - 896.7]
      ├─ [896.7 - 900.7]
      ├─ [900.7 - 904.7]
      ├─ [904.7 - 908.7]
      ├─ [908.7 - 912.7]
      ├─ [912.7 - 916.7]
      ├─ [916.7 - 920.7]
      ├─ [920.7 - 924.7]
      ├─ [924.7 - 928.7]
      ├─ [928.7 - 932.7]
      ├─ [932.7 - 936.7]
      ├─ [936.7 - 940.7]
      ├─ [940.7 - 944.7]
      ├─ [944.7 - 948.7]
      ├─ [948.7 - 952.7]
      ├─ [952.7 - 956.7]
      ├─ [956.7 - 960.7]
      ├─ [960.7 - 964.7]
      ├─ [964.7 - 968.7]
      ├─ [968.7 - 972.7]
      ├─ [972.7 - 976.7]
      └─ [976.7 - 980.7]

Run: 20230809_AST1_EVO5_ZY_Hela_SCP_EvoCHIP_1Cell_40SPD_4Th6ms_06.raw
   ├─ Vendor: Thermo
   ├─ File: 20230809_AST1_EVO5_ZY_Hela_SCP_EvoCHIP_1Cell_40SPD_4Th6ms_06
   ├─ Path: "L:\ZY\SingleCellProteomics\Raw\Astral_SCP\EvoCHIP\20230809_AST1_EVO5_ZY_Hela_SCP_EvoCHIP_1Cell_40SPD_4Th6ms_06.raw"
   ├─ Condition: 1Cell_4Th
   ├─ Replicate: 6
   ├─ HTRMS Version: 18.0.230526.50606
   ├─ Protein Databases Used
   │  ├─ contaminants_for_Spectronaut
   │  │  ├─ Protein Entries: 246
   │  │  ├─ Original File: contaminants_for_Spectronaut.fasta
   │  │  ├─ Date Created: 13-August-2020 09:32:23 UTC+0
   │  │  ├─ Date Modified: 03-October-2023 16:37:35 UTC+0
   │  │  └─ Parsing Rule: WormPep FASTA
   │  └─ UP000005640_9606_2022
   │     ├─ Protein Entries: 20,598
   │     ├─ Original File: UP000005640_9606.fasta
   │     ├─ Date Created: 12-January-2023 11:12:11 UTC+0
   │     ├─ Date Modified: 03-October-2023 16:37:35 UTC+0
   │     └─ Parsing Rule: UniProt FASTA
   └─ MS2 Method
      ├─ [380.4 - 384.4]
      ├─ [384.4 - 388.4]
      ├─ [388.4 - 392.4]
      ├─ [392.4 - 396.4]
      ├─ [396.4 - 400.4]
      ├─ [400.4 - 404.4]
      ├─ [404.4 - 408.4]
      ├─ [408.4 - 412.4]
      ├─ [412.4 - 416.4]
      ├─ [416.4 - 420.4]
      ├─ [420.4 - 424.4]
      ├─ [424.4 - 428.4]
      ├─ [428.4 - 432.4]
      ├─ [432.4 - 436.4]
      ├─ [436.4 - 440.5]
      ├─ [440.5 - 444.5]
      ├─ [444.5 - 448.5]
      ├─ [448.5 - 452.5]
      ├─ [452.5 - 456.5]
      ├─ [456.5 - 460.5]
      ├─ [460.5 - 464.5]
      ├─ [464.5 - 468.5]
      ├─ [468.5 - 472.5]
      ├─ [472.5 - 476.5]
      ├─ [476.5 - 480.5]
      ├─ [480.5 - 484.5]
      ├─ [484.5 - 488.5]
      ├─ [488.5 - 492.5]
      ├─ [492.5 - 496.5]
      ├─ [496.5 - 500.5]
      ├─ [500.5 - 504.5]
      ├─ [504.5 - 508.5]
      ├─ [508.5 - 512.5]
      ├─ [512.5 - 516.5]
      ├─ [516.5 - 520.5]
      ├─ [520.5 - 524.5]
      ├─ [524.5 - 528.5]
      ├─ [528.5 - 532.5]
      ├─ [532.5 - 536.5]
      ├─ [536.5 - 540.5]
      ├─ [540.5 - 544.5]
      ├─ [544.5 - 548.5]
      ├─ [548.5 - 552.5]
      ├─ [552.5 - 556.5]
      ├─ [556.5 - 560.5]
      ├─ [560.5 - 564.5]
      ├─ [564.5 - 568.5]
      ├─ [568.5 - 572.5]
      ├─ [572.5 - 576.5]
      ├─ [576.5 - 580.5]
      ├─ [580.5 - 584.5]
      ├─ [584.5 - 588.5]
      ├─ [588.5 - 592.5]
      ├─ [592.5 - 596.5]
      ├─ [596.5 - 600.5]
      ├─ [600.5 - 604.5]
      ├─ [604.5 - 608.5]
      ├─ [608.5 - 612.5]
      ├─ [612.5 - 616.5]
      ├─ [616.5 - 620.5]
      ├─ [620.5 - 624.5]
      ├─ [624.5 - 628.5]
      ├─ [628.5 - 632.5]
      ├─ [632.5 - 636.5]
      ├─ [636.5 - 640.5]
      ├─ [640.5 - 644.5]
      ├─ [644.5 - 648.5]
      ├─ [648.5 - 652.5]
      ├─ [652.5 - 656.5]
      ├─ [656.5 - 660.6]
      ├─ [660.6 - 664.6]
      ├─ [664.6 - 668.6]
      ├─ [668.6 - 672.6]
      ├─ [672.6 - 676.6]
      ├─ [676.6 - 680.6]
      ├─ [680.6 - 684.6]
      ├─ [684.6 - 688.6]
      ├─ [688.6 - 692.6]
      ├─ [692.6 - 696.6]
      ├─ [696.6 - 700.6]
      ├─ [700.6 - 704.6]
      ├─ [704.6 - 708.6]
      ├─ [708.6 - 712.6]
      ├─ [712.6 - 716.6]
      ├─ [716.6 - 720.6]
      ├─ [720.6 - 724.6]
      ├─ [724.6 - 728.6]
      ├─ [728.6 - 732.6]
      ├─ [732.6 - 736.6]
      ├─ [736.6 - 740.6]
      ├─ [740.6 - 744.6]
      ├─ [744.6 - 748.6]
      ├─ [748.6 - 752.6]
      ├─ [752.6 - 756.6]
      ├─ [756.6 - 760.6]
      ├─ [760.6 - 764.6]
      ├─ [764.6 - 768.6]
      ├─ [768.6 - 772.6]
      ├─ [772.6 - 776.6]
      ├─ [776.6 - 780.6]
      ├─ [780.6 - 784.6]
      ├─ [784.6 - 788.6]
      ├─ [788.6 - 792.6]
      ├─ [792.6 - 796.6]
      ├─ [796.6 - 800.6]
      ├─ [800.6 - 804.6]
      ├─ [804.6 - 808.6]
      ├─ [808.6 - 812.6]
      ├─ [812.6 - 816.6]
      ├─ [816.6 - 820.6]
      ├─ [820.6 - 824.6]
      ├─ [824.6 - 828.6]
      ├─ [828.6 - 832.6]
      ├─ [832.6 - 836.6]
      ├─ [836.6 - 840.6]
      ├─ [840.6 - 844.6]
      ├─ [844.6 - 848.6]
      ├─ [848.6 - 852.6]
      ├─ [852.6 - 856.6]
      ├─ [856.6 - 860.6]
      ├─ [860.6 - 864.6]
      ├─ [864.6 - 868.6]
      ├─ [868.6 - 872.6]
      ├─ [872.6 - 876.6]
      ├─ [876.6 - 880.7]
      ├─ [880.7 - 884.7]
      ├─ [884.7 - 888.7]
      ├─ [888.7 - 892.7]
      ├─ [892.7 - 896.7]
      ├─ [896.7 - 900.7]
      ├─ [900.7 - 904.7]
      ├─ [904.7 - 908.7]
      ├─ [908.7 - 912.7]
      ├─ [912.7 - 916.7]
      ├─ [916.7 - 920.7]
      ├─ [920.7 - 924.7]
      ├─ [924.7 - 928.7]
      ├─ [928.7 - 932.7]
      ├─ [932.7 - 936.7]
      ├─ [936.7 - 940.7]
      ├─ [940.7 - 944.7]
      ├─ [944.7 - 948.7]
      ├─ [948.7 - 952.7]
      ├─ [952.7 - 956.7]
      ├─ [956.7 - 960.7]
      ├─ [960.7 - 964.7]
      ├─ [964.7 - 968.7]
      ├─ [968.7 - 972.7]
      ├─ [972.7 - 976.7]
      └─ [976.7 - 980.7]

Run: 20230809_AST1_EVO5_ZY_Hela_SCP_EvoCHIP_1Cell_40SPD_4Th6ms_07.raw
   ├─ Vendor: Thermo
   ├─ File: 20230809_AST1_EVO5_ZY_Hela_SCP_EvoCHIP_1Cell_40SPD_4Th6ms_07
   ├─ Path: "L:\ZY\SingleCellProteomics\Raw\Astral_SCP\EvoCHIP\20230809_AST1_EVO5_ZY_Hela_SCP_EvoCHIP_1Cell_40SPD_4Th6ms_07.raw"
   ├─ Condition: 1Cell_4Th
   ├─ Replicate: 7
   ├─ HTRMS Version: 18.0.230526.50606
   ├─ Protein Databases Used
   │  ├─ contaminants_for_Spectronaut
   │  │  ├─ Protein Entries: 246
   │  │  ├─ Original File: contaminants_for_Spectronaut.fasta
   │  │  ├─ Date Created: 13-August-2020 09:32:23 UTC+0
   │  │  ├─ Date Modified: 03-October-2023 16:37:35 UTC+0
   │  │  └─ Parsing Rule: WormPep FASTA
   │  └─ UP000005640_9606_2022
   │     ├─ Protein Entries: 20,598
   │     ├─ Original File: UP000005640_9606.fasta
   │     ├─ Date Created: 12-January-2023 11:12:11 UTC+0
   │     ├─ Date Modified: 03-October-2023 16:37:35 UTC+0
   │     └─ Parsing Rule: UniProt FASTA
   └─ MS2 Method
      ├─ [380.4 - 384.4]
      ├─ [384.4 - 388.4]
      ├─ [388.4 - 392.4]
      ├─ [392.4 - 396.4]
      ├─ [396.4 - 400.4]
      ├─ [400.4 - 404.4]
      ├─ [404.4 - 408.4]
      ├─ [408.4 - 412.4]
      ├─ [412.4 - 416.4]
      ├─ [416.4 - 420.4]
      ├─ [420.4 - 424.4]
      ├─ [424.4 - 428.4]
      ├─ [428.4 - 432.4]
      ├─ [432.4 - 436.4]
      ├─ [436.4 - 440.5]
      ├─ [440.5 - 444.5]
      ├─ [444.5 - 448.5]
      ├─ [448.5 - 452.5]
      ├─ [452.5 - 456.5]
      ├─ [456.5 - 460.5]
      ├─ [460.5 - 464.5]
      ├─ [464.5 - 468.5]
      ├─ [468.5 - 472.5]
      ├─ [472.5 - 476.5]
      ├─ [476.5 - 480.5]
      ├─ [480.5 - 484.5]
      ├─ [484.5 - 488.5]
      ├─ [488.5 - 492.5]
      ├─ [492.5 - 496.5]
      ├─ [496.5 - 500.5]
      ├─ [500.5 - 504.5]
      ├─ [504.5 - 508.5]
      ├─ [508.5 - 512.5]
      ├─ [512.5 - 516.5]
      ├─ [516.5 - 520.5]
      ├─ [520.5 - 524.5]
      ├─ [524.5 - 528.5]
      ├─ [528.5 - 532.5]
      ├─ [532.5 - 536.5]
      ├─ [536.5 - 540.5]
      ├─ [540.5 - 544.5]
      ├─ [544.5 - 548.5]
      ├─ [548.5 - 552.5]
      ├─ [552.5 - 556.5]
      ├─ [556.5 - 560.5]
      ├─ [560.5 - 564.5]
      ├─ [564.5 - 568.5]
      ├─ [568.5 - 572.5]
      ├─ [572.5 - 576.5]
      ├─ [576.5 - 580.5]
      ├─ [580.5 - 584.5]
      ├─ [584.5 - 588.5]
      ├─ [588.5 - 592.5]
      ├─ [592.5 - 596.5]
      ├─ [596.5 - 600.5]
      ├─ [600.5 - 604.5]
      ├─ [604.5 - 608.5]
      ├─ [608.5 - 612.5]
      ├─ [612.5 - 616.5]
      ├─ [616.5 - 620.5]
      ├─ [620.5 - 624.5]
      ├─ [624.5 - 628.5]
      ├─ [628.5 - 632.5]
      ├─ [632.5 - 636.5]
      ├─ [636.5 - 640.5]
      ├─ [640.5 - 644.5]
      ├─ [644.5 - 648.5]
      ├─ [648.5 - 652.5]
      ├─ [652.5 - 656.5]
      ├─ [656.5 - 660.6]
      ├─ [660.6 - 664.6]
      ├─ [664.6 - 668.6]
      ├─ [668.6 - 672.6]
      ├─ [672.6 - 676.6]
      ├─ [676.6 - 680.6]
      ├─ [680.6 - 684.6]
      ├─ [684.6 - 688.6]
      ├─ [688.6 - 692.6]
      ├─ [692.6 - 696.6]
      ├─ [696.6 - 700.6]
      ├─ [700.6 - 704.6]
      ├─ [704.6 - 708.6]
      ├─ [708.6 - 712.6]
      ├─ [712.6 - 716.6]
      ├─ [716.6 - 720.6]
      ├─ [720.6 - 724.6]
      ├─ [724.6 - 728.6]
      ├─ [728.6 - 732.6]
      ├─ [732.6 - 736.6]
      ├─ [736.6 - 740.6]
      ├─ [740.6 - 744.6]
      ├─ [744.6 - 748.6]
      ├─ [748.6 - 752.6]
      ├─ [752.6 - 756.6]
      ├─ [756.6 - 760.6]
      ├─ [760.6 - 764.6]
      ├─ [764.6 - 768.6]
      ├─ [768.6 - 772.6]
      ├─ [772.6 - 776.6]
      ├─ [776.6 - 780.6]
      ├─ [780.6 - 784.6]
      ├─ [784.6 - 788.6]
      ├─ [788.6 - 792.6]
      ├─ [792.6 - 796.6]
      ├─ [796.6 - 800.6]
      ├─ [800.6 - 804.6]
      ├─ [804.6 - 808.6]
      ├─ [808.6 - 812.6]
      ├─ [812.6 - 816.6]
      ├─ [816.6 - 820.6]
      ├─ [820.6 - 824.6]
      ├─ [824.6 - 828.6]
      ├─ [828.6 - 832.6]
      ├─ [832.6 - 836.6]
      ├─ [836.6 - 840.6]
      ├─ [840.6 - 844.6]
      ├─ [844.6 - 848.6]
      ├─ [848.6 - 852.6]
      ├─ [852.6 - 856.6]
      ├─ [856.6 - 860.6]
      ├─ [860.6 - 864.6]
      ├─ [864.6 - 868.6]
      ├─ [868.6 - 872.6]
      ├─ [872.6 - 876.6]
      ├─ [876.6 - 880.7]
      ├─ [880.7 - 884.7]
      ├─ [884.7 - 888.7]
      ├─ [888.7 - 892.7]
      ├─ [892.7 - 896.7]
      ├─ [896.7 - 900.7]
      ├─ [900.7 - 904.7]
      ├─ [904.7 - 908.7]
      ├─ [908.7 - 912.7]
      ├─ [912.7 - 916.7]
      ├─ [916.7 - 920.7]
      ├─ [920.7 - 924.7]
      ├─ [924.7 - 928.7]
      ├─ [928.7 - 932.7]
      ├─ [932.7 - 936.7]
      ├─ [936.7 - 940.7]
      ├─ [940.7 - 944.7]
      ├─ [944.7 - 948.7]
      ├─ [948.7 - 952.7]
      ├─ [952.7 - 956.7]
      ├─ [956.7 - 960.7]
      ├─ [960.7 - 964.7]
      ├─ [964.7 - 968.7]
      ├─ [968.7 - 972.7]
      ├─ [972.7 - 976.7]
      └─ [976.7 - 980.7]

Run: 20230809_AST1_EVO5_ZY_Hela_SCP_EvoCHIP_1Cell_40SPD_4Th6ms_08.raw
   ├─ Vendor: Thermo
   ├─ File: 20230809_AST1_EVO5_ZY_Hela_SCP_EvoCHIP_1Cell_40SPD_4Th6ms_08
   ├─ Path: "L:\ZY\SingleCellProteomics\Raw\Astral_SCP\EvoCHIP\20230809_AST1_EVO5_ZY_Hela_SCP_EvoCHIP_1Cell_40SPD_4Th6ms_08.raw"
   ├─ Condition: 1Cell_4Th
   ├─ Replicate: 8
   ├─ HTRMS Version: 18.0.230526.50606
   ├─ Protein Databases Used
   │  ├─ contaminants_for_Spectronaut
   │  │  ├─ Protein Entries: 246
   │  │  ├─ Original File: contaminants_for_Spectronaut.fasta
   │  │  ├─ Date Created: 13-August-2020 09:32:23 UTC+0
   │  │  ├─ Date Modified: 03-October-2023 16:37:35 UTC+0
   │  │  └─ Parsing Rule: WormPep FASTA
   │  └─ UP000005640_9606_2022
   │     ├─ Protein Entries: 20,598
   │     ├─ Original File: UP000005640_9606.fasta
   │     ├─ Date Created: 12-January-2023 11:12:11 UTC+0
   │     ├─ Date Modified: 03-October-2023 16:37:35 UTC+0
   │     └─ Parsing Rule: UniProt FASTA
   └─ MS2 Method
      ├─ [380.4 - 384.4]
      ├─ [384.4 - 388.4]
      ├─ [388.4 - 392.4]
      ├─ [392.4 - 396.4]
      ├─ [396.4 - 400.4]
      ├─ [400.4 - 404.4]
      ├─ [404.4 - 408.4]
      ├─ [408.4 - 412.4]
      ├─ [412.4 - 416.4]
      ├─ [416.4 - 420.4]
      ├─ [420.4 - 424.4]
      ├─ [424.4 - 428.4]
      ├─ [428.4 - 432.4]
      ├─ [432.4 - 436.4]
      ├─ [436.4 - 440.5]
      ├─ [440.5 - 444.5]
      ├─ [444.5 - 448.5]
      ├─ [448.5 - 452.5]
      ├─ [452.5 - 456.5]
      ├─ [456.5 - 460.5]
      ├─ [460.5 - 464.5]
      ├─ [464.5 - 468.5]
      ├─ [468.5 - 472.5]
      ├─ [472.5 - 476.5]
      ├─ [476.5 - 480.5]
      ├─ [480.5 - 484.5]
      ├─ [484.5 - 488.5]
      ├─ [488.5 - 492.5]
      ├─ [492.5 - 496.5]
      ├─ [496.5 - 500.5]
      ├─ [500.5 - 504.5]
      ├─ [504.5 - 508.5]
      ├─ [508.5 - 512.5]
      ├─ [512.5 - 516.5]
      ├─ [516.5 - 520.5]
      ├─ [520.5 - 524.5]
      ├─ [524.5 - 528.5]
      ├─ [528.5 - 532.5]
      ├─ [532.5 - 536.5]
      ├─ [536.5 - 540.5]
      ├─ [540.5 - 544.5]
      ├─ [544.5 - 548.5]
      ├─ [548.5 - 552.5]
      ├─ [552.5 - 556.5]
      ├─ [556.5 - 560.5]
      ├─ [560.5 - 564.5]
      ├─ [564.5 - 568.5]
      ├─ [568.5 - 572.5]
      ├─ [572.5 - 576.5]
      ├─ [576.5 - 580.5]
      ├─ [580.5 - 584.5]
      ├─ [584.5 - 588.5]
      ├─ [588.5 - 592.5]
      ├─ [592.5 - 596.5]
      ├─ [596.5 - 600.5]
      ├─ [600.5 - 604.5]
      ├─ [604.5 - 608.5]
      ├─ [608.5 - 612.5]
      ├─ [612.5 - 616.5]
      ├─ [616.5 - 620.5]
      ├─ [620.5 - 624.5]
      ├─ [624.5 - 628.5]
      ├─ [628.5 - 632.5]
      ├─ [632.5 - 636.5]
      ├─ [636.5 - 640.5]
      ├─ [640.5 - 644.5]
      ├─ [644.5 - 648.5]
      ├─ [648.5 - 652.5]
      ├─ [652.5 - 656.5]
      ├─ [656.5 - 660.6]
      ├─ [660.6 - 664.6]
      ├─ [664.6 - 668.6]
      ├─ [668.6 - 672.6]
      ├─ [672.6 - 676.6]
      ├─ [676.6 - 680.6]
      ├─ [680.6 - 684.6]
      ├─ [684.6 - 688.6]
      ├─ [688.6 - 692.6]
      ├─ [692.6 - 696.6]
      ├─ [696.6 - 700.6]
      ├─ [700.6 - 704.6]
      ├─ [704.6 - 708.6]
      ├─ [708.6 - 712.6]
      ├─ [712.6 - 716.6]
      ├─ [716.6 - 720.6]
      ├─ [720.6 - 724.6]
      ├─ [724.6 - 728.6]
      ├─ [728.6 - 732.6]
      ├─ [732.6 - 736.6]
      ├─ [736.6 - 740.6]
      ├─ [740.6 - 744.6]
      ├─ [744.6 - 748.6]
      ├─ [748.6 - 752.6]
      ├─ [752.6 - 756.6]
      ├─ [756.6 - 760.6]
      ├─ [760.6 - 764.6]
      ├─ [764.6 - 768.6]
      ├─ [768.6 - 772.6]
      ├─ [772.6 - 776.6]
      ├─ [776.6 - 780.6]
      ├─ [780.6 - 784.6]
      ├─ [784.6 - 788.6]
      ├─ [788.6 - 792.6]
      ├─ [792.6 - 796.6]
      ├─ [796.6 - 800.6]
      ├─ [800.6 - 804.6]
      ├─ [804.6 - 808.6]
      ├─ [808.6 - 812.6]
      ├─ [812.6 - 816.6]
      ├─ [816.6 - 820.6]
      ├─ [820.6 - 824.6]
      ├─ [824.6 - 828.6]
      ├─ [828.6 - 832.6]
      ├─ [832.6 - 836.6]
      ├─ [836.6 - 840.6]
      ├─ [840.6 - 844.6]
      ├─ [844.6 - 848.6]
      ├─ [848.6 - 852.6]
      ├─ [852.6 - 856.6]
      ├─ [856.6 - 860.6]
      ├─ [860.6 - 864.6]
      ├─ [864.6 - 868.6]
      ├─ [868.6 - 872.6]
      ├─ [872.6 - 876.6]
      ├─ [876.6 - 880.7]
      ├─ [880.7 - 884.7]
      ├─ [884.7 - 888.7]
      ├─ [888.7 - 892.7]
      ├─ [892.7 - 896.7]
      ├─ [896.7 - 900.7]
      ├─ [900.7 - 904.7]
      ├─ [904.7 - 908.7]
      ├─ [908.7 - 912.7]
      ├─ [912.7 - 916.7]
      ├─ [916.7 - 920.7]
      ├─ [920.7 - 924.7]
      ├─ [924.7 - 928.7]
      ├─ [928.7 - 932.7]
      ├─ [932.7 - 936.7]
      ├─ [936.7 - 940.7]
      ├─ [940.7 - 944.7]
      ├─ [944.7 - 948.7]
      ├─ [948.7 - 952.7]
      ├─ [952.7 - 956.7]
      ├─ [956.7 - 960.7]
      ├─ [960.7 - 964.7]
      ├─ [964.7 - 968.7]
      ├─ [968.7 - 972.7]
      ├─ [972.7 - 976.7]
      └─ [976.7 - 980.7]

Run: 20230809_AST1_EVO5_ZY_Hela_SCP_EvoCHIP_1Cell_40SPD_4Th6ms_09.raw
   ├─ Vendor: Thermo
   ├─ File: 20230809_AST1_EVO5_ZY_Hela_SCP_EvoCHIP_1Cell_40SPD_4Th6ms_09
   ├─ Path: "L:\ZY\SingleCellProteomics\Raw\Astral_SCP\EvoCHIP\20230809_AST1_EVO5_ZY_Hela_SCP_EvoCHIP_1Cell_40SPD_4Th6ms_09.raw"
   ├─ Condition: 1Cell_4Th
   ├─ Replicate: 9
   ├─ HTRMS Version: 18.0.230526.50606
   ├─ Protein Databases Used
   │  ├─ contaminants_for_Spectronaut
   │  │  ├─ Protein Entries: 246
   │  │  ├─ Original File: contaminants_for_Spectronaut.fasta
   │  │  ├─ Date Created: 13-August-2020 09:32:23 UTC+0
   │  │  ├─ Date Modified: 03-October-2023 16:37:35 UTC+0
   │  │  └─ Parsing Rule: WormPep FASTA
   │  └─ UP000005640_9606_2022
   │     ├─ Protein Entries: 20,598
   │     ├─ Original File: UP000005640_9606.fasta
   │     ├─ Date Created: 12-January-2023 11:12:11 UTC+0
   │     ├─ Date Modified: 03-October-2023 16:37:35 UTC+0
   │     └─ Parsing Rule: UniProt FASTA
   └─ MS2 Method
      ├─ [380.4 - 384.4]
      ├─ [384.4 - 388.4]
      ├─ [388.4 - 392.4]
      ├─ [392.4 - 396.4]
      ├─ [396.4 - 400.4]
      ├─ [400.4 - 404.4]
      ├─ [404.4 - 408.4]
      ├─ [408.4 - 412.4]
      ├─ [412.4 - 416.4]
      ├─ [416.4 - 420.4]
      ├─ [420.4 - 424.4]
      ├─ [424.4 - 428.4]
      ├─ [428.4 - 432.4]
      ├─ [432.4 - 436.4]
      ├─ [436.4 - 440.5]
      ├─ [440.5 - 444.5]
      ├─ [444.5 - 448.5]
      ├─ [448.5 - 452.5]
      ├─ [452.5 - 456.5]
      ├─ [456.5 - 460.5]
      ├─ [460.5 - 464.5]
      ├─ [464.5 - 468.5]
      ├─ [468.5 - 472.5]
      ├─ [472.5 - 476.5]
      ├─ [476.5 - 480.5]
      ├─ [480.5 - 484.5]
      ├─ [484.5 - 488.5]
      ├─ [488.5 - 492.5]
      ├─ [492.5 - 496.5]
      ├─ [496.5 - 500.5]
      ├─ [500.5 - 504.5]
      ├─ [504.5 - 508.5]
      ├─ [508.5 - 512.5]
      ├─ [512.5 - 516.5]
      ├─ [516.5 - 520.5]
      ├─ [520.5 - 524.5]
      ├─ [524.5 - 528.5]
      ├─ [528.5 - 532.5]
      ├─ [532.5 - 536.5]
      ├─ [536.5 - 540.5]
      ├─ [540.5 - 544.5]
      ├─ [544.5 - 548.5]
      ├─ [548.5 - 552.5]
      ├─ [552.5 - 556.5]
      ├─ [556.5 - 560.5]
      ├─ [560.5 - 564.5]
      ├─ [564.5 - 568.5]
      ├─ [568.5 - 572.5]
      ├─ [572.5 - 576.5]
      ├─ [576.5 - 580.5]
      ├─ [580.5 - 584.5]
      ├─ [584.5 - 588.5]
      ├─ [588.5 - 592.5]
      ├─ [592.5 - 596.5]
      ├─ [596.5 - 600.5]
      ├─ [600.5 - 604.5]
      ├─ [604.5 - 608.5]
      ├─ [608.5 - 612.5]
      ├─ [612.5 - 616.5]
      ├─ [616.5 - 620.5]
      ├─ [620.5 - 624.5]
      ├─ [624.5 - 628.5]
      ├─ [628.5 - 632.5]
      ├─ [632.5 - 636.5]
      ├─ [636.5 - 640.5]
      ├─ [640.5 - 644.5]
      ├─ [644.5 - 648.5]
      ├─ [648.5 - 652.5]
      ├─ [652.5 - 656.5]
      ├─ [656.5 - 660.6]
      ├─ [660.6 - 664.6]
      ├─ [664.6 - 668.6]
      ├─ [668.6 - 672.6]
      ├─ [672.6 - 676.6]
      ├─ [676.6 - 680.6]
      ├─ [680.6 - 684.6]
      ├─ [684.6 - 688.6]
      ├─ [688.6 - 692.6]
      ├─ [692.6 - 696.6]
      ├─ [696.6 - 700.6]
      ├─ [700.6 - 704.6]
      ├─ [704.6 - 708.6]
      ├─ [708.6 - 712.6]
      ├─ [712.6 - 716.6]
      ├─ [716.6 - 720.6]
      ├─ [720.6 - 724.6]
      ├─ [724.6 - 728.6]
      ├─ [728.6 - 732.6]
      ├─ [732.6 - 736.6]
      ├─ [736.6 - 740.6]
      ├─ [740.6 - 744.6]
      ├─ [744.6 - 748.6]
      ├─ [748.6 - 752.6]
      ├─ [752.6 - 756.6]
      ├─ [756.6 - 760.6]
      ├─ [760.6 - 764.6]
      ├─ [764.6 - 768.6]
      ├─ [768.6 - 772.6]
      ├─ [772.6 - 776.6]
      ├─ [776.6 - 780.6]
      ├─ [780.6 - 784.6]
      ├─ [784.6 - 788.6]
      ├─ [788.6 - 792.6]
      ├─ [792.6 - 796.6]
      ├─ [796.6 - 800.6]
      ├─ [800.6 - 804.6]
      ├─ [804.6 - 808.6]
      ├─ [808.6 - 812.6]
      ├─ [812.6 - 816.6]
      ├─ [816.6 - 820.6]
      ├─ [820.6 - 824.6]
      ├─ [824.6 - 828.6]
      ├─ [828.6 - 832.6]
      ├─ [832.6 - 836.6]
      ├─ [836.6 - 840.6]
      ├─ [840.6 - 844.6]
      ├─ [844.6 - 848.6]
      ├─ [848.6 - 852.6]
      ├─ [852.6 - 856.6]
      ├─ [856.6 - 860.6]
      ├─ [860.6 - 864.6]
      ├─ [864.6 - 868.6]
      ├─ [868.6 - 872.6]
      ├─ [872.6 - 876.6]
      ├─ [876.6 - 880.7]
      ├─ [880.7 - 884.7]
      ├─ [884.7 - 888.7]
      ├─ [888.7 - 892.7]
      ├─ [892.7 - 896.7]
      ├─ [896.7 - 900.7]
      ├─ [900.7 - 904.7]
      ├─ [904.7 - 908.7]
      ├─ [908.7 - 912.7]
      ├─ [912.7 - 916.7]
      ├─ [916.7 - 920.7]
      ├─ [920.7 - 924.7]
      ├─ [924.7 - 928.7]
      ├─ [928.7 - 932.7]
      ├─ [932.7 - 936.7]
      ├─ [936.7 - 940.7]
      ├─ [940.7 - 944.7]
      ├─ [944.7 - 948.7]
      ├─ [948.7 - 952.7]
      ├─ [952.7 - 956.7]
      ├─ [956.7 - 960.7]
      ├─ [960.7 - 964.7]
      ├─ [964.7 - 968.7]
      ├─ [968.7 - 972.7]
      ├─ [972.7 - 976.7]
      └─ [976.7 - 980.7]

Run: 20230809_AST1_EVO5_ZY_Hela_SCP_EvoCHIP_1Cell_40SPD_4Th6ms_10.raw
   ├─ Vendor: Thermo
   ├─ File: 20230809_AST1_EVO5_ZY_Hela_SCP_EvoCHIP_1Cell_40SPD_4Th6ms_10
   ├─ Path: "L:\ZY\SingleCellProteomics\Raw\Astral_SCP\EvoCHIP\20230809_AST1_EVO5_ZY_Hela_SCP_EvoCHIP_1Cell_40SPD_4Th6ms_10.raw"
   ├─ Condition: 1Cell_4Th
   ├─ Replicate: 10
   ├─ HTRMS Version: 18.0.230526.50606
   ├─ Protein Databases Used
   │  ├─ contaminants_for_Spectronaut
   │  │  ├─ Protein Entries: 246
   │  │  ├─ Original File: contaminants_for_Spectronaut.fasta
   │  │  ├─ Date Created: 13-August-2020 09:32:23 UTC+0
   │  │  ├─ Date Modified: 03-October-2023 16:37:35 UTC+0
   │  │  └─ Parsing Rule: WormPep FASTA
   │  └─ UP000005640_9606_2022
   │     ├─ Protein Entries: 20,598
   │     ├─ Original File: UP000005640_9606.fasta
   │     ├─ Date Created: 12-January-2023 11:12:11 UTC+0
   │     ├─ Date Modified: 03-October-2023 16:37:35 UTC+0
   │     └─ Parsing Rule: UniProt FASTA
   └─ MS2 Method
      ├─ [380.4 - 384.4]
      ├─ [384.4 - 388.4]
      ├─ [388.4 - 392.4]
      ├─ [392.4 - 396.4]
      ├─ [396.4 - 400.4]
      ├─ [400.4 - 404.4]
      ├─ [404.4 - 408.4]
      ├─ [408.4 - 412.4]
      ├─ [412.4 - 416.4]
      ├─ [416.4 - 420.4]
      ├─ [420.4 - 424.4]
      ├─ [424.4 - 428.4]
      ├─ [428.4 - 432.4]
      ├─ [432.4 - 436.4]
      ├─ [436.4 - 440.5]
      ├─ [440.5 - 444.5]
      ├─ [444.5 - 448.5]
      ├─ [448.5 - 452.5]
      ├─ [452.5 - 456.5]
      ├─ [456.5 - 460.5]
      ├─ [460.5 - 464.5]
      ├─ [464.5 - 468.5]
      ├─ [468.5 - 472.5]
      ├─ [472.5 - 476.5]
      ├─ [476.5 - 480.5]
      ├─ [480.5 - 484.5]
      ├─ [484.5 - 488.5]
      ├─ [488.5 - 492.5]
      ├─ [492.5 - 496.5]
      ├─ [496.5 - 500.5]
      ├─ [500.5 - 504.5]
      ├─ [504.5 - 508.5]
      ├─ [508.5 - 512.5]
      ├─ [512.5 - 516.5]
      ├─ [516.5 - 520.5]
      ├─ [520.5 - 524.5]
      ├─ [524.5 - 528.5]
      ├─ [528.5 - 532.5]
      ├─ [532.5 - 536.5]
      ├─ [536.5 - 540.5]
      ├─ [540.5 - 544.5]
      ├─ [544.5 - 548.5]
      ├─ [548.5 - 552.5]
      ├─ [552.5 - 556.5]
      ├─ [556.5 - 560.5]
      ├─ [560.5 - 564.5]
      ├─ [564.5 - 568.5]
      ├─ [568.5 - 572.5]
      ├─ [572.5 - 576.5]
      ├─ [576.5 - 580.5]
      ├─ [580.5 - 584.5]
      ├─ [584.5 - 588.5]
      ├─ [588.5 - 592.5]
      ├─ [592.5 - 596.5]
      ├─ [596.5 - 600.5]
      ├─ [600.5 - 604.5]
      ├─ [604.5 - 608.5]
      ├─ [608.5 - 612.5]
      ├─ [612.5 - 616.5]
      ├─ [616.5 - 620.5]
      ├─ [620.5 - 624.5]
      ├─ [624.5 - 628.5]
      ├─ [628.5 - 632.5]
      ├─ [632.5 - 636.5]
      ├─ [636.5 - 640.5]
      ├─ [640.5 - 644.5]
      ├─ [644.5 - 648.5]
      ├─ [648.5 - 652.5]
      ├─ [652.5 - 656.5]
      ├─ [656.5 - 660.6]
      ├─ [660.6 - 664.6]
      ├─ [664.6 - 668.6]
      ├─ [668.6 - 672.6]
      ├─ [672.6 - 676.6]
      ├─ [676.6 - 680.6]
      ├─ [680.6 - 684.6]
      ├─ [684.6 - 688.6]
      ├─ [688.6 - 692.6]
      ├─ [692.6 - 696.6]
      ├─ [696.6 - 700.6]
      ├─ [700.6 - 704.6]
      ├─ [704.6 - 708.6]
      ├─ [708.6 - 712.6]
      ├─ [712.6 - 716.6]
      ├─ [716.6 - 720.6]
      ├─ [720.6 - 724.6]
      ├─ [724.6 - 728.6]
      ├─ [728.6 - 732.6]
      ├─ [732.6 - 736.6]
      ├─ [736.6 - 740.6]
      ├─ [740.6 - 744.6]
      ├─ [744.6 - 748.6]
      ├─ [748.6 - 752.6]
      ├─ [752.6 - 756.6]
      ├─ [756.6 - 760.6]
      ├─ [760.6 - 764.6]
      ├─ [764.6 - 768.6]
      ├─ [768.6 - 772.6]
      ├─ [772.6 - 776.6]
      ├─ [776.6 - 780.6]
      ├─ [780.6 - 784.6]
      ├─ [784.6 - 788.6]
      ├─ [788.6 - 792.6]
      ├─ [792.6 - 796.6]
      ├─ [796.6 - 800.6]
      ├─ [800.6 - 804.6]
      ├─ [804.6 - 808.6]
      ├─ [808.6 - 812.6]
      ├─ [812.6 - 816.6]
      ├─ [816.6 - 820.6]
      ├─ [820.6 - 824.6]
      ├─ [824.6 - 828.6]
      ├─ [828.6 - 832.6]
      ├─ [832.6 - 836.6]
      ├─ [836.6 - 840.6]
      ├─ [840.6 - 844.6]
      ├─ [844.6 - 848.6]
      ├─ [848.6 - 852.6]
      ├─ [852.6 - 856.6]
      ├─ [856.6 - 860.6]
      ├─ [860.6 - 864.6]
      ├─ [864.6 - 868.6]
      ├─ [868.6 - 872.6]
      ├─ [872.6 - 876.6]
      ├─ [876.6 - 880.7]
      ├─ [880.7 - 884.7]
      ├─ [884.7 - 888.7]
      ├─ [888.7 - 892.7]
      ├─ [892.7 - 896.7]
      ├─ [896.7 - 900.7]
      ├─ [900.7 - 904.7]
      ├─ [904.7 - 908.7]
      ├─ [908.7 - 912.7]
      ├─ [912.7 - 916.7]
      ├─ [916.7 - 920.7]
      ├─ [920.7 - 924.7]
      ├─ [924.7 - 928.7]
      ├─ [928.7 - 932.7]
      ├─ [932.7 - 936.7]
      ├─ [936.7 - 940.7]
      ├─ [940.7 - 944.7]
      ├─ [944.7 - 948.7]
      ├─ [948.7 - 952.7]
      ├─ [952.7 - 956.7]
      ├─ [956.7 - 960.7]
      ├─ [960.7 - 964.7]
      ├─ [964.7 - 968.7]
      ├─ [968.7 - 972.7]
      ├─ [972.7 - 976.7]
      └─ [976.7 - 980.7]

Run: 20230809_AST1_EVO5_ZY_Hela_SCP_EvoCHIP_1Cell_40SPD_4Th6ms_11.raw
   ├─ Vendor: Thermo
   ├─ File: 20230809_AST1_EVO5_ZY_Hela_SCP_EvoCHIP_1Cell_40SPD_4Th6ms_11
   ├─ Path: "L:\ZY\SingleCellProteomics\Raw\Astral_SCP\EvoCHIP\20230809_AST1_EVO5_ZY_Hela_SCP_EvoCHIP_1Cell_40SPD_4Th6ms_11.raw"
   ├─ Condition: 1Cell_4Th
   ├─ Replicate: 11
   ├─ HTRMS Version: 18.0.230526.50606
   ├─ Protein Databases Used
   │  ├─ contaminants_for_Spectronaut
   │  │  ├─ Protein Entries: 246
   │  │  ├─ Original File: contaminants_for_Spectronaut.fasta
   │  │  ├─ Date Created: 13-August-2020 09:32:23 UTC+0
   │  │  ├─ Date Modified: 03-October-2023 16:37:35 UTC+0
   │  │  └─ Parsing Rule: WormPep FASTA
   │  └─ UP000005640_9606_2022
   │     ├─ Protein Entries: 20,598
   │     ├─ Original File: UP000005640_9606.fasta
   │     ├─ Date Created: 12-January-2023 11:12:11 UTC+0
   │     ├─ Date Modified: 03-October-2023 16:37:35 UTC+0
   │     └─ Parsing Rule: UniProt FASTA
   └─ MS2 Method
      ├─ [380.4 - 384.4]
      ├─ [384.4 - 388.4]
      ├─ [388.4 - 392.4]
      ├─ [392.4 - 396.4]
      ├─ [396.4 - 400.4]
      ├─ [400.4 - 404.4]
      ├─ [404.4 - 408.4]
      ├─ [408.4 - 412.4]
      ├─ [412.4 - 416.4]
      ├─ [416.4 - 420.4]
      ├─ [420.4 - 424.4]
      ├─ [424.4 - 428.4]
      ├─ [428.4 - 432.4]
      ├─ [432.4 - 436.4]
      ├─ [436.4 - 440.5]
      ├─ [440.5 - 444.5]
      ├─ [444.5 - 448.5]
      ├─ [448.5 - 452.5]
      ├─ [452.5 - 456.5]
      ├─ [456.5 - 460.5]
      ├─ [460.5 - 464.5]
      ├─ [464.5 - 468.5]
      ├─ [468.5 - 472.5]
      ├─ [472.5 - 476.5]
      ├─ [476.5 - 480.5]
      ├─ [480.5 - 484.5]
      ├─ [484.5 - 488.5]
      ├─ [488.5 - 492.5]
      ├─ [492.5 - 496.5]
      ├─ [496.5 - 500.5]
      ├─ [500.5 - 504.5]
      ├─ [504.5 - 508.5]
      ├─ [508.5 - 512.5]
      ├─ [512.5 - 516.5]
      ├─ [516.5 - 520.5]
      ├─ [520.5 - 524.5]
      ├─ [524.5 - 528.5]
      ├─ [528.5 - 532.5]
      ├─ [532.5 - 536.5]
      ├─ [536.5 - 540.5]
      ├─ [540.5 - 544.5]
      ├─ [544.5 - 548.5]
      ├─ [548.5 - 552.5]
      ├─ [552.5 - 556.5]
      ├─ [556.5 - 560.5]
      ├─ [560.5 - 564.5]
      ├─ [564.5 - 568.5]
      ├─ [568.5 - 572.5]
      ├─ [572.5 - 576.5]
      ├─ [576.5 - 580.5]
      ├─ [580.5 - 584.5]
      ├─ [584.5 - 588.5]
      ├─ [588.5 - 592.5]
      ├─ [592.5 - 596.5]
      ├─ [596.5 - 600.5]
      ├─ [600.5 - 604.5]
      ├─ [604.5 - 608.5]
      ├─ [608.5 - 612.5]
      ├─ [612.5 - 616.5]
      ├─ [616.5 - 620.5]
      ├─ [620.5 - 624.5]
      ├─ [624.5 - 628.5]
      ├─ [628.5 - 632.5]
      ├─ [632.5 - 636.5]
      ├─ [636.5 - 640.5]
      ├─ [640.5 - 644.5]
      ├─ [644.5 - 648.5]
      ├─ [648.5 - 652.5]
      ├─ [652.5 - 656.5]
      ├─ [656.5 - 660.6]
      ├─ [660.6 - 664.6]
      ├─ [664.6 - 668.6]
      ├─ [668.6 - 672.6]
      ├─ [672.6 - 676.6]
      ├─ [676.6 - 680.6]
      ├─ [680.6 - 684.6]
      ├─ [684.6 - 688.6]
      ├─ [688.6 - 692.6]
      ├─ [692.6 - 696.6]
      ├─ [696.6 - 700.6]
      ├─ [700.6 - 704.6]
      ├─ [704.6 - 708.6]
      ├─ [708.6 - 712.6]
      ├─ [712.6 - 716.6]
      ├─ [716.6 - 720.6]
      ├─ [720.6 - 724.6]
      ├─ [724.6 - 728.6]
      ├─ [728.6 - 732.6]
      ├─ [732.6 - 736.6]
      ├─ [736.6 - 740.6]
      ├─ [740.6 - 744.6]
      ├─ [744.6 - 748.6]
      ├─ [748.6 - 752.6]
      ├─ [752.6 - 756.6]
      ├─ [756.6 - 760.6]
      ├─ [760.6 - 764.6]
      ├─ [764.6 - 768.6]
      ├─ [768.6 - 772.6]
      ├─ [772.6 - 776.6]
      ├─ [776.6 - 780.6]
      ├─ [780.6 - 784.6]
      ├─ [784.6 - 788.6]
      ├─ [788.6 - 792.6]
      ├─ [792.6 - 796.6]
      ├─ [796.6 - 800.6]
      ├─ [800.6 - 804.6]
      ├─ [804.6 - 808.6]
      ├─ [808.6 - 812.6]
      ├─ [812.6 - 816.6]
      ├─ [816.6 - 820.6]
      ├─ [820.6 - 824.6]
      ├─ [824.6 - 828.6]
      ├─ [828.6 - 832.6]
      ├─ [832.6 - 836.6]
      ├─ [836.6 - 840.6]
      ├─ [840.6 - 844.6]
      ├─ [844.6 - 848.6]
      ├─ [848.6 - 852.6]
      ├─ [852.6 - 856.6]
      ├─ [856.6 - 860.6]
      ├─ [860.6 - 864.6]
      ├─ [864.6 - 868.6]
      ├─ [868.6 - 872.6]
      ├─ [872.6 - 876.6]
      ├─ [876.6 - 880.7]
      ├─ [880.7 - 884.7]
      ├─ [884.7 - 888.7]
      ├─ [888.7 - 892.7]
      ├─ [892.7 - 896.7]
      ├─ [896.7 - 900.7]
      ├─ [900.7 - 904.7]
      ├─ [904.7 - 908.7]
      ├─ [908.7 - 912.7]
      ├─ [912.7 - 916.7]
      ├─ [916.7 - 920.7]
      ├─ [920.7 - 924.7]
      ├─ [924.7 - 928.7]
      ├─ [928.7 - 932.7]
      ├─ [932.7 - 936.7]
      ├─ [936.7 - 940.7]
      ├─ [940.7 - 944.7]
      ├─ [944.7 - 948.7]
      ├─ [948.7 - 952.7]
      ├─ [952.7 - 956.7]
      ├─ [956.7 - 960.7]
      ├─ [960.7 - 964.7]
      ├─ [964.7 - 968.7]
      ├─ [968.7 - 972.7]
      ├─ [972.7 - 976.7]
      └─ [976.7 - 980.7]

Run: 20230809_AST1_EVO5_ZY_Hela_SCP_EvoCHIP_1Cell_40SPD_4Th6ms_12.raw
   ├─ Vendor: Thermo
   ├─ File: 20230809_AST1_EVO5_ZY_Hela_SCP_EvoCHIP_1Cell_40SPD_4Th6ms_12
   ├─ Path: "L:\ZY\SingleCellProteomics\Raw\Astral_SCP\EvoCHIP\20230809_AST1_EVO5_ZY_Hela_SCP_EvoCHIP_1Cell_40SPD_4Th6ms_12.raw"
   ├─ Condition: 1Cell_4Th
   ├─ Replicate: 12
   ├─ HTRMS Version: 18.0.230526.50606
   ├─ Protein Databases Used
   │  ├─ contaminants_for_Spectronaut
   │  │  ├─ Protein Entries: 246
   │  │  ├─ Original File: contaminants_for_Spectronaut.fasta
   │  │  ├─ Date Created: 13-August-2020 09:32:23 UTC+0
   │  │  ├─ Date Modified: 03-October-2023 16:37:35 UTC+0
   │  │  └─ Parsing Rule: WormPep FASTA
   │  └─ UP000005640_9606_2022
   │     ├─ Protein Entries: 20,598
   │     ├─ Original File: UP000005640_9606.fasta
   │     ├─ Date Created: 12-January-2023 11:12:11 UTC+0
   │     ├─ Date Modified: 03-October-2023 16:37:35 UTC+0
   │     └─ Parsing Rule: UniProt FASTA
   └─ MS2 Method
      ├─ [380.4 - 384.4]
      ├─ [384.4 - 388.4]
      ├─ [388.4 - 392.4]
      ├─ [392.4 - 396.4]
      ├─ [396.4 - 400.4]
      ├─ [400.4 - 404.4]
      ├─ [404.4 - 408.4]
      ├─ [408.4 - 412.4]
      ├─ [412.4 - 416.4]
      ├─ [416.4 - 420.4]
      ├─ [420.4 - 424.4]
      ├─ [424.4 - 428.4]
      ├─ [428.4 - 432.4]
      ├─ [432.4 - 436.4]
      ├─ [436.4 - 440.5]
      ├─ [440.5 - 444.5]
      ├─ [444.5 - 448.5]
      ├─ [448.5 - 452.5]
      ├─ [452.5 - 456.5]
      ├─ [456.5 - 460.5]
      ├─ [460.5 - 464.5]
      ├─ [464.5 - 468.5]
      ├─ [468.5 - 472.5]
      ├─ [472.5 - 476.5]
      ├─ [476.5 - 480.5]
      ├─ [480.5 - 484.5]
      ├─ [484.5 - 488.5]
      ├─ [488.5 - 492.5]
      ├─ [492.5 - 496.5]
      ├─ [496.5 - 500.5]
      ├─ [500.5 - 504.5]
      ├─ [504.5 - 508.5]
      ├─ [508.5 - 512.5]
      ├─ [512.5 - 516.5]
      ├─ [516.5 - 520.5]
      ├─ [520.5 - 524.5]
      ├─ [524.5 - 528.5]
      ├─ [528.5 - 532.5]
      ├─ [532.5 - 536.5]
      ├─ [536.5 - 540.5]
      ├─ [540.5 - 544.5]
      ├─ [544.5 - 548.5]
      ├─ [548.5 - 552.5]
      ├─ [552.5 - 556.5]
      ├─ [556.5 - 560.5]
      ├─ [560.5 - 564.5]
      ├─ [564.5 - 568.5]
      ├─ [568.5 - 572.5]
      ├─ [572.5 - 576.5]
      ├─ [576.5 - 580.5]
      ├─ [580.5 - 584.5]
      ├─ [584.5 - 588.5]
      ├─ [588.5 - 592.5]
      ├─ [592.5 - 596.5]
      ├─ [596.5 - 600.5]
      ├─ [600.5 - 604.5]
      ├─ [604.5 - 608.5]
      ├─ [608.5 - 612.5]
      ├─ [612.5 - 616.5]
      ├─ [616.5 - 620.5]
      ├─ [620.5 - 624.5]
      ├─ [624.5 - 628.5]
      ├─ [628.5 - 632.5]
      ├─ [632.5 - 636.5]
      ├─ [636.5 - 640.5]
      ├─ [640.5 - 644.5]
      ├─ [644.5 - 648.5]
      ├─ [648.5 - 652.5]
      ├─ [652.5 - 656.5]
      ├─ [656.5 - 660.6]
      ├─ [660.6 - 664.6]
      ├─ [664.6 - 668.6]
      ├─ [668.6 - 672.6]
      ├─ [672.6 - 676.6]
      ├─ [676.6 - 680.6]
      ├─ [680.6 - 684.6]
      ├─ [684.6 - 688.6]
      ├─ [688.6 - 692.6]
      ├─ [692.6 - 696.6]
      ├─ [696.6 - 700.6]
      ├─ [700.6 - 704.6]
      ├─ [704.6 - 708.6]
      ├─ [708.6 - 712.6]
      ├─ [712.6 - 716.6]
      ├─ [716.6 - 720.6]
      ├─ [720.6 - 724.6]
      ├─ [724.6 - 728.6]
      ├─ [728.6 - 732.6]
      ├─ [732.6 - 736.6]
      ├─ [736.6 - 740.6]
      ├─ [740.6 - 744.6]
      ├─ [744.6 - 748.6]
      ├─ [748.6 - 752.6]
      ├─ [752.6 - 756.6]
      ├─ [756.6 - 760.6]
      ├─ [760.6 - 764.6]
      ├─ [764.6 - 768.6]
      ├─ [768.6 - 772.6]
      ├─ [772.6 - 776.6]
      ├─ [776.6 - 780.6]
      ├─ [780.6 - 784.6]
      ├─ [784.6 - 788.6]
      ├─ [788.6 - 792.6]
      ├─ [792.6 - 796.6]
      ├─ [796.6 - 800.6]
      ├─ [800.6 - 804.6]
      ├─ [804.6 - 808.6]
      ├─ [808.6 - 812.6]
      ├─ [812.6 - 816.6]
      ├─ [816.6 - 820.6]
      ├─ [820.6 - 824.6]
      ├─ [824.6 - 828.6]
      ├─ [828.6 - 832.6]
      ├─ [832.6 - 836.6]
      ├─ [836.6 - 840.6]
      ├─ [840.6 - 844.6]
      ├─ [844.6 - 848.6]
      ├─ [848.6 - 852.6]
      ├─ [852.6 - 856.6]
      ├─ [856.6 - 860.6]
      ├─ [860.6 - 864.6]
      ├─ [864.6 - 868.6]
      ├─ [868.6 - 872.6]
      ├─ [872.6 - 876.6]
      ├─ [876.6 - 880.7]
      ├─ [880.7 - 884.7]
      ├─ [884.7 - 888.7]
      ├─ [888.7 - 892.7]
      ├─ [892.7 - 896.7]
      ├─ [896.7 - 900.7]
      ├─ [900.7 - 904.7]
      ├─ [904.7 - 908.7]
      ├─ [908.7 - 912.7]
      ├─ [912.7 - 916.7]
      ├─ [916.7 - 920.7]
      ├─ [920.7 - 924.7]
      ├─ [924.7 - 928.7]
      ├─ [928.7 - 932.7]
      ├─ [932.7 - 936.7]
      ├─ [936.7 - 940.7]
      ├─ [940.7 - 944.7]
      ├─ [944.7 - 948.7]
      ├─ [948.7 - 952.7]
      ├─ [952.7 - 956.7]
      ├─ [956.7 - 960.7]
      ├─ [960.7 - 964.7]
      ├─ [964.7 - 968.7]
      ├─ [968.7 - 972.7]
      ├─ [972.7 - 976.7]
      └─ [976.7 - 980.7]

Run: 20230809_AST1_EVO5_ZY_Hela_SCP_EvoCHIP_20Cells_40SPD_2Th3ms_01.raw
   ├─ Vendor: Thermo
   ├─ File: 20230809_AST1_EVO5_ZY_Hela_SCP_EvoCHIP_20Cells_40SPD_2Th3ms_01
   ├─ Path: "L:\ZY\SingleCellProteomics\Raw\Astral_SCP\EvoCHIP\20230809_AST1_EVO5_ZY_Hela_SCP_EvoCHIP_20Cells_40SPD_2Th3ms_01.raw"
   ├─ Condition: 20Cells_2Th
   ├─ Replicate: 1
   ├─ HTRMS Version: 18.0.230526.50606
   ├─ Protein Databases Used
   │  ├─ contaminants_for_Spectronaut
   │  │  ├─ Protein Entries: 246
   │  │  ├─ Original File: contaminants_for_Spectronaut.fasta
   │  │  ├─ Date Created: 13-August-2020 09:32:23 UTC+0
   │  │  ├─ Date Modified: 03-October-2023 16:37:35 UTC+0
   │  │  └─ Parsing Rule: WormPep FASTA
   │  └─ UP000005640_9606_2022
   │     ├─ Protein Entries: 20,598
   │     ├─ Original File: UP000005640_9606.fasta
   │     ├─ Date Created: 12-January-2023 11:12:11 UTC+0
   │     ├─ Date Modified: 03-October-2023 16:37:35 UTC+0
   │     └─ Parsing Rule: UniProt FASTA
   └─ MS2 Method
      ├─ [380.4 - 382.4]
      ├─ [382.4 - 384.4]
      ├─ [384.4 - 386.4]
      ├─ [386.4 - 388.4]
      ├─ [388.4 - 390.4]
      ├─ [390.4 - 392.4]
      ├─ [392.4 - 394.4]
      ├─ [394.4 - 396.4]
      ├─ [396.4 - 398.4]
      ├─ [398.4 - 400.4]
      ├─ [400.4 - 402.4]
      ├─ [402.4 - 404.4]
      ├─ [404.4 - 406.4]
      ├─ [406.4 - 408.4]
      ├─ [408.4 - 410.4]
      ├─ [410.4 - 412.4]
      ├─ [412.4 - 414.4]
      ├─ [414.4 - 416.4]
      ├─ [416.4 - 418.4]
      ├─ [418.4 - 420.4]
      ├─ [420.4 - 422.4]
      ├─ [422.4 - 424.4]
      ├─ [424.4 - 426.4]
      ├─ [426.4 - 428.4]
      ├─ [428.4 - 430.4]
      ├─ [430.4 - 432.4]
      ├─ [432.4 - 434.4]
      ├─ [434.4 - 436.4]
      ├─ [436.4 - 438.4]
      ├─ [438.4 - 440.5]
      ├─ [440.5 - 442.5]
      ├─ [442.5 - 444.5]
      ├─ [444.5 - 446.5]
      ├─ [446.5 - 448.5]
      ├─ [448.5 - 450.5]
      ├─ [450.5 - 452.5]
      ├─ [452.5 - 454.5]
      ├─ [454.5 - 456.5]
      ├─ [456.5 - 458.5]
      ├─ [458.5 - 460.5]
      ├─ [460.5 - 462.5]
      ├─ [462.5 - 464.5]
      ├─ [464.5 - 466.5]
      ├─ [466.5 - 468.5]
      ├─ [468.5 - 470.5]
      ├─ [470.5 - 472.5]
      ├─ [472.5 - 474.5]
      ├─ [474.5 - 476.5]
      ├─ [476.5 - 478.5]
      ├─ [478.5 - 480.5]
      ├─ [480.5 - 482.5]
      ├─ [482.5 - 484.5]
      ├─ [484.5 - 486.5]
      ├─ [486.5 - 488.5]
      ├─ [488.5 - 490.5]
      ├─ [490.5 - 492.5]
      ├─ [492.5 - 494.5]
      ├─ [494.5 - 496.5]
      ├─ [496.5 - 498.5]
      ├─ [498.5 - 500.5]
      ├─ [500.5 - 502.5]
      ├─ [502.5 - 504.5]
      ├─ [504.5 - 506.5]
      ├─ [506.5 - 508.5]
      ├─ [508.5 - 510.5]
      ├─ [510.5 - 512.5]
      ├─ [512.5 - 514.5]
      ├─ [514.5 - 516.5]
      ├─ [516.5 - 518.5]
      ├─ [518.5 - 520.5]
      ├─ [520.5 - 522.5]
      ├─ [522.5 - 524.5]
      ├─ [524.5 - 526.5]
      ├─ [526.5 - 528.5]
      ├─ [528.5 - 530.5]
      ├─ [530.5 - 532.5]
      ├─ [532.5 - 534.5]
      ├─ [534.5 - 536.5]
      ├─ [536.5 - 538.5]
      ├─ [538.5 - 540.5]
      ├─ [540.5 - 542.5]
      ├─ [542.5 - 544.5]
      ├─ [544.5 - 546.5]
      ├─ [546.5 - 548.5]
      ├─ [548.5 - 550.5]
      ├─ [550.5 - 552.5]
      ├─ [552.5 - 554.5]
      ├─ [554.5 - 556.5]
      ├─ [556.5 - 558.5]
      ├─ [558.5 - 560.5]
      ├─ [560.5 - 562.5]
      ├─ [562.5 - 564.5]
      ├─ [564.5 - 566.5]
      ├─ [566.5 - 568.5]
      ├─ [568.5 - 570.5]
      ├─ [570.5 - 572.5]
      ├─ [572.5 - 574.5]
      ├─ [574.5 - 576.5]
      ├─ [576.5 - 578.5]
      ├─ [578.5 - 580.5]
      ├─ [580.5 - 582.5]
      ├─ [582.5 - 584.5]
      ├─ [584.5 - 586.5]
      ├─ [586.5 - 588.5]
      ├─ [588.5 - 590.5]
      ├─ [590.5 - 592.5]
      ├─ [592.5 - 594.5]
      ├─ [594.5 - 596.5]
      ├─ [596.5 - 598.5]
      ├─ [598.5 - 600.5]
      ├─ [600.5 - 602.5]
      ├─ [602.5 - 604.5]
      ├─ [604.5 - 606.5]
      ├─ [606.5 - 608.5]
      ├─ [608.5 - 610.5]
      ├─ [610.5 - 612.5]
      ├─ [612.5 - 614.5]
      ├─ [614.5 - 616.5]
      ├─ [616.5 - 618.5]
      ├─ [618.5 - 620.5]
      ├─ [620.5 - 622.5]
      ├─ [622.5 - 624.5]
      ├─ [624.5 - 626.5]
      ├─ [626.5 - 628.5]
      ├─ [628.5 - 630.5]
      ├─ [630.5 - 632.5]
      ├─ [632.5 - 634.5]
      ├─ [634.5 - 636.5]
      ├─ [636.5 - 638.5]
      ├─ [638.5 - 640.5]
      ├─ [640.5 - 642.5]
      ├─ [642.5 - 644.5]
      ├─ [644.5 - 646.5]
      ├─ [646.5 - 648.5]
      ├─ [648.5 - 650.5]
      ├─ [650.5 - 652.5]
      ├─ [652.5 - 654.5]
      ├─ [654.5 - 656.5]
      ├─ [656.5 - 658.5]
      ├─ [658.5 - 660.6]
      ├─ [660.6 - 662.6]
      ├─ [662.6 - 664.6]
      ├─ [664.6 - 666.6]
      ├─ [666.6 - 668.6]
      ├─ [668.6 - 670.6]
      ├─ [670.6 - 672.6]
      ├─ [672.6 - 674.6]
      ├─ [674.6 - 676.6]
      ├─ [676.6 - 678.6]
      ├─ [678.6 - 680.6]
      ├─ [680.6 - 682.6]
      ├─ [682.6 - 684.6]
      ├─ [684.6 - 686.6]
      ├─ [686.6 - 688.6]
      ├─ [688.6 - 690.6]
      ├─ [690.6 - 692.6]
      ├─ [692.6 - 694.6]
      ├─ [694.6 - 696.6]
      ├─ [696.6 - 698.6]
      ├─ [698.6 - 700.6]
      ├─ [700.6 - 702.6]
      ├─ [702.6 - 704.6]
      ├─ [704.6 - 706.6]
      ├─ [706.6 - 708.6]
      ├─ [708.6 - 710.6]
      ├─ [710.6 - 712.6]
      ├─ [712.6 - 714.6]
      ├─ [714.6 - 716.6]
      ├─ [716.6 - 718.6]
      ├─ [718.6 - 720.6]
      ├─ [720.6 - 722.6]
      ├─ [722.6 - 724.6]
      ├─ [724.6 - 726.6]
      ├─ [726.6 - 728.6]
      ├─ [728.6 - 730.6]
      ├─ [730.6 - 732.6]
      ├─ [732.6 - 734.6]
      ├─ [734.6 - 736.6]
      ├─ [736.6 - 738.6]
      ├─ [738.6 - 740.6]
      ├─ [740.6 - 742.6]
      ├─ [742.6 - 744.6]
      ├─ [744.6 - 746.6]
      ├─ [746.6 - 748.6]
      ├─ [748.6 - 750.6]
      ├─ [750.6 - 752.6]
      ├─ [752.6 - 754.6]
      ├─ [754.6 - 756.6]
      ├─ [756.6 - 758.6]
      ├─ [758.6 - 760.6]
      ├─ [760.6 - 762.6]
      ├─ [762.6 - 764.6]
      ├─ [764.6 - 766.6]
      ├─ [766.6 - 768.6]
      ├─ [768.6 - 770.6]
      ├─ [770.6 - 772.6]
      ├─ [772.6 - 774.6]
      ├─ [774.6 - 776.6]
      ├─ [776.6 - 778.6]
      ├─ [778.6 - 780.6]
      ├─ [780.6 - 782.6]
      ├─ [782.6 - 784.6]
      ├─ [784.6 - 786.6]
      ├─ [786.6 - 788.6]
      ├─ [788.6 - 790.6]
      ├─ [790.6 - 792.6]
      ├─ [792.6 - 794.6]
      ├─ [794.6 - 796.6]
      ├─ [796.6 - 798.6]
      ├─ [798.6 - 800.6]
      ├─ [800.6 - 802.6]
      ├─ [802.6 - 804.6]
      ├─ [804.6 - 806.6]
      ├─ [806.6 - 808.6]
      ├─ [808.6 - 810.6]
      ├─ [810.6 - 812.6]
      ├─ [812.6 - 814.6]
      ├─ [814.6 - 816.6]
      ├─ [816.6 - 818.6]
      ├─ [818.6 - 820.6]
      ├─ [820.6 - 822.6]
      ├─ [822.6 - 824.6]
      ├─ [824.6 - 826.6]
      ├─ [826.6 - 828.6]
      ├─ [828.6 - 830.6]
      ├─ [830.6 - 832.6]
      ├─ [832.6 - 834.6]
      ├─ [834.6 - 836.6]
      ├─ [836.6 - 838.6]
      ├─ [838.6 - 840.6]
      ├─ [840.6 - 842.6]
      ├─ [842.6 - 844.6]
      ├─ [844.6 - 846.6]
      ├─ [846.6 - 848.6]
      ├─ [848.6 - 850.6]
      ├─ [850.6 - 852.6]
      ├─ [852.6 - 854.6]
      ├─ [854.6 - 856.6]
      ├─ [856.6 - 858.6]
      ├─ [858.6 - 860.6]
      ├─ [860.6 - 862.6]
      ├─ [862.6 - 864.6]
      ├─ [864.6 - 866.6]
      ├─ [866.6 - 868.6]
      ├─ [868.6 - 870.6]
      ├─ [870.6 - 872.6]
      ├─ [872.6 - 874.6]
      ├─ [874.6 - 876.6]
      ├─ [876.6 - 878.6]
      ├─ [878.6 - 880.7]
      ├─ [880.7 - 882.7]
      ├─ [882.7 - 884.7]
      ├─ [884.7 - 886.7]
      ├─ [886.7 - 888.7]
      ├─ [888.7 - 890.7]
      ├─ [890.7 - 892.7]
      ├─ [892.7 - 894.7]
      ├─ [894.7 - 896.7]
      ├─ [896.7 - 898.7]
      ├─ [898.7 - 900.7]
      ├─ [900.7 - 902.7]
      ├─ [902.7 - 904.7]
      ├─ [904.7 - 906.7]
      ├─ [906.7 - 908.7]
      ├─ [908.7 - 910.7]
      ├─ [910.7 - 912.7]
      ├─ [912.7 - 914.7]
      ├─ [914.7 - 916.7]
      ├─ [916.7 - 918.7]
      ├─ [918.7 - 920.7]
      ├─ [920.7 - 922.7]
      ├─ [922.7 - 924.7]
      ├─ [924.7 - 926.7]
      ├─ [926.7 - 928.7]
      ├─ [928.7 - 930.7]
      ├─ [930.7 - 932.7]
      ├─ [932.7 - 934.7]
      ├─ [934.7 - 936.7]
      ├─ [936.7 - 938.7]
      ├─ [938.7 - 940.7]
      ├─ [940.7 - 942.7]
      ├─ [942.7 - 944.7]
      ├─ [944.7 - 946.7]
      ├─ [946.7 - 948.7]
      ├─ [948.7 - 950.7]
      ├─ [950.7 - 952.7]
      ├─ [952.7 - 954.7]
      ├─ [954.7 - 956.7]
      ├─ [956.7 - 958.7]
      ├─ [958.7 - 960.7]
      ├─ [960.7 - 962.7]
      ├─ [962.7 - 964.7]
      ├─ [964.7 - 966.7]
      ├─ [966.7 - 968.7]
      ├─ [968.7 - 970.7]
      ├─ [970.7 - 972.7]
      ├─ [972.7 - 974.7]
      ├─ [974.7 - 976.7]
      ├─ [976.7 - 978.7]
      └─ [978.7 - 980.7]

Run: 20230809_AST1_EVO5_ZY_Hela_SCP_EvoCHIP_20Cells_40SPD_2Th3ms_02.raw
   ├─ Vendor: Thermo
   ├─ File: 20230809_AST1_EVO5_ZY_Hela_SCP_EvoCHIP_20Cells_40SPD_2Th3ms_02
   ├─ Path: "L:\ZY\SingleCellProteomics\Raw\Astral_SCP\EvoCHIP\20230809_AST1_EVO5_ZY_Hela_SCP_EvoCHIP_20Cells_40SPD_2Th3ms_02.raw"
   ├─ Condition: 20Cells_2Th
   ├─ Replicate: 2
   ├─ HTRMS Version: 18.0.230526.50606
   ├─ Protein Databases Used
   │  ├─ contaminants_for_Spectronaut
   │  │  ├─ Protein Entries: 246
   │  │  ├─ Original File: contaminants_for_Spectronaut.fasta
   │  │  ├─ Date Created: 13-August-2020 09:32:23 UTC+0
   │  │  ├─ Date Modified: 03-October-2023 16:37:35 UTC+0
   │  │  └─ Parsing Rule: WormPep FASTA
   │  └─ UP000005640_9606_2022
   │     ├─ Protein Entries: 20,598
   │     ├─ Original File: UP000005640_9606.fasta
   │     ├─ Date Created: 12-January-2023 11:12:11 UTC+0
   │     ├─ Date Modified: 03-October-2023 16:37:35 UTC+0
   │     └─ Parsing Rule: UniProt FASTA
   └─ MS2 Method
      ├─ [380.4 - 382.4]
      ├─ [382.4 - 384.4]
      ├─ [384.4 - 386.4]
      ├─ [386.4 - 388.4]
      ├─ [388.4 - 390.4]
      ├─ [390.4 - 392.4]
      ├─ [392.4 - 394.4]
      ├─ [394.4 - 396.4]
      ├─ [396.4 - 398.4]
      ├─ [398.4 - 400.4]
      ├─ [400.4 - 402.4]
      ├─ [402.4 - 404.4]
      ├─ [404.4 - 406.4]
      ├─ [406.4 - 408.4]
      ├─ [408.4 - 410.4]
      ├─ [410.4 - 412.4]
      ├─ [412.4 - 414.4]
      ├─ [414.4 - 416.4]
      ├─ [416.4 - 418.4]
      ├─ [418.4 - 420.4]
      ├─ [420.4 - 422.4]
      ├─ [422.4 - 424.4]
      ├─ [424.4 - 426.4]
      ├─ [426.4 - 428.4]
      ├─ [428.4 - 430.4]
      ├─ [430.4 - 432.4]
      ├─ [432.4 - 434.4]
      ├─ [434.4 - 436.4]
      ├─ [436.4 - 438.4]
      ├─ [438.4 - 440.5]
      ├─ [440.5 - 442.5]
      ├─ [442.5 - 444.5]
      ├─ [444.5 - 446.5]
      ├─ [446.5 - 448.5]
      ├─ [448.5 - 450.5]
      ├─ [450.5 - 452.5]
      ├─ [452.5 - 454.5]
      ├─ [454.5 - 456.5]
      ├─ [456.5 - 458.5]
      ├─ [458.5 - 460.5]
      ├─ [460.5 - 462.5]
      ├─ [462.5 - 464.5]
      ├─ [464.5 - 466.5]
      ├─ [466.5 - 468.5]
      ├─ [468.5 - 470.5]
      ├─ [470.5 - 472.5]
      ├─ [472.5 - 474.5]
      ├─ [474.5 - 476.5]
      ├─ [476.5 - 478.5]
      ├─ [478.5 - 480.5]
      ├─ [480.5 - 482.5]
      ├─ [482.5 - 484.5]
      ├─ [484.5 - 486.5]
      ├─ [486.5 - 488.5]
      ├─ [488.5 - 490.5]
      ├─ [490.5 - 492.5]
      ├─ [492.5 - 494.5]
      ├─ [494.5 - 496.5]
      ├─ [496.5 - 498.5]
      ├─ [498.5 - 500.5]
      ├─ [500.5 - 502.5]
      ├─ [502.5 - 504.5]
      ├─ [504.5 - 506.5]
      ├─ [506.5 - 508.5]
      ├─ [508.5 - 510.5]
      ├─ [510.5 - 512.5]
      ├─ [512.5 - 514.5]
      ├─ [514.5 - 516.5]
      ├─ [516.5 - 518.5]
      ├─ [518.5 - 520.5]
      ├─ [520.5 - 522.5]
      ├─ [522.5 - 524.5]
      ├─ [524.5 - 526.5]
      ├─ [526.5 - 528.5]
      ├─ [528.5 - 530.5]
      ├─ [530.5 - 532.5]
      ├─ [532.5 - 534.5]
      ├─ [534.5 - 536.5]
      ├─ [536.5 - 538.5]
      ├─ [538.5 - 540.5]
      ├─ [540.5 - 542.5]
      ├─ [542.5 - 544.5]
      ├─ [544.5 - 546.5]
      ├─ [546.5 - 548.5]
      ├─ [548.5 - 550.5]
      ├─ [550.5 - 552.5]
      ├─ [552.5 - 554.5]
      ├─ [554.5 - 556.5]
      ├─ [556.5 - 558.5]
      ├─ [558.5 - 560.5]
      ├─ [560.5 - 562.5]
      ├─ [562.5 - 564.5]
      ├─ [564.5 - 566.5]
      ├─ [566.5 - 568.5]
      ├─ [568.5 - 570.5]
      ├─ [570.5 - 572.5]
      ├─ [572.5 - 574.5]
      ├─ [574.5 - 576.5]
      ├─ [576.5 - 578.5]
      ├─ [578.5 - 580.5]
      ├─ [580.5 - 582.5]
      ├─ [582.5 - 584.5]
      ├─ [584.5 - 586.5]
      ├─ [586.5 - 588.5]
      ├─ [588.5 - 590.5]
      ├─ [590.5 - 592.5]
      ├─ [592.5 - 594.5]
      ├─ [594.5 - 596.5]
      ├─ [596.5 - 598.5]
      ├─ [598.5 - 600.5]
      ├─ [600.5 - 602.5]
      ├─ [602.5 - 604.5]
      ├─ [604.5 - 606.5]
      ├─ [606.5 - 608.5]
      ├─ [608.5 - 610.5]
      ├─ [610.5 - 612.5]
      ├─ [612.5 - 614.5]
      ├─ [614.5 - 616.5]
      ├─ [616.5 - 618.5]
      ├─ [618.5 - 620.5]
      ├─ [620.5 - 622.5]
      ├─ [622.5 - 624.5]
      ├─ [624.5 - 626.5]
      ├─ [626.5 - 628.5]
      ├─ [628.5 - 630.5]
      ├─ [630.5 - 632.5]
      ├─ [632.5 - 634.5]
      ├─ [634.5 - 636.5]
      ├─ [636.5 - 638.5]
      ├─ [638.5 - 640.5]
      ├─ [640.5 - 642.5]
      ├─ [642.5 - 644.5]
      ├─ [644.5 - 646.5]
      ├─ [646.5 - 648.5]
      ├─ [648.5 - 650.5]
      ├─ [650.5 - 652.5]
      ├─ [652.5 - 654.5]
      ├─ [654.5 - 656.5]
      ├─ [656.5 - 658.5]
      ├─ [658.5 - 660.6]
      ├─ [660.6 - 662.6]
      ├─ [662.6 - 664.6]
      ├─ [664.6 - 666.6]
      ├─ [666.6 - 668.6]
      ├─ [668.6 - 670.6]
      ├─ [670.6 - 672.6]
      ├─ [672.6 - 674.6]
      ├─ [674.6 - 676.6]
      ├─ [676.6 - 678.6]
      ├─ [678.6 - 680.6]
      ├─ [680.6 - 682.6]
      ├─ [682.6 - 684.6]
      ├─ [684.6 - 686.6]
      ├─ [686.6 - 688.6]
      ├─ [688.6 - 690.6]
      ├─ [690.6 - 692.6]
      ├─ [692.6 - 694.6]
      ├─ [694.6 - 696.6]
      ├─ [696.6 - 698.6]
      ├─ [698.6 - 700.6]
      ├─ [700.6 - 702.6]
      ├─ [702.6 - 704.6]
      ├─ [704.6 - 706.6]
      ├─ [706.6 - 708.6]
      ├─ [708.6 - 710.6]
      ├─ [710.6 - 712.6]
      ├─ [712.6 - 714.6]
      ├─ [714.6 - 716.6]
      ├─ [716.6 - 718.6]
      ├─ [718.6 - 720.6]
      ├─ [720.6 - 722.6]
      ├─ [722.6 - 724.6]
      ├─ [724.6 - 726.6]
      ├─ [726.6 - 728.6]
      ├─ [728.6 - 730.6]
      ├─ [730.6 - 732.6]
      ├─ [732.6 - 734.6]
      ├─ [734.6 - 736.6]
      ├─ [736.6 - 738.6]
      ├─ [738.6 - 740.6]
      ├─ [740.6 - 742.6]
      ├─ [742.6 - 744.6]
      ├─ [744.6 - 746.6]
      ├─ [746.6 - 748.6]
      ├─ [748.6 - 750.6]
      ├─ [750.6 - 752.6]
      ├─ [752.6 - 754.6]
      ├─ [754.6 - 756.6]
      ├─ [756.6 - 758.6]
      ├─ [758.6 - 760.6]
      ├─ [760.6 - 762.6]
      ├─ [762.6 - 764.6]
      ├─ [764.6 - 766.6]
      ├─ [766.6 - 768.6]
      ├─ [768.6 - 770.6]
      ├─ [770.6 - 772.6]
      ├─ [772.6 - 774.6]
      ├─ [774.6 - 776.6]
      ├─ [776.6 - 778.6]
      ├─ [778.6 - 780.6]
      ├─ [780.6 - 782.6]
      ├─ [782.6 - 784.6]
      ├─ [784.6 - 786.6]
      ├─ [786.6 - 788.6]
      ├─ [788.6 - 790.6]
      ├─ [790.6 - 792.6]
      ├─ [792.6 - 794.6]
      ├─ [794.6 - 796.6]
      ├─ [796.6 - 798.6]
      ├─ [798.6 - 800.6]
      ├─ [800.6 - 802.6]
      ├─ [802.6 - 804.6]
      ├─ [804.6 - 806.6]
      ├─ [806.6 - 808.6]
      ├─ [808.6 - 810.6]
      ├─ [810.6 - 812.6]
      ├─ [812.6 - 814.6]
      ├─ [814.6 - 816.6]
      ├─ [816.6 - 818.6]
      ├─ [818.6 - 820.6]
      ├─ [820.6 - 822.6]
      ├─ [822.6 - 824.6]
      ├─ [824.6 - 826.6]
      ├─ [826.6 - 828.6]
      ├─ [828.6 - 830.6]
      ├─ [830.6 - 832.6]
      ├─ [832.6 - 834.6]
      ├─ [834.6 - 836.6]
      ├─ [836.6 - 838.6]
      ├─ [838.6 - 840.6]
      ├─ [840.6 - 842.6]
      ├─ [842.6 - 844.6]
      ├─ [844.6 - 846.6]
      ├─ [846.6 - 848.6]
      ├─ [848.6 - 850.6]
      ├─ [850.6 - 852.6]
      ├─ [852.6 - 854.6]
      ├─ [854.6 - 856.6]
      ├─ [856.6 - 858.6]
      ├─ [858.6 - 860.6]
      ├─ [860.6 - 862.6]
      ├─ [862.6 - 864.6]
      ├─ [864.6 - 866.6]
      ├─ [866.6 - 868.6]
      ├─ [868.6 - 870.6]
      ├─ [870.6 - 872.6]
      ├─ [872.6 - 874.6]
      ├─ [874.6 - 876.6]
      ├─ [876.6 - 878.6]
      ├─ [878.6 - 880.7]
      ├─ [880.7 - 882.7]
      ├─ [882.7 - 884.7]
      ├─ [884.7 - 886.7]
      ├─ [886.7 - 888.7]
      ├─ [888.7 - 890.7]
      ├─ [890.7 - 892.7]
      ├─ [892.7 - 894.7]
      ├─ [894.7 - 896.7]
      ├─ [896.7 - 898.7]
      ├─ [898.7 - 900.7]
      ├─ [900.7 - 902.7]
      ├─ [902.7 - 904.7]
      ├─ [904.7 - 906.7]
      ├─ [906.7 - 908.7]
      ├─ [908.7 - 910.7]
      ├─ [910.7 - 912.7]
      ├─ [912.7 - 914.7]
      ├─ [914.7 - 916.7]
      ├─ [916.7 - 918.7]
      ├─ [918.7 - 920.7]
      ├─ [920.7 - 922.7]
      ├─ [922.7 - 924.7]
      ├─ [924.7 - 926.7]
      ├─ [926.7 - 928.7]
      ├─ [928.7 - 930.7]
      ├─ [930.7 - 932.7]
      ├─ [932.7 - 934.7]
      ├─ [934.7 - 936.7]
      ├─ [936.7 - 938.7]
      ├─ [938.7 - 940.7]
      ├─ [940.7 - 942.7]
      ├─ [942.7 - 944.7]
      ├─ [944.7 - 946.7]
      ├─ [946.7 - 948.7]
      ├─ [948.7 - 950.7]
      ├─ [950.7 - 952.7]
      ├─ [952.7 - 954.7]
      ├─ [954.7 - 956.7]
      ├─ [956.7 - 958.7]
      ├─ [958.7 - 960.7]
      ├─ [960.7 - 962.7]
      ├─ [962.7 - 964.7]
      ├─ [964.7 - 966.7]
      ├─ [966.7 - 968.7]
      ├─ [968.7 - 970.7]
      ├─ [970.7 - 972.7]
      ├─ [972.7 - 974.7]
      ├─ [974.7 - 976.7]
      ├─ [976.7 - 978.7]
      └─ [978.7 - 980.7]

Run: 20230809_AST1_EVO5_ZY_Hela_SCP_EvoCHIP_20Cells_40SPD_2Th3ms_03.raw
   ├─ Vendor: Thermo
   ├─ File: 20230809_AST1_EVO5_ZY_Hela_SCP_EvoCHIP_20Cells_40SPD_2Th3ms_03
   ├─ Path: "L:\ZY\SingleCellProteomics\Raw\Astral_SCP\EvoCHIP\20230809_AST1_EVO5_ZY_Hela_SCP_EvoCHIP_20Cells_40SPD_2Th3ms_03.raw"
   ├─ Condition: 20Cells_2Th
   ├─ Replicate: 3
   ├─ HTRMS Version: 18.0.230526.50606
   ├─ Protein Databases Used
   │  ├─ contaminants_for_Spectronaut
   │  │  ├─ Protein Entries: 246
   │  │  ├─ Original File: contaminants_for_Spectronaut.fasta
   │  │  ├─ Date Created: 13-August-2020 09:32:23 UTC+0
   │  │  ├─ Date Modified: 03-October-2023 16:37:35 UTC+0
   │  │  └─ Parsing Rule: WormPep FASTA
   │  └─ UP000005640_9606_2022
   │     ├─ Protein Entries: 20,598
   │     ├─ Original File: UP000005640_9606.fasta
   │     ├─ Date Created: 12-January-2023 11:12:11 UTC+0
   │     ├─ Date Modified: 03-October-2023 16:37:35 UTC+0
   │     └─ Parsing Rule: UniProt FASTA
   └─ MS2 Method
      ├─ [380.4 - 382.4]
      ├─ [382.4 - 384.4]
      ├─ [384.4 - 386.4]
      ├─ [386.4 - 388.4]
      ├─ [388.4 - 390.4]
      ├─ [390.4 - 392.4]
      ├─ [392.4 - 394.4]
      ├─ [394.4 - 396.4]
      ├─ [396.4 - 398.4]
      ├─ [398.4 - 400.4]
      ├─ [400.4 - 402.4]
      ├─ [402.4 - 404.4]
      ├─ [404.4 - 406.4]
      ├─ [406.4 - 408.4]
      ├─ [408.4 - 410.4]
      ├─ [410.4 - 412.4]
      ├─ [412.4 - 414.4]
      ├─ [414.4 - 416.4]
      ├─ [416.4 - 418.4]
      ├─ [418.4 - 420.4]
      ├─ [420.4 - 422.4]
      ├─ [422.4 - 424.4]
      ├─ [424.4 - 426.4]
      ├─ [426.4 - 428.4]
      ├─ [428.4 - 430.4]
      ├─ [430.4 - 432.4]
      ├─ [432.4 - 434.4]
      ├─ [434.4 - 436.4]
      ├─ [436.4 - 438.4]
      ├─ [438.4 - 440.5]
      ├─ [440.5 - 442.5]
      ├─ [442.5 - 444.5]
      ├─ [444.5 - 446.5]
      ├─ [446.5 - 448.5]
      ├─ [448.5 - 450.5]
      ├─ [450.5 - 452.5]
      ├─ [452.5 - 454.5]
      ├─ [454.5 - 456.5]
      ├─ [456.5 - 458.5]
      ├─ [458.5 - 460.5]
      ├─ [460.5 - 462.5]
      ├─ [462.5 - 464.5]
      ├─ [464.5 - 466.5]
      ├─ [466.5 - 468.5]
      ├─ [468.5 - 470.5]
      ├─ [470.5 - 472.5]
      ├─ [472.5 - 474.5]
      ├─ [474.5 - 476.5]
      ├─ [476.5 - 478.5]
      ├─ [478.5 - 480.5]
      ├─ [480.5 - 482.5]
      ├─ [482.5 - 484.5]
      ├─ [484.5 - 486.5]
      ├─ [486.5 - 488.5]
      ├─ [488.5 - 490.5]
      ├─ [490.5 - 492.5]
      ├─ [492.5 - 494.5]
      ├─ [494.5 - 496.5]
      ├─ [496.5 - 498.5]
      ├─ [498.5 - 500.5]
      ├─ [500.5 - 502.5]
      ├─ [502.5 - 504.5]
      ├─ [504.5 - 506.5]
      ├─ [506.5 - 508.5]
      ├─ [508.5 - 510.5]
      ├─ [510.5 - 512.5]
      ├─ [512.5 - 514.5]
      ├─ [514.5 - 516.5]
      ├─ [516.5 - 518.5]
      ├─ [518.5 - 520.5]
      ├─ [520.5 - 522.5]
      ├─ [522.5 - 524.5]
      ├─ [524.5 - 526.5]
      ├─ [526.5 - 528.5]
      ├─ [528.5 - 530.5]
      ├─ [530.5 - 532.5]
      ├─ [532.5 - 534.5]
      ├─ [534.5 - 536.5]
      ├─ [536.5 - 538.5]
      ├─ [538.5 - 540.5]
      ├─ [540.5 - 542.5]
      ├─ [542.5 - 544.5]
      ├─ [544.5 - 546.5]
      ├─ [546.5 - 548.5]
      ├─ [548.5 - 550.5]
      ├─ [550.5 - 552.5]
      ├─ [552.5 - 554.5]
      ├─ [554.5 - 556.5]
      ├─ [556.5 - 558.5]
      ├─ [558.5 - 560.5]
      ├─ [560.5 - 562.5]
      ├─ [562.5 - 564.5]
      ├─ [564.5 - 566.5]
      ├─ [566.5 - 568.5]
      ├─ [568.5 - 570.5]
      ├─ [570.5 - 572.5]
      ├─ [572.5 - 574.5]
      ├─ [574.5 - 576.5]
      ├─ [576.5 - 578.5]
      ├─ [578.5 - 580.5]
      ├─ [580.5 - 582.5]
      ├─ [582.5 - 584.5]
      ├─ [584.5 - 586.5]
      ├─ [586.5 - 588.5]
      ├─ [588.5 - 590.5]
      ├─ [590.5 - 592.5]
      ├─ [592.5 - 594.5]
      ├─ [594.5 - 596.5]
      ├─ [596.5 - 598.5]
      ├─ [598.5 - 600.5]
      ├─ [600.5 - 602.5]
      ├─ [602.5 - 604.5]
      ├─ [604.5 - 606.5]
      ├─ [606.5 - 608.5]
      ├─ [608.5 - 610.5]
      ├─ [610.5 - 612.5]
      ├─ [612.5 - 614.5]
      ├─ [614.5 - 616.5]
      ├─ [616.5 - 618.5]
      ├─ [618.5 - 620.5]
      ├─ [620.5 - 622.5]
      ├─ [622.5 - 624.5]
      ├─ [624.5 - 626.5]
      ├─ [626.5 - 628.5]
      ├─ [628.5 - 630.5]
      ├─ [630.5 - 632.5]
      ├─ [632.5 - 634.5]
      ├─ [634.5 - 636.5]
      ├─ [636.5 - 638.5]
      ├─ [638.5 - 640.5]
      ├─ [640.5 - 642.5]
      ├─ [642.5 - 644.5]
      ├─ [644.5 - 646.5]
      ├─ [646.5 - 648.5]
      ├─ [648.5 - 650.5]
      ├─ [650.5 - 652.5]
      ├─ [652.5 - 654.5]
      ├─ [654.5 - 656.5]
      ├─ [656.5 - 658.5]
      ├─ [658.5 - 660.6]
      ├─ [660.6 - 662.6]
      ├─ [662.6 - 664.6]
      ├─ [664.6 - 666.6]
      ├─ [666.6 - 668.6]
      ├─ [668.6 - 670.6]
      ├─ [670.6 - 672.6]
      ├─ [672.6 - 674.6]
      ├─ [674.6 - 676.6]
      ├─ [676.6 - 678.6]
      ├─ [678.6 - 680.6]
      ├─ [680.6 - 682.6]
      ├─ [682.6 - 684.6]
      ├─ [684.6 - 686.6]
      ├─ [686.6 - 688.6]
      ├─ [688.6 - 690.6]
      ├─ [690.6 - 692.6]
      ├─ [692.6 - 694.6]
      ├─ [694.6 - 696.6]
      ├─ [696.6 - 698.6]
      ├─ [698.6 - 700.6]
      ├─ [700.6 - 702.6]
      ├─ [702.6 - 704.6]
      ├─ [704.6 - 706.6]
      ├─ [706.6 - 708.6]
      ├─ [708.6 - 710.6]
      ├─ [710.6 - 712.6]
      ├─ [712.6 - 714.6]
      ├─ [714.6 - 716.6]
      ├─ [716.6 - 718.6]
      ├─ [718.6 - 720.6]
      ├─ [720.6 - 722.6]
      ├─ [722.6 - 724.6]
      ├─ [724.6 - 726.6]
      ├─ [726.6 - 728.6]
      ├─ [728.6 - 730.6]
      ├─ [730.6 - 732.6]
      ├─ [732.6 - 734.6]
      ├─ [734.6 - 736.6]
      ├─ [736.6 - 738.6]
      ├─ [738.6 - 740.6]
      ├─ [740.6 - 742.6]
      ├─ [742.6 - 744.6]
      ├─ [744.6 - 746.6]
      ├─ [746.6 - 748.6]
      ├─ [748.6 - 750.6]
      ├─ [750.6 - 752.6]
      ├─ [752.6 - 754.6]
      ├─ [754.6 - 756.6]
      ├─ [756.6 - 758.6]
      ├─ [758.6 - 760.6]
      ├─ [760.6 - 762.6]
      ├─ [762.6 - 764.6]
      ├─ [764.6 - 766.6]
      ├─ [766.6 - 768.6]
      ├─ [768.6 - 770.6]
      ├─ [770.6 - 772.6]
      ├─ [772.6 - 774.6]
      ├─ [774.6 - 776.6]
      ├─ [776.6 - 778.6]
      ├─ [778.6 - 780.6]
      ├─ [780.6 - 782.6]
      ├─ [782.6 - 784.6]
      ├─ [784.6 - 786.6]
      ├─ [786.6 - 788.6]
      ├─ [788.6 - 790.6]
      ├─ [790.6 - 792.6]
      ├─ [792.6 - 794.6]
      ├─ [794.6 - 796.6]
      ├─ [796.6 - 798.6]
      ├─ [798.6 - 800.6]
      ├─ [800.6 - 802.6]
      ├─ [802.6 - 804.6]
      ├─ [804.6 - 806.6]
      ├─ [806.6 - 808.6]
      ├─ [808.6 - 810.6]
      ├─ [810.6 - 812.6]
      ├─ [812.6 - 814.6]
      ├─ [814.6 - 816.6]
      ├─ [816.6 - 818.6]
      ├─ [818.6 - 820.6]
      ├─ [820.6 - 822.6]
      ├─ [822.6 - 824.6]
      ├─ [824.6 - 826.6]
      ├─ [826.6 - 828.6]
      ├─ [828.6 - 830.6]
      ├─ [830.6 - 832.6]
      ├─ [832.6 - 834.6]
      ├─ [834.6 - 836.6]
      ├─ [836.6 - 838.6]
      ├─ [838.6 - 840.6]
      ├─ [840.6 - 842.6]
      ├─ [842.6 - 844.6]
      ├─ [844.6 - 846.6]
      ├─ [846.6 - 848.6]
      ├─ [848.6 - 850.6]
      ├─ [850.6 - 852.6]
      ├─ [852.6 - 854.6]
      ├─ [854.6 - 856.6]
      ├─ [856.6 - 858.6]
      ├─ [858.6 - 860.6]
      ├─ [860.6 - 862.6]
      ├─ [862.6 - 864.6]
      ├─ [864.6 - 866.6]
      ├─ [866.6 - 868.6]
      ├─ [868.6 - 870.6]
      ├─ [870.6 - 872.6]
      ├─ [872.6 - 874.6]
      ├─ [874.6 - 876.6]
      ├─ [876.6 - 878.6]
      ├─ [878.6 - 880.7]
      ├─ [880.7 - 882.7]
      ├─ [882.7 - 884.7]
      ├─ [884.7 - 886.7]
      ├─ [886.7 - 888.7]
      ├─ [888.7 - 890.7]
      ├─ [890.7 - 892.7]
      ├─ [892.7 - 894.7]
      ├─ [894.7 - 896.7]
      ├─ [896.7 - 898.7]
      ├─ [898.7 - 900.7]
      ├─ [900.7 - 902.7]
      ├─ [902.7 - 904.7]
      ├─ [904.7 - 906.7]
      ├─ [906.7 - 908.7]
      ├─ [908.7 - 910.7]
      ├─ [910.7 - 912.7]
      ├─ [912.7 - 914.7]
      ├─ [914.7 - 916.7]
      ├─ [916.7 - 918.7]
      ├─ [918.7 - 920.7]
      ├─ [920.7 - 922.7]
      ├─ [922.7 - 924.7]
      ├─ [924.7 - 926.7]
      ├─ [926.7 - 928.7]
      ├─ [928.7 - 930.7]
      ├─ [930.7 - 932.7]
      ├─ [932.7 - 934.7]
      ├─ [934.7 - 936.7]
      ├─ [936.7 - 938.7]
      ├─ [938.7 - 940.7]
      ├─ [940.7 - 942.7]
      ├─ [942.7 - 944.7]
      ├─ [944.7 - 946.7]
      ├─ [946.7 - 948.7]
      ├─ [948.7 - 950.7]
      ├─ [950.7 - 952.7]
      ├─ [952.7 - 954.7]
      ├─ [954.7 - 956.7]
      ├─ [956.7 - 958.7]
      ├─ [958.7 - 960.7]
      ├─ [960.7 - 962.7]
      ├─ [962.7 - 964.7]
      ├─ [964.7 - 966.7]
      ├─ [966.7 - 968.7]
      ├─ [968.7 - 970.7]
      ├─ [970.7 - 972.7]
      ├─ [972.7 - 974.7]
      ├─ [974.7 - 976.7]
      ├─ [976.7 - 978.7]
      └─ [978.7 - 980.7]

Run: 20230809_AST1_EVO5_ZY_Hela_SCP_EvoCHIP_20Cells_40SPD_2Th3ms_04.raw
   ├─ Vendor: Thermo
   ├─ File: 20230809_AST1_EVO5_ZY_Hela_SCP_EvoCHIP_20Cells_40SPD_2Th3ms_04
   ├─ Path: "L:\ZY\SingleCellProteomics\Raw\Astral_SCP\EvoCHIP\20230809_AST1_EVO5_ZY_Hela_SCP_EvoCHIP_20Cells_40SPD_2Th3ms_04.raw"
   ├─ Condition: 20Cells_2Th
   ├─ Replicate: 4
   ├─ HTRMS Version: 18.0.230526.50606
   ├─ Protein Databases Used
   │  ├─ contaminants_for_Spectronaut
   │  │  ├─ Protein Entries: 246
   │  │  ├─ Original File: contaminants_for_Spectronaut.fasta
   │  │  ├─ Date Created: 13-August-2020 09:32:23 UTC+0
   │  │  ├─ Date Modified: 03-October-2023 16:37:35 UTC+0
   │  │  └─ Parsing Rule: WormPep FASTA
   │  └─ UP000005640_9606_2022
   │     ├─ Protein Entries: 20,598
   │     ├─ Original File: UP000005640_9606.fasta
   │     ├─ Date Created: 12-January-2023 11:12:11 UTC+0
   │     ├─ Date Modified: 03-October-2023 16:37:35 UTC+0
   │     └─ Parsing Rule: UniProt FASTA
   └─ MS2 Method
      ├─ [380.4 - 382.4]
      ├─ [382.4 - 384.4]
      ├─ [384.4 - 386.4]
      ├─ [386.4 - 388.4]
      ├─ [388.4 - 390.4]
      ├─ [390.4 - 392.4]
      ├─ [392.4 - 394.4]
      ├─ [394.4 - 396.4]
      ├─ [396.4 - 398.4]
      ├─ [398.4 - 400.4]
      ├─ [400.4 - 402.4]
      ├─ [402.4 - 404.4]
      ├─ [404.4 - 406.4]
      ├─ [406.4 - 408.4]
      ├─ [408.4 - 410.4]
      ├─ [410.4 - 412.4]
      ├─ [412.4 - 414.4]
      ├─ [414.4 - 416.4]
      ├─ [416.4 - 418.4]
      ├─ [418.4 - 420.4]
      ├─ [420.4 - 422.4]
      ├─ [422.4 - 424.4]
      ├─ [424.4 - 426.4]
      ├─ [426.4 - 428.4]
      ├─ [428.4 - 430.4]
      ├─ [430.4 - 432.4]
      ├─ [432.4 - 434.4]
      ├─ [434.4 - 436.4]
      ├─ [436.4 - 438.4]
      ├─ [438.4 - 440.5]
      ├─ [440.5 - 442.5]
      ├─ [442.5 - 444.5]
      ├─ [444.5 - 446.5]
      ├─ [446.5 - 448.5]
      ├─ [448.5 - 450.5]
      ├─ [450.5 - 452.5]
      ├─ [452.5 - 454.5]
      ├─ [454.5 - 456.5]
      ├─ [456.5 - 458.5]
      ├─ [458.5 - 460.5]
      ├─ [460.5 - 462.5]
      ├─ [462.5 - 464.5]
      ├─ [464.5 - 466.5]
      ├─ [466.5 - 468.5]
      ├─ [468.5 - 470.5]
      ├─ [470.5 - 472.5]
      ├─ [472.5 - 474.5]
      ├─ [474.5 - 476.5]
      ├─ [476.5 - 478.5]
      ├─ [478.5 - 480.5]
      ├─ [480.5 - 482.5]
      ├─ [482.5 - 484.5]
      ├─ [484.5 - 486.5]
      ├─ [486.5 - 488.5]
      ├─ [488.5 - 490.5]
      ├─ [490.5 - 492.5]
      ├─ [492.5 - 494.5]
      ├─ [494.5 - 496.5]
      ├─ [496.5 - 498.5]
      ├─ [498.5 - 500.5]
      ├─ [500.5 - 502.5]
      ├─ [502.5 - 504.5]
      ├─ [504.5 - 506.5]
      ├─ [506.5 - 508.5]
      ├─ [508.5 - 510.5]
      ├─ [510.5 - 512.5]
      ├─ [512.5 - 514.5]
      ├─ [514.5 - 516.5]
      ├─ [516.5 - 518.5]
      ├─ [518.5 - 520.5]
      ├─ [520.5 - 522.5]
      ├─ [522.5 - 524.5]
      ├─ [524.5 - 526.5]
      ├─ [526.5 - 528.5]
      ├─ [528.5 - 530.5]
      ├─ [530.5 - 532.5]
      ├─ [532.5 - 534.5]
      ├─ [534.5 - 536.5]
      ├─ [536.5 - 538.5]
      ├─ [538.5 - 540.5]
      ├─ [540.5 - 542.5]
      ├─ [542.5 - 544.5]
      ├─ [544.5 - 546.5]
      ├─ [546.5 - 548.5]
      ├─ [548.5 - 550.5]
      ├─ [550.5 - 552.5]
      ├─ [552.5 - 554.5]
      ├─ [554.5 - 556.5]
      ├─ [556.5 - 558.5]
      ├─ [558.5 - 560.5]
      ├─ [560.5 - 562.5]
      ├─ [562.5 - 564.5]
      ├─ [564.5 - 566.5]
      ├─ [566.5 - 568.5]
      ├─ [568.5 - 570.5]
      ├─ [570.5 - 572.5]
      ├─ [572.5 - 574.5]
      ├─ [574.5 - 576.5]
      ├─ [576.5 - 578.5]
      ├─ [578.5 - 580.5]
      ├─ [580.5 - 582.5]
      ├─ [582.5 - 584.5]
      ├─ [584.5 - 586.5]
      ├─ [586.5 - 588.5]
      ├─ [588.5 - 590.5]
      ├─ [590.5 - 592.5]
      ├─ [592.5 - 594.5]
      ├─ [594.5 - 596.5]
      ├─ [596.5 - 598.5]
      ├─ [598.5 - 600.5]
      ├─ [600.5 - 602.5]
      ├─ [602.5 - 604.5]
      ├─ [604.5 - 606.5]
      ├─ [606.5 - 608.5]
      ├─ [608.5 - 610.5]
      ├─ [610.5 - 612.5]
      ├─ [612.5 - 614.5]
      ├─ [614.5 - 616.5]
      ├─ [616.5 - 618.5]
      ├─ [618.5 - 620.5]
      ├─ [620.5 - 622.5]
      ├─ [622.5 - 624.5]
      ├─ [624.5 - 626.5]
      ├─ [626.5 - 628.5]
      ├─ [628.5 - 630.5]
      ├─ [630.5 - 632.5]
      ├─ [632.5 - 634.5]
      ├─ [634.5 - 636.5]
      ├─ [636.5 - 638.5]
      ├─ [638.5 - 640.5]
      ├─ [640.5 - 642.5]
      ├─ [642.5 - 644.5]
      ├─ [644.5 - 646.5]
      ├─ [646.5 - 648.5]
      ├─ [648.5 - 650.5]
      ├─ [650.5 - 652.5]
      ├─ [652.5 - 654.5]
      ├─ [654.5 - 656.5]
      ├─ [656.5 - 658.5]
      ├─ [658.5 - 660.6]
      ├─ [660.6 - 662.6]
      ├─ [662.6 - 664.6]
      ├─ [664.6 - 666.6]
      ├─ [666.6 - 668.6]
      ├─ [668.6 - 670.6]
      ├─ [670.6 - 672.6]
      ├─ [672.6 - 674.6]
      ├─ [674.6 - 676.6]
      ├─ [676.6 - 678.6]
      ├─ [678.6 - 680.6]
      ├─ [680.6 - 682.6]
      ├─ [682.6 - 684.6]
      ├─ [684.6 - 686.6]
      ├─ [686.6 - 688.6]
      ├─ [688.6 - 690.6]
      ├─ [690.6 - 692.6]
      ├─ [692.6 - 694.6]
      ├─ [694.6 - 696.6]
      ├─ [696.6 - 698.6]
      ├─ [698.6 - 700.6]
      ├─ [700.6 - 702.6]
      ├─ [702.6 - 704.6]
      ├─ [704.6 - 706.6]
      ├─ [706.6 - 708.6]
      ├─ [708.6 - 710.6]
      ├─ [710.6 - 712.6]
      ├─ [712.6 - 714.6]
      ├─ [714.6 - 716.6]
      ├─ [716.6 - 718.6]
      ├─ [718.6 - 720.6]
      ├─ [720.6 - 722.6]
      ├─ [722.6 - 724.6]
      ├─ [724.6 - 726.6]
      ├─ [726.6 - 728.6]
      ├─ [728.6 - 730.6]
      ├─ [730.6 - 732.6]
      ├─ [732.6 - 734.6]
      ├─ [734.6 - 736.6]
      ├─ [736.6 - 738.6]
      ├─ [738.6 - 740.6]
      ├─ [740.6 - 742.6]
      ├─ [742.6 - 744.6]
      ├─ [744.6 - 746.6]
      ├─ [746.6 - 748.6]
      ├─ [748.6 - 750.6]
      ├─ [750.6 - 752.6]
      ├─ [752.6 - 754.6]
      ├─ [754.6 - 756.6]
      ├─ [756.6 - 758.6]
      ├─ [758.6 - 760.6]
      ├─ [760.6 - 762.6]
      ├─ [762.6 - 764.6]
      ├─ [764.6 - 766.6]
      ├─ [766.6 - 768.6]
      ├─ [768.6 - 770.6]
      ├─ [770.6 - 772.6]
      ├─ [772.6 - 774.6]
      ├─ [774.6 - 776.6]
      ├─ [776.6 - 778.6]
      ├─ [778.6 - 780.6]
      ├─ [780.6 - 782.6]
      ├─ [782.6 - 784.6]
      ├─ [784.6 - 786.6]
      ├─ [786.6 - 788.6]
      ├─ [788.6 - 790.6]
      ├─ [790.6 - 792.6]
      ├─ [792.6 - 794.6]
      ├─ [794.6 - 796.6]
      ├─ [796.6 - 798.6]
      ├─ [798.6 - 800.6]
      ├─ [800.6 - 802.6]
      ├─ [802.6 - 804.6]
      ├─ [804.6 - 806.6]
      ├─ [806.6 - 808.6]
      ├─ [808.6 - 810.6]
      ├─ [810.6 - 812.6]
      ├─ [812.6 - 814.6]
      ├─ [814.6 - 816.6]
      ├─ [816.6 - 818.6]
      ├─ [818.6 - 820.6]
      ├─ [820.6 - 822.6]
      ├─ [822.6 - 824.6]
      ├─ [824.6 - 826.6]
      ├─ [826.6 - 828.6]
      ├─ [828.6 - 830.6]
      ├─ [830.6 - 832.6]
      ├─ [832.6 - 834.6]
      ├─ [834.6 - 836.6]
      ├─ [836.6 - 838.6]
      ├─ [838.6 - 840.6]
      ├─ [840.6 - 842.6]
      ├─ [842.6 - 844.6]
      ├─ [844.6 - 846.6]
      ├─ [846.6 - 848.6]
      ├─ [848.6 - 850.6]
      ├─ [850.6 - 852.6]
      ├─ [852.6 - 854.6]
      ├─ [854.6 - 856.6]
      ├─ [856.6 - 858.6]
      ├─ [858.6 - 860.6]
      ├─ [860.6 - 862.6]
      ├─ [862.6 - 864.6]
      ├─ [864.6 - 866.6]
      ├─ [866.6 - 868.6]
      ├─ [868.6 - 870.6]
      ├─ [870.6 - 872.6]
      ├─ [872.6 - 874.6]
      ├─ [874.6 - 876.6]
      ├─ [876.6 - 878.6]
      ├─ [878.6 - 880.7]
      ├─ [880.7 - 882.7]
      ├─ [882.7 - 884.7]
      ├─ [884.7 - 886.7]
      ├─ [886.7 - 888.7]
      ├─ [888.7 - 890.7]
      ├─ [890.7 - 892.7]
      ├─ [892.7 - 894.7]
      ├─ [894.7 - 896.7]
      ├─ [896.7 - 898.7]
      ├─ [898.7 - 900.7]
      ├─ [900.7 - 902.7]
      ├─ [902.7 - 904.7]
      ├─ [904.7 - 906.7]
      ├─ [906.7 - 908.7]
      ├─ [908.7 - 910.7]
      ├─ [910.7 - 912.7]
      ├─ [912.7 - 914.7]
      ├─ [914.7 - 916.7]
      ├─ [916.7 - 918.7]
      ├─ [918.7 - 920.7]
      ├─ [920.7 - 922.7]
      ├─ [922.7 - 924.7]
      ├─ [924.7 - 926.7]
      ├─ [926.7 - 928.7]
      ├─ [928.7 - 930.7]
      ├─ [930.7 - 932.7]
      ├─ [932.7 - 934.7]
      ├─ [934.7 - 936.7]
      ├─ [936.7 - 938.7]
      ├─ [938.7 - 940.7]
      ├─ [940.7 - 942.7]
      ├─ [942.7 - 944.7]
      ├─ [944.7 - 946.7]
      ├─ [946.7 - 948.7]
      ├─ [948.7 - 950.7]
      ├─ [950.7 - 952.7]
      ├─ [952.7 - 954.7]
      ├─ [954.7 - 956.7]
      ├─ [956.7 - 958.7]
      ├─ [958.7 - 960.7]
      ├─ [960.7 - 962.7]
      ├─ [962.7 - 964.7]
      ├─ [964.7 - 966.7]
      ├─ [966.7 - 968.7]
      ├─ [968.7 - 970.7]
      ├─ [970.7 - 972.7]
      ├─ [972.7 - 974.7]
      ├─ [974.7 - 976.7]
      ├─ [976.7 - 978.7]
      └─ [978.7 - 980.7]

Run: 20230809_AST1_EVO5_ZY_Hela_SCP_EvoCHIP_20Cells_40SPD_4Th6ms_01.raw
   ├─ Vendor: Thermo
   ├─ File: 20230809_AST1_EVO5_ZY_Hela_SCP_EvoCHIP_20Cells_40SPD_4Th6ms_01
   ├─ Path: "L:\ZY\SingleCellProteomics\Raw\Astral_SCP\EvoCHIP\20230809_AST1_EVO5_ZY_Hela_SCP_EvoCHIP_20Cells_40SPD_4Th6ms_01.raw"
   ├─ Condition: 20Cells_4Th
   ├─ Replicate: 1
   ├─ HTRMS Version: 18.0.230526.50606
   ├─ Protein Databases Used
   │  ├─ contaminants_for_Spectronaut
   │  │  ├─ Protein Entries: 246
   │  │  ├─ Original File: contaminants_for_Spectronaut.fasta
   │  │  ├─ Date Created: 13-August-2020 09:32:23 UTC+0
   │  │  ├─ Date Modified: 03-October-2023 16:37:35 UTC+0
   │  │  └─ Parsing Rule: WormPep FASTA
   │  └─ UP000005640_9606_2022
   │     ├─ Protein Entries: 20,598
   │     ├─ Original File: UP000005640_9606.fasta
   │     ├─ Date Created: 12-January-2023 11:12:11 UTC+0
   │     ├─ Date Modified: 03-October-2023 16:37:35 UTC+0
   │     └─ Parsing Rule: UniProt FASTA
   └─ MS2 Method
      ├─ [380.4 - 384.4]
      ├─ [384.4 - 388.4]
      ├─ [388.4 - 392.4]
      ├─ [392.4 - 396.4]
      ├─ [396.4 - 400.4]
      ├─ [400.4 - 404.4]
      ├─ [404.4 - 408.4]
      ├─ [408.4 - 412.4]
      ├─ [412.4 - 416.4]
      ├─ [416.4 - 420.4]
      ├─ [420.4 - 424.4]
      ├─ [424.4 - 428.4]
      ├─ [428.4 - 432.4]
      ├─ [432.4 - 436.4]
      ├─ [436.4 - 440.5]
      ├─ [440.5 - 444.5]
      ├─ [444.5 - 448.5]
      ├─ [448.5 - 452.5]
      ├─ [452.5 - 456.5]
      ├─ [456.5 - 460.5]
      ├─ [460.5 - 464.5]
      ├─ [464.5 - 468.5]
      ├─ [468.5 - 472.5]
      ├─ [472.5 - 476.5]
      ├─ [476.5 - 480.5]
      ├─ [480.5 - 484.5]
      ├─ [484.5 - 488.5]
      ├─ [488.5 - 492.5]
      ├─ [492.5 - 496.5]
      ├─ [496.5 - 500.5]
      ├─ [500.5 - 504.5]
      ├─ [504.5 - 508.5]
      ├─ [508.5 - 512.5]
      ├─ [512.5 - 516.5]
      ├─ [516.5 - 520.5]
      ├─ [520.5 - 524.5]
      ├─ [524.5 - 528.5]
      ├─ [528.5 - 532.5]
      ├─ [532.5 - 536.5]
      ├─ [536.5 - 540.5]
      ├─ [540.5 - 544.5]
      ├─ [544.5 - 548.5]
      ├─ [548.5 - 552.5]
      ├─ [552.5 - 556.5]
      ├─ [556.5 - 560.5]
      ├─ [560.5 - 564.5]
      ├─ [564.5 - 568.5]
      ├─ [568.5 - 572.5]
      ├─ [572.5 - 576.5]
      ├─ [576.5 - 580.5]
      ├─ [580.5 - 584.5]
      ├─ [584.5 - 588.5]
      ├─ [588.5 - 592.5]
      ├─ [592.5 - 596.5]
      ├─ [596.5 - 600.5]
      ├─ [600.5 - 604.5]
      ├─ [604.5 - 608.5]
      ├─ [608.5 - 612.5]
      ├─ [612.5 - 616.5]
      ├─ [616.5 - 620.5]
      ├─ [620.5 - 624.5]
      ├─ [624.5 - 628.5]
      ├─ [628.5 - 632.5]
      ├─ [632.5 - 636.5]
      ├─ [636.5 - 640.5]
      ├─ [640.5 - 644.5]
      ├─ [644.5 - 648.5]
      ├─ [648.5 - 652.5]
      ├─ [652.5 - 656.5]
      ├─ [656.5 - 660.6]
      ├─ [660.6 - 664.6]
      ├─ [664.6 - 668.6]
      ├─ [668.6 - 672.6]
      ├─ [672.6 - 676.6]
      ├─ [676.6 - 680.6]
      ├─ [680.6 - 684.6]
      ├─ [684.6 - 688.6]
      ├─ [688.6 - 692.6]
      ├─ [692.6 - 696.6]
      ├─ [696.6 - 700.6]
      ├─ [700.6 - 704.6]
      ├─ [704.6 - 708.6]
      ├─ [708.6 - 712.6]
      ├─ [712.6 - 716.6]
      ├─ [716.6 - 720.6]
      ├─ [720.6 - 724.6]
      ├─ [724.6 - 728.6]
      ├─ [728.6 - 732.6]
      ├─ [732.6 - 736.6]
      ├─ [736.6 - 740.6]
      ├─ [740.6 - 744.6]
      ├─ [744.6 - 748.6]
      ├─ [748.6 - 752.6]
      ├─ [752.6 - 756.6]
      ├─ [756.6 - 760.6]
      ├─ [760.6 - 764.6]
      ├─ [764.6 - 768.6]
      ├─ [768.6 - 772.6]
      ├─ [772.6 - 776.6]
      ├─ [776.6 - 780.6]
      ├─ [780.6 - 784.6]
      ├─ [784.6 - 788.6]
      ├─ [788.6 - 792.6]
      ├─ [792.6 - 796.6]
      ├─ [796.6 - 800.6]
      ├─ [800.6 - 804.6]
      ├─ [804.6 - 808.6]
      ├─ [808.6 - 812.6]
      ├─ [812.6 - 816.6]
      ├─ [816.6 - 820.6]
      ├─ [820.6 - 824.6]
      ├─ [824.6 - 828.6]
      ├─ [828.6 - 832.6]
      ├─ [832.6 - 836.6]
      ├─ [836.6 - 840.6]
      ├─ [840.6 - 844.6]
      ├─ [844.6 - 848.6]
      ├─ [848.6 - 852.6]
      ├─ [852.6 - 856.6]
      ├─ [856.6 - 860.6]
      ├─ [860.6 - 864.6]
      ├─ [864.6 - 868.6]
      ├─ [868.6 - 872.6]
      ├─ [872.6 - 876.6]
      ├─ [876.6 - 880.7]
      ├─ [880.7 - 884.7]
      ├─ [884.7 - 888.7]
      ├─ [888.7 - 892.7]
      ├─ [892.7 - 896.7]
      ├─ [896.7 - 900.7]
      ├─ [900.7 - 904.7]
      ├─ [904.7 - 908.7]
      ├─ [908.7 - 912.7]
      ├─ [912.7 - 916.7]
      ├─ [916.7 - 920.7]
      ├─ [920.7 - 924.7]
      ├─ [924.7 - 928.7]
      ├─ [928.7 - 932.7]
      ├─ [932.7 - 936.7]
      ├─ [936.7 - 940.7]
      ├─ [940.7 - 944.7]
      ├─ [944.7 - 948.7]
      ├─ [948.7 - 952.7]
      ├─ [952.7 - 956.7]
      ├─ [956.7 - 960.7]
      ├─ [960.7 - 964.7]
      ├─ [964.7 - 968.7]
      ├─ [968.7 - 972.7]
      ├─ [972.7 - 976.7]
      └─ [976.7 - 980.7]

Run: 20230809_AST1_EVO5_ZY_Hela_SCP_EvoCHIP_20Cells_40SPD_4Th6ms_02.raw
   ├─ Vendor: Thermo
   ├─ File: 20230809_AST1_EVO5_ZY_Hela_SCP_EvoCHIP_20Cells_40SPD_4Th6ms_02
   ├─ Path: "L:\ZY\SingleCellProteomics\Raw\Astral_SCP\EvoCHIP\20230809_AST1_EVO5_ZY_Hela_SCP_EvoCHIP_20Cells_40SPD_4Th6ms_02.raw"
   ├─ Condition: 20Cells_4Th
   ├─ Replicate: 2
   ├─ HTRMS Version: 18.0.230526.50606
   ├─ Protein Databases Used
   │  ├─ contaminants_for_Spectronaut
   │  │  ├─ Protein Entries: 246
   │  │  ├─ Original File: contaminants_for_Spectronaut.fasta
   │  │  ├─ Date Created: 13-August-2020 09:32:23 UTC+0
   │  │  ├─ Date Modified: 03-October-2023 16:37:35 UTC+0
   │  │  └─ Parsing Rule: WormPep FASTA
   │  └─ UP000005640_9606_2022
   │     ├─ Protein Entries: 20,598
   │     ├─ Original File: UP000005640_9606.fasta
   │     ├─ Date Created: 12-January-2023 11:12:11 UTC+0
   │     ├─ Date Modified: 03-October-2023 16:37:35 UTC+0
   │     └─ Parsing Rule: UniProt FASTA
   └─ MS2 Method
      ├─ [380.4 - 384.4]
      ├─ [384.4 - 388.4]
      ├─ [388.4 - 392.4]
      ├─ [392.4 - 396.4]
      ├─ [396.4 - 400.4]
      ├─ [400.4 - 404.4]
      ├─ [404.4 - 408.4]
      ├─ [408.4 - 412.4]
      ├─ [412.4 - 416.4]
      ├─ [416.4 - 420.4]
      ├─ [420.4 - 424.4]
      ├─ [424.4 - 428.4]
      ├─ [428.4 - 432.4]
      ├─ [432.4 - 436.4]
      ├─ [436.4 - 440.5]
      ├─ [440.5 - 444.5]
      ├─ [444.5 - 448.5]
      ├─ [448.5 - 452.5]
      ├─ [452.5 - 456.5]
      ├─ [456.5 - 460.5]
      ├─ [460.5 - 464.5]
      ├─ [464.5 - 468.5]
      ├─ [468.5 - 472.5]
      ├─ [472.5 - 476.5]
      ├─ [476.5 - 480.5]
      ├─ [480.5 - 484.5]
      ├─ [484.5 - 488.5]
      ├─ [488.5 - 492.5]
      ├─ [492.5 - 496.5]
      ├─ [496.5 - 500.5]
      ├─ [500.5 - 504.5]
      ├─ [504.5 - 508.5]
      ├─ [508.5 - 512.5]
      ├─ [512.5 - 516.5]
      ├─ [516.5 - 520.5]
      ├─ [520.5 - 524.5]
      ├─ [524.5 - 528.5]
      ├─ [528.5 - 532.5]
      ├─ [532.5 - 536.5]
      ├─ [536.5 - 540.5]
      ├─ [540.5 - 544.5]
      ├─ [544.5 - 548.5]
      ├─ [548.5 - 552.5]
      ├─ [552.5 - 556.5]
      ├─ [556.5 - 560.5]
      ├─ [560.5 - 564.5]
      ├─ [564.5 - 568.5]
      ├─ [568.5 - 572.5]
      ├─ [572.5 - 576.5]
      ├─ [576.5 - 580.5]
      ├─ [580.5 - 584.5]
      ├─ [584.5 - 588.5]
      ├─ [588.5 - 592.5]
      ├─ [592.5 - 596.5]
      ├─ [596.5 - 600.5]
      ├─ [600.5 - 604.5]
      ├─ [604.5 - 608.5]
      ├─ [608.5 - 612.5]
      ├─ [612.5 - 616.5]
      ├─ [616.5 - 620.5]
      ├─ [620.5 - 624.5]
      ├─ [624.5 - 628.5]
      ├─ [628.5 - 632.5]
      ├─ [632.5 - 636.5]
      ├─ [636.5 - 640.5]
      ├─ [640.5 - 644.5]
      ├─ [644.5 - 648.5]
      ├─ [648.5 - 652.5]
      ├─ [652.5 - 656.5]
      ├─ [656.5 - 660.6]
      ├─ [660.6 - 664.6]
      ├─ [664.6 - 668.6]
      ├─ [668.6 - 672.6]
      ├─ [672.6 - 676.6]
      ├─ [676.6 - 680.6]
      ├─ [680.6 - 684.6]
      ├─ [684.6 - 688.6]
      ├─ [688.6 - 692.6]
      ├─ [692.6 - 696.6]
      ├─ [696.6 - 700.6]
      ├─ [700.6 - 704.6]
      ├─ [704.6 - 708.6]
      ├─ [708.6 - 712.6]
      ├─ [712.6 - 716.6]
      ├─ [716.6 - 720.6]
      ├─ [720.6 - 724.6]
      ├─ [724.6 - 728.6]
      ├─ [728.6 - 732.6]
      ├─ [732.6 - 736.6]
      ├─ [736.6 - 740.6]
      ├─ [740.6 - 744.6]
      ├─ [744.6 - 748.6]
      ├─ [748.6 - 752.6]
      ├─ [752.6 - 756.6]
      ├─ [756.6 - 760.6]
      ├─ [760.6 - 764.6]
      ├─ [764.6 - 768.6]
      ├─ [768.6 - 772.6]
      ├─ [772.6 - 776.6]
      ├─ [776.6 - 780.6]
      ├─ [780.6 - 784.6]
      ├─ [784.6 - 788.6]
      ├─ [788.6 - 792.6]
      ├─ [792.6 - 796.6]
      ├─ [796.6 - 800.6]
      ├─ [800.6 - 804.6]
      ├─ [804.6 - 808.6]
      ├─ [808.6 - 812.6]
      ├─ [812.6 - 816.6]
      ├─ [816.6 - 820.6]
      ├─ [820.6 - 824.6]
      ├─ [824.6 - 828.6]
      ├─ [828.6 - 832.6]
      ├─ [832.6 - 836.6]
      ├─ [836.6 - 840.6]
      ├─ [840.6 - 844.6]
      ├─ [844.6 - 848.6]
      ├─ [848.6 - 852.6]
      ├─ [852.6 - 856.6]
      ├─ [856.6 - 860.6]
      ├─ [860.6 - 864.6]
      ├─ [864.6 - 868.6]
      ├─ [868.6 - 872.6]
      ├─ [872.6 - 876.6]
      ├─ [876.6 - 880.7]
      ├─ [880.7 - 884.7]
      ├─ [884.7 - 888.7]
      ├─ [888.7 - 892.7]
      ├─ [892.7 - 896.7]
      ├─ [896.7 - 900.7]
      ├─ [900.7 - 904.7]
      ├─ [904.7 - 908.7]
      ├─ [908.7 - 912.7]
      ├─ [912.7 - 916.7]
      ├─ [916.7 - 920.7]
      ├─ [920.7 - 924.7]
      ├─ [924.7 - 928.7]
      ├─ [928.7 - 932.7]
      ├─ [932.7 - 936.7]
      ├─ [936.7 - 940.7]
      ├─ [940.7 - 944.7]
      ├─ [944.7 - 948.7]
      ├─ [948.7 - 952.7]
      ├─ [952.7 - 956.7]
      ├─ [956.7 - 960.7]
      ├─ [960.7 - 964.7]
      ├─ [964.7 - 968.7]
      ├─ [968.7 - 972.7]
      ├─ [972.7 - 976.7]
      └─ [976.7 - 980.7]

Run: 20230809_AST1_EVO5_ZY_Hela_SCP_EvoCHIP_20Cells_40SPD_4Th6ms_03.raw
   ├─ Vendor: Thermo
   ├─ File: 20230809_AST1_EVO5_ZY_Hela_SCP_EvoCHIP_20Cells_40SPD_4Th6ms_03
   ├─ Path: "L:\ZY\SingleCellProteomics\Raw\Astral_SCP\EvoCHIP\20230809_AST1_EVO5_ZY_Hela_SCP_EvoCHIP_20Cells_40SPD_4Th6ms_03.raw"
   ├─ Condition: 20Cells_4Th
   ├─ Replicate: 3
   ├─ HTRMS Version: 18.0.230526.50606
   ├─ Protein Databases Used
   │  ├─ contaminants_for_Spectronaut
   │  │  ├─ Protein Entries: 246
   │  │  ├─ Original File: contaminants_for_Spectronaut.fasta
   │  │  ├─ Date Created: 13-August-2020 09:32:23 UTC+0
   │  │  ├─ Date Modified: 03-October-2023 16:37:35 UTC+0
   │  │  └─ Parsing Rule: WormPep FASTA
   │  └─ UP000005640_9606_2022
   │     ├─ Protein Entries: 20,598
   │     ├─ Original File: UP000005640_9606.fasta
   │     ├─ Date Created: 12-January-2023 11:12:11 UTC+0
   │     ├─ Date Modified: 03-October-2023 16:37:35 UTC+0
   │     └─ Parsing Rule: UniProt FASTA
   └─ MS2 Method
      ├─ [380.4 - 384.4]
      ├─ [384.4 - 388.4]
      ├─ [388.4 - 392.4]
      ├─ [392.4 - 396.4]
      ├─ [396.4 - 400.4]
      ├─ [400.4 - 404.4]
      ├─ [404.4 - 408.4]
      ├─ [408.4 - 412.4]
      ├─ [412.4 - 416.4]
      ├─ [416.4 - 420.4]
      ├─ [420.4 - 424.4]
      ├─ [424.4 - 428.4]
      ├─ [428.4 - 432.4]
      ├─ [432.4 - 436.4]
      ├─ [436.4 - 440.5]
      ├─ [440.5 - 444.5]
      ├─ [444.5 - 448.5]
      ├─ [448.5 - 452.5]
      ├─ [452.5 - 456.5]
      ├─ [456.5 - 460.5]
      ├─ [460.5 - 464.5]
      ├─ [464.5 - 468.5]
      ├─ [468.5 - 472.5]
      ├─ [472.5 - 476.5]
      ├─ [476.5 - 480.5]
      ├─ [480.5 - 484.5]
      ├─ [484.5 - 488.5]
      ├─ [488.5 - 492.5]
      ├─ [492.5 - 496.5]
      ├─ [496.5 - 500.5]
      ├─ [500.5 - 504.5]
      ├─ [504.5 - 508.5]
      ├─ [508.5 - 512.5]
      ├─ [512.5 - 516.5]
      ├─ [516.5 - 520.5]
      ├─ [520.5 - 524.5]
      ├─ [524.5 - 528.5]
      ├─ [528.5 - 532.5]
      ├─ [532.5 - 536.5]
      ├─ [536.5 - 540.5]
      ├─ [540.5 - 544.5]
      ├─ [544.5 - 548.5]
      ├─ [548.5 - 552.5]
      ├─ [552.5 - 556.5]
      ├─ [556.5 - 560.5]
      ├─ [560.5 - 564.5]
      ├─ [564.5 - 568.5]
      ├─ [568.5 - 572.5]
      ├─ [572.5 - 576.5]
      ├─ [576.5 - 580.5]
      ├─ [580.5 - 584.5]
      ├─ [584.5 - 588.5]
      ├─ [588.5 - 592.5]
      ├─ [592.5 - 596.5]
      ├─ [596.5 - 600.5]
      ├─ [600.5 - 604.5]
      ├─ [604.5 - 608.5]
      ├─ [608.5 - 612.5]
      ├─ [612.5 - 616.5]
      ├─ [616.5 - 620.5]
      ├─ [620.5 - 624.5]
      ├─ [624.5 - 628.5]
      ├─ [628.5 - 632.5]
      ├─ [632.5 - 636.5]
      ├─ [636.5 - 640.5]
      ├─ [640.5 - 644.5]
      ├─ [644.5 - 648.5]
      ├─ [648.5 - 652.5]
      ├─ [652.5 - 656.5]
      ├─ [656.5 - 660.6]
      ├─ [660.6 - 664.6]
      ├─ [664.6 - 668.6]
      ├─ [668.6 - 672.6]
      ├─ [672.6 - 676.6]
      ├─ [676.6 - 680.6]
      ├─ [680.6 - 684.6]
      ├─ [684.6 - 688.6]
      ├─ [688.6 - 692.6]
      ├─ [692.6 - 696.6]
      ├─ [696.6 - 700.6]
      ├─ [700.6 - 704.6]
      ├─ [704.6 - 708.6]
      ├─ [708.6 - 712.6]
      ├─ [712.6 - 716.6]
      ├─ [716.6 - 720.6]
      ├─ [720.6 - 724.6]
      ├─ [724.6 - 728.6]
      ├─ [728.6 - 732.6]
      ├─ [732.6 - 736.6]
      ├─ [736.6 - 740.6]
      ├─ [740.6 - 744.6]
      ├─ [744.6 - 748.6]
      ├─ [748.6 - 752.6]
      ├─ [752.6 - 756.6]
      ├─ [756.6 - 760.6]
      ├─ [760.6 - 764.6]
      ├─ [764.6 - 768.6]
      ├─ [768.6 - 772.6]
      ├─ [772.6 - 776.6]
      ├─ [776.6 - 780.6]
      ├─ [780.6 - 784.6]
      ├─ [784.6 - 788.6]
      ├─ [788.6 - 792.6]
      ├─ [792.6 - 796.6]
      ├─ [796.6 - 800.6]
      ├─ [800.6 - 804.6]
      ├─ [804.6 - 808.6]
      ├─ [808.6 - 812.6]
      ├─ [812.6 - 816.6]
      ├─ [816.6 - 820.6]
      ├─ [820.6 - 824.6]
      ├─ [824.6 - 828.6]
      ├─ [828.6 - 832.6]
      ├─ [832.6 - 836.6]
      ├─ [836.6 - 840.6]
      ├─ [840.6 - 844.6]
      ├─ [844.6 - 848.6]
      ├─ [848.6 - 852.6]
      ├─ [852.6 - 856.6]
      ├─ [856.6 - 860.6]
      ├─ [860.6 - 864.6]
      ├─ [864.6 - 868.6]
      ├─ [868.6 - 872.6]
      ├─ [872.6 - 876.6]
      ├─ [876.6 - 880.7]
      ├─ [880.7 - 884.7]
      ├─ [884.7 - 888.7]
      ├─ [888.7 - 892.7]
      ├─ [892.7 - 896.7]
      ├─ [896.7 - 900.7]
      ├─ [900.7 - 904.7]
      ├─ [904.7 - 908.7]
      ├─ [908.7 - 912.7]
      ├─ [912.7 - 916.7]
      ├─ [916.7 - 920.7]
      ├─ [920.7 - 924.7]
      ├─ [924.7 - 928.7]
      ├─ [928.7 - 932.7]
      ├─ [932.7 - 936.7]
      ├─ [936.7 - 940.7]
      ├─ [940.7 - 944.7]
      ├─ [944.7 - 948.7]
      ├─ [948.7 - 952.7]
      ├─ [952.7 - 956.7]
      ├─ [956.7 - 960.7]
      ├─ [960.7 - 964.7]
      ├─ [964.7 - 968.7]
      ├─ [968.7 - 972.7]
      ├─ [972.7 - 976.7]
      └─ [976.7 - 980.7]

Run: 20230809_AST1_EVO5_ZY_Hela_SCP_EvoCHIP_20Cells_40SPD_4Th6ms_04.raw
   ├─ Vendor: Thermo
   ├─ File: 20230809_AST1_EVO5_ZY_Hela_SCP_EvoCHIP_20Cells_40SPD_4Th6ms_04
   ├─ Path: "L:\ZY\SingleCellProteomics\Raw\Astral_SCP\EvoCHIP\20230809_AST1_EVO5_ZY_Hela_SCP_EvoCHIP_20Cells_40SPD_4Th6ms_04.raw"
   ├─ Condition: 20Cells_4Th
   ├─ Replicate: 4
   ├─ HTRMS Version: 18.0.230526.50606
   ├─ Protein Databases Used
   │  ├─ contaminants_for_Spectronaut
   │  │  ├─ Protein Entries: 246
   │  │  ├─ Original File: contaminants_for_Spectronaut.fasta
   │  │  ├─ Date Created: 13-August-2020 09:32:23 UTC+0
   │  │  ├─ Date Modified: 03-October-2023 16:37:35 UTC+0
   │  │  └─ Parsing Rule: WormPep FASTA
   │  └─ UP000005640_9606_2022
   │     ├─ Protein Entries: 20,598
   │     ├─ Original File: UP000005640_9606.fasta
   │     ├─ Date Created: 12-January-2023 11:12:11 UTC+0
   │     ├─ Date Modified: 03-October-2023 16:37:35 UTC+0
   │     └─ Parsing Rule: UniProt FASTA
   └─ MS2 Method
      ├─ [380.4 - 384.4]
      ├─ [384.4 - 388.4]
      ├─ [388.4 - 392.4]
      ├─ [392.4 - 396.4]
      ├─ [396.4 - 400.4]
      ├─ [400.4 - 404.4]
      ├─ [404.4 - 408.4]
      ├─ [408.4 - 412.4]
      ├─ [412.4 - 416.4]
      ├─ [416.4 - 420.4]
      ├─ [420.4 - 424.4]
      ├─ [424.4 - 428.4]
      ├─ [428.4 - 432.4]
      ├─ [432.4 - 436.4]
      ├─ [436.4 - 440.5]
      ├─ [440.5 - 444.5]
      ├─ [444.5 - 448.5]
      ├─ [448.5 - 452.5]
      ├─ [452.5 - 456.5]
      ├─ [456.5 - 460.5]
      ├─ [460.5 - 464.5]
      ├─ [464.5 - 468.5]
      ├─ [468.5 - 472.5]
      ├─ [472.5 - 476.5]
      ├─ [476.5 - 480.5]
      ├─ [480.5 - 484.5]
      ├─ [484.5 - 488.5]
      ├─ [488.5 - 492.5]
      ├─ [492.5 - 496.5]
      ├─ [496.5 - 500.5]
      ├─ [500.5 - 504.5]
      ├─ [504.5 - 508.5]
      ├─ [508.5 - 512.5]
      ├─ [512.5 - 516.5]
      ├─ [516.5 - 520.5]
      ├─ [520.5 - 524.5]
      ├─ [524.5 - 528.5]
      ├─ [528.5 - 532.5]
      ├─ [532.5 - 536.5]
      ├─ [536.5 - 540.5]
      ├─ [540.5 - 544.5]
      ├─ [544.5 - 548.5]
      ├─ [548.5 - 552.5]
      ├─ [552.5 - 556.5]
      ├─ [556.5 - 560.5]
      ├─ [560.5 - 564.5]
      ├─ [564.5 - 568.5]
      ├─ [568.5 - 572.5]
      ├─ [572.5 - 576.5]
      ├─ [576.5 - 580.5]
      ├─ [580.5 - 584.5]
      ├─ [584.5 - 588.5]
      ├─ [588.5 - 592.5]
      ├─ [592.5 - 596.5]
      ├─ [596.5 - 600.5]
      ├─ [600.5 - 604.5]
      ├─ [604.5 - 608.5]
      ├─ [608.5 - 612.5]
      ├─ [612.5 - 616.5]
      ├─ [616.5 - 620.5]
      ├─ [620.5 - 624.5]
      ├─ [624.5 - 628.5]
      ├─ [628.5 - 632.5]
      ├─ [632.5 - 636.5]
      ├─ [636.5 - 640.5]
      ├─ [640.5 - 644.5]
      ├─ [644.5 - 648.5]
      ├─ [648.5 - 652.5]
      ├─ [652.5 - 656.5]
      ├─ [656.5 - 660.6]
      ├─ [660.6 - 664.6]
      ├─ [664.6 - 668.6]
      ├─ [668.6 - 672.6]
      ├─ [672.6 - 676.6]
      ├─ [676.6 - 680.6]
      ├─ [680.6 - 684.6]
      ├─ [684.6 - 688.6]
      ├─ [688.6 - 692.6]
      ├─ [692.6 - 696.6]
      ├─ [696.6 - 700.6]
      ├─ [700.6 - 704.6]
      ├─ [704.6 - 708.6]
      ├─ [708.6 - 712.6]
      ├─ [712.6 - 716.6]
      ├─ [716.6 - 720.6]
      ├─ [720.6 - 724.6]
      ├─ [724.6 - 728.6]
      ├─ [728.6 - 732.6]
      ├─ [732.6 - 736.6]
      ├─ [736.6 - 740.6]
      ├─ [740.6 - 744.6]
      ├─ [744.6 - 748.6]
      ├─ [748.6 - 752.6]
      ├─ [752.6 - 756.6]
      ├─ [756.6 - 760.6]
      ├─ [760.6 - 764.6]
      ├─ [764.6 - 768.6]
      ├─ [768.6 - 772.6]
      ├─ [772.6 - 776.6]
      ├─ [776.6 - 780.6]
      ├─ [780.6 - 784.6]
      ├─ [784.6 - 788.6]
      ├─ [788.6 - 792.6]
      ├─ [792.6 - 796.6]
      ├─ [796.6 - 800.6]
      ├─ [800.6 - 804.6]
      ├─ [804.6 - 808.6]
      ├─ [808.6 - 812.6]
      ├─ [812.6 - 816.6]
      ├─ [816.6 - 820.6]
      ├─ [820.6 - 824.6]
      ├─ [824.6 - 828.6]
      ├─ [828.6 - 832.6]
      ├─ [832.6 - 836.6]
      ├─ [836.6 - 840.6]
      ├─ [840.6 - 844.6]
      ├─ [844.6 - 848.6]
      ├─ [848.6 - 852.6]
      ├─ [852.6 - 856.6]
      ├─ [856.6 - 860.6]
      ├─ [860.6 - 864.6]
      ├─ [864.6 - 868.6]
      ├─ [868.6 - 872.6]
      ├─ [872.6 - 876.6]
      ├─ [876.6 - 880.7]
      ├─ [880.7 - 884.7]
      ├─ [884.7 - 888.7]
      ├─ [888.7 - 892.7]
      ├─ [892.7 - 896.7]
      ├─ [896.7 - 900.7]
      ├─ [900.7 - 904.7]
      ├─ [904.7 - 908.7]
      ├─ [908.7 - 912.7]
      ├─ [912.7 - 916.7]
      ├─ [916.7 - 920.7]
      ├─ [920.7 - 924.7]
      ├─ [924.7 - 928.7]
      ├─ [928.7 - 932.7]
      ├─ [932.7 - 936.7]
      ├─ [936.7 - 940.7]
      ├─ [940.7 - 944.7]
      ├─ [944.7 - 948.7]
      ├─ [948.7 - 952.7]
      ├─ [952.7 - 956.7]
      ├─ [956.7 - 960.7]
      ├─ [960.7 - 964.7]
      ├─ [964.7 - 968.7]
      ├─ [968.7 - 972.7]
      ├─ [972.7 - 976.7]
      └─ [976.7 - 980.7]

Run: 20230809_AST1_EVO5_ZY_Hela_SCP_EvoCHIP_20Cells_40SPD_8Th12ms_01.raw
   ├─ Vendor: Thermo
   ├─ File: 20230809_AST1_EVO5_ZY_Hela_SCP_EvoCHIP_20Cells_40SPD_8Th12ms_01
   ├─ Path: "L:\ZY\SingleCellProteomics\Raw\Astral_SCP\EvoCHIP\20230809_AST1_EVO5_ZY_Hela_SCP_EvoCHIP_20Cells_40SPD_8Th12ms_01.raw"
   ├─ Condition: 20Cells_8Th
   ├─ Replicate: 1
   ├─ HTRMS Version: 18.0.230526.50606
   ├─ Protein Databases Used
   │  ├─ contaminants_for_Spectronaut
   │  │  ├─ Protein Entries: 246
   │  │  ├─ Original File: contaminants_for_Spectronaut.fasta
   │  │  ├─ Date Created: 13-August-2020 09:32:23 UTC+0
   │  │  ├─ Date Modified: 03-October-2023 16:37:35 UTC+0
   │  │  └─ Parsing Rule: WormPep FASTA
   │  └─ UP000005640_9606_2022
   │     ├─ Protein Entries: 20,598
   │     ├─ Original File: UP000005640_9606.fasta
   │     ├─ Date Created: 12-January-2023 11:12:11 UTC+0
   │     ├─ Date Modified: 03-October-2023 16:37:35 UTC+0
   │     └─ Parsing Rule: UniProt FASTA
   └─ MS2 Method
      ├─ [380.4 - 388.4]
      ├─ [388.4 - 396.4]
      ├─ [396.4 - 404.4]
      ├─ [404.4 - 412.4]
      ├─ [412.4 - 420.4]
      ├─ [420.4 - 428.4]
      ├─ [428.4 - 436.4]
      ├─ [436.4 - 444.5]
      ├─ [444.5 - 452.5]
      ├─ [452.5 - 460.5]
      ├─ [460.5 - 468.5]
      ├─ [468.5 - 476.5]
      ├─ [476.5 - 484.5]
      ├─ [484.5 - 492.5]
      ├─ [492.5 - 500.5]
      ├─ [500.5 - 508.5]
      ├─ [508.5 - 516.5]
      ├─ [516.5 - 524.5]
      ├─ [524.5 - 532.5]
      ├─ [532.5 - 540.5]
      ├─ [540.5 - 548.5]
      ├─ [548.5 - 556.5]
      ├─ [556.5 - 564.5]
      ├─ [564.5 - 572.5]
      ├─ [572.5 - 580.5]
      ├─ [580.5 - 588.5]
      ├─ [588.5 - 596.5]
      ├─ [596.5 - 604.5]
      ├─ [604.5 - 612.5]
      ├─ [612.5 - 620.5]
      ├─ [620.5 - 628.5]
      ├─ [628.5 - 636.5]
      ├─ [636.5 - 644.5]
      ├─ [644.5 - 652.5]
      ├─ [652.5 - 660.6]
      ├─ [660.6 - 668.6]
      ├─ [668.6 - 676.6]
      ├─ [676.6 - 684.6]
      ├─ [684.6 - 692.6]
      ├─ [692.6 - 700.6]
      ├─ [700.6 - 708.6]
      ├─ [708.6 - 716.6]
      ├─ [716.6 - 724.6]
      ├─ [724.6 - 732.6]
      ├─ [732.6 - 740.6]
      ├─ [740.6 - 748.6]
      ├─ [748.6 - 756.6]
      ├─ [756.6 - 764.6]
      ├─ [764.6 - 772.6]
      ├─ [772.6 - 780.6]
      ├─ [780.6 - 788.6]
      ├─ [788.6 - 796.6]
      ├─ [796.6 - 804.6]
      ├─ [804.6 - 812.6]
      ├─ [812.6 - 820.6]
      ├─ [820.6 - 828.6]
      ├─ [828.6 - 836.6]
      ├─ [836.6 - 844.6]
      ├─ [844.6 - 852.6]
      ├─ [852.6 - 860.6]
      ├─ [860.6 - 868.6]
      ├─ [868.6 - 876.6]
      ├─ [876.6 - 884.7]
      ├─ [884.7 - 892.7]
      ├─ [892.7 - 900.7]
      ├─ [900.7 - 908.7]
      ├─ [908.7 - 916.7]
      ├─ [916.7 - 924.7]
      ├─ [924.7 - 932.7]
      ├─ [932.7 - 940.7]
      ├─ [940.7 - 948.7]
      ├─ [948.7 - 956.7]
      ├─ [956.7 - 964.7]
      ├─ [964.7 - 972.7]
      └─ [972.7 - 980.7]

Run: 20230809_AST1_EVO5_ZY_Hela_SCP_EvoCHIP_20Cells_40SPD_8Th12ms_02.raw
   ├─ Vendor: Thermo
   ├─ File: 20230809_AST1_EVO5_ZY_Hela_SCP_EvoCHIP_20Cells_40SPD_8Th12ms_02
   ├─ Path: "L:\ZY\SingleCellProteomics\Raw\Astral_SCP\EvoCHIP\20230809_AST1_EVO5_ZY_Hela_SCP_EvoCHIP_20Cells_40SPD_8Th12ms_02.raw"
   ├─ Condition: 20Cells_8Th
   ├─ Replicate: 2
   ├─ HTRMS Version: 18.0.230526.50606
   ├─ Protein Databases Used
   │  ├─ contaminants_for_Spectronaut
   │  │  ├─ Protein Entries: 246
   │  │  ├─ Original File: contaminants_for_Spectronaut.fasta
   │  │  ├─ Date Created: 13-August-2020 09:32:23 UTC+0
   │  │  ├─ Date Modified: 03-October-2023 16:37:35 UTC+0
   │  │  └─ Parsing Rule: WormPep FASTA
   │  └─ UP000005640_9606_2022
   │     ├─ Protein Entries: 20,598
   │     ├─ Original File: UP000005640_9606.fasta
   │     ├─ Date Created: 12-January-2023 11:12:11 UTC+0
   │     ├─ Date Modified: 03-October-2023 16:37:35 UTC+0
   │     └─ Parsing Rule: UniProt FASTA
   └─ MS2 Method
      ├─ [380.4 - 388.4]
      ├─ [388.4 - 396.4]
      ├─ [396.4 - 404.4]
      ├─ [404.4 - 412.4]
      ├─ [412.4 - 420.4]
      ├─ [420.4 - 428.4]
      ├─ [428.4 - 436.4]
      ├─ [436.4 - 444.5]
      ├─ [444.5 - 452.5]
      ├─ [452.5 - 460.5]
      ├─ [460.5 - 468.5]
      ├─ [468.5 - 476.5]
      ├─ [476.5 - 484.5]
      ├─ [484.5 - 492.5]
      ├─ [492.5 - 500.5]
      ├─ [500.5 - 508.5]
      ├─ [508.5 - 516.5]
      ├─ [516.5 - 524.5]
      ├─ [524.5 - 532.5]
      ├─ [532.5 - 540.5]
      ├─ [540.5 - 548.5]
      ├─ [548.5 - 556.5]
      ├─ [556.5 - 564.5]
      ├─ [564.5 - 572.5]
      ├─ [572.5 - 580.5]
      ├─ [580.5 - 588.5]
      ├─ [588.5 - 596.5]
      ├─ [596.5 - 604.5]
      ├─ [604.5 - 612.5]
      ├─ [612.5 - 620.5]
      ├─ [620.5 - 628.5]
      ├─ [628.5 - 636.5]
      ├─ [636.5 - 644.5]
      ├─ [644.5 - 652.5]
      ├─ [652.5 - 660.6]
      ├─ [660.6 - 668.6]
      ├─ [668.6 - 676.6]
      ├─ [676.6 - 684.6]
      ├─ [684.6 - 692.6]
      ├─ [692.6 - 700.6]
      ├─ [700.6 - 708.6]
      ├─ [708.6 - 716.6]
      ├─ [716.6 - 724.6]
      ├─ [724.6 - 732.6]
      ├─ [732.6 - 740.6]
      ├─ [740.6 - 748.6]
      ├─ [748.6 - 756.6]
      ├─ [756.6 - 764.6]
      ├─ [764.6 - 772.6]
      ├─ [772.6 - 780.6]
      ├─ [780.6 - 788.6]
      ├─ [788.6 - 796.6]
      ├─ [796.6 - 804.6]
      ├─ [804.6 - 812.6]
      ├─ [812.6 - 820.6]
      ├─ [820.6 - 828.6]
      ├─ [828.6 - 836.6]
      ├─ [836.6 - 844.6]
      ├─ [844.6 - 852.6]
      ├─ [852.6 - 860.6]
      ├─ [860.6 - 868.6]
      ├─ [868.6 - 876.6]
      ├─ [876.6 - 884.7]
      ├─ [884.7 - 892.7]
      ├─ [892.7 - 900.7]
      ├─ [900.7 - 908.7]
      ├─ [908.7 - 916.7]
      ├─ [916.7 - 924.7]
      ├─ [924.7 - 932.7]
      ├─ [932.7 - 940.7]
      ├─ [940.7 - 948.7]
      ├─ [948.7 - 956.7]
      ├─ [956.7 - 964.7]
      ├─ [964.7 - 972.7]
      └─ [972.7 - 980.7]

Run: 20230809_AST1_EVO5_ZY_Hela_SCP_EvoCHIP_20Cells_40SPD_8Th12ms_03.raw
   ├─ Vendor: Thermo
   ├─ File: 20230809_AST1_EVO5_ZY_Hela_SCP_EvoCHIP_20Cells_40SPD_8Th12ms_03
   ├─ Path: "L:\ZY\SingleCellProteomics\Raw\Astral_SCP\EvoCHIP\20230809_AST1_EVO5_ZY_Hela_SCP_EvoCHIP_20Cells_40SPD_8Th12ms_03.raw"
   ├─ Condition: 20Cells_8Th
   ├─ Replicate: 3
   ├─ HTRMS Version: 18.0.230526.50606
   ├─ Protein Databases Used
   │  ├─ contaminants_for_Spectronaut
   │  │  ├─ Protein Entries: 246
   │  │  ├─ Original File: contaminants_for_Spectronaut.fasta
   │  │  ├─ Date Created: 13-August-2020 09:32:23 UTC+0
   │  │  ├─ Date Modified: 03-October-2023 16:37:35 UTC+0
   │  │  └─ Parsing Rule: WormPep FASTA
   │  └─ UP000005640_9606_2022
   │     ├─ Protein Entries: 20,598
   │     ├─ Original File: UP000005640_9606.fasta
   │     ├─ Date Created: 12-January-2023 11:12:11 UTC+0
   │     ├─ Date Modified: 03-October-2023 16:37:35 UTC+0
   │     └─ Parsing Rule: UniProt FASTA
   └─ MS2 Method
      ├─ [380.4 - 388.4]
      ├─ [388.4 - 396.4]
      ├─ [396.4 - 404.4]
      ├─ [404.4 - 412.4]
      ├─ [412.4 - 420.4]
      ├─ [420.4 - 428.4]
      ├─ [428.4 - 436.4]
      ├─ [436.4 - 444.5]
      ├─ [444.5 - 452.5]
      ├─ [452.5 - 460.5]
      ├─ [460.5 - 468.5]
      ├─ [468.5 - 476.5]
      ├─ [476.5 - 484.5]
      ├─ [484.5 - 492.5]
      ├─ [492.5 - 500.5]
      ├─ [500.5 - 508.5]
      ├─ [508.5 - 516.5]
      ├─ [516.5 - 524.5]
      ├─ [524.5 - 532.5]
      ├─ [532.5 - 540.5]
      ├─ [540.5 - 548.5]
      ├─ [548.5 - 556.5]
      ├─ [556.5 - 564.5]
      ├─ [564.5 - 572.5]
      ├─ [572.5 - 580.5]
      ├─ [580.5 - 588.5]
      ├─ [588.5 - 596.5]
      ├─ [596.5 - 604.5]
      ├─ [604.5 - 612.5]
      ├─ [612.5 - 620.5]
      ├─ [620.5 - 628.5]
      ├─ [628.5 - 636.5]
      ├─ [636.5 - 644.5]
      ├─ [644.5 - 652.5]
      ├─ [652.5 - 660.6]
      ├─ [660.6 - 668.6]
      ├─ [668.6 - 676.6]
      ├─ [676.6 - 684.6]
      ├─ [684.6 - 692.6]
      ├─ [692.6 - 700.6]
      ├─ [700.6 - 708.6]
      ├─ [708.6 - 716.6]
      ├─ [716.6 - 724.6]
      ├─ [724.6 - 732.6]
      ├─ [732.6 - 740.6]
      ├─ [740.6 - 748.6]
      ├─ [748.6 - 756.6]
      ├─ [756.6 - 764.6]
      ├─ [764.6 - 772.6]
      ├─ [772.6 - 780.6]
      ├─ [780.6 - 788.6]
      ├─ [788.6 - 796.6]
      ├─ [796.6 - 804.6]
      ├─ [804.6 - 812.6]
      ├─ [812.6 - 820.6]
      ├─ [820.6 - 828.6]
      ├─ [828.6 - 836.6]
      ├─ [836.6 - 844.6]
      ├─ [844.6 - 852.6]
      ├─ [852.6 - 860.6]
      ├─ [860.6 - 868.6]
      ├─ [868.6 - 876.6]
      ├─ [876.6 - 884.7]
      ├─ [884.7 - 892.7]
      ├─ [892.7 - 900.7]
      ├─ [900.7 - 908.7]
      ├─ [908.7 - 916.7]
      ├─ [916.7 - 924.7]
      ├─ [924.7 - 932.7]
      ├─ [932.7 - 940.7]
      ├─ [940.7 - 948.7]
      ├─ [948.7 - 956.7]
      ├─ [956.7 - 964.7]
      ├─ [964.7 - 972.7]
      └─ [972.7 - 980.7]

Run: 20230809_AST1_EVO5_ZY_Hela_SCP_EvoCHIP_20Cells_40SPD_8Th12ms_04.raw
   ├─ Vendor: Thermo
   ├─ File: 20230809_AST1_EVO5_ZY_Hela_SCP_EvoCHIP_20Cells_40SPD_8Th12ms_04
   ├─ Path: "L:\ZY\SingleCellProteomics\Raw\Astral_SCP\EvoCHIP\20230809_AST1_EVO5_ZY_Hela_SCP_EvoCHIP_20Cells_40SPD_8Th12ms_04.raw"
   ├─ Condition: 20Cells_8Th
   ├─ Replicate: 4
   ├─ HTRMS Version: 18.0.230526.50606
   ├─ Protein Databases Used
   │  ├─ contaminants_for_Spectronaut
   │  │  ├─ Protein Entries: 246
   │  │  ├─ Original File: contaminants_for_Spectronaut.fasta
   │  │  ├─ Date Created: 13-August-2020 09:32:23 UTC+0
   │  │  ├─ Date Modified: 03-October-2023 16:37:35 UTC+0
   │  │  └─ Parsing Rule: WormPep FASTA
   │  └─ UP000005640_9606_2022
   │     ├─ Protein Entries: 20,598
   │     ├─ Original File: UP000005640_9606.fasta
   │     ├─ Date Created: 12-January-2023 11:12:11 UTC+0
   │     ├─ Date Modified: 03-October-2023 16:37:35 UTC+0
   │     └─ Parsing Rule: UniProt FASTA
   └─ MS2 Method
      ├─ [380.4 - 388.4]
      ├─ [388.4 - 396.4]
      ├─ [396.4 - 404.4]
      ├─ [404.4 - 412.4]
      ├─ [412.4 - 420.4]
      ├─ [420.4 - 428.4]
      ├─ [428.4 - 436.4]
      ├─ [436.4 - 444.5]
      ├─ [444.5 - 452.5]
      ├─ [452.5 - 460.5]
      ├─ [460.5 - 468.5]
      ├─ [468.5 - 476.5]
      ├─ [476.5 - 484.5]
      ├─ [484.5 - 492.5]
      ├─ [492.5 - 500.5]
      ├─ [500.5 - 508.5]
      ├─ [508.5 - 516.5]
      ├─ [516.5 - 524.5]
      ├─ [524.5 - 532.5]
      ├─ [532.5 - 540.5]
      ├─ [540.5 - 548.5]
      ├─ [548.5 - 556.5]
      ├─ [556.5 - 564.5]
      ├─ [564.5 - 572.5]
      ├─ [572.5 - 580.5]
      ├─ [580.5 - 588.5]
      ├─ [588.5 - 596.5]
      ├─ [596.5 - 604.5]
      ├─ [604.5 - 612.5]
      ├─ [612.5 - 620.5]
      ├─ [620.5 - 628.5]
      ├─ [628.5 - 636.5]
      ├─ [636.5 - 644.5]
      ├─ [644.5 - 652.5]
      ├─ [652.5 - 660.6]
      ├─ [660.6 - 668.6]
      ├─ [668.6 - 676.6]
      ├─ [676.6 - 684.6]
      ├─ [684.6 - 692.6]
      ├─ [692.6 - 700.6]
      ├─ [700.6 - 708.6]
      ├─ [708.6 - 716.6]
      ├─ [716.6 - 724.6]
      ├─ [724.6 - 732.6]
      ├─ [732.6 - 740.6]
      ├─ [740.6 - 748.6]
      ├─ [748.6 - 756.6]
      ├─ [756.6 - 764.6]
      ├─ [764.6 - 772.6]
      ├─ [772.6 - 780.6]
      ├─ [780.6 - 788.6]
      ├─ [788.6 - 796.6]
      ├─ [796.6 - 804.6]
      ├─ [804.6 - 812.6]
      ├─ [812.6 - 820.6]
      ├─ [820.6 - 828.6]
      ├─ [828.6 - 836.6]
      ├─ [836.6 - 844.6]
      ├─ [844.6 - 852.6]
      ├─ [852.6 - 860.6]
      ├─ [860.6 - 868.6]
      ├─ [868.6 - 876.6]
      ├─ [876.6 - 884.7]
      ├─ [884.7 - 892.7]
      ├─ [892.7 - 900.7]
      ├─ [900.7 - 908.7]
      ├─ [908.7 - 916.7]
      ├─ [916.7 - 924.7]
      ├─ [924.7 - 932.7]
      ├─ [932.7 - 940.7]
      ├─ [940.7 - 948.7]
      ├─ [948.7 - 956.7]
      ├─ [956.7 - 964.7]
      ├─ [964.7 - 972.7]
      └─ [972.7 - 980.7]

[END-SETUP]

[BEGIN-LOG]
INFO:    [03/10/2023 07:19:44] -> Initializing Pipeline...
INFO:    [03/10/2023 07:19:44] -> Preprocessing Run #1 of 24...
INFO:    [03/10/2023 07:19:52] -> Searching DIA with Pulsar...
INFO:    [03/10/2023 07:19:53] -> Initialize Pipeline...
INFO:    [03/10/2023 07:19:53] -> Initialize Pipeline
INFO:    [03/10/2023 07:21:24] -> Initialize Pipeline...
INFO:    [03/10/2023 07:21:24] -> Creating Experiment Environment
INFO:    [03/10/2023 07:21:24] -> SuperRun 1/24: Initializing (20230809_AST1_EVO5_ZY_Hela_SCP_EvoCHIP_1Cell_40SPD_4Th6ms_01.raw)
INFO:    [03/10/2023 07:21:24] -> Run 1/24: Organizing Data from Run
INFO:    [03/10/2023 07:21:24] -> Run 1/24: Creating Calibration Search Space...
INFO:    [03/10/2023 07:21:25] -> Collecting Search Space Parameters...
INFO:    [03/10/2023 07:21:29] -> Creating the Search Space...
INFO:    [03/10/2023 07:21:32] -> Run 1/24: Creating Search Space...
INFO:    [03/10/2023 07:21:32] -> Collecting Search Space Parameters...
INFO:    [03/10/2023 07:22:14] -> Creating the Search Space...
INFO:    [03/10/2023 07:22:15] -> Size of search space [MB]: 0
INFO:    [03/10/2023 07:22:15] -> Number of IMPGs in search space: 0
INFO:    [03/10/2023 07:22:15] -> Run 1/24: MS2 Index Generation
INFO:    [03/10/2023 07:23:54] -> MS2 Index Generation Time: 1.64m
INFO:    [03/10/2023 07:23:54] -> Run 1/24: Method-Specific Pre-Processing...
INFO:    [03/10/2023 07:23:56] -> Initializing...
INFO:    [03/10/2023 07:26:43] -> Finalizing HTRMS File...
INFO:    [03/10/2023 07:29:21] -> Processed in 5.4m
INFO:    [03/10/2023 07:29:23] -> Done
INFO:    [03/10/2023 07:29:23] -> Run 1/24: Process Raw File...
INFO:    [03/10/2023 07:30:52] -> Run 1/24: Preparing Partitions...
INFO:    [03/10/2023 07:30:52] -> Part 1/1 - Run 1/24: Preparing Calibration Searches...
INFO:    [03/10/2023 07:30:54] -> Part 1/1 - Run 1/24: First Pass Calibration Search...
INFO:    [03/10/2023 07:31:00] -> Part 1/1 - Run 1/24: Calibration Search...
INFO:    [03/10/2023 07:31:14] -> The number of PSMs identified during calibration with FDR <= 0.01 is 3289 [13.8s]
INFO:    [03/10/2023 07:31:16] -> Part 1/1 - Run 1/24: Preparing Main Search...
INFO:    [03/10/2023 07:31:17] -> Part 1/1 - Run 1/24: Main Search...
INFO:    [03/10/2023 07:34:28] -> Extracting 93796 MS1 XICs
INFO:    [03/10/2023 07:35:00] -> Run 1/24: Cleaning Up Run..
INFO:    [03/10/2023 07:35:00] -> SuperRun 2/24: Initializing (20230809_AST1_EVO5_ZY_Hela_SCP_EvoCHIP_1Cell_40SPD_4Th6ms_02.raw)
INFO:    [03/10/2023 07:35:00] -> Run 2/24: Organizing Data from Run
INFO:    [03/10/2023 07:35:00] -> Run 2/24: Creating Calibration Search Space...
INFO:    [03/10/2023 07:35:00] -> Run 2/24: Creating Search Space...
INFO:    [03/10/2023 07:35:00] -> Size of search space [MB]: 0
INFO:    [03/10/2023 07:35:00] -> Number of IMPGs in search space: 0
INFO:    [03/10/2023 07:35:00] -> Run 2/24: MS2 Index Generation
INFO:    [03/10/2023 07:35:02] -> MS2 Index Generation Time: 1.64s
INFO:    [03/10/2023 07:35:02] -> Run 2/24: Method-Specific Pre-Processing...
INFO:    [03/10/2023 07:35:05] -> Initializing...
INFO:    [03/10/2023 07:38:11] -> Finalizing HTRMS File...
INFO:    [03/10/2023 07:41:01] -> Processed in 5.9m
INFO:    [03/10/2023 07:41:06] -> Done
INFO:    [03/10/2023 07:41:06] -> Run 2/24: Process Raw File...
INFO:    [03/10/2023 07:42:40] -> Run 2/24: Preparing Partitions...
INFO:    [03/10/2023 07:42:40] -> Part 1/1 - Run 2/24: Preparing Calibration Searches...
INFO:    [03/10/2023 07:42:42] -> Part 1/1 - Run 2/24: First Pass Calibration Search...
INFO:    [03/10/2023 07:42:50] -> Part 1/1 - Run 2/24: Calibration Search...
INFO:    [03/10/2023 07:43:11] -> The number of PSMs identified during calibration with FDR <= 0.01 is 5314 [21.1s]
INFO:    [03/10/2023 07:43:35] -> Part 1/1 - Run 2/24: Preparing Main Search...
INFO:    [03/10/2023 07:43:37] -> Part 1/1 - Run 2/24: Main Search...
INFO:    [03/10/2023 07:49:30] -> Extracting 197081 MS1 XICs
INFO:    [03/10/2023 07:50:35] -> Run 2/24: Cleaning Up Run..
INFO:    [03/10/2023 07:50:35] -> SuperRun 3/24: Initializing (20230809_AST1_EVO5_ZY_Hela_SCP_EvoCHIP_1Cell_40SPD_4Th6ms_03.raw)
INFO:    [03/10/2023 07:50:35] -> Run 3/24: Organizing Data from Run
INFO:    [03/10/2023 07:50:35] -> Run 3/24: Creating Calibration Search Space...
INFO:    [03/10/2023 07:50:35] -> Run 3/24: Creating Search Space...
INFO:    [03/10/2023 07:50:35] -> Size of search space [MB]: 0
INFO:    [03/10/2023 07:50:35] -> Number of IMPGs in search space: 0
INFO:    [03/10/2023 07:50:35] -> Run 3/24: MS2 Index Generation
INFO:    [03/10/2023 07:50:37] -> MS2 Index Generation Time: 1.7s
INFO:    [03/10/2023 07:50:37] -> Run 3/24: Method-Specific Pre-Processing...
INFO:    [03/10/2023 07:50:40] -> Initializing...
INFO:    [03/10/2023 07:52:52] -> Finalizing HTRMS File...
INFO:    [03/10/2023 07:55:30] -> Processed in 4.8m
INFO:    [03/10/2023 07:55:32] -> Done
INFO:    [03/10/2023 07:55:32] -> Run 3/24: Process Raw File...
INFO:    [03/10/2023 07:57:00] -> Run 3/24: Preparing Partitions...
INFO:    [03/10/2023 07:57:00] -> Part 1/1 - Run 3/24: Preparing Calibration Searches...
INFO:    [03/10/2023 07:57:02] -> Part 1/1 - Run 3/24: First Pass Calibration Search...
INFO:    [03/10/2023 07:57:09] -> Part 1/1 - Run 3/24: Calibration Search...
INFO:    [03/10/2023 07:57:25] -> The number of PSMs identified during calibration with FDR <= 0.01 is 3923 [16.2s]
INFO:    [03/10/2023 07:57:27] -> Part 1/1 - Run 3/24: Preparing Main Search...
INFO:    [03/10/2023 07:57:29] -> Part 1/1 - Run 3/24: Main Search...
INFO:    [03/10/2023 08:01:49] -> Extracting 118662 MS1 XICs
INFO:    [03/10/2023 08:02:25] -> Run 3/24: Cleaning Up Run..
INFO:    [03/10/2023 08:02:25] -> SuperRun 4/24: Initializing (20230809_AST1_EVO5_ZY_Hela_SCP_EvoCHIP_1Cell_40SPD_4Th6ms_04.raw)
INFO:    [03/10/2023 08:02:25] -> Run 4/24: Organizing Data from Run
INFO:    [03/10/2023 08:02:25] -> Run 4/24: Creating Calibration Search Space...
INFO:    [03/10/2023 08:02:25] -> Run 4/24: Creating Search Space...
INFO:    [03/10/2023 08:02:25] -> Size of search space [MB]: 0
INFO:    [03/10/2023 08:02:25] -> Number of IMPGs in search space: 0
INFO:    [03/10/2023 08:02:25] -> Run 4/24: MS2 Index Generation
INFO:    [03/10/2023 08:02:27] -> MS2 Index Generation Time: 1.89s
INFO:    [03/10/2023 08:02:27] -> Run 4/24: Method-Specific Pre-Processing...
INFO:    [03/10/2023 08:02:37] -> Initializing...
INFO:    [03/10/2023 08:06:48] -> Finalizing HTRMS File...
INFO:    [03/10/2023 08:09:21] -> Processed in 6.7m
INFO:    [03/10/2023 08:09:25] -> Done
INFO:    [03/10/2023 08:09:25] -> Run 4/24: Process Raw File...
INFO:    [03/10/2023 08:10:57] -> Run 4/24: Preparing Partitions...
INFO:    [03/10/2023 08:10:57] -> Part 1/1 - Run 4/24: Preparing Calibration Searches...
INFO:    [03/10/2023 08:10:58] -> Part 1/1 - Run 4/24: First Pass Calibration Search...
INFO:    [03/10/2023 08:11:06] -> Part 1/1 - Run 4/24: Calibration Search...
INFO:    [03/10/2023 08:11:30] -> The number of PSMs identified during calibration with FDR <= 0.01 is 7652 [23.5s]
INFO:    [03/10/2023 08:11:32] -> Part 1/1 - Run 4/24: Preparing Main Search...
INFO:    [03/10/2023 08:11:34] -> Part 1/1 - Run 4/24: Main Search...
INFO:    [03/10/2023 08:18:01] -> Extracting 199281 MS1 XICs
INFO:    [03/10/2023 08:19:04] -> Run 4/24: Cleaning Up Run..
INFO:    [03/10/2023 08:19:04] -> SuperRun 5/24: Initializing (20230809_AST1_EVO5_ZY_Hela_SCP_EvoCHIP_1Cell_40SPD_4Th6ms_05.raw)
INFO:    [03/10/2023 08:19:04] -> Run 5/24: Organizing Data from Run
INFO:    [03/10/2023 08:19:04] -> Run 5/24: Creating Calibration Search Space...
INFO:    [03/10/2023 08:19:04] -> Run 5/24: Creating Search Space...
INFO:    [03/10/2023 08:19:04] -> Size of search space [MB]: 0
INFO:    [03/10/2023 08:19:04] -> Number of IMPGs in search space: 0
INFO:    [03/10/2023 08:19:04] -> Run 5/24: MS2 Index Generation
INFO:    [03/10/2023 08:19:06] -> MS2 Index Generation Time: 1.9s
INFO:    [03/10/2023 08:19:06] -> Run 5/24: Method-Specific Pre-Processing...
INFO:    [03/10/2023 08:19:12] -> Initializing...
INFO:    [03/10/2023 08:23:12] -> Finalizing HTRMS File...
INFO:    [03/10/2023 08:25:45] -> Processed in 6.5m
INFO:    [03/10/2023 08:25:47] -> Done
INFO:    [03/10/2023 08:25:47] -> Run 5/24: Process Raw File...
INFO:    [03/10/2023 08:27:19] -> Run 5/24: Preparing Partitions...
INFO:    [03/10/2023 08:27:19] -> Part 1/1 - Run 5/24: Preparing Calibration Searches...
INFO:    [03/10/2023 08:27:21] -> Part 1/1 - Run 5/24: First Pass Calibration Search...
INFO:    [03/10/2023 08:27:29] -> Part 1/1 - Run 5/24: Calibration Search...
INFO:    [03/10/2023 08:27:43] -> The number of PSMs identified during calibration with FDR <= 0.01 is 5496 [14s]
INFO:    [03/10/2023 08:27:44] -> Part 1/1 - Run 5/24: Preparing Main Search...
INFO:    [03/10/2023 08:27:46] -> Part 1/1 - Run 5/24: Main Search...
INFO:    [03/10/2023 08:34:45] -> Extracting 237102 MS1 XICs
INFO:    [03/10/2023 08:35:57] -> Run 5/24: Cleaning Up Run..
INFO:    [03/10/2023 08:35:57] -> SuperRun 6/24: Initializing (20230809_AST1_EVO5_ZY_Hela_SCP_EvoCHIP_1Cell_40SPD_4Th6ms_06.raw)
INFO:    [03/10/2023 08:35:57] -> Run 6/24: Organizing Data from Run
INFO:    [03/10/2023 08:35:57] -> Run 6/24: Creating Calibration Search Space...
INFO:    [03/10/2023 08:35:57] -> Run 6/24: Creating Search Space...
INFO:    [03/10/2023 08:35:57] -> Size of search space [MB]: 0
INFO:    [03/10/2023 08:35:57] -> Number of IMPGs in search space: 0
INFO:    [03/10/2023 08:35:57] -> Run 6/24: MS2 Index Generation
INFO:    [03/10/2023 08:35:59] -> MS2 Index Generation Time: 1.53s
INFO:    [03/10/2023 08:35:59] -> Run 6/24: Method-Specific Pre-Processing...
INFO:    [03/10/2023 08:36:02] -> Initializing...
INFO:    [03/10/2023 08:39:40] -> Finalizing HTRMS File...
INFO:    [03/10/2023 08:42:26] -> Processed in 6.4m
INFO:    [03/10/2023 08:42:30] -> Done
INFO:    [03/10/2023 08:42:30] -> Run 6/24: Process Raw File...
INFO:    [03/10/2023 08:44:07] -> Run 6/24: Preparing Partitions...
INFO:    [03/10/2023 08:44:07] -> Part 1/1 - Run 6/24: Preparing Calibration Searches...
INFO:    [03/10/2023 08:44:09] -> Part 1/1 - Run 6/24: First Pass Calibration Search...
INFO:    [03/10/2023 08:44:17] -> Part 1/1 - Run 6/24: Calibration Search...
INFO:    [03/10/2023 08:44:43] -> The number of PSMs identified during calibration with FDR <= 0.01 is 9086 [25.9s]
INFO:    [03/10/2023 08:44:46] -> Part 1/1 - Run 6/24: Preparing Main Search...
INFO:    [03/10/2023 08:44:48] -> Part 1/1 - Run 6/24: Main Search...
INFO:    [03/10/2023 08:52:36] -> Extracting 248904 MS1 XICs
INFO:    [03/10/2023 08:53:54] -> Run 6/24: Cleaning Up Run..
INFO:    [03/10/2023 08:53:54] -> SuperRun 7/24: Initializing (20230809_AST1_EVO5_ZY_Hela_SCP_EvoCHIP_1Cell_40SPD_4Th6ms_07.raw)
INFO:    [03/10/2023 08:53:54] -> Run 7/24: Organizing Data from Run
INFO:    [03/10/2023 08:53:54] -> Run 7/24: Creating Calibration Search Space...
INFO:    [03/10/2023 08:53:54] -> Run 7/24: Creating Search Space...
INFO:    [03/10/2023 08:53:54] -> Size of search space [MB]: 0
INFO:    [03/10/2023 08:53:54] -> Number of IMPGs in search space: 0
INFO:    [03/10/2023 08:53:54] -> Run 7/24: MS2 Index Generation
INFO:    [03/10/2023 08:53:56] -> MS2 Index Generation Time: 1.77s
INFO:    [03/10/2023 08:53:56] -> Run 7/24: Method-Specific Pre-Processing...
INFO:    [03/10/2023 08:54:05] -> Initializing...
INFO:    [03/10/2023 08:57:42] -> Finalizing HTRMS File...
INFO:    [03/10/2023 09:00:12] -> Processed in 6.1m
INFO:    [03/10/2023 09:00:15] -> Done
INFO:    [03/10/2023 09:00:15] -> Run 7/24: Process Raw File...
INFO:    [03/10/2023 09:02:01] -> Run 7/24: Preparing Partitions...
INFO:    [03/10/2023 09:02:01] -> Part 1/1 - Run 7/24: Preparing Calibration Searches...
INFO:    [03/10/2023 09:02:03] -> Part 1/1 - Run 7/24: First Pass Calibration Search...
INFO:    [03/10/2023 09:02:11] -> Part 1/1 - Run 7/24: Calibration Search...
INFO:    [03/10/2023 09:02:25] -> The number of PSMs identified during calibration with FDR <= 0.01 is 6027 [13.6s]
INFO:    [03/10/2023 09:02:27] -> Part 1/1 - Run 7/24: Preparing Main Search...
INFO:    [03/10/2023 09:02:28] -> Part 1/1 - Run 7/24: Main Search...
INFO:    [03/10/2023 09:08:37] -> Extracting 239468 MS1 XICs
INFO:    [03/10/2023 09:09:48] -> Run 7/24: Cleaning Up Run..
INFO:    [03/10/2023 09:09:48] -> SuperRun 8/24: Initializing (20230809_AST1_EVO5_ZY_Hela_SCP_EvoCHIP_1Cell_40SPD_4Th6ms_08.raw)
INFO:    [03/10/2023 09:09:48] -> Run 8/24: Organizing Data from Run
INFO:    [03/10/2023 09:09:48] -> Run 8/24: Creating Calibration Search Space...
INFO:    [03/10/2023 09:09:48] -> Run 8/24: Creating Search Space...
INFO:    [03/10/2023 09:09:48] -> Size of search space [MB]: 0
INFO:    [03/10/2023 09:09:48] -> Number of IMPGs in search space: 0
INFO:    [03/10/2023 09:09:48] -> Run 8/24: MS2 Index Generation
INFO:    [03/10/2023 09:09:49] -> MS2 Index Generation Time: 1.54s
INFO:    [03/10/2023 09:09:49] -> Run 8/24: Method-Specific Pre-Processing...
INFO:    [03/10/2023 09:09:56] -> Initializing...
INFO:    [03/10/2023 09:12:37] -> Finalizing HTRMS File...
INFO:    [03/10/2023 09:15:07] -> Processed in 5.2m
INFO:    [03/10/2023 09:15:10] -> Done
INFO:    [03/10/2023 09:15:10] -> Run 8/24: Process Raw File...
INFO:    [03/10/2023 09:16:44] -> Run 8/24: Preparing Partitions...
INFO:    [03/10/2023 09:16:44] -> Part 1/1 - Run 8/24: Preparing Calibration Searches...
INFO:    [03/10/2023 09:16:46] -> Part 1/1 - Run 8/24: First Pass Calibration Search...
INFO:    [03/10/2023 09:16:54] -> Part 1/1 - Run 8/24: Calibration Search...
INFO:    [03/10/2023 09:17:10] -> The number of PSMs identified during calibration with FDR <= 0.01 is 8209 [16.1s]
INFO:    [03/10/2023 09:17:12] -> Part 1/1 - Run 8/24: Preparing Main Search...
INFO:    [03/10/2023 09:17:14] -> Part 1/1 - Run 8/24: Main Search...
INFO:    [03/10/2023 09:23:21] -> Extracting 188443 MS1 XICs
INFO:    [03/10/2023 09:24:20] -> Run 8/24: Cleaning Up Run..
INFO:    [03/10/2023 09:24:20] -> SuperRun 9/24: Initializing (20230809_AST1_EVO5_ZY_Hela_SCP_EvoCHIP_1Cell_40SPD_4Th6ms_09.raw)
INFO:    [03/10/2023 09:24:20] -> Run 9/24: Organizing Data from Run
INFO:    [03/10/2023 09:24:20] -> Run 9/24: Creating Calibration Search Space...
INFO:    [03/10/2023 09:24:20] -> Run 9/24: Creating Search Space...
INFO:    [03/10/2023 09:24:20] -> Size of search space [MB]: 0
INFO:    [03/10/2023 09:24:20] -> Number of IMPGs in search space: 0
INFO:    [03/10/2023 09:24:20] -> Run 9/24: MS2 Index Generation
INFO:    [03/10/2023 09:24:22] -> MS2 Index Generation Time: 1.73s
INFO:    [03/10/2023 09:24:22] -> Run 9/24: Method-Specific Pre-Processing...
INFO:    [03/10/2023 09:24:24] -> Initializing...
INFO:    [03/10/2023 09:27:05] -> Finalizing HTRMS File...
INFO:    [03/10/2023 09:29:27] -> Processed in 5m
INFO:    [03/10/2023 09:29:29] -> Done
INFO:    [03/10/2023 09:29:29] -> Run 9/24: Process Raw File...
INFO:    [03/10/2023 09:30:51] -> Run 9/24: Preparing Partitions...
INFO:    [03/10/2023 09:30:51] -> Part 1/1 - Run 9/24: Preparing Calibration Searches...
INFO:    [03/10/2023 09:30:53] -> Part 1/1 - Run 9/24: First Pass Calibration Search...
INFO:    [03/10/2023 09:31:00] -> Part 1/1 - Run 9/24: Calibration Search...
INFO:    [03/10/2023 09:31:09] -> The number of PSMs identified during calibration with FDR <= 0.01 is 4166 [9.4s]
INFO:    [03/10/2023 09:31:11] -> Part 1/1 - Run 9/24: Preparing Main Search...
INFO:    [03/10/2023 09:31:13] -> Part 1/1 - Run 9/24: Main Search...
INFO:    [03/10/2023 09:36:00] -> Extracting 184798 MS1 XICs
INFO:    [03/10/2023 09:36:57] -> Run 9/24: Cleaning Up Run..
INFO:    [03/10/2023 09:36:57] -> SuperRun 10/24: Initializing (20230809_AST1_EVO5_ZY_Hela_SCP_EvoCHIP_1Cell_40SPD_4Th6ms_10.raw)
INFO:    [03/10/2023 09:36:57] -> Run 10/24: Organizing Data from Run
INFO:    [03/10/2023 09:36:57] -> Run 10/24: Creating Calibration Search Space...
INFO:    [03/10/2023 09:36:57] -> Run 10/24: Creating Search Space...
INFO:    [03/10/2023 09:36:57] -> Size of search space [MB]: 0
INFO:    [03/10/2023 09:36:57] -> Number of IMPGs in search space: 0
INFO:    [03/10/2023 09:36:57] -> Run 10/24: MS2 Index Generation
INFO:    [03/10/2023 09:36:58] -> MS2 Index Generation Time: 1.7s
INFO:    [03/10/2023 09:36:58] -> Run 10/24: Method-Specific Pre-Processing...
INFO:    [03/10/2023 09:37:11] -> Initializing...
INFO:    [03/10/2023 09:41:36] -> Finalizing HTRMS File...
INFO:    [03/10/2023 09:43:44] -> Processed in 6.5m
INFO:    [03/10/2023 09:43:48] -> Done
INFO:    [03/10/2023 09:43:48] -> Run 10/24: Process Raw File...
INFO:    [03/10/2023 09:45:04] -> Run 10/24: Preparing Partitions...
INFO:    [03/10/2023 09:45:04] -> Part 1/1 - Run 10/24: Preparing Calibration Searches...
INFO:    [03/10/2023 09:45:05] -> Part 1/1 - Run 10/24: First Pass Calibration Search...
INFO:    [03/10/2023 09:45:11] -> Part 1/1 - Run 10/24: Calibration Search...
INFO:    [03/10/2023 09:45:22] -> The number of PSMs identified during calibration with FDR <= 0.01 is 3340 [10.6s]
INFO:    [03/10/2023 09:45:24] -> Part 1/1 - Run 10/24: Preparing Main Search...
INFO:    [03/10/2023 09:45:25] -> Part 1/1 - Run 10/24: Main Search...
INFO:    [03/10/2023 09:49:37] -> Extracting 129750 MS1 XICs
INFO:    [03/10/2023 09:50:19] -> Run 10/24: Cleaning Up Run..
INFO:    [03/10/2023 09:50:19] -> SuperRun 11/24: Initializing (20230809_AST1_EVO5_ZY_Hela_SCP_EvoCHIP_1Cell_40SPD_4Th6ms_11.raw)
INFO:    [03/10/2023 09:50:19] -> Run 11/24: Organizing Data from Run
INFO:    [03/10/2023 09:50:19] -> Run 11/24: Creating Calibration Search Space...
INFO:    [03/10/2023 09:50:19] -> Run 11/24: Creating Search Space...
INFO:    [03/10/2023 09:50:19] -> Size of search space [MB]: 0
INFO:    [03/10/2023 09:50:19] -> Number of IMPGs in search space: 0
INFO:    [03/10/2023 09:50:19] -> Run 11/24: MS2 Index Generation
INFO:    [03/10/2023 09:50:21] -> MS2 Index Generation Time: 1.66s
INFO:    [03/10/2023 09:50:21] -> Run 11/24: Method-Specific Pre-Processing...
INFO:    [03/10/2023 09:50:33] -> Initializing...
INFO:    [03/10/2023 09:53:23] -> Finalizing HTRMS File...
INFO:    [03/10/2023 09:55:26] -> Processed in 4.9m
INFO:    [03/10/2023 09:55:28] -> Done
INFO:    [03/10/2023 09:55:28] -> Run 11/24: Process Raw File...
INFO:    [03/10/2023 09:56:51] -> Run 11/24: Preparing Partitions...
INFO:    [03/10/2023 09:56:51] -> Part 1/1 - Run 11/24: Preparing Calibration Searches...
INFO:    [03/10/2023 09:56:53] -> Part 1/1 - Run 11/24: First Pass Calibration Search...
INFO:    [03/10/2023 09:56:59] -> Part 1/1 - Run 11/24: Calibration Search...
INFO:    [03/10/2023 09:57:10] -> The number of PSMs identified during calibration with FDR <= 0.01 is 3268 [10.9s]
INFO:    [03/10/2023 09:57:12] -> Part 1/1 - Run 11/24: Preparing Main Search...
INFO:    [03/10/2023 09:57:13] -> Part 1/1 - Run 11/24: Main Search...
INFO:    [03/10/2023 10:00:48] -> Extracting 106227 MS1 XICs
INFO:    [03/10/2023 10:01:22] -> Run 11/24: Cleaning Up Run..
INFO:    [03/10/2023 10:01:22] -> SuperRun 12/24: Initializing (20230809_AST1_EVO5_ZY_Hela_SCP_EvoCHIP_1Cell_40SPD_4Th6ms_12.raw)
INFO:    [03/10/2023 10:01:22] -> Run 12/24: Organizing Data from Run
INFO:    [03/10/2023 10:01:22] -> Run 12/24: Creating Calibration Search Space...
INFO:    [03/10/2023 10:01:23] -> Run 12/24: Creating Search Space...
INFO:    [03/10/2023 10:01:23] -> Size of search space [MB]: 0
INFO:    [03/10/2023 10:01:23] -> Number of IMPGs in search space: 0
INFO:    [03/10/2023 10:01:23] -> Run 12/24: MS2 Index Generation
INFO:    [03/10/2023 10:01:24] -> MS2 Index Generation Time: 1.62s
INFO:    [03/10/2023 10:01:24] -> Run 12/24: Method-Specific Pre-Processing...
INFO:    [03/10/2023 10:01:34] -> Initializing...
INFO:    [03/10/2023 10:04:40] -> Finalizing HTRMS File...
INFO:    [03/10/2023 10:06:43] -> Processed in 5.2m
INFO:    [03/10/2023 10:06:47] -> Done
INFO:    [03/10/2023 10:06:47] -> Run 12/24: Process Raw File...
INFO:    [03/10/2023 10:07:55] -> Run 12/24: Preparing Partitions...
INFO:    [03/10/2023 10:07:55] -> Part 1/1 - Run 12/24: Preparing Calibration Searches...
INFO:    [03/10/2023 10:07:57] -> Part 1/1 - Run 12/24: First Pass Calibration Search...
INFO:    [03/10/2023 10:08:03] -> Part 1/1 - Run 12/24: Calibration Search...
INFO:    [03/10/2023 10:08:12] -> The number of PSMs identified during calibration with FDR <= 0.01 is 3018 [9s]
INFO:    [03/10/2023 10:08:14] -> Part 1/1 - Run 12/24: Preparing Main Search...
INFO:    [03/10/2023 10:08:16] -> Part 1/1 - Run 12/24: Main Search...
INFO:    [03/10/2023 10:11:06] -> Extracting 92476 MS1 XICs
INFO:    [03/10/2023 10:11:36] -> Run 12/24: Cleaning Up Run..
INFO:    [03/10/2023 10:11:36] -> SuperRun 13/24: Initializing (20230809_AST1_EVO5_ZY_Hela_SCP_EvoCHIP_20Cells_40SPD_2Th3ms_01.raw)
INFO:    [03/10/2023 10:11:36] -> Run 13/24: Organizing Data from Run
INFO:    [03/10/2023 10:11:36] -> Run 13/24: Creating Calibration Search Space...
INFO:    [03/10/2023 10:11:36] -> Run 13/24: Creating Search Space...
INFO:    [03/10/2023 10:11:36] -> Size of search space [MB]: 0
INFO:    [03/10/2023 10:11:36] -> Number of IMPGs in search space: 0
INFO:    [03/10/2023 10:11:36] -> Run 13/24: MS2 Index Generation
INFO:    [03/10/2023 10:11:38] -> MS2 Index Generation Time: 1.78s
INFO:    [03/10/2023 10:11:38] -> Run 13/24: Method-Specific Pre-Processing...
INFO:    [03/10/2023 10:11:44] -> Initializing...
INFO:    [03/10/2023 10:16:12] -> Finalizing HTRMS File...
INFO:    [03/10/2023 10:19:47] -> Processed in 8m
INFO:    [03/10/2023 10:19:51] -> Done
INFO:    [03/10/2023 10:19:51] -> Run 13/24: Process Raw File...
INFO:    [03/10/2023 10:22:02] -> Run 13/24: Preparing Partitions...
INFO:    [03/10/2023 10:22:02] -> Part 1/1 - Run 13/24: Preparing Calibration Searches...
INFO:    [03/10/2023 10:22:03] -> Part 1/1 - Run 13/24: First Pass Calibration Search...
INFO:    [03/10/2023 10:22:13] -> Part 1/1 - Run 13/24: Calibration Search...
INFO:    [03/10/2023 10:22:29] -> The number of PSMs identified during calibration with FDR <= 0.01 is 5493 [16.1s]
INFO:    [03/10/2023 10:22:54] -> Part 1/1 - Run 13/24: Preparing Main Search...
INFO:    [03/10/2023 10:22:57] -> Part 1/1 - Run 13/24: Main Search...
INFO:    [03/10/2023 10:33:15] -> Extracting 452695 MS1 XICs
INFO:    [03/10/2023 10:35:42] -> Run 13/24: Cleaning Up Run..
INFO:    [03/10/2023 10:35:42] -> SuperRun 14/24: Initializing (20230809_AST1_EVO5_ZY_Hela_SCP_EvoCHIP_20Cells_40SPD_2Th3ms_02.raw)
INFO:    [03/10/2023 10:35:42] -> Run 14/24: Organizing Data from Run
INFO:    [03/10/2023 10:35:42] -> Run 14/24: Creating Calibration Search Space...
INFO:    [03/10/2023 10:35:42] -> Run 14/24: Creating Search Space...
INFO:    [03/10/2023 10:35:42] -> Size of search space [MB]: 0
INFO:    [03/10/2023 10:35:42] -> Number of IMPGs in search space: 0
INFO:    [03/10/2023 10:35:42] -> Run 14/24: MS2 Index Generation
INFO:    [03/10/2023 10:35:44] -> MS2 Index Generation Time: 2.02s
INFO:    [03/10/2023 10:35:44] -> Run 14/24: Method-Specific Pre-Processing...
INFO:    [03/10/2023 10:35:55] -> Initializing...
INFO:    [03/10/2023 10:40:43] -> Finalizing HTRMS File...
INFO:    [03/10/2023 10:44:17] -> Processed in 8.4m
INFO:    [03/10/2023 10:44:19] -> Done
INFO:    [03/10/2023 10:44:19] -> Run 14/24: Process Raw File...
INFO:    [03/10/2023 10:46:19] -> Run 14/24: Preparing Partitions...
INFO:    [03/10/2023 10:46:19] -> Part 1/1 - Run 14/24: Preparing Calibration Searches...
INFO:    [03/10/2023 10:46:21] -> Part 1/1 - Run 14/24: First Pass Calibration Search...
INFO:    [03/10/2023 10:46:28] -> Part 1/1 - Run 14/24: Calibration Search...
INFO:    [03/10/2023 10:46:56] -> The number of PSMs identified during calibration with FDR <= 0.01 is 14669 [27.7s]
INFO:    [03/10/2023 10:47:13] -> Part 1/1 - Run 14/24: Preparing Main Search...
INFO:    [03/10/2023 10:47:15] -> Part 1/1 - Run 14/24: Main Search...
INFO:    [03/10/2023 10:54:18] -> Extracting 273456 MS1 XICs
INFO:    [03/10/2023 10:55:50] -> Run 14/24: Cleaning Up Run..
INFO:    [03/10/2023 10:55:50] -> SuperRun 15/24: Initializing (20230809_AST1_EVO5_ZY_Hela_SCP_EvoCHIP_20Cells_40SPD_2Th3ms_03.raw)
INFO:    [03/10/2023 10:55:50] -> Run 15/24: Organizing Data from Run
INFO:    [03/10/2023 10:55:50] -> Run 15/24: Creating Calibration Search Space...
INFO:    [03/10/2023 10:55:51] -> Run 15/24: Creating Search Space...
INFO:    [03/10/2023 10:55:51] -> Size of search space [MB]: 0
INFO:    [03/10/2023 10:55:51] -> Number of IMPGs in search space: 0
INFO:    [03/10/2023 10:55:51] -> Run 15/24: MS2 Index Generation
INFO:    [03/10/2023 10:55:52] -> MS2 Index Generation Time: 1.64s
INFO:    [03/10/2023 10:55:52] -> Run 15/24: Method-Specific Pre-Processing...
INFO:    [03/10/2023 10:55:56] -> Initializing...
INFO:    [03/10/2023 11:00:16] -> Finalizing HTRMS File...
INFO:    [03/10/2023 11:03:08] -> Processed in 7.2m
INFO:    [03/10/2023 11:03:10] -> Done
INFO:    [03/10/2023 11:03:10] -> Run 15/24: Process Raw File...
INFO:    [03/10/2023 11:05:10] -> Run 15/24: Preparing Partitions...
INFO:    [03/10/2023 11:05:10] -> Part 1/1 - Run 15/24: Preparing Calibration Searches...
INFO:    [03/10/2023 11:05:12] -> Part 1/1 - Run 15/24: First Pass Calibration Search...
INFO:    [03/10/2023 11:05:20] -> Part 1/1 - Run 15/24: Calibration Search...
INFO:    [03/10/2023 11:05:34] -> The number of PSMs identified during calibration with FDR <= 0.01 is 5146 [13.1s]
INFO:    [03/10/2023 11:05:56] -> Part 1/1 - Run 15/24: Preparing Main Search...
INFO:    [03/10/2023 11:05:58] -> Part 1/1 - Run 15/24: Main Search...
INFO:    [03/10/2023 11:14:16] -> Extracting 392254 MS1 XICs
INFO:    [03/10/2023 11:16:23] -> Run 15/24: Cleaning Up Run..
INFO:    [03/10/2023 11:16:23] -> SuperRun 16/24: Initializing (20230809_AST1_EVO5_ZY_Hela_SCP_EvoCHIP_20Cells_40SPD_2Th3ms_04.raw)
INFO:    [03/10/2023 11:16:23] -> Run 16/24: Organizing Data from Run
INFO:    [03/10/2023 11:16:23] -> Run 16/24: Creating Calibration Search Space...
INFO:    [03/10/2023 11:16:23] -> Run 16/24: Creating Search Space...
INFO:    [03/10/2023 11:16:23] -> Size of search space [MB]: 0
INFO:    [03/10/2023 11:16:23] -> Number of IMPGs in search space: 0
INFO:    [03/10/2023 11:16:23] -> Run 16/24: MS2 Index Generation
INFO:    [03/10/2023 11:16:25] -> MS2 Index Generation Time: 1.59s
INFO:    [03/10/2023 11:16:25] -> Run 16/24: Method-Specific Pre-Processing...
INFO:    [03/10/2023 11:16:34] -> Initializing...
INFO:    [03/10/2023 11:21:41] -> Finalizing HTRMS File...
INFO:    [03/10/2023 11:24:31] -> Processed in 7.9m
INFO:    [03/10/2023 11:24:33] -> Done
INFO:    [03/10/2023 11:24:33] -> Run 16/24: Process Raw File...
INFO:    [03/10/2023 11:26:33] -> Run 16/24: Preparing Partitions...
INFO:    [03/10/2023 11:26:33] -> Part 1/1 - Run 16/24: Preparing Calibration Searches...
INFO:    [03/10/2023 11:26:35] -> Part 1/1 - Run 16/24: First Pass Calibration Search...
INFO:    [03/10/2023 11:26:43] -> Part 1/1 - Run 16/24: Calibration Search...
INFO:    [03/10/2023 11:26:59] -> The number of PSMs identified during calibration with FDR <= 0.01 is 5425 [15.4s]
INFO:    [03/10/2023 11:27:23] -> Part 1/1 - Run 16/24: Preparing Main Search...
INFO:    [03/10/2023 11:27:25] -> Part 1/1 - Run 16/24: Main Search...
INFO:    [03/10/2023 11:35:58] -> Extracting 413177 MS1 XICs
INFO:    [03/10/2023 11:38:10] -> Run 16/24: Cleaning Up Run..
INFO:    [03/10/2023 11:38:10] -> SuperRun 17/24: Initializing (20230809_AST1_EVO5_ZY_Hela_SCP_EvoCHIP_20Cells_40SPD_4Th6ms_01.raw)
INFO:    [03/10/2023 11:38:10] -> Run 17/24: Organizing Data from Run
INFO:    [03/10/2023 11:38:10] -> Run 17/24: Creating Calibration Search Space...
INFO:    [03/10/2023 11:38:10] -> Run 17/24: Creating Search Space...
INFO:    [03/10/2023 11:38:10] -> Size of search space [MB]: 0
INFO:    [03/10/2023 11:38:10] -> Number of IMPGs in search space: 0
INFO:    [03/10/2023 11:38:10] -> Run 17/24: MS2 Index Generation
INFO:    [03/10/2023 11:38:12] -> MS2 Index Generation Time: 1.77s
INFO:    [03/10/2023 11:38:12] -> Run 17/24: Method-Specific Pre-Processing...
INFO:    [03/10/2023 11:38:17] -> Initializing...
INFO:    [03/10/2023 11:43:41] -> Finalizing HTRMS File...
INFO:    [03/10/2023 11:47:46] -> Processed in 9.5m
INFO:    [03/10/2023 11:47:50] -> Done
INFO:    [03/10/2023 11:47:50] -> Run 17/24: Process Raw File...
INFO:    [03/10/2023 11:50:10] -> Run 17/24: Preparing Partitions...
INFO:    [03/10/2023 11:50:10] -> Part 1/1 - Run 17/24: Preparing Calibration Searches...
INFO:    [03/10/2023 11:50:12] -> Part 1/1 - Run 17/24: First Pass Calibration Search...
INFO:    [03/10/2023 11:50:23] -> Part 1/1 - Run 17/24: Calibration Search...
INFO:    [03/10/2023 11:50:49] -> The number of PSMs identified during calibration with FDR <= 0.01 is 5144 [25.6s]
INFO:    [03/10/2023 11:51:13] -> Part 1/1 - Run 17/24: Preparing Main Search...
INFO:    [03/10/2023 11:51:15] -> Part 1/1 - Run 17/24: Main Search...
INFO:    [03/10/2023 12:03:34] -> Extracting 336398 MS1 XICs
INFO:    [03/10/2023 12:05:22] -> Run 17/24: Cleaning Up Run..
INFO:    [03/10/2023 12:05:22] -> SuperRun 18/24: Initializing (20230809_AST1_EVO5_ZY_Hela_SCP_EvoCHIP_20Cells_40SPD_4Th6ms_02.raw)
INFO:    [03/10/2023 12:05:22] -> Run 18/24: Organizing Data from Run
INFO:    [03/10/2023 12:05:22] -> Run 18/24: Creating Calibration Search Space...
INFO:    [03/10/2023 12:05:22] -> Run 18/24: Creating Search Space...
INFO:    [03/10/2023 12:05:22] -> Size of search space [MB]: 0
INFO:    [03/10/2023 12:05:22] -> Number of IMPGs in search space: 0
INFO:    [03/10/2023 12:05:22] -> Run 18/24: MS2 Index Generation
INFO:    [03/10/2023 12:05:23] -> MS2 Index Generation Time: 1.51s
INFO:    [03/10/2023 12:05:23] -> Run 18/24: Method-Specific Pre-Processing...
INFO:    [03/10/2023 12:05:29] -> Initializing...
INFO:    [03/10/2023 12:09:24] -> Finalizing HTRMS File...
INFO:    [03/10/2023 12:13:24] -> Processed in 7.9m
INFO:    [03/10/2023 12:13:27] -> Done
INFO:    [03/10/2023 12:13:27] -> Run 18/24: Process Raw File...
INFO:    [03/10/2023 12:15:33] -> Run 18/24: Preparing Partitions...
INFO:    [03/10/2023 12:15:33] -> Part 1/1 - Run 18/24: Preparing Calibration Searches...
INFO:    [03/10/2023 12:15:35] -> Part 1/1 - Run 18/24: First Pass Calibration Search...
INFO:    [03/10/2023 12:15:43] -> Part 1/1 - Run 18/24: Calibration Search...
INFO:    [03/10/2023 12:16:01] -> The number of PSMs identified during calibration with FDR <= 0.01 is 5792 [17.7s]
INFO:    [03/10/2023 12:16:25] -> Part 1/1 - Run 18/24: Preparing Main Search...
INFO:    [03/10/2023 12:16:27] -> Part 1/1 - Run 18/24: Main Search...
INFO:    [03/10/2023 12:23:33] -> Extracting 264980 MS1 XICs
INFO:    [03/10/2023 12:25:00] -> Run 18/24: Cleaning Up Run..
INFO:    [03/10/2023 12:25:00] -> SuperRun 19/24: Initializing (20230809_AST1_EVO5_ZY_Hela_SCP_EvoCHIP_20Cells_40SPD_4Th6ms_03.raw)
INFO:    [03/10/2023 12:25:00] -> Run 19/24: Organizing Data from Run
INFO:    [03/10/2023 12:25:00] -> Run 19/24: Creating Calibration Search Space...
INFO:    [03/10/2023 12:25:00] -> Run 19/24: Creating Search Space...
INFO:    [03/10/2023 12:25:00] -> Size of search space [MB]: 0
INFO:    [03/10/2023 12:25:00] -> Number of IMPGs in search space: 0
INFO:    [03/10/2023 12:25:00] -> Run 19/24: MS2 Index Generation
INFO:    [03/10/2023 12:25:02] -> MS2 Index Generation Time: 1.82s
INFO:    [03/10/2023 12:25:02] -> Run 19/24: Method-Specific Pre-Processing...
INFO:    [03/10/2023 12:25:14] -> Initializing...
INFO:    [03/10/2023 12:29:51] -> Finalizing HTRMS File...
INFO:    [03/10/2023 12:33:41] -> Processed in 8.5m
INFO:    [03/10/2023 12:33:45] -> Done
INFO:    [03/10/2023 12:33:45] -> Run 19/24: Process Raw File...
INFO:    [03/10/2023 12:36:02] -> Run 19/24: Preparing Partitions...
INFO:    [03/10/2023 12:36:02] -> Part 1/1 - Run 19/24: Preparing Calibration Searches...
INFO:    [03/10/2023 12:36:04] -> Part 1/1 - Run 19/24: First Pass Calibration Search...
INFO:    [03/10/2023 12:36:15] -> Part 1/1 - Run 19/24: Calibration Search...
INFO:    [03/10/2023 12:36:40] -> The number of PSMs identified during calibration with FDR <= 0.01 is 5855 [24.3s]
INFO:    [03/10/2023 12:37:04] -> Part 1/1 - Run 19/24: Preparing Main Search...
INFO:    [03/10/2023 12:37:06] -> Part 1/1 - Run 19/24: Main Search...
INFO:    [03/10/2023 12:47:36] -> Extracting 293144 MS1 XICs
INFO:    [03/10/2023 12:49:10] -> Run 19/24: Cleaning Up Run..
INFO:    [03/10/2023 12:49:10] -> SuperRun 20/24: Initializing (20230809_AST1_EVO5_ZY_Hela_SCP_EvoCHIP_20Cells_40SPD_4Th6ms_04.raw)
INFO:    [03/10/2023 12:49:10] -> Run 20/24: Organizing Data from Run
INFO:    [03/10/2023 12:49:10] -> Run 20/24: Creating Calibration Search Space...
INFO:    [03/10/2023 12:49:10] -> Run 20/24: Creating Search Space...
INFO:    [03/10/2023 12:49:10] -> Size of search space [MB]: 0
INFO:    [03/10/2023 12:49:10] -> Number of IMPGs in search space: 0
INFO:    [03/10/2023 12:49:10] -> Run 20/24: MS2 Index Generation
INFO:    [03/10/2023 12:49:12] -> MS2 Index Generation Time: 1.79s
INFO:    [03/10/2023 12:49:12] -> Run 20/24: Method-Specific Pre-Processing...
INFO:    [03/10/2023 12:49:24] -> Initializing...
INFO:    [03/10/2023 12:54:00] -> Finalizing HTRMS File...
INFO:    [03/10/2023 12:57:50] -> Processed in 8.4m
INFO:    [03/10/2023 12:57:52] -> Done
INFO:    [03/10/2023 12:57:52] -> Run 20/24: Process Raw File...
INFO:    [03/10/2023 13:00:07] -> Run 20/24: Preparing Partitions...
INFO:    [03/10/2023 13:00:07] -> Part 1/1 - Run 20/24: Preparing Calibration Searches...
INFO:    [03/10/2023 13:00:08] -> Part 1/1 - Run 20/24: First Pass Calibration Search...
INFO:    [03/10/2023 13:00:19] -> Part 1/1 - Run 20/24: Calibration Search...
INFO:    [03/10/2023 13:00:42] -> The number of PSMs identified during calibration with FDR <= 0.01 is 6828 [22.5s]
INFO:    [03/10/2023 13:01:07] -> Part 1/1 - Run 20/24: Preparing Main Search...
INFO:    [03/10/2023 13:01:08] -> Part 1/1 - Run 20/24: Main Search...
INFO:    [03/10/2023 13:12:36] -> Extracting 342177 MS1 XICs
INFO:    [03/10/2023 13:14:24] -> Run 20/24: Cleaning Up Run..
INFO:    [03/10/2023 13:14:24] -> SuperRun 21/24: Initializing (20230809_AST1_EVO5_ZY_Hela_SCP_EvoCHIP_20Cells_40SPD_8Th12ms_01.raw)
INFO:    [03/10/2023 13:14:24] -> Run 21/24: Organizing Data from Run
INFO:    [03/10/2023 13:14:24] -> Run 21/24: Creating Calibration Search Space...
INFO:    [03/10/2023 13:14:24] -> Run 21/24: Creating Search Space...
INFO:    [03/10/2023 13:14:24] -> Size of search space [MB]: 0
INFO:    [03/10/2023 13:14:24] -> Number of IMPGs in search space: 0
INFO:    [03/10/2023 13:14:24] -> Run 21/24: MS2 Index Generation
INFO:    [03/10/2023 13:14:26] -> MS2 Index Generation Time: 1.66s
INFO:    [03/10/2023 13:14:26] -> Run 21/24: Method-Specific Pre-Processing...
INFO:    [03/10/2023 13:14:31] -> Initializing...
INFO:    [03/10/2023 13:20:25] -> Finalizing HTRMS File...
INFO:    [03/10/2023 13:25:33] -> Processed in 11m
INFO:    [03/10/2023 13:25:38] -> Done
INFO:    [03/10/2023 13:25:38] -> Run 21/24: Process Raw File...
INFO:    [03/10/2023 13:28:11] -> Run 21/24: Preparing Partitions...
INFO:    [03/10/2023 13:28:11] -> Part 1/1 - Run 21/24: Preparing Calibration Searches...
INFO:    [03/10/2023 13:28:12] -> Part 1/1 - Run 21/24: First Pass Calibration Search...
INFO:    [03/10/2023 13:28:28] -> Part 1/1 - Run 21/24: Calibration Search...
INFO:    [03/10/2023 13:29:16] -> The number of PSMs identified during calibration with FDR <= 0.01 is 5517 [47.7s]
INFO:    [03/10/2023 13:29:41] -> Part 1/1 - Run 21/24: Preparing Main Search...
INFO:    [03/10/2023 13:29:42] -> Part 1/1 - Run 21/24: Main Search...
INFO:    [03/10/2023 13:46:08] -> Extracting 257715 MS1 XICs
INFO:    [03/10/2023 13:47:35] -> Run 21/24: Cleaning Up Run..
INFO:    [03/10/2023 13:47:35] -> SuperRun 22/24: Initializing (20230809_AST1_EVO5_ZY_Hela_SCP_EvoCHIP_20Cells_40SPD_8Th12ms_02.raw)
INFO:    [03/10/2023 13:47:35] -> Run 22/24: Organizing Data from Run
INFO:    [03/10/2023 13:47:35] -> Run 22/24: Creating Calibration Search Space...
INFO:    [03/10/2023 13:47:35] -> Run 22/24: Creating Search Space...
INFO:    [03/10/2023 13:47:35] -> Size of search space [MB]: 0
INFO:    [03/10/2023 13:47:35] -> Number of IMPGs in search space: 0
INFO:    [03/10/2023 13:47:35] -> Run 22/24: MS2 Index Generation
INFO:    [03/10/2023 13:47:36] -> MS2 Index Generation Time: 1.49s
INFO:    [03/10/2023 13:47:36] -> Run 22/24: Method-Specific Pre-Processing...
INFO:    [03/10/2023 13:47:38] -> Initializing...
INFO:    [03/10/2023 13:51:07] -> Finalizing HTRMS File...
INFO:    [03/10/2023 13:56:17] -> Processed in 8.6m
INFO:    [03/10/2023 13:56:19] -> Done
INFO:    [03/10/2023 13:56:19] -> Run 22/24: Process Raw File...
INFO:    [03/10/2023 13:58:32] -> Run 22/24: Preparing Partitions...
INFO:    [03/10/2023 13:58:32] -> Part 1/1 - Run 22/24: Preparing Calibration Searches...
INFO:    [03/10/2023 13:58:33] -> Part 1/1 - Run 22/24: First Pass Calibration Search...
INFO:    [03/10/2023 13:58:49] -> Part 1/1 - Run 22/24: Calibration Search...
INFO:    [03/10/2023 13:59:29] -> The number of PSMs identified during calibration with FDR <= 0.01 is 5080 [40.7s]
INFO:    [03/10/2023 13:59:55] -> Part 1/1 - Run 22/24: Preparing Main Search...
INFO:    [03/10/2023 13:59:56] -> Part 1/1 - Run 22/24: Main Search...
INFO:    [03/10/2023 14:12:27] -> Extracting 207562 MS1 XICs
INFO:    [03/10/2023 14:13:36] -> Run 22/24: Cleaning Up Run..
INFO:    [03/10/2023 14:13:36] -> SuperRun 23/24: Initializing (20230809_AST1_EVO5_ZY_Hela_SCP_EvoCHIP_20Cells_40SPD_8Th12ms_03.raw)
INFO:    [03/10/2023 14:13:36] -> Run 23/24: Organizing Data from Run
INFO:    [03/10/2023 14:13:36] -> Run 23/24: Creating Calibration Search Space...
INFO:    [03/10/2023 14:13:36] -> Run 23/24: Creating Search Space...
INFO:    [03/10/2023 14:13:36] -> Size of search space [MB]: 0
INFO:    [03/10/2023 14:13:36] -> Number of IMPGs in search space: 0
INFO:    [03/10/2023 14:13:36] -> Run 23/24: MS2 Index Generation
INFO:    [03/10/2023 14:13:38] -> MS2 Index Generation Time: 1.7s
INFO:    [03/10/2023 14:13:38] -> Run 23/24: Method-Specific Pre-Processing...
INFO:    [03/10/2023 14:13:42] -> Initializing...
INFO:    [03/10/2023 14:18:50] -> Finalizing HTRMS File...
INFO:    [03/10/2023 14:23:32] -> Processed in 9.8m
INFO:    [03/10/2023 14:23:34] -> Done
INFO:    [03/10/2023 14:23:34] -> Run 23/24: Process Raw File...
INFO:    [03/10/2023 14:25:46] -> Run 23/24: Preparing Partitions...
INFO:    [03/10/2023 14:25:46] -> Part 1/1 - Run 23/24: Preparing Calibration Searches...
INFO:    [03/10/2023 14:25:48] -> Part 1/1 - Run 23/24: First Pass Calibration Search...
INFO:    [03/10/2023 14:26:02] -> Part 1/1 - Run 23/24: Calibration Search...
INFO:    [03/10/2023 14:26:40] -> The number of PSMs identified during calibration with FDR <= 0.01 is 5701 [37.7s]
INFO:    [03/10/2023 14:27:03] -> Part 1/1 - Run 23/24: Preparing Main Search...
INFO:    [03/10/2023 14:27:05] -> Part 1/1 - Run 23/24: Main Search...
INFO:    [03/10/2023 14:39:52] -> Extracting 208285 MS1 XICs
INFO:    [03/10/2023 14:40:56] -> Run 23/24: Cleaning Up Run..
INFO:    [03/10/2023 14:40:56] -> SuperRun 24/24: Initializing (20230809_AST1_EVO5_ZY_Hela_SCP_EvoCHIP_20Cells_40SPD_8Th12ms_04.raw)
INFO:    [03/10/2023 14:40:56] -> Run 24/24: Organizing Data from Run
INFO:    [03/10/2023 14:40:56] -> Run 24/24: Creating Calibration Search Space...
INFO:    [03/10/2023 14:40:56] -> Run 24/24: Creating Search Space...
INFO:    [03/10/2023 14:40:56] -> Size of search space [MB]: 0
INFO:    [03/10/2023 14:40:56] -> Number of IMPGs in search space: 0
INFO:    [03/10/2023 14:40:57] -> Run 24/24: MS2 Index Generation
INFO:    [03/10/2023 14:40:58] -> MS2 Index Generation Time: 1.79s
INFO:    [03/10/2023 14:40:58] -> Run 24/24: Method-Specific Pre-Processing...
INFO:    [03/10/2023 14:41:01] -> Initializing...
INFO:    [03/10/2023 14:48:10] -> Finalizing HTRMS File...
INFO:    [03/10/2023 14:54:03] -> Processed in 13m
INFO:    [03/10/2023 14:54:09] -> Done
INFO:    [03/10/2023 14:54:09] -> Run 24/24: Process Raw File...
INFO:    [03/10/2023 14:56:31] -> Run 24/24: Preparing Partitions...
INFO:    [03/10/2023 14:56:31] -> Part 1/1 - Run 24/24: Preparing Calibration Searches...
INFO:    [03/10/2023 14:56:33] -> Part 1/1 - Run 24/24: First Pass Calibration Search...
INFO:    [03/10/2023 14:56:48] -> Part 1/1 - Run 24/24: Calibration Search...
INFO:    [03/10/2023 14:57:33] -> The number of PSMs identified during calibration with FDR <= 0.01 is 5175 [45.9s]
INFO:    [03/10/2023 14:57:58] -> Part 1/1 - Run 24/24: Preparing Main Search...
INFO:    [03/10/2023 14:58:00] -> Part 1/1 - Run 24/24: Main Search...
INFO:    [03/10/2023 15:12:41] -> Extracting 234839 MS1 XICs
INFO:    [03/10/2023 15:13:59] -> Run 24/24: Cleaning Up Run..
INFO:    [03/10/2023 15:14:27] -> Remove Aborted Runs (if any) from the Experiment...
INFO:    [03/10/2023 15:14:27] -> Score Post-Processing
INFO:    [03/10/2023 15:18:24] -> Score Post-Processing: 3.95m
INFO:    [03/10/2023 15:18:24] -> PSM FDR...
INFO:    [03/10/2023 15:21:25] -> PSM FDR: 3.02m
INFO:    [03/10/2023 15:21:25] -> Converting to non-redundant data structure...
INFO:    [03/10/2023 15:22:27] -> Performing Peptide FDR...
INFO:    [03/10/2023 15:22:46] -> Performing Protein Inference...
INFO:    [03/10/2023 15:22:48] -> Performing Protein FDR...
INFO:    [03/10/2023 15:22:51] -> Calculating Result Values at Run and Experiment Level...
INFO:    [03/10/2023 15:23:35] -> Pulsar identified 1576067 PSMs, 59374 stripped sequences, 77010 peptide precursors, 5721 protein groups.
INFO:    [03/10/2023 15:23:35] -> Selecting Data For Quantification...
INFO:    [03/10/2023 15:23:35] -> Calculating Quantities...
INFO:    [03/10/2023 15:24:17] -> Calculating Protein Group Quantities using MaxLFQ Algorithm...
INFO:    [03/10/2023 15:24:20] -> Collapsing PTM-Locations...
INFO:    [03/10/2023 15:24:20] -> Summarizing Fractions...
INFO:    [03/10/2023 15:24:24] -> Identifying Calibration Peptides...
INFO:    [03/10/2023 15:24:26] -> iRT Calibration...
INFO:    [03/10/2023 15:24:38] -> Performing directDIA+ search...
INFO:    [03/10/2023 15:26:31] -> Generating directDIA+ search space
INFO:    [03/10/2023 15:30:55] -> directDIA+ search: 20230809_AST1_EVO5_ZY_Hela_SCP_EvoCHIP_1Cell_40SPD_4Th6ms_01.raw
INFO:    [03/10/2023 15:33:43] -> directDIA+ search: 20230809_AST1_EVO5_ZY_Hela_SCP_EvoCHIP_1Cell_40SPD_4Th6ms_02.raw
INFO:    [03/10/2023 15:36:14] -> directDIA+ search: 20230809_AST1_EVO5_ZY_Hela_SCP_EvoCHIP_1Cell_40SPD_4Th6ms_03.raw
INFO:    [03/10/2023 15:38:33] -> directDIA+ search: 20230809_AST1_EVO5_ZY_Hela_SCP_EvoCHIP_1Cell_40SPD_4Th6ms_04.raw
INFO:    [03/10/2023 15:40:58] -> directDIA+ search: 20230809_AST1_EVO5_ZY_Hela_SCP_EvoCHIP_1Cell_40SPD_4Th6ms_05.raw
INFO:    [03/10/2023 15:43:30] -> directDIA+ search: 20230809_AST1_EVO5_ZY_Hela_SCP_EvoCHIP_1Cell_40SPD_4Th6ms_06.raw
INFO:    [03/10/2023 15:46:06] -> directDIA+ search: 20230809_AST1_EVO5_ZY_Hela_SCP_EvoCHIP_1Cell_40SPD_4Th6ms_07.raw
INFO:    [03/10/2023 15:48:28] -> directDIA+ search: 20230809_AST1_EVO5_ZY_Hela_SCP_EvoCHIP_1Cell_40SPD_4Th6ms_08.raw
INFO:    [03/10/2023 15:51:04] -> directDIA+ search: 20230809_AST1_EVO5_ZY_Hela_SCP_EvoCHIP_1Cell_40SPD_4Th6ms_09.raw
INFO:    [03/10/2023 15:53:42] -> directDIA+ search: 20230809_AST1_EVO5_ZY_Hela_SCP_EvoCHIP_1Cell_40SPD_4Th6ms_10.raw
INFO:    [03/10/2023 15:56:00] -> directDIA+ search: 20230809_AST1_EVO5_ZY_Hela_SCP_EvoCHIP_1Cell_40SPD_4Th6ms_11.raw
INFO:    [03/10/2023 15:58:14] -> directDIA+ search: 20230809_AST1_EVO5_ZY_Hela_SCP_EvoCHIP_1Cell_40SPD_4Th6ms_12.raw
INFO:    [03/10/2023 16:00:30] -> directDIA+ search: 20230809_AST1_EVO5_ZY_Hela_SCP_EvoCHIP_20Cells_40SPD_2Th3ms_01.raw
INFO:    [03/10/2023 16:04:15] -> directDIA+ search: 20230809_AST1_EVO5_ZY_Hela_SCP_EvoCHIP_20Cells_40SPD_2Th3ms_02.raw
INFO:    [03/10/2023 16:07:44] -> directDIA+ search: 20230809_AST1_EVO5_ZY_Hela_SCP_EvoCHIP_20Cells_40SPD_2Th3ms_03.raw
INFO:    [03/10/2023 16:11:02] -> directDIA+ search: 20230809_AST1_EVO5_ZY_Hela_SCP_EvoCHIP_20Cells_40SPD_2Th3ms_04.raw
INFO:    [03/10/2023 16:14:14] -> directDIA+ search: 20230809_AST1_EVO5_ZY_Hela_SCP_EvoCHIP_20Cells_40SPD_4Th6ms_01.raw
INFO:    [03/10/2023 16:17:24] -> directDIA+ search: 20230809_AST1_EVO5_ZY_Hela_SCP_EvoCHIP_20Cells_40SPD_4Th6ms_02.raw
INFO:    [03/10/2023 16:20:25] -> directDIA+ search: 20230809_AST1_EVO5_ZY_Hela_SCP_EvoCHIP_20Cells_40SPD_4Th6ms_03.raw
INFO:    [03/10/2023 16:23:29] -> directDIA+ search: 20230809_AST1_EVO5_ZY_Hela_SCP_EvoCHIP_20Cells_40SPD_4Th6ms_04.raw
INFO:    [03/10/2023 16:26:24] -> directDIA+ search: 20230809_AST1_EVO5_ZY_Hela_SCP_EvoCHIP_20Cells_40SPD_8Th12ms_01.raw
INFO:    [03/10/2023 16:29:11] -> directDIA+ search: 20230809_AST1_EVO5_ZY_Hela_SCP_EvoCHIP_20Cells_40SPD_8Th12ms_02.raw
INFO:    [03/10/2023 16:31:48] -> directDIA+ search: 20230809_AST1_EVO5_ZY_Hela_SCP_EvoCHIP_20Cells_40SPD_8Th12ms_03.raw
INFO:    [03/10/2023 16:34:23] -> directDIA+ search: 20230809_AST1_EVO5_ZY_Hela_SCP_EvoCHIP_20Cells_40SPD_8Th12ms_04.raw
INFO:    [03/10/2023 16:37:09] -> Performing  directDIA+  Post Processing...
INFO:    [03/10/2023 16:37:17] -> Writing experiment store..
INFO:    [03/10/2023 16:37:37] -> Assigning iRT Source...
INFO:    [03/10/2023 16:37:37] -> Calculating iRT...
INFO:    [03/10/2023 16:37:38] -> Summarizing Identifications
INFO:    [03/10/2023 16:37:40] -> Number of decoys going through Genesis: 0 (0 %)
INFO:    [03/10/2023 16:37:45] -> Number of decoys going through Genesis: 0 (0 %)
INFO:    [03/10/2023 16:37:49] -> Number of decoys going through Genesis: 0 (0 %)
INFO:    [03/10/2023 16:37:53] -> Number of decoys going through Genesis: 0 (0 %)
INFO:    [03/10/2023 16:37:57] -> Number of decoys going through Genesis: 0 (0 %)
INFO:    [03/10/2023 16:38:00] -> Number of decoys going through Genesis: 0 (0 %)
INFO:    [03/10/2023 16:38:04] -> Number of decoys going through Genesis: 0 (0 %)
INFO:    [03/10/2023 16:38:08] -> Number of decoys going through Genesis: 0 (0 %)
INFO:    [03/10/2023 16:38:12] -> Number of decoys going through Genesis: 0 (0 %)
INFO:    [03/10/2023 16:38:15] -> Number of decoys going through Genesis: 0 (0 %)
INFO:    [03/10/2023 16:38:19] -> Number of decoys going through Genesis: 0 (0 %)
INFO:    [03/10/2023 16:38:23] -> Number of decoys going through Genesis: 0 (0 %)
INFO:    [03/10/2023 16:38:28] -> Number of decoys going through Genesis: 0 (0 %)
INFO:    [03/10/2023 16:38:40] -> Number of decoys going through Genesis: 0 (0 %)
INFO:    [03/10/2023 16:38:50] -> Number of decoys going through Genesis: 0 (0 %)
INFO:    [03/10/2023 16:39:00] -> Number of decoys going through Genesis: 0 (0 %)
INFO:    [03/10/2023 16:39:09] -> Number of decoys going through Genesis: 0 (0 %)
INFO:    [03/10/2023 16:39:20] -> Number of decoys going through Genesis: 0 (0 %)
INFO:    [03/10/2023 16:39:29] -> Number of decoys going through Genesis: 0 (0 %)
INFO:    [03/10/2023 16:39:38] -> Number of decoys going through Genesis: 0 (0 %)
INFO:    [03/10/2023 16:39:48] -> Number of decoys going through Genesis: 0 (0 %)
INFO:    [03/10/2023 16:39:56] -> Number of decoys going through Genesis: 0 (0 %)
INFO:    [03/10/2023 16:40:04] -> Number of decoys going through Genesis: 0 (0 %)
INFO:    [03/10/2023 16:40:14] -> Number of decoys going through Genesis: 0 (0 %)
INFO:    [03/10/2023 16:43:13] -> Identifiying Significant Precursors...
INFO:    [03/10/2023 16:44:19] -> Predicting Ion Mobility
INFO:    [03/10/2023 16:45:11] -> Calculating Median iRT
INFO:    [03/10/2023 16:45:14] -> Building BGS Protein Grouping...
INFO:    [03/10/2023 16:45:15] -> Digesting Fasta...
INFO:    [03/10/2023 16:45:16] -> Annotating Proteins...
INFO:    [03/10/2023 16:45:16] -> Grouping Proteins...
INFO:    [03/10/2023 16:45:18] -> Calculating Run Summary Statistics...
INFO:    [03/10/2023 16:46:51] -> Building Consensus Fragment Spectra...
INFO:    [03/10/2023 16:50:17] -> Selecting best fragment ions
INFO:    [03/10/2023 16:57:47] -> Cleaning Up Experiment...
INFO:    [03/10/2023 16:58:22] -> Initializing Experiment...
INFO:    [03/10/2023 16:58:22] -> Loading Spectral Libraries...
INFO:    [03/10/2023 16:59:38] -> Initialize Scoring...
INFO:    [03/10/2023 16:59:38] -> Generating Scan Map...
INFO:    [03/10/2023 16:59:38] -> Initializing Workpackages...
INFO:    [03/10/2023 16:59:38] -> Performing Basic Calibration...
INFO:    [03/10/2023 16:59:42] -> Calibration successful
INFO:    [03/10/2023 16:59:42] -> Identifying Calibration Peptides...
INFO:    [03/10/2023 16:59:42] -> Calibration successful
INFO:    [03/10/2023 16:59:42] -> Correcting Gradient Fine Structure...
INFO:    [03/10/2023 16:59:49] -> Initializing Pipeline...
INFO:    [03/10/2023 16:59:49] -> Preprocessing Run #1 of 24...
INFO:    [03/10/2023 16:59:49] -> Initialize Scoring...
INFO:    [03/10/2023 16:59:49] -> Extracting Ion Currents...
INFO:    [03/10/2023 17:00:11] -> Machine Learning...
INFO:    [03/10/2023 17:00:12] -> Pipeline executed in 22.83s - Current Experiment had 0 Warnings and 0 Errors.
INFO:    [03/10/2023 17:00:15] -> Calibration successful
INFO:    [03/10/2023 17:00:22] -> Initializing Pipeline...
INFO:    [03/10/2023 17:00:22] -> Preprocessing Run #1 of 24...
INFO:    [03/10/2023 17:00:22] -> Initialize Scoring...
INFO:    [03/10/2023 17:00:22] -> Extracting Ion Currents...
INFO:    [03/10/2023 17:01:01] -> Machine Learning...
INFO:    [03/10/2023 17:01:08] -> Pipeline executed in 45.59s - Current Experiment had 0 Warnings and 0 Errors.
INFO:    [03/10/2023 17:01:21] -> Calibration successful
INFO:    [03/10/2023 17:01:21] -> Initialize Scoring...
INFO:    [03/10/2023 17:01:21] -> Preprocessing Run #2 of 24...
INFO:    [03/10/2023 17:01:21] -> Searching DIA with Pulsar...
INFO:    [03/10/2023 17:01:21] -> Initializing Experiment...
INFO:    [03/10/2023 17:01:21] -> Loading Spectral Libraries...
INFO:    [03/10/2023 17:01:21] -> Initialize Scoring...
INFO:    [03/10/2023 17:01:21] -> Generating Scan Map...
INFO:    [03/10/2023 17:01:21] -> Initializing Workpackages...
INFO:    [03/10/2023 17:01:21] -> Performing Basic Calibration...
INFO:    [03/10/2023 17:01:26] -> Calibration successful
INFO:    [03/10/2023 17:01:26] -> Identifying Calibration Peptides...
INFO:    [03/10/2023 17:01:26] -> Calibration successful
INFO:    [03/10/2023 17:01:26] -> Correcting Gradient Fine Structure...
INFO:    [03/10/2023 17:01:32] -> Initializing Pipeline...
INFO:    [03/10/2023 17:01:32] -> Preprocessing Run #2 of 24...
INFO:    [03/10/2023 17:01:32] -> Initialize Scoring...
INFO:    [03/10/2023 17:01:32] -> Extracting Ion Currents...
INFO:    [03/10/2023 17:02:05] -> Machine Learning...
INFO:    [03/10/2023 17:02:07] -> Pipeline executed in 34.57s - Current Experiment had 0 Warnings and 0 Errors.
INFO:    [03/10/2023 17:02:08] -> Calibration successful
INFO:    [03/10/2023 17:02:15] -> Initializing Pipeline...
INFO:    [03/10/2023 17:02:15] -> Preprocessing Run #2 of 24...
INFO:    [03/10/2023 17:02:15] -> Initialize Scoring...
INFO:    [03/10/2023 17:02:15] -> Extracting Ion Currents...
INFO:    [03/10/2023 17:02:54] -> Machine Learning...
INFO:    [03/10/2023 17:03:00] -> Pipeline executed in 45.14s - Current Experiment had 0 Warnings and 0 Errors.
INFO:    [03/10/2023 17:03:09] -> Calibration successful
INFO:    [03/10/2023 17:03:09] -> Initialize Scoring...
INFO:    [03/10/2023 17:03:09] -> Preprocessing Run #3 of 24...
INFO:    [03/10/2023 17:03:09] -> Searching DIA with Pulsar...
INFO:    [03/10/2023 17:03:09] -> Initializing Experiment...
INFO:    [03/10/2023 17:03:09] -> Loading Spectral Libraries...
INFO:    [03/10/2023 17:03:09] -> Initialize Scoring...
INFO:    [03/10/2023 17:03:09] -> Generating Scan Map...
INFO:    [03/10/2023 17:03:09] -> Initializing Workpackages...
INFO:    [03/10/2023 17:03:09] -> Performing Basic Calibration...
INFO:    [03/10/2023 17:03:13] -> Calibration successful
INFO:    [03/10/2023 17:03:13] -> Identifying Calibration Peptides...
INFO:    [03/10/2023 17:03:13] -> Calibration successful
INFO:    [03/10/2023 17:03:13] -> Correcting Gradient Fine Structure...
INFO:    [03/10/2023 17:03:20] -> Initializing Pipeline...
INFO:    [03/10/2023 17:03:20] -> Preprocessing Run #3 of 24...
INFO:    [03/10/2023 17:03:20] -> Initialize Scoring...
INFO:    [03/10/2023 17:03:20] -> Extracting Ion Currents...
INFO:    [03/10/2023 17:03:44] -> Machine Learning...
INFO:    [03/10/2023 17:03:46] -> Pipeline executed in 26.28s - Current Experiment had 0 Warnings and 0 Errors.
INFO:    [03/10/2023 17:03:47] -> Calibration successful
INFO:    [03/10/2023 17:03:54] -> Initializing Pipeline...
INFO:    [03/10/2023 17:03:54] -> Preprocessing Run #3 of 24...
INFO:    [03/10/2023 17:03:54] -> Initialize Scoring...
INFO:    [03/10/2023 17:03:54] -> Extracting Ion Currents...
INFO:    [03/10/2023 17:04:29] -> Machine Learning...
INFO:    [03/10/2023 17:04:37] -> Pipeline executed in 42.55s - Current Experiment had 0 Warnings and 0 Errors.
INFO:    [03/10/2023 17:04:50] -> Calibration successful
INFO:    [03/10/2023 17:04:50] -> Initialize Scoring...
INFO:    [03/10/2023 17:04:50] -> Preprocessing Run #4 of 24...
INFO:    [03/10/2023 17:04:50] -> Searching DIA with Pulsar...
INFO:    [03/10/2023 17:04:50] -> Initializing Experiment...
INFO:    [03/10/2023 17:04:50] -> Loading Spectral Libraries...
INFO:    [03/10/2023 17:04:50] -> Initialize Scoring...
INFO:    [03/10/2023 17:04:50] -> Generating Scan Map...
INFO:    [03/10/2023 17:04:50] -> Initializing Workpackages...
INFO:    [03/10/2023 17:04:50] -> Performing Basic Calibration...
INFO:    [03/10/2023 17:04:54] -> Calibration successful
INFO:    [03/10/2023 17:04:54] -> Identifying Calibration Peptides...
INFO:    [03/10/2023 17:04:54] -> Calibration successful
INFO:    [03/10/2023 17:04:54] -> Correcting Gradient Fine Structure...
INFO:    [03/10/2023 17:05:01] -> Initializing Pipeline...
INFO:    [03/10/2023 17:05:01] -> Preprocessing Run #4 of 24...
INFO:    [03/10/2023 17:05:01] -> Initialize Scoring...
INFO:    [03/10/2023 17:05:01] -> Extracting Ion Currents...
INFO:    [03/10/2023 17:05:22] -> Machine Learning...
INFO:    [03/10/2023 17:05:23] -> Pipeline executed in 22.45s - Current Experiment had 0 Warnings and 0 Errors.
INFO:    [03/10/2023 17:05:24] -> Calibration successful
INFO:    [03/10/2023 17:05:31] -> Initializing Pipeline...
INFO:    [03/10/2023 17:05:31] -> Preprocessing Run #4 of 24...
INFO:    [03/10/2023 17:05:31] -> Initialize Scoring...
INFO:    [03/10/2023 17:05:31] -> Extracting Ion Currents...
INFO:    [03/10/2023 17:06:12] -> Machine Learning...
INFO:    [03/10/2023 17:06:19] -> Pipeline executed in 47.1s - Current Experiment had 0 Warnings and 0 Errors.
INFO:    [03/10/2023 17:06:26] -> Calibration successful
INFO:    [03/10/2023 17:06:26] -> Initialize Scoring...
INFO:    [03/10/2023 17:06:26] -> Preprocessing Run #5 of 24...
INFO:    [03/10/2023 17:06:26] -> Searching DIA with Pulsar...
INFO:    [03/10/2023 17:06:26] -> Initializing Experiment...
INFO:    [03/10/2023 17:06:26] -> Loading Spectral Libraries...
INFO:    [03/10/2023 17:06:26] -> Initialize Scoring...
INFO:    [03/10/2023 17:06:26] -> Generating Scan Map...
INFO:    [03/10/2023 17:06:26] -> Initializing Workpackages...
INFO:    [03/10/2023 17:06:26] -> Performing Basic Calibration...
INFO:    [03/10/2023 17:06:30] -> Calibration successful
INFO:    [03/10/2023 17:06:30] -> Identifying Calibration Peptides...
INFO:    [03/10/2023 17:06:30] -> Calibration successful
INFO:    [03/10/2023 17:06:30] -> Correcting Gradient Fine Structure...
INFO:    [03/10/2023 17:06:37] -> Initializing Pipeline...
INFO:    [03/10/2023 17:06:37] -> Preprocessing Run #5 of 24...
INFO:    [03/10/2023 17:06:37] -> Initialize Scoring...
INFO:    [03/10/2023 17:06:37] -> Extracting Ion Currents...
INFO:    [03/10/2023 17:06:58] -> Machine Learning...
INFO:    [03/10/2023 17:07:00] -> Pipeline executed in 22.44s - Current Experiment had 0 Warnings and 0 Errors.
INFO:    [03/10/2023 17:07:00] -> Calibration successful
INFO:    [03/10/2023 17:07:07] -> Initializing Pipeline...
INFO:    [03/10/2023 17:07:07] -> Preprocessing Run #5 of 24...
INFO:    [03/10/2023 17:07:07] -> Initialize Scoring...
INFO:    [03/10/2023 17:07:08] -> Extracting Ion Currents...
INFO:    [03/10/2023 17:07:43] -> Machine Learning...
INFO:    [03/10/2023 17:07:50] -> Pipeline executed in 41.94s - Current Experiment had 0 Warnings and 0 Errors.
INFO:    [03/10/2023 17:07:57] -> Calibration successful
INFO:    [03/10/2023 17:07:57] -> Initialize Scoring...
INFO:    [03/10/2023 17:07:57] -> Preprocessing Run #6 of 24...
INFO:    [03/10/2023 17:07:57] -> Searching DIA with Pulsar...
INFO:    [03/10/2023 17:07:57] -> Initializing Experiment...
INFO:    [03/10/2023 17:07:57] -> Loading Spectral Libraries...
INFO:    [03/10/2023 17:07:57] -> Initialize Scoring...
INFO:    [03/10/2023 17:07:57] -> Generating Scan Map...
INFO:    [03/10/2023 17:07:57] -> Initializing Workpackages...
INFO:    [03/10/2023 17:07:57] -> Performing Basic Calibration...
INFO:    [03/10/2023 17:08:01] -> Calibration successful
INFO:    [03/10/2023 17:08:01] -> Identifying Calibration Peptides...
INFO:    [03/10/2023 17:08:01] -> Calibration successful
INFO:    [03/10/2023 17:08:01] -> Correcting Gradient Fine Structure...
INFO:    [03/10/2023 17:08:07] -> Initializing Pipeline...
INFO:    [03/10/2023 17:08:07] -> Preprocessing Run #6 of 24...
INFO:    [03/10/2023 17:08:07] -> Initialize Scoring...
INFO:    [03/10/2023 17:08:07] -> Extracting Ion Currents...
INFO:    [03/10/2023 17:08:40] -> Machine Learning...
INFO:    [03/10/2023 17:08:42] -> Pipeline executed in 33.97s - Current Experiment had 0 Warnings and 0 Errors.
INFO:    [03/10/2023 17:08:43] -> Calibration successful
INFO:    [03/10/2023 17:08:50] -> Initializing Pipeline...
INFO:    [03/10/2023 17:08:50] -> Preprocessing Run #6 of 24...
INFO:    [03/10/2023 17:08:50] -> Initialize Scoring...
INFO:    [03/10/2023 17:08:50] -> Extracting Ion Currents...
INFO:    [03/10/2023 17:09:30] -> Machine Learning...
INFO:    [03/10/2023 17:09:37] -> Pipeline executed in 46.77s - Current Experiment had 0 Warnings and 0 Errors.
INFO:    [03/10/2023 17:09:44] -> Calibration successful
INFO:    [03/10/2023 17:09:44] -> Initialize Scoring...
INFO:    [03/10/2023 17:09:44] -> Preprocessing Run #7 of 24...
INFO:    [03/10/2023 17:09:44] -> Searching DIA with Pulsar...
INFO:    [03/10/2023 17:09:44] -> Initializing Experiment...
INFO:    [03/10/2023 17:09:44] -> Loading Spectral Libraries...
INFO:    [03/10/2023 17:09:44] -> Initialize Scoring...
INFO:    [03/10/2023 17:09:44] -> Generating Scan Map...
INFO:    [03/10/2023 17:09:44] -> Initializing Workpackages...
INFO:    [03/10/2023 17:09:44] -> Performing Basic Calibration...
INFO:    [03/10/2023 17:09:49] -> Calibration successful
INFO:    [03/10/2023 17:09:49] -> Identifying Calibration Peptides...
INFO:    [03/10/2023 17:09:49] -> Calibration successful
INFO:    [03/10/2023 17:09:49] -> Correcting Gradient Fine Structure...
INFO:    [03/10/2023 17:09:56] -> Initializing Pipeline...
INFO:    [03/10/2023 17:09:56] -> Preprocessing Run #7 of 24...
INFO:    [03/10/2023 17:09:56] -> Initialize Scoring...
INFO:    [03/10/2023 17:09:56] -> Extracting Ion Currents...
INFO:    [03/10/2023 17:10:20] -> Machine Learning...
INFO:    [03/10/2023 17:10:22] -> Pipeline executed in 26.14s - Current Experiment had 0 Warnings and 0 Errors.
INFO:    [03/10/2023 17:10:23] -> Calibration successful
INFO:    [03/10/2023 17:10:30] -> Initializing Pipeline...
INFO:    [03/10/2023 17:10:30] -> Preprocessing Run #7 of 24...
INFO:    [03/10/2023 17:10:30] -> Initialize Scoring...
INFO:    [03/10/2023 17:10:30] -> Extracting Ion Currents...
INFO:    [03/10/2023 17:11:07] -> Machine Learning...
INFO:    [03/10/2023 17:11:14] -> Pipeline executed in 43.55s - Current Experiment had 0 Warnings and 0 Errors.
INFO:    [03/10/2023 17:11:22] -> Calibration successful
INFO:    [03/10/2023 17:11:22] -> Initialize Scoring...
INFO:    [03/10/2023 17:11:22] -> Preprocessing Run #8 of 24...
INFO:    [03/10/2023 17:11:22] -> Searching DIA with Pulsar...
INFO:    [03/10/2023 17:11:22] -> Initializing Experiment...
INFO:    [03/10/2023 17:11:22] -> Loading Spectral Libraries...
INFO:    [03/10/2023 17:11:22] -> Initialize Scoring...
INFO:    [03/10/2023 17:11:22] -> Generating Scan Map...
INFO:    [03/10/2023 17:11:22] -> Initializing Workpackages...
INFO:    [03/10/2023 17:11:22] -> Performing Basic Calibration...
INFO:    [03/10/2023 17:11:26] -> Calibration successful
INFO:    [03/10/2023 17:11:26] -> Identifying Calibration Peptides...
INFO:    [03/10/2023 17:11:26] -> Calibration successful
INFO:    [03/10/2023 17:11:26] -> Correcting Gradient Fine Structure...
INFO:    [03/10/2023 17:11:33] -> Initializing Pipeline...
INFO:    [03/10/2023 17:11:33] -> Preprocessing Run #8 of 24...
INFO:    [03/10/2023 17:11:33] -> Initialize Scoring...
INFO:    [03/10/2023 17:11:33] -> Extracting Ion Currents...
INFO:    [03/10/2023 17:11:59] -> Machine Learning...
INFO:    [03/10/2023 17:12:00] -> Pipeline executed in 26.85s - Current Experiment had 0 Warnings and 0 Errors.
INFO:    [03/10/2023 17:12:03] -> Calibration successful
INFO:    [03/10/2023 17:12:10] -> Initializing Pipeline...
INFO:    [03/10/2023 17:12:10] -> Preprocessing Run #8 of 24...
INFO:    [03/10/2023 17:12:10] -> Initialize Scoring...
INFO:    [03/10/2023 17:12:10] -> Extracting Ion Currents...
INFO:    [03/10/2023 17:12:44] -> Machine Learning...
INFO:    [03/10/2023 17:12:50] -> Pipeline executed in 40.32s - Current Experiment had 0 Warnings and 0 Errors.
INFO:    [03/10/2023 17:12:57] -> Calibration successful
INFO:    [03/10/2023 17:12:57] -> Initialize Scoring...
INFO:    [03/10/2023 17:12:57] -> Preprocessing Run #9 of 24...
INFO:    [03/10/2023 17:12:57] -> Searching DIA with Pulsar...
INFO:    [03/10/2023 17:12:57] -> Initializing Experiment...
INFO:    [03/10/2023 17:12:57] -> Loading Spectral Libraries...
INFO:    [03/10/2023 17:12:57] -> Initialize Scoring...
INFO:    [03/10/2023 17:12:57] -> Generating Scan Map...
INFO:    [03/10/2023 17:12:57] -> Initializing Workpackages...
INFO:    [03/10/2023 17:12:57] -> Performing Basic Calibration...
INFO:    [03/10/2023 17:13:01] -> Calibration successful
INFO:    [03/10/2023 17:13:01] -> Identifying Calibration Peptides...
INFO:    [03/10/2023 17:13:01] -> Calibration successful
INFO:    [03/10/2023 17:13:01] -> Correcting Gradient Fine Structure...
INFO:    [03/10/2023 17:13:08] -> Initializing Pipeline...
INFO:    [03/10/2023 17:13:08] -> Preprocessing Run #9 of 24...
INFO:    [03/10/2023 17:13:08] -> Initialize Scoring...
INFO:    [03/10/2023 17:13:08] -> Extracting Ion Currents...
INFO:    [03/10/2023 17:13:33] -> Machine Learning...
INFO:    [03/10/2023 17:13:34] -> Pipeline executed in 26.12s - Current Experiment had 0 Warnings and 0 Errors.
INFO:    [03/10/2023 17:13:35] -> Calibration successful
INFO:    [03/10/2023 17:13:42] -> Initializing Pipeline...
INFO:    [03/10/2023 17:13:42] -> Preprocessing Run #9 of 24...
INFO:    [03/10/2023 17:13:42] -> Initialize Scoring...
INFO:    [03/10/2023 17:13:42] -> Extracting Ion Currents...
INFO:    [03/10/2023 17:14:24] -> Machine Learning...
INFO:    [03/10/2023 17:14:31] -> Pipeline executed in 48.31s - Current Experiment had 0 Warnings and 0 Errors.
INFO:    [03/10/2023 17:14:38] -> Calibration successful
INFO:    [03/10/2023 17:14:38] -> Initialize Scoring...
INFO:    [03/10/2023 17:14:38] -> Preprocessing Run #10 of 24...
INFO:    [03/10/2023 17:14:38] -> Searching DIA with Pulsar...
INFO:    [03/10/2023 17:14:38] -> Initializing Experiment...
INFO:    [03/10/2023 17:14:38] -> Loading Spectral Libraries...
INFO:    [03/10/2023 17:14:38] -> Initialize Scoring...
INFO:    [03/10/2023 17:14:38] -> Generating Scan Map...
INFO:    [03/10/2023 17:14:38] -> Initializing Workpackages...
INFO:    [03/10/2023 17:14:38] -> Performing Basic Calibration...
INFO:    [03/10/2023 17:14:42] -> Calibration successful
INFO:    [03/10/2023 17:14:42] -> Identifying Calibration Peptides...
INFO:    [03/10/2023 17:14:42] -> Calibration successful
INFO:    [03/10/2023 17:14:42] -> Correcting Gradient Fine Structure...
INFO:    [03/10/2023 17:14:49] -> Initializing Pipeline...
INFO:    [03/10/2023 17:14:49] -> Preprocessing Run #10 of 24...
INFO:    [03/10/2023 17:14:49] -> Initialize Scoring...
INFO:    [03/10/2023 17:14:49] -> Extracting Ion Currents...
INFO:    [03/10/2023 17:15:14] -> Machine Learning...
INFO:    [03/10/2023 17:15:15] -> Pipeline executed in 26.57s - Current Experiment had 0 Warnings and 0 Errors.
INFO:    [03/10/2023 17:15:17] -> Calibration successful
INFO:    [03/10/2023 17:15:24] -> Initializing Pipeline...
INFO:    [03/10/2023 17:15:24] -> Preprocessing Run #10 of 24...
INFO:    [03/10/2023 17:15:24] -> Initialize Scoring...
INFO:    [03/10/2023 17:15:24] -> Extracting Ion Currents...
INFO:    [03/10/2023 17:16:00] -> Machine Learning...
INFO:    [03/10/2023 17:16:06] -> Pipeline executed in 41.85s - Current Experiment had 0 Warnings and 0 Errors.
INFO:    [03/10/2023 17:16:14] -> Calibration successful
INFO:    [03/10/2023 17:16:14] -> Initialize Scoring...
INFO:    [03/10/2023 17:16:14] -> Preprocessing Run #11 of 24...
INFO:    [03/10/2023 17:16:14] -> Searching DIA with Pulsar...
INFO:    [03/10/2023 17:16:14] -> Initializing Experiment...
INFO:    [03/10/2023 17:16:14] -> Loading Spectral Libraries...
INFO:    [03/10/2023 17:16:14] -> Initialize Scoring...
INFO:    [03/10/2023 17:16:14] -> Generating Scan Map...
INFO:    [03/10/2023 17:16:14] -> Initializing Workpackages...
INFO:    [03/10/2023 17:16:14] -> Performing Basic Calibration...
INFO:    [03/10/2023 17:16:18] -> Calibration successful
INFO:    [03/10/2023 17:16:18] -> Identifying Calibration Peptides...
INFO:    [03/10/2023 17:16:18] -> Calibration successful
INFO:    [03/10/2023 17:16:18] -> Correcting Gradient Fine Structure...
INFO:    [03/10/2023 17:16:25] -> Initializing Pipeline...
INFO:    [03/10/2023 17:16:25] -> Preprocessing Run #11 of 24...
INFO:    [03/10/2023 17:16:25] -> Initialize Scoring...
INFO:    [03/10/2023 17:16:25] -> Extracting Ion Currents...
INFO:    [03/10/2023 17:16:50] -> Machine Learning...
INFO:    [03/10/2023 17:16:52] -> Pipeline executed in 26.62s - Current Experiment had 0 Warnings and 0 Errors.
INFO:    [03/10/2023 17:16:52] -> Calibration successful
INFO:    [03/10/2023 17:16:59] -> Initializing Pipeline...
INFO:    [03/10/2023 17:16:59] -> Preprocessing Run #11 of 24...
INFO:    [03/10/2023 17:16:59] -> Initialize Scoring...
INFO:    [03/10/2023 17:16:59] -> Extracting Ion Currents...
INFO:    [03/10/2023 17:17:39] -> Machine Learning...
INFO:    [03/10/2023 17:17:46] -> Pipeline executed in 45.8s - Current Experiment had 0 Warnings and 0 Errors.
INFO:    [03/10/2023 17:17:52] -> Calibration successful
INFO:    [03/10/2023 17:17:52] -> Initialize Scoring...
INFO:    [03/10/2023 17:17:52] -> Preprocessing Run #12 of 24...
INFO:    [03/10/2023 17:17:52] -> Searching DIA with Pulsar...
INFO:    [03/10/2023 17:17:52] -> Initializing Experiment...
INFO:    [03/10/2023 17:17:52] -> Loading Spectral Libraries...
INFO:    [03/10/2023 17:17:52] -> Initialize Scoring...
INFO:    [03/10/2023 17:17:52] -> Generating Scan Map...
INFO:    [03/10/2023 17:17:52] -> Initializing Workpackages...
INFO:    [03/10/2023 17:17:52] -> Performing Basic Calibration...
INFO:    [03/10/2023 17:17:56] -> Calibration successful
INFO:    [03/10/2023 17:17:56] -> Identifying Calibration Peptides...
INFO:    [03/10/2023 17:17:56] -> Calibration successful
INFO:    [03/10/2023 17:17:56] -> Correcting Gradient Fine Structure...
INFO:    [03/10/2023 17:18:03] -> Initializing Pipeline...
INFO:    [03/10/2023 17:18:03] -> Preprocessing Run #12 of 24...
INFO:    [03/10/2023 17:18:03] -> Initialize Scoring...
INFO:    [03/10/2023 17:18:03] -> Extracting Ion Currents...
INFO:    [03/10/2023 17:18:28] -> Machine Learning...
INFO:    [03/10/2023 17:18:30] -> Pipeline executed in 26.35s - Current Experiment had 0 Warnings and 0 Errors.
INFO:    [03/10/2023 17:18:31] -> Calibration successful
INFO:    [03/10/2023 17:18:38] -> Initializing Pipeline...
INFO:    [03/10/2023 17:18:38] -> Preprocessing Run #12 of 24...
INFO:    [03/10/2023 17:18:38] -> Initialize Scoring...
INFO:    [03/10/2023 17:18:38] -> Extracting Ion Currents...
INFO:    [03/10/2023 17:19:12] -> Machine Learning...
INFO:    [03/10/2023 17:19:19] -> Pipeline executed in 40.5s - Current Experiment had 0 Warnings and 0 Errors.
INFO:    [03/10/2023 17:19:29] -> Calibration successful
INFO:    [03/10/2023 17:19:29] -> Initialize Scoring...
INFO:    [03/10/2023 17:19:29] -> Preprocessing Run #13 of 24...
INFO:    [03/10/2023 17:19:29] -> Searching DIA with Pulsar...
INFO:    [03/10/2023 17:19:29] -> Initializing Experiment...
INFO:    [03/10/2023 17:19:29] -> Loading Spectral Libraries...
INFO:    [03/10/2023 17:19:29] -> Initialize Scoring...
INFO:    [03/10/2023 17:19:29] -> Generating Scan Map...
INFO:    [03/10/2023 17:19:29] -> Initializing Workpackages...
INFO:    [03/10/2023 17:19:29] -> Performing Basic Calibration...
INFO:    [03/10/2023 17:19:33] -> Calibration successful
INFO:    [03/10/2023 17:19:33] -> Identifying Calibration Peptides...
INFO:    [03/10/2023 17:19:33] -> Calibration successful
INFO:    [03/10/2023 17:19:33] -> Correcting Gradient Fine Structure...
INFO:    [03/10/2023 17:19:40] -> Initializing Pipeline...
INFO:    [03/10/2023 17:19:40] -> Preprocessing Run #13 of 24...
INFO:    [03/10/2023 17:19:40] -> Initialize Scoring...
INFO:    [03/10/2023 17:19:40] -> Extracting Ion Currents...
INFO:    [03/10/2023 17:20:12] -> Machine Learning...
INFO:    [03/10/2023 17:20:18] -> Pipeline executed in 37.38s - Current Experiment had 0 Warnings and 0 Errors.
INFO:    [03/10/2023 17:20:20] -> Calibration successful
INFO:    [03/10/2023 17:20:27] -> Initializing Pipeline...
INFO:    [03/10/2023 17:20:27] -> Preprocessing Run #13 of 24...
INFO:    [03/10/2023 17:20:27] -> Initialize Scoring...
INFO:    [03/10/2023 17:20:27] -> Extracting Ion Currents...
INFO:    [03/10/2023 17:21:19] -> Machine Learning...
INFO:    [03/10/2023 17:21:28] -> Pipeline executed in 1.01m - Current Experiment had 0 Warnings and 0 Errors.
INFO:    [03/10/2023 17:21:40] -> Calibration successful
INFO:    [03/10/2023 17:21:40] -> Initialize Scoring...
INFO:    [03/10/2023 17:21:40] -> Preprocessing Run #14 of 24...
INFO:    [03/10/2023 17:21:40] -> Searching DIA with Pulsar...
INFO:    [03/10/2023 17:21:40] -> Initializing Experiment...
INFO:    [03/10/2023 17:21:40] -> Loading Spectral Libraries...
INFO:    [03/10/2023 17:21:40] -> Initialize Scoring...
INFO:    [03/10/2023 17:21:40] -> Generating Scan Map...
INFO:    [03/10/2023 17:21:40] -> Initializing Workpackages...
INFO:    [03/10/2023 17:21:40] -> Performing Basic Calibration...
INFO:    [03/10/2023 17:21:45] -> Calibration successful
INFO:    [03/10/2023 17:21:45] -> Identifying Calibration Peptides...
INFO:    [03/10/2023 17:21:45] -> Calibration successful
INFO:    [03/10/2023 17:21:45] -> Correcting Gradient Fine Structure...
INFO:    [03/10/2023 17:21:52] -> Initializing Pipeline...
INFO:    [03/10/2023 17:21:52] -> Preprocessing Run #14 of 24...
INFO:    [03/10/2023 17:21:52] -> Initialize Scoring...
INFO:    [03/10/2023 17:21:52] -> Extracting Ion Currents...
INFO:    [03/10/2023 17:22:39] -> Machine Learning...
INFO:    [03/10/2023 17:22:41] -> Pipeline executed in 49.44s - Current Experiment had 0 Warnings and 0 Errors.
INFO:    [03/10/2023 17:22:43] -> Calibration successful
INFO:    [03/10/2023 17:22:51] -> Initializing Pipeline...
INFO:    [03/10/2023 17:22:51] -> Preprocessing Run #14 of 24...
INFO:    [03/10/2023 17:22:51] -> Initialize Scoring...
INFO:    [03/10/2023 17:22:51] -> Extracting Ion Currents...
INFO:    [03/10/2023 17:23:38] -> Machine Learning...
INFO:    [03/10/2023 17:23:48] -> Pipeline executed in 57.14s - Current Experiment had 0 Warnings and 0 Errors.
INFO:    [03/10/2023 17:24:01] -> Calibration successful
INFO:    [03/10/2023 17:24:01] -> Initialize Scoring...
INFO:    [03/10/2023 17:24:01] -> Preprocessing Run #15 of 24...
INFO:    [03/10/2023 17:24:01] -> Searching DIA with Pulsar...
INFO:    [03/10/2023 17:24:01] -> Initializing Experiment...
INFO:    [03/10/2023 17:24:01] -> Loading Spectral Libraries...
INFO:    [03/10/2023 17:24:01] -> Initialize Scoring...
INFO:    [03/10/2023 17:24:01] -> Generating Scan Map...
INFO:    [03/10/2023 17:24:01] -> Initializing Workpackages...
INFO:    [03/10/2023 17:24:01] -> Performing Basic Calibration...
INFO:    [03/10/2023 17:24:05] -> Calibration successful
INFO:    [03/10/2023 17:24:05] -> Identifying Calibration Peptides...
INFO:    [03/10/2023 17:24:05] -> Calibration successful
INFO:    [03/10/2023 17:24:05] -> Correcting Gradient Fine Structure...
INFO:    [03/10/2023 17:24:12] -> Initializing Pipeline...
INFO:    [03/10/2023 17:24:12] -> Preprocessing Run #15 of 24...
INFO:    [03/10/2023 17:24:12] -> Initialize Scoring...
INFO:    [03/10/2023 17:24:12] -> Extracting Ion Currents...
INFO:    [03/10/2023 17:24:56] -> Machine Learning...
INFO:    [03/10/2023 17:24:58] -> Pipeline executed in 45.74s - Current Experiment had 0 Warnings and 0 Errors.
INFO:    [03/10/2023 17:25:00] -> Calibration successful
INFO:    [03/10/2023 17:25:07] -> Initializing Pipeline...
INFO:    [03/10/2023 17:25:07] -> Preprocessing Run #15 of 24...
INFO:    [03/10/2023 17:25:07] -> Initialize Scoring...
INFO:    [03/10/2023 17:25:07] -> Extracting Ion Currents...
INFO:    [03/10/2023 17:25:54] -> Machine Learning...
INFO:    [03/10/2023 17:26:01] -> Pipeline executed in 53.39s - Current Experiment had 0 Warnings and 0 Errors.
INFO:    [03/10/2023 17:26:15] -> Calibration successful
INFO:    [03/10/2023 17:26:15] -> Initialize Scoring...
INFO:    [03/10/2023 17:26:15] -> Preprocessing Run #16 of 24...
INFO:    [03/10/2023 17:26:15] -> Searching DIA with Pulsar...
INFO:    [03/10/2023 17:26:15] -> Initializing Experiment...
INFO:    [03/10/2023 17:26:15] -> Loading Spectral Libraries...
INFO:    [03/10/2023 17:26:15] -> Initialize Scoring...
INFO:    [03/10/2023 17:26:15] -> Generating Scan Map...
INFO:    [03/10/2023 17:26:15] -> Initializing Workpackages...
INFO:    [03/10/2023 17:26:15] -> Performing Basic Calibration...
INFO:    [03/10/2023 17:26:19] -> Calibration successful
INFO:    [03/10/2023 17:26:19] -> Identifying Calibration Peptides...
INFO:    [03/10/2023 17:26:19] -> Calibration successful
INFO:    [03/10/2023 17:26:19] -> Correcting Gradient Fine Structure...
INFO:    [03/10/2023 17:26:27] -> Initializing Pipeline...
INFO:    [03/10/2023 17:26:27] -> Preprocessing Run #16 of 24...
INFO:    [03/10/2023 17:26:27] -> Initialize Scoring...
INFO:    [03/10/2023 17:26:27] -> Extracting Ion Currents...
INFO:    [03/10/2023 17:27:07] -> Machine Learning...
INFO:    [03/10/2023 17:27:09] -> Pipeline executed in 42.07s - Current Experiment had 0 Warnings and 0 Errors.
INFO:    [03/10/2023 17:27:11] -> Calibration successful
INFO:    [03/10/2023 17:27:18] -> Initializing Pipeline...
INFO:    [03/10/2023 17:27:18] -> Preprocessing Run #16 of 24...
INFO:    [03/10/2023 17:27:18] -> Initialize Scoring...
INFO:    [03/10/2023 17:27:18] -> Extracting Ion Currents...
INFO:    [03/10/2023 17:28:14] -> Machine Learning...
INFO:    [03/10/2023 17:28:21] -> Pipeline executed in 1.04m - Current Experiment had 0 Warnings and 0 Errors.
INFO:    [03/10/2023 17:28:35] -> Calibration successful
INFO:    [03/10/2023 17:28:35] -> Initialize Scoring...
INFO:    [03/10/2023 17:28:35] -> Preprocessing Run #17 of 24...
INFO:    [03/10/2023 17:28:35] -> Searching DIA with Pulsar...
INFO:    [03/10/2023 17:28:35] -> Initializing Experiment...
INFO:    [03/10/2023 17:28:35] -> Loading Spectral Libraries...
INFO:    [03/10/2023 17:28:35] -> Initialize Scoring...
INFO:    [03/10/2023 17:28:35] -> Generating Scan Map...
INFO:    [03/10/2023 17:28:35] -> Initializing Workpackages...
INFO:    [03/10/2023 17:28:35] -> Performing Basic Calibration...
INFO:    [03/10/2023 17:28:39] -> Calibration successful
INFO:    [03/10/2023 17:28:39] -> Identifying Calibration Peptides...
INFO:    [03/10/2023 17:28:39] -> Calibration successful
INFO:    [03/10/2023 17:28:39] -> Correcting Gradient Fine Structure...
INFO:    [03/10/2023 17:28:46] -> Initializing Pipeline...
INFO:    [03/10/2023 17:28:46] -> Preprocessing Run #17 of 24...
INFO:    [03/10/2023 17:28:46] -> Initialize Scoring...
INFO:    [03/10/2023 17:28:46] -> Extracting Ion Currents...
INFO:    [03/10/2023 17:29:08] -> Machine Learning...
INFO:    [03/10/2023 17:29:09] -> Pipeline executed in 23.42s - Current Experiment had 0 Warnings and 0 Errors.
INFO:    [03/10/2023 17:29:22] -> Calibration successful
INFO:    [03/10/2023 17:29:29] -> Initializing Pipeline...
INFO:    [03/10/2023 17:29:29] -> Preprocessing Run #17 of 24...
INFO:    [03/10/2023 17:29:29] -> Initialize Scoring...
INFO:    [03/10/2023 17:29:29] -> Extracting Ion Currents...
INFO:    [03/10/2023 17:30:03] -> Machine Learning...
INFO:    [03/10/2023 17:30:10] -> Pipeline executed in 40.43s - Current Experiment had 0 Warnings and 0 Errors.
INFO:    [03/10/2023 17:30:22] -> Calibration successful
INFO:    [03/10/2023 17:30:22] -> Initialize Scoring...
INFO:    [03/10/2023 17:30:22] -> Preprocessing Run #18 of 24...
INFO:    [03/10/2023 17:30:22] -> Searching DIA with Pulsar...
INFO:    [03/10/2023 17:30:22] -> Initializing Experiment...
INFO:    [03/10/2023 17:30:22] -> Loading Spectral Libraries...
INFO:    [03/10/2023 17:30:22] -> Initialize Scoring...
INFO:    [03/10/2023 17:30:22] -> Generating Scan Map...
INFO:    [03/10/2023 17:30:22] -> Initializing Workpackages...
INFO:    [03/10/2023 17:30:22] -> Performing Basic Calibration...
INFO:    [03/10/2023 17:30:26] -> Calibration successful
INFO:    [03/10/2023 17:30:26] -> Identifying Calibration Peptides...
INFO:    [03/10/2023 17:30:26] -> Calibration successful
INFO:    [03/10/2023 17:30:26] -> Correcting Gradient Fine Structure...
INFO:    [03/10/2023 17:30:33] -> Initializing Pipeline...
INFO:    [03/10/2023 17:30:33] -> Preprocessing Run #18 of 24...
INFO:    [03/10/2023 17:30:33] -> Initialize Scoring...
INFO:    [03/10/2023 17:30:33] -> Extracting Ion Currents...
INFO:    [03/10/2023 17:30:59] -> Machine Learning...
INFO:    [03/10/2023 17:31:01] -> Pipeline executed in 27.12s - Current Experiment had 0 Warnings and 0 Errors.
INFO:    [03/10/2023 17:31:02] -> Calibration successful
INFO:    [03/10/2023 17:31:09] -> Initializing Pipeline...
INFO:    [03/10/2023 17:31:09] -> Preprocessing Run #18 of 24...
INFO:    [03/10/2023 17:31:09] -> Initialize Scoring...
INFO:    [03/10/2023 17:31:09] -> Extracting Ion Currents...
INFO:    [03/10/2023 17:31:46] -> Machine Learning...
INFO:    [03/10/2023 17:31:53] -> Pipeline executed in 43.4s - Current Experiment had 0 Warnings and 0 Errors.
INFO:    [03/10/2023 17:32:04] -> Calibration successful
INFO:    [03/10/2023 17:32:04] -> Initialize Scoring...
INFO:    [03/10/2023 17:32:04] -> Preprocessing Run #19 of 24...
INFO:    [03/10/2023 17:32:04] -> Searching DIA with Pulsar...
INFO:    [03/10/2023 17:32:04] -> Initializing Experiment...
INFO:    [03/10/2023 17:32:04] -> Loading Spectral Libraries...
INFO:    [03/10/2023 17:32:04] -> Initialize Scoring...
INFO:    [03/10/2023 17:32:04] -> Generating Scan Map...
INFO:    [03/10/2023 17:32:04] -> Initializing Workpackages...
INFO:    [03/10/2023 17:32:04] -> Performing Basic Calibration...
INFO:    [03/10/2023 17:32:08] -> Calibration successful
INFO:    [03/10/2023 17:32:08] -> Identifying Calibration Peptides...
INFO:    [03/10/2023 17:32:08] -> Calibration successful
INFO:    [03/10/2023 17:32:08] -> Correcting Gradient Fine Structure...
INFO:    [03/10/2023 17:32:15] -> Initializing Pipeline...
INFO:    [03/10/2023 17:32:15] -> Preprocessing Run #19 of 24...
INFO:    [03/10/2023 17:32:15] -> Initialize Scoring...
INFO:    [03/10/2023 17:32:15] -> Extracting Ion Currents...
INFO:    [03/10/2023 17:32:41] -> Machine Learning...
INFO:    [03/10/2023 17:32:43] -> Pipeline executed in 27.1s - Current Experiment had 0 Warnings and 0 Errors.
INFO:    [03/10/2023 17:32:45] -> Calibration successful
INFO:    [03/10/2023 17:32:52] -> Initializing Pipeline...
INFO:    [03/10/2023 17:32:52] -> Preprocessing Run #19 of 24...
INFO:    [03/10/2023 17:32:52] -> Initialize Scoring...
INFO:    [03/10/2023 17:32:52] -> Extracting Ion Currents...
INFO:    [03/10/2023 17:33:37] -> Machine Learning...
INFO:    [03/10/2023 17:33:43] -> Pipeline executed in 51.44s - Current Experiment had 0 Warnings and 0 Errors.
INFO:    [03/10/2023 17:33:55] -> Calibration successful
INFO:    [03/10/2023 17:33:55] -> Initialize Scoring...
INFO:    [03/10/2023 17:33:55] -> Preprocessing Run #20 of 24...
INFO:    [03/10/2023 17:33:55] -> Searching DIA with Pulsar...
INFO:    [03/10/2023 17:33:55] -> Initializing Experiment...
INFO:    [03/10/2023 17:33:55] -> Loading Spectral Libraries...
INFO:    [03/10/2023 17:33:55] -> Initialize Scoring...
INFO:    [03/10/2023 17:33:55] -> Generating Scan Map...
INFO:    [03/10/2023 17:33:55] -> Initializing Workpackages...
INFO:    [03/10/2023 17:33:55] -> Performing Basic Calibration...
INFO:    [03/10/2023 17:33:59] -> Calibration successful
INFO:    [03/10/2023 17:33:59] -> Identifying Calibration Peptides...
INFO:    [03/10/2023 17:33:59] -> Calibration successful
INFO:    [03/10/2023 17:33:59] -> Correcting Gradient Fine Structure...
INFO:    [03/10/2023 17:34:06] -> Initializing Pipeline...
INFO:    [03/10/2023 17:34:06] -> Preprocessing Run #20 of 24...
INFO:    [03/10/2023 17:34:06] -> Initialize Scoring...
INFO:    [03/10/2023 17:34:07] -> Extracting Ion Currents...
INFO:    [03/10/2023 17:34:33] -> Machine Learning...
INFO:    [03/10/2023 17:34:35] -> Pipeline executed in 28.19s - Current Experiment had 0 Warnings and 0 Errors.
INFO:    [03/10/2023 17:34:38] -> Calibration successful
INFO:    [03/10/2023 17:34:45] -> Initializing Pipeline...
INFO:    [03/10/2023 17:34:45] -> Preprocessing Run #20 of 24...
INFO:    [03/10/2023 17:34:45] -> Initialize Scoring...
INFO:    [03/10/2023 17:34:45] -> Extracting Ion Currents...
INFO:    [03/10/2023 17:35:18] -> Machine Learning...
INFO:    [03/10/2023 17:35:25] -> Pipeline executed in 39.42s - Current Experiment had 0 Warnings and 0 Errors.
INFO:    [03/10/2023 17:35:39] -> Calibration successful
INFO:    [03/10/2023 17:35:39] -> Initialize Scoring...
INFO:    [03/10/2023 17:35:39] -> Preprocessing Run #21 of 24...
INFO:    [03/10/2023 17:35:39] -> Searching DIA with Pulsar...
INFO:    [03/10/2023 17:35:39] -> Initializing Experiment...
INFO:    [03/10/2023 17:35:39] -> Loading Spectral Libraries...
INFO:    [03/10/2023 17:35:39] -> Initialize Scoring...
INFO:    [03/10/2023 17:35:39] -> Generating Scan Map...
INFO:    [03/10/2023 17:35:39] -> Initializing Workpackages...
INFO:    [03/10/2023 17:35:39] -> Performing Basic Calibration...
INFO:    [03/10/2023 17:35:43] -> Calibration successful
INFO:    [03/10/2023 17:35:43] -> Identifying Calibration Peptides...
INFO:    [03/10/2023 17:35:43] -> Calibration successful
INFO:    [03/10/2023 17:35:43] -> Correcting Gradient Fine Structure...
INFO:    [03/10/2023 17:35:50] -> Initializing Pipeline...
INFO:    [03/10/2023 17:35:50] -> Preprocessing Run #21 of 24...
INFO:    [03/10/2023 17:35:50] -> Initialize Scoring...
INFO:    [03/10/2023 17:35:50] -> Extracting Ion Currents...
INFO:    [03/10/2023 17:36:06] -> Machine Learning...
INFO:    [03/10/2023 17:36:08] -> Pipeline executed in 17.73s - Current Experiment had 0 Warnings and 0 Errors.
INFO:    [03/10/2023 17:36:10] -> Calibration successful
INFO:    [03/10/2023 17:36:17] -> Initializing Pipeline...
INFO:    [03/10/2023 17:36:17] -> Preprocessing Run #21 of 24...
INFO:    [03/10/2023 17:36:17] -> Initialize Scoring...
INFO:    [03/10/2023 17:36:17] -> Extracting Ion Currents...
INFO:    [03/10/2023 17:36:49] -> Machine Learning...
INFO:    [03/10/2023 17:36:55] -> Pipeline executed in 38.24s - Current Experiment had 0 Warnings and 0 Errors.
INFO:    [03/10/2023 17:37:06] -> Calibration successful
INFO:    [03/10/2023 17:37:06] -> Initialize Scoring...
INFO:    [03/10/2023 17:37:06] -> Preprocessing Run #22 of 24...
INFO:    [03/10/2023 17:37:06] -> Searching DIA with Pulsar...
INFO:    [03/10/2023 17:37:06] -> Initializing Experiment...
INFO:    [03/10/2023 17:37:06] -> Loading Spectral Libraries...
INFO:    [03/10/2023 17:37:06] -> Initialize Scoring...
INFO:    [03/10/2023 17:37:06] -> Generating Scan Map...
INFO:    [03/10/2023 17:37:06] -> Initializing Workpackages...
INFO:    [03/10/2023 17:37:06] -> Performing Basic Calibration...
INFO:    [03/10/2023 17:37:10] -> Calibration successful
INFO:    [03/10/2023 17:37:10] -> Identifying Calibration Peptides...
INFO:    [03/10/2023 17:37:10] -> Calibration successful
INFO:    [03/10/2023 17:37:10] -> Correcting Gradient Fine Structure...
INFO:    [03/10/2023 17:37:17] -> Initializing Pipeline...
INFO:    [03/10/2023 17:37:17] -> Preprocessing Run #22 of 24...
INFO:    [03/10/2023 17:37:17] -> Initialize Scoring...
INFO:    [03/10/2023 17:37:17] -> Extracting Ion Currents...
INFO:    [03/10/2023 17:37:31] -> Machine Learning...
INFO:    [03/10/2023 17:37:33] -> Pipeline executed in 15.68s - Current Experiment had 0 Warnings and 0 Errors.
INFO:    [03/10/2023 17:37:34] -> Calibration successful
INFO:    [03/10/2023 17:37:41] -> Initializing Pipeline...
INFO:    [03/10/2023 17:37:41] -> Preprocessing Run #22 of 24...
INFO:    [03/10/2023 17:37:41] -> Initialize Scoring...
INFO:    [03/10/2023 17:37:41] -> Extracting Ion Currents...
INFO:    [03/10/2023 17:38:14] -> Machine Learning...
INFO:    [03/10/2023 17:38:21] -> Pipeline executed in 39.32s - Current Experiment had 0 Warnings and 0 Errors.
INFO:    [03/10/2023 17:38:38] -> Calibration successful
INFO:    [03/10/2023 17:38:38] -> Initialize Scoring...
INFO:    [03/10/2023 17:38:38] -> Preprocessing Run #23 of 24...
INFO:    [03/10/2023 17:38:38] -> Searching DIA with Pulsar...
INFO:    [03/10/2023 17:38:38] -> Initializing Experiment...
INFO:    [03/10/2023 17:38:38] -> Loading Spectral Libraries...
INFO:    [03/10/2023 17:38:38] -> Initialize Scoring...
INFO:    [03/10/2023 17:38:38] -> Generating Scan Map...
INFO:    [03/10/2023 17:38:38] -> Initializing Workpackages...
INFO:    [03/10/2023 17:38:38] -> Performing Basic Calibration...
INFO:    [03/10/2023 17:38:42] -> Calibration successful
INFO:    [03/10/2023 17:38:42] -> Identifying Calibration Peptides...
INFO:    [03/10/2023 17:38:42] -> Calibration successful
INFO:    [03/10/2023 17:38:42] -> Correcting Gradient Fine Structure...
INFO:    [03/10/2023 17:38:49] -> Initializing Pipeline...
INFO:    [03/10/2023 17:38:49] -> Preprocessing Run #23 of 24...
INFO:    [03/10/2023 17:38:49] -> Initialize Scoring...
INFO:    [03/10/2023 17:38:49] -> Extracting Ion Currents...
INFO:    [03/10/2023 17:39:13] -> Machine Learning...
INFO:    [03/10/2023 17:39:15] -> Pipeline executed in 25.48s - Current Experiment had 0 Warnings and 0 Errors.
INFO:    [03/10/2023 17:39:17] -> Calibration successful
INFO:    [03/10/2023 17:39:24] -> Initializing Pipeline...
INFO:    [03/10/2023 17:39:24] -> Preprocessing Run #23 of 24...
INFO:    [03/10/2023 17:39:24] -> Initialize Scoring...
INFO:    [03/10/2023 17:39:24] -> Extracting Ion Currents...
INFO:    [03/10/2023 17:39:54] -> Machine Learning...
INFO:    [03/10/2023 17:40:01] -> Pipeline executed in 36.54s - Current Experiment had 0 Warnings and 0 Errors.
INFO:    [03/10/2023 17:40:11] -> Calibration successful
INFO:    [03/10/2023 17:40:11] -> Initialize Scoring...
INFO:    [03/10/2023 17:40:11] -> Preprocessing Run #24 of 24...
INFO:    [03/10/2023 17:40:11] -> Searching DIA with Pulsar...
INFO:    [03/10/2023 17:40:11] -> Initializing Experiment...
INFO:    [03/10/2023 17:40:11] -> Loading Spectral Libraries...
INFO:    [03/10/2023 17:40:11] -> Initialize Scoring...
INFO:    [03/10/2023 17:40:11] -> Generating Scan Map...
INFO:    [03/10/2023 17:40:11] -> Initializing Workpackages...
INFO:    [03/10/2023 17:40:11] -> Performing Basic Calibration...
INFO:    [03/10/2023 17:40:15] -> Calibration successful
INFO:    [03/10/2023 17:40:15] -> Identifying Calibration Peptides...
INFO:    [03/10/2023 17:40:15] -> Calibration successful
INFO:    [03/10/2023 17:40:15] -> Correcting Gradient Fine Structure...
INFO:    [03/10/2023 17:40:22] -> Initializing Pipeline...
INFO:    [03/10/2023 17:40:22] -> Preprocessing Run #24 of 24...
INFO:    [03/10/2023 17:40:22] -> Initialize Scoring...
INFO:    [03/10/2023 17:40:22] -> Extracting Ion Currents...
INFO:    [03/10/2023 17:40:41] -> Machine Learning...
INFO:    [03/10/2023 17:40:43] -> Pipeline executed in 20.27s - Current Experiment had 0 Warnings and 0 Errors.
INFO:    [03/10/2023 17:40:44] -> Calibration successful
INFO:    [03/10/2023 17:40:51] -> Initializing Pipeline...
INFO:    [03/10/2023 17:40:51] -> Preprocessing Run #24 of 24...
INFO:    [03/10/2023 17:40:51] -> Initialize Scoring...
INFO:    [03/10/2023 17:40:51] -> Extracting Ion Currents...
INFO:    [03/10/2023 17:41:20] -> Machine Learning...
INFO:    [03/10/2023 17:41:27] -> Pipeline executed in 35.12s - Current Experiment had 0 Warnings and 0 Errors.
INFO:    [03/10/2023 17:41:38] -> Calibration successful
INFO:    [03/10/2023 17:41:38] -> Initialize Scoring...
INFO:    [03/10/2023 17:41:38] -> Initializing QC...
INFO:    [03/10/2023 17:41:38] -> Determining Calibration Parameter...
INFO:    [03/10/2023 17:41:38] -> Assigning ML Features...
INFO:    [03/10/2023 17:41:42] -> Generating Decoys...
INFO:    [03/10/2023 17:41:55] -> Extracting Ion Currents...
INFO:    [03/10/2023 17:43:21] -> Releasing Raw Files...
INFO:    [03/10/2023 17:43:21] -> Machine Learning...
INFO:    [03/10/2023 17:44:17] -> Initializing HTRMS...
INFO:    [03/10/2023 17:44:17] -> Releasing Run Resources...
INFO:    [03/10/2023 17:44:19] -> Calculating Qvalues...
INFO:    [03/10/2023 17:44:20] -> Unique precursors: 63,864 of 124,933 | modified peptides: 58,443 of 110,346 | peptides: 54,632 of 95,110 |  protein groups: 6,144 (Qvalue <= 0.01) [20230809_AST1_EVO5_ZY_Hela_SCP_EvoCHIP_1Cell_40SPD_4Th6ms_01.raw]
INFO:    [03/10/2023 17:44:20] -> Calibration successful
INFO:    [03/10/2023 17:44:20] -> Collapsing Search Tree...
INFO:    [03/10/2023 17:44:20] -> Processed in 2.7m
INFO:    [03/10/2023 17:44:20] -> Initializing QC...
INFO:    [03/10/2023 17:44:20] -> Determining Calibration Parameter...
INFO:    [03/10/2023 17:44:20] -> Assigning ML Features...
INFO:    [03/10/2023 17:44:21] -> Generating Decoys...
INFO:    [03/10/2023 17:44:21] -> Extracting Ion Currents...
INFO:    [03/10/2023 17:45:47] -> Releasing Raw Files...
INFO:    [03/10/2023 17:45:47] -> Machine Learning...
INFO:    [03/10/2023 17:46:43] -> Initializing HTRMS...
INFO:    [03/10/2023 17:46:43] -> Releasing Run Resources...
INFO:    [03/10/2023 17:46:44] -> Calculating Qvalues...
INFO:    [03/10/2023 17:46:45] -> Unique precursors: 70,226 of 124,933 | modified peptides: 63,877 of 110,346 | peptides: 58,958 of 95,110 |  protein groups: 6,406 (Qvalue <= 0.01) [20230809_AST1_EVO5_ZY_Hela_SCP_EvoCHIP_1Cell_40SPD_4Th6ms_02.raw]
INFO:    [03/10/2023 17:46:45] -> Calibration successful
INFO:    [03/10/2023 17:46:45] -> Collapsing Search Tree...
INFO:    [03/10/2023 17:46:45] -> Processed in 2.42m
INFO:    [03/10/2023 17:46:45] -> Initializing QC...
INFO:    [03/10/2023 17:46:46] -> Determining Calibration Parameter...
INFO:    [03/10/2023 17:46:46] -> Assigning ML Features...
INFO:    [03/10/2023 17:46:46] -> Generating Decoys...
INFO:    [03/10/2023 17:46:46] -> Extracting Ion Currents...
INFO:    [03/10/2023 17:48:10] -> Releasing Raw Files...
INFO:    [03/10/2023 17:48:10] -> Machine Learning...
INFO:    [03/10/2023 17:49:08] -> Initializing HTRMS...
INFO:    [03/10/2023 17:49:08] -> Releasing Run Resources...
INFO:    [03/10/2023 17:49:09] -> Calculating Qvalues...
INFO:    [03/10/2023 17:49:10] -> Unique precursors: 57,833 of 124,933 | modified peptides: 53,017 of 110,346 | peptides: 49,525 of 95,110 |  protein groups: 5,983 (Qvalue <= 0.01) [20230809_AST1_EVO5_ZY_Hela_SCP_EvoCHIP_1Cell_40SPD_4Th6ms_03.raw]
INFO:    [03/10/2023 17:49:11] -> Calibration successful
INFO:    [03/10/2023 17:49:11] -> Collapsing Search Tree...
INFO:    [03/10/2023 17:49:11] -> Processed in 2.42m
INFO:    [03/10/2023 17:49:11] -> Initializing QC...
INFO:    [03/10/2023 17:49:11] -> Determining Calibration Parameter...
INFO:    [03/10/2023 17:49:11] -> Assigning ML Features...
INFO:    [03/10/2023 17:49:11] -> Generating Decoys...
INFO:    [03/10/2023 17:49:11] -> Extracting Ion Currents...
INFO:    [03/10/2023 17:50:34] -> Releasing Raw Files...
INFO:    [03/10/2023 17:50:34] -> Machine Learning...
INFO:    [03/10/2023 17:51:30] -> Initializing HTRMS...
INFO:    [03/10/2023 17:51:30] -> Releasing Run Resources...
INFO:    [03/10/2023 17:51:32] -> Calculating Qvalues...
INFO:    [03/10/2023 17:51:33] -> Unique precursors: 44,117 of 124,933 | modified peptides: 40,866 of 110,346 | peptides: 38,584 of 95,110 |  protein groups: 5,330 (Qvalue <= 0.01) [20230809_AST1_EVO5_ZY_Hela_SCP_EvoCHIP_1Cell_40SPD_4Th6ms_04.raw]
INFO:    [03/10/2023 17:51:33] -> Calibration successful
INFO:    [03/10/2023 17:51:33] -> Collapsing Search Tree...
INFO:    [03/10/2023 17:51:33] -> Processed in 2.38m
INFO:    [03/10/2023 17:51:33] -> Initializing QC...
INFO:    [03/10/2023 17:51:33] -> Determining Calibration Parameter...
INFO:    [03/10/2023 17:51:33] -> Assigning ML Features...
INFO:    [03/10/2023 17:51:34] -> Generating Decoys...
INFO:    [03/10/2023 17:51:34] -> Extracting Ion Currents...
INFO:    [03/10/2023 17:53:01] -> Releasing Raw Files...
INFO:    [03/10/2023 17:53:01] -> Machine Learning...
INFO:    [03/10/2023 17:53:57] -> Initializing HTRMS...
INFO:    [03/10/2023 17:53:57] -> Releasing Run Resources...
INFO:    [03/10/2023 17:53:58] -> Calculating Qvalues...
INFO:    [03/10/2023 17:53:59] -> Unique precursors: 32,670 of 124,933 | modified peptides: 30,445 of 110,346 | peptides: 28,698 of 95,110 |  protein groups: 4,533 (Qvalue <= 0.01) [20230809_AST1_EVO5_ZY_Hela_SCP_EvoCHIP_1Cell_40SPD_4Th6ms_05.raw]
INFO:    [03/10/2023 17:53:59] -> Calibration successful
INFO:    [03/10/2023 17:53:59] -> Collapsing Search Tree...
INFO:    [03/10/2023 17:53:59] -> Processed in 2.44m
INFO:    [03/10/2023 17:53:59] -> Initializing QC...
INFO:    [03/10/2023 17:53:59] -> Determining Calibration Parameter...
INFO:    [03/10/2023 17:54:00] -> Assigning ML Features...
INFO:    [03/10/2023 17:54:00] -> Generating Decoys...
INFO:    [03/10/2023 17:54:00] -> Extracting Ion Currents...
INFO:    [03/10/2023 17:55:27] -> Releasing Raw Files...
INFO:    [03/10/2023 17:55:27] -> Machine Learning...
INFO:    [03/10/2023 17:56:24] -> Initializing HTRMS...
INFO:    [03/10/2023 17:56:24] -> Releasing Run Resources...
INFO:    [03/10/2023 17:56:26] -> Calculating Qvalues...
INFO:    [03/10/2023 17:56:27] -> Unique precursors: 45,805 of 124,933 | modified peptides: 42,277 of 110,346 | peptides: 39,492 of 95,110 |  protein groups: 5,398 (Qvalue <= 0.01) [20230809_AST1_EVO5_ZY_Hela_SCP_EvoCHIP_1Cell_40SPD_4Th6ms_06.raw]
INFO:    [03/10/2023 17:56:27] -> Calibration successful
INFO:    [03/10/2023 17:56:27] -> Collapsing Search Tree...
INFO:    [03/10/2023 17:56:27] -> Processed in 2.46m
INFO:    [03/10/2023 17:56:27] -> Initializing QC...
INFO:    [03/10/2023 17:56:27] -> Determining Calibration Parameter...
INFO:    [03/10/2023 17:56:27] -> Assigning ML Features...
INFO:    [03/10/2023 17:56:27] -> Generating Decoys...
INFO:    [03/10/2023 17:56:28] -> Extracting Ion Currents...
INFO:    [03/10/2023 17:57:51] -> Releasing Raw Files...
INFO:    [03/10/2023 17:57:51] -> Machine Learning...
INFO:    [03/10/2023 17:58:51] -> Initializing HTRMS...
INFO:    [03/10/2023 17:58:51] -> Releasing Run Resources...
INFO:    [03/10/2023 17:58:53] -> Calculating Qvalues...
INFO:    [03/10/2023 17:58:54] -> Unique precursors: 45,882 of 124,933 | modified peptides: 42,442 of 110,346 | peptides: 40,148 of 95,110 |  protein groups: 5,352 (Qvalue <= 0.01) [20230809_AST1_EVO5_ZY_Hela_SCP_EvoCHIP_1Cell_40SPD_4Th6ms_07.raw]
INFO:    [03/10/2023 17:58:54] -> Calibration successful
INFO:    [03/10/2023 17:58:54] -> Collapsing Search Tree...
INFO:    [03/10/2023 17:58:54] -> Processed in 2.45m
INFO:    [03/10/2023 17:58:54] -> Initializing QC...
INFO:    [03/10/2023 17:58:54] -> Determining Calibration Parameter...
INFO:    [03/10/2023 17:58:54] -> Assigning ML Features...
INFO:    [03/10/2023 17:58:54] -> Generating Decoys...
INFO:    [03/10/2023 17:58:55] -> Extracting Ion Currents...
INFO:    [03/10/2023 18:00:17] -> Releasing Raw Files...
INFO:    [03/10/2023 18:00:17] -> Machine Learning...
INFO:    [03/10/2023 18:01:14] -> Initializing HTRMS...
INFO:    [03/10/2023 18:01:14] -> Releasing Run Resources...
INFO:    [03/10/2023 18:01:16] -> Calculating Qvalues...
INFO:    [03/10/2023 18:01:17] -> Unique precursors: 48,518 of 124,933 | modified peptides: 44,620 of 110,346 | peptides: 41,679 of 95,110 |  protein groups: 5,564 (Qvalue <= 0.01) [20230809_AST1_EVO5_ZY_Hela_SCP_EvoCHIP_1Cell_40SPD_4Th6ms_08.raw]
INFO:    [03/10/2023 18:01:17] -> Calibration successful
INFO:    [03/10/2023 18:01:17] -> Collapsing Search Tree...
INFO:    [03/10/2023 18:01:17] -> Processed in 2.38m
INFO:    [03/10/2023 18:01:17] -> Initializing QC...
INFO:    [03/10/2023 18:01:17] -> Determining Calibration Parameter...
INFO:    [03/10/2023 18:01:17] -> Assigning ML Features...
INFO:    [03/10/2023 18:01:17] -> Generating Decoys...
INFO:    [03/10/2023 18:01:18] -> Extracting Ion Currents...
INFO:    [03/10/2023 18:02:44] -> Releasing Raw Files...
INFO:    [03/10/2023 18:02:44] -> Machine Learning...
INFO:    [03/10/2023 18:03:39] -> Initializing HTRMS...
INFO:    [03/10/2023 18:03:39] -> Releasing Run Resources...
INFO:    [03/10/2023 18:03:40] -> Calculating Qvalues...
INFO:    [03/10/2023 18:03:41] -> Unique precursors: 46,769 of 124,933 | modified peptides: 43,376 of 110,346 | peptides: 40,853 of 95,110 |  protein groups: 5,432 (Qvalue <= 0.01) [20230809_AST1_EVO5_ZY_Hela_SCP_EvoCHIP_1Cell_40SPD_4Th6ms_09.raw]
INFO:    [03/10/2023 18:03:41] -> Calibration successful
INFO:    [03/10/2023 18:03:41] -> Collapsing Search Tree...
INFO:    [03/10/2023 18:03:41] -> Processed in 2.4m
INFO:    [03/10/2023 18:03:41] -> Initializing QC...
INFO:    [03/10/2023 18:03:41] -> Determining Calibration Parameter...
INFO:    [03/10/2023 18:03:42] -> Assigning ML Features...
INFO:    [03/10/2023 18:03:42] -> Generating Decoys...
INFO:    [03/10/2023 18:03:42] -> Extracting Ion Currents...
INFO:    [03/10/2023 18:05:04] -> Releasing Raw Files...
INFO:    [03/10/2023 18:05:04] -> Machine Learning...
INFO:    [03/10/2023 18:05:59] -> Initializing HTRMS...
INFO:    [03/10/2023 18:05:59] -> Releasing Run Resources...
INFO:    [03/10/2023 18:06:01] -> Calculating Qvalues...
INFO:    [03/10/2023 18:06:02] -> Unique precursors: 50,905 of 124,933 | modified peptides: 47,032 of 110,346 | peptides: 44,658 of 95,110 |  protein groups: 5,564 (Qvalue <= 0.01) [20230809_AST1_EVO5_ZY_Hela_SCP_EvoCHIP_1Cell_40SPD_4Th6ms_10.raw]
INFO:    [03/10/2023 18:06:02] -> Calibration successful
INFO:    [03/10/2023 18:06:02] -> Collapsing Search Tree...
INFO:    [03/10/2023 18:06:02] -> Processed in 2.35m
INFO:    [03/10/2023 18:06:02] -> Initializing QC...
INFO:    [03/10/2023 18:06:02] -> Determining Calibration Parameter...
INFO:    [03/10/2023 18:06:03] -> Assigning ML Features...
INFO:    [03/10/2023 18:06:06] -> Generating Decoys...
INFO:    [03/10/2023 18:06:07] -> Extracting Ion Currents...
INFO:    [03/10/2023 18:07:30] -> Releasing Raw Files...
INFO:    [03/10/2023 18:07:30] -> Machine Learning...
INFO:    [03/10/2023 18:08:24] -> Initializing HTRMS...
INFO:    [03/10/2023 18:08:24] -> Releasing Run Resources...
INFO:    [03/10/2023 18:08:25] -> Calculating Qvalues...
INFO:    [03/10/2023 18:08:26] -> Unique precursors: 44,469 of 124,933 | modified peptides: 41,314 of 110,346 | peptides: 39,637 of 95,110 |  protein groups: 5,302 (Qvalue <= 0.01) [20230809_AST1_EVO5_ZY_Hela_SCP_EvoCHIP_1Cell_40SPD_4Th6ms_11.raw]
INFO:    [03/10/2023 18:08:26] -> Calibration successful
INFO:    [03/10/2023 18:08:26] -> Collapsing Search Tree...
INFO:    [03/10/2023 18:08:26] -> Processed in 2.4m
INFO:    [03/10/2023 18:08:26] -> Initializing QC...
INFO:    [03/10/2023 18:08:27] -> Determining Calibration Parameter...
INFO:    [03/10/2023 18:08:27] -> Assigning ML Features...
INFO:    [03/10/2023 18:08:27] -> Generating Decoys...
INFO:    [03/10/2023 18:08:27] -> Extracting Ion Currents...
INFO:    [03/10/2023 18:09:50] -> Releasing Raw Files...
INFO:    [03/10/2023 18:09:50] -> Machine Learning...
INFO:    [03/10/2023 18:10:48] -> Initializing HTRMS...
INFO:    [03/10/2023 18:10:48] -> Releasing Run Resources...
INFO:    [03/10/2023 18:10:50] -> Calculating Qvalues...
INFO:    [03/10/2023 18:10:51] -> Unique precursors: 55,713 of 124,933 | modified peptides: 51,408 of 110,346 | peptides: 48,892 of 95,110 |  protein groups: 5,780 (Qvalue <= 0.01) [20230809_AST1_EVO5_ZY_Hela_SCP_EvoCHIP_1Cell_40SPD_4Th6ms_12.raw]
INFO:    [03/10/2023 18:10:51] -> Calibration successful
INFO:    [03/10/2023 18:10:51] -> Collapsing Search Tree...
INFO:    [03/10/2023 18:10:51] -> Processed in 2.4m
INFO:    [03/10/2023 18:10:51] -> Initializing QC...
INFO:    [03/10/2023 18:10:51] -> Determining Calibration Parameter...
INFO:    [03/10/2023 18:10:51] -> Assigning ML Features...
INFO:    [03/10/2023 18:10:51] -> Generating Decoys...
INFO:    [03/10/2023 18:10:52] -> Extracting Ion Currents...
INFO:    [03/10/2023 18:12:45] -> Releasing Raw Files...
INFO:    [03/10/2023 18:12:45] -> Machine Learning...
INFO:    [03/10/2023 18:13:38] -> Initializing HTRMS...
INFO:    [03/10/2023 18:13:38] -> Releasing Run Resources...
INFO:    [03/10/2023 18:13:39] -> Calculating Qvalues...
INFO:    [03/10/2023 18:13:41] -> Unique precursors: 117,717 of 124,933 | modified peptides: 104,298 of 110,346 | peptides: 89,973 of 95,110 |  protein groups: 7,321 (Qvalue <= 0.01) [20230809_AST1_EVO5_ZY_Hela_SCP_EvoCHIP_20Cells_40SPD_2Th3ms_01.raw]
INFO:    [03/10/2023 18:13:41] -> Calibration successful
INFO:    [03/10/2023 18:13:41] -> Collapsing Search Tree...
INFO:    [03/10/2023 18:13:41] -> Processed in 2.83m
INFO:    [03/10/2023 18:13:41] -> Initializing QC...
INFO:    [03/10/2023 18:13:41] -> Determining Calibration Parameter...
INFO:    [03/10/2023 18:13:41] -> Assigning ML Features...
INFO:    [03/10/2023 18:13:41] -> Generating Decoys...
INFO:    [03/10/2023 18:13:41] -> Extracting Ion Currents...
INFO:    [03/10/2023 18:15:42] -> Releasing Raw Files...
INFO:    [03/10/2023 18:15:42] -> Machine Learning...
INFO:    [03/10/2023 18:16:35] -> Initializing HTRMS...
INFO:    [03/10/2023 18:16:35] -> Releasing Run Resources...
INFO:    [03/10/2023 18:16:37] -> Calculating Qvalues...
INFO:    [03/10/2023 18:16:38] -> Unique precursors: 110,618 of 124,933 | modified peptides: 98,033 of 110,346 | peptides: 84,962 of 95,110 |  protein groups: 7,264 (Qvalue <= 0.01) [20230809_AST1_EVO5_ZY_Hela_SCP_EvoCHIP_20Cells_40SPD_2Th3ms_02.raw]
INFO:    [03/10/2023 18:16:38] -> Calibration successful
INFO:    [03/10/2023 18:16:38] -> Collapsing Search Tree...
INFO:    [03/10/2023 18:16:38] -> Processed in 2.96m
INFO:    [03/10/2023 18:16:38] -> Initializing QC...
INFO:    [03/10/2023 18:16:38] -> Determining Calibration Parameter...
INFO:    [03/10/2023 18:16:38] -> Assigning ML Features...
INFO:    [03/10/2023 18:16:39] -> Generating Decoys...
INFO:    [03/10/2023 18:16:39] -> Extracting Ion Currents...
INFO:    [03/10/2023 18:18:35] -> Releasing Raw Files...
INFO:    [03/10/2023 18:18:35] -> Machine Learning...
INFO:    [03/10/2023 18:19:27] -> Initializing HTRMS...
INFO:    [03/10/2023 18:19:27] -> Releasing Run Resources...
INFO:    [03/10/2023 18:19:29] -> Calculating Qvalues...
INFO:    [03/10/2023 18:19:30] -> Unique precursors: 114,017 of 124,933 | modified peptides: 101,356 of 110,346 | peptides: 87,854 of 95,110 |  protein groups: 7,273 (Qvalue <= 0.01) [20230809_AST1_EVO5_ZY_Hela_SCP_EvoCHIP_20Cells_40SPD_2Th3ms_03.raw]
INFO:    [03/10/2023 18:19:30] -> Calibration successful
INFO:    [03/10/2023 18:19:30] -> Collapsing Search Tree...
INFO:    [03/10/2023 18:19:30] -> Processed in 2.86m
INFO:    [03/10/2023 18:19:30] -> Initializing QC...
INFO:    [03/10/2023 18:19:30] -> Determining Calibration Parameter...
INFO:    [03/10/2023 18:19:30] -> Assigning ML Features...
INFO:    [03/10/2023 18:19:30] -> Generating Decoys...
INFO:    [03/10/2023 18:19:31] -> Extracting Ion Currents...
INFO:    [03/10/2023 18:21:23] -> Releasing Raw Files...
INFO:    [03/10/2023 18:21:23] -> Machine Learning...
INFO:    [03/10/2023 18:22:19] -> Initializing HTRMS...
INFO:    [03/10/2023 18:22:19] -> Releasing Run Resources...
INFO:    [03/10/2023 18:22:21] -> Calculating Qvalues...
INFO:    [03/10/2023 18:22:22] -> Unique precursors: 114,303 of 124,933 | modified peptides: 101,534 of 110,346 | peptides: 87,978 of 95,110 |  protein groups: 7,313 (Qvalue <= 0.01) [20230809_AST1_EVO5_ZY_Hela_SCP_EvoCHIP_20Cells_40SPD_2Th3ms_04.raw]
INFO:    [03/10/2023 18:22:22] -> Calibration successful
INFO:    [03/10/2023 18:22:22] -> Collapsing Search Tree...
INFO:    [03/10/2023 18:22:22] -> Processed in 2.88m
INFO:    [03/10/2023 18:22:22] -> Initializing QC...
INFO:    [03/10/2023 18:22:22] -> Determining Calibration Parameter...
INFO:    [03/10/2023 18:22:23] -> Assigning ML Features...
INFO:    [03/10/2023 18:22:23] -> Generating Decoys...
INFO:    [03/10/2023 18:22:23] -> Extracting Ion Currents...
INFO:    [03/10/2023 18:23:52] -> Releasing Raw Files...
INFO:    [03/10/2023 18:23:52] -> Machine Learning...
INFO:    [03/10/2023 18:24:47] -> Initializing HTRMS...
INFO:    [03/10/2023 18:24:47] -> Releasing Run Resources...
INFO:    [03/10/2023 18:24:49] -> Calculating Qvalues...
INFO:    [03/10/2023 18:24:50] -> Unique precursors: 113,607 of 124,933 | modified peptides: 100,874 of 110,346 | peptides: 87,344 of 95,110 |  protein groups: 7,306 (Qvalue <= 0.01) [20230809_AST1_EVO5_ZY_Hela_SCP_EvoCHIP_20Cells_40SPD_4Th6ms_01.raw]
INFO:    [03/10/2023 18:24:50] -> Calibration successful
INFO:    [03/10/2023 18:24:50] -> Collapsing Search Tree...
INFO:    [03/10/2023 18:24:50] -> Processed in 2.46m
INFO:    [03/10/2023 18:24:50] -> Initializing QC...
INFO:    [03/10/2023 18:24:50] -> Determining Calibration Parameter...
INFO:    [03/10/2023 18:24:50] -> Assigning ML Features...
INFO:    [03/10/2023 18:24:50] -> Generating Decoys...
INFO:    [03/10/2023 18:24:51] -> Extracting Ion Currents...
INFO:    [03/10/2023 18:26:17] -> Releasing Raw Files...
INFO:    [03/10/2023 18:26:17] -> Machine Learning...
INFO:    [03/10/2023 18:27:09] -> Initializing HTRMS...
INFO:    [03/10/2023 18:27:09] -> Releasing Run Resources...
INFO:    [03/10/2023 18:27:11] -> Calculating Qvalues...
INFO:    [03/10/2023 18:27:12] -> Unique precursors: 110,915 of 124,933 | modified peptides: 98,513 of 110,346 | peptides: 85,960 of 95,110 |  protein groups: 7,309 (Qvalue <= 0.01) [20230809_AST1_EVO5_ZY_Hela_SCP_EvoCHIP_20Cells_40SPD_4Th6ms_02.raw]
INFO:    [03/10/2023 18:27:12] -> Calibration successful
INFO:    [03/10/2023 18:27:12] -> Collapsing Search Tree...
INFO:    [03/10/2023 18:27:12] -> Processed in 2.38m
INFO:    [03/10/2023 18:27:12] -> Initializing QC...
INFO:    [03/10/2023 18:27:12] -> Determining Calibration Parameter...
INFO:    [03/10/2023 18:27:13] -> Assigning ML Features...
INFO:    [03/10/2023 18:27:13] -> Generating Decoys...
INFO:    [03/10/2023 18:27:13] -> Extracting Ion Currents...
INFO:    [03/10/2023 18:28:42] -> Releasing Raw Files...
INFO:    [03/10/2023 18:28:42] -> Machine Learning...
INFO:    [03/10/2023 18:29:38] -> Initializing HTRMS...
INFO:    [03/10/2023 18:29:38] -> Releasing Run Resources...
INFO:    [03/10/2023 18:29:39] -> Calculating Qvalues...
INFO:    [03/10/2023 18:29:40] -> Unique precursors: 110,261 of 124,933 | modified peptides: 97,934 of 110,346 | peptides: 85,868 of 95,110 |  protein groups: 7,289 (Qvalue <= 0.01) [20230809_AST1_EVO5_ZY_Hela_SCP_EvoCHIP_20Cells_40SPD_4Th6ms_03.raw]
INFO:    [03/10/2023 18:29:40] -> Calibration successful
INFO:    [03/10/2023 18:29:40] -> Collapsing Search Tree...
INFO:    [03/10/2023 18:29:40] -> Processed in 2.47m
INFO:    [03/10/2023 18:29:40] -> Initializing QC...
INFO:    [03/10/2023 18:29:41] -> Determining Calibration Parameter...
INFO:    [03/10/2023 18:29:41] -> Assigning ML Features...
INFO:    [03/10/2023 18:29:41] -> Generating Decoys...
INFO:    [03/10/2023 18:29:41] -> Extracting Ion Currents...
INFO:    [03/10/2023 18:31:06] -> Releasing Raw Files...
INFO:    [03/10/2023 18:31:06] -> Machine Learning...
INFO:    [03/10/2023 18:32:03] -> Initializing HTRMS...
INFO:    [03/10/2023 18:32:03] -> Releasing Run Resources...
INFO:    [03/10/2023 18:32:05] -> Calculating Qvalues...
INFO:    [03/10/2023 18:32:10] -> Unique precursors: 109,287 of 124,933 | modified peptides: 97,030 of 110,346 | peptides: 84,726 of 95,110 |  protein groups: 7,302 (Qvalue <= 0.01) [20230809_AST1_EVO5_ZY_Hela_SCP_EvoCHIP_20Cells_40SPD_4Th6ms_04.raw]
INFO:    [03/10/2023 18:32:10] -> Calibration successful
INFO:    [03/10/2023 18:32:10] -> Collapsing Search Tree...
INFO:    [03/10/2023 18:32:10] -> Processed in 2.49m
INFO:    [03/10/2023 18:32:10] -> Initializing QC...
INFO:    [03/10/2023 18:32:10] -> Determining Calibration Parameter...
INFO:    [03/10/2023 18:32:10] -> Assigning ML Features...
INFO:    [03/10/2023 18:32:10] -> Generating Decoys...
INFO:    [03/10/2023 18:32:11] -> Extracting Ion Currents...
INFO:    [03/10/2023 18:33:18] -> Releasing Raw Files...
INFO:    [03/10/2023 18:33:18] -> Machine Learning...
INFO:    [03/10/2023 18:34:13] -> Initializing HTRMS...
INFO:    [03/10/2023 18:34:13] -> Releasing Run Resources...
INFO:    [03/10/2023 18:34:14] -> Calculating Qvalues...
INFO:    [03/10/2023 18:34:15] -> Unique precursors: 98,025 of 124,933 | modified peptides: 87,199 of 110,346 | peptides: 76,481 of 95,110 |  protein groups: 7,053 (Qvalue <= 0.01) [20230809_AST1_EVO5_ZY_Hela_SCP_EvoCHIP_20Cells_40SPD_8Th12ms_01.raw]
INFO:    [03/10/2023 18:34:15] -> Calibration successful
INFO:    [03/10/2023 18:34:15] -> Collapsing Search Tree...
INFO:    [03/10/2023 18:34:15] -> Processed in 2.09m
INFO:    [03/10/2023 18:34:15] -> Initializing QC...
INFO:    [03/10/2023 18:34:15] -> Determining Calibration Parameter...
INFO:    [03/10/2023 18:34:16] -> Assigning ML Features...
INFO:    [03/10/2023 18:34:16] -> Generating Decoys...
INFO:    [03/10/2023 18:34:16] -> Extracting Ion Currents...
INFO:    [03/10/2023 18:35:26] -> Releasing Raw Files...
INFO:    [03/10/2023 18:35:26] -> Machine Learning...
INFO:    [03/10/2023 18:36:20] -> Initializing HTRMS...
INFO:    [03/10/2023 18:36:20] -> Releasing Run Resources...
INFO:    [03/10/2023 18:36:22] -> Calculating Qvalues...
INFO:    [03/10/2023 18:36:23] -> Unique precursors: 99,844 of 124,933 | modified peptides: 88,886 of 110,346 | peptides: 78,986 of 95,110 |  protein groups: 7,070 (Qvalue <= 0.01) [20230809_AST1_EVO5_ZY_Hela_SCP_EvoCHIP_20Cells_40SPD_8Th12ms_02.raw]
INFO:    [03/10/2023 18:36:23] -> Calibration successful
INFO:    [03/10/2023 18:36:23] -> Collapsing Search Tree...
INFO:    [03/10/2023 18:36:23] -> Processed in 2.13m
INFO:    [03/10/2023 18:36:23] -> Initializing QC...
INFO:    [03/10/2023 18:36:23] -> Determining Calibration Parameter...
INFO:    [03/10/2023 18:36:23] -> Assigning ML Features...
INFO:    [03/10/2023 18:36:23] -> Generating Decoys...
INFO:    [03/10/2023 18:36:24] -> Extracting Ion Currents...
INFO:    [03/10/2023 18:37:30] -> Releasing Raw Files...
INFO:    [03/10/2023 18:37:30] -> Machine Learning...
INFO:    [03/10/2023 18:38:25] -> Initializing HTRMS...
INFO:    [03/10/2023 18:38:25] -> Releasing Run Resources...
INFO:    [03/10/2023 18:38:27] -> Calculating Qvalues...
INFO:    [03/10/2023 18:38:28] -> Unique precursors: 92,908 of 124,933 | modified peptides: 82,873 of 110,346 | peptides: 74,626 of 95,110 |  protein groups: 7,006 (Qvalue <= 0.01) [20230809_AST1_EVO5_ZY_Hela_SCP_EvoCHIP_20Cells_40SPD_8Th12ms_03.raw]
INFO:    [03/10/2023 18:38:28] -> Calibration successful
INFO:    [03/10/2023 18:38:28] -> Collapsing Search Tree...
INFO:    [03/10/2023 18:38:28] -> Processed in 2.08m
INFO:    [03/10/2023 18:38:28] -> Initializing QC...
INFO:    [03/10/2023 18:38:28] -> Determining Calibration Parameter...
INFO:    [03/10/2023 18:38:28] -> Assigning ML Features...
INFO:    [03/10/2023 18:38:28] -> Generating Decoys...
INFO:    [03/10/2023 18:38:29] -> Extracting Ion Currents...
INFO:    [03/10/2023 18:39:35] -> Releasing Raw Files...
INFO:    [03/10/2023 18:39:35] -> Machine Learning...
INFO:    [03/10/2023 18:40:33] -> Initializing HTRMS...
INFO:    [03/10/2023 18:40:33] -> Releasing Run Resources...
INFO:    [03/10/2023 18:40:35] -> Calculating Qvalues...
INFO:    [03/10/2023 18:40:36] -> Unique precursors: 101,898 of 124,933 | modified peptides: 90,768 of 110,346 | peptides: 80,122 of 95,110 |  protein groups: 7,115 (Qvalue <= 0.01) [20230809_AST1_EVO5_ZY_Hela_SCP_EvoCHIP_20Cells_40SPD_8Th12ms_04.raw]
INFO:    [03/10/2023 18:40:36] -> Calibration successful
INFO:    [03/10/2023 18:40:36] -> Collapsing Search Tree...
INFO:    [03/10/2023 18:40:36] -> Processed in 2.14m
INFO:    [03/10/2023 18:40:36] -> Normalizing Cscores...
INFO:    [03/10/2023 18:40:37] -> Initializing Protein Groups...
INFO:    [03/10/2023 18:41:23] -> Correcting Interferences...
INFO:    [03/10/2023 18:44:03] -> Calculating Global CVs
INFO:    [03/10/2023 18:44:07] -> Calculating Precursor Quantities...
INFO:    [03/10/2023 18:44:07] -> Normalizing Quantification...
INFO:    [03/10/2023 18:44:07] -> Cross-run normalization disabled!
INFO:    [03/10/2023 18:44:07] -> Calculating Global CVs
INFO:    [03/10/2023 18:44:11] -> Calculating Condition CVs
INFO:    [03/10/2023 18:44:17] -> Excluding Library Duplicates...
INFO:    [03/10/2023 18:44:17] -> Calculating Global CVs
INFO:    [03/10/2023 18:44:21] -> Building Protein Groups...
INFO:    [03/10/2023 18:44:55] -> Calculating Run-Wise Protein Group FDR...
INFO:    [03/10/2023 18:45:05] -> Annotating Protein Single Hits...
INFO:    [03/10/2023 18:45:08] -> Calculating Global CVs
INFO:    [03/10/2023 18:45:11] -> Updating Identification Counts...
INFO:    [03/10/2023 18:45:21] -> Resetting existing imputation...
INFO:    [03/10/2023 18:45:22] -> Calculating Protein Quantities...
INFO:    [03/10/2023 18:45:24] -> Calculating Protein Quantities...
INFO:    [03/10/2023 18:45:24] -> Calculating MaxLFQ Protein Quantities...
INFO:    [03/10/2023 18:45:56] -> Collapsing PTM-Locations...
INFO:    [03/10/2023 18:45:56] -> Creating Protein Map...
INFO:    [03/10/2023 18:45:56] -> Compiling Run Summary Information...
INFO:    [03/10/2023 18:45:56] -> Running Post Analysis Processes...
INFO:    [03/10/2023 18:46:58] -> Saving Qc Data...
INFO:    [03/10/2023 18:47:04] -> Generating Output
INFO:    [03/10/2023 18:47:04] -> Generating Experiment Report
INFO:    [03/10/2023 18:51:06] -> SCP_Phos_Report_BGS Factory Report (Normal).tsv
INFO:    [03/10/2023 18:51:06] -> Generating RT Recalibration Report
INFO:    [03/10/2023 18:51:06] -> 20230809_AST1_EVO5_ZY_Hela_SCP_EvoCHIP_1Cell_40SPD_4Th6ms_01.raw_01_iRTCalibration.tsv
INFO:    [03/10/2023 18:51:06] -> 20230809_AST1_EVO5_ZY_Hela_SCP_EvoCHIP_1Cell_40SPD_4Th6ms_02.raw_02_iRTCalibration.tsv
INFO:    [03/10/2023 18:51:06] -> 20230809_AST1_EVO5_ZY_Hela_SCP_EvoCHIP_1Cell_40SPD_4Th6ms_03.raw_03_iRTCalibration.tsv
INFO:    [03/10/2023 18:51:06] -> 20230809_AST1_EVO5_ZY_Hela_SCP_EvoCHIP_1Cell_40SPD_4Th6ms_04.raw_04_iRTCalibration.tsv
INFO:    [03/10/2023 18:51:06] -> 20230809_AST1_EVO5_ZY_Hela_SCP_EvoCHIP_1Cell_40SPD_4Th6ms_05.raw_05_iRTCalibration.tsv
INFO:    [03/10/2023 18:51:06] -> 20230809_AST1_EVO5_ZY_Hela_SCP_EvoCHIP_1Cell_40SPD_4Th6ms_06.raw_06_iRTCalibration.tsv
INFO:    [03/10/2023 18:51:06] -> 20230809_AST1_EVO5_ZY_Hela_SCP_EvoCHIP_1Cell_40SPD_4Th6ms_07.raw_07_iRTCalibration.tsv
INFO:    [03/10/2023 18:51:06] -> 20230809_AST1_EVO5_ZY_Hela_SCP_EvoCHIP_1Cell_40SPD_4Th6ms_08.raw_08_iRTCalibration.tsv
INFO:    [03/10/2023 18:51:06] -> 20230809_AST1_EVO5_ZY_Hela_SCP_EvoCHIP_1Cell_40SPD_4Th6ms_09.raw_09_iRTCalibration.tsv
INFO:    [03/10/2023 18:51:06] -> 20230809_AST1_EVO5_ZY_Hela_SCP_EvoCHIP_1Cell_40SPD_4Th6ms_10.raw_10_iRTCalibration.tsv
INFO:    [03/10/2023 18:51:06] -> 20230809_AST1_EVO5_ZY_Hela_SCP_EvoCHIP_1Cell_40SPD_4Th6ms_11.raw_11_iRTCalibration.tsv
INFO:    [03/10/2023 18:51:06] -> 20230809_AST1_EVO5_ZY_Hela_SCP_EvoCHIP_1Cell_40SPD_4Th6ms_12.raw_12_iRTCalibration.tsv
INFO:    [03/10/2023 18:51:06] -> 20230809_AST1_EVO5_ZY_Hela_SCP_EvoCHIP_20Cells_40SPD_2Th3ms_01.raw_13_iRTCalibration.tsv
INFO:    [03/10/2023 18:51:06] -> 20230809_AST1_EVO5_ZY_Hela_SCP_EvoCHIP_20Cells_40SPD_2Th3ms_02.raw_14_iRTCalibration.tsv
INFO:    [03/10/2023 18:51:06] -> 20230809_AST1_EVO5_ZY_Hela_SCP_EvoCHIP_20Cells_40SPD_2Th3ms_03.raw_15_iRTCalibration.tsv
INFO:    [03/10/2023 18:51:06] -> 20230809_AST1_EVO5_ZY_Hela_SCP_EvoCHIP_20Cells_40SPD_2Th3ms_04.raw_16_iRTCalibration.tsv
INFO:    [03/10/2023 18:51:06] -> 20230809_AST1_EVO5_ZY_Hela_SCP_EvoCHIP_20Cells_40SPD_4Th6ms_01.raw_17_iRTCalibration.tsv
INFO:    [03/10/2023 18:51:06] -> 20230809_AST1_EVO5_ZY_Hela_SCP_EvoCHIP_20Cells_40SPD_4Th6ms_02.raw_18_iRTCalibration.tsv
INFO:    [03/10/2023 18:51:06] -> 20230809_AST1_EVO5_ZY_Hela_SCP_EvoCHIP_20Cells_40SPD_4Th6ms_03.raw_19_iRTCalibration.tsv
INFO:    [03/10/2023 18:51:06] -> 20230809_AST1_EVO5_ZY_Hela_SCP_EvoCHIP_20Cells_40SPD_4Th6ms_04.raw_20_iRTCalibration.tsv
INFO:    [03/10/2023 18:51:06] -> 20230809_AST1_EVO5_ZY_Hela_SCP_EvoCHIP_20Cells_40SPD_8Th12ms_01.raw_21_iRTCalibration.tsv
INFO:    [03/10/2023 18:51:06] -> 20230809_AST1_EVO5_ZY_Hela_SCP_EvoCHIP_20Cells_40SPD_8Th12ms_02.raw_22_iRTCalibration.tsv
INFO:    [03/10/2023 18:51:06] -> 20230809_AST1_EVO5_ZY_Hela_SCP_EvoCHIP_20Cells_40SPD_8Th12ms_03.raw_23_iRTCalibration.tsv
INFO:    [03/10/2023 18:51:06] -> 20230809_AST1_EVO5_ZY_Hela_SCP_EvoCHIP_20Cells_40SPD_8Th12ms_04.raw_24_iRTCalibration.tsv
INFO:    [03/10/2023 18:51:06] -> Generating Run Meta Report
INFO:    [03/10/2023 18:51:10] -> 20230809_AST1_EVO5_ZY_Hela_SCP_EvoCHIP_1Cell_40SPD_4Th6ms_01.raw_01_RunOverview.tsv
INFO:    [03/10/2023 18:51:10] -> 20230809_AST1_EVO5_ZY_Hela_SCP_EvoCHIP_1Cell_40SPD_4Th6ms_02.raw_02_RunOverview.tsv
INFO:    [03/10/2023 18:51:10] -> 20230809_AST1_EVO5_ZY_Hela_SCP_EvoCHIP_1Cell_40SPD_4Th6ms_03.raw_03_RunOverview.tsv
INFO:    [03/10/2023 18:51:10] -> 20230809_AST1_EVO5_ZY_Hela_SCP_EvoCHIP_1Cell_40SPD_4Th6ms_04.raw_04_RunOverview.tsv
INFO:    [03/10/2023 18:51:10] -> 20230809_AST1_EVO5_ZY_Hela_SCP_EvoCHIP_1Cell_40SPD_4Th6ms_05.raw_05_RunOverview.tsv
INFO:    [03/10/2023 18:51:10] -> 20230809_AST1_EVO5_ZY_Hela_SCP_EvoCHIP_1Cell_40SPD_4Th6ms_06.raw_06_RunOverview.tsv
INFO:    [03/10/2023 18:51:10] -> 20230809_AST1_EVO5_ZY_Hela_SCP_EvoCHIP_1Cell_40SPD_4Th6ms_07.raw_07_RunOverview.tsv
INFO:    [03/10/2023 18:51:10] -> 20230809_AST1_EVO5_ZY_Hela_SCP_EvoCHIP_1Cell_40SPD_4Th6ms_08.raw_08_RunOverview.tsv
INFO:    [03/10/2023 18:51:10] -> 20230809_AST1_EVO5_ZY_Hela_SCP_EvoCHIP_1Cell_40SPD_4Th6ms_09.raw_09_RunOverview.tsv
INFO:    [03/10/2023 18:51:10] -> 20230809_AST1_EVO5_ZY_Hela_SCP_EvoCHIP_1Cell_40SPD_4Th6ms_10.raw_10_RunOverview.tsv
INFO:    [03/10/2023 18:51:10] -> 20230809_AST1_EVO5_ZY_Hela_SCP_EvoCHIP_1Cell_40SPD_4Th6ms_11.raw_11_RunOverview.tsv
INFO:    [03/10/2023 18:51:10] -> 20230809_AST1_EVO5_ZY_Hela_SCP_EvoCHIP_1Cell_40SPD_4Th6ms_12.raw_12_RunOverview.tsv
INFO:    [03/10/2023 18:51:10] -> 20230809_AST1_EVO5_ZY_Hela_SCP_EvoCHIP_20Cells_40SPD_2Th3ms_01.raw_13_RunOverview.tsv
INFO:    [03/10/2023 18:51:10] -> 20230809_AST1_EVO5_ZY_Hela_SCP_EvoCHIP_20Cells_40SPD_2Th3ms_02.raw_14_RunOverview.tsv
INFO:    [03/10/2023 18:51:10] -> 20230809_AST1_EVO5_ZY_Hela_SCP_EvoCHIP_20Cells_40SPD_2Th3ms_03.raw_15_RunOverview.tsv
INFO:    [03/10/2023 18:51:10] -> 20230809_AST1_EVO5_ZY_Hela_SCP_EvoCHIP_20Cells_40SPD_2Th3ms_04.raw_16_RunOverview.tsv
INFO:    [03/10/2023 18:51:10] -> 20230809_AST1_EVO5_ZY_Hela_SCP_EvoCHIP_20Cells_40SPD_4Th6ms_01.raw_17_RunOverview.tsv
INFO:    [03/10/2023 18:51:10] -> 20230809_AST1_EVO5_ZY_Hela_SCP_EvoCHIP_20Cells_40SPD_4Th6ms_02.raw_18_RunOverview.tsv
INFO:    [03/10/2023 18:51:10] -> 20230809_AST1_EVO5_ZY_Hela_SCP_EvoCHIP_20Cells_40SPD_4Th6ms_03.raw_19_RunOverview.tsv
INFO:    [03/10/2023 18:51:10] -> 20230809_AST1_EVO5_ZY_Hela_SCP_EvoCHIP_20Cells_40SPD_4Th6ms_04.raw_20_RunOverview.tsv
INFO:    [03/10/2023 18:51:10] -> 20230809_AST1_EVO5_ZY_Hela_SCP_EvoCHIP_20Cells_40SPD_8Th12ms_01.raw_21_RunOverview.tsv
INFO:    [03/10/2023 18:51:10] -> 20230809_AST1_EVO5_ZY_Hela_SCP_EvoCHIP_20Cells_40SPD_8Th12ms_02.raw_22_RunOverview.tsv
INFO:    [03/10/2023 18:51:10] -> 20230809_AST1_EVO5_ZY_Hela_SCP_EvoCHIP_20Cells_40SPD_8Th12ms_03.raw_23_RunOverview.tsv
INFO:    [03/10/2023 18:51:10] -> 20230809_AST1_EVO5_ZY_Hela_SCP_EvoCHIP_20Cells_40SPD_8Th12ms_04.raw_24_RunOverview.tsv
INFO:    [03/10/2023 18:51:10] -> Generating Post Analysis Reports
INFO:    [03/10/2023 18:51:17] -> SCP_Phos_AnalyisOverview.txt
INFO:    [03/10/2023 18:51:17] -> ProteinFDR-Histogram.pdf
INFO:    [03/10/2023 18:51:17] -> Candidates.tsv
INFO:    [03/10/2023 18:51:17] -> VolcanoPlot.pdf
INFO:    [03/10/2023 18:51:17] -> Heatmap.png
INFO:    [03/10/2023 18:51:17] -> Generating Normalization Report
INFO:    [03/10/2023 18:51:17] -> Generating Condition Setup Report
INFO:    [03/10/2023 18:51:17] -> SCP_Phos_ConditionSetup.tsv
INFO:    [03/10/2023 18:51:17] -> Generating Memory Consumption Report
INFO:    [03/10/2023 18:51:17] -> SCP_Phos_MemoryConsumption.tsv
INFO:    [03/10/2023 18:51:17] -> Generating Experiment Settings Report
[END-LOG]
