# Supplementary material for: Enhanced sensitivity and scalability with a Chip-Tip workflow enables deep single-cell proteomics
Source: Nat Methods. 2025 Jan 16;22(3):499–509. doi: 10.1038/s41592-024-02558-2 (PMC11903336; doi:10.1038/s41592-024-02558-2)
Supplement: Supplementary file 4 — Analysis log files and settings files from Spectronaut and DIA-NN. [file 41592_2024_2558_MOESM4_ESM.zip › SD1/CombinedFiles/SCP_EvoCHIP_HeLa_1Cell_8Th_6xR_AnalysisLog.txt]

INFO:    [15/08/2023 23.14.58] -> Initializing Pipeline...
INFO:    [15/08/2023 23.14.58] -> Preprocessing Run #1 of 6...
INFO:    [15/08/2023 23.14.58] -> Searching DIA with Pulsar...
INFO:    [15/08/2023 23.14.59] -> Initialize Pipeline...
INFO:    [15/08/2023 23.14.59] -> Initialize Pipeline
INFO:    [15/08/2023 23.15.03] -> Initialize Pipeline...
INFO:    [15/08/2023 23.15.03] -> Creating Experiment Environment
INFO:    [15/08/2023 23.15.03] -> SuperRun 1/6: Initializing (20230809_AST1_EVO5_ZY_Hela_SCP_EvoCHIP_1Cell_40SPD_8Th12ms_01.raw)
INFO:    [15/08/2023 23.15.03] -> Run 1/6: Organizing Data from Run
INFO:    [15/08/2023 23.15.03] -> Run 1/6: Creating Calibration Search Space...
INFO:    [15/08/2023 23.15.04] -> Run 1/6: Creating Search Space...
INFO:    [15/08/2023 23.15.04] -> Size of search space [MB]: 0
INFO:    [15/08/2023 23.15.04] -> Number of IMPGs in search space: 0
INFO:    [15/08/2023 23.15.04] -> Run 1/6: MS2 Index Generation
INFO:    [15/08/2023 23.15.06] -> MS2 Index Generation Time: 1.6s
INFO:    [15/08/2023 23.15.06] -> Run 1/6: Method-Specific Pre-Processing...
INFO:    [15/08/2023 23.15.07] -> Initializing...
INFO:    [15/08/2023 23.15.56] -> Finalizing HTRMS File...
INFO:    [15/08/2023 23.18.05] -> Processed in 3m
INFO:    [15/08/2023 23.18.07] -> Done
INFO:    [15/08/2023 23.18.07] -> Run 1/6: Process Raw File...
INFO:    [15/08/2023 23.18.48] -> Run 1/6: Preparing Partitions...
INFO:    [15/08/2023 23.18.48] -> Part 1/1 - Run 1/6: Preparing Calibration Searches...
INFO:    [15/08/2023 23.18.50] -> Part 1/1 - Run 1/6: First Pass Calibration Search...
INFO:    [15/08/2023 23.18.57] -> Part 1/1 - Run 1/6: Calibration Search...
INFO:    [15/08/2023 23.19.34] -> The number of PSMs identified during calibration with FDR <= 0.01 is 5901 [37.3s]
INFO:    [15/08/2023 23.20.09] -> Part 1/1 - Run 1/6: Preparing Main Search...
INFO:    [15/08/2023 23.20.11] -> Part 1/1 - Run 1/6: Main Search...
INFO:    [15/08/2023 23.24.01] -> Extracting 132844 MS1 XICs
INFO:    [15/08/2023 23.24.53] -> Run 1/6: Cleaning Up Run..
INFO:    [15/08/2023 23.24.53] -> SuperRun 2/6: Initializing (20230809_AST1_EVO5_ZY_Hela_SCP_EvoCHIP_1Cell_40SPD_8Th12ms_02.raw)
INFO:    [15/08/2023 23.24.53] -> Run 2/6: Organizing Data from Run
INFO:    [15/08/2023 23.24.53] -> Run 2/6: Creating Calibration Search Space...
INFO:    [15/08/2023 23.24.53] -> Run 2/6: Creating Search Space...
INFO:    [15/08/2023 23.24.53] -> Size of search space [MB]: 0
INFO:    [15/08/2023 23.24.53] -> Number of IMPGs in search space: 0
INFO:    [15/08/2023 23.24.53] -> Run 2/6: MS2 Index Generation
INFO:    [15/08/2023 23.24.54] -> MS2 Index Generation Time: 1.61s
INFO:    [15/08/2023 23.24.54] -> Run 2/6: Method-Specific Pre-Processing...
INFO:    [15/08/2023 23.24.56] -> Initializing...
INFO:    [15/08/2023 23.25.45] -> Finalizing HTRMS File...
INFO:    [15/08/2023 23.27.57] -> Processed in 3m
INFO:    [15/08/2023 23.27.59] -> Done
INFO:    [15/08/2023 23.27.59] -> Run 2/6: Process Raw File...
INFO:    [15/08/2023 23.28.50] -> Run 2/6: Preparing Partitions...
INFO:    [15/08/2023 23.28.50] -> Part 1/1 - Run 2/6: Preparing Calibration Searches...
INFO:    [15/08/2023 23.28.52] -> Part 1/1 - Run 2/6: First Pass Calibration Search...
INFO:    [15/08/2023 23.29.00] -> Part 1/1 - Run 2/6: Calibration Search...
INFO:    [15/08/2023 23.29.22] -> The number of PSMs identified during calibration with FDR <= 0.01 is 5760 [22s]
INFO:    [15/08/2023 23.29.24] -> Part 1/1 - Run 2/6: Preparing Main Search...
INFO:    [15/08/2023 23.29.26] -> Part 1/1 - Run 2/6: Main Search...
INFO:    [15/08/2023 23.34.54] -> Extracting 179442 MS1 XICs
INFO:    [15/08/2023 23.36.01] -> Run 2/6: Cleaning Up Run..
INFO:    [15/08/2023 23.36.01] -> SuperRun 3/6: Initializing (20230809_AST1_EVO5_ZY_Hela_SCP_EvoCHIP_1Cell_40SPD_8Th12ms_03.raw)
INFO:    [15/08/2023 23.36.01] -> Run 3/6: Organizing Data from Run
INFO:    [15/08/2023 23.36.01] -> Run 3/6: Creating Calibration Search Space...
INFO:    [15/08/2023 23.36.01] -> Run 3/6: Creating Search Space...
INFO:    [15/08/2023 23.36.01] -> Size of search space [MB]: 0
INFO:    [15/08/2023 23.36.01] -> Number of IMPGs in search space: 0
INFO:    [15/08/2023 23.36.01] -> Run 3/6: MS2 Index Generation
INFO:    [15/08/2023 23.36.02] -> MS2 Index Generation Time: 1.61s
INFO:    [15/08/2023 23.36.02] -> Run 3/6: Method-Specific Pre-Processing...
INFO:    [15/08/2023 23.36.03] -> Initializing...
INFO:    [15/08/2023 23.36.54] -> Finalizing HTRMS File...
INFO:    [15/08/2023 23.39.14] -> Processed in 3.2m
INFO:    [15/08/2023 23.39.15] -> Done
INFO:    [15/08/2023 23.39.15] -> Run 3/6: Process Raw File...
INFO:    [15/08/2023 23.39.58] -> Run 3/6: Preparing Partitions...
INFO:    [15/08/2023 23.39.58] -> Part 1/1 - Run 3/6: Preparing Calibration Searches...
INFO:    [15/08/2023 23.40.00] -> Part 1/1 - Run 3/6: First Pass Calibration Search...
INFO:    [15/08/2023 23.40.06] -> Part 1/1 - Run 3/6: Calibration Search...
INFO:    [15/08/2023 23.40.30] -> The number of PSMs identified during calibration with FDR <= 0.01 is 5850 [24.5s]
INFO:    [15/08/2023 23.41.07] -> Part 1/1 - Run 3/6: Preparing Main Search...
INFO:    [15/08/2023 23.41.08] -> Part 1/1 - Run 3/6: Main Search...
INFO:    [15/08/2023 23.44.16] -> Extracting 107021 MS1 XICs
INFO:    [15/08/2023 23.44.59] -> Run 3/6: Cleaning Up Run..
INFO:    [15/08/2023 23.44.59] -> SuperRun 4/6: Initializing (20230809_AST1_EVO5_ZY_Hela_SCP_EvoCHIP_1Cell_40SPD_8Th12ms_04.raw)
INFO:    [15/08/2023 23.44.59] -> Run 4/6: Organizing Data from Run
INFO:    [15/08/2023 23.44.59] -> Run 4/6: Creating Calibration Search Space...
INFO:    [15/08/2023 23.45.00] -> Run 4/6: Creating Search Space...
INFO:    [15/08/2023 23.45.00] -> Size of search space [MB]: 0
INFO:    [15/08/2023 23.45.00] -> Number of IMPGs in search space: 0
INFO:    [15/08/2023 23.45.00] -> Run 4/6: MS2 Index Generation
INFO:    [15/08/2023 23.45.01] -> MS2 Index Generation Time: 1.73s
INFO:    [15/08/2023 23.45.01] -> Run 4/6: Method-Specific Pre-Processing...
INFO:    [15/08/2023 23.45.02] -> Initializing...
INFO:    [15/08/2023 23.45.53] -> Finalizing HTRMS File...
INFO:    [15/08/2023 23.48.14] -> Processed in 3.2m
INFO:    [15/08/2023 23.48.16] -> Done
INFO:    [15/08/2023 23.48.16] -> Run 4/6: Process Raw File...
INFO:    [15/08/2023 23.49.00] -> Run 4/6: Preparing Partitions...
INFO:    [15/08/2023 23.49.00] -> Part 1/1 - Run 4/6: Preparing Calibration Searches...
INFO:    [15/08/2023 23.49.02] -> Part 1/1 - Run 4/6: First Pass Calibration Search...
INFO:    [15/08/2023 23.49.08] -> Part 1/1 - Run 4/6: Calibration Search...
INFO:    [15/08/2023 23.49.20] -> The number of PSMs identified during calibration with FDR <= 0.01 is 3006 [11.5s]
INFO:    [15/08/2023 23.49.22] -> Part 1/1 - Run 4/6: Preparing Main Search...
INFO:    [15/08/2023 23.49.24] -> Part 1/1 - Run 4/6: Main Search...
INFO:    [15/08/2023 23.52.38] -> Extracting 166242 MS1 XICs
INFO:    [15/08/2023 23.53.39] -> Run 4/6: Cleaning Up Run..
INFO:    [15/08/2023 23.53.39] -> SuperRun 5/6: Initializing (20230809_AST1_EVO5_ZY_Hela_SCP_EvoCHIP_1Cell_40SPD_8Th12ms_05.raw)
INFO:    [15/08/2023 23.53.39] -> Run 5/6: Organizing Data from Run
INFO:    [15/08/2023 23.53.39] -> Run 5/6: Creating Calibration Search Space...
INFO:    [15/08/2023 23.53.39] -> Run 5/6: Creating Search Space...
INFO:    [15/08/2023 23.53.39] -> Size of search space [MB]: 0
INFO:    [15/08/2023 23.53.39] -> Number of IMPGs in search space: 0
INFO:    [15/08/2023 23.53.39] -> Run 5/6: MS2 Index Generation
INFO:    [15/08/2023 23.53.41] -> MS2 Index Generation Time: 2.11s
INFO:    [15/08/2023 23.53.41] -> Run 5/6: Method-Specific Pre-Processing...
INFO:    [15/08/2023 23.53.41] -> Initializing...
INFO:    [15/08/2023 23.56.20] -> Finalizing HTRMS File...
INFO:    [15/08/2023 23.58.55] -> Processed in 5.2m
INFO:    [15/08/2023 23.58.57] -> Done
INFO:    [15/08/2023 23.58.57] -> Run 5/6: Process Raw File...
INFO:    [15/08/2023 23.59.36] -> Run 5/6: Preparing Partitions...
INFO:    [15/08/2023 23.59.36] -> Part 1/1 - Run 5/6: Preparing Calibration Searches...
INFO:    [15/08/2023 23.59.38] -> Part 1/1 - Run 5/6: First Pass Calibration Search...
INFO:    [15/08/2023 23.59.45] -> Part 1/1 - Run 5/6: Calibration Search...
INFO:    [15/08/2023 23.59.56] -> The number of PSMs identified during calibration with FDR <= 0.01 is 4338 [11.7s]
INFO:    [16/08/2023 00.00.00] -> Part 1/1 - Run 5/6: Preparing Main Search...
INFO:    [16/08/2023 00.00.02] -> Part 1/1 - Run 5/6: Main Search...
INFO:    [16/08/2023 00.03.57] -> Extracting 227093 MS1 XICs
INFO:    [16/08/2023 00.05.14] -> Run 5/6: Cleaning Up Run..
INFO:    [16/08/2023 00.05.14] -> SuperRun 6/6: Initializing (20230809_AST1_EVO5_ZY_Hela_SCP_EvoCHIP_1Cell_40SPD_8Th12ms_06.raw)
INFO:    [16/08/2023 00.05.14] -> Run 6/6: Organizing Data from Run
INFO:    [16/08/2023 00.05.14] -> Run 6/6: Creating Calibration Search Space...
INFO:    [16/08/2023 00.05.14] -> Run 6/6: Creating Search Space...
INFO:    [16/08/2023 00.05.14] -> Size of search space [MB]: 0
INFO:    [16/08/2023 00.05.14] -> Number of IMPGs in search space: 0
INFO:    [16/08/2023 00.05.14] -> Run 6/6: MS2 Index Generation
INFO:    [16/08/2023 00.05.16] -> MS2 Index Generation Time: 1.71s
INFO:    [16/08/2023 00.05.16] -> Run 6/6: Method-Specific Pre-Processing...
INFO:    [16/08/2023 00.05.16] -> Initializing...
INFO:    [16/08/2023 00.08.15] -> Finalizing HTRMS File...
INFO:    [16/08/2023 00.10.47] -> Processed in 5.5m
INFO:    [16/08/2023 00.10.51] -> Done
INFO:    [16/08/2023 00.10.51] -> Run 6/6: Process Raw File...
INFO:    [16/08/2023 00.11.44] -> Run 6/6: Preparing Partitions...
INFO:    [16/08/2023 00.11.44] -> Part 1/1 - Run 6/6: Preparing Calibration Searches...
INFO:    [16/08/2023 00.11.46] -> Part 1/1 - Run 6/6: First Pass Calibration Search...
INFO:    [16/08/2023 00.11.54] -> Part 1/1 - Run 6/6: Calibration Search...
INFO:    [16/08/2023 00.12.24] -> The number of PSMs identified during calibration with FDR <= 0.01 is 7465 [29.9s]
INFO:    [16/08/2023 00.12.27] -> Part 1/1 - Run 6/6: Preparing Main Search...
INFO:    [16/08/2023 00.12.29] -> Part 1/1 - Run 6/6: Main Search...
INFO:    [16/08/2023 00.17.32] -> Extracting 143483 MS1 XICs
INFO:    [16/08/2023 00.18.23] -> Run 6/6: Cleaning Up Run..
INFO:    [16/08/2023 00.18.31] -> Remove Aborted Runs (if any) from the Experiment...
INFO:    [16/08/2023 00.18.31] -> Score Post-Processing
INFO:    [16/08/2023 00.20.18] -> Score Post-Processing: 1.78m
INFO:    [16/08/2023 00.20.18] -> PSM FDR...
INFO:    [16/08/2023 00.20.43] -> PSM FDR: 24.67s
INFO:    [16/08/2023 00.20.43] -> Converting to non-redundant data structure...
INFO:    [16/08/2023 00.20.50] -> Performing Peptide FDR...
INFO:    [16/08/2023 00.20.51] -> Performing Protein Inference...
INFO:    [16/08/2023 00.20.52] -> Performing Protein FDR...
INFO:    [16/08/2023 00.20.52] -> Calculating Result Values at Run and Experiment Level...
INFO:    [16/08/2023 00.20.57] -> Pulsar identified 178023 PSMs, 15007 stripped sequences, 16960 peptide precursors, 2227 protein groups.
INFO:    [16/08/2023 00.20.57] -> Selecting Data For Quantification...
INFO:    [16/08/2023 00.20.57] -> Calculating Quantities...
INFO:    [16/08/2023 00.21.01] -> Calculating Protein Group Quantities using MaxLFQ Algorithm...
INFO:    [16/08/2023 00.21.06] -> Collapsing PTM-Locations...
INFO:    [16/08/2023 00.21.06] -> Summarizing Fractions...
INFO:    [16/08/2023 00.21.07] -> Identifying Calibration Peptides...
INFO:    [16/08/2023 00.21.07] -> iRT Calibration...
INFO:    [16/08/2023 00.21.12] -> Performing directDIA+ search...
INFO:    [16/08/2023 00.22.26] -> Generating directDIA+ search space
INFO:    [16/08/2023 00.27.46] -> directDIA+ search: 20230809_AST1_EVO5_ZY_Hela_SCP_EvoCHIP_1Cell_40SPD_8Th12ms_01.raw
INFO:    [16/08/2023 00.30.17] -> directDIA+ search: 20230809_AST1_EVO5_ZY_Hela_SCP_EvoCHIP_1Cell_40SPD_8Th12ms_02.raw
INFO:    [16/08/2023 00.32.50] -> directDIA+ search: 20230809_AST1_EVO5_ZY_Hela_SCP_EvoCHIP_1Cell_40SPD_8Th12ms_03.raw
INFO:    [16/08/2023 00.35.02] -> directDIA+ search: 20230809_AST1_EVO5_ZY_Hela_SCP_EvoCHIP_1Cell_40SPD_8Th12ms_04.raw
INFO:    [16/08/2023 00.37.26] -> directDIA+ search: 20230809_AST1_EVO5_ZY_Hela_SCP_EvoCHIP_1Cell_40SPD_8Th12ms_05.raw
INFO:    [16/08/2023 00.39.59] -> directDIA+ search: 20230809_AST1_EVO5_ZY_Hela_SCP_EvoCHIP_1Cell_40SPD_8Th12ms_06.raw
INFO:    [16/08/2023 00.42.53] -> Performing  directDIA+  Post Processing...
INFO:    [16/08/2023 00.42.58] -> Writing experiment store..
INFO:    [16/08/2023 00.43.10] -> Assigning iRT Source...
INFO:    [16/08/2023 00.43.10] -> Calculating iRT...
INFO:    [16/08/2023 00.43.10] -> Summarizing Identifications
INFO:    [16/08/2023 00.43.48] -> Identifiying Significant Precursors...
INFO:    [16/08/2023 00.43.54] -> Predicting Ion Mobility
INFO:    [16/08/2023 00.44.07] -> Calculating Median iRT
INFO:    [16/08/2023 00.44.08] -> Building BGS Protein Grouping...
INFO:    [16/08/2023 00.44.08] -> Digesting Fasta...
INFO:    [16/08/2023 00.44.08] -> Annotating Proteins...
INFO:    [16/08/2023 00.44.09] -> Grouping Proteins...
INFO:    [16/08/2023 00.44.09] -> Calculating Run Summary Statistics...
INFO:    [16/08/2023 00.44.19] -> Building Consensus Fragment Spectra...
INFO:    [16/08/2023 00.44.33] -> Selecting best fragment ions
INFO:    [16/08/2023 00.45.35] -> Cleaning Up Experiment...
INFO:    [16/08/2023 00.45.36] -> Initializing Experiment...
INFO:    [16/08/2023 00.45.36] -> Loading Spectral Libraries...
INFO:    [16/08/2023 00.45.55] -> Initialize Scoring...
INFO:    [16/08/2023 00.45.55] -> Generating Scan Map...
INFO:    [16/08/2023 00.45.55] -> Initializing Workpackages...
INFO:    [16/08/2023 00.45.55] -> Performing Basic Calibration...
INFO:    [16/08/2023 00.45.56] -> Calibration successful
INFO:    [16/08/2023 00.45.56] -> Identifying Calibration Peptides...
INFO:    [16/08/2023 00.45.56] -> Calibration successful
INFO:    [16/08/2023 00.45.56] -> Correcting Gradient Fine Structure...
INFO:    [16/08/2023 00.45.58] -> Initializing Pipeline...
INFO:    [16/08/2023 00.45.58] -> Preprocessing Run #1 of 6...
INFO:    [16/08/2023 00.45.58] -> Initialize Scoring...
INFO:    [16/08/2023 00.45.58] -> Extracting Ion Currents...
INFO:    [16/08/2023 00.46.13] -> Machine Learning...
INFO:    [16/08/2023 00.46.14] -> Pipeline executed in 15.77s - Current Experiment had 0 Warnings and 0 Errors.
INFO:    [16/08/2023 00.46.15] -> Calibration successful
INFO:    [16/08/2023 00.46.18] -> Initializing Pipeline...
INFO:    [16/08/2023 00.46.18] -> Preprocessing Run #1 of 6...
INFO:    [16/08/2023 00.46.18] -> Initialize Scoring...
INFO:    [16/08/2023 00.46.18] -> Extracting Ion Currents...
INFO:    [16/08/2023 00.46.28] -> Machine Learning...
INFO:    [16/08/2023 00.46.31] -> Pipeline executed in 12.41s - Current Experiment had 0 Warnings and 0 Errors.
INFO:    [16/08/2023 00.46.35] -> Calibration successful
INFO:    [16/08/2023 00.46.35] -> Initialize Scoring...
INFO:    [16/08/2023 00.46.35] -> Preprocessing Run #2 of 6...
INFO:    [16/08/2023 00.46.35] -> Searching DIA with Pulsar...
INFO:    [16/08/2023 00.46.35] -> Initializing Experiment...
INFO:    [16/08/2023 00.46.35] -> Loading Spectral Libraries...
INFO:    [16/08/2023 00.46.35] -> Initialize Scoring...
INFO:    [16/08/2023 00.46.35] -> Generating Scan Map...
INFO:    [16/08/2023 00.46.35] -> Initializing Workpackages...
INFO:    [16/08/2023 00.46.35] -> Performing Basic Calibration...
INFO:    [16/08/2023 00.46.37] -> Calibration successful
INFO:    [16/08/2023 00.46.37] -> Identifying Calibration Peptides...
INFO:    [16/08/2023 00.46.37] -> Calibration successful
INFO:    [16/08/2023 00.46.37] -> Correcting Gradient Fine Structure...
INFO:    [16/08/2023 00.46.39] -> Initializing Pipeline...
INFO:    [16/08/2023 00.46.39] -> Preprocessing Run #2 of 6...
INFO:    [16/08/2023 00.46.39] -> Initialize Scoring...
INFO:    [16/08/2023 00.46.39] -> Extracting Ion Currents...
INFO:    [16/08/2023 00.46.52] -> Machine Learning...
INFO:    [16/08/2023 00.46.53] -> Pipeline executed in 14.13s - Current Experiment had 0 Warnings and 0 Errors.
INFO:    [16/08/2023 00.46.55] -> Calibration successful
INFO:    [16/08/2023 00.46.57] -> Initializing Pipeline...
INFO:    [16/08/2023 00.46.57] -> Preprocessing Run #2 of 6...
INFO:    [16/08/2023 00.46.57] -> Initialize Scoring...
INFO:    [16/08/2023 00.46.57] -> Extracting Ion Currents...
INFO:    [16/08/2023 00.47.08] -> Machine Learning...
INFO:    [16/08/2023 00.47.10] -> Pipeline executed in 12.88s - Current Experiment had 0 Warnings and 0 Errors.
INFO:    [16/08/2023 00.47.13] -> Calibration successful
INFO:    [16/08/2023 00.47.13] -> Initialize Scoring...
INFO:    [16/08/2023 00.47.13] -> Preprocessing Run #3 of 6...
INFO:    [16/08/2023 00.47.13] -> Searching DIA with Pulsar...
INFO:    [16/08/2023 00.47.13] -> Initializing Experiment...
INFO:    [16/08/2023 00.47.13] -> Loading Spectral Libraries...
INFO:    [16/08/2023 00.47.13] -> Initialize Scoring...
INFO:    [16/08/2023 00.47.13] -> Generating Scan Map...
INFO:    [16/08/2023 00.47.13] -> Initializing Workpackages...
INFO:    [16/08/2023 00.47.13] -> Performing Basic Calibration...
INFO:    [16/08/2023 00.47.14] -> Calibration successful
INFO:    [16/08/2023 00.47.14] -> Identifying Calibration Peptides...
INFO:    [16/08/2023 00.47.14] -> Calibration successful
INFO:    [16/08/2023 00.47.14] -> Correcting Gradient Fine Structure...
INFO:    [16/08/2023 00.47.17] -> Initializing Pipeline...
INFO:    [16/08/2023 00.47.17] -> Preprocessing Run #3 of 6...
INFO:    [16/08/2023 00.47.17] -> Initialize Scoring...
INFO:    [16/08/2023 00.47.17] -> Extracting Ion Currents...
INFO:    [16/08/2023 00.47.32] -> Machine Learning...
INFO:    [16/08/2023 00.47.33] -> Pipeline executed in 16.3s - Current Experiment had 0 Warnings and 0 Errors.
INFO:    [16/08/2023 00.47.34] -> Calibration successful
INFO:    [16/08/2023 00.47.37] -> Initializing Pipeline...
INFO:    [16/08/2023 00.47.37] -> Preprocessing Run #3 of 6...
INFO:    [16/08/2023 00.47.37] -> Initialize Scoring...
INFO:    [16/08/2023 00.47.37] -> Extracting Ion Currents...
INFO:    [16/08/2023 00.47.47] -> Machine Learning...
INFO:    [16/08/2023 00.47.50] -> Pipeline executed in 12.77s - Current Experiment had 0 Warnings and 0 Errors.
INFO:    [16/08/2023 00.47.53] -> Calibration successful
INFO:    [16/08/2023 00.47.53] -> Initialize Scoring...
INFO:    [16/08/2023 00.47.53] -> Preprocessing Run #4 of 6...
INFO:    [16/08/2023 00.47.53] -> Searching DIA with Pulsar...
INFO:    [16/08/2023 00.47.53] -> Initializing Experiment...
INFO:    [16/08/2023 00.47.53] -> Loading Spectral Libraries...
INFO:    [16/08/2023 00.47.53] -> Initialize Scoring...
INFO:    [16/08/2023 00.47.53] -> Generating Scan Map...
INFO:    [16/08/2023 00.47.53] -> Initializing Workpackages...
INFO:    [16/08/2023 00.47.53] -> Performing Basic Calibration...
INFO:    [16/08/2023 00.47.54] -> Calibration successful
INFO:    [16/08/2023 00.47.54] -> Identifying Calibration Peptides...
INFO:    [16/08/2023 00.47.54] -> Calibration successful
INFO:    [16/08/2023 00.47.54] -> Correcting Gradient Fine Structure...
INFO:    [16/08/2023 00.47.57] -> Initializing Pipeline...
INFO:    [16/08/2023 00.47.57] -> Preprocessing Run #4 of 6...
INFO:    [16/08/2023 00.47.57] -> Initialize Scoring...
INFO:    [16/08/2023 00.47.57] -> Extracting Ion Currents...
INFO:    [16/08/2023 00.48.12] -> Machine Learning...
INFO:    [16/08/2023 00.48.13] -> Pipeline executed in 16.62s - Current Experiment had 0 Warnings and 0 Errors.
INFO:    [16/08/2023 00.48.15] -> Calibration successful
INFO:    [16/08/2023 00.48.18] -> Initializing Pipeline...
INFO:    [16/08/2023 00.48.18] -> Preprocessing Run #4 of 6...
INFO:    [16/08/2023 00.48.18] -> Initialize Scoring...
INFO:    [16/08/2023 00.48.18] -> Extracting Ion Currents...
INFO:    [16/08/2023 00.48.30] -> Machine Learning...
INFO:    [16/08/2023 00.48.32] -> Pipeline executed in 14.75s - Current Experiment had 0 Warnings and 0 Errors.
INFO:    [16/08/2023 00.48.36] -> Calibration successful
INFO:    [16/08/2023 00.48.36] -> Initialize Scoring...
INFO:    [16/08/2023 00.48.36] -> Preprocessing Run #5 of 6...
INFO:    [16/08/2023 00.48.36] -> Searching DIA with Pulsar...
INFO:    [16/08/2023 00.48.36] -> Initializing Experiment...
INFO:    [16/08/2023 00.48.36] -> Loading Spectral Libraries...
INFO:    [16/08/2023 00.48.36] -> Initialize Scoring...
INFO:    [16/08/2023 00.48.36] -> Generating Scan Map...
INFO:    [16/08/2023 00.48.36] -> Initializing Workpackages...
INFO:    [16/08/2023 00.48.36] -> Performing Basic Calibration...
INFO:    [16/08/2023 00.48.37] -> Calibration successful
INFO:    [16/08/2023 00.48.37] -> Identifying Calibration Peptides...
INFO:    [16/08/2023 00.48.37] -> Calibration successful
INFO:    [16/08/2023 00.48.37] -> Correcting Gradient Fine Structure...
INFO:    [16/08/2023 00.48.40] -> Initializing Pipeline...
INFO:    [16/08/2023 00.48.40] -> Preprocessing Run #5 of 6...
INFO:    [16/08/2023 00.48.40] -> Initialize Scoring...
INFO:    [16/08/2023 00.48.40] -> Extracting Ion Currents...
INFO:    [16/08/2023 00.48.56] -> Machine Learning...
INFO:    [16/08/2023 00.48.57] -> Pipeline executed in 17.14s - Current Experiment had 0 Warnings and 0 Errors.
INFO:    [16/08/2023 00.48.58] -> Calibration successful
INFO:    [16/08/2023 00.49.01] -> Initializing Pipeline...
INFO:    [16/08/2023 00.49.01] -> Preprocessing Run #5 of 6...
INFO:    [16/08/2023 00.49.01] -> Initialize Scoring...
INFO:    [16/08/2023 00.49.01] -> Extracting Ion Currents...
INFO:    [16/08/2023 00.49.12] -> Machine Learning...
INFO:    [16/08/2023 00.49.15] -> Pipeline executed in 13.5s - Current Experiment had 0 Warnings and 0 Errors.
INFO:    [16/08/2023 00.49.18] -> Calibration successful
INFO:    [16/08/2023 00.49.18] -> Initialize Scoring...
INFO:    [16/08/2023 00.49.18] -> Preprocessing Run #6 of 6...
INFO:    [16/08/2023 00.49.18] -> Searching DIA with Pulsar...
INFO:    [16/08/2023 00.49.18] -> Initializing Experiment...
INFO:    [16/08/2023 00.49.18] -> Loading Spectral Libraries...
INFO:    [16/08/2023 00.49.18] -> Initialize Scoring...
INFO:    [16/08/2023 00.49.18] -> Generating Scan Map...
INFO:    [16/08/2023 00.49.18] -> Initializing Workpackages...
INFO:    [16/08/2023 00.49.18] -> Performing Basic Calibration...
INFO:    [16/08/2023 00.49.19] -> Calibration successful
INFO:    [16/08/2023 00.49.19] -> Identifying Calibration Peptides...
INFO:    [16/08/2023 00.49.19] -> Calibration successful
INFO:    [16/08/2023 00.49.19] -> Correcting Gradient Fine Structure...
INFO:    [16/08/2023 00.49.22] -> Initializing Pipeline...
INFO:    [16/08/2023 00.49.22] -> Preprocessing Run #6 of 6...
INFO:    [16/08/2023 00.49.22] -> Initialize Scoring...
INFO:    [16/08/2023 00.49.22] -> Extracting Ion Currents...
INFO:    [16/08/2023 00.49.37] -> Machine Learning...
INFO:    [16/08/2023 00.49.38] -> Pipeline executed in 16.58s - Current Experiment had 0 Warnings and 0 Errors.
INFO:    [16/08/2023 00.49.39] -> Calibration successful
INFO:    [16/08/2023 00.49.42] -> Initializing Pipeline...
INFO:    [16/08/2023 00.49.42] -> Preprocessing Run #6 of 6...
INFO:    [16/08/2023 00.49.42] -> Initialize Scoring...
INFO:    [16/08/2023 00.49.42] -> Extracting Ion Currents...
INFO:    [16/08/2023 00.49.52] -> Machine Learning...
INFO:    [16/08/2023 00.49.55] -> Pipeline executed in 13.06s - Current Experiment had 0 Warnings and 0 Errors.
INFO:    [16/08/2023 00.49.58] -> Calibration successful
INFO:    [16/08/2023 00.49.58] -> Initialize Scoring...
INFO:    [16/08/2023 00.49.58] -> Initializing QC...
INFO:    [16/08/2023 00.49.58] -> Determining Calibration Parameter...
INFO:    [16/08/2023 00.49.58] -> Assigning ML Features...
INFO:    [16/08/2023 00.49.58] -> Generating Decoys...
INFO:    [16/08/2023 00.50.00] -> Extracting Ion Currents...
INFO:    [16/08/2023 00.50.36] -> Releasing Raw Files...
INFO:    [16/08/2023 00.50.36] -> Machine Learning...
INFO:    [16/08/2023 00.52.23] -> Initializing HTRMS...
INFO:    [16/08/2023 00.52.23] -> Releasing Run Resources...
INFO:    [16/08/2023 00.52.23] -> Calculating Qvalues...
INFO:    [16/08/2023 00.52.23] -> Unique precursors: 31,946 of 33,512 | modified peptides: 29,576 of 30,933 | peptides: 28,301 of 29,539 |  protein groups: 3,480 (Qvalue <= 0.01) [20230809_AST1_EVO5_ZY_Hela_SCP_EvoCHIP_1Cell_40SPD_8Th12ms_01.raw]
INFO:    [16/08/2023 00.52.23] -> Calibration successful
INFO:    [16/08/2023 00.52.23] -> Collapsing Search Tree...
INFO:    [16/08/2023 00.52.23] -> Processed in 2.42m
INFO:    [16/08/2023 00.52.23] -> Initializing QC...
INFO:    [16/08/2023 00.52.23] -> Determining Calibration Parameter...
INFO:    [16/08/2023 00.52.23] -> Assigning ML Features...
INFO:    [16/08/2023 00.52.23] -> Generating Decoys...
INFO:    [16/08/2023 00.52.23] -> Extracting Ion Currents...
INFO:    [16/08/2023 00.52.58] -> Releasing Raw Files...
INFO:    [16/08/2023 00.52.58] -> Machine Learning...
INFO:    [16/08/2023 00.53.53] -> Initializing HTRMS...
INFO:    [16/08/2023 00.53.53] -> Releasing Run Resources...
INFO:    [16/08/2023 00.53.53] -> Calculating Qvalues...
INFO:    [16/08/2023 00.53.53] -> Unique precursors: 31,529 of 33,512 | modified peptides: 29,123 of 30,933 | peptides: 27,896 of 29,539 |  protein groups: 3,455 (Qvalue <= 0.01) [20230809_AST1_EVO5_ZY_Hela_SCP_EvoCHIP_1Cell_40SPD_8Th12ms_02.raw]
INFO:    [16/08/2023 00.53.53] -> Calibration successful
INFO:    [16/08/2023 00.53.53] -> Collapsing Search Tree...
INFO:    [16/08/2023 00.53.53] -> Processed in 1.5m
INFO:    [16/08/2023 00.53.53] -> Initializing QC...
INFO:    [16/08/2023 00.53.53] -> Determining Calibration Parameter...
INFO:    [16/08/2023 00.53.53] -> Assigning ML Features...
INFO:    [16/08/2023 00.53.53] -> Generating Decoys...
INFO:    [16/08/2023 00.53.55] -> Extracting Ion Currents...
INFO:    [16/08/2023 00.54.31] -> Releasing Raw Files...
INFO:    [16/08/2023 00.54.31] -> Machine Learning...
INFO:    [16/08/2023 00.56.52] -> Initializing HTRMS...
INFO:    [16/08/2023 00.56.52] -> Releasing Run Resources...
INFO:    [16/08/2023 00.56.53] -> Calculating Qvalues...
INFO:    [16/08/2023 00.56.53] -> Unique precursors: 30,402 of 33,512 | modified peptides: 28,326 of 30,933 | peptides: 27,203 of 29,539 |  protein groups: 3,404 (Qvalue <= 0.01) [20230809_AST1_EVO5_ZY_Hela_SCP_EvoCHIP_1Cell_40SPD_8Th12ms_03.raw]
INFO:    [16/08/2023 00.56.53] -> Calibration successful
INFO:    [16/08/2023 00.56.53] -> Collapsing Search Tree...
INFO:    [16/08/2023 00.56.53] -> Processed in 2.99m
INFO:    [16/08/2023 00.56.53] -> Initializing QC...
INFO:    [16/08/2023 00.56.53] -> Determining Calibration Parameter...
INFO:    [16/08/2023 00.56.53] -> Assigning ML Features...
INFO:    [16/08/2023 00.56.53] -> Generating Decoys...
INFO:    [16/08/2023 00.56.53] -> Extracting Ion Currents...
INFO:    [16/08/2023 00.57.27] -> Releasing Raw Files...
INFO:    [16/08/2023 00.57.27] -> Machine Learning...
INFO:    [16/08/2023 00.58.21] -> Initializing HTRMS...
INFO:    [16/08/2023 00.58.21] -> Releasing Run Resources...
INFO:    [16/08/2023 00.58.21] -> Calculating Qvalues...
INFO:    [16/08/2023 00.58.21] -> Unique precursors: 31,712 of 33,512 | modified peptides: 29,432 of 30,933 | peptides: 28,194 of 29,539 |  protein groups: 3,452 (Qvalue <= 0.01) [20230809_AST1_EVO5_ZY_Hela_SCP_EvoCHIP_1Cell_40SPD_8Th12ms_04.raw]
INFO:    [16/08/2023 00.58.21] -> Calibration successful
INFO:    [16/08/2023 00.58.21] -> Collapsing Search Tree...
INFO:    [16/08/2023 00.58.21] -> Processed in 1.47m
INFO:    [16/08/2023 00.58.21] -> Initializing QC...
INFO:    [16/08/2023 00.58.21] -> Determining Calibration Parameter...
INFO:    [16/08/2023 00.58.21] -> Assigning ML Features...
INFO:    [16/08/2023 00.58.21] -> Generating Decoys...
INFO:    [16/08/2023 00.58.22] -> Extracting Ion Currents...
INFO:    [16/08/2023 00.58.59] -> Releasing Raw Files...
INFO:    [16/08/2023 00.58.59] -> Machine Learning...
INFO:    [16/08/2023 01.00.42] -> Initializing HTRMS...
INFO:    [16/08/2023 01.00.42] -> Releasing Run Resources...
INFO:    [16/08/2023 01.00.42] -> Calculating Qvalues...
INFO:    [16/08/2023 01.00.42] -> Unique precursors: 32,343 of 33,512 | modified peptides: 29,907 of 30,933 | peptides: 28,597 of 29,539 |  protein groups: 3,494 (Qvalue <= 0.01) [20230809_AST1_EVO5_ZY_Hela_SCP_EvoCHIP_1Cell_40SPD_8Th12ms_05.raw]
INFO:    [16/08/2023 01.00.42] -> Calibration successful
INFO:    [16/08/2023 01.00.42] -> Collapsing Search Tree...
INFO:    [16/08/2023 01.00.42] -> Processed in 2.35m
INFO:    [16/08/2023 01.00.42] -> Initializing QC...
INFO:    [16/08/2023 01.00.42] -> Determining Calibration Parameter...
INFO:    [16/08/2023 01.00.42] -> Assigning ML Features...
INFO:    [16/08/2023 01.00.42] -> Generating Decoys...
INFO:    [16/08/2023 01.00.43] -> Extracting Ion Currents...
INFO:    [16/08/2023 01.01.17] -> Releasing Raw Files...
INFO:    [16/08/2023 01.01.17] -> Machine Learning...
INFO:    [16/08/2023 01.02.10] -> Initializing HTRMS...
INFO:    [16/08/2023 01.02.10] -> Releasing Run Resources...
INFO:    [16/08/2023 01.02.11] -> Calculating Qvalues...
INFO:    [16/08/2023 01.02.11] -> Unique precursors: 30,634 of 33,512 | modified peptides: 28,312 of 30,933 | peptides: 27,027 of 29,539 |  protein groups: 3,363 (Qvalue <= 0.01) [20230809_AST1_EVO5_ZY_Hela_SCP_EvoCHIP_1Cell_40SPD_8Th12ms_06.raw]
INFO:    [16/08/2023 01.02.11] -> Calibration successful
INFO:    [16/08/2023 01.02.11] -> Collapsing Search Tree...
INFO:    [16/08/2023 01.02.11] -> Processed in 1.48m
INFO:    [16/08/2023 01.02.11] -> Normalizing Cscores...
INFO:    [16/08/2023 01.02.11] -> Initializing Protein Groups...
INFO:    [16/08/2023 01.02.21] -> Correcting Interferences...
INFO:    [16/08/2023 01.02.31] -> Calculating Global CVs
INFO:    [16/08/2023 01.02.31] -> Calculating Precursor Quantities...
INFO:    [16/08/2023 01.02.31] -> Normalizing Quantification...
INFO:    [16/08/2023 01.02.31] -> Cross-run normalization disabled!
INFO:    [16/08/2023 01.02.31] -> Calculating Global CVs
INFO:    [16/08/2023 01.02.32] -> Calculating Condition CVs
INFO:    [16/08/2023 01.02.32] -> Excluding Library Duplicates...
INFO:    [16/08/2023 01.02.33] -> Calculating Global CVs
INFO:    [16/08/2023 01.02.33] -> Building Protein Groups...
INFO:    [16/08/2023 01.02.42] -> Calculating Run-Wise Protein Group FDR...
INFO:    [16/08/2023 01.02.43] -> Annotating Protein Single Hits...
INFO:    [16/08/2023 01.02.44] -> Calculating Global CVs
INFO:    [16/08/2023 01.02.44] -> Updating Identification Counts...
INFO:    [16/08/2023 01.02.44] -> Resetting existing imputation...
INFO:    [16/08/2023 01.02.44] -> Calculating Protein Quantities...
INFO:    [16/08/2023 01.02.45] -> Calculating Protein Quantities...
INFO:    [16/08/2023 01.02.45] -> Calculating MaxLFQ Protein Quantities...
INFO:    [16/08/2023 01.02.49] -> Collapsing PTM-Locations...
INFO:    [16/08/2023 01.02.49] -> Creating Protein Map...
INFO:    [16/08/2023 01.02.49] -> Compiling Run Summary Information...
INFO:    [16/08/2023 01.02.49] -> Running Post Analysis Processes...
INFO:    [16/08/2023 01.02.56] -> Saving Qc Data...
INFO:    [16/08/2023 01.02.58] -> Generating Output
INFO:    [16/08/2023 01.02.58] -> Generating Experiment Report
INFO:    [16/08/2023 01.03.18] -> SCP_EvoCHIP_HeLa_1Cell_8Th_6xR_Report_BGS Factory Report (Normal).tsv
INFO:    [16/08/2023 01.03.18] -> Generating RT Recalibration Report
INFO:    [16/08/2023 01.03.18] -> 20230809_AST1_EVO5_ZY_Hela_SCP_EvoCHIP_1Cell_40SPD_8Th12ms_01.raw_1_iRTCalibration.tsv
INFO:    [16/08/2023 01.03.18] -> 20230809_AST1_EVO5_ZY_Hela_SCP_EvoCHIP_1Cell_40SPD_8Th12ms_02.raw_2_iRTCalibration.tsv
INFO:    [16/08/2023 01.03.18] -> 20230809_AST1_EVO5_ZY_Hela_SCP_EvoCHIP_1Cell_40SPD_8Th12ms_03.raw_3_iRTCalibration.tsv
INFO:    [16/08/2023 01.03.18] -> 20230809_AST1_EVO5_ZY_Hela_SCP_EvoCHIP_1Cell_40SPD_8Th12ms_04.raw_4_iRTCalibration.tsv
INFO:    [16/08/2023 01.03.18] -> 20230809_AST1_EVO5_ZY_Hela_SCP_EvoCHIP_1Cell_40SPD_8Th12ms_05.raw_5_iRTCalibration.tsv
INFO:    [16/08/2023 01.03.18] -> 20230809_AST1_EVO5_ZY_Hela_SCP_EvoCHIP_1Cell_40SPD_8Th12ms_06.raw_6_iRTCalibration.tsv
INFO:    [16/08/2023 01.03.18] -> Generating Run Meta Report
INFO:    [16/08/2023 01.03.19] -> 20230809_AST1_EVO5_ZY_Hela_SCP_EvoCHIP_1Cell_40SPD_8Th12ms_01.raw_1_RunOverview.tsv
INFO:    [16/08/2023 01.03.19] -> 20230809_AST1_EVO5_ZY_Hela_SCP_EvoCHIP_1Cell_40SPD_8Th12ms_02.raw_2_RunOverview.tsv
INFO:    [16/08/2023 01.03.19] -> 20230809_AST1_EVO5_ZY_Hela_SCP_EvoCHIP_1Cell_40SPD_8Th12ms_03.raw_3_RunOverview.tsv
INFO:    [16/08/2023 01.03.19] -> 20230809_AST1_EVO5_ZY_Hela_SCP_EvoCHIP_1Cell_40SPD_8Th12ms_04.raw_4_RunOverview.tsv
INFO:    [16/08/2023 01.03.19] -> 20230809_AST1_EVO5_ZY_Hela_SCP_EvoCHIP_1Cell_40SPD_8Th12ms_05.raw_5_RunOverview.tsv
INFO:    [16/08/2023 01.03.19] -> 20230809_AST1_EVO5_ZY_Hela_SCP_EvoCHIP_1Cell_40SPD_8Th12ms_06.raw_6_RunOverview.tsv
INFO:    [16/08/2023 01.03.19] -> Generating Post Analysis Reports
INFO:    [16/08/2023 01.03.23] -> SCP_EvoCHIP_HeLa_1Cell_8Th_6xR_AnalyisOverview.txt
INFO:    [16/08/2023 01.03.23] -> ProteinFDR-Histogram.pdf
INFO:    [16/08/2023 01.03.23] -> Candidates.tsv
INFO:    [16/08/2023 01.03.23] -> VolcanoPlot.pdf
INFO:    [16/08/2023 01.03.23] -> Heatmap.png
INFO:    [16/08/2023 01.03.23] -> Generating Normalization Report
INFO:    [16/08/2023 01.03.23] -> Generating Condition Setup Report
INFO:    [16/08/2023 01.03.23] -> SCP_EvoCHIP_HeLa_1Cell_8Th_6xR_ConditionSetup.tsv
INFO:    [16/08/2023 01.03.23] -> Generating Memory Consumption Report
INFO:    [16/08/2023 01.03.23] -> SCP_EvoCHIP_HeLa_1Cell_8Th_6xR_MemoryConsumption.tsv
INFO:    [16/08/2023 01.03.23] -> Generating Experiment Settings Report
INFO:    [16/08/2023 01.03.24] -> SCP_EvoCHIP_HeLa_1Cell_8Th_6xR_ExperimentSetupOverview_ZY_SCP.txt
INFO:    [16/08/2023 01.03.24] -> Writing Summary Information...
INFO:    [16/08/2023 01.03.24] -> Unique precursors: 31,857 of 33,512 | modified peptides: 29,487 of 30,933 | peptides: 28,213 of 29,539 |  protein groups: 3,400 (Qvalue <= 0.01) for run #1 "20230809_AST1_EVO5_ZY_Hela_SCP_EvoCHIP_1Cell_40SPD_8Th12ms_01.raw"
INFO:    [16/08/2023 01.03.24] -> Unique precursors: 31,416 of 33,512 | modified peptides: 29,011 of 30,933 | peptides: 27,785 of 29,539 |  protein groups: 3,351 (Qvalue <= 0.01) for run #2 "20230809_AST1_EVO5_ZY_Hela_SCP_EvoCHIP_1Cell_40SPD_8Th12ms_02.raw"
INFO:    [16/08/2023 01.03.24] -> Unique precursors: 30,291 of 33,512 | modified peptides: 28,215 of 30,933 | peptides: 27,093 of 29,539 |  protein groups: 3,304 (Qvalue <= 0.01) for run #3 "20230809_AST1_EVO5_ZY_Hela_SCP_EvoCHIP_1Cell_40SPD_8Th12ms_03.raw"
INFO:    [16/08/2023 01.03.24] -> Unique precursors: 31,579 of 33,512 | modified peptides: 29,299 of 30,933 | peptides: 28,062 of 29,539 |  protein groups: 3,329 (Qvalue <= 0.01) for run #4 "20230809_AST1_EVO5_ZY_Hela_SCP_EvoCHIP_1Cell_40SPD_8Th12ms_04.raw"
INFO:    [16/08/2023 01.03.24] -> Unique precursors: 32,253 of 33,512 | modified peptides: 29,818 of 30,933 | peptides: 28,509 of 29,539 |  protein groups: 3,412 (Qvalue <= 0.01) for run #5 "20230809_AST1_EVO5_ZY_Hela_SCP_EvoCHIP_1Cell_40SPD_8Th12ms_05.raw"
INFO:    [16/08/2023 01.03.24] -> Unique precursors: 30,501 of 33,512 | modified peptides: 28,180 of 30,933 | peptides: 26,896 of 29,539 |  protein groups: 3,241 (Qvalue <= 0.01) for run #6 "20230809_AST1_EVO5_ZY_Hela_SCP_EvoCHIP_1Cell_40SPD_8Th12ms_06.raw"
INFO:    [16/08/2023 01.03.24] -> Unique precursors: 33,409 of 33,512 | modified peptides: 30,833 of 30,933 | peptides: 29,440 of 29,539 |  protein groups: 3,484 (Qvalue <= 0.01) for whole experiment "SCP_EvoCHIP_HeLa_1Cell_8Th_6xR"

INFO:    [16/08/2023 01.03.24] -> Saving SNE File...
INFO:    [16/08/2023 01.03.24] -> Storing SNE File: D:/ZY/SCP\20230815_212632_SCP_EvoCHIP_HeLa_1Cell_8Th_6xR\20230816_010324_SCP_EvoCHIP_HeLa_1Cell_8Th_6xR.sne
INFO:    [16/08/2023 01.03.24] -> Initializing Pipeline...
INFO:    [16/08/2023 01.03.24] -> Calculating Qvalues...
INFO:    [16/08/2023 01.03.24] -> Saving...
INFO:    [16/08/2023 01.03.30] -> Current Experiment had 0 Warnings and 0 Errors.
INFO:    [16/08/2023 01.03.31] -> Pipeline executed in 6.84s - Current Experiment had 0 Warnings and 0 Errors.
INFO:    [16/08/2023 01.03.32] -> Generating Output
INFO:    [16/08/2023 01.03.32] -> Generating Spectronaut Log
INFO:    [16/08/2023 01.03.32] -> SCP_EvoCHIP_HeLa_1Cell_8Th_6xR_AnalysisLog.txt
INFO:    [16/08/2023 01.03.32] -> Cleanup...
INFO:    [16/08/2023 01.03.38] -> Current Experiment had 0 Warnings and 0 Errors.
INFO:    [16/08/2023 01.03.38] -> Pipeline executed in 1.81h - Current Experiment had 0 Warnings and 0 Errors.
