# Supplementary material for: Enhanced sensitivity and scalability with a Chip-Tip workflow enables deep single-cell proteomics
Source: Nat Methods. 2025 Jan 16;22(3):499–509. doi: 10.1038/s41592-024-02558-2 (PMC11903336; doi:10.1038/s41592-024-02558-2)
Supplement: Supplementary file 4 — Analysis log files and settings files from Spectronaut and DIA-NN. [file 41592_2024_2558_MOESM4_ESM.zip › SD1/CombinedFiles/SCP_EvoCHIP_HeLa_All_ExperimentSetupOverview_ZY_SCP.txt]

Spectronaut 18.0.230526.50606
Computer Name: JVO4
User Domain Name: JVO4
User Name: cpr
Analysis Mode: UI
Analysis Type: directDIA
Analysis Date: 16-August-2023 13:55:34 UTC+0


[BEGIN-SETTINGS]
Settings Used: ZY_SCP
   ├─ DIA Analysis\Calibration
   │  ├─ MZ Extraction Strategy:	Maximum Intensity
   │  ├─ Allow source specific iRT Calibration:	True
   │  ├─ Precision iRT:	True
   │  │  ├─ Exclude De-amidated Peptides:	True
   │  │  └─ iRT <-> RT Regression Type:	Local (Non-Linear) Regression
   │  ├─ MS1 Mass Tolerance Strategy:	System Default
   │  └─ MS2 Mass Tolerance Strategy:	System Default
   ├─ DIA Analysis\Identification
   │  ├─ Precursor Qvalue Cutoff:	0.01
   │  ├─ Precursor PEP Cutoff:	0.2
   │  ├─ Protein Qvalue Cutoff (Experiment):	0.01
   │  ├─ Protein Qvalue Cutoff (Run):	0.05
   │  ├─ Protein PEP Cutoff:	0.75
   │  ├─ Single Hit Definition:	By Stripped Sequence
   │  ├─ Exclude Single Hit Proteins:	False
   │  ├─ Exclude Duplicate Assays:	True
   │  ├─ Exclude Predicted Fragment Scores:	False
   │  ├─ Generate Decoys:	True
   │  │  ├─ Decoy Generation Method:	Mutated
   │  │  │  └─ Preferred Fragment Source:	NN Predicted Fragments
   │  │  └─ Decoy Limit Strategy:	Dynamic
   │  │     └─ Library Size Fraction:	0.1
   │  └─ Pvalue Estimator:	Kernel Density Estimator
   ├─ DIA Analysis\Pipeline Mode
   │  ├─ Generate SNE File:	True
   │  │  └─ Store Ion traces in SNE:	True
   │  ├─ Post Analysis Reports:	
   │  │  ├─ CV Density Line Chart:	False
   │  │  ├─ CVs Below X Bar Chart:	False
   │  │  ├─ Data Completeness Bar Chart:	False
   │  │  ├─ Run Identifications Bar Chart:	False
   │  │  └─ Scoring Histograms:	False
   │  ├─ Report Schema:	BGS Factory Report (Normal)
   │  └─ Reporting Unit:	Across Experiment
   ├─ DIA Analysis\Post Analysis
   │  ├─ Differential Abundance Testing:	Unpaired t-test
   │  │  ├─ Assume Equal Variance:	False
   │  │  ├─ Group-Wise Testing Correction:	False
   │  │  ├─ Log2 Ratio Candidate Filter:	0.58
   │  │  └─ Confidence Candidate Filter:	Qvalue
   │  │     └─ Confidence:	0.05
   │  ├─ Differential Abundance Grouping:	Major Group (Quantification Settings)
   │  │  └─ Smallest Quantitative Unit:	Major Group (Quantification Settings)
   │  │     └─ Use All MS-Level Quantities:	True
   │  ├─ Calculate Explained TIC:	None
   │  ├─ Calculate Sample Correlation Matrix:	False
   │  └─ Hierarchical Clustering:	True
   │     ├─ Distance Metric:	Manhattan Distance
   │     ├─ Linkage Strategy:	Ward's Method
   │     ├─ Order Runs by Clustering:	True
   │     └─ Z-score Transformation:	False
   ├─ DIA Analysis\Protein Inference
   │  └─ Protein Inference Workflow:	Automatic
   │     └─ Inference Algorithm:	IDPicker
   ├─ DIA Analysis\PTM Workflow
   │  └─ PTM Localization:	False
   ├─ DIA Analysis\Quantification
   │  ├─ Precursor Filtering:	Identified (Qvalue)
   │  │  └─ Imputation Strategy:	None
   │  ├─ Proteotypicity Filter:	None
   │  ├─ Protein LFQ Method:	Automatic
   │  ├─ Quantity MS Level:	MS2
   │  ├─ Quantity Type:	Area
   │  ├─ Cross-Run Normalization:	False
   │  ├─ Quantification window:	Synchronized
   │  ├─ Interference Correction:	True
   │  │  ├─ Only Identified Peptides:	True
   │  │  ├─ Exclude All Multi-Channel Interferences:	True
   │  │  ├─ MS1 Min:	2
   │  │  └─ MS2 Min:	3
   │  ├─ Major (Protein) Grouping:	by Protein Group Id
   │  ├─ Minor (Peptide) Grouping:	by Stripped Sequence
   │  ├─ Major Group Quantity:	Mean peptide quantity
   │  ├─ Major Group Top N:	True
   │  │  ├─ Max:	3
   │  │  └─ Min:	1
   │  ├─ Minor Group Quantity:	Mean precursor quantity
   │  └─ Minor Group Top N:	True
   │     ├─ Max:	3
   │     └─ Min:	1
   ├─ DIA Analysis\Workflow
   │  ├─ Method Evaluation:	False
   │  ├─ MS2 DeMultiplexing:	Automatic
   │  ├─ Profiling Strategy:	None
   │  ├─ Run Limit for directDIA Library:	-1
   │  └─ Unify Peptide Peaks Strategy:	None
   ├─ DIA Analysis\XIC Extraction
   │  ├─ XIC IM Extraction Window:	Dynamic
   │  │  └─ Correction Factor:	1
   │  ├─ XIC RT Extraction Window:	Dynamic
   │  │  └─ Correction Factor:	1
   │  ├─ MS1 Mass Tolerance Strategy:	Dynamic
   │  │  └─ Correction Factor:	1
   │  └─ MS2 Mass Tolerance Strategy:	Dynamic
   │     └─ Correction Factor:	1
   ├─ Pulsar Search\Identification
   │  ├─ PSM FDR:	0.01
   │  ├─ Peptide FDR:	0.01
   │  ├─ Protein Group FDR:	0.01
   │  ├─ directDIA Workflow:	directDIA+ (Deep)
   │  └─ PTM Localization Filter:	False
   ├─ Pulsar Search\Labeling
   │  └─ Channels:	
   │     ├─ Channel 1:	False
   │     ├─ Channel 2:	False
   │     └─ Channel 3:	False
   ├─ Pulsar Search\Modifications
   │  ├─ Max Variable Modifications:	5
   │  └─ Select Modifications:	
   │     ├─ Fixed Modifications::	
   │     └─ Variable Modifications: :	Acetyl (Protein N-term), Oxidation (M)
   ├─ Pulsar Search\Peptides
   │  ├─ Enzymes / Cleavage Rules:	Trypsin/P
   │  ├─ Digest Type:	Specific
   │  ├─ Max Peptide Length:	52
   │  ├─ Min Peptide Length:	7
   │  ├─ Missed Cleavages:	2
   │  └─ Toggle N-terminal M:	True
   ├─ Pulsar Search\Result Filters
   │  ├─ Fragment Ions:	
   │  │  ├─ Ion AA Length:	True
   │  │  │  └─ N:	3
   │  │  ├─ Ion Charge:	False
   │  │  ├─ Ion Loss Type:	False
   │  │  ├─ Ion Type:	False
   │  │  ├─ m/z :	True
   │  │  │  ├─ Max:	3000
   │  │  │  └─ Min:	200
   │  │  └─ Relative Intensity:	True
   │  │     └─ Min:	1
   │  └─ Precursors:	
   │     ├─ Amino Acids:	False
   │     ├─ Best N Fragments per Peptide:	True
   │     │  ├─ Max:	6
   │     │  └─ Min:	3
   │     ├─ Best N Peptides per Protein Group:	False
   │     ├─ Channel Count:	False
   │     ├─ FASTA Matched:	False
   │     ├─ Missed Cleavage:	False
   │     ├─ Modifications:	None
   │     ├─ Peptide Charge:	False
   │     └─ Proteotypicity:	False
   ├─ Pulsar Search\Speed-Up
   │  ├─ IM DFD Processing:	
   │  │  └─ Use Dynamic IM Peak Filter:	True
   │  │     └─ Target TIC Fraction:	0.9
   │  └─ MS2 Index:	Automatic
   ├─ Pulsar Search\Tolerances
   │  └─ Tolerance Parameters:	
   │     ├─ Thermo IonTrap:	
   │     │  ├─ Calibration Search:	Dynamic
   │     │  │  ├─ MS1 Correction Factor:	1
   │     │  │  └─ MS2 Correction Factor:	1
   │     │  └─ Main Search:	Dynamic
   │     │     ├─ MS1 Correction Factor:	1
   │     │     └─ MS2 Correction Factor:	1
   │     ├─ Thermo Orbitrap:	
   │     │  ├─ Calibration Search:	Dynamic
   │     │  │  ├─ MS1 Correction Factor:	1
   │     │  │  └─ MS2 Correction Factor:	1
   │     │  └─ Main Search:	Dynamic
   │     │     ├─ MS1 Correction Factor:	1
   │     │     └─ MS2 Correction Factor:	1
   │     └─ TOF:	
   │        ├─ Calibration Search:	Dynamic
   │        │  ├─ MS1 Correction Factor:	1
   │        │  └─ MS2 Correction Factor:	1
   │        └─ Main Search:	Dynamic
   │           ├─ MS1 Correction Factor:	1
   │           └─ MS2 Correction Factor:	1
   └─ Pulsar Search\Workflow
      ├─ Fragment Ion Selection Strategy:	Intensity Based
      ├─ In-Silico Generate Missing Channels:	False
      └─ Use DNN Predicted Ion Mobility:	Auto
[END-SETTINGS]

[BEGIN-SETUP]
Run: 20230809_AST1_EVO5_ZY_Hela_SCP_EvoCHIP_1Cell_40SPD_2Th3ms_01.raw
   ├─ Vendor: Thermo
   ├─ File: 20230809_AST1_EVO5_ZY_Hela_SCP_EvoCHIP_1Cell_40SPD_2Th3ms_01
   ├─ Path: "L:\ZY\SingleCellProteomics\Raw\Astral_SCP\EvoCHIP\20230809_AST1_EVO5_ZY_Hela_SCP_EvoCHIP_1Cell_40SPD_2Th3ms_01.raw"
   ├─ Condition: 1Cell_2Th
   ├─ Replicate: 1
   ├─ HTRMS Version: 18.0.230526.50606
   ├─ Protein Databases Used
   │  ├─ contaminants_for_Spectronaut
   │  │  ├─ Protein Entries: 246
   │  │  ├─ Original File: contaminants_for_Spectronaut.fasta
   │  │  ├─ Date Created: 13-August-2020 09:32:23 UTC+0
   │  │  ├─ Date Modified: 16-August-2023 05:41:30 UTC+0
   │  │  └─ Parsing Rule: WormPep FASTA
   │  └─ UP000005640_9606_2022
   │     ├─ Protein Entries: 20,598
   │     ├─ Original File: UP000005640_9606.fasta
   │     ├─ Date Created: 12-January-2023 11:12:11 UTC+0
   │     ├─ Date Modified: 16-August-2023 05:41:30 UTC+0
   │     └─ Parsing Rule: UniProt FASTA
   └─ MS2 Method
      ├─ [380.4 - 382.4]
      ├─ [382.4 - 384.4]
      ├─ [384.4 - 386.4]
      ├─ [386.4 - 388.4]
      ├─ [388.4 - 390.4]
      ├─ [390.4 - 392.4]
      ├─ [392.4 - 394.4]
      ├─ [394.4 - 396.4]
      ├─ [396.4 - 398.4]
      ├─ [398.4 - 400.4]
      ├─ [400.4 - 402.4]
      ├─ [402.4 - 404.4]
      ├─ [404.4 - 406.4]
      ├─ [406.4 - 408.4]
      ├─ [408.4 - 410.4]
      ├─ [410.4 - 412.4]
      ├─ [412.4 - 414.4]
      ├─ [414.4 - 416.4]
      ├─ [416.4 - 418.4]
      ├─ [418.4 - 420.4]
      ├─ [420.4 - 422.4]
      ├─ [422.4 - 424.4]
      ├─ [424.4 - 426.4]
      ├─ [426.4 - 428.4]
      ├─ [428.4 - 430.4]
      ├─ [430.4 - 432.4]
      ├─ [432.4 - 434.4]
      ├─ [434.4 - 436.4]
      ├─ [436.4 - 438.4]
      ├─ [438.4 - 440.5]
      ├─ [440.5 - 442.5]
      ├─ [442.5 - 444.5]
      ├─ [444.5 - 446.5]
      ├─ [446.5 - 448.5]
      ├─ [448.5 - 450.5]
      ├─ [450.5 - 452.5]
      ├─ [452.5 - 454.5]
      ├─ [454.5 - 456.5]
      ├─ [456.5 - 458.5]
      ├─ [458.5 - 460.5]
      ├─ [460.5 - 462.5]
      ├─ [462.5 - 464.5]
      ├─ [464.5 - 466.5]
      ├─ [466.5 - 468.5]
      ├─ [468.5 - 470.5]
      ├─ [470.5 - 472.5]
      ├─ [472.5 - 474.5]
      ├─ [474.5 - 476.5]
      ├─ [476.5 - 478.5]
      ├─ [478.5 - 480.5]
      ├─ [480.5 - 482.5]
      ├─ [482.5 - 484.5]
      ├─ [484.5 - 486.5]
      ├─ [486.5 - 488.5]
      ├─ [488.5 - 490.5]
      ├─ [490.5 - 492.5]
      ├─ [492.5 - 494.5]
      ├─ [494.5 - 496.5]
      ├─ [496.5 - 498.5]
      ├─ [498.5 - 500.5]
      ├─ [500.5 - 502.5]
      ├─ [502.5 - 504.5]
      ├─ [504.5 - 506.5]
      ├─ [506.5 - 508.5]
      ├─ [508.5 - 510.5]
      ├─ [510.5 - 512.5]
      ├─ [512.5 - 514.5]
      ├─ [514.5 - 516.5]
      ├─ [516.5 - 518.5]
      ├─ [518.5 - 520.5]
      ├─ [520.5 - 522.5]
      ├─ [522.5 - 524.5]
      ├─ [524.5 - 526.5]
      ├─ [526.5 - 528.5]
      ├─ [528.5 - 530.5]
      ├─ [530.5 - 532.5]
      ├─ [532.5 - 534.5]
      ├─ [534.5 - 536.5]
      ├─ [536.5 - 538.5]
      ├─ [538.5 - 540.5]
      ├─ [540.5 - 542.5]
      ├─ [542.5 - 544.5]
      ├─ [544.5 - 546.5]
      ├─ [546.5 - 548.5]
      ├─ [548.5 - 550.5]
      ├─ [550.5 - 552.5]
      ├─ [552.5 - 554.5]
      ├─ [554.5 - 556.5]
      ├─ [556.5 - 558.5]
      ├─ [558.5 - 560.5]
      ├─ [560.5 - 562.5]
      ├─ [562.5 - 564.5]
      ├─ [564.5 - 566.5]
      ├─ [566.5 - 568.5]
      ├─ [568.5 - 570.5]
      ├─ [570.5 - 572.5]
      ├─ [572.5 - 574.5]
      ├─ [574.5 - 576.5]
      ├─ [576.5 - 578.5]
      ├─ [578.5 - 580.5]
      ├─ [580.5 - 582.5]
      ├─ [582.5 - 584.5]
      ├─ [584.5 - 586.5]
      ├─ [586.5 - 588.5]
      ├─ [588.5 - 590.5]
      ├─ [590.5 - 592.5]
      ├─ [592.5 - 594.5]
      ├─ [594.5 - 596.5]
      ├─ [596.5 - 598.5]
      ├─ [598.5 - 600.5]
      ├─ [600.5 - 602.5]
      ├─ [602.5 - 604.5]
      ├─ [604.5 - 606.5]
      ├─ [606.5 - 608.5]
      ├─ [608.5 - 610.5]
      ├─ [610.5 - 612.5]
      ├─ [612.5 - 614.5]
      ├─ [614.5 - 616.5]
      ├─ [616.5 - 618.5]
      ├─ [618.5 - 620.5]
      ├─ [620.5 - 622.5]
      ├─ [622.5 - 624.5]
      ├─ [624.5 - 626.5]
      ├─ [626.5 - 628.5]
      ├─ [628.5 - 630.5]
      ├─ [630.5 - 632.5]
      ├─ [632.5 - 634.5]
      ├─ [634.5 - 636.5]
      ├─ [636.5 - 638.5]
      ├─ [638.5 - 640.5]
      ├─ [640.5 - 642.5]
      ├─ [642.5 - 644.5]
      ├─ [644.5 - 646.5]
      ├─ [646.5 - 648.5]
      ├─ [648.5 - 650.5]
      ├─ [650.5 - 652.5]
      ├─ [652.5 - 654.5]
      ├─ [654.5 - 656.5]
      ├─ [656.5 - 658.5]
      ├─ [658.5 - 660.6]
      ├─ [660.6 - 662.6]
      ├─ [662.6 - 664.6]
      ├─ [664.6 - 666.6]
      ├─ [666.6 - 668.6]
      ├─ [668.6 - 670.6]
      ├─ [670.6 - 672.6]
      ├─ [672.6 - 674.6]
      ├─ [674.6 - 676.6]
      ├─ [676.6 - 678.6]
      ├─ [678.6 - 680.6]
      ├─ [680.6 - 682.6]
      ├─ [682.6 - 684.6]
      ├─ [684.6 - 686.6]
      ├─ [686.6 - 688.6]
      ├─ [688.6 - 690.6]
      ├─ [690.6 - 692.6]
      ├─ [692.6 - 694.6]
      ├─ [694.6 - 696.6]
      ├─ [696.6 - 698.6]
      ├─ [698.6 - 700.6]
      ├─ [700.6 - 702.6]
      ├─ [702.6 - 704.6]
      ├─ [704.6 - 706.6]
      ├─ [706.6 - 708.6]
      ├─ [708.6 - 710.6]
      ├─ [710.6 - 712.6]
      ├─ [712.6 - 714.6]
      ├─ [714.6 - 716.6]
      ├─ [716.6 - 718.6]
      ├─ [718.6 - 720.6]
      ├─ [720.6 - 722.6]
      ├─ [722.6 - 724.6]
      ├─ [724.6 - 726.6]
      ├─ [726.6 - 728.6]
      ├─ [728.6 - 730.6]
      ├─ [730.6 - 732.6]
      ├─ [732.6 - 734.6]
      ├─ [734.6 - 736.6]
      ├─ [736.6 - 738.6]
      ├─ [738.6 - 740.6]
      ├─ [740.6 - 742.6]
      ├─ [742.6 - 744.6]
      ├─ [744.6 - 746.6]
      ├─ [746.6 - 748.6]
      ├─ [748.6 - 750.6]
      ├─ [750.6 - 752.6]
      ├─ [752.6 - 754.6]
      ├─ [754.6 - 756.6]
      ├─ [756.6 - 758.6]
      ├─ [758.6 - 760.6]
      ├─ [760.6 - 762.6]
      ├─ [762.6 - 764.6]
      ├─ [764.6 - 766.6]
      ├─ [766.6 - 768.6]
      ├─ [768.6 - 770.6]
      ├─ [770.6 - 772.6]
      ├─ [772.6 - 774.6]
      ├─ [774.6 - 776.6]
      ├─ [776.6 - 778.6]
      ├─ [778.6 - 780.6]
      ├─ [780.6 - 782.6]
      ├─ [782.6 - 784.6]
      ├─ [784.6 - 786.6]
      ├─ [786.6 - 788.6]
      ├─ [788.6 - 790.6]
      ├─ [790.6 - 792.6]
      ├─ [792.6 - 794.6]
      ├─ [794.6 - 796.6]
      ├─ [796.6 - 798.6]
      ├─ [798.6 - 800.6]
      ├─ [800.6 - 802.6]
      ├─ [802.6 - 804.6]
      ├─ [804.6 - 806.6]
      ├─ [806.6 - 808.6]
      ├─ [808.6 - 810.6]
      ├─ [810.6 - 812.6]
      ├─ [812.6 - 814.6]
      ├─ [814.6 - 816.6]
      ├─ [816.6 - 818.6]
      ├─ [818.6 - 820.6]
      ├─ [820.6 - 822.6]
      ├─ [822.6 - 824.6]
      ├─ [824.6 - 826.6]
      ├─ [826.6 - 828.6]
      ├─ [828.6 - 830.6]
      ├─ [830.6 - 832.6]
      ├─ [832.6 - 834.6]
      ├─ [834.6 - 836.6]
      ├─ [836.6 - 838.6]
      ├─ [838.6 - 840.6]
      ├─ [840.6 - 842.6]
      ├─ [842.6 - 844.6]
      ├─ [844.6 - 846.6]
      ├─ [846.6 - 848.6]
      ├─ [848.6 - 850.6]
      ├─ [850.6 - 852.6]
      ├─ [852.6 - 854.6]
      ├─ [854.6 - 856.6]
      ├─ [856.6 - 858.6]
      ├─ [858.6 - 860.6]
      ├─ [860.6 - 862.6]
      ├─ [862.6 - 864.6]
      ├─ [864.6 - 866.6]
      ├─ [866.6 - 868.6]
      ├─ [868.6 - 870.6]
      ├─ [870.6 - 872.6]
      ├─ [872.6 - 874.6]
      ├─ [874.6 - 876.6]
      ├─ [876.6 - 878.6]
      ├─ [878.6 - 880.7]
      ├─ [880.7 - 882.7]
      ├─ [882.7 - 884.7]
      ├─ [884.7 - 886.7]
      ├─ [886.7 - 888.7]
      ├─ [888.7 - 890.7]
      ├─ [890.7 - 892.7]
      ├─ [892.7 - 894.7]
      ├─ [894.7 - 896.7]
      ├─ [896.7 - 898.7]
      ├─ [898.7 - 900.7]
      ├─ [900.7 - 902.7]
      ├─ [902.7 - 904.7]
      ├─ [904.7 - 906.7]
      ├─ [906.7 - 908.7]
      ├─ [908.7 - 910.7]
      ├─ [910.7 - 912.7]
      ├─ [912.7 - 914.7]
      ├─ [914.7 - 916.7]
      ├─ [916.7 - 918.7]
      ├─ [918.7 - 920.7]
      ├─ [920.7 - 922.7]
      ├─ [922.7 - 924.7]
      ├─ [924.7 - 926.7]
      ├─ [926.7 - 928.7]
      ├─ [928.7 - 930.7]
      ├─ [930.7 - 932.7]
      ├─ [932.7 - 934.7]
      ├─ [934.7 - 936.7]
      ├─ [936.7 - 938.7]
      ├─ [938.7 - 940.7]
      ├─ [940.7 - 942.7]
      ├─ [942.7 - 944.7]
      ├─ [944.7 - 946.7]
      ├─ [946.7 - 948.7]
      ├─ [948.7 - 950.7]
      ├─ [950.7 - 952.7]
      ├─ [952.7 - 954.7]
      ├─ [954.7 - 956.7]
      ├─ [956.7 - 958.7]
      ├─ [958.7 - 960.7]
      ├─ [960.7 - 962.7]
      ├─ [962.7 - 964.7]
      ├─ [964.7 - 966.7]
      ├─ [966.7 - 968.7]
      ├─ [968.7 - 970.7]
      ├─ [970.7 - 972.7]
      ├─ [972.7 - 974.7]
      ├─ [974.7 - 976.7]
      ├─ [976.7 - 978.7]
      └─ [978.7 - 980.7]

Run: 20230809_AST1_EVO5_ZY_Hela_SCP_EvoCHIP_1Cell_40SPD_2Th3ms_02.raw
   ├─ Vendor: Thermo
   ├─ File: 20230809_AST1_EVO5_ZY_Hela_SCP_EvoCHIP_1Cell_40SPD_2Th3ms_02
   ├─ Path: "L:\ZY\SingleCellProteomics\Raw\Astral_SCP\EvoCHIP\20230809_AST1_EVO5_ZY_Hela_SCP_EvoCHIP_1Cell_40SPD_2Th3ms_02.raw"
   ├─ Condition: 1Cell_2Th
   ├─ Replicate: 2
   ├─ HTRMS Version: 18.0.230526.50606
   ├─ Protein Databases Used
   │  ├─ contaminants_for_Spectronaut
   │  │  ├─ Protein Entries: 246
   │  │  ├─ Original File: contaminants_for_Spectronaut.fasta
   │  │  ├─ Date Created: 13-August-2020 09:32:23 UTC+0
   │  │  ├─ Date Modified: 16-August-2023 05:41:30 UTC+0
   │  │  └─ Parsing Rule: WormPep FASTA
   │  └─ UP000005640_9606_2022
   │     ├─ Protein Entries: 20,598
   │     ├─ Original File: UP000005640_9606.fasta
   │     ├─ Date Created: 12-January-2023 11:12:11 UTC+0
   │     ├─ Date Modified: 16-August-2023 05:41:30 UTC+0
   │     └─ Parsing Rule: UniProt FASTA
   └─ MS2 Method
      ├─ [380.4 - 382.4]
      ├─ [382.4 - 384.4]
      ├─ [384.4 - 386.4]
      ├─ [386.4 - 388.4]
      ├─ [388.4 - 390.4]
      ├─ [390.4 - 392.4]
      ├─ [392.4 - 394.4]
      ├─ [394.4 - 396.4]
      ├─ [396.4 - 398.4]
      ├─ [398.4 - 400.4]
      ├─ [400.4 - 402.4]
      ├─ [402.4 - 404.4]
      ├─ [404.4 - 406.4]
      ├─ [406.4 - 408.4]
      ├─ [408.4 - 410.4]
      ├─ [410.4 - 412.4]
      ├─ [412.4 - 414.4]
      ├─ [414.4 - 416.4]
      ├─ [416.4 - 418.4]
      ├─ [418.4 - 420.4]
      ├─ [420.4 - 422.4]
      ├─ [422.4 - 424.4]
      ├─ [424.4 - 426.4]
      ├─ [426.4 - 428.4]
      ├─ [428.4 - 430.4]
      ├─ [430.4 - 432.4]
      ├─ [432.4 - 434.4]
      ├─ [434.4 - 436.4]
      ├─ [436.4 - 438.4]
      ├─ [438.4 - 440.5]
      ├─ [440.5 - 442.5]
      ├─ [442.5 - 444.5]
      ├─ [444.5 - 446.5]
      ├─ [446.5 - 448.5]
      ├─ [448.5 - 450.5]
      ├─ [450.5 - 452.5]
      ├─ [452.5 - 454.5]
      ├─ [454.5 - 456.5]
      ├─ [456.5 - 458.5]
      ├─ [458.5 - 460.5]
      ├─ [460.5 - 462.5]
      ├─ [462.5 - 464.5]
      ├─ [464.5 - 466.5]
      ├─ [466.5 - 468.5]
      ├─ [468.5 - 470.5]
      ├─ [470.5 - 472.5]
      ├─ [472.5 - 474.5]
      ├─ [474.5 - 476.5]
      ├─ [476.5 - 478.5]
      ├─ [478.5 - 480.5]
      ├─ [480.5 - 482.5]
      ├─ [482.5 - 484.5]
      ├─ [484.5 - 486.5]
      ├─ [486.5 - 488.5]
      ├─ [488.5 - 490.5]
      ├─ [490.5 - 492.5]
      ├─ [492.5 - 494.5]
      ├─ [494.5 - 496.5]
      ├─ [496.5 - 498.5]
      ├─ [498.5 - 500.5]
      ├─ [500.5 - 502.5]
      ├─ [502.5 - 504.5]
      ├─ [504.5 - 506.5]
      ├─ [506.5 - 508.5]
      ├─ [508.5 - 510.5]
      ├─ [510.5 - 512.5]
      ├─ [512.5 - 514.5]
      ├─ [514.5 - 516.5]
      ├─ [516.5 - 518.5]
      ├─ [518.5 - 520.5]
      ├─ [520.5 - 522.5]
      ├─ [522.5 - 524.5]
      ├─ [524.5 - 526.5]
      ├─ [526.5 - 528.5]
      ├─ [528.5 - 530.5]
      ├─ [530.5 - 532.5]
      ├─ [532.5 - 534.5]
      ├─ [534.5 - 536.5]
      ├─ [536.5 - 538.5]
      ├─ [538.5 - 540.5]
      ├─ [540.5 - 542.5]
      ├─ [542.5 - 544.5]
      ├─ [544.5 - 546.5]
      ├─ [546.5 - 548.5]
      ├─ [548.5 - 550.5]
      ├─ [550.5 - 552.5]
      ├─ [552.5 - 554.5]
      ├─ [554.5 - 556.5]
      ├─ [556.5 - 558.5]
      ├─ [558.5 - 560.5]
      ├─ [560.5 - 562.5]
      ├─ [562.5 - 564.5]
      ├─ [564.5 - 566.5]
      ├─ [566.5 - 568.5]
      ├─ [568.5 - 570.5]
      ├─ [570.5 - 572.5]
      ├─ [572.5 - 574.5]
      ├─ [574.5 - 576.5]
      ├─ [576.5 - 578.5]
      ├─ [578.5 - 580.5]
      ├─ [580.5 - 582.5]
      ├─ [582.5 - 584.5]
      ├─ [584.5 - 586.5]
      ├─ [586.5 - 588.5]
      ├─ [588.5 - 590.5]
      ├─ [590.5 - 592.5]
      ├─ [592.5 - 594.5]
      ├─ [594.5 - 596.5]
      ├─ [596.5 - 598.5]
      ├─ [598.5 - 600.5]
      ├─ [600.5 - 602.5]
      ├─ [602.5 - 604.5]
      ├─ [604.5 - 606.5]
      ├─ [606.5 - 608.5]
      ├─ [608.5 - 610.5]
      ├─ [610.5 - 612.5]
      ├─ [612.5 - 614.5]
      ├─ [614.5 - 616.5]
      ├─ [616.5 - 618.5]
      ├─ [618.5 - 620.5]
      ├─ [620.5 - 622.5]
      ├─ [622.5 - 624.5]
      ├─ [624.5 - 626.5]
      ├─ [626.5 - 628.5]
      ├─ [628.5 - 630.5]
      ├─ [630.5 - 632.5]
      ├─ [632.5 - 634.5]
      ├─ [634.5 - 636.5]
      ├─ [636.5 - 638.5]
      ├─ [638.5 - 640.5]
      ├─ [640.5 - 642.5]
      ├─ [642.5 - 644.5]
      ├─ [644.5 - 646.5]
      ├─ [646.5 - 648.5]
      ├─ [648.5 - 650.5]
      ├─ [650.5 - 652.5]
      ├─ [652.5 - 654.5]
      ├─ [654.5 - 656.5]
      ├─ [656.5 - 658.5]
      ├─ [658.5 - 660.6]
      ├─ [660.6 - 662.6]
      ├─ [662.6 - 664.6]
      ├─ [664.6 - 666.6]
      ├─ [666.6 - 668.6]
      ├─ [668.6 - 670.6]
      ├─ [670.6 - 672.6]
      ├─ [672.6 - 674.6]
      ├─ [674.6 - 676.6]
      ├─ [676.6 - 678.6]
      ├─ [678.6 - 680.6]
      ├─ [680.6 - 682.6]
      ├─ [682.6 - 684.6]
      ├─ [684.6 - 686.6]
      ├─ [686.6 - 688.6]
      ├─ [688.6 - 690.6]
      ├─ [690.6 - 692.6]
      ├─ [692.6 - 694.6]
      ├─ [694.6 - 696.6]
      ├─ [696.6 - 698.6]
      ├─ [698.6 - 700.6]
      ├─ [700.6 - 702.6]
      ├─ [702.6 - 704.6]
      ├─ [704.6 - 706.6]
      ├─ [706.6 - 708.6]
      ├─ [708.6 - 710.6]
      ├─ [710.6 - 712.6]
      ├─ [712.6 - 714.6]
      ├─ [714.6 - 716.6]
      ├─ [716.6 - 718.6]
      ├─ [718.6 - 720.6]
      ├─ [720.6 - 722.6]
      ├─ [722.6 - 724.6]
      ├─ [724.6 - 726.6]
      ├─ [726.6 - 728.6]
      ├─ [728.6 - 730.6]
      ├─ [730.6 - 732.6]
      ├─ [732.6 - 734.6]
      ├─ [734.6 - 736.6]
      ├─ [736.6 - 738.6]
      ├─ [738.6 - 740.6]
      ├─ [740.6 - 742.6]
      ├─ [742.6 - 744.6]
      ├─ [744.6 - 746.6]
      ├─ [746.6 - 748.6]
      ├─ [748.6 - 750.6]
      ├─ [750.6 - 752.6]
      ├─ [752.6 - 754.6]
      ├─ [754.6 - 756.6]
      ├─ [756.6 - 758.6]
      ├─ [758.6 - 760.6]
      ├─ [760.6 - 762.6]
      ├─ [762.6 - 764.6]
      ├─ [764.6 - 766.6]
      ├─ [766.6 - 768.6]
      ├─ [768.6 - 770.6]
      ├─ [770.6 - 772.6]
      ├─ [772.6 - 774.6]
      ├─ [774.6 - 776.6]
      ├─ [776.6 - 778.6]
      ├─ [778.6 - 780.6]
      ├─ [780.6 - 782.6]
      ├─ [782.6 - 784.6]
      ├─ [784.6 - 786.6]
      ├─ [786.6 - 788.6]
      ├─ [788.6 - 790.6]
      ├─ [790.6 - 792.6]
      ├─ [792.6 - 794.6]
      ├─ [794.6 - 796.6]
      ├─ [796.6 - 798.6]
      ├─ [798.6 - 800.6]
      ├─ [800.6 - 802.6]
      ├─ [802.6 - 804.6]
      ├─ [804.6 - 806.6]
      ├─ [806.6 - 808.6]
      ├─ [808.6 - 810.6]
      ├─ [810.6 - 812.6]
      ├─ [812.6 - 814.6]
      ├─ [814.6 - 816.6]
      ├─ [816.6 - 818.6]
      ├─ [818.6 - 820.6]
      ├─ [820.6 - 822.6]
      ├─ [822.6 - 824.6]
      ├─ [824.6 - 826.6]
      ├─ [826.6 - 828.6]
      ├─ [828.6 - 830.6]
      ├─ [830.6 - 832.6]
      ├─ [832.6 - 834.6]
      ├─ [834.6 - 836.6]
      ├─ [836.6 - 838.6]
      ├─ [838.6 - 840.6]
      ├─ [840.6 - 842.6]
      ├─ [842.6 - 844.6]
      ├─ [844.6 - 846.6]
      ├─ [846.6 - 848.6]
      ├─ [848.6 - 850.6]
      ├─ [850.6 - 852.6]
      ├─ [852.6 - 854.6]
      ├─ [854.6 - 856.6]
      ├─ [856.6 - 858.6]
      ├─ [858.6 - 860.6]
      ├─ [860.6 - 862.6]
      ├─ [862.6 - 864.6]
      ├─ [864.6 - 866.6]
      ├─ [866.6 - 868.6]
      ├─ [868.6 - 870.6]
      ├─ [870.6 - 872.6]
      ├─ [872.6 - 874.6]
      ├─ [874.6 - 876.6]
      ├─ [876.6 - 878.6]
      ├─ [878.6 - 880.7]
      ├─ [880.7 - 882.7]
      ├─ [882.7 - 884.7]
      ├─ [884.7 - 886.7]
      ├─ [886.7 - 888.7]
      ├─ [888.7 - 890.7]
      ├─ [890.7 - 892.7]
      ├─ [892.7 - 894.7]
      ├─ [894.7 - 896.7]
      ├─ [896.7 - 898.7]
      ├─ [898.7 - 900.7]
      ├─ [900.7 - 902.7]
      ├─ [902.7 - 904.7]
      ├─ [904.7 - 906.7]
      ├─ [906.7 - 908.7]
      ├─ [908.7 - 910.7]
      ├─ [910.7 - 912.7]
      ├─ [912.7 - 914.7]
      ├─ [914.7 - 916.7]
      ├─ [916.7 - 918.7]
      ├─ [918.7 - 920.7]
      ├─ [920.7 - 922.7]
      ├─ [922.7 - 924.7]
      ├─ [924.7 - 926.7]
      ├─ [926.7 - 928.7]
      ├─ [928.7 - 930.7]
      ├─ [930.7 - 932.7]
      ├─ [932.7 - 934.7]
      ├─ [934.7 - 936.7]
      ├─ [936.7 - 938.7]
      ├─ [938.7 - 940.7]
      ├─ [940.7 - 942.7]
      ├─ [942.7 - 944.7]
      ├─ [944.7 - 946.7]
      ├─ [946.7 - 948.7]
      ├─ [948.7 - 950.7]
      ├─ [950.7 - 952.7]
      ├─ [952.7 - 954.7]
      ├─ [954.7 - 956.7]
      ├─ [956.7 - 958.7]
      ├─ [958.7 - 960.7]
      ├─ [960.7 - 962.7]
      ├─ [962.7 - 964.7]
      ├─ [964.7 - 966.7]
      ├─ [966.7 - 968.7]
      ├─ [968.7 - 970.7]
      ├─ [970.7 - 972.7]
      ├─ [972.7 - 974.7]
      ├─ [974.7 - 976.7]
      ├─ [976.7 - 978.7]
      └─ [978.7 - 980.7]

Run: 20230809_AST1_EVO5_ZY_Hela_SCP_EvoCHIP_1Cell_40SPD_2Th3ms_03.raw
   ├─ Vendor: Thermo
   ├─ File: 20230809_AST1_EVO5_ZY_Hela_SCP_EvoCHIP_1Cell_40SPD_2Th3ms_03
   ├─ Path: "L:\ZY\SingleCellProteomics\Raw\Astral_SCP\EvoCHIP\20230809_AST1_EVO5_ZY_Hela_SCP_EvoCHIP_1Cell_40SPD_2Th3ms_03.raw"
   ├─ Condition: 1Cell_2Th
   ├─ Replicate: 3
   ├─ HTRMS Version: 18.0.230526.50606
   ├─ Protein Databases Used
   │  ├─ contaminants_for_Spectronaut
   │  │  ├─ Protein Entries: 246
   │  │  ├─ Original File: contaminants_for_Spectronaut.fasta
   │  │  ├─ Date Created: 13-August-2020 09:32:23 UTC+0
   │  │  ├─ Date Modified: 16-August-2023 05:41:30 UTC+0
   │  │  └─ Parsing Rule: WormPep FASTA
   │  └─ UP000005640_9606_2022
   │     ├─ Protein Entries: 20,598
   │     ├─ Original File: UP000005640_9606.fasta
   │     ├─ Date Created: 12-January-2023 11:12:11 UTC+0
   │     ├─ Date Modified: 16-August-2023 05:41:30 UTC+0
   │     └─ Parsing Rule: UniProt FASTA
   └─ MS2 Method
      ├─ [380.4 - 382.4]
      ├─ [382.4 - 384.4]
      ├─ [384.4 - 386.4]
      ├─ [386.4 - 388.4]
      ├─ [388.4 - 390.4]
      ├─ [390.4 - 392.4]
      ├─ [392.4 - 394.4]
      ├─ [394.4 - 396.4]
      ├─ [396.4 - 398.4]
      ├─ [398.4 - 400.4]
      ├─ [400.4 - 402.4]
      ├─ [402.4 - 404.4]
      ├─ [404.4 - 406.4]
      ├─ [406.4 - 408.4]
      ├─ [408.4 - 410.4]
      ├─ [410.4 - 412.4]
      ├─ [412.4 - 414.4]
      ├─ [414.4 - 416.4]
      ├─ [416.4 - 418.4]
      ├─ [418.4 - 420.4]
      ├─ [420.4 - 422.4]
      ├─ [422.4 - 424.4]
      ├─ [424.4 - 426.4]
      ├─ [426.4 - 428.4]
      ├─ [428.4 - 430.4]
      ├─ [430.4 - 432.4]
      ├─ [432.4 - 434.4]
      ├─ [434.4 - 436.4]
      ├─ [436.4 - 438.4]
      ├─ [438.4 - 440.5]
      ├─ [440.5 - 442.5]
      ├─ [442.5 - 444.5]
      ├─ [444.5 - 446.5]
      ├─ [446.5 - 448.5]
      ├─ [448.5 - 450.5]
      ├─ [450.5 - 452.5]
      ├─ [452.5 - 454.5]
      ├─ [454.5 - 456.5]
      ├─ [456.5 - 458.5]
      ├─ [458.5 - 460.5]
      ├─ [460.5 - 462.5]
      ├─ [462.5 - 464.5]
      ├─ [464.5 - 466.5]
      ├─ [466.5 - 468.5]
      ├─ [468.5 - 470.5]
      ├─ [470.5 - 472.5]
      ├─ [472.5 - 474.5]
      ├─ [474.5 - 476.5]
      ├─ [476.5 - 478.5]
      ├─ [478.5 - 480.5]
      ├─ [480.5 - 482.5]
      ├─ [482.5 - 484.5]
      ├─ [484.5 - 486.5]
      ├─ [486.5 - 488.5]
      ├─ [488.5 - 490.5]
      ├─ [490.5 - 492.5]
      ├─ [492.5 - 494.5]
      ├─ [494.5 - 496.5]
      ├─ [496.5 - 498.5]
      ├─ [498.5 - 500.5]
      ├─ [500.5 - 502.5]
      ├─ [502.5 - 504.5]
      ├─ [504.5 - 506.5]
      ├─ [506.5 - 508.5]
      ├─ [508.5 - 510.5]
      ├─ [510.5 - 512.5]
      ├─ [512.5 - 514.5]
      ├─ [514.5 - 516.5]
      ├─ [516.5 - 518.5]
      ├─ [518.5 - 520.5]
      ├─ [520.5 - 522.5]
      ├─ [522.5 - 524.5]
      ├─ [524.5 - 526.5]
      ├─ [526.5 - 528.5]
      ├─ [528.5 - 530.5]
      ├─ [530.5 - 532.5]
      ├─ [532.5 - 534.5]
      ├─ [534.5 - 536.5]
      ├─ [536.5 - 538.5]
      ├─ [538.5 - 540.5]
      ├─ [540.5 - 542.5]
      ├─ [542.5 - 544.5]
      ├─ [544.5 - 546.5]
      ├─ [546.5 - 548.5]
      ├─ [548.5 - 550.5]
      ├─ [550.5 - 552.5]
      ├─ [552.5 - 554.5]
      ├─ [554.5 - 556.5]
      ├─ [556.5 - 558.5]
      ├─ [558.5 - 560.5]
      ├─ [560.5 - 562.5]
      ├─ [562.5 - 564.5]
      ├─ [564.5 - 566.5]
      ├─ [566.5 - 568.5]
      ├─ [568.5 - 570.5]
      ├─ [570.5 - 572.5]
      ├─ [572.5 - 574.5]
      ├─ [574.5 - 576.5]
      ├─ [576.5 - 578.5]
      ├─ [578.5 - 580.5]
      ├─ [580.5 - 582.5]
      ├─ [582.5 - 584.5]
      ├─ [584.5 - 586.5]
      ├─ [586.5 - 588.5]
      ├─ [588.5 - 590.5]
      ├─ [590.5 - 592.5]
      ├─ [592.5 - 594.5]
      ├─ [594.5 - 596.5]
      ├─ [596.5 - 598.5]
      ├─ [598.5 - 600.5]
      ├─ [600.5 - 602.5]
      ├─ [602.5 - 604.5]
      ├─ [604.5 - 606.5]
      ├─ [606.5 - 608.5]
      ├─ [608.5 - 610.5]
      ├─ [610.5 - 612.5]
      ├─ [612.5 - 614.5]
      ├─ [614.5 - 616.5]
      ├─ [616.5 - 618.5]
      ├─ [618.5 - 620.5]
      ├─ [620.5 - 622.5]
      ├─ [622.5 - 624.5]
      ├─ [624.5 - 626.5]
      ├─ [626.5 - 628.5]
      ├─ [628.5 - 630.5]
      ├─ [630.5 - 632.5]
      ├─ [632.5 - 634.5]
      ├─ [634.5 - 636.5]
      ├─ [636.5 - 638.5]
      ├─ [638.5 - 640.5]
      ├─ [640.5 - 642.5]
      ├─ [642.5 - 644.5]
      ├─ [644.5 - 646.5]
      ├─ [646.5 - 648.5]
      ├─ [648.5 - 650.5]
      ├─ [650.5 - 652.5]
      ├─ [652.5 - 654.5]
      ├─ [654.5 - 656.5]
      ├─ [656.5 - 658.5]
      ├─ [658.5 - 660.6]
      ├─ [660.6 - 662.6]
      ├─ [662.6 - 664.6]
      ├─ [664.6 - 666.6]
      ├─ [666.6 - 668.6]
      ├─ [668.6 - 670.6]
      ├─ [670.6 - 672.6]
      ├─ [672.6 - 674.6]
      ├─ [674.6 - 676.6]
      ├─ [676.6 - 678.6]
      ├─ [678.6 - 680.6]
      ├─ [680.6 - 682.6]
      ├─ [682.6 - 684.6]
      ├─ [684.6 - 686.6]
      ├─ [686.6 - 688.6]
      ├─ [688.6 - 690.6]
      ├─ [690.6 - 692.6]
      ├─ [692.6 - 694.6]
      ├─ [694.6 - 696.6]
      ├─ [696.6 - 698.6]
      ├─ [698.6 - 700.6]
      ├─ [700.6 - 702.6]
      ├─ [702.6 - 704.6]
      ├─ [704.6 - 706.6]
      ├─ [706.6 - 708.6]
      ├─ [708.6 - 710.6]
      ├─ [710.6 - 712.6]
      ├─ [712.6 - 714.6]
      ├─ [714.6 - 716.6]
      ├─ [716.6 - 718.6]
      ├─ [718.6 - 720.6]
      ├─ [720.6 - 722.6]
      ├─ [722.6 - 724.6]
      ├─ [724.6 - 726.6]
      ├─ [726.6 - 728.6]
      ├─ [728.6 - 730.6]
      ├─ [730.6 - 732.6]
      ├─ [732.6 - 734.6]
      ├─ [734.6 - 736.6]
      ├─ [736.6 - 738.6]
      ├─ [738.6 - 740.6]
      ├─ [740.6 - 742.6]
      ├─ [742.6 - 744.6]
      ├─ [744.6 - 746.6]
      ├─ [746.6 - 748.6]
      ├─ [748.6 - 750.6]
      ├─ [750.6 - 752.6]
      ├─ [752.6 - 754.6]
      ├─ [754.6 - 756.6]
      ├─ [756.6 - 758.6]
      ├─ [758.6 - 760.6]
      ├─ [760.6 - 762.6]
      ├─ [762.6 - 764.6]
      ├─ [764.6 - 766.6]
      ├─ [766.6 - 768.6]
      ├─ [768.6 - 770.6]
      ├─ [770.6 - 772.6]
      ├─ [772.6 - 774.6]
      ├─ [774.6 - 776.6]
      ├─ [776.6 - 778.6]
      ├─ [778.6 - 780.6]
      ├─ [780.6 - 782.6]
      ├─ [782.6 - 784.6]
      ├─ [784.6 - 786.6]
      ├─ [786.6 - 788.6]
      ├─ [788.6 - 790.6]
      ├─ [790.6 - 792.6]
      ├─ [792.6 - 794.6]
      ├─ [794.6 - 796.6]
      ├─ [796.6 - 798.6]
      ├─ [798.6 - 800.6]
      ├─ [800.6 - 802.6]
      ├─ [802.6 - 804.6]
      ├─ [804.6 - 806.6]
      ├─ [806.6 - 808.6]
      ├─ [808.6 - 810.6]
      ├─ [810.6 - 812.6]
      ├─ [812.6 - 814.6]
      ├─ [814.6 - 816.6]
      ├─ [816.6 - 818.6]
      ├─ [818.6 - 820.6]
      ├─ [820.6 - 822.6]
      ├─ [822.6 - 824.6]
      ├─ [824.6 - 826.6]
      ├─ [826.6 - 828.6]
      ├─ [828.6 - 830.6]
      ├─ [830.6 - 832.6]
      ├─ [832.6 - 834.6]
      ├─ [834.6 - 836.6]
      ├─ [836.6 - 838.6]
      ├─ [838.6 - 840.6]
      ├─ [840.6 - 842.6]
      ├─ [842.6 - 844.6]
      ├─ [844.6 - 846.6]
      ├─ [846.6 - 848.6]
      ├─ [848.6 - 850.6]
      ├─ [850.6 - 852.6]
      ├─ [852.6 - 854.6]
      ├─ [854.6 - 856.6]
      ├─ [856.6 - 858.6]
      ├─ [858.6 - 860.6]
      ├─ [860.6 - 862.6]
      ├─ [862.6 - 864.6]
      ├─ [864.6 - 866.6]
      ├─ [866.6 - 868.6]
      ├─ [868.6 - 870.6]
      ├─ [870.6 - 872.6]
      ├─ [872.6 - 874.6]
      ├─ [874.6 - 876.6]
      ├─ [876.6 - 878.6]
      ├─ [878.6 - 880.7]
      ├─ [880.7 - 882.7]
      ├─ [882.7 - 884.7]
      ├─ [884.7 - 886.7]
      ├─ [886.7 - 888.7]
      ├─ [888.7 - 890.7]
      ├─ [890.7 - 892.7]
      ├─ [892.7 - 894.7]
      ├─ [894.7 - 896.7]
      ├─ [896.7 - 898.7]
      ├─ [898.7 - 900.7]
      ├─ [900.7 - 902.7]
      ├─ [902.7 - 904.7]
      ├─ [904.7 - 906.7]
      ├─ [906.7 - 908.7]
      ├─ [908.7 - 910.7]
      ├─ [910.7 - 912.7]
      ├─ [912.7 - 914.7]
      ├─ [914.7 - 916.7]
      ├─ [916.7 - 918.7]
      ├─ [918.7 - 920.7]
      ├─ [920.7 - 922.7]
      ├─ [922.7 - 924.7]
      ├─ [924.7 - 926.7]
      ├─ [926.7 - 928.7]
      ├─ [928.7 - 930.7]
      ├─ [930.7 - 932.7]
      ├─ [932.7 - 934.7]
      ├─ [934.7 - 936.7]
      ├─ [936.7 - 938.7]
      ├─ [938.7 - 940.7]
      ├─ [940.7 - 942.7]
      ├─ [942.7 - 944.7]
      ├─ [944.7 - 946.7]
      ├─ [946.7 - 948.7]
      ├─ [948.7 - 950.7]
      ├─ [950.7 - 952.7]
      ├─ [952.7 - 954.7]
      ├─ [954.7 - 956.7]
      ├─ [956.7 - 958.7]
      ├─ [958.7 - 960.7]
      ├─ [960.7 - 962.7]
      ├─ [962.7 - 964.7]
      ├─ [964.7 - 966.7]
      ├─ [966.7 - 968.7]
      ├─ [968.7 - 970.7]
      ├─ [970.7 - 972.7]
      ├─ [972.7 - 974.7]
      ├─ [974.7 - 976.7]
      ├─ [976.7 - 978.7]
      └─ [978.7 - 980.7]

Run: 20230809_AST1_EVO5_ZY_Hela_SCP_EvoCHIP_1Cell_40SPD_2Th3ms_04.raw
   ├─ Vendor: Thermo
   ├─ File: 20230809_AST1_EVO5_ZY_Hela_SCP_EvoCHIP_1Cell_40SPD_2Th3ms_04
   ├─ Path: "L:\ZY\SingleCellProteomics\Raw\Astral_SCP\EvoCHIP\20230809_AST1_EVO5_ZY_Hela_SCP_EvoCHIP_1Cell_40SPD_2Th3ms_04.raw"
   ├─ Condition: 1Cell_2Th
   ├─ Replicate: 4
   ├─ HTRMS Version: 18.0.230526.50606
   ├─ Protein Databases Used
   │  ├─ contaminants_for_Spectronaut
   │  │  ├─ Protein Entries: 246
   │  │  ├─ Original File: contaminants_for_Spectronaut.fasta
   │  │  ├─ Date Created: 13-August-2020 09:32:23 UTC+0
   │  │  ├─ Date Modified: 16-August-2023 05:41:30 UTC+0
   │  │  └─ Parsing Rule: WormPep FASTA
   │  └─ UP000005640_9606_2022
   │     ├─ Protein Entries: 20,598
   │     ├─ Original File: UP000005640_9606.fasta
   │     ├─ Date Created: 12-January-2023 11:12:11 UTC+0
   │     ├─ Date Modified: 16-August-2023 05:41:30 UTC+0
   │     └─ Parsing Rule: UniProt FASTA
   └─ MS2 Method
      ├─ [380.4 - 382.4]
      ├─ [382.4 - 384.4]
      ├─ [384.4 - 386.4]
      ├─ [386.4 - 388.4]
      ├─ [388.4 - 390.4]
      ├─ [390.4 - 392.4]
      ├─ [392.4 - 394.4]
      ├─ [394.4 - 396.4]
      ├─ [396.4 - 398.4]
      ├─ [398.4 - 400.4]
      ├─ [400.4 - 402.4]
      ├─ [402.4 - 404.4]
      ├─ [404.4 - 406.4]
      ├─ [406.4 - 408.4]
      ├─ [408.4 - 410.4]
      ├─ [410.4 - 412.4]
      ├─ [412.4 - 414.4]
      ├─ [414.4 - 416.4]
      ├─ [416.4 - 418.4]
      ├─ [418.4 - 420.4]
      ├─ [420.4 - 422.4]
      ├─ [422.4 - 424.4]
      ├─ [424.4 - 426.4]
      ├─ [426.4 - 428.4]
      ├─ [428.4 - 430.4]
      ├─ [430.4 - 432.4]
      ├─ [432.4 - 434.4]
      ├─ [434.4 - 436.4]
      ├─ [436.4 - 438.4]
      ├─ [438.4 - 440.5]
      ├─ [440.5 - 442.5]
      ├─ [442.5 - 444.5]
      ├─ [444.5 - 446.5]
      ├─ [446.5 - 448.5]
      ├─ [448.5 - 450.5]
      ├─ [450.5 - 452.5]
      ├─ [452.5 - 454.5]
      ├─ [454.5 - 456.5]
      ├─ [456.5 - 458.5]
      ├─ [458.5 - 460.5]
      ├─ [460.5 - 462.5]
      ├─ [462.5 - 464.5]
      ├─ [464.5 - 466.5]
      ├─ [466.5 - 468.5]
      ├─ [468.5 - 470.5]
      ├─ [470.5 - 472.5]
      ├─ [472.5 - 474.5]
      ├─ [474.5 - 476.5]
      ├─ [476.5 - 478.5]
      ├─ [478.5 - 480.5]
      ├─ [480.5 - 482.5]
      ├─ [482.5 - 484.5]
      ├─ [484.5 - 486.5]
      ├─ [486.5 - 488.5]
      ├─ [488.5 - 490.5]
      ├─ [490.5 - 492.5]
      ├─ [492.5 - 494.5]
      ├─ [494.5 - 496.5]
      ├─ [496.5 - 498.5]
      ├─ [498.5 - 500.5]
      ├─ [500.5 - 502.5]
      ├─ [502.5 - 504.5]
      ├─ [504.5 - 506.5]
      ├─ [506.5 - 508.5]
      ├─ [508.5 - 510.5]
      ├─ [510.5 - 512.5]
      ├─ [512.5 - 514.5]
      ├─ [514.5 - 516.5]
      ├─ [516.5 - 518.5]
      ├─ [518.5 - 520.5]
      ├─ [520.5 - 522.5]
      ├─ [522.5 - 524.5]
      ├─ [524.5 - 526.5]
      ├─ [526.5 - 528.5]
      ├─ [528.5 - 530.5]
      ├─ [530.5 - 532.5]
      ├─ [532.5 - 534.5]
      ├─ [534.5 - 536.5]
      ├─ [536.5 - 538.5]
      ├─ [538.5 - 540.5]
      ├─ [540.5 - 542.5]
      ├─ [542.5 - 544.5]
      ├─ [544.5 - 546.5]
      ├─ [546.5 - 548.5]
      ├─ [548.5 - 550.5]
      ├─ [550.5 - 552.5]
      ├─ [552.5 - 554.5]
      ├─ [554.5 - 556.5]
      ├─ [556.5 - 558.5]
      ├─ [558.5 - 560.5]
      ├─ [560.5 - 562.5]
      ├─ [562.5 - 564.5]
      ├─ [564.5 - 566.5]
      ├─ [566.5 - 568.5]
      ├─ [568.5 - 570.5]
      ├─ [570.5 - 572.5]
      ├─ [572.5 - 574.5]
      ├─ [574.5 - 576.5]
      ├─ [576.5 - 578.5]
      ├─ [578.5 - 580.5]
      ├─ [580.5 - 582.5]
      ├─ [582.5 - 584.5]
      ├─ [584.5 - 586.5]
      ├─ [586.5 - 588.5]
      ├─ [588.5 - 590.5]
      ├─ [590.5 - 592.5]
      ├─ [592.5 - 594.5]
      ├─ [594.5 - 596.5]
      ├─ [596.5 - 598.5]
      ├─ [598.5 - 600.5]
      ├─ [600.5 - 602.5]
      ├─ [602.5 - 604.5]
      ├─ [604.5 - 606.5]
      ├─ [606.5 - 608.5]
      ├─ [608.5 - 610.5]
      ├─ [610.5 - 612.5]
      ├─ [612.5 - 614.5]
      ├─ [614.5 - 616.5]
      ├─ [616.5 - 618.5]
      ├─ [618.5 - 620.5]
      ├─ [620.5 - 622.5]
      ├─ [622.5 - 624.5]
      ├─ [624.5 - 626.5]
      ├─ [626.5 - 628.5]
      ├─ [628.5 - 630.5]
      ├─ [630.5 - 632.5]
      ├─ [632.5 - 634.5]
      ├─ [634.5 - 636.5]
      ├─ [636.5 - 638.5]
      ├─ [638.5 - 640.5]
      ├─ [640.5 - 642.5]
      ├─ [642.5 - 644.5]
      ├─ [644.5 - 646.5]
      ├─ [646.5 - 648.5]
      ├─ [648.5 - 650.5]
      ├─ [650.5 - 652.5]
      ├─ [652.5 - 654.5]
      ├─ [654.5 - 656.5]
      ├─ [656.5 - 658.5]
      ├─ [658.5 - 660.6]
      ├─ [660.6 - 662.6]
      ├─ [662.6 - 664.6]
      ├─ [664.6 - 666.6]
      ├─ [666.6 - 668.6]
      ├─ [668.6 - 670.6]
      ├─ [670.6 - 672.6]
      ├─ [672.6 - 674.6]
      ├─ [674.6 - 676.6]
      ├─ [676.6 - 678.6]
      ├─ [678.6 - 680.6]
      ├─ [680.6 - 682.6]
      ├─ [682.6 - 684.6]
      ├─ [684.6 - 686.6]
      ├─ [686.6 - 688.6]
      ├─ [688.6 - 690.6]
      ├─ [690.6 - 692.6]
      ├─ [692.6 - 694.6]
      ├─ [694.6 - 696.6]
      ├─ [696.6 - 698.6]
      ├─ [698.6 - 700.6]
      ├─ [700.6 - 702.6]
      ├─ [702.6 - 704.6]
      ├─ [704.6 - 706.6]
      ├─ [706.6 - 708.6]
      ├─ [708.6 - 710.6]
      ├─ [710.6 - 712.6]
      ├─ [712.6 - 714.6]
      ├─ [714.6 - 716.6]
      ├─ [716.6 - 718.6]
      ├─ [718.6 - 720.6]
      ├─ [720.6 - 722.6]
      ├─ [722.6 - 724.6]
      ├─ [724.6 - 726.6]
      ├─ [726.6 - 728.6]
      ├─ [728.6 - 730.6]
      ├─ [730.6 - 732.6]
      ├─ [732.6 - 734.6]
      ├─ [734.6 - 736.6]
      ├─ [736.6 - 738.6]
      ├─ [738.6 - 740.6]
      ├─ [740.6 - 742.6]
      ├─ [742.6 - 744.6]
      ├─ [744.6 - 746.6]
      ├─ [746.6 - 748.6]
      ├─ [748.6 - 750.6]
      ├─ [750.6 - 752.6]
      ├─ [752.6 - 754.6]
      ├─ [754.6 - 756.6]
      ├─ [756.6 - 758.6]
      ├─ [758.6 - 760.6]
      ├─ [760.6 - 762.6]
      ├─ [762.6 - 764.6]
      ├─ [764.6 - 766.6]
      ├─ [766.6 - 768.6]
      ├─ [768.6 - 770.6]
      ├─ [770.6 - 772.6]
      ├─ [772.6 - 774.6]
      ├─ [774.6 - 776.6]
      ├─ [776.6 - 778.6]
      ├─ [778.6 - 780.6]
      ├─ [780.6 - 782.6]
      ├─ [782.6 - 784.6]
      ├─ [784.6 - 786.6]
      ├─ [786.6 - 788.6]
      ├─ [788.6 - 790.6]
      ├─ [790.6 - 792.6]
      ├─ [792.6 - 794.6]
      ├─ [794.6 - 796.6]
      ├─ [796.6 - 798.6]
      ├─ [798.6 - 800.6]
      ├─ [800.6 - 802.6]
      ├─ [802.6 - 804.6]
      ├─ [804.6 - 806.6]
      ├─ [806.6 - 808.6]
      ├─ [808.6 - 810.6]
      ├─ [810.6 - 812.6]
      ├─ [812.6 - 814.6]
      ├─ [814.6 - 816.6]
      ├─ [816.6 - 818.6]
      ├─ [818.6 - 820.6]
      ├─ [820.6 - 822.6]
      ├─ [822.6 - 824.6]
      ├─ [824.6 - 826.6]
      ├─ [826.6 - 828.6]
      ├─ [828.6 - 830.6]
      ├─ [830.6 - 832.6]
      ├─ [832.6 - 834.6]
      ├─ [834.6 - 836.6]
      ├─ [836.6 - 838.6]
      ├─ [838.6 - 840.6]
      ├─ [840.6 - 842.6]
      ├─ [842.6 - 844.6]
      ├─ [844.6 - 846.6]
      ├─ [846.6 - 848.6]
      ├─ [848.6 - 850.6]
      ├─ [850.6 - 852.6]
      ├─ [852.6 - 854.6]
      ├─ [854.6 - 856.6]
      ├─ [856.6 - 858.6]
      ├─ [858.6 - 860.6]
      ├─ [860.6 - 862.6]
      ├─ [862.6 - 864.6]
      ├─ [864.6 - 866.6]
      ├─ [866.6 - 868.6]
      ├─ [868.6 - 870.6]
      ├─ [870.6 - 872.6]
      ├─ [872.6 - 874.6]
      ├─ [874.6 - 876.6]
      ├─ [876.6 - 878.6]
      ├─ [878.6 - 880.7]
      ├─ [880.7 - 882.7]
      ├─ [882.7 - 884.7]
      ├─ [884.7 - 886.7]
      ├─ [886.7 - 888.7]
      ├─ [888.7 - 890.7]
      ├─ [890.7 - 892.7]
      ├─ [892.7 - 894.7]
      ├─ [894.7 - 896.7]
      ├─ [896.7 - 898.7]
      ├─ [898.7 - 900.7]
      ├─ [900.7 - 902.7]
      ├─ [902.7 - 904.7]
      ├─ [904.7 - 906.7]
      ├─ [906.7 - 908.7]
      ├─ [908.7 - 910.7]
      ├─ [910.7 - 912.7]
      ├─ [912.7 - 914.7]
      ├─ [914.7 - 916.7]
      ├─ [916.7 - 918.7]
      ├─ [918.7 - 920.7]
      ├─ [920.7 - 922.7]
      ├─ [922.7 - 924.7]
      ├─ [924.7 - 926.7]
      ├─ [926.7 - 928.7]
      ├─ [928.7 - 930.7]
      ├─ [930.7 - 932.7]
      ├─ [932.7 - 934.7]
      ├─ [934.7 - 936.7]
      ├─ [936.7 - 938.7]
      ├─ [938.7 - 940.7]
      ├─ [940.7 - 942.7]
      ├─ [942.7 - 944.7]
      ├─ [944.7 - 946.7]
      ├─ [946.7 - 948.7]
      ├─ [948.7 - 950.7]
      ├─ [950.7 - 952.7]
      ├─ [952.7 - 954.7]
      ├─ [954.7 - 956.7]
      ├─ [956.7 - 958.7]
      ├─ [958.7 - 960.7]
      ├─ [960.7 - 962.7]
      ├─ [962.7 - 964.7]
      ├─ [964.7 - 966.7]
      ├─ [966.7 - 968.7]
      ├─ [968.7 - 970.7]
      ├─ [970.7 - 972.7]
      ├─ [972.7 - 974.7]
      ├─ [974.7 - 976.7]
      ├─ [976.7 - 978.7]
      └─ [978.7 - 980.7]

Run: 20230809_AST1_EVO5_ZY_Hela_SCP_EvoCHIP_1Cell_40SPD_2Th3ms_05.raw
   ├─ Vendor: Thermo
   ├─ File: 20230809_AST1_EVO5_ZY_Hela_SCP_EvoCHIP_1Cell_40SPD_2Th3ms_05
   ├─ Path: "L:\ZY\SingleCellProteomics\Raw\Astral_SCP\EvoCHIP\20230809_AST1_EVO5_ZY_Hela_SCP_EvoCHIP_1Cell_40SPD_2Th3ms_05.raw"
   ├─ Condition: 1Cell_2Th
   ├─ Replicate: 5
   ├─ HTRMS Version: 18.0.230526.50606
   ├─ Protein Databases Used
   │  ├─ contaminants_for_Spectronaut
   │  │  ├─ Protein Entries: 246
   │  │  ├─ Original File: contaminants_for_Spectronaut.fasta
   │  │  ├─ Date Created: 13-August-2020 09:32:23 UTC+0
   │  │  ├─ Date Modified: 16-August-2023 05:41:30 UTC+0
   │  │  └─ Parsing Rule: WormPep FASTA
   │  └─ UP000005640_9606_2022
   │     ├─ Protein Entries: 20,598
   │     ├─ Original File: UP000005640_9606.fasta
   │     ├─ Date Created: 12-January-2023 11:12:11 UTC+0
   │     ├─ Date Modified: 16-August-2023 05:41:30 UTC+0
   │     └─ Parsing Rule: UniProt FASTA
   └─ MS2 Method
      ├─ [380.4 - 382.4]
      ├─ [382.4 - 384.4]
      ├─ [384.4 - 386.4]
      ├─ [386.4 - 388.4]
      ├─ [388.4 - 390.4]
      ├─ [390.4 - 392.4]
      ├─ [392.4 - 394.4]
      ├─ [394.4 - 396.4]
      ├─ [396.4 - 398.4]
      ├─ [398.4 - 400.4]
      ├─ [400.4 - 402.4]
      ├─ [402.4 - 404.4]
      ├─ [404.4 - 406.4]
      ├─ [406.4 - 408.4]
      ├─ [408.4 - 410.4]
      ├─ [410.4 - 412.4]
      ├─ [412.4 - 414.4]
      ├─ [414.4 - 416.4]
      ├─ [416.4 - 418.4]
      ├─ [418.4 - 420.4]
      ├─ [420.4 - 422.4]
      ├─ [422.4 - 424.4]
      ├─ [424.4 - 426.4]
      ├─ [426.4 - 428.4]
      ├─ [428.4 - 430.4]
      ├─ [430.4 - 432.4]
      ├─ [432.4 - 434.4]
      ├─ [434.4 - 436.4]
      ├─ [436.4 - 438.4]
      ├─ [438.4 - 440.5]
      ├─ [440.5 - 442.5]
      ├─ [442.5 - 444.5]
      ├─ [444.5 - 446.5]
      ├─ [446.5 - 448.5]
      ├─ [448.5 - 450.5]
      ├─ [450.5 - 452.5]
      ├─ [452.5 - 454.5]
      ├─ [454.5 - 456.5]
      ├─ [456.5 - 458.5]
      ├─ [458.5 - 460.5]
      ├─ [460.5 - 462.5]
      ├─ [462.5 - 464.5]
      ├─ [464.5 - 466.5]
      ├─ [466.5 - 468.5]
      ├─ [468.5 - 470.5]
      ├─ [470.5 - 472.5]
      ├─ [472.5 - 474.5]
      ├─ [474.5 - 476.5]
      ├─ [476.5 - 478.5]
      ├─ [478.5 - 480.5]
      ├─ [480.5 - 482.5]
      ├─ [482.5 - 484.5]
      ├─ [484.5 - 486.5]
      ├─ [486.5 - 488.5]
      ├─ [488.5 - 490.5]
      ├─ [490.5 - 492.5]
      ├─ [492.5 - 494.5]
      ├─ [494.5 - 496.5]
      ├─ [496.5 - 498.5]
      ├─ [498.5 - 500.5]
      ├─ [500.5 - 502.5]
      ├─ [502.5 - 504.5]
      ├─ [504.5 - 506.5]
      ├─ [506.5 - 508.5]
      ├─ [508.5 - 510.5]
      ├─ [510.5 - 512.5]
      ├─ [512.5 - 514.5]
      ├─ [514.5 - 516.5]
      ├─ [516.5 - 518.5]
      ├─ [518.5 - 520.5]
      ├─ [520.5 - 522.5]
      ├─ [522.5 - 524.5]
      ├─ [524.5 - 526.5]
      ├─ [526.5 - 528.5]
      ├─ [528.5 - 530.5]
      ├─ [530.5 - 532.5]
      ├─ [532.5 - 534.5]
      ├─ [534.5 - 536.5]
      ├─ [536.5 - 538.5]
      ├─ [538.5 - 540.5]
      ├─ [540.5 - 542.5]
      ├─ [542.5 - 544.5]
      ├─ [544.5 - 546.5]
      ├─ [546.5 - 548.5]
      ├─ [548.5 - 550.5]
      ├─ [550.5 - 552.5]
      ├─ [552.5 - 554.5]
      ├─ [554.5 - 556.5]
      ├─ [556.5 - 558.5]
      ├─ [558.5 - 560.5]
      ├─ [560.5 - 562.5]
      ├─ [562.5 - 564.5]
      ├─ [564.5 - 566.5]
      ├─ [566.5 - 568.5]
      ├─ [568.5 - 570.5]
      ├─ [570.5 - 572.5]
      ├─ [572.5 - 574.5]
      ├─ [574.5 - 576.5]
      ├─ [576.5 - 578.5]
      ├─ [578.5 - 580.5]
      ├─ [580.5 - 582.5]
      ├─ [582.5 - 584.5]
      ├─ [584.5 - 586.5]
      ├─ [586.5 - 588.5]
      ├─ [588.5 - 590.5]
      ├─ [590.5 - 592.5]
      ├─ [592.5 - 594.5]
      ├─ [594.5 - 596.5]
      ├─ [596.5 - 598.5]
      ├─ [598.5 - 600.5]
      ├─ [600.5 - 602.5]
      ├─ [602.5 - 604.5]
      ├─ [604.5 - 606.5]
      ├─ [606.5 - 608.5]
      ├─ [608.5 - 610.5]
      ├─ [610.5 - 612.5]
      ├─ [612.5 - 614.5]
      ├─ [614.5 - 616.5]
      ├─ [616.5 - 618.5]
      ├─ [618.5 - 620.5]
      ├─ [620.5 - 622.5]
      ├─ [622.5 - 624.5]
      ├─ [624.5 - 626.5]
      ├─ [626.5 - 628.5]
      ├─ [628.5 - 630.5]
      ├─ [630.5 - 632.5]
      ├─ [632.5 - 634.5]
      ├─ [634.5 - 636.5]
      ├─ [636.5 - 638.5]
      ├─ [638.5 - 640.5]
      ├─ [640.5 - 642.5]
      ├─ [642.5 - 644.5]
      ├─ [644.5 - 646.5]
      ├─ [646.5 - 648.5]
      ├─ [648.5 - 650.5]
      ├─ [650.5 - 652.5]
      ├─ [652.5 - 654.5]
      ├─ [654.5 - 656.5]
      ├─ [656.5 - 658.5]
      ├─ [658.5 - 660.6]
      ├─ [660.6 - 662.6]
      ├─ [662.6 - 664.6]
      ├─ [664.6 - 666.6]
      ├─ [666.6 - 668.6]
      ├─ [668.6 - 670.6]
      ├─ [670.6 - 672.6]
      ├─ [672.6 - 674.6]
      ├─ [674.6 - 676.6]
      ├─ [676.6 - 678.6]
      ├─ [678.6 - 680.6]
      ├─ [680.6 - 682.6]
      ├─ [682.6 - 684.6]
      ├─ [684.6 - 686.6]
      ├─ [686.6 - 688.6]
      ├─ [688.6 - 690.6]
      ├─ [690.6 - 692.6]
      ├─ [692.6 - 694.6]
      ├─ [694.6 - 696.6]
      ├─ [696.6 - 698.6]
      ├─ [698.6 - 700.6]
      ├─ [700.6 - 702.6]
      ├─ [702.6 - 704.6]
      ├─ [704.6 - 706.6]
      ├─ [706.6 - 708.6]
      ├─ [708.6 - 710.6]
      ├─ [710.6 - 712.6]
      ├─ [712.6 - 714.6]
      ├─ [714.6 - 716.6]
      ├─ [716.6 - 718.6]
      ├─ [718.6 - 720.6]
      ├─ [720.6 - 722.6]
      ├─ [722.6 - 724.6]
      ├─ [724.6 - 726.6]
      ├─ [726.6 - 728.6]
      ├─ [728.6 - 730.6]
      ├─ [730.6 - 732.6]
      ├─ [732.6 - 734.6]
      ├─ [734.6 - 736.6]
      ├─ [736.6 - 738.6]
      ├─ [738.6 - 740.6]
      ├─ [740.6 - 742.6]
      ├─ [742.6 - 744.6]
      ├─ [744.6 - 746.6]
      ├─ [746.6 - 748.6]
      ├─ [748.6 - 750.6]
      ├─ [750.6 - 752.6]
      ├─ [752.6 - 754.6]
      ├─ [754.6 - 756.6]
      ├─ [756.6 - 758.6]
      ├─ [758.6 - 760.6]
      ├─ [760.6 - 762.6]
      ├─ [762.6 - 764.6]
      ├─ [764.6 - 766.6]
      ├─ [766.6 - 768.6]
      ├─ [768.6 - 770.6]
      ├─ [770.6 - 772.6]
      ├─ [772.6 - 774.6]
      ├─ [774.6 - 776.6]
      ├─ [776.6 - 778.6]
      ├─ [778.6 - 780.6]
      ├─ [780.6 - 782.6]
      ├─ [782.6 - 784.6]
      ├─ [784.6 - 786.6]
      ├─ [786.6 - 788.6]
      ├─ [788.6 - 790.6]
      ├─ [790.6 - 792.6]
      ├─ [792.6 - 794.6]
      ├─ [794.6 - 796.6]
      ├─ [796.6 - 798.6]
      ├─ [798.6 - 800.6]
      ├─ [800.6 - 802.6]
      ├─ [802.6 - 804.6]
      ├─ [804.6 - 806.6]
      ├─ [806.6 - 808.6]
      ├─ [808.6 - 810.6]
      ├─ [810.6 - 812.6]
      ├─ [812.6 - 814.6]
      ├─ [814.6 - 816.6]
      ├─ [816.6 - 818.6]
      ├─ [818.6 - 820.6]
      ├─ [820.6 - 822.6]
      ├─ [822.6 - 824.6]
      ├─ [824.6 - 826.6]
      ├─ [826.6 - 828.6]
      ├─ [828.6 - 830.6]
      ├─ [830.6 - 832.6]
      ├─ [832.6 - 834.6]
      ├─ [834.6 - 836.6]
      ├─ [836.6 - 838.6]
      ├─ [838.6 - 840.6]
      ├─ [840.6 - 842.6]
      ├─ [842.6 - 844.6]
      ├─ [844.6 - 846.6]
      ├─ [846.6 - 848.6]
      ├─ [848.6 - 850.6]
      ├─ [850.6 - 852.6]
      ├─ [852.6 - 854.6]
      ├─ [854.6 - 856.6]
      ├─ [856.6 - 858.6]
      ├─ [858.6 - 860.6]
      ├─ [860.6 - 862.6]
      ├─ [862.6 - 864.6]
      ├─ [864.6 - 866.6]
      ├─ [866.6 - 868.6]
      ├─ [868.6 - 870.6]
      ├─ [870.6 - 872.6]
      ├─ [872.6 - 874.6]
      ├─ [874.6 - 876.6]
      ├─ [876.6 - 878.6]
      ├─ [878.6 - 880.7]
      ├─ [880.7 - 882.7]
      ├─ [882.7 - 884.7]
      ├─ [884.7 - 886.7]
      ├─ [886.7 - 888.7]
      ├─ [888.7 - 890.7]
      ├─ [890.7 - 892.7]
      ├─ [892.7 - 894.7]
      ├─ [894.7 - 896.7]
      ├─ [896.7 - 898.7]
      ├─ [898.7 - 900.7]
      ├─ [900.7 - 902.7]
      ├─ [902.7 - 904.7]
      ├─ [904.7 - 906.7]
      ├─ [906.7 - 908.7]
      ├─ [908.7 - 910.7]
      ├─ [910.7 - 912.7]
      ├─ [912.7 - 914.7]
      ├─ [914.7 - 916.7]
      ├─ [916.7 - 918.7]
      ├─ [918.7 - 920.7]
      ├─ [920.7 - 922.7]
      ├─ [922.7 - 924.7]
      ├─ [924.7 - 926.7]
      ├─ [926.7 - 928.7]
      ├─ [928.7 - 930.7]
      ├─ [930.7 - 932.7]
      ├─ [932.7 - 934.7]
      ├─ [934.7 - 936.7]
      ├─ [936.7 - 938.7]
      ├─ [938.7 - 940.7]
      ├─ [940.7 - 942.7]
      ├─ [942.7 - 944.7]
      ├─ [944.7 - 946.7]
      ├─ [946.7 - 948.7]
      ├─ [948.7 - 950.7]
      ├─ [950.7 - 952.7]
      ├─ [952.7 - 954.7]
      ├─ [954.7 - 956.7]
      ├─ [956.7 - 958.7]
      ├─ [958.7 - 960.7]
      ├─ [960.7 - 962.7]
      ├─ [962.7 - 964.7]
      ├─ [964.7 - 966.7]
      ├─ [966.7 - 968.7]
      ├─ [968.7 - 970.7]
      ├─ [970.7 - 972.7]
      ├─ [972.7 - 974.7]
      ├─ [974.7 - 976.7]
      ├─ [976.7 - 978.7]
      └─ [978.7 - 980.7]

Run: 20230809_AST1_EVO5_ZY_Hela_SCP_EvoCHIP_1Cell_40SPD_2Th3ms_06.raw
   ├─ Vendor: Thermo
   ├─ File: 20230809_AST1_EVO5_ZY_Hela_SCP_EvoCHIP_1Cell_40SPD_2Th3ms_06
   ├─ Path: "L:\ZY\SingleCellProteomics\Raw\Astral_SCP\EvoCHIP\20230809_AST1_EVO5_ZY_Hela_SCP_EvoCHIP_1Cell_40SPD_2Th3ms_06.raw"
   ├─ Condition: 1Cell_2Th
   ├─ Replicate: 6
   ├─ HTRMS Version: 18.0.230526.50606
   ├─ Protein Databases Used
   │  ├─ contaminants_for_Spectronaut
   │  │  ├─ Protein Entries: 246
   │  │  ├─ Original File: contaminants_for_Spectronaut.fasta
   │  │  ├─ Date Created: 13-August-2020 09:32:23 UTC+0
   │  │  ├─ Date Modified: 16-August-2023 05:41:30 UTC+0
   │  │  └─ Parsing Rule: WormPep FASTA
   │  └─ UP000005640_9606_2022
   │     ├─ Protein Entries: 20,598
   │     ├─ Original File: UP000005640_9606.fasta
   │     ├─ Date Created: 12-January-2023 11:12:11 UTC+0
   │     ├─ Date Modified: 16-August-2023 05:41:30 UTC+0
   │     └─ Parsing Rule: UniProt FASTA
   └─ MS2 Method
      ├─ [380.4 - 382.4]
      ├─ [382.4 - 384.4]
      ├─ [384.4 - 386.4]
      ├─ [386.4 - 388.4]
      ├─ [388.4 - 390.4]
      ├─ [390.4 - 392.4]
      ├─ [392.4 - 394.4]
      ├─ [394.4 - 396.4]
      ├─ [396.4 - 398.4]
      ├─ [398.4 - 400.4]
      ├─ [400.4 - 402.4]
      ├─ [402.4 - 404.4]
      ├─ [404.4 - 406.4]
      ├─ [406.4 - 408.4]
      ├─ [408.4 - 410.4]
      ├─ [410.4 - 412.4]
      ├─ [412.4 - 414.4]
      ├─ [414.4 - 416.4]
      ├─ [416.4 - 418.4]
      ├─ [418.4 - 420.4]
      ├─ [420.4 - 422.4]
      ├─ [422.4 - 424.4]
      ├─ [424.4 - 426.4]
      ├─ [426.4 - 428.4]
      ├─ [428.4 - 430.4]
      ├─ [430.4 - 432.4]
      ├─ [432.4 - 434.4]
      ├─ [434.4 - 436.4]
      ├─ [436.4 - 438.4]
      ├─ [438.4 - 440.5]
      ├─ [440.5 - 442.5]
      ├─ [442.5 - 444.5]
      ├─ [444.5 - 446.5]
      ├─ [446.5 - 448.5]
      ├─ [448.5 - 450.5]
      ├─ [450.5 - 452.5]
      ├─ [452.5 - 454.5]
      ├─ [454.5 - 456.5]
      ├─ [456.5 - 458.5]
      ├─ [458.5 - 460.5]
      ├─ [460.5 - 462.5]
      ├─ [462.5 - 464.5]
      ├─ [464.5 - 466.5]
      ├─ [466.5 - 468.5]
      ├─ [468.5 - 470.5]
      ├─ [470.5 - 472.5]
      ├─ [472.5 - 474.5]
      ├─ [474.5 - 476.5]
      ├─ [476.5 - 478.5]
      ├─ [478.5 - 480.5]
      ├─ [480.5 - 482.5]
      ├─ [482.5 - 484.5]
      ├─ [484.5 - 486.5]
      ├─ [486.5 - 488.5]
      ├─ [488.5 - 490.5]
      ├─ [490.5 - 492.5]
      ├─ [492.5 - 494.5]
      ├─ [494.5 - 496.5]
      ├─ [496.5 - 498.5]
      ├─ [498.5 - 500.5]
      ├─ [500.5 - 502.5]
      ├─ [502.5 - 504.5]
      ├─ [504.5 - 506.5]
      ├─ [506.5 - 508.5]
      ├─ [508.5 - 510.5]
      ├─ [510.5 - 512.5]
      ├─ [512.5 - 514.5]
      ├─ [514.5 - 516.5]
      ├─ [516.5 - 518.5]
      ├─ [518.5 - 520.5]
      ├─ [520.5 - 522.5]
      ├─ [522.5 - 524.5]
      ├─ [524.5 - 526.5]
      ├─ [526.5 - 528.5]
      ├─ [528.5 - 530.5]
      ├─ [530.5 - 532.5]
      ├─ [532.5 - 534.5]
      ├─ [534.5 - 536.5]
      ├─ [536.5 - 538.5]
      ├─ [538.5 - 540.5]
      ├─ [540.5 - 542.5]
      ├─ [542.5 - 544.5]
      ├─ [544.5 - 546.5]
      ├─ [546.5 - 548.5]
      ├─ [548.5 - 550.5]
      ├─ [550.5 - 552.5]
      ├─ [552.5 - 554.5]
      ├─ [554.5 - 556.5]
      ├─ [556.5 - 558.5]
      ├─ [558.5 - 560.5]
      ├─ [560.5 - 562.5]
      ├─ [562.5 - 564.5]
      ├─ [564.5 - 566.5]
      ├─ [566.5 - 568.5]
      ├─ [568.5 - 570.5]
      ├─ [570.5 - 572.5]
      ├─ [572.5 - 574.5]
      ├─ [574.5 - 576.5]
      ├─ [576.5 - 578.5]
      ├─ [578.5 - 580.5]
      ├─ [580.5 - 582.5]
      ├─ [582.5 - 584.5]
      ├─ [584.5 - 586.5]
      ├─ [586.5 - 588.5]
      ├─ [588.5 - 590.5]
      ├─ [590.5 - 592.5]
      ├─ [592.5 - 594.5]
      ├─ [594.5 - 596.5]
      ├─ [596.5 - 598.5]
      ├─ [598.5 - 600.5]
      ├─ [600.5 - 602.5]
      ├─ [602.5 - 604.5]
      ├─ [604.5 - 606.5]
      ├─ [606.5 - 608.5]
      ├─ [608.5 - 610.5]
      ├─ [610.5 - 612.5]
      ├─ [612.5 - 614.5]
      ├─ [614.5 - 616.5]
      ├─ [616.5 - 618.5]
      ├─ [618.5 - 620.5]
      ├─ [620.5 - 622.5]
      ├─ [622.5 - 624.5]
      ├─ [624.5 - 626.5]
      ├─ [626.5 - 628.5]
      ├─ [628.5 - 630.5]
      ├─ [630.5 - 632.5]
      ├─ [632.5 - 634.5]
      ├─ [634.5 - 636.5]
      ├─ [636.5 - 638.5]
      ├─ [638.5 - 640.5]
      ├─ [640.5 - 642.5]
      ├─ [642.5 - 644.5]
      ├─ [644.5 - 646.5]
      ├─ [646.5 - 648.5]
      ├─ [648.5 - 650.5]
      ├─ [650.5 - 652.5]
      ├─ [652.5 - 654.5]
      ├─ [654.5 - 656.5]
      ├─ [656.5 - 658.5]
      ├─ [658.5 - 660.6]
      ├─ [660.6 - 662.6]
      ├─ [662.6 - 664.6]
      ├─ [664.6 - 666.6]
      ├─ [666.6 - 668.6]
      ├─ [668.6 - 670.6]
      ├─ [670.6 - 672.6]
      ├─ [672.6 - 674.6]
      ├─ [674.6 - 676.6]
      ├─ [676.6 - 678.6]
      ├─ [678.6 - 680.6]
      ├─ [680.6 - 682.6]
      ├─ [682.6 - 684.6]
      ├─ [684.6 - 686.6]
      ├─ [686.6 - 688.6]
      ├─ [688.6 - 690.6]
      ├─ [690.6 - 692.6]
      ├─ [692.6 - 694.6]
      ├─ [694.6 - 696.6]
      ├─ [696.6 - 698.6]
      ├─ [698.6 - 700.6]
      ├─ [700.6 - 702.6]
      ├─ [702.6 - 704.6]
      ├─ [704.6 - 706.6]
      ├─ [706.6 - 708.6]
      ├─ [708.6 - 710.6]
      ├─ [710.6 - 712.6]
      ├─ [712.6 - 714.6]
      ├─ [714.6 - 716.6]
      ├─ [716.6 - 718.6]
      ├─ [718.6 - 720.6]
      ├─ [720.6 - 722.6]
      ├─ [722.6 - 724.6]
      ├─ [724.6 - 726.6]
      ├─ [726.6 - 728.6]
      ├─ [728.6 - 730.6]
      ├─ [730.6 - 732.6]
      ├─ [732.6 - 734.6]
      ├─ [734.6 - 736.6]
      ├─ [736.6 - 738.6]
      ├─ [738.6 - 740.6]
      ├─ [740.6 - 742.6]
      ├─ [742.6 - 744.6]
      ├─ [744.6 - 746.6]
      ├─ [746.6 - 748.6]
      ├─ [748.6 - 750.6]
      ├─ [750.6 - 752.6]
      ├─ [752.6 - 754.6]
      ├─ [754.6 - 756.6]
      ├─ [756.6 - 758.6]
      ├─ [758.6 - 760.6]
      ├─ [760.6 - 762.6]
      ├─ [762.6 - 764.6]
      ├─ [764.6 - 766.6]
      ├─ [766.6 - 768.6]
      ├─ [768.6 - 770.6]
      ├─ [770.6 - 772.6]
      ├─ [772.6 - 774.6]
      ├─ [774.6 - 776.6]
      ├─ [776.6 - 778.6]
      ├─ [778.6 - 780.6]
      ├─ [780.6 - 782.6]
      ├─ [782.6 - 784.6]
      ├─ [784.6 - 786.6]
      ├─ [786.6 - 788.6]
      ├─ [788.6 - 790.6]
      ├─ [790.6 - 792.6]
      ├─ [792.6 - 794.6]
      ├─ [794.6 - 796.6]
      ├─ [796.6 - 798.6]
      ├─ [798.6 - 800.6]
      ├─ [800.6 - 802.6]
      ├─ [802.6 - 804.6]
      ├─ [804.6 - 806.6]
      ├─ [806.6 - 808.6]
      ├─ [808.6 - 810.6]
      ├─ [810.6 - 812.6]
      ├─ [812.6 - 814.6]
      ├─ [814.6 - 816.6]
      ├─ [816.6 - 818.6]
      ├─ [818.6 - 820.6]
      ├─ [820.6 - 822.6]
      ├─ [822.6 - 824.6]
      ├─ [824.6 - 826.6]
      ├─ [826.6 - 828.6]
      ├─ [828.6 - 830.6]
      ├─ [830.6 - 832.6]
      ├─ [832.6 - 834.6]
      ├─ [834.6 - 836.6]
      ├─ [836.6 - 838.6]
      ├─ [838.6 - 840.6]
      ├─ [840.6 - 842.6]
      ├─ [842.6 - 844.6]
      ├─ [844.6 - 846.6]
      ├─ [846.6 - 848.6]
      ├─ [848.6 - 850.6]
      ├─ [850.6 - 852.6]
      ├─ [852.6 - 854.6]
      ├─ [854.6 - 856.6]
      ├─ [856.6 - 858.6]
      ├─ [858.6 - 860.6]
      ├─ [860.6 - 862.6]
      ├─ [862.6 - 864.6]
      ├─ [864.6 - 866.6]
      ├─ [866.6 - 868.6]
      ├─ [868.6 - 870.6]
      ├─ [870.6 - 872.6]
      ├─ [872.6 - 874.6]
      ├─ [874.6 - 876.6]
      ├─ [876.6 - 878.6]
      ├─ [878.6 - 880.7]
      ├─ [880.7 - 882.7]
      ├─ [882.7 - 884.7]
      ├─ [884.7 - 886.7]
      ├─ [886.7 - 888.7]
      ├─ [888.7 - 890.7]
      ├─ [890.7 - 892.7]
      ├─ [892.7 - 894.7]
      ├─ [894.7 - 896.7]
      ├─ [896.7 - 898.7]
      ├─ [898.7 - 900.7]
      ├─ [900.7 - 902.7]
      ├─ [902.7 - 904.7]
      ├─ [904.7 - 906.7]
      ├─ [906.7 - 908.7]
      ├─ [908.7 - 910.7]
      ├─ [910.7 - 912.7]
      ├─ [912.7 - 914.7]
      ├─ [914.7 - 916.7]
      ├─ [916.7 - 918.7]
      ├─ [918.7 - 920.7]
      ├─ [920.7 - 922.7]
      ├─ [922.7 - 924.7]
      ├─ [924.7 - 926.7]
      ├─ [926.7 - 928.7]
      ├─ [928.7 - 930.7]
      ├─ [930.7 - 932.7]
      ├─ [932.7 - 934.7]
      ├─ [934.7 - 936.7]
      ├─ [936.7 - 938.7]
      ├─ [938.7 - 940.7]
      ├─ [940.7 - 942.7]
      ├─ [942.7 - 944.7]
      ├─ [944.7 - 946.7]
      ├─ [946.7 - 948.7]
      ├─ [948.7 - 950.7]
      ├─ [950.7 - 952.7]
      ├─ [952.7 - 954.7]
      ├─ [954.7 - 956.7]
      ├─ [956.7 - 958.7]
      ├─ [958.7 - 960.7]
      ├─ [960.7 - 962.7]
      ├─ [962.7 - 964.7]
      ├─ [964.7 - 966.7]
      ├─ [966.7 - 968.7]
      ├─ [968.7 - 970.7]
      ├─ [970.7 - 972.7]
      ├─ [972.7 - 974.7]
      ├─ [974.7 - 976.7]
      ├─ [976.7 - 978.7]
      └─ [978.7 - 980.7]

Run: 20230809_AST1_EVO5_ZY_Hela_SCP_EvoCHIP_1Cell_40SPD_2Th3ms_07.raw
   ├─ Vendor: Thermo
   ├─ File: 20230809_AST1_EVO5_ZY_Hela_SCP_EvoCHIP_1Cell_40SPD_2Th3ms_07
   ├─ Path: "L:\ZY\SingleCellProteomics\Raw\Astral_SCP\EvoCHIP\20230809_AST1_EVO5_ZY_Hela_SCP_EvoCHIP_1Cell_40SPD_2Th3ms_07.raw"
   ├─ Condition: 1Cell_2Th
   ├─ Replicate: 7
   ├─ HTRMS Version: 18.0.230526.50606
   ├─ Protein Databases Used
   │  ├─ contaminants_for_Spectronaut
   │  │  ├─ Protein Entries: 246
   │  │  ├─ Original File: contaminants_for_Spectronaut.fasta
   │  │  ├─ Date Created: 13-August-2020 09:32:23 UTC+0
   │  │  ├─ Date Modified: 16-August-2023 05:41:30 UTC+0
   │  │  └─ Parsing Rule: WormPep FASTA
   │  └─ UP000005640_9606_2022
   │     ├─ Protein Entries: 20,598
   │     ├─ Original File: UP000005640_9606.fasta
   │     ├─ Date Created: 12-January-2023 11:12:11 UTC+0
   │     ├─ Date Modified: 16-August-2023 05:41:30 UTC+0
   │     └─ Parsing Rule: UniProt FASTA
   └─ MS2 Method
      ├─ [380.4 - 382.4]
      ├─ [382.4 - 384.4]
      ├─ [384.4 - 386.4]
      ├─ [386.4 - 388.4]
      ├─ [388.4 - 390.4]
      ├─ [390.4 - 392.4]
      ├─ [392.4 - 394.4]
      ├─ [394.4 - 396.4]
      ├─ [396.4 - 398.4]
      ├─ [398.4 - 400.4]
      ├─ [400.4 - 402.4]
      ├─ [402.4 - 404.4]
      ├─ [404.4 - 406.4]
      ├─ [406.4 - 408.4]
      ├─ [408.4 - 410.4]
      ├─ [410.4 - 412.4]
      ├─ [412.4 - 414.4]
      ├─ [414.4 - 416.4]
      ├─ [416.4 - 418.4]
      ├─ [418.4 - 420.4]
      ├─ [420.4 - 422.4]
      ├─ [422.4 - 424.4]
      ├─ [424.4 - 426.4]
      ├─ [426.4 - 428.4]
      ├─ [428.4 - 430.4]
      ├─ [430.4 - 432.4]
      ├─ [432.4 - 434.4]
      ├─ [434.4 - 436.4]
      ├─ [436.4 - 438.4]
      ├─ [438.4 - 440.5]
      ├─ [440.5 - 442.5]
      ├─ [442.5 - 444.5]
      ├─ [444.5 - 446.5]
      ├─ [446.5 - 448.5]
      ├─ [448.5 - 450.5]
      ├─ [450.5 - 452.5]
      ├─ [452.5 - 454.5]
      ├─ [454.5 - 456.5]
      ├─ [456.5 - 458.5]
      ├─ [458.5 - 460.5]
      ├─ [460.5 - 462.5]
      ├─ [462.5 - 464.5]
      ├─ [464.5 - 466.5]
      ├─ [466.5 - 468.5]
      ├─ [468.5 - 470.5]
      ├─ [470.5 - 472.5]
      ├─ [472.5 - 474.5]
      ├─ [474.5 - 476.5]
      ├─ [476.5 - 478.5]
      ├─ [478.5 - 480.5]
      ├─ [480.5 - 482.5]
      ├─ [482.5 - 484.5]
      ├─ [484.5 - 486.5]
      ├─ [486.5 - 488.5]
      ├─ [488.5 - 490.5]
      ├─ [490.5 - 492.5]
      ├─ [492.5 - 494.5]
      ├─ [494.5 - 496.5]
      ├─ [496.5 - 498.5]
      ├─ [498.5 - 500.5]
      ├─ [500.5 - 502.5]
      ├─ [502.5 - 504.5]
      ├─ [504.5 - 506.5]
      ├─ [506.5 - 508.5]
      ├─ [508.5 - 510.5]
      ├─ [510.5 - 512.5]
      ├─ [512.5 - 514.5]
      ├─ [514.5 - 516.5]
      ├─ [516.5 - 518.5]
      ├─ [518.5 - 520.5]
      ├─ [520.5 - 522.5]
      ├─ [522.5 - 524.5]
      ├─ [524.5 - 526.5]
      ├─ [526.5 - 528.5]
      ├─ [528.5 - 530.5]
      ├─ [530.5 - 532.5]
      ├─ [532.5 - 534.5]
      ├─ [534.5 - 536.5]
      ├─ [536.5 - 538.5]
      ├─ [538.5 - 540.5]
      ├─ [540.5 - 542.5]
      ├─ [542.5 - 544.5]
      ├─ [544.5 - 546.5]
      ├─ [546.5 - 548.5]
      ├─ [548.5 - 550.5]
      ├─ [550.5 - 552.5]
      ├─ [552.5 - 554.5]
      ├─ [554.5 - 556.5]
      ├─ [556.5 - 558.5]
      ├─ [558.5 - 560.5]
      ├─ [560.5 - 562.5]
      ├─ [562.5 - 564.5]
      ├─ [564.5 - 566.5]
      ├─ [566.5 - 568.5]
      ├─ [568.5 - 570.5]
      ├─ [570.5 - 572.5]
      ├─ [572.5 - 574.5]
      ├─ [574.5 - 576.5]
      ├─ [576.5 - 578.5]
      ├─ [578.5 - 580.5]
      ├─ [580.5 - 582.5]
      ├─ [582.5 - 584.5]
      ├─ [584.5 - 586.5]
      ├─ [586.5 - 588.5]
      ├─ [588.5 - 590.5]
      ├─ [590.5 - 592.5]
      ├─ [592.5 - 594.5]
      ├─ [594.5 - 596.5]
      ├─ [596.5 - 598.5]
      ├─ [598.5 - 600.5]
      ├─ [600.5 - 602.5]
      ├─ [602.5 - 604.5]
      ├─ [604.5 - 606.5]
      ├─ [606.5 - 608.5]
      ├─ [608.5 - 610.5]
      ├─ [610.5 - 612.5]
      ├─ [612.5 - 614.5]
      ├─ [614.5 - 616.5]
      ├─ [616.5 - 618.5]
      ├─ [618.5 - 620.5]
      ├─ [620.5 - 622.5]
      ├─ [622.5 - 624.5]
      ├─ [624.5 - 626.5]
      ├─ [626.5 - 628.5]
      ├─ [628.5 - 630.5]
      ├─ [630.5 - 632.5]
      ├─ [632.5 - 634.5]
      ├─ [634.5 - 636.5]
      ├─ [636.5 - 638.5]
      ├─ [638.5 - 640.5]
      ├─ [640.5 - 642.5]
      ├─ [642.5 - 644.5]
      ├─ [644.5 - 646.5]
      ├─ [646.5 - 648.5]
      ├─ [648.5 - 650.5]
      ├─ [650.5 - 652.5]
      ├─ [652.5 - 654.5]
      ├─ [654.5 - 656.5]
      ├─ [656.5 - 658.5]
      ├─ [658.5 - 660.6]
      ├─ [660.6 - 662.6]
      ├─ [662.6 - 664.6]
      ├─ [664.6 - 666.6]
      ├─ [666.6 - 668.6]
      ├─ [668.6 - 670.6]
      ├─ [670.6 - 672.6]
      ├─ [672.6 - 674.6]
      ├─ [674.6 - 676.6]
      ├─ [676.6 - 678.6]
      ├─ [678.6 - 680.6]
      ├─ [680.6 - 682.6]
      ├─ [682.6 - 684.6]
      ├─ [684.6 - 686.6]
      ├─ [686.6 - 688.6]
      ├─ [688.6 - 690.6]
      ├─ [690.6 - 692.6]
      ├─ [692.6 - 694.6]
      ├─ [694.6 - 696.6]
      ├─ [696.6 - 698.6]
      ├─ [698.6 - 700.6]
      ├─ [700.6 - 702.6]
      ├─ [702.6 - 704.6]
      ├─ [704.6 - 706.6]
      ├─ [706.6 - 708.6]
      ├─ [708.6 - 710.6]
      ├─ [710.6 - 712.6]
      ├─ [712.6 - 714.6]
      ├─ [714.6 - 716.6]
      ├─ [716.6 - 718.6]
      ├─ [718.6 - 720.6]
      ├─ [720.6 - 722.6]
      ├─ [722.6 - 724.6]
      ├─ [724.6 - 726.6]
      ├─ [726.6 - 728.6]
      ├─ [728.6 - 730.6]
      ├─ [730.6 - 732.6]
      ├─ [732.6 - 734.6]
      ├─ [734.6 - 736.6]
      ├─ [736.6 - 738.6]
      ├─ [738.6 - 740.6]
      ├─ [740.6 - 742.6]
      ├─ [742.6 - 744.6]
      ├─ [744.6 - 746.6]
      ├─ [746.6 - 748.6]
      ├─ [748.6 - 750.6]
      ├─ [750.6 - 752.6]
      ├─ [752.6 - 754.6]
      ├─ [754.6 - 756.6]
      ├─ [756.6 - 758.6]
      ├─ [758.6 - 760.6]
      ├─ [760.6 - 762.6]
      ├─ [762.6 - 764.6]
      ├─ [764.6 - 766.6]
      ├─ [766.6 - 768.6]
      ├─ [768.6 - 770.6]
      ├─ [770.6 - 772.6]
      ├─ [772.6 - 774.6]
      ├─ [774.6 - 776.6]
      ├─ [776.6 - 778.6]
      ├─ [778.6 - 780.6]
      ├─ [780.6 - 782.6]
      ├─ [782.6 - 784.6]
      ├─ [784.6 - 786.6]
      ├─ [786.6 - 788.6]
      ├─ [788.6 - 790.6]
      ├─ [790.6 - 792.6]
      ├─ [792.6 - 794.6]
      ├─ [794.6 - 796.6]
      ├─ [796.6 - 798.6]
      ├─ [798.6 - 800.6]
      ├─ [800.6 - 802.6]
      ├─ [802.6 - 804.6]
      ├─ [804.6 - 806.6]
      ├─ [806.6 - 808.6]
      ├─ [808.6 - 810.6]
      ├─ [810.6 - 812.6]
      ├─ [812.6 - 814.6]
      ├─ [814.6 - 816.6]
      ├─ [816.6 - 818.6]
      ├─ [818.6 - 820.6]
      ├─ [820.6 - 822.6]
      ├─ [822.6 - 824.6]
      ├─ [824.6 - 826.6]
      ├─ [826.6 - 828.6]
      ├─ [828.6 - 830.6]
      ├─ [830.6 - 832.6]
      ├─ [832.6 - 834.6]
      ├─ [834.6 - 836.6]
      ├─ [836.6 - 838.6]
      ├─ [838.6 - 840.6]
      ├─ [840.6 - 842.6]
      ├─ [842.6 - 844.6]
      ├─ [844.6 - 846.6]
      ├─ [846.6 - 848.6]
      ├─ [848.6 - 850.6]
      ├─ [850.6 - 852.6]
      ├─ [852.6 - 854.6]
      ├─ [854.6 - 856.6]
      ├─ [856.6 - 858.6]
      ├─ [858.6 - 860.6]
      ├─ [860.6 - 862.6]
      ├─ [862.6 - 864.6]
      ├─ [864.6 - 866.6]
      ├─ [866.6 - 868.6]
      ├─ [868.6 - 870.6]
      ├─ [870.6 - 872.6]
      ├─ [872.6 - 874.6]
      ├─ [874.6 - 876.6]
      ├─ [876.6 - 878.6]
      ├─ [878.6 - 880.7]
      ├─ [880.7 - 882.7]
      ├─ [882.7 - 884.7]
      ├─ [884.7 - 886.7]
      ├─ [886.7 - 888.7]
      ├─ [888.7 - 890.7]
      ├─ [890.7 - 892.7]
      ├─ [892.7 - 894.7]
      ├─ [894.7 - 896.7]
      ├─ [896.7 - 898.7]
      ├─ [898.7 - 900.7]
      ├─ [900.7 - 902.7]
      ├─ [902.7 - 904.7]
      ├─ [904.7 - 906.7]
      ├─ [906.7 - 908.7]
      ├─ [908.7 - 910.7]
      ├─ [910.7 - 912.7]
      ├─ [912.7 - 914.7]
      ├─ [914.7 - 916.7]
      ├─ [916.7 - 918.7]
      ├─ [918.7 - 920.7]
      ├─ [920.7 - 922.7]
      ├─ [922.7 - 924.7]
      ├─ [924.7 - 926.7]
      ├─ [926.7 - 928.7]
      ├─ [928.7 - 930.7]
      ├─ [930.7 - 932.7]
      ├─ [932.7 - 934.7]
      ├─ [934.7 - 936.7]
      ├─ [936.7 - 938.7]
      ├─ [938.7 - 940.7]
      ├─ [940.7 - 942.7]
      ├─ [942.7 - 944.7]
      ├─ [944.7 - 946.7]
      ├─ [946.7 - 948.7]
      ├─ [948.7 - 950.7]
      ├─ [950.7 - 952.7]
      ├─ [952.7 - 954.7]
      ├─ [954.7 - 956.7]
      ├─ [956.7 - 958.7]
      ├─ [958.7 - 960.7]
      ├─ [960.7 - 962.7]
      ├─ [962.7 - 964.7]
      ├─ [964.7 - 966.7]
      ├─ [966.7 - 968.7]
      ├─ [968.7 - 970.7]
      ├─ [970.7 - 972.7]
      ├─ [972.7 - 974.7]
      ├─ [974.7 - 976.7]
      ├─ [976.7 - 978.7]
      └─ [978.7 - 980.7]

Run: 20230809_AST1_EVO5_ZY_Hela_SCP_EvoCHIP_1Cell_40SPD_2Th3ms_08.raw
   ├─ Vendor: Thermo
   ├─ File: 20230809_AST1_EVO5_ZY_Hela_SCP_EvoCHIP_1Cell_40SPD_2Th3ms_08
   ├─ Path: "L:\ZY\SingleCellProteomics\Raw\Astral_SCP\EvoCHIP\20230809_AST1_EVO5_ZY_Hela_SCP_EvoCHIP_1Cell_40SPD_2Th3ms_08.raw"
   ├─ Condition: 1Cell_2Th
   ├─ Replicate: 8
   ├─ HTRMS Version: 18.0.230526.50606
   ├─ Protein Databases Used
   │  ├─ contaminants_for_Spectronaut
   │  │  ├─ Protein Entries: 246
   │  │  ├─ Original File: contaminants_for_Spectronaut.fasta
   │  │  ├─ Date Created: 13-August-2020 09:32:23 UTC+0
   │  │  ├─ Date Modified: 16-August-2023 05:41:30 UTC+0
   │  │  └─ Parsing Rule: WormPep FASTA
   │  └─ UP000005640_9606_2022
   │     ├─ Protein Entries: 20,598
   │     ├─ Original File: UP000005640_9606.fasta
   │     ├─ Date Created: 12-January-2023 11:12:11 UTC+0
   │     ├─ Date Modified: 16-August-2023 05:41:30 UTC+0
   │     └─ Parsing Rule: UniProt FASTA
   └─ MS2 Method
      ├─ [380.4 - 382.4]
      ├─ [382.4 - 384.4]
      ├─ [384.4 - 386.4]
      ├─ [386.4 - 388.4]
      ├─ [388.4 - 390.4]
      ├─ [390.4 - 392.4]
      ├─ [392.4 - 394.4]
      ├─ [394.4 - 396.4]
      ├─ [396.4 - 398.4]
      ├─ [398.4 - 400.4]
      ├─ [400.4 - 402.4]
      ├─ [402.4 - 404.4]
      ├─ [404.4 - 406.4]
      ├─ [406.4 - 408.4]
      ├─ [408.4 - 410.4]
      ├─ [410.4 - 412.4]
      ├─ [412.4 - 414.4]
      ├─ [414.4 - 416.4]
      ├─ [416.4 - 418.4]
      ├─ [418.4 - 420.4]
      ├─ [420.4 - 422.4]
      ├─ [422.4 - 424.4]
      ├─ [424.4 - 426.4]
      ├─ [426.4 - 428.4]
      ├─ [428.4 - 430.4]
      ├─ [430.4 - 432.4]
      ├─ [432.4 - 434.4]
      ├─ [434.4 - 436.4]
      ├─ [436.4 - 438.4]
      ├─ [438.4 - 440.5]
      ├─ [440.5 - 442.5]
      ├─ [442.5 - 444.5]
      ├─ [444.5 - 446.5]
      ├─ [446.5 - 448.5]
      ├─ [448.5 - 450.5]
      ├─ [450.5 - 452.5]
      ├─ [452.5 - 454.5]
      ├─ [454.5 - 456.5]
      ├─ [456.5 - 458.5]
      ├─ [458.5 - 460.5]
      ├─ [460.5 - 462.5]
      ├─ [462.5 - 464.5]
      ├─ [464.5 - 466.5]
      ├─ [466.5 - 468.5]
      ├─ [468.5 - 470.5]
      ├─ [470.5 - 472.5]
      ├─ [472.5 - 474.5]
      ├─ [474.5 - 476.5]
      ├─ [476.5 - 478.5]
      ├─ [478.5 - 480.5]
      ├─ [480.5 - 482.5]
      ├─ [482.5 - 484.5]
      ├─ [484.5 - 486.5]
      ├─ [486.5 - 488.5]
      ├─ [488.5 - 490.5]
      ├─ [490.5 - 492.5]
      ├─ [492.5 - 494.5]
      ├─ [494.5 - 496.5]
      ├─ [496.5 - 498.5]
      ├─ [498.5 - 500.5]
      ├─ [500.5 - 502.5]
      ├─ [502.5 - 504.5]
      ├─ [504.5 - 506.5]
      ├─ [506.5 - 508.5]
      ├─ [508.5 - 510.5]
      ├─ [510.5 - 512.5]
      ├─ [512.5 - 514.5]
      ├─ [514.5 - 516.5]
      ├─ [516.5 - 518.5]
      ├─ [518.5 - 520.5]
      ├─ [520.5 - 522.5]
      ├─ [522.5 - 524.5]
      ├─ [524.5 - 526.5]
      ├─ [526.5 - 528.5]
      ├─ [528.5 - 530.5]
      ├─ [530.5 - 532.5]
      ├─ [532.5 - 534.5]
      ├─ [534.5 - 536.5]
      ├─ [536.5 - 538.5]
      ├─ [538.5 - 540.5]
      ├─ [540.5 - 542.5]
      ├─ [542.5 - 544.5]
      ├─ [544.5 - 546.5]
      ├─ [546.5 - 548.5]
      ├─ [548.5 - 550.5]
      ├─ [550.5 - 552.5]
      ├─ [552.5 - 554.5]
      ├─ [554.5 - 556.5]
      ├─ [556.5 - 558.5]
      ├─ [558.5 - 560.5]
      ├─ [560.5 - 562.5]
      ├─ [562.5 - 564.5]
      ├─ [564.5 - 566.5]
      ├─ [566.5 - 568.5]
      ├─ [568.5 - 570.5]
      ├─ [570.5 - 572.5]
      ├─ [572.5 - 574.5]
      ├─ [574.5 - 576.5]
      ├─ [576.5 - 578.5]
      ├─ [578.5 - 580.5]
      ├─ [580.5 - 582.5]
      ├─ [582.5 - 584.5]
      ├─ [584.5 - 586.5]
      ├─ [586.5 - 588.5]
      ├─ [588.5 - 590.5]
      ├─ [590.5 - 592.5]
      ├─ [592.5 - 594.5]
      ├─ [594.5 - 596.5]
      ├─ [596.5 - 598.5]
      ├─ [598.5 - 600.5]
      ├─ [600.5 - 602.5]
      ├─ [602.5 - 604.5]
      ├─ [604.5 - 606.5]
      ├─ [606.5 - 608.5]
      ├─ [608.5 - 610.5]
      ├─ [610.5 - 612.5]
      ├─ [612.5 - 614.5]
      ├─ [614.5 - 616.5]
      ├─ [616.5 - 618.5]
      ├─ [618.5 - 620.5]
      ├─ [620.5 - 622.5]
      ├─ [622.5 - 624.5]
      ├─ [624.5 - 626.5]
      ├─ [626.5 - 628.5]
      ├─ [628.5 - 630.5]
      ├─ [630.5 - 632.5]
      ├─ [632.5 - 634.5]
      ├─ [634.5 - 636.5]
      ├─ [636.5 - 638.5]
      ├─ [638.5 - 640.5]
      ├─ [640.5 - 642.5]
      ├─ [642.5 - 644.5]
      ├─ [644.5 - 646.5]
      ├─ [646.5 - 648.5]
      ├─ [648.5 - 650.5]
      ├─ [650.5 - 652.5]
      ├─ [652.5 - 654.5]
      ├─ [654.5 - 656.5]
      ├─ [656.5 - 658.5]
      ├─ [658.5 - 660.6]
      ├─ [660.6 - 662.6]
      ├─ [662.6 - 664.6]
      ├─ [664.6 - 666.6]
      ├─ [666.6 - 668.6]
      ├─ [668.6 - 670.6]
      ├─ [670.6 - 672.6]
      ├─ [672.6 - 674.6]
      ├─ [674.6 - 676.6]
      ├─ [676.6 - 678.6]
      ├─ [678.6 - 680.6]
      ├─ [680.6 - 682.6]
      ├─ [682.6 - 684.6]
      ├─ [684.6 - 686.6]
      ├─ [686.6 - 688.6]
      ├─ [688.6 - 690.6]
      ├─ [690.6 - 692.6]
      ├─ [692.6 - 694.6]
      ├─ [694.6 - 696.6]
      ├─ [696.6 - 698.6]
      ├─ [698.6 - 700.6]
      ├─ [700.6 - 702.6]
      ├─ [702.6 - 704.6]
      ├─ [704.6 - 706.6]
      ├─ [706.6 - 708.6]
      ├─ [708.6 - 710.6]
      ├─ [710.6 - 712.6]
      ├─ [712.6 - 714.6]
      ├─ [714.6 - 716.6]
      ├─ [716.6 - 718.6]
      ├─ [718.6 - 720.6]
      ├─ [720.6 - 722.6]
      ├─ [722.6 - 724.6]
      ├─ [724.6 - 726.6]
      ├─ [726.6 - 728.6]
      ├─ [728.6 - 730.6]
      ├─ [730.6 - 732.6]
      ├─ [732.6 - 734.6]
      ├─ [734.6 - 736.6]
      ├─ [736.6 - 738.6]
      ├─ [738.6 - 740.6]
      ├─ [740.6 - 742.6]
      ├─ [742.6 - 744.6]
      ├─ [744.6 - 746.6]
      ├─ [746.6 - 748.6]
      ├─ [748.6 - 750.6]
      ├─ [750.6 - 752.6]
      ├─ [752.6 - 754.6]
      ├─ [754.6 - 756.6]
      ├─ [756.6 - 758.6]
      ├─ [758.6 - 760.6]
      ├─ [760.6 - 762.6]
      ├─ [762.6 - 764.6]
      ├─ [764.6 - 766.6]
      ├─ [766.6 - 768.6]
      ├─ [768.6 - 770.6]
      ├─ [770.6 - 772.6]
      ├─ [772.6 - 774.6]
      ├─ [774.6 - 776.6]
      ├─ [776.6 - 778.6]
      ├─ [778.6 - 780.6]
      ├─ [780.6 - 782.6]
      ├─ [782.6 - 784.6]
      ├─ [784.6 - 786.6]
      ├─ [786.6 - 788.6]
      ├─ [788.6 - 790.6]
      ├─ [790.6 - 792.6]
      ├─ [792.6 - 794.6]
      ├─ [794.6 - 796.6]
      ├─ [796.6 - 798.6]
      ├─ [798.6 - 800.6]
      ├─ [800.6 - 802.6]
      ├─ [802.6 - 804.6]
      ├─ [804.6 - 806.6]
      ├─ [806.6 - 808.6]
      ├─ [808.6 - 810.6]
      ├─ [810.6 - 812.6]
      ├─ [812.6 - 814.6]
      ├─ [814.6 - 816.6]
      ├─ [816.6 - 818.6]
      ├─ [818.6 - 820.6]
      ├─ [820.6 - 822.6]
      ├─ [822.6 - 824.6]
      ├─ [824.6 - 826.6]
      ├─ [826.6 - 828.6]
      ├─ [828.6 - 830.6]
      ├─ [830.6 - 832.6]
      ├─ [832.6 - 834.6]
      ├─ [834.6 - 836.6]
      ├─ [836.6 - 838.6]
      ├─ [838.6 - 840.6]
      ├─ [840.6 - 842.6]
      ├─ [842.6 - 844.6]
      ├─ [844.6 - 846.6]
      ├─ [846.6 - 848.6]
      ├─ [848.6 - 850.6]
      ├─ [850.6 - 852.6]
      ├─ [852.6 - 854.6]
      ├─ [854.6 - 856.6]
      ├─ [856.6 - 858.6]
      ├─ [858.6 - 860.6]
      ├─ [860.6 - 862.6]
      ├─ [862.6 - 864.6]
      ├─ [864.6 - 866.6]
      ├─ [866.6 - 868.6]
      ├─ [868.6 - 870.6]
      ├─ [870.6 - 872.6]
      ├─ [872.6 - 874.6]
      ├─ [874.6 - 876.6]
      ├─ [876.6 - 878.6]
      ├─ [878.6 - 880.7]
      ├─ [880.7 - 882.7]
      ├─ [882.7 - 884.7]
      ├─ [884.7 - 886.7]
      ├─ [886.7 - 888.7]
      ├─ [888.7 - 890.7]
      ├─ [890.7 - 892.7]
      ├─ [892.7 - 894.7]
      ├─ [894.7 - 896.7]
      ├─ [896.7 - 898.7]
      ├─ [898.7 - 900.7]
      ├─ [900.7 - 902.7]
      ├─ [902.7 - 904.7]
      ├─ [904.7 - 906.7]
      ├─ [906.7 - 908.7]
      ├─ [908.7 - 910.7]
      ├─ [910.7 - 912.7]
      ├─ [912.7 - 914.7]
      ├─ [914.7 - 916.7]
      ├─ [916.7 - 918.7]
      ├─ [918.7 - 920.7]
      ├─ [920.7 - 922.7]
      ├─ [922.7 - 924.7]
      ├─ [924.7 - 926.7]
      ├─ [926.7 - 928.7]
      ├─ [928.7 - 930.7]
      ├─ [930.7 - 932.7]
      ├─ [932.7 - 934.7]
      ├─ [934.7 - 936.7]
      ├─ [936.7 - 938.7]
      ├─ [938.7 - 940.7]
      ├─ [940.7 - 942.7]
      ├─ [942.7 - 944.7]
      ├─ [944.7 - 946.7]
      ├─ [946.7 - 948.7]
      ├─ [948.7 - 950.7]
      ├─ [950.7 - 952.7]
      ├─ [952.7 - 954.7]
      ├─ [954.7 - 956.7]
      ├─ [956.7 - 958.7]
      ├─ [958.7 - 960.7]
      ├─ [960.7 - 962.7]
      ├─ [962.7 - 964.7]
      ├─ [964.7 - 966.7]
      ├─ [966.7 - 968.7]
      ├─ [968.7 - 970.7]
      ├─ [970.7 - 972.7]
      ├─ [972.7 - 974.7]
      ├─ [974.7 - 976.7]
      ├─ [976.7 - 978.7]
      └─ [978.7 - 980.7]

Run: 20230809_AST1_EVO5_ZY_Hela_SCP_EvoCHIP_1Cell_40SPD_2Th3ms_09.raw
   ├─ Vendor: Thermo
   ├─ File: 20230809_AST1_EVO5_ZY_Hela_SCP_EvoCHIP_1Cell_40SPD_2Th3ms_09
   ├─ Path: "L:\ZY\SingleCellProteomics\Raw\Astral_SCP\EvoCHIP\20230809_AST1_EVO5_ZY_Hela_SCP_EvoCHIP_1Cell_40SPD_2Th3ms_09.raw"
   ├─ Condition: 1Cell_2Th
   ├─ Replicate: 9
   ├─ HTRMS Version: 18.0.230526.50606
   ├─ Protein Databases Used
   │  ├─ contaminants_for_Spectronaut
   │  │  ├─ Protein Entries: 246
   │  │  ├─ Original File: contaminants_for_Spectronaut.fasta
   │  │  ├─ Date Created: 13-August-2020 09:32:23 UTC+0
   │  │  ├─ Date Modified: 16-August-2023 05:41:30 UTC+0
   │  │  └─ Parsing Rule: WormPep FASTA
   │  └─ UP000005640_9606_2022
   │     ├─ Protein Entries: 20,598
   │     ├─ Original File: UP000005640_9606.fasta
   │     ├─ Date Created: 12-January-2023 11:12:11 UTC+0
   │     ├─ Date Modified: 16-August-2023 05:41:30 UTC+0
   │     └─ Parsing Rule: UniProt FASTA
   └─ MS2 Method
      ├─ [380.4 - 382.4]
      ├─ [382.4 - 384.4]
      ├─ [384.4 - 386.4]
      ├─ [386.4 - 388.4]
      ├─ [388.4 - 390.4]
      ├─ [390.4 - 392.4]
      ├─ [392.4 - 394.4]
      ├─ [394.4 - 396.4]
      ├─ [396.4 - 398.4]
      ├─ [398.4 - 400.4]
      ├─ [400.4 - 402.4]
      ├─ [402.4 - 404.4]
      ├─ [404.4 - 406.4]
      ├─ [406.4 - 408.4]
      ├─ [408.4 - 410.4]
      ├─ [410.4 - 412.4]
      ├─ [412.4 - 414.4]
      ├─ [414.4 - 416.4]
      ├─ [416.4 - 418.4]
      ├─ [418.4 - 420.4]
      ├─ [420.4 - 422.4]
      ├─ [422.4 - 424.4]
      ├─ [424.4 - 426.4]
      ├─ [426.4 - 428.4]
      ├─ [428.4 - 430.4]
      ├─ [430.4 - 432.4]
      ├─ [432.4 - 434.4]
      ├─ [434.4 - 436.4]
      ├─ [436.4 - 438.4]
      ├─ [438.4 - 440.5]
      ├─ [440.5 - 442.5]
      ├─ [442.5 - 444.5]
      ├─ [444.5 - 446.5]
      ├─ [446.5 - 448.5]
      ├─ [448.5 - 450.5]
      ├─ [450.5 - 452.5]
      ├─ [452.5 - 454.5]
      ├─ [454.5 - 456.5]
      ├─ [456.5 - 458.5]
      ├─ [458.5 - 460.5]
      ├─ [460.5 - 462.5]
      ├─ [462.5 - 464.5]
      ├─ [464.5 - 466.5]
      ├─ [466.5 - 468.5]
      ├─ [468.5 - 470.5]
      ├─ [470.5 - 472.5]
      ├─ [472.5 - 474.5]
      ├─ [474.5 - 476.5]
      ├─ [476.5 - 478.5]
      ├─ [478.5 - 480.5]
      ├─ [480.5 - 482.5]
      ├─ [482.5 - 484.5]
      ├─ [484.5 - 486.5]
      ├─ [486.5 - 488.5]
      ├─ [488.5 - 490.5]
      ├─ [490.5 - 492.5]
      ├─ [492.5 - 494.5]
      ├─ [494.5 - 496.5]
      ├─ [496.5 - 498.5]
      ├─ [498.5 - 500.5]
      ├─ [500.5 - 502.5]
      ├─ [502.5 - 504.5]
      ├─ [504.5 - 506.5]
      ├─ [506.5 - 508.5]
      ├─ [508.5 - 510.5]
      ├─ [510.5 - 512.5]
      ├─ [512.5 - 514.5]
      ├─ [514.5 - 516.5]
      ├─ [516.5 - 518.5]
      ├─ [518.5 - 520.5]
      ├─ [520.5 - 522.5]
      ├─ [522.5 - 524.5]
      ├─ [524.5 - 526.5]
      ├─ [526.5 - 528.5]
      ├─ [528.5 - 530.5]
      ├─ [530.5 - 532.5]
      ├─ [532.5 - 534.5]
      ├─ [534.5 - 536.5]
      ├─ [536.5 - 538.5]
      ├─ [538.5 - 540.5]
      ├─ [540.5 - 542.5]
      ├─ [542.5 - 544.5]
      ├─ [544.5 - 546.5]
      ├─ [546.5 - 548.5]
      ├─ [548.5 - 550.5]
      ├─ [550.5 - 552.5]
      ├─ [552.5 - 554.5]
      ├─ [554.5 - 556.5]
      ├─ [556.5 - 558.5]
      ├─ [558.5 - 560.5]
      ├─ [560.5 - 562.5]
      ├─ [562.5 - 564.5]
      ├─ [564.5 - 566.5]
      ├─ [566.5 - 568.5]
      ├─ [568.5 - 570.5]
      ├─ [570.5 - 572.5]
      ├─ [572.5 - 574.5]
      ├─ [574.5 - 576.5]
      ├─ [576.5 - 578.5]
      ├─ [578.5 - 580.5]
      ├─ [580.5 - 582.5]
      ├─ [582.5 - 584.5]
      ├─ [584.5 - 586.5]
      ├─ [586.5 - 588.5]
      ├─ [588.5 - 590.5]
      ├─ [590.5 - 592.5]
      ├─ [592.5 - 594.5]
      ├─ [594.5 - 596.5]
      ├─ [596.5 - 598.5]
      ├─ [598.5 - 600.5]
      ├─ [600.5 - 602.5]
      ├─ [602.5 - 604.5]
      ├─ [604.5 - 606.5]
      ├─ [606.5 - 608.5]
      ├─ [608.5 - 610.5]
      ├─ [610.5 - 612.5]
      ├─ [612.5 - 614.5]
      ├─ [614.5 - 616.5]
      ├─ [616.5 - 618.5]
      ├─ [618.5 - 620.5]
      ├─ [620.5 - 622.5]
      ├─ [622.5 - 624.5]
      ├─ [624.5 - 626.5]
      ├─ [626.5 - 628.5]
      ├─ [628.5 - 630.5]
      ├─ [630.5 - 632.5]
      ├─ [632.5 - 634.5]
      ├─ [634.5 - 636.5]
      ├─ [636.5 - 638.5]
      ├─ [638.5 - 640.5]
      ├─ [640.5 - 642.5]
      ├─ [642.5 - 644.5]
      ├─ [644.5 - 646.5]
      ├─ [646.5 - 648.5]
      ├─ [648.5 - 650.5]
      ├─ [650.5 - 652.5]
      ├─ [652.5 - 654.5]
      ├─ [654.5 - 656.5]
      ├─ [656.5 - 658.5]
      ├─ [658.5 - 660.6]
      ├─ [660.6 - 662.6]
      ├─ [662.6 - 664.6]
      ├─ [664.6 - 666.6]
      ├─ [666.6 - 668.6]
      ├─ [668.6 - 670.6]
      ├─ [670.6 - 672.6]
      ├─ [672.6 - 674.6]
      ├─ [674.6 - 676.6]
      ├─ [676.6 - 678.6]
      ├─ [678.6 - 680.6]
      ├─ [680.6 - 682.6]
      ├─ [682.6 - 684.6]
      ├─ [684.6 - 686.6]
      ├─ [686.6 - 688.6]
      ├─ [688.6 - 690.6]
      ├─ [690.6 - 692.6]
      ├─ [692.6 - 694.6]
      ├─ [694.6 - 696.6]
      ├─ [696.6 - 698.6]
      ├─ [698.6 - 700.6]
      ├─ [700.6 - 702.6]
      ├─ [702.6 - 704.6]
      ├─ [704.6 - 706.6]
      ├─ [706.6 - 708.6]
      ├─ [708.6 - 710.6]
      ├─ [710.6 - 712.6]
      ├─ [712.6 - 714.6]
      ├─ [714.6 - 716.6]
      ├─ [716.6 - 718.6]
      ├─ [718.6 - 720.6]
      ├─ [720.6 - 722.6]
      ├─ [722.6 - 724.6]
      ├─ [724.6 - 726.6]
      ├─ [726.6 - 728.6]
      ├─ [728.6 - 730.6]
      ├─ [730.6 - 732.6]
      ├─ [732.6 - 734.6]
      ├─ [734.6 - 736.6]
      ├─ [736.6 - 738.6]
      ├─ [738.6 - 740.6]
      ├─ [740.6 - 742.6]
      ├─ [742.6 - 744.6]
      ├─ [744.6 - 746.6]
      ├─ [746.6 - 748.6]
      ├─ [748.6 - 750.6]
      ├─ [750.6 - 752.6]
      ├─ [752.6 - 754.6]
      ├─ [754.6 - 756.6]
      ├─ [756.6 - 758.6]
      ├─ [758.6 - 760.6]
      ├─ [760.6 - 762.6]
      ├─ [762.6 - 764.6]
      ├─ [764.6 - 766.6]
      ├─ [766.6 - 768.6]
      ├─ [768.6 - 770.6]
      ├─ [770.6 - 772.6]
      ├─ [772.6 - 774.6]
      ├─ [774.6 - 776.6]
      ├─ [776.6 - 778.6]
      ├─ [778.6 - 780.6]
      ├─ [780.6 - 782.6]
      ├─ [782.6 - 784.6]
      ├─ [784.6 - 786.6]
      ├─ [786.6 - 788.6]
      ├─ [788.6 - 790.6]
      ├─ [790.6 - 792.6]
      ├─ [792.6 - 794.6]
      ├─ [794.6 - 796.6]
      ├─ [796.6 - 798.6]
      ├─ [798.6 - 800.6]
      ├─ [800.6 - 802.6]
      ├─ [802.6 - 804.6]
      ├─ [804.6 - 806.6]
      ├─ [806.6 - 808.6]
      ├─ [808.6 - 810.6]
      ├─ [810.6 - 812.6]
      ├─ [812.6 - 814.6]
      ├─ [814.6 - 816.6]
      ├─ [816.6 - 818.6]
      ├─ [818.6 - 820.6]
      ├─ [820.6 - 822.6]
      ├─ [822.6 - 824.6]
      ├─ [824.6 - 826.6]
      ├─ [826.6 - 828.6]
      ├─ [828.6 - 830.6]
      ├─ [830.6 - 832.6]
      ├─ [832.6 - 834.6]
      ├─ [834.6 - 836.6]
      ├─ [836.6 - 838.6]
      ├─ [838.6 - 840.6]
      ├─ [840.6 - 842.6]
      ├─ [842.6 - 844.6]
      ├─ [844.6 - 846.6]
      ├─ [846.6 - 848.6]
      ├─ [848.6 - 850.6]
      ├─ [850.6 - 852.6]
      ├─ [852.6 - 854.6]
      ├─ [854.6 - 856.6]
      ├─ [856.6 - 858.6]
      ├─ [858.6 - 860.6]
      ├─ [860.6 - 862.6]
      ├─ [862.6 - 864.6]
      ├─ [864.6 - 866.6]
      ├─ [866.6 - 868.6]
      ├─ [868.6 - 870.6]
      ├─ [870.6 - 872.6]
      ├─ [872.6 - 874.6]
      ├─ [874.6 - 876.6]
      ├─ [876.6 - 878.6]
      ├─ [878.6 - 880.7]
      ├─ [880.7 - 882.7]
      ├─ [882.7 - 884.7]
      ├─ [884.7 - 886.7]
      ├─ [886.7 - 888.7]
      ├─ [888.7 - 890.7]
      ├─ [890.7 - 892.7]
      ├─ [892.7 - 894.7]
      ├─ [894.7 - 896.7]
      ├─ [896.7 - 898.7]
      ├─ [898.7 - 900.7]
      ├─ [900.7 - 902.7]
      ├─ [902.7 - 904.7]
      ├─ [904.7 - 906.7]
      ├─ [906.7 - 908.7]
      ├─ [908.7 - 910.7]
      ├─ [910.7 - 912.7]
      ├─ [912.7 - 914.7]
      ├─ [914.7 - 916.7]
      ├─ [916.7 - 918.7]
      ├─ [918.7 - 920.7]
      ├─ [920.7 - 922.7]
      ├─ [922.7 - 924.7]
      ├─ [924.7 - 926.7]
      ├─ [926.7 - 928.7]
      ├─ [928.7 - 930.7]
      ├─ [930.7 - 932.7]
      ├─ [932.7 - 934.7]
      ├─ [934.7 - 936.7]
      ├─ [936.7 - 938.7]
      ├─ [938.7 - 940.7]
      ├─ [940.7 - 942.7]
      ├─ [942.7 - 944.7]
      ├─ [944.7 - 946.7]
      ├─ [946.7 - 948.7]
      ├─ [948.7 - 950.7]
      ├─ [950.7 - 952.7]
      ├─ [952.7 - 954.7]
      ├─ [954.7 - 956.7]
      ├─ [956.7 - 958.7]
      ├─ [958.7 - 960.7]
      ├─ [960.7 - 962.7]
      ├─ [962.7 - 964.7]
      ├─ [964.7 - 966.7]
      ├─ [966.7 - 968.7]
      ├─ [968.7 - 970.7]
      ├─ [970.7 - 972.7]
      ├─ [972.7 - 974.7]
      ├─ [974.7 - 976.7]
      ├─ [976.7 - 978.7]
      └─ [978.7 - 980.7]

Run: 20230809_AST1_EVO5_ZY_Hela_SCP_EvoCHIP_1Cell_40SPD_2Th3ms_10.raw
   ├─ Vendor: Thermo
   ├─ File: 20230809_AST1_EVO5_ZY_Hela_SCP_EvoCHIP_1Cell_40SPD_2Th3ms_10
   ├─ Path: "L:\ZY\SingleCellProteomics\Raw\Astral_SCP\EvoCHIP\20230809_AST1_EVO5_ZY_Hela_SCP_EvoCHIP_1Cell_40SPD_2Th3ms_10.raw"
   ├─ Condition: 1Cell_2Th
   ├─ Replicate: 10
   ├─ HTRMS Version: 18.0.230526.50606
   ├─ Protein Databases Used
   │  ├─ contaminants_for_Spectronaut
   │  │  ├─ Protein Entries: 246
   │  │  ├─ Original File: contaminants_for_Spectronaut.fasta
   │  │  ├─ Date Created: 13-August-2020 09:32:23 UTC+0
   │  │  ├─ Date Modified: 16-August-2023 05:41:30 UTC+0
   │  │  └─ Parsing Rule: WormPep FASTA
   │  └─ UP000005640_9606_2022
   │     ├─ Protein Entries: 20,598
   │     ├─ Original File: UP000005640_9606.fasta
   │     ├─ Date Created: 12-January-2023 11:12:11 UTC+0
   │     ├─ Date Modified: 16-August-2023 05:41:30 UTC+0
   │     └─ Parsing Rule: UniProt FASTA
   └─ MS2 Method
      ├─ [380.4 - 382.4]
      ├─ [382.4 - 384.4]
      ├─ [384.4 - 386.4]
      ├─ [386.4 - 388.4]
      ├─ [388.4 - 390.4]
      ├─ [390.4 - 392.4]
      ├─ [392.4 - 394.4]
      ├─ [394.4 - 396.4]
      ├─ [396.4 - 398.4]
      ├─ [398.4 - 400.4]
      ├─ [400.4 - 402.4]
      ├─ [402.4 - 404.4]
      ├─ [404.4 - 406.4]
      ├─ [406.4 - 408.4]
      ├─ [408.4 - 410.4]
      ├─ [410.4 - 412.4]
      ├─ [412.4 - 414.4]
      ├─ [414.4 - 416.4]
      ├─ [416.4 - 418.4]
      ├─ [418.4 - 420.4]
      ├─ [420.4 - 422.4]
      ├─ [422.4 - 424.4]
      ├─ [424.4 - 426.4]
      ├─ [426.4 - 428.4]
      ├─ [428.4 - 430.4]
      ├─ [430.4 - 432.4]
      ├─ [432.4 - 434.4]
      ├─ [434.4 - 436.4]
      ├─ [436.4 - 438.4]
      ├─ [438.4 - 440.5]
      ├─ [440.5 - 442.5]
      ├─ [442.5 - 444.5]
      ├─ [444.5 - 446.5]
      ├─ [446.5 - 448.5]
      ├─ [448.5 - 450.5]
      ├─ [450.5 - 452.5]
      ├─ [452.5 - 454.5]
      ├─ [454.5 - 456.5]
      ├─ [456.5 - 458.5]
      ├─ [458.5 - 460.5]
      ├─ [460.5 - 462.5]
      ├─ [462.5 - 464.5]
      ├─ [464.5 - 466.5]
      ├─ [466.5 - 468.5]
      ├─ [468.5 - 470.5]
      ├─ [470.5 - 472.5]
      ├─ [472.5 - 474.5]
      ├─ [474.5 - 476.5]
      ├─ [476.5 - 478.5]
      ├─ [478.5 - 480.5]
      ├─ [480.5 - 482.5]
      ├─ [482.5 - 484.5]
      ├─ [484.5 - 486.5]
      ├─ [486.5 - 488.5]
      ├─ [488.5 - 490.5]
      ├─ [490.5 - 492.5]
      ├─ [492.5 - 494.5]
      ├─ [494.5 - 496.5]
      ├─ [496.5 - 498.5]
      ├─ [498.5 - 500.5]
      ├─ [500.5 - 502.5]
      ├─ [502.5 - 504.5]
      ├─ [504.5 - 506.5]
      ├─ [506.5 - 508.5]
      ├─ [508.5 - 510.5]
      ├─ [510.5 - 512.5]
      ├─ [512.5 - 514.5]
      ├─ [514.5 - 516.5]
      ├─ [516.5 - 518.5]
      ├─ [518.5 - 520.5]
      ├─ [520.5 - 522.5]
      ├─ [522.5 - 524.5]
      ├─ [524.5 - 526.5]
      ├─ [526.5 - 528.5]
      ├─ [528.5 - 530.5]
      ├─ [530.5 - 532.5]
      ├─ [532.5 - 534.5]
      ├─ [534.5 - 536.5]
      ├─ [536.5 - 538.5]
      ├─ [538.5 - 540.5]
      ├─ [540.5 - 542.5]
      ├─ [542.5 - 544.5]
      ├─ [544.5 - 546.5]
      ├─ [546.5 - 548.5]
      ├─ [548.5 - 550.5]
      ├─ [550.5 - 552.5]
      ├─ [552.5 - 554.5]
      ├─ [554.5 - 556.5]
      ├─ [556.5 - 558.5]
      ├─ [558.5 - 560.5]
      ├─ [560.5 - 562.5]
      ├─ [562.5 - 564.5]
      ├─ [564.5 - 566.5]
      ├─ [566.5 - 568.5]
      ├─ [568.5 - 570.5]
      ├─ [570.5 - 572.5]
      ├─ [572.5 - 574.5]
      ├─ [574.5 - 576.5]
      ├─ [576.5 - 578.5]
      ├─ [578.5 - 580.5]
      ├─ [580.5 - 582.5]
      ├─ [582.5 - 584.5]
      ├─ [584.5 - 586.5]
      ├─ [586.5 - 588.5]
      ├─ [588.5 - 590.5]
      ├─ [590.5 - 592.5]
      ├─ [592.5 - 594.5]
      ├─ [594.5 - 596.5]
      ├─ [596.5 - 598.5]
      ├─ [598.5 - 600.5]
      ├─ [600.5 - 602.5]
      ├─ [602.5 - 604.5]
      ├─ [604.5 - 606.5]
      ├─ [606.5 - 608.5]
      ├─ [608.5 - 610.5]
      ├─ [610.5 - 612.5]
      ├─ [612.5 - 614.5]
      ├─ [614.5 - 616.5]
      ├─ [616.5 - 618.5]
      ├─ [618.5 - 620.5]
      ├─ [620.5 - 622.5]
      ├─ [622.5 - 624.5]
      ├─ [624.5 - 626.5]
      ├─ [626.5 - 628.5]
      ├─ [628.5 - 630.5]
      ├─ [630.5 - 632.5]
      ├─ [632.5 - 634.5]
      ├─ [634.5 - 636.5]
      ├─ [636.5 - 638.5]
      ├─ [638.5 - 640.5]
      ├─ [640.5 - 642.5]
      ├─ [642.5 - 644.5]
      ├─ [644.5 - 646.5]
      ├─ [646.5 - 648.5]
      ├─ [648.5 - 650.5]
      ├─ [650.5 - 652.5]
      ├─ [652.5 - 654.5]
      ├─ [654.5 - 656.5]
      ├─ [656.5 - 658.5]
      ├─ [658.5 - 660.6]
      ├─ [660.6 - 662.6]
      ├─ [662.6 - 664.6]
      ├─ [664.6 - 666.6]
      ├─ [666.6 - 668.6]
      ├─ [668.6 - 670.6]
      ├─ [670.6 - 672.6]
      ├─ [672.6 - 674.6]
      ├─ [674.6 - 676.6]
      ├─ [676.6 - 678.6]
      ├─ [678.6 - 680.6]
      ├─ [680.6 - 682.6]
      ├─ [682.6 - 684.6]
      ├─ [684.6 - 686.6]
      ├─ [686.6 - 688.6]
      ├─ [688.6 - 690.6]
      ├─ [690.6 - 692.6]
      ├─ [692.6 - 694.6]
      ├─ [694.6 - 696.6]
      ├─ [696.6 - 698.6]
      ├─ [698.6 - 700.6]
      ├─ [700.6 - 702.6]
      ├─ [702.6 - 704.6]
      ├─ [704.6 - 706.6]
      ├─ [706.6 - 708.6]
      ├─ [708.6 - 710.6]
      ├─ [710.6 - 712.6]
      ├─ [712.6 - 714.6]
      ├─ [714.6 - 716.6]
      ├─ [716.6 - 718.6]
      ├─ [718.6 - 720.6]
      ├─ [720.6 - 722.6]
      ├─ [722.6 - 724.6]
      ├─ [724.6 - 726.6]
      ├─ [726.6 - 728.6]
      ├─ [728.6 - 730.6]
      ├─ [730.6 - 732.6]
      ├─ [732.6 - 734.6]
      ├─ [734.6 - 736.6]
      ├─ [736.6 - 738.6]
      ├─ [738.6 - 740.6]
      ├─ [740.6 - 742.6]
      ├─ [742.6 - 744.6]
      ├─ [744.6 - 746.6]
      ├─ [746.6 - 748.6]
      ├─ [748.6 - 750.6]
      ├─ [750.6 - 752.6]
      ├─ [752.6 - 754.6]
      ├─ [754.6 - 756.6]
      ├─ [756.6 - 758.6]
      ├─ [758.6 - 760.6]
      ├─ [760.6 - 762.6]
      ├─ [762.6 - 764.6]
      ├─ [764.6 - 766.6]
      ├─ [766.6 - 768.6]
      ├─ [768.6 - 770.6]
      ├─ [770.6 - 772.6]
      ├─ [772.6 - 774.6]
      ├─ [774.6 - 776.6]
      ├─ [776.6 - 778.6]
      ├─ [778.6 - 780.6]
      ├─ [780.6 - 782.6]
      ├─ [782.6 - 784.6]
      ├─ [784.6 - 786.6]
      ├─ [786.6 - 788.6]
      ├─ [788.6 - 790.6]
      ├─ [790.6 - 792.6]
      ├─ [792.6 - 794.6]
      ├─ [794.6 - 796.6]
      ├─ [796.6 - 798.6]
      ├─ [798.6 - 800.6]
      ├─ [800.6 - 802.6]
      ├─ [802.6 - 804.6]
      ├─ [804.6 - 806.6]
      ├─ [806.6 - 808.6]
      ├─ [808.6 - 810.6]
      ├─ [810.6 - 812.6]
      ├─ [812.6 - 814.6]
      ├─ [814.6 - 816.6]
      ├─ [816.6 - 818.6]
      ├─ [818.6 - 820.6]
      ├─ [820.6 - 822.6]
      ├─ [822.6 - 824.6]
      ├─ [824.6 - 826.6]
      ├─ [826.6 - 828.6]
      ├─ [828.6 - 830.6]
      ├─ [830.6 - 832.6]
      ├─ [832.6 - 834.6]
      ├─ [834.6 - 836.6]
      ├─ [836.6 - 838.6]
      ├─ [838.6 - 840.6]
      ├─ [840.6 - 842.6]
      ├─ [842.6 - 844.6]
      ├─ [844.6 - 846.6]
      ├─ [846.6 - 848.6]
      ├─ [848.6 - 850.6]
      ├─ [850.6 - 852.6]
      ├─ [852.6 - 854.6]
      ├─ [854.6 - 856.6]
      ├─ [856.6 - 858.6]
      ├─ [858.6 - 860.6]
      ├─ [860.6 - 862.6]
      ├─ [862.6 - 864.6]
      ├─ [864.6 - 866.6]
      ├─ [866.6 - 868.6]
      ├─ [868.6 - 870.6]
      ├─ [870.6 - 872.6]
      ├─ [872.6 - 874.6]
      ├─ [874.6 - 876.6]
      ├─ [876.6 - 878.6]
      ├─ [878.6 - 880.7]
      ├─ [880.7 - 882.7]
      ├─ [882.7 - 884.7]
      ├─ [884.7 - 886.7]
      ├─ [886.7 - 888.7]
      ├─ [888.7 - 890.7]
      ├─ [890.7 - 892.7]
      ├─ [892.7 - 894.7]
      ├─ [894.7 - 896.7]
      ├─ [896.7 - 898.7]
      ├─ [898.7 - 900.7]
      ├─ [900.7 - 902.7]
      ├─ [902.7 - 904.7]
      ├─ [904.7 - 906.7]
      ├─ [906.7 - 908.7]
      ├─ [908.7 - 910.7]
      ├─ [910.7 - 912.7]
      ├─ [912.7 - 914.7]
      ├─ [914.7 - 916.7]
      ├─ [916.7 - 918.7]
      ├─ [918.7 - 920.7]
      ├─ [920.7 - 922.7]
      ├─ [922.7 - 924.7]
      ├─ [924.7 - 926.7]
      ├─ [926.7 - 928.7]
      ├─ [928.7 - 930.7]
      ├─ [930.7 - 932.7]
      ├─ [932.7 - 934.7]
      ├─ [934.7 - 936.7]
      ├─ [936.7 - 938.7]
      ├─ [938.7 - 940.7]
      ├─ [940.7 - 942.7]
      ├─ [942.7 - 944.7]
      ├─ [944.7 - 946.7]
      ├─ [946.7 - 948.7]
      ├─ [948.7 - 950.7]
      ├─ [950.7 - 952.7]
      ├─ [952.7 - 954.7]
      ├─ [954.7 - 956.7]
      ├─ [956.7 - 958.7]
      ├─ [958.7 - 960.7]
      ├─ [960.7 - 962.7]
      ├─ [962.7 - 964.7]
      ├─ [964.7 - 966.7]
      ├─ [966.7 - 968.7]
      ├─ [968.7 - 970.7]
      ├─ [970.7 - 972.7]
      ├─ [972.7 - 974.7]
      ├─ [974.7 - 976.7]
      ├─ [976.7 - 978.7]
      └─ [978.7 - 980.7]

Run: 20230809_AST1_EVO5_ZY_Hela_SCP_EvoCHIP_1Cell_40SPD_2Th3ms_11.raw
   ├─ Vendor: Thermo
   ├─ File: 20230809_AST1_EVO5_ZY_Hela_SCP_EvoCHIP_1Cell_40SPD_2Th3ms_11
   ├─ Path: "L:\ZY\SingleCellProteomics\Raw\Astral_SCP\EvoCHIP\20230809_AST1_EVO5_ZY_Hela_SCP_EvoCHIP_1Cell_40SPD_2Th3ms_11.raw"
   ├─ Condition: 1Cell_2Th
   ├─ Replicate: 11
   ├─ HTRMS Version: 18.0.230526.50606
   ├─ Protein Databases Used
   │  ├─ contaminants_for_Spectronaut
   │  │  ├─ Protein Entries: 246
   │  │  ├─ Original File: contaminants_for_Spectronaut.fasta
   │  │  ├─ Date Created: 13-August-2020 09:32:23 UTC+0
   │  │  ├─ Date Modified: 16-August-2023 05:41:30 UTC+0
   │  │  └─ Parsing Rule: WormPep FASTA
   │  └─ UP000005640_9606_2022
   │     ├─ Protein Entries: 20,598
   │     ├─ Original File: UP000005640_9606.fasta
   │     ├─ Date Created: 12-January-2023 11:12:11 UTC+0
   │     ├─ Date Modified: 16-August-2023 05:41:30 UTC+0
   │     └─ Parsing Rule: UniProt FASTA
   └─ MS2 Method
      ├─ [380.4 - 382.4]
      ├─ [382.4 - 384.4]
      ├─ [384.4 - 386.4]
      ├─ [386.4 - 388.4]
      ├─ [388.4 - 390.4]
      ├─ [390.4 - 392.4]
      ├─ [392.4 - 394.4]
      ├─ [394.4 - 396.4]
      ├─ [396.4 - 398.4]
      ├─ [398.4 - 400.4]
      ├─ [400.4 - 402.4]
      ├─ [402.4 - 404.4]
      ├─ [404.4 - 406.4]
      ├─ [406.4 - 408.4]
      ├─ [408.4 - 410.4]
      ├─ [410.4 - 412.4]
      ├─ [412.4 - 414.4]
      ├─ [414.4 - 416.4]
      ├─ [416.4 - 418.4]
      ├─ [418.4 - 420.4]
      ├─ [420.4 - 422.4]
      ├─ [422.4 - 424.4]
      ├─ [424.4 - 426.4]
      ├─ [426.4 - 428.4]
      ├─ [428.4 - 430.4]
      ├─ [430.4 - 432.4]
      ├─ [432.4 - 434.4]
      ├─ [434.4 - 436.4]
      ├─ [436.4 - 438.4]
      ├─ [438.4 - 440.5]
      ├─ [440.5 - 442.5]
      ├─ [442.5 - 444.5]
      ├─ [444.5 - 446.5]
      ├─ [446.5 - 448.5]
      ├─ [448.5 - 450.5]
      ├─ [450.5 - 452.5]
      ├─ [452.5 - 454.5]
      ├─ [454.5 - 456.5]
      ├─ [456.5 - 458.5]
      ├─ [458.5 - 460.5]
      ├─ [460.5 - 462.5]
      ├─ [462.5 - 464.5]
      ├─ [464.5 - 466.5]
      ├─ [466.5 - 468.5]
      ├─ [468.5 - 470.5]
      ├─ [470.5 - 472.5]
      ├─ [472.5 - 474.5]
      ├─ [474.5 - 476.5]
      ├─ [476.5 - 478.5]
      ├─ [478.5 - 480.5]
      ├─ [480.5 - 482.5]
      ├─ [482.5 - 484.5]
      ├─ [484.5 - 486.5]
      ├─ [486.5 - 488.5]
      ├─ [488.5 - 490.5]
      ├─ [490.5 - 492.5]
      ├─ [492.5 - 494.5]
      ├─ [494.5 - 496.5]
      ├─ [496.5 - 498.5]
      ├─ [498.5 - 500.5]
      ├─ [500.5 - 502.5]
      ├─ [502.5 - 504.5]
      ├─ [504.5 - 506.5]
      ├─ [506.5 - 508.5]
      ├─ [508.5 - 510.5]
      ├─ [510.5 - 512.5]
      ├─ [512.5 - 514.5]
      ├─ [514.5 - 516.5]
      ├─ [516.5 - 518.5]
      ├─ [518.5 - 520.5]
      ├─ [520.5 - 522.5]
      ├─ [522.5 - 524.5]
      ├─ [524.5 - 526.5]
      ├─ [526.5 - 528.5]
      ├─ [528.5 - 530.5]
      ├─ [530.5 - 532.5]
      ├─ [532.5 - 534.5]
      ├─ [534.5 - 536.5]
      ├─ [536.5 - 538.5]
      ├─ [538.5 - 540.5]
      ├─ [540.5 - 542.5]
      ├─ [542.5 - 544.5]
      ├─ [544.5 - 546.5]
      ├─ [546.5 - 548.5]
      ├─ [548.5 - 550.5]
      ├─ [550.5 - 552.5]
      ├─ [552.5 - 554.5]
      ├─ [554.5 - 556.5]
      ├─ [556.5 - 558.5]
      ├─ [558.5 - 560.5]
      ├─ [560.5 - 562.5]
      ├─ [562.5 - 564.5]
      ├─ [564.5 - 566.5]
      ├─ [566.5 - 568.5]
      ├─ [568.5 - 570.5]
      ├─ [570.5 - 572.5]
      ├─ [572.5 - 574.5]
      ├─ [574.5 - 576.5]
      ├─ [576.5 - 578.5]
      ├─ [578.5 - 580.5]
      ├─ [580.5 - 582.5]
      ├─ [582.5 - 584.5]
      ├─ [584.5 - 586.5]
      ├─ [586.5 - 588.5]
      ├─ [588.5 - 590.5]
      ├─ [590.5 - 592.5]
      ├─ [592.5 - 594.5]
      ├─ [594.5 - 596.5]
      ├─ [596.5 - 598.5]
      ├─ [598.5 - 600.5]
      ├─ [600.5 - 602.5]
      ├─ [602.5 - 604.5]
      ├─ [604.5 - 606.5]
      ├─ [606.5 - 608.5]
      ├─ [608.5 - 610.5]
      ├─ [610.5 - 612.5]
      ├─ [612.5 - 614.5]
      ├─ [614.5 - 616.5]
      ├─ [616.5 - 618.5]
      ├─ [618.5 - 620.5]
      ├─ [620.5 - 622.5]
      ├─ [622.5 - 624.5]
      ├─ [624.5 - 626.5]
      ├─ [626.5 - 628.5]
      ├─ [628.5 - 630.5]
      ├─ [630.5 - 632.5]
      ├─ [632.5 - 634.5]
      ├─ [634.5 - 636.5]
      ├─ [636.5 - 638.5]
      ├─ [638.5 - 640.5]
      ├─ [640.5 - 642.5]
      ├─ [642.5 - 644.5]
      ├─ [644.5 - 646.5]
      ├─ [646.5 - 648.5]
      ├─ [648.5 - 650.5]
      ├─ [650.5 - 652.5]
      ├─ [652.5 - 654.5]
      ├─ [654.5 - 656.5]
      ├─ [656.5 - 658.5]
      ├─ [658.5 - 660.6]
      ├─ [660.6 - 662.6]
      ├─ [662.6 - 664.6]
      ├─ [664.6 - 666.6]
      ├─ [666.6 - 668.6]
      ├─ [668.6 - 670.6]
      ├─ [670.6 - 672.6]
      ├─ [672.6 - 674.6]
      ├─ [674.6 - 676.6]
      ├─ [676.6 - 678.6]
      ├─ [678.6 - 680.6]
      ├─ [680.6 - 682.6]
      ├─ [682.6 - 684.6]
      ├─ [684.6 - 686.6]
      ├─ [686.6 - 688.6]
      ├─ [688.6 - 690.6]
      ├─ [690.6 - 692.6]
      ├─ [692.6 - 694.6]
      ├─ [694.6 - 696.6]
      ├─ [696.6 - 698.6]
      ├─ [698.6 - 700.6]
      ├─ [700.6 - 702.6]
      ├─ [702.6 - 704.6]
      ├─ [704.6 - 706.6]
      ├─ [706.6 - 708.6]
      ├─ [708.6 - 710.6]
      ├─ [710.6 - 712.6]
      ├─ [712.6 - 714.6]
      ├─ [714.6 - 716.6]
      ├─ [716.6 - 718.6]
      ├─ [718.6 - 720.6]
      ├─ [720.6 - 722.6]
      ├─ [722.6 - 724.6]
      ├─ [724.6 - 726.6]
      ├─ [726.6 - 728.6]
      ├─ [728.6 - 730.6]
      ├─ [730.6 - 732.6]
      ├─ [732.6 - 734.6]
      ├─ [734.6 - 736.6]
      ├─ [736.6 - 738.6]
      ├─ [738.6 - 740.6]
      ├─ [740.6 - 742.6]
      ├─ [742.6 - 744.6]
      ├─ [744.6 - 746.6]
      ├─ [746.6 - 748.6]
      ├─ [748.6 - 750.6]
      ├─ [750.6 - 752.6]
      ├─ [752.6 - 754.6]
      ├─ [754.6 - 756.6]
      ├─ [756.6 - 758.6]
      ├─ [758.6 - 760.6]
      ├─ [760.6 - 762.6]
      ├─ [762.6 - 764.6]
      ├─ [764.6 - 766.6]
      ├─ [766.6 - 768.6]
      ├─ [768.6 - 770.6]
      ├─ [770.6 - 772.6]
      ├─ [772.6 - 774.6]
      ├─ [774.6 - 776.6]
      ├─ [776.6 - 778.6]
      ├─ [778.6 - 780.6]
      ├─ [780.6 - 782.6]
      ├─ [782.6 - 784.6]
      ├─ [784.6 - 786.6]
      ├─ [786.6 - 788.6]
      ├─ [788.6 - 790.6]
      ├─ [790.6 - 792.6]
      ├─ [792.6 - 794.6]
      ├─ [794.6 - 796.6]
      ├─ [796.6 - 798.6]
      ├─ [798.6 - 800.6]
      ├─ [800.6 - 802.6]
      ├─ [802.6 - 804.6]
      ├─ [804.6 - 806.6]
      ├─ [806.6 - 808.6]
      ├─ [808.6 - 810.6]
      ├─ [810.6 - 812.6]
      ├─ [812.6 - 814.6]
      ├─ [814.6 - 816.6]
      ├─ [816.6 - 818.6]
      ├─ [818.6 - 820.6]
      ├─ [820.6 - 822.6]
      ├─ [822.6 - 824.6]
      ├─ [824.6 - 826.6]
      ├─ [826.6 - 828.6]
      ├─ [828.6 - 830.6]
      ├─ [830.6 - 832.6]
      ├─ [832.6 - 834.6]
      ├─ [834.6 - 836.6]
      ├─ [836.6 - 838.6]
      ├─ [838.6 - 840.6]
      ├─ [840.6 - 842.6]
      ├─ [842.6 - 844.6]
      ├─ [844.6 - 846.6]
      ├─ [846.6 - 848.6]
      ├─ [848.6 - 850.6]
      ├─ [850.6 - 852.6]
      ├─ [852.6 - 854.6]
      ├─ [854.6 - 856.6]
      ├─ [856.6 - 858.6]
      ├─ [858.6 - 860.6]
      ├─ [860.6 - 862.6]
      ├─ [862.6 - 864.6]
      ├─ [864.6 - 866.6]
      ├─ [866.6 - 868.6]
      ├─ [868.6 - 870.6]
      ├─ [870.6 - 872.6]
      ├─ [872.6 - 874.6]
      ├─ [874.6 - 876.6]
      ├─ [876.6 - 878.6]
      ├─ [878.6 - 880.7]
      ├─ [880.7 - 882.7]
      ├─ [882.7 - 884.7]
      ├─ [884.7 - 886.7]
      ├─ [886.7 - 888.7]
      ├─ [888.7 - 890.7]
      ├─ [890.7 - 892.7]
      ├─ [892.7 - 894.7]
      ├─ [894.7 - 896.7]
      ├─ [896.7 - 898.7]
      ├─ [898.7 - 900.7]
      ├─ [900.7 - 902.7]
      ├─ [902.7 - 904.7]
      ├─ [904.7 - 906.7]
      ├─ [906.7 - 908.7]
      ├─ [908.7 - 910.7]
      ├─ [910.7 - 912.7]
      ├─ [912.7 - 914.7]
      ├─ [914.7 - 916.7]
      ├─ [916.7 - 918.7]
      ├─ [918.7 - 920.7]
      ├─ [920.7 - 922.7]
      ├─ [922.7 - 924.7]
      ├─ [924.7 - 926.7]
      ├─ [926.7 - 928.7]
      ├─ [928.7 - 930.7]
      ├─ [930.7 - 932.7]
      ├─ [932.7 - 934.7]
      ├─ [934.7 - 936.7]
      ├─ [936.7 - 938.7]
      ├─ [938.7 - 940.7]
      ├─ [940.7 - 942.7]
      ├─ [942.7 - 944.7]
      ├─ [944.7 - 946.7]
      ├─ [946.7 - 948.7]
      ├─ [948.7 - 950.7]
      ├─ [950.7 - 952.7]
      ├─ [952.7 - 954.7]
      ├─ [954.7 - 956.7]
      ├─ [956.7 - 958.7]
      ├─ [958.7 - 960.7]
      ├─ [960.7 - 962.7]
      ├─ [962.7 - 964.7]
      ├─ [964.7 - 966.7]
      ├─ [966.7 - 968.7]
      ├─ [968.7 - 970.7]
      ├─ [970.7 - 972.7]
      ├─ [972.7 - 974.7]
      ├─ [974.7 - 976.7]
      ├─ [976.7 - 978.7]
      └─ [978.7 - 980.7]

Run: 20230809_AST1_EVO5_ZY_Hela_SCP_EvoCHIP_1Cell_40SPD_2Th3ms_12.raw
   ├─ Vendor: Thermo
   ├─ File: 20230809_AST1_EVO5_ZY_Hela_SCP_EvoCHIP_1Cell_40SPD_2Th3ms_12
   ├─ Path: "L:\ZY\SingleCellProteomics\Raw\Astral_SCP\EvoCHIP\20230809_AST1_EVO5_ZY_Hela_SCP_EvoCHIP_1Cell_40SPD_2Th3ms_12.raw"
   ├─ Condition: 1Cell_2Th
   ├─ Replicate: 12
   ├─ HTRMS Version: 18.0.230526.50606
   ├─ Protein Databases Used
   │  ├─ contaminants_for_Spectronaut
   │  │  ├─ Protein Entries: 246
   │  │  ├─ Original File: contaminants_for_Spectronaut.fasta
   │  │  ├─ Date Created: 13-August-2020 09:32:23 UTC+0
   │  │  ├─ Date Modified: 16-August-2023 05:41:30 UTC+0
   │  │  └─ Parsing Rule: WormPep FASTA
   │  └─ UP000005640_9606_2022
   │     ├─ Protein Entries: 20,598
   │     ├─ Original File: UP000005640_9606.fasta
   │     ├─ Date Created: 12-January-2023 11:12:11 UTC+0
   │     ├─ Date Modified: 16-August-2023 05:41:30 UTC+0
   │     └─ Parsing Rule: UniProt FASTA
   └─ MS2 Method
      ├─ [380.4 - 382.4]
      ├─ [382.4 - 384.4]
      ├─ [384.4 - 386.4]
      ├─ [386.4 - 388.4]
      ├─ [388.4 - 390.4]
      ├─ [390.4 - 392.4]
      ├─ [392.4 - 394.4]
      ├─ [394.4 - 396.4]
      ├─ [396.4 - 398.4]
      ├─ [398.4 - 400.4]
      ├─ [400.4 - 402.4]
      ├─ [402.4 - 404.4]
      ├─ [404.4 - 406.4]
      ├─ [406.4 - 408.4]
      ├─ [408.4 - 410.4]
      ├─ [410.4 - 412.4]
      ├─ [412.4 - 414.4]
      ├─ [414.4 - 416.4]
      ├─ [416.4 - 418.4]
      ├─ [418.4 - 420.4]
      ├─ [420.4 - 422.4]
      ├─ [422.4 - 424.4]
      ├─ [424.4 - 426.4]
      ├─ [426.4 - 428.4]
      ├─ [428.4 - 430.4]
      ├─ [430.4 - 432.4]
      ├─ [432.4 - 434.4]
      ├─ [434.4 - 436.4]
      ├─ [436.4 - 438.4]
      ├─ [438.4 - 440.5]
      ├─ [440.5 - 442.5]
      ├─ [442.5 - 444.5]
      ├─ [444.5 - 446.5]
      ├─ [446.5 - 448.5]
      ├─ [448.5 - 450.5]
      ├─ [450.5 - 452.5]
      ├─ [452.5 - 454.5]
      ├─ [454.5 - 456.5]
      ├─ [456.5 - 458.5]
      ├─ [458.5 - 460.5]
      ├─ [460.5 - 462.5]
      ├─ [462.5 - 464.5]
      ├─ [464.5 - 466.5]
      ├─ [466.5 - 468.5]
      ├─ [468.5 - 470.5]
      ├─ [470.5 - 472.5]
      ├─ [472.5 - 474.5]
      ├─ [474.5 - 476.5]
      ├─ [476.5 - 478.5]
      ├─ [478.5 - 480.5]
      ├─ [480.5 - 482.5]
      ├─ [482.5 - 484.5]
      ├─ [484.5 - 486.5]
      ├─ [486.5 - 488.5]
      ├─ [488.5 - 490.5]
      ├─ [490.5 - 492.5]
      ├─ [492.5 - 494.5]
      ├─ [494.5 - 496.5]
      ├─ [496.5 - 498.5]
      ├─ [498.5 - 500.5]
      ├─ [500.5 - 502.5]
      ├─ [502.5 - 504.5]
      ├─ [504.5 - 506.5]
      ├─ [506.5 - 508.5]
      ├─ [508.5 - 510.5]
      ├─ [510.5 - 512.5]
      ├─ [512.5 - 514.5]
      ├─ [514.5 - 516.5]
      ├─ [516.5 - 518.5]
      ├─ [518.5 - 520.5]
      ├─ [520.5 - 522.5]
      ├─ [522.5 - 524.5]
      ├─ [524.5 - 526.5]
      ├─ [526.5 - 528.5]
      ├─ [528.5 - 530.5]
      ├─ [530.5 - 532.5]
      ├─ [532.5 - 534.5]
      ├─ [534.5 - 536.5]
      ├─ [536.5 - 538.5]
      ├─ [538.5 - 540.5]
      ├─ [540.5 - 542.5]
      ├─ [542.5 - 544.5]
      ├─ [544.5 - 546.5]
      ├─ [546.5 - 548.5]
      ├─ [548.5 - 550.5]
      ├─ [550.5 - 552.5]
      ├─ [552.5 - 554.5]
      ├─ [554.5 - 556.5]
      ├─ [556.5 - 558.5]
      ├─ [558.5 - 560.5]
      ├─ [560.5 - 562.5]
      ├─ [562.5 - 564.5]
      ├─ [564.5 - 566.5]
      ├─ [566.5 - 568.5]
      ├─ [568.5 - 570.5]
      ├─ [570.5 - 572.5]
      ├─ [572.5 - 574.5]
      ├─ [574.5 - 576.5]
      ├─ [576.5 - 578.5]
      ├─ [578.5 - 580.5]
      ├─ [580.5 - 582.5]
      ├─ [582.5 - 584.5]
      ├─ [584.5 - 586.5]
      ├─ [586.5 - 588.5]
      ├─ [588.5 - 590.5]
      ├─ [590.5 - 592.5]
      ├─ [592.5 - 594.5]
      ├─ [594.5 - 596.5]
      ├─ [596.5 - 598.5]
      ├─ [598.5 - 600.5]
      ├─ [600.5 - 602.5]
      ├─ [602.5 - 604.5]
      ├─ [604.5 - 606.5]
      ├─ [606.5 - 608.5]
      ├─ [608.5 - 610.5]
      ├─ [610.5 - 612.5]
      ├─ [612.5 - 614.5]
      ├─ [614.5 - 616.5]
      ├─ [616.5 - 618.5]
      ├─ [618.5 - 620.5]
      ├─ [620.5 - 622.5]
      ├─ [622.5 - 624.5]
      ├─ [624.5 - 626.5]
      ├─ [626.5 - 628.5]
      ├─ [628.5 - 630.5]
      ├─ [630.5 - 632.5]
      ├─ [632.5 - 634.5]
      ├─ [634.5 - 636.5]
      ├─ [636.5 - 638.5]
      ├─ [638.5 - 640.5]
      ├─ [640.5 - 642.5]
      ├─ [642.5 - 644.5]
      ├─ [644.5 - 646.5]
      ├─ [646.5 - 648.5]
      ├─ [648.5 - 650.5]
      ├─ [650.5 - 652.5]
      ├─ [652.5 - 654.5]
      ├─ [654.5 - 656.5]
      ├─ [656.5 - 658.5]
      ├─ [658.5 - 660.6]
      ├─ [660.6 - 662.6]
      ├─ [662.6 - 664.6]
      ├─ [664.6 - 666.6]
      ├─ [666.6 - 668.6]
      ├─ [668.6 - 670.6]
      ├─ [670.6 - 672.6]
      ├─ [672.6 - 674.6]
      ├─ [674.6 - 676.6]
      ├─ [676.6 - 678.6]
      ├─ [678.6 - 680.6]
      ├─ [680.6 - 682.6]
      ├─ [682.6 - 684.6]
      ├─ [684.6 - 686.6]
      ├─ [686.6 - 688.6]
      ├─ [688.6 - 690.6]
      ├─ [690.6 - 692.6]
      ├─ [692.6 - 694.6]
      ├─ [694.6 - 696.6]
      ├─ [696.6 - 698.6]
      ├─ [698.6 - 700.6]
      ├─ [700.6 - 702.6]
      ├─ [702.6 - 704.6]
      ├─ [704.6 - 706.6]
      ├─ [706.6 - 708.6]
      ├─ [708.6 - 710.6]
      ├─ [710.6 - 712.6]
      ├─ [712.6 - 714.6]
      ├─ [714.6 - 716.6]
      ├─ [716.6 - 718.6]
      ├─ [718.6 - 720.6]
      ├─ [720.6 - 722.6]
      ├─ [722.6 - 724.6]
      ├─ [724.6 - 726.6]
      ├─ [726.6 - 728.6]
      ├─ [728.6 - 730.6]
      ├─ [730.6 - 732.6]
      ├─ [732.6 - 734.6]
      ├─ [734.6 - 736.6]
      ├─ [736.6 - 738.6]
      ├─ [738.6 - 740.6]
      ├─ [740.6 - 742.6]
      ├─ [742.6 - 744.6]
      ├─ [744.6 - 746.6]
      ├─ [746.6 - 748.6]
      ├─ [748.6 - 750.6]
      ├─ [750.6 - 752.6]
      ├─ [752.6 - 754.6]
      ├─ [754.6 - 756.6]
      ├─ [756.6 - 758.6]
      ├─ [758.6 - 760.6]
      ├─ [760.6 - 762.6]
      ├─ [762.6 - 764.6]
      ├─ [764.6 - 766.6]
      ├─ [766.6 - 768.6]
      ├─ [768.6 - 770.6]
      ├─ [770.6 - 772.6]
      ├─ [772.6 - 774.6]
      ├─ [774.6 - 776.6]
      ├─ [776.6 - 778.6]
      ├─ [778.6 - 780.6]
      ├─ [780.6 - 782.6]
      ├─ [782.6 - 784.6]
      ├─ [784.6 - 786.6]
      ├─ [786.6 - 788.6]
      ├─ [788.6 - 790.6]
      ├─ [790.6 - 792.6]
      ├─ [792.6 - 794.6]
      ├─ [794.6 - 796.6]
      ├─ [796.6 - 798.6]
      ├─ [798.6 - 800.6]
      ├─ [800.6 - 802.6]
      ├─ [802.6 - 804.6]
      ├─ [804.6 - 806.6]
      ├─ [806.6 - 808.6]
      ├─ [808.6 - 810.6]
      ├─ [810.6 - 812.6]
      ├─ [812.6 - 814.6]
      ├─ [814.6 - 816.6]
      ├─ [816.6 - 818.6]
      ├─ [818.6 - 820.6]
      ├─ [820.6 - 822.6]
      ├─ [822.6 - 824.6]
      ├─ [824.6 - 826.6]
      ├─ [826.6 - 828.6]
      ├─ [828.6 - 830.6]
      ├─ [830.6 - 832.6]
      ├─ [832.6 - 834.6]
      ├─ [834.6 - 836.6]
      ├─ [836.6 - 838.6]
      ├─ [838.6 - 840.6]
      ├─ [840.6 - 842.6]
      ├─ [842.6 - 844.6]
      ├─ [844.6 - 846.6]
      ├─ [846.6 - 848.6]
      ├─ [848.6 - 850.6]
      ├─ [850.6 - 852.6]
      ├─ [852.6 - 854.6]
      ├─ [854.6 - 856.6]
      ├─ [856.6 - 858.6]
      ├─ [858.6 - 860.6]
      ├─ [860.6 - 862.6]
      ├─ [862.6 - 864.6]
      ├─ [864.6 - 866.6]
      ├─ [866.6 - 868.6]
      ├─ [868.6 - 870.6]
      ├─ [870.6 - 872.6]
      ├─ [872.6 - 874.6]
      ├─ [874.6 - 876.6]
      ├─ [876.6 - 878.6]
      ├─ [878.6 - 880.7]
      ├─ [880.7 - 882.7]
      ├─ [882.7 - 884.7]
      ├─ [884.7 - 886.7]
      ├─ [886.7 - 888.7]
      ├─ [888.7 - 890.7]
      ├─ [890.7 - 892.7]
      ├─ [892.7 - 894.7]
      ├─ [894.7 - 896.7]
      ├─ [896.7 - 898.7]
      ├─ [898.7 - 900.7]
      ├─ [900.7 - 902.7]
      ├─ [902.7 - 904.7]
      ├─ [904.7 - 906.7]
      ├─ [906.7 - 908.7]
      ├─ [908.7 - 910.7]
      ├─ [910.7 - 912.7]
      ├─ [912.7 - 914.7]
      ├─ [914.7 - 916.7]
      ├─ [916.7 - 918.7]
      ├─ [918.7 - 920.7]
      ├─ [920.7 - 922.7]
      ├─ [922.7 - 924.7]
      ├─ [924.7 - 926.7]
      ├─ [926.7 - 928.7]
      ├─ [928.7 - 930.7]
      ├─ [930.7 - 932.7]
      ├─ [932.7 - 934.7]
      ├─ [934.7 - 936.7]
      ├─ [936.7 - 938.7]
      ├─ [938.7 - 940.7]
      ├─ [940.7 - 942.7]
      ├─ [942.7 - 944.7]
      ├─ [944.7 - 946.7]
      ├─ [946.7 - 948.7]
      ├─ [948.7 - 950.7]
      ├─ [950.7 - 952.7]
      ├─ [952.7 - 954.7]
      ├─ [954.7 - 956.7]
      ├─ [956.7 - 958.7]
      ├─ [958.7 - 960.7]
      ├─ [960.7 - 962.7]
      ├─ [962.7 - 964.7]
      ├─ [964.7 - 966.7]
      ├─ [966.7 - 968.7]
      ├─ [968.7 - 970.7]
      ├─ [970.7 - 972.7]
      ├─ [972.7 - 974.7]
      ├─ [974.7 - 976.7]
      ├─ [976.7 - 978.7]
      └─ [978.7 - 980.7]

Run: 20230809_AST1_EVO5_ZY_Hela_SCP_EvoCHIP_1Cell_40SPD_4Th6ms_01.raw
   ├─ Vendor: Thermo
   ├─ File: 20230809_AST1_EVO5_ZY_Hela_SCP_EvoCHIP_1Cell_40SPD_4Th6ms_01
   ├─ Path: "L:\ZY\SingleCellProteomics\Raw\Astral_SCP\EvoCHIP\20230809_AST1_EVO5_ZY_Hela_SCP_EvoCHIP_1Cell_40SPD_4Th6ms_01.raw"
   ├─ Condition: 1Cell_4Th
   ├─ Replicate: 1
   ├─ HTRMS Version: 18.0.230526.50606
   ├─ Protein Databases Used
   │  ├─ contaminants_for_Spectronaut
   │  │  ├─ Protein Entries: 246
   │  │  ├─ Original File: contaminants_for_Spectronaut.fasta
   │  │  ├─ Date Created: 13-August-2020 09:32:23 UTC+0
   │  │  ├─ Date Modified: 16-August-2023 05:41:30 UTC+0
   │  │  └─ Parsing Rule: WormPep FASTA
   │  └─ UP000005640_9606_2022
   │     ├─ Protein Entries: 20,598
   │     ├─ Original File: UP000005640_9606.fasta
   │     ├─ Date Created: 12-January-2023 11:12:11 UTC+0
   │     ├─ Date Modified: 16-August-2023 05:41:30 UTC+0
   │     └─ Parsing Rule: UniProt FASTA
   └─ MS2 Method
      ├─ [380.4 - 384.4]
      ├─ [384.4 - 388.4]
      ├─ [388.4 - 392.4]
      ├─ [392.4 - 396.4]
      ├─ [396.4 - 400.4]
      ├─ [400.4 - 404.4]
      ├─ [404.4 - 408.4]
      ├─ [408.4 - 412.4]
      ├─ [412.4 - 416.4]
      ├─ [416.4 - 420.4]
      ├─ [420.4 - 424.4]
      ├─ [424.4 - 428.4]
      ├─ [428.4 - 432.4]
      ├─ [432.4 - 436.4]
      ├─ [436.4 - 440.5]
      ├─ [440.5 - 444.5]
      ├─ [444.5 - 448.5]
      ├─ [448.5 - 452.5]
      ├─ [452.5 - 456.5]
      ├─ [456.5 - 460.5]
      ├─ [460.5 - 464.5]
      ├─ [464.5 - 468.5]
      ├─ [468.5 - 472.5]
      ├─ [472.5 - 476.5]
      ├─ [476.5 - 480.5]
      ├─ [480.5 - 484.5]
      ├─ [484.5 - 488.5]
      ├─ [488.5 - 492.5]
      ├─ [492.5 - 496.5]
      ├─ [496.5 - 500.5]
      ├─ [500.5 - 504.5]
      ├─ [504.5 - 508.5]
      ├─ [508.5 - 512.5]
      ├─ [512.5 - 516.5]
      ├─ [516.5 - 520.5]
      ├─ [520.5 - 524.5]
      ├─ [524.5 - 528.5]
      ├─ [528.5 - 532.5]
      ├─ [532.5 - 536.5]
      ├─ [536.5 - 540.5]
      ├─ [540.5 - 544.5]
      ├─ [544.5 - 548.5]
      ├─ [548.5 - 552.5]
      ├─ [552.5 - 556.5]
      ├─ [556.5 - 560.5]
      ├─ [560.5 - 564.5]
      ├─ [564.5 - 568.5]
      ├─ [568.5 - 572.5]
      ├─ [572.5 - 576.5]
      ├─ [576.5 - 580.5]
      ├─ [580.5 - 584.5]
      ├─ [584.5 - 588.5]
      ├─ [588.5 - 592.5]
      ├─ [592.5 - 596.5]
      ├─ [596.5 - 600.5]
      ├─ [600.5 - 604.5]
      ├─ [604.5 - 608.5]
      ├─ [608.5 - 612.5]
      ├─ [612.5 - 616.5]
      ├─ [616.5 - 620.5]
      ├─ [620.5 - 624.5]
      ├─ [624.5 - 628.5]
      ├─ [628.5 - 632.5]
      ├─ [632.5 - 636.5]
      ├─ [636.5 - 640.5]
      ├─ [640.5 - 644.5]
      ├─ [644.5 - 648.5]
      ├─ [648.5 - 652.5]
      ├─ [652.5 - 656.5]
      ├─ [656.5 - 660.6]
      ├─ [660.6 - 664.6]
      ├─ [664.6 - 668.6]
      ├─ [668.6 - 672.6]
      ├─ [672.6 - 676.6]
      ├─ [676.6 - 680.6]
      ├─ [680.6 - 684.6]
      ├─ [684.6 - 688.6]
      ├─ [688.6 - 692.6]
      ├─ [692.6 - 696.6]
      ├─ [696.6 - 700.6]
      ├─ [700.6 - 704.6]
      ├─ [704.6 - 708.6]
      ├─ [708.6 - 712.6]
      ├─ [712.6 - 716.6]
      ├─ [716.6 - 720.6]
      ├─ [720.6 - 724.6]
      ├─ [724.6 - 728.6]
      ├─ [728.6 - 732.6]
      ├─ [732.6 - 736.6]
      ├─ [736.6 - 740.6]
      ├─ [740.6 - 744.6]
      ├─ [744.6 - 748.6]
      ├─ [748.6 - 752.6]
      ├─ [752.6 - 756.6]
      ├─ [756.6 - 760.6]
      ├─ [760.6 - 764.6]
      ├─ [764.6 - 768.6]
      ├─ [768.6 - 772.6]
      ├─ [772.6 - 776.6]
      ├─ [776.6 - 780.6]
      ├─ [780.6 - 784.6]
      ├─ [784.6 - 788.6]
      ├─ [788.6 - 792.6]
      ├─ [792.6 - 796.6]
      ├─ [796.6 - 800.6]
      ├─ [800.6 - 804.6]
      ├─ [804.6 - 808.6]
      ├─ [808.6 - 812.6]
      ├─ [812.6 - 816.6]
      ├─ [816.6 - 820.6]
      ├─ [820.6 - 824.6]
      ├─ [824.6 - 828.6]
      ├─ [828.6 - 832.6]
      ├─ [832.6 - 836.6]
      ├─ [836.6 - 840.6]
      ├─ [840.6 - 844.6]
      ├─ [844.6 - 848.6]
      ├─ [848.6 - 852.6]
      ├─ [852.6 - 856.6]
      ├─ [856.6 - 860.6]
      ├─ [860.6 - 864.6]
      ├─ [864.6 - 868.6]
      ├─ [868.6 - 872.6]
      ├─ [872.6 - 876.6]
      ├─ [876.6 - 880.7]
      ├─ [880.7 - 884.7]
      ├─ [884.7 - 888.7]
      ├─ [888.7 - 892.7]
      ├─ [892.7 - 896.7]
      ├─ [896.7 - 900.7]
      ├─ [900.7 - 904.7]
      ├─ [904.7 - 908.7]
      ├─ [908.7 - 912.7]
      ├─ [912.7 - 916.7]
      ├─ [916.7 - 920.7]
      ├─ [920.7 - 924.7]
      ├─ [924.7 - 928.7]
      ├─ [928.7 - 932.7]
      ├─ [932.7 - 936.7]
      ├─ [936.7 - 940.7]
      ├─ [940.7 - 944.7]
      ├─ [944.7 - 948.7]
      ├─ [948.7 - 952.7]
      ├─ [952.7 - 956.7]
      ├─ [956.7 - 960.7]
      ├─ [960.7 - 964.7]
      ├─ [964.7 - 968.7]
      ├─ [968.7 - 972.7]
      ├─ [972.7 - 976.7]
      └─ [976.7 - 980.7]

Run: 20230809_AST1_EVO5_ZY_Hela_SCP_EvoCHIP_1Cell_40SPD_4Th6ms_02.raw
   ├─ Vendor: Thermo
   ├─ File: 20230809_AST1_EVO5_ZY_Hela_SCP_EvoCHIP_1Cell_40SPD_4Th6ms_02
   ├─ Path: "L:\ZY\SingleCellProteomics\Raw\Astral_SCP\EvoCHIP\20230809_AST1_EVO5_ZY_Hela_SCP_EvoCHIP_1Cell_40SPD_4Th6ms_02.raw"
   ├─ Condition: 1Cell_4Th
   ├─ Replicate: 2
   ├─ HTRMS Version: 18.0.230526.50606
   ├─ Protein Databases Used
   │  ├─ contaminants_for_Spectronaut
   │  │  ├─ Protein Entries: 246
   │  │  ├─ Original File: contaminants_for_Spectronaut.fasta
   │  │  ├─ Date Created: 13-August-2020 09:32:23 UTC+0
   │  │  ├─ Date Modified: 16-August-2023 05:41:30 UTC+0
   │  │  └─ Parsing Rule: WormPep FASTA
   │  └─ UP000005640_9606_2022
   │     ├─ Protein Entries: 20,598
   │     ├─ Original File: UP000005640_9606.fasta
   │     ├─ Date Created: 12-January-2023 11:12:11 UTC+0
   │     ├─ Date Modified: 16-August-2023 05:41:30 UTC+0
   │     └─ Parsing Rule: UniProt FASTA
   └─ MS2 Method
      ├─ [380.4 - 384.4]
      ├─ [384.4 - 388.4]
      ├─ [388.4 - 392.4]
      ├─ [392.4 - 396.4]
      ├─ [396.4 - 400.4]
      ├─ [400.4 - 404.4]
      ├─ [404.4 - 408.4]
      ├─ [408.4 - 412.4]
      ├─ [412.4 - 416.4]
      ├─ [416.4 - 420.4]
      ├─ [420.4 - 424.4]
      ├─ [424.4 - 428.4]
      ├─ [428.4 - 432.4]
      ├─ [432.4 - 436.4]
      ├─ [436.4 - 440.5]
      ├─ [440.5 - 444.5]
      ├─ [444.5 - 448.5]
      ├─ [448.5 - 452.5]
      ├─ [452.5 - 456.5]
      ├─ [456.5 - 460.5]
      ├─ [460.5 - 464.5]
      ├─ [464.5 - 468.5]
      ├─ [468.5 - 472.5]
      ├─ [472.5 - 476.5]
      ├─ [476.5 - 480.5]
      ├─ [480.5 - 484.5]
      ├─ [484.5 - 488.5]
      ├─ [488.5 - 492.5]
      ├─ [492.5 - 496.5]
      ├─ [496.5 - 500.5]
      ├─ [500.5 - 504.5]
      ├─ [504.5 - 508.5]
      ├─ [508.5 - 512.5]
      ├─ [512.5 - 516.5]
      ├─ [516.5 - 520.5]
      ├─ [520.5 - 524.5]
      ├─ [524.5 - 528.5]
      ├─ [528.5 - 532.5]
      ├─ [532.5 - 536.5]
      ├─ [536.5 - 540.5]
      ├─ [540.5 - 544.5]
      ├─ [544.5 - 548.5]
      ├─ [548.5 - 552.5]
      ├─ [552.5 - 556.5]
      ├─ [556.5 - 560.5]
      ├─ [560.5 - 564.5]
      ├─ [564.5 - 568.5]
      ├─ [568.5 - 572.5]
      ├─ [572.5 - 576.5]
      ├─ [576.5 - 580.5]
      ├─ [580.5 - 584.5]
      ├─ [584.5 - 588.5]
      ├─ [588.5 - 592.5]
      ├─ [592.5 - 596.5]
      ├─ [596.5 - 600.5]
      ├─ [600.5 - 604.5]
      ├─ [604.5 - 608.5]
      ├─ [608.5 - 612.5]
      ├─ [612.5 - 616.5]
      ├─ [616.5 - 620.5]
      ├─ [620.5 - 624.5]
      ├─ [624.5 - 628.5]
      ├─ [628.5 - 632.5]
      ├─ [632.5 - 636.5]
      ├─ [636.5 - 640.5]
      ├─ [640.5 - 644.5]
      ├─ [644.5 - 648.5]
      ├─ [648.5 - 652.5]
      ├─ [652.5 - 656.5]
      ├─ [656.5 - 660.6]
      ├─ [660.6 - 664.6]
      ├─ [664.6 - 668.6]
      ├─ [668.6 - 672.6]
      ├─ [672.6 - 676.6]
      ├─ [676.6 - 680.6]
      ├─ [680.6 - 684.6]
      ├─ [684.6 - 688.6]
      ├─ [688.6 - 692.6]
      ├─ [692.6 - 696.6]
      ├─ [696.6 - 700.6]
      ├─ [700.6 - 704.6]
      ├─ [704.6 - 708.6]
      ├─ [708.6 - 712.6]
      ├─ [712.6 - 716.6]
      ├─ [716.6 - 720.6]
      ├─ [720.6 - 724.6]
      ├─ [724.6 - 728.6]
      ├─ [728.6 - 732.6]
      ├─ [732.6 - 736.6]
      ├─ [736.6 - 740.6]
      ├─ [740.6 - 744.6]
      ├─ [744.6 - 748.6]
      ├─ [748.6 - 752.6]
      ├─ [752.6 - 756.6]
      ├─ [756.6 - 760.6]
      ├─ [760.6 - 764.6]
      ├─ [764.6 - 768.6]
      ├─ [768.6 - 772.6]
      ├─ [772.6 - 776.6]
      ├─ [776.6 - 780.6]
      ├─ [780.6 - 784.6]
      ├─ [784.6 - 788.6]
      ├─ [788.6 - 792.6]
      ├─ [792.6 - 796.6]
      ├─ [796.6 - 800.6]
      ├─ [800.6 - 804.6]
      ├─ [804.6 - 808.6]
      ├─ [808.6 - 812.6]
      ├─ [812.6 - 816.6]
      ├─ [816.6 - 820.6]
      ├─ [820.6 - 824.6]
      ├─ [824.6 - 828.6]
      ├─ [828.6 - 832.6]
      ├─ [832.6 - 836.6]
      ├─ [836.6 - 840.6]
      ├─ [840.6 - 844.6]
      ├─ [844.6 - 848.6]
      ├─ [848.6 - 852.6]
      ├─ [852.6 - 856.6]
      ├─ [856.6 - 860.6]
      ├─ [860.6 - 864.6]
      ├─ [864.6 - 868.6]
      ├─ [868.6 - 872.6]
      ├─ [872.6 - 876.6]
      ├─ [876.6 - 880.7]
      ├─ [880.7 - 884.7]
      ├─ [884.7 - 888.7]
      ├─ [888.7 - 892.7]
      ├─ [892.7 - 896.7]
      ├─ [896.7 - 900.7]
      ├─ [900.7 - 904.7]
      ├─ [904.7 - 908.7]
      ├─ [908.7 - 912.7]
      ├─ [912.7 - 916.7]
      ├─ [916.7 - 920.7]
      ├─ [920.7 - 924.7]
      ├─ [924.7 - 928.7]
      ├─ [928.7 - 932.7]
      ├─ [932.7 - 936.7]
      ├─ [936.7 - 940.7]
      ├─ [940.7 - 944.7]
      ├─ [944.7 - 948.7]
      ├─ [948.7 - 952.7]
      ├─ [952.7 - 956.7]
      ├─ [956.7 - 960.7]
      ├─ [960.7 - 964.7]
      ├─ [964.7 - 968.7]
      ├─ [968.7 - 972.7]
      ├─ [972.7 - 976.7]
      └─ [976.7 - 980.7]

Run: 20230809_AST1_EVO5_ZY_Hela_SCP_EvoCHIP_1Cell_40SPD_4Th6ms_03.raw
   ├─ Vendor: Thermo
   ├─ File: 20230809_AST1_EVO5_ZY_Hela_SCP_EvoCHIP_1Cell_40SPD_4Th6ms_03
   ├─ Path: "L:\ZY\SingleCellProteomics\Raw\Astral_SCP\EvoCHIP\20230809_AST1_EVO5_ZY_Hela_SCP_EvoCHIP_1Cell_40SPD_4Th6ms_03.raw"
   ├─ Condition: 1Cell_4Th
   ├─ Replicate: 3
   ├─ HTRMS Version: 18.0.230526.50606
   ├─ Protein Databases Used
   │  ├─ contaminants_for_Spectronaut
   │  │  ├─ Protein Entries: 246
   │  │  ├─ Original File: contaminants_for_Spectronaut.fasta
   │  │  ├─ Date Created: 13-August-2020 09:32:23 UTC+0
   │  │  ├─ Date Modified: 16-August-2023 05:41:30 UTC+0
   │  │  └─ Parsing Rule: WormPep FASTA
   │  └─ UP000005640_9606_2022
   │     ├─ Protein Entries: 20,598
   │     ├─ Original File: UP000005640_9606.fasta
   │     ├─ Date Created: 12-January-2023 11:12:11 UTC+0
   │     ├─ Date Modified: 16-August-2023 05:41:30 UTC+0
   │     └─ Parsing Rule: UniProt FASTA
   └─ MS2 Method
      ├─ [380.4 - 384.4]
      ├─ [384.4 - 388.4]
      ├─ [388.4 - 392.4]
      ├─ [392.4 - 396.4]
      ├─ [396.4 - 400.4]
      ├─ [400.4 - 404.4]
      ├─ [404.4 - 408.4]
      ├─ [408.4 - 412.4]
      ├─ [412.4 - 416.4]
      ├─ [416.4 - 420.4]
      ├─ [420.4 - 424.4]
      ├─ [424.4 - 428.4]
      ├─ [428.4 - 432.4]
      ├─ [432.4 - 436.4]
      ├─ [436.4 - 440.5]
      ├─ [440.5 - 444.5]
      ├─ [444.5 - 448.5]
      ├─ [448.5 - 452.5]
      ├─ [452.5 - 456.5]
      ├─ [456.5 - 460.5]
      ├─ [460.5 - 464.5]
      ├─ [464.5 - 468.5]
      ├─ [468.5 - 472.5]
      ├─ [472.5 - 476.5]
      ├─ [476.5 - 480.5]
      ├─ [480.5 - 484.5]
      ├─ [484.5 - 488.5]
      ├─ [488.5 - 492.5]
      ├─ [492.5 - 496.5]
      ├─ [496.5 - 500.5]
      ├─ [500.5 - 504.5]
      ├─ [504.5 - 508.5]
      ├─ [508.5 - 512.5]
      ├─ [512.5 - 516.5]
      ├─ [516.5 - 520.5]
      ├─ [520.5 - 524.5]
      ├─ [524.5 - 528.5]
      ├─ [528.5 - 532.5]
      ├─ [532.5 - 536.5]
      ├─ [536.5 - 540.5]
      ├─ [540.5 - 544.5]
      ├─ [544.5 - 548.5]
      ├─ [548.5 - 552.5]
      ├─ [552.5 - 556.5]
      ├─ [556.5 - 560.5]
      ├─ [560.5 - 564.5]
      ├─ [564.5 - 568.5]
      ├─ [568.5 - 572.5]
      ├─ [572.5 - 576.5]
      ├─ [576.5 - 580.5]
      ├─ [580.5 - 584.5]
      ├─ [584.5 - 588.5]
      ├─ [588.5 - 592.5]
      ├─ [592.5 - 596.5]
      ├─ [596.5 - 600.5]
      ├─ [600.5 - 604.5]
      ├─ [604.5 - 608.5]
      ├─ [608.5 - 612.5]
      ├─ [612.5 - 616.5]
      ├─ [616.5 - 620.5]
      ├─ [620.5 - 624.5]
      ├─ [624.5 - 628.5]
      ├─ [628.5 - 632.5]
      ├─ [632.5 - 636.5]
      ├─ [636.5 - 640.5]
      ├─ [640.5 - 644.5]
      ├─ [644.5 - 648.5]
      ├─ [648.5 - 652.5]
      ├─ [652.5 - 656.5]
      ├─ [656.5 - 660.6]
      ├─ [660.6 - 664.6]
      ├─ [664.6 - 668.6]
      ├─ [668.6 - 672.6]
      ├─ [672.6 - 676.6]
      ├─ [676.6 - 680.6]
      ├─ [680.6 - 684.6]
      ├─ [684.6 - 688.6]
      ├─ [688.6 - 692.6]
      ├─ [692.6 - 696.6]
      ├─ [696.6 - 700.6]
      ├─ [700.6 - 704.6]
      ├─ [704.6 - 708.6]
      ├─ [708.6 - 712.6]
      ├─ [712.6 - 716.6]
      ├─ [716.6 - 720.6]
      ├─ [720.6 - 724.6]
      ├─ [724.6 - 728.6]
      ├─ [728.6 - 732.6]
      ├─ [732.6 - 736.6]
      ├─ [736.6 - 740.6]
      ├─ [740.6 - 744.6]
      ├─ [744.6 - 748.6]
      ├─ [748.6 - 752.6]
      ├─ [752.6 - 756.6]
      ├─ [756.6 - 760.6]
      ├─ [760.6 - 764.6]
      ├─ [764.6 - 768.6]
      ├─ [768.6 - 772.6]
      ├─ [772.6 - 776.6]
      ├─ [776.6 - 780.6]
      ├─ [780.6 - 784.6]
      ├─ [784.6 - 788.6]
      ├─ [788.6 - 792.6]
      ├─ [792.6 - 796.6]
      ├─ [796.6 - 800.6]
      ├─ [800.6 - 804.6]
      ├─ [804.6 - 808.6]
      ├─ [808.6 - 812.6]
      ├─ [812.6 - 816.6]
      ├─ [816.6 - 820.6]
      ├─ [820.6 - 824.6]
      ├─ [824.6 - 828.6]
      ├─ [828.6 - 832.6]
      ├─ [832.6 - 836.6]
      ├─ [836.6 - 840.6]
      ├─ [840.6 - 844.6]
      ├─ [844.6 - 848.6]
      ├─ [848.6 - 852.6]
      ├─ [852.6 - 856.6]
      ├─ [856.6 - 860.6]
      ├─ [860.6 - 864.6]
      ├─ [864.6 - 868.6]
      ├─ [868.6 - 872.6]
      ├─ [872.6 - 876.6]
      ├─ [876.6 - 880.7]
      ├─ [880.7 - 884.7]
      ├─ [884.7 - 888.7]
      ├─ [888.7 - 892.7]
      ├─ [892.7 - 896.7]
      ├─ [896.7 - 900.7]
      ├─ [900.7 - 904.7]
      ├─ [904.7 - 908.7]
      ├─ [908.7 - 912.7]
      ├─ [912.7 - 916.7]
      ├─ [916.7 - 920.7]
      ├─ [920.7 - 924.7]
      ├─ [924.7 - 928.7]
      ├─ [928.7 - 932.7]
      ├─ [932.7 - 936.7]
      ├─ [936.7 - 940.7]
      ├─ [940.7 - 944.7]
      ├─ [944.7 - 948.7]
      ├─ [948.7 - 952.7]
      ├─ [952.7 - 956.7]
      ├─ [956.7 - 960.7]
      ├─ [960.7 - 964.7]
      ├─ [964.7 - 968.7]
      ├─ [968.7 - 972.7]
      ├─ [972.7 - 976.7]
      └─ [976.7 - 980.7]

Run: 20230809_AST1_EVO5_ZY_Hela_SCP_EvoCHIP_1Cell_40SPD_4Th6ms_04.raw
   ├─ Vendor: Thermo
   ├─ File: 20230809_AST1_EVO5_ZY_Hela_SCP_EvoCHIP_1Cell_40SPD_4Th6ms_04
   ├─ Path: "L:\ZY\SingleCellProteomics\Raw\Astral_SCP\EvoCHIP\20230809_AST1_EVO5_ZY_Hela_SCP_EvoCHIP_1Cell_40SPD_4Th6ms_04.raw"
   ├─ Condition: 1Cell_4Th
   ├─ Replicate: 4
   ├─ HTRMS Version: 18.0.230526.50606
   ├─ Protein Databases Used
   │  ├─ contaminants_for_Spectronaut
   │  │  ├─ Protein Entries: 246
   │  │  ├─ Original File: contaminants_for_Spectronaut.fasta
   │  │  ├─ Date Created: 13-August-2020 09:32:23 UTC+0
   │  │  ├─ Date Modified: 16-August-2023 05:41:30 UTC+0
   │  │  └─ Parsing Rule: WormPep FASTA
   │  └─ UP000005640_9606_2022
   │     ├─ Protein Entries: 20,598
   │     ├─ Original File: UP000005640_9606.fasta
   │     ├─ Date Created: 12-January-2023 11:12:11 UTC+0
   │     ├─ Date Modified: 16-August-2023 05:41:30 UTC+0
   │     └─ Parsing Rule: UniProt FASTA
   └─ MS2 Method
      ├─ [380.4 - 384.4]
      ├─ [384.4 - 388.4]
      ├─ [388.4 - 392.4]
      ├─ [392.4 - 396.4]
      ├─ [396.4 - 400.4]
      ├─ [400.4 - 404.4]
      ├─ [404.4 - 408.4]
      ├─ [408.4 - 412.4]
      ├─ [412.4 - 416.4]
      ├─ [416.4 - 420.4]
      ├─ [420.4 - 424.4]
      ├─ [424.4 - 428.4]
      ├─ [428.4 - 432.4]
      ├─ [432.4 - 436.4]
      ├─ [436.4 - 440.5]
      ├─ [440.5 - 444.5]
      ├─ [444.5 - 448.5]
      ├─ [448.5 - 452.5]
      ├─ [452.5 - 456.5]
      ├─ [456.5 - 460.5]
      ├─ [460.5 - 464.5]
      ├─ [464.5 - 468.5]
      ├─ [468.5 - 472.5]
      ├─ [472.5 - 476.5]
      ├─ [476.5 - 480.5]
      ├─ [480.5 - 484.5]
      ├─ [484.5 - 488.5]
      ├─ [488.5 - 492.5]
      ├─ [492.5 - 496.5]
      ├─ [496.5 - 500.5]
      ├─ [500.5 - 504.5]
      ├─ [504.5 - 508.5]
      ├─ [508.5 - 512.5]
      ├─ [512.5 - 516.5]
      ├─ [516.5 - 520.5]
      ├─ [520.5 - 524.5]
      ├─ [524.5 - 528.5]
      ├─ [528.5 - 532.5]
      ├─ [532.5 - 536.5]
      ├─ [536.5 - 540.5]
      ├─ [540.5 - 544.5]
      ├─ [544.5 - 548.5]
      ├─ [548.5 - 552.5]
      ├─ [552.5 - 556.5]
      ├─ [556.5 - 560.5]
      ├─ [560.5 - 564.5]
      ├─ [564.5 - 568.5]
      ├─ [568.5 - 572.5]
      ├─ [572.5 - 576.5]
      ├─ [576.5 - 580.5]
      ├─ [580.5 - 584.5]
      ├─ [584.5 - 588.5]
      ├─ [588.5 - 592.5]
      ├─ [592.5 - 596.5]
      ├─ [596.5 - 600.5]
      ├─ [600.5 - 604.5]
      ├─ [604.5 - 608.5]
      ├─ [608.5 - 612.5]
      ├─ [612.5 - 616.5]
      ├─ [616.5 - 620.5]
      ├─ [620.5 - 624.5]
      ├─ [624.5 - 628.5]
      ├─ [628.5 - 632.5]
      ├─ [632.5 - 636.5]
      ├─ [636.5 - 640.5]
      ├─ [640.5 - 644.5]
      ├─ [644.5 - 648.5]
      ├─ [648.5 - 652.5]
      ├─ [652.5 - 656.5]
      ├─ [656.5 - 660.6]
      ├─ [660.6 - 664.6]
      ├─ [664.6 - 668.6]
      ├─ [668.6 - 672.6]
      ├─ [672.6 - 676.6]
      ├─ [676.6 - 680.6]
      ├─ [680.6 - 684.6]
      ├─ [684.6 - 688.6]
      ├─ [688.6 - 692.6]
      ├─ [692.6 - 696.6]
      ├─ [696.6 - 700.6]
      ├─ [700.6 - 704.6]
      ├─ [704.6 - 708.6]
      ├─ [708.6 - 712.6]
      ├─ [712.6 - 716.6]
      ├─ [716.6 - 720.6]
      ├─ [720.6 - 724.6]
      ├─ [724.6 - 728.6]
      ├─ [728.6 - 732.6]
      ├─ [732.6 - 736.6]
      ├─ [736.6 - 740.6]
      ├─ [740.6 - 744.6]
      ├─ [744.6 - 748.6]
      ├─ [748.6 - 752.6]
      ├─ [752.6 - 756.6]
      ├─ [756.6 - 760.6]
      ├─ [760.6 - 764.6]
      ├─ [764.6 - 768.6]
      ├─ [768.6 - 772.6]
      ├─ [772.6 - 776.6]
      ├─ [776.6 - 780.6]
      ├─ [780.6 - 784.6]
      ├─ [784.6 - 788.6]
      ├─ [788.6 - 792.6]
      ├─ [792.6 - 796.6]
      ├─ [796.6 - 800.6]
      ├─ [800.6 - 804.6]
      ├─ [804.6 - 808.6]
      ├─ [808.6 - 812.6]
      ├─ [812.6 - 816.6]
      ├─ [816.6 - 820.6]
      ├─ [820.6 - 824.6]
      ├─ [824.6 - 828.6]
      ├─ [828.6 - 832.6]
      ├─ [832.6 - 836.6]
      ├─ [836.6 - 840.6]
      ├─ [840.6 - 844.6]
      ├─ [844.6 - 848.6]
      ├─ [848.6 - 852.6]
      ├─ [852.6 - 856.6]
      ├─ [856.6 - 860.6]
      ├─ [860.6 - 864.6]
      ├─ [864.6 - 868.6]
      ├─ [868.6 - 872.6]
      ├─ [872.6 - 876.6]
      ├─ [876.6 - 880.7]
      ├─ [880.7 - 884.7]
      ├─ [884.7 - 888.7]
      ├─ [888.7 - 892.7]
      ├─ [892.7 - 896.7]
      ├─ [896.7 - 900.7]
      ├─ [900.7 - 904.7]
      ├─ [904.7 - 908.7]
      ├─ [908.7 - 912.7]
      ├─ [912.7 - 916.7]
      ├─ [916.7 - 920.7]
      ├─ [920.7 - 924.7]
      ├─ [924.7 - 928.7]
      ├─ [928.7 - 932.7]
      ├─ [932.7 - 936.7]
      ├─ [936.7 - 940.7]
      ├─ [940.7 - 944.7]
      ├─ [944.7 - 948.7]
      ├─ [948.7 - 952.7]
      ├─ [952.7 - 956.7]
      ├─ [956.7 - 960.7]
      ├─ [960.7 - 964.7]
      ├─ [964.7 - 968.7]
      ├─ [968.7 - 972.7]
      ├─ [972.7 - 976.7]
      └─ [976.7 - 980.7]

Run: 20230809_AST1_EVO5_ZY_Hela_SCP_EvoCHIP_1Cell_40SPD_4Th6ms_05.raw
   ├─ Vendor: Thermo
   ├─ File: 20230809_AST1_EVO5_ZY_Hela_SCP_EvoCHIP_1Cell_40SPD_4Th6ms_05
   ├─ Path: "L:\ZY\SingleCellProteomics\Raw\Astral_SCP\EvoCHIP\20230809_AST1_EVO5_ZY_Hela_SCP_EvoCHIP_1Cell_40SPD_4Th6ms_05.raw"
   ├─ Condition: 1Cell_4Th
   ├─ Replicate: 5
   ├─ HTRMS Version: 18.0.230526.50606
   ├─ Protein Databases Used
   │  ├─ contaminants_for_Spectronaut
   │  │  ├─ Protein Entries: 246
   │  │  ├─ Original File: contaminants_for_Spectronaut.fasta
   │  │  ├─ Date Created: 13-August-2020 09:32:23 UTC+0
   │  │  ├─ Date Modified: 16-August-2023 05:41:30 UTC+0
   │  │  └─ Parsing Rule: WormPep FASTA
   │  └─ UP000005640_9606_2022
   │     ├─ Protein Entries: 20,598
   │     ├─ Original File: UP000005640_9606.fasta
   │     ├─ Date Created: 12-January-2023 11:12:11 UTC+0
   │     ├─ Date Modified: 16-August-2023 05:41:30 UTC+0
   │     └─ Parsing Rule: UniProt FASTA
   └─ MS2 Method
      ├─ [380.4 - 384.4]
      ├─ [384.4 - 388.4]
      ├─ [388.4 - 392.4]
      ├─ [392.4 - 396.4]
      ├─ [396.4 - 400.4]
      ├─ [400.4 - 404.4]
      ├─ [404.4 - 408.4]
      ├─ [408.4 - 412.4]
      ├─ [412.4 - 416.4]
      ├─ [416.4 - 420.4]
      ├─ [420.4 - 424.4]
      ├─ [424.4 - 428.4]
      ├─ [428.4 - 432.4]
      ├─ [432.4 - 436.4]
      ├─ [436.4 - 440.5]
      ├─ [440.5 - 444.5]
      ├─ [444.5 - 448.5]
      ├─ [448.5 - 452.5]
      ├─ [452.5 - 456.5]
      ├─ [456.5 - 460.5]
      ├─ [460.5 - 464.5]
      ├─ [464.5 - 468.5]
      ├─ [468.5 - 472.5]
      ├─ [472.5 - 476.5]
      ├─ [476.5 - 480.5]
      ├─ [480.5 - 484.5]
      ├─ [484.5 - 488.5]
      ├─ [488.5 - 492.5]
      ├─ [492.5 - 496.5]
      ├─ [496.5 - 500.5]
      ├─ [500.5 - 504.5]
      ├─ [504.5 - 508.5]
      ├─ [508.5 - 512.5]
      ├─ [512.5 - 516.5]
      ├─ [516.5 - 520.5]
      ├─ [520.5 - 524.5]
      ├─ [524.5 - 528.5]
      ├─ [528.5 - 532.5]
      ├─ [532.5 - 536.5]
      ├─ [536.5 - 540.5]
      ├─ [540.5 - 544.5]
      ├─ [544.5 - 548.5]
      ├─ [548.5 - 552.5]
      ├─ [552.5 - 556.5]
      ├─ [556.5 - 560.5]
      ├─ [560.5 - 564.5]
      ├─ [564.5 - 568.5]
      ├─ [568.5 - 572.5]
      ├─ [572.5 - 576.5]
      ├─ [576.5 - 580.5]
      ├─ [580.5 - 584.5]
      ├─ [584.5 - 588.5]
      ├─ [588.5 - 592.5]
      ├─ [592.5 - 596.5]
      ├─ [596.5 - 600.5]
      ├─ [600.5 - 604.5]
      ├─ [604.5 - 608.5]
      ├─ [608.5 - 612.5]
      ├─ [612.5 - 616.5]
      ├─ [616.5 - 620.5]
      ├─ [620.5 - 624.5]
      ├─ [624.5 - 628.5]
      ├─ [628.5 - 632.5]
      ├─ [632.5 - 636.5]
      ├─ [636.5 - 640.5]
      ├─ [640.5 - 644.5]
      ├─ [644.5 - 648.5]
      ├─ [648.5 - 652.5]
      ├─ [652.5 - 656.5]
      ├─ [656.5 - 660.6]
      ├─ [660.6 - 664.6]
      ├─ [664.6 - 668.6]
      ├─ [668.6 - 672.6]
      ├─ [672.6 - 676.6]
      ├─ [676.6 - 680.6]
      ├─ [680.6 - 684.6]
      ├─ [684.6 - 688.6]
      ├─ [688.6 - 692.6]
      ├─ [692.6 - 696.6]
      ├─ [696.6 - 700.6]
      ├─ [700.6 - 704.6]
      ├─ [704.6 - 708.6]
      ├─ [708.6 - 712.6]
      ├─ [712.6 - 716.6]
      ├─ [716.6 - 720.6]
      ├─ [720.6 - 724.6]
      ├─ [724.6 - 728.6]
      ├─ [728.6 - 732.6]
      ├─ [732.6 - 736.6]
      ├─ [736.6 - 740.6]
      ├─ [740.6 - 744.6]
      ├─ [744.6 - 748.6]
      ├─ [748.6 - 752.6]
      ├─ [752.6 - 756.6]
      ├─ [756.6 - 760.6]
      ├─ [760.6 - 764.6]
      ├─ [764.6 - 768.6]
      ├─ [768.6 - 772.6]
      ├─ [772.6 - 776.6]
      ├─ [776.6 - 780.6]
      ├─ [780.6 - 784.6]
      ├─ [784.6 - 788.6]
      ├─ [788.6 - 792.6]
      ├─ [792.6 - 796.6]
      ├─ [796.6 - 800.6]
      ├─ [800.6 - 804.6]
      ├─ [804.6 - 808.6]
      ├─ [808.6 - 812.6]
      ├─ [812.6 - 816.6]
      ├─ [816.6 - 820.6]
      ├─ [820.6 - 824.6]
      ├─ [824.6 - 828.6]
      ├─ [828.6 - 832.6]
      ├─ [832.6 - 836.6]
      ├─ [836.6 - 840.6]
      ├─ [840.6 - 844.6]
      ├─ [844.6 - 848.6]
      ├─ [848.6 - 852.6]
      ├─ [852.6 - 856.6]
      ├─ [856.6 - 860.6]
      ├─ [860.6 - 864.6]
      ├─ [864.6 - 868.6]
      ├─ [868.6 - 872.6]
      ├─ [872.6 - 876.6]
      ├─ [876.6 - 880.7]
      ├─ [880.7 - 884.7]
      ├─ [884.7 - 888.7]
      ├─ [888.7 - 892.7]
      ├─ [892.7 - 896.7]
      ├─ [896.7 - 900.7]
      ├─ [900.7 - 904.7]
      ├─ [904.7 - 908.7]
      ├─ [908.7 - 912.7]
      ├─ [912.7 - 916.7]
      ├─ [916.7 - 920.7]
      ├─ [920.7 - 924.7]
      ├─ [924.7 - 928.7]
      ├─ [928.7 - 932.7]
      ├─ [932.7 - 936.7]
      ├─ [936.7 - 940.7]
      ├─ [940.7 - 944.7]
      ├─ [944.7 - 948.7]
      ├─ [948.7 - 952.7]
      ├─ [952.7 - 956.7]
      ├─ [956.7 - 960.7]
      ├─ [960.7 - 964.7]
      ├─ [964.7 - 968.7]
      ├─ [968.7 - 972.7]
      ├─ [972.7 - 976.7]
      └─ [976.7 - 980.7]

Run: 20230809_AST1_EVO5_ZY_Hela_SCP_EvoCHIP_1Cell_40SPD_4Th6ms_06.raw
   ├─ Vendor: Thermo
   ├─ File: 20230809_AST1_EVO5_ZY_Hela_SCP_EvoCHIP_1Cell_40SPD_4Th6ms_06
   ├─ Path: "L:\ZY\SingleCellProteomics\Raw\Astral_SCP\EvoCHIP\20230809_AST1_EVO5_ZY_Hela_SCP_EvoCHIP_1Cell_40SPD_4Th6ms_06.raw"
   ├─ Condition: 1Cell_4Th
   ├─ Replicate: 6
   ├─ HTRMS Version: 18.0.230526.50606
   ├─ Protein Databases Used
   │  ├─ contaminants_for_Spectronaut
   │  │  ├─ Protein Entries: 246
   │  │  ├─ Original File: contaminants_for_Spectronaut.fasta
   │  │  ├─ Date Created: 13-August-2020 09:32:23 UTC+0
   │  │  ├─ Date Modified: 16-August-2023 05:41:30 UTC+0
   │  │  └─ Parsing Rule: WormPep FASTA
   │  └─ UP000005640_9606_2022
   │     ├─ Protein Entries: 20,598
   │     ├─ Original File: UP000005640_9606.fasta
   │     ├─ Date Created: 12-January-2023 11:12:11 UTC+0
   │     ├─ Date Modified: 16-August-2023 05:41:30 UTC+0
   │     └─ Parsing Rule: UniProt FASTA
   └─ MS2 Method
      ├─ [380.4 - 384.4]
      ├─ [384.4 - 388.4]
      ├─ [388.4 - 392.4]
      ├─ [392.4 - 396.4]
      ├─ [396.4 - 400.4]
      ├─ [400.4 - 404.4]
      ├─ [404.4 - 408.4]
      ├─ [408.4 - 412.4]
      ├─ [412.4 - 416.4]
      ├─ [416.4 - 420.4]
      ├─ [420.4 - 424.4]
      ├─ [424.4 - 428.4]
      ├─ [428.4 - 432.4]
      ├─ [432.4 - 436.4]
      ├─ [436.4 - 440.5]
      ├─ [440.5 - 444.5]
      ├─ [444.5 - 448.5]
      ├─ [448.5 - 452.5]
      ├─ [452.5 - 456.5]
      ├─ [456.5 - 460.5]
      ├─ [460.5 - 464.5]
      ├─ [464.5 - 468.5]
      ├─ [468.5 - 472.5]
      ├─ [472.5 - 476.5]
      ├─ [476.5 - 480.5]
      ├─ [480.5 - 484.5]
      ├─ [484.5 - 488.5]
      ├─ [488.5 - 492.5]
      ├─ [492.5 - 496.5]
      ├─ [496.5 - 500.5]
      ├─ [500.5 - 504.5]
      ├─ [504.5 - 508.5]
      ├─ [508.5 - 512.5]
      ├─ [512.5 - 516.5]
      ├─ [516.5 - 520.5]
      ├─ [520.5 - 524.5]
      ├─ [524.5 - 528.5]
      ├─ [528.5 - 532.5]
      ├─ [532.5 - 536.5]
      ├─ [536.5 - 540.5]
      ├─ [540.5 - 544.5]
      ├─ [544.5 - 548.5]
      ├─ [548.5 - 552.5]
      ├─ [552.5 - 556.5]
      ├─ [556.5 - 560.5]
      ├─ [560.5 - 564.5]
      ├─ [564.5 - 568.5]
      ├─ [568.5 - 572.5]
      ├─ [572.5 - 576.5]
      ├─ [576.5 - 580.5]
      ├─ [580.5 - 584.5]
      ├─ [584.5 - 588.5]
      ├─ [588.5 - 592.5]
      ├─ [592.5 - 596.5]
      ├─ [596.5 - 600.5]
      ├─ [600.5 - 604.5]
      ├─ [604.5 - 608.5]
      ├─ [608.5 - 612.5]
      ├─ [612.5 - 616.5]
      ├─ [616.5 - 620.5]
      ├─ [620.5 - 624.5]
      ├─ [624.5 - 628.5]
      ├─ [628.5 - 632.5]
      ├─ [632.5 - 636.5]
      ├─ [636.5 - 640.5]
      ├─ [640.5 - 644.5]
      ├─ [644.5 - 648.5]
      ├─ [648.5 - 652.5]
      ├─ [652.5 - 656.5]
      ├─ [656.5 - 660.6]
      ├─ [660.6 - 664.6]
      ├─ [664.6 - 668.6]
      ├─ [668.6 - 672.6]
      ├─ [672.6 - 676.6]
      ├─ [676.6 - 680.6]
      ├─ [680.6 - 684.6]
      ├─ [684.6 - 688.6]
      ├─ [688.6 - 692.6]
      ├─ [692.6 - 696.6]
      ├─ [696.6 - 700.6]
      ├─ [700.6 - 704.6]
      ├─ [704.6 - 708.6]
      ├─ [708.6 - 712.6]
      ├─ [712.6 - 716.6]
      ├─ [716.6 - 720.6]
      ├─ [720.6 - 724.6]
      ├─ [724.6 - 728.6]
      ├─ [728.6 - 732.6]
      ├─ [732.6 - 736.6]
      ├─ [736.6 - 740.6]
      ├─ [740.6 - 744.6]
      ├─ [744.6 - 748.6]
      ├─ [748.6 - 752.6]
      ├─ [752.6 - 756.6]
      ├─ [756.6 - 760.6]
      ├─ [760.6 - 764.6]
      ├─ [764.6 - 768.6]
      ├─ [768.6 - 772.6]
      ├─ [772.6 - 776.6]
      ├─ [776.6 - 780.6]
      ├─ [780.6 - 784.6]
      ├─ [784.6 - 788.6]
      ├─ [788.6 - 792.6]
      ├─ [792.6 - 796.6]
      ├─ [796.6 - 800.6]
      ├─ [800.6 - 804.6]
      ├─ [804.6 - 808.6]
      ├─ [808.6 - 812.6]
      ├─ [812.6 - 816.6]
      ├─ [816.6 - 820.6]
      ├─ [820.6 - 824.6]
      ├─ [824.6 - 828.6]
      ├─ [828.6 - 832.6]
      ├─ [832.6 - 836.6]
      ├─ [836.6 - 840.6]
      ├─ [840.6 - 844.6]
      ├─ [844.6 - 848.6]
      ├─ [848.6 - 852.6]
      ├─ [852.6 - 856.6]
      ├─ [856.6 - 860.6]
      ├─ [860.6 - 864.6]
      ├─ [864.6 - 868.6]
      ├─ [868.6 - 872.6]
      ├─ [872.6 - 876.6]
      ├─ [876.6 - 880.7]
      ├─ [880.7 - 884.7]
      ├─ [884.7 - 888.7]
      ├─ [888.7 - 892.7]
      ├─ [892.7 - 896.7]
      ├─ [896.7 - 900.7]
      ├─ [900.7 - 904.7]
      ├─ [904.7 - 908.7]
      ├─ [908.7 - 912.7]
      ├─ [912.7 - 916.7]
      ├─ [916.7 - 920.7]
      ├─ [920.7 - 924.7]
      ├─ [924.7 - 928.7]
      ├─ [928.7 - 932.7]
      ├─ [932.7 - 936.7]
      ├─ [936.7 - 940.7]
      ├─ [940.7 - 944.7]
      ├─ [944.7 - 948.7]
      ├─ [948.7 - 952.7]
      ├─ [952.7 - 956.7]
      ├─ [956.7 - 960.7]
      ├─ [960.7 - 964.7]
      ├─ [964.7 - 968.7]
      ├─ [968.7 - 972.7]
      ├─ [972.7 - 976.7]
      └─ [976.7 - 980.7]

Run: 20230809_AST1_EVO5_ZY_Hela_SCP_EvoCHIP_1Cell_40SPD_4Th6ms_07.raw
   ├─ Vendor: Thermo
   ├─ File: 20230809_AST1_EVO5_ZY_Hela_SCP_EvoCHIP_1Cell_40SPD_4Th6ms_07
   ├─ Path: "L:\ZY\SingleCellProteomics\Raw\Astral_SCP\EvoCHIP\20230809_AST1_EVO5_ZY_Hela_SCP_EvoCHIP_1Cell_40SPD_4Th6ms_07.raw"
   ├─ Condition: 1Cell_4Th
   ├─ Replicate: 7
   ├─ HTRMS Version: 18.0.230526.50606
   ├─ Protein Databases Used
   │  ├─ contaminants_for_Spectronaut
   │  │  ├─ Protein Entries: 246
   │  │  ├─ Original File: contaminants_for_Spectronaut.fasta
   │  │  ├─ Date Created: 13-August-2020 09:32:23 UTC+0
   │  │  ├─ Date Modified: 16-August-2023 05:41:30 UTC+0
   │  │  └─ Parsing Rule: WormPep FASTA
   │  └─ UP000005640_9606_2022
   │     ├─ Protein Entries: 20,598
   │     ├─ Original File: UP000005640_9606.fasta
   │     ├─ Date Created: 12-January-2023 11:12:11 UTC+0
   │     ├─ Date Modified: 16-August-2023 05:41:30 UTC+0
   │     └─ Parsing Rule: UniProt FASTA
   └─ MS2 Method
      ├─ [380.4 - 384.4]
      ├─ [384.4 - 388.4]
      ├─ [388.4 - 392.4]
      ├─ [392.4 - 396.4]
      ├─ [396.4 - 400.4]
      ├─ [400.4 - 404.4]
      ├─ [404.4 - 408.4]
      ├─ [408.4 - 412.4]
      ├─ [412.4 - 416.4]
      ├─ [416.4 - 420.4]
      ├─ [420.4 - 424.4]
      ├─ [424.4 - 428.4]
      ├─ [428.4 - 432.4]
      ├─ [432.4 - 436.4]
      ├─ [436.4 - 440.5]
      ├─ [440.5 - 444.5]
      ├─ [444.5 - 448.5]
      ├─ [448.5 - 452.5]
      ├─ [452.5 - 456.5]
      ├─ [456.5 - 460.5]
      ├─ [460.5 - 464.5]
      ├─ [464.5 - 468.5]
      ├─ [468.5 - 472.5]
      ├─ [472.5 - 476.5]
      ├─ [476.5 - 480.5]
      ├─ [480.5 - 484.5]
      ├─ [484.5 - 488.5]
      ├─ [488.5 - 492.5]
      ├─ [492.5 - 496.5]
      ├─ [496.5 - 500.5]
      ├─ [500.5 - 504.5]
      ├─ [504.5 - 508.5]
      ├─ [508.5 - 512.5]
      ├─ [512.5 - 516.5]
      ├─ [516.5 - 520.5]
      ├─ [520.5 - 524.5]
      ├─ [524.5 - 528.5]
      ├─ [528.5 - 532.5]
      ├─ [532.5 - 536.5]
      ├─ [536.5 - 540.5]
      ├─ [540.5 - 544.5]
      ├─ [544.5 - 548.5]
      ├─ [548.5 - 552.5]
      ├─ [552.5 - 556.5]
      ├─ [556.5 - 560.5]
      ├─ [560.5 - 564.5]
      ├─ [564.5 - 568.5]
      ├─ [568.5 - 572.5]
      ├─ [572.5 - 576.5]
      ├─ [576.5 - 580.5]
      ├─ [580.5 - 584.5]
      ├─ [584.5 - 588.5]
      ├─ [588.5 - 592.5]
      ├─ [592.5 - 596.5]
      ├─ [596.5 - 600.5]
      ├─ [600.5 - 604.5]
      ├─ [604.5 - 608.5]
      ├─ [608.5 - 612.5]
      ├─ [612.5 - 616.5]
      ├─ [616.5 - 620.5]
      ├─ [620.5 - 624.5]
      ├─ [624.5 - 628.5]
      ├─ [628.5 - 632.5]
      ├─ [632.5 - 636.5]
      ├─ [636.5 - 640.5]
      ├─ [640.5 - 644.5]
      ├─ [644.5 - 648.5]
      ├─ [648.5 - 652.5]
      ├─ [652.5 - 656.5]
      ├─ [656.5 - 660.6]
      ├─ [660.6 - 664.6]
      ├─ [664.6 - 668.6]
      ├─ [668.6 - 672.6]
      ├─ [672.6 - 676.6]
      ├─ [676.6 - 680.6]
      ├─ [680.6 - 684.6]
      ├─ [684.6 - 688.6]
      ├─ [688.6 - 692.6]
      ├─ [692.6 - 696.6]
      ├─ [696.6 - 700.6]
      ├─ [700.6 - 704.6]
      ├─ [704.6 - 708.6]
      ├─ [708.6 - 712.6]
      ├─ [712.6 - 716.6]
      ├─ [716.6 - 720.6]
      ├─ [720.6 - 724.6]
      ├─ [724.6 - 728.6]
      ├─ [728.6 - 732.6]
      ├─ [732.6 - 736.6]
      ├─ [736.6 - 740.6]
      ├─ [740.6 - 744.6]
      ├─ [744.6 - 748.6]
      ├─ [748.6 - 752.6]
      ├─ [752.6 - 756.6]
      ├─ [756.6 - 760.6]
      ├─ [760.6 - 764.6]
      ├─ [764.6 - 768.6]
      ├─ [768.6 - 772.6]
      ├─ [772.6 - 776.6]
      ├─ [776.6 - 780.6]
      ├─ [780.6 - 784.6]
      ├─ [784.6 - 788.6]
      ├─ [788.6 - 792.6]
      ├─ [792.6 - 796.6]
      ├─ [796.6 - 800.6]
      ├─ [800.6 - 804.6]
      ├─ [804.6 - 808.6]
      ├─ [808.6 - 812.6]
      ├─ [812.6 - 816.6]
      ├─ [816.6 - 820.6]
      ├─ [820.6 - 824.6]
      ├─ [824.6 - 828.6]
      ├─ [828.6 - 832.6]
      ├─ [832.6 - 836.6]
      ├─ [836.6 - 840.6]
      ├─ [840.6 - 844.6]
      ├─ [844.6 - 848.6]
      ├─ [848.6 - 852.6]
      ├─ [852.6 - 856.6]
      ├─ [856.6 - 860.6]
      ├─ [860.6 - 864.6]
      ├─ [864.6 - 868.6]
      ├─ [868.6 - 872.6]
      ├─ [872.6 - 876.6]
      ├─ [876.6 - 880.7]
      ├─ [880.7 - 884.7]
      ├─ [884.7 - 888.7]
      ├─ [888.7 - 892.7]
      ├─ [892.7 - 896.7]
      ├─ [896.7 - 900.7]
      ├─ [900.7 - 904.7]
      ├─ [904.7 - 908.7]
      ├─ [908.7 - 912.7]
      ├─ [912.7 - 916.7]
      ├─ [916.7 - 920.7]
      ├─ [920.7 - 924.7]
      ├─ [924.7 - 928.7]
      ├─ [928.7 - 932.7]
      ├─ [932.7 - 936.7]
      ├─ [936.7 - 940.7]
      ├─ [940.7 - 944.7]
      ├─ [944.7 - 948.7]
      ├─ [948.7 - 952.7]
      ├─ [952.7 - 956.7]
      ├─ [956.7 - 960.7]
      ├─ [960.7 - 964.7]
      ├─ [964.7 - 968.7]
      ├─ [968.7 - 972.7]
      ├─ [972.7 - 976.7]
      └─ [976.7 - 980.7]

Run: 20230809_AST1_EVO5_ZY_Hela_SCP_EvoCHIP_1Cell_40SPD_4Th6ms_08.raw
   ├─ Vendor: Thermo
   ├─ File: 20230809_AST1_EVO5_ZY_Hela_SCP_EvoCHIP_1Cell_40SPD_4Th6ms_08
   ├─ Path: "L:\ZY\SingleCellProteomics\Raw\Astral_SCP\EvoCHIP\20230809_AST1_EVO5_ZY_Hela_SCP_EvoCHIP_1Cell_40SPD_4Th6ms_08.raw"
   ├─ Condition: 1Cell_4Th
   ├─ Replicate: 8
   ├─ HTRMS Version: 18.0.230526.50606
   ├─ Protein Databases Used
   │  ├─ contaminants_for_Spectronaut
   │  │  ├─ Protein Entries: 246
   │  │  ├─ Original File: contaminants_for_Spectronaut.fasta
   │  │  ├─ Date Created: 13-August-2020 09:32:23 UTC+0
   │  │  ├─ Date Modified: 16-August-2023 05:41:30 UTC+0
   │  │  └─ Parsing Rule: WormPep FASTA
   │  └─ UP000005640_9606_2022
   │     ├─ Protein Entries: 20,598
   │     ├─ Original File: UP000005640_9606.fasta
   │     ├─ Date Created: 12-January-2023 11:12:11 UTC+0
   │     ├─ Date Modified: 16-August-2023 05:41:30 UTC+0
   │     └─ Parsing Rule: UniProt FASTA
   └─ MS2 Method
      ├─ [380.4 - 384.4]
      ├─ [384.4 - 388.4]
      ├─ [388.4 - 392.4]
      ├─ [392.4 - 396.4]
      ├─ [396.4 - 400.4]
      ├─ [400.4 - 404.4]
      ├─ [404.4 - 408.4]
      ├─ [408.4 - 412.4]
      ├─ [412.4 - 416.4]
      ├─ [416.4 - 420.4]
      ├─ [420.4 - 424.4]
      ├─ [424.4 - 428.4]
      ├─ [428.4 - 432.4]
      ├─ [432.4 - 436.4]
      ├─ [436.4 - 440.5]
      ├─ [440.5 - 444.5]
      ├─ [444.5 - 448.5]
      ├─ [448.5 - 452.5]
      ├─ [452.5 - 456.5]
      ├─ [456.5 - 460.5]
      ├─ [460.5 - 464.5]
      ├─ [464.5 - 468.5]
      ├─ [468.5 - 472.5]
      ├─ [472.5 - 476.5]
      ├─ [476.5 - 480.5]
      ├─ [480.5 - 484.5]
      ├─ [484.5 - 488.5]
      ├─ [488.5 - 492.5]
      ├─ [492.5 - 496.5]
      ├─ [496.5 - 500.5]
      ├─ [500.5 - 504.5]
      ├─ [504.5 - 508.5]
      ├─ [508.5 - 512.5]
      ├─ [512.5 - 516.5]
      ├─ [516.5 - 520.5]
      ├─ [520.5 - 524.5]
      ├─ [524.5 - 528.5]
      ├─ [528.5 - 532.5]
      ├─ [532.5 - 536.5]
      ├─ [536.5 - 540.5]
      ├─ [540.5 - 544.5]
      ├─ [544.5 - 548.5]
      ├─ [548.5 - 552.5]
      ├─ [552.5 - 556.5]
      ├─ [556.5 - 560.5]
      ├─ [560.5 - 564.5]
      ├─ [564.5 - 568.5]
      ├─ [568.5 - 572.5]
      ├─ [572.5 - 576.5]
      ├─ [576.5 - 580.5]
      ├─ [580.5 - 584.5]
      ├─ [584.5 - 588.5]
      ├─ [588.5 - 592.5]
      ├─ [592.5 - 596.5]
      ├─ [596.5 - 600.5]
      ├─ [600.5 - 604.5]
      ├─ [604.5 - 608.5]
      ├─ [608.5 - 612.5]
      ├─ [612.5 - 616.5]
      ├─ [616.5 - 620.5]
      ├─ [620.5 - 624.5]
      ├─ [624.5 - 628.5]
      ├─ [628.5 - 632.5]
      ├─ [632.5 - 636.5]
      ├─ [636.5 - 640.5]
      ├─ [640.5 - 644.5]
      ├─ [644.5 - 648.5]
      ├─ [648.5 - 652.5]
      ├─ [652.5 - 656.5]
      ├─ [656.5 - 660.6]
      ├─ [660.6 - 664.6]
      ├─ [664.6 - 668.6]
      ├─ [668.6 - 672.6]
      ├─ [672.6 - 676.6]
      ├─ [676.6 - 680.6]
      ├─ [680.6 - 684.6]
      ├─ [684.6 - 688.6]
      ├─ [688.6 - 692.6]
      ├─ [692.6 - 696.6]
      ├─ [696.6 - 700.6]
      ├─ [700.6 - 704.6]
      ├─ [704.6 - 708.6]
      ├─ [708.6 - 712.6]
      ├─ [712.6 - 716.6]
      ├─ [716.6 - 720.6]
      ├─ [720.6 - 724.6]
      ├─ [724.6 - 728.6]
      ├─ [728.6 - 732.6]
      ├─ [732.6 - 736.6]
      ├─ [736.6 - 740.6]
      ├─ [740.6 - 744.6]
      ├─ [744.6 - 748.6]
      ├─ [748.6 - 752.6]
      ├─ [752.6 - 756.6]
      ├─ [756.6 - 760.6]
      ├─ [760.6 - 764.6]
      ├─ [764.6 - 768.6]
      ├─ [768.6 - 772.6]
      ├─ [772.6 - 776.6]
      ├─ [776.6 - 780.6]
      ├─ [780.6 - 784.6]
      ├─ [784.6 - 788.6]
      ├─ [788.6 - 792.6]
      ├─ [792.6 - 796.6]
      ├─ [796.6 - 800.6]
      ├─ [800.6 - 804.6]
      ├─ [804.6 - 808.6]
      ├─ [808.6 - 812.6]
      ├─ [812.6 - 816.6]
      ├─ [816.6 - 820.6]
      ├─ [820.6 - 824.6]
      ├─ [824.6 - 828.6]
      ├─ [828.6 - 832.6]
      ├─ [832.6 - 836.6]
      ├─ [836.6 - 840.6]
      ├─ [840.6 - 844.6]
      ├─ [844.6 - 848.6]
      ├─ [848.6 - 852.6]
      ├─ [852.6 - 856.6]
      ├─ [856.6 - 860.6]
      ├─ [860.6 - 864.6]
      ├─ [864.6 - 868.6]
      ├─ [868.6 - 872.6]
      ├─ [872.6 - 876.6]
      ├─ [876.6 - 880.7]
      ├─ [880.7 - 884.7]
      ├─ [884.7 - 888.7]
      ├─ [888.7 - 892.7]
      ├─ [892.7 - 896.7]
      ├─ [896.7 - 900.7]
      ├─ [900.7 - 904.7]
      ├─ [904.7 - 908.7]
      ├─ [908.7 - 912.7]
      ├─ [912.7 - 916.7]
      ├─ [916.7 - 920.7]
      ├─ [920.7 - 924.7]
      ├─ [924.7 - 928.7]
      ├─ [928.7 - 932.7]
      ├─ [932.7 - 936.7]
      ├─ [936.7 - 940.7]
      ├─ [940.7 - 944.7]
      ├─ [944.7 - 948.7]
      ├─ [948.7 - 952.7]
      ├─ [952.7 - 956.7]
      ├─ [956.7 - 960.7]
      ├─ [960.7 - 964.7]
      ├─ [964.7 - 968.7]
      ├─ [968.7 - 972.7]
      ├─ [972.7 - 976.7]
      └─ [976.7 - 980.7]

Run: 20230809_AST1_EVO5_ZY_Hela_SCP_EvoCHIP_1Cell_40SPD_4Th6ms_09.raw
   ├─ Vendor: Thermo
   ├─ File: 20230809_AST1_EVO5_ZY_Hela_SCP_EvoCHIP_1Cell_40SPD_4Th6ms_09
   ├─ Path: "L:\ZY\SingleCellProteomics\Raw\Astral_SCP\EvoCHIP\20230809_AST1_EVO5_ZY_Hela_SCP_EvoCHIP_1Cell_40SPD_4Th6ms_09.raw"
   ├─ Condition: 1Cell_4Th
   ├─ Replicate: 9
   ├─ HTRMS Version: 18.0.230526.50606
   ├─ Protein Databases Used
   │  ├─ contaminants_for_Spectronaut
   │  │  ├─ Protein Entries: 246
   │  │  ├─ Original File: contaminants_for_Spectronaut.fasta
   │  │  ├─ Date Created: 13-August-2020 09:32:23 UTC+0
   │  │  ├─ Date Modified: 16-August-2023 05:41:30 UTC+0
   │  │  └─ Parsing Rule: WormPep FASTA
   │  └─ UP000005640_9606_2022
   │     ├─ Protein Entries: 20,598
   │     ├─ Original File: UP000005640_9606.fasta
   │     ├─ Date Created: 12-January-2023 11:12:11 UTC+0
   │     ├─ Date Modified: 16-August-2023 05:41:30 UTC+0
   │     └─ Parsing Rule: UniProt FASTA
   └─ MS2 Method
      ├─ [380.4 - 384.4]
      ├─ [384.4 - 388.4]
      ├─ [388.4 - 392.4]
      ├─ [392.4 - 396.4]
      ├─ [396.4 - 400.4]
      ├─ [400.4 - 404.4]
      ├─ [404.4 - 408.4]
      ├─ [408.4 - 412.4]
      ├─ [412.4 - 416.4]
      ├─ [416.4 - 420.4]
      ├─ [420.4 - 424.4]
      ├─ [424.4 - 428.4]
      ├─ [428.4 - 432.4]
      ├─ [432.4 - 436.4]
      ├─ [436.4 - 440.5]
      ├─ [440.5 - 444.5]
      ├─ [444.5 - 448.5]
      ├─ [448.5 - 452.5]
      ├─ [452.5 - 456.5]
      ├─ [456.5 - 460.5]
      ├─ [460.5 - 464.5]
      ├─ [464.5 - 468.5]
      ├─ [468.5 - 472.5]
      ├─ [472.5 - 476.5]
      ├─ [476.5 - 480.5]
      ├─ [480.5 - 484.5]
      ├─ [484.5 - 488.5]
      ├─ [488.5 - 492.5]
      ├─ [492.5 - 496.5]
      ├─ [496.5 - 500.5]
      ├─ [500.5 - 504.5]
      ├─ [504.5 - 508.5]
      ├─ [508.5 - 512.5]
      ├─ [512.5 - 516.5]
      ├─ [516.5 - 520.5]
      ├─ [520.5 - 524.5]
      ├─ [524.5 - 528.5]
      ├─ [528.5 - 532.5]
      ├─ [532.5 - 536.5]
      ├─ [536.5 - 540.5]
      ├─ [540.5 - 544.5]
      ├─ [544.5 - 548.5]
      ├─ [548.5 - 552.5]
      ├─ [552.5 - 556.5]
      ├─ [556.5 - 560.5]
      ├─ [560.5 - 564.5]
      ├─ [564.5 - 568.5]
      ├─ [568.5 - 572.5]
      ├─ [572.5 - 576.5]
      ├─ [576.5 - 580.5]
      ├─ [580.5 - 584.5]
      ├─ [584.5 - 588.5]
      ├─ [588.5 - 592.5]
      ├─ [592.5 - 596.5]
      ├─ [596.5 - 600.5]
      ├─ [600.5 - 604.5]
      ├─ [604.5 - 608.5]
      ├─ [608.5 - 612.5]
      ├─ [612.5 - 616.5]
      ├─ [616.5 - 620.5]
      ├─ [620.5 - 624.5]
      ├─ [624.5 - 628.5]
      ├─ [628.5 - 632.5]
      ├─ [632.5 - 636.5]
      ├─ [636.5 - 640.5]
      ├─ [640.5 - 644.5]
      ├─ [644.5 - 648.5]
      ├─ [648.5 - 652.5]
      ├─ [652.5 - 656.5]
      ├─ [656.5 - 660.6]
      ├─ [660.6 - 664.6]
      ├─ [664.6 - 668.6]
      ├─ [668.6 - 672.6]
      ├─ [672.6 - 676.6]
      ├─ [676.6 - 680.6]
      ├─ [680.6 - 684.6]
      ├─ [684.6 - 688.6]
      ├─ [688.6 - 692.6]
      ├─ [692.6 - 696.6]
      ├─ [696.6 - 700.6]
      ├─ [700.6 - 704.6]
      ├─ [704.6 - 708.6]
      ├─ [708.6 - 712.6]
      ├─ [712.6 - 716.6]
      ├─ [716.6 - 720.6]
      ├─ [720.6 - 724.6]
      ├─ [724.6 - 728.6]
      ├─ [728.6 - 732.6]
      ├─ [732.6 - 736.6]
      ├─ [736.6 - 740.6]
      ├─ [740.6 - 744.6]
      ├─ [744.6 - 748.6]
      ├─ [748.6 - 752.6]
      ├─ [752.6 - 756.6]
      ├─ [756.6 - 760.6]
      ├─ [760.6 - 764.6]
      ├─ [764.6 - 768.6]
      ├─ [768.6 - 772.6]
      ├─ [772.6 - 776.6]
      ├─ [776.6 - 780.6]
      ├─ [780.6 - 784.6]
      ├─ [784.6 - 788.6]
      ├─ [788.6 - 792.6]
      ├─ [792.6 - 796.6]
      ├─ [796.6 - 800.6]
      ├─ [800.6 - 804.6]
      ├─ [804.6 - 808.6]
      ├─ [808.6 - 812.6]
      ├─ [812.6 - 816.6]
      ├─ [816.6 - 820.6]
      ├─ [820.6 - 824.6]
      ├─ [824.6 - 828.6]
      ├─ [828.6 - 832.6]
      ├─ [832.6 - 836.6]
      ├─ [836.6 - 840.6]
      ├─ [840.6 - 844.6]
      ├─ [844.6 - 848.6]
      ├─ [848.6 - 852.6]
      ├─ [852.6 - 856.6]
      ├─ [856.6 - 860.6]
      ├─ [860.6 - 864.6]
      ├─ [864.6 - 868.6]
      ├─ [868.6 - 872.6]
      ├─ [872.6 - 876.6]
      ├─ [876.6 - 880.7]
      ├─ [880.7 - 884.7]
      ├─ [884.7 - 888.7]
      ├─ [888.7 - 892.7]
      ├─ [892.7 - 896.7]
      ├─ [896.7 - 900.7]
      ├─ [900.7 - 904.7]
      ├─ [904.7 - 908.7]
      ├─ [908.7 - 912.7]
      ├─ [912.7 - 916.7]
      ├─ [916.7 - 920.7]
      ├─ [920.7 - 924.7]
      ├─ [924.7 - 928.7]
      ├─ [928.7 - 932.7]
      ├─ [932.7 - 936.7]
      ├─ [936.7 - 940.7]
      ├─ [940.7 - 944.7]
      ├─ [944.7 - 948.7]
      ├─ [948.7 - 952.7]
      ├─ [952.7 - 956.7]
      ├─ [956.7 - 960.7]
      ├─ [960.7 - 964.7]
      ├─ [964.7 - 968.7]
      ├─ [968.7 - 972.7]
      ├─ [972.7 - 976.7]
      └─ [976.7 - 980.7]

Run: 20230809_AST1_EVO5_ZY_Hela_SCP_EvoCHIP_1Cell_40SPD_4Th6ms_10.raw
   ├─ Vendor: Thermo
   ├─ File: 20230809_AST1_EVO5_ZY_Hela_SCP_EvoCHIP_1Cell_40SPD_4Th6ms_10
   ├─ Path: "L:\ZY\SingleCellProteomics\Raw\Astral_SCP\EvoCHIP\20230809_AST1_EVO5_ZY_Hela_SCP_EvoCHIP_1Cell_40SPD_4Th6ms_10.raw"
   ├─ Condition: 1Cell_4Th
   ├─ Replicate: 10
   ├─ HTRMS Version: 18.0.230526.50606
   ├─ Protein Databases Used
   │  ├─ contaminants_for_Spectronaut
   │  │  ├─ Protein Entries: 246
   │  │  ├─ Original File: contaminants_for_Spectronaut.fasta
   │  │  ├─ Date Created: 13-August-2020 09:32:23 UTC+0
   │  │  ├─ Date Modified: 16-August-2023 05:41:30 UTC+0
   │  │  └─ Parsing Rule: WormPep FASTA
   │  └─ UP000005640_9606_2022
   │     ├─ Protein Entries: 20,598
   │     ├─ Original File: UP000005640_9606.fasta
   │     ├─ Date Created: 12-January-2023 11:12:11 UTC+0
   │     ├─ Date Modified: 16-August-2023 05:41:30 UTC+0
   │     └─ Parsing Rule: UniProt FASTA
   └─ MS2 Method
      ├─ [380.4 - 384.4]
      ├─ [384.4 - 388.4]
      ├─ [388.4 - 392.4]
      ├─ [392.4 - 396.4]
      ├─ [396.4 - 400.4]
      ├─ [400.4 - 404.4]
      ├─ [404.4 - 408.4]
      ├─ [408.4 - 412.4]
      ├─ [412.4 - 416.4]
      ├─ [416.4 - 420.4]
      ├─ [420.4 - 424.4]
      ├─ [424.4 - 428.4]
      ├─ [428.4 - 432.4]
      ├─ [432.4 - 436.4]
      ├─ [436.4 - 440.5]
      ├─ [440.5 - 444.5]
      ├─ [444.5 - 448.5]
      ├─ [448.5 - 452.5]
      ├─ [452.5 - 456.5]
      ├─ [456.5 - 460.5]
      ├─ [460.5 - 464.5]
      ├─ [464.5 - 468.5]
      ├─ [468.5 - 472.5]
      ├─ [472.5 - 476.5]
      ├─ [476.5 - 480.5]
      ├─ [480.5 - 484.5]
      ├─ [484.5 - 488.5]
      ├─ [488.5 - 492.5]
      ├─ [492.5 - 496.5]
      ├─ [496.5 - 500.5]
      ├─ [500.5 - 504.5]
      ├─ [504.5 - 508.5]
      ├─ [508.5 - 512.5]
      ├─ [512.5 - 516.5]
      ├─ [516.5 - 520.5]
      ├─ [520.5 - 524.5]
      ├─ [524.5 - 528.5]
      ├─ [528.5 - 532.5]
      ├─ [532.5 - 536.5]
      ├─ [536.5 - 540.5]
      ├─ [540.5 - 544.5]
      ├─ [544.5 - 548.5]
      ├─ [548.5 - 552.5]
      ├─ [552.5 - 556.5]
      ├─ [556.5 - 560.5]
      ├─ [560.5 - 564.5]
      ├─ [564.5 - 568.5]
      ├─ [568.5 - 572.5]
      ├─ [572.5 - 576.5]
      ├─ [576.5 - 580.5]
      ├─ [580.5 - 584.5]
      ├─ [584.5 - 588.5]
      ├─ [588.5 - 592.5]
      ├─ [592.5 - 596.5]
      ├─ [596.5 - 600.5]
      ├─ [600.5 - 604.5]
      ├─ [604.5 - 608.5]
      ├─ [608.5 - 612.5]
      ├─ [612.5 - 616.5]
      ├─ [616.5 - 620.5]
      ├─ [620.5 - 624.5]
      ├─ [624.5 - 628.5]
      ├─ [628.5 - 632.5]
      ├─ [632.5 - 636.5]
      ├─ [636.5 - 640.5]
      ├─ [640.5 - 644.5]
      ├─ [644.5 - 648.5]
      ├─ [648.5 - 652.5]
      ├─ [652.5 - 656.5]
      ├─ [656.5 - 660.6]
      ├─ [660.6 - 664.6]
      ├─ [664.6 - 668.6]
      ├─ [668.6 - 672.6]
      ├─ [672.6 - 676.6]
      ├─ [676.6 - 680.6]
      ├─ [680.6 - 684.6]
      ├─ [684.6 - 688.6]
      ├─ [688.6 - 692.6]
      ├─ [692.6 - 696.6]
      ├─ [696.6 - 700.6]
      ├─ [700.6 - 704.6]
      ├─ [704.6 - 708.6]
      ├─ [708.6 - 712.6]
      ├─ [712.6 - 716.6]
      ├─ [716.6 - 720.6]
      ├─ [720.6 - 724.6]
      ├─ [724.6 - 728.6]
      ├─ [728.6 - 732.6]
      ├─ [732.6 - 736.6]
      ├─ [736.6 - 740.6]
      ├─ [740.6 - 744.6]
      ├─ [744.6 - 748.6]
      ├─ [748.6 - 752.6]
      ├─ [752.6 - 756.6]
      ├─ [756.6 - 760.6]
      ├─ [760.6 - 764.6]
      ├─ [764.6 - 768.6]
      ├─ [768.6 - 772.6]
      ├─ [772.6 - 776.6]
      ├─ [776.6 - 780.6]
      ├─ [780.6 - 784.6]
      ├─ [784.6 - 788.6]
      ├─ [788.6 - 792.6]
      ├─ [792.6 - 796.6]
      ├─ [796.6 - 800.6]
      ├─ [800.6 - 804.6]
      ├─ [804.6 - 808.6]
      ├─ [808.6 - 812.6]
      ├─ [812.6 - 816.6]
      ├─ [816.6 - 820.6]
      ├─ [820.6 - 824.6]
      ├─ [824.6 - 828.6]
      ├─ [828.6 - 832.6]
      ├─ [832.6 - 836.6]
      ├─ [836.6 - 840.6]
      ├─ [840.6 - 844.6]
      ├─ [844.6 - 848.6]
      ├─ [848.6 - 852.6]
      ├─ [852.6 - 856.6]
      ├─ [856.6 - 860.6]
      ├─ [860.6 - 864.6]
      ├─ [864.6 - 868.6]
      ├─ [868.6 - 872.6]
      ├─ [872.6 - 876.6]
      ├─ [876.6 - 880.7]
      ├─ [880.7 - 884.7]
      ├─ [884.7 - 888.7]
      ├─ [888.7 - 892.7]
      ├─ [892.7 - 896.7]
      ├─ [896.7 - 900.7]
      ├─ [900.7 - 904.7]
      ├─ [904.7 - 908.7]
      ├─ [908.7 - 912.7]
      ├─ [912.7 - 916.7]
      ├─ [916.7 - 920.7]
      ├─ [920.7 - 924.7]
      ├─ [924.7 - 928.7]
      ├─ [928.7 - 932.7]
      ├─ [932.7 - 936.7]
      ├─ [936.7 - 940.7]
      ├─ [940.7 - 944.7]
      ├─ [944.7 - 948.7]
      ├─ [948.7 - 952.7]
      ├─ [952.7 - 956.7]
      ├─ [956.7 - 960.7]
      ├─ [960.7 - 964.7]
      ├─ [964.7 - 968.7]
      ├─ [968.7 - 972.7]
      ├─ [972.7 - 976.7]
      └─ [976.7 - 980.7]

Run: 20230809_AST1_EVO5_ZY_Hela_SCP_EvoCHIP_1Cell_40SPD_4Th6ms_11.raw
   ├─ Vendor: Thermo
   ├─ File: 20230809_AST1_EVO5_ZY_Hela_SCP_EvoCHIP_1Cell_40SPD_4Th6ms_11
   ├─ Path: "L:\ZY\SingleCellProteomics\Raw\Astral_SCP\EvoCHIP\20230809_AST1_EVO5_ZY_Hela_SCP_EvoCHIP_1Cell_40SPD_4Th6ms_11.raw"
   ├─ Condition: 1Cell_4Th
   ├─ Replicate: 11
   ├─ HTRMS Version: 18.0.230526.50606
   ├─ Protein Databases Used
   │  ├─ contaminants_for_Spectronaut
   │  │  ├─ Protein Entries: 246
   │  │  ├─ Original File: contaminants_for_Spectronaut.fasta
   │  │  ├─ Date Created: 13-August-2020 09:32:23 UTC+0
   │  │  ├─ Date Modified: 16-August-2023 05:41:30 UTC+0
   │  │  └─ Parsing Rule: WormPep FASTA
   │  └─ UP000005640_9606_2022
   │     ├─ Protein Entries: 20,598
   │     ├─ Original File: UP000005640_9606.fasta
   │     ├─ Date Created: 12-January-2023 11:12:11 UTC+0
   │     ├─ Date Modified: 16-August-2023 05:41:30 UTC+0
   │     └─ Parsing Rule: UniProt FASTA
   └─ MS2 Method
      ├─ [380.4 - 384.4]
      ├─ [384.4 - 388.4]
      ├─ [388.4 - 392.4]
      ├─ [392.4 - 396.4]
      ├─ [396.4 - 400.4]
      ├─ [400.4 - 404.4]
      ├─ [404.4 - 408.4]
      ├─ [408.4 - 412.4]
      ├─ [412.4 - 416.4]
      ├─ [416.4 - 420.4]
      ├─ [420.4 - 424.4]
      ├─ [424.4 - 428.4]
      ├─ [428.4 - 432.4]
      ├─ [432.4 - 436.4]
      ├─ [436.4 - 440.5]
      ├─ [440.5 - 444.5]
      ├─ [444.5 - 448.5]
      ├─ [448.5 - 452.5]
      ├─ [452.5 - 456.5]
      ├─ [456.5 - 460.5]
      ├─ [460.5 - 464.5]
      ├─ [464.5 - 468.5]
      ├─ [468.5 - 472.5]
      ├─ [472.5 - 476.5]
      ├─ [476.5 - 480.5]
      ├─ [480.5 - 484.5]
      ├─ [484.5 - 488.5]
      ├─ [488.5 - 492.5]
      ├─ [492.5 - 496.5]
      ├─ [496.5 - 500.5]
      ├─ [500.5 - 504.5]
      ├─ [504.5 - 508.5]
      ├─ [508.5 - 512.5]
      ├─ [512.5 - 516.5]
      ├─ [516.5 - 520.5]
      ├─ [520.5 - 524.5]
      ├─ [524.5 - 528.5]
      ├─ [528.5 - 532.5]
      ├─ [532.5 - 536.5]
      ├─ [536.5 - 540.5]
      ├─ [540.5 - 544.5]
      ├─ [544.5 - 548.5]
      ├─ [548.5 - 552.5]
      ├─ [552.5 - 556.5]
      ├─ [556.5 - 560.5]
      ├─ [560.5 - 564.5]
      ├─ [564.5 - 568.5]
      ├─ [568.5 - 572.5]
      ├─ [572.5 - 576.5]
      ├─ [576.5 - 580.5]
      ├─ [580.5 - 584.5]
      ├─ [584.5 - 588.5]
      ├─ [588.5 - 592.5]
      ├─ [592.5 - 596.5]
      ├─ [596.5 - 600.5]
      ├─ [600.5 - 604.5]
      ├─ [604.5 - 608.5]
      ├─ [608.5 - 612.5]
      ├─ [612.5 - 616.5]
      ├─ [616.5 - 620.5]
      ├─ [620.5 - 624.5]
      ├─ [624.5 - 628.5]
      ├─ [628.5 - 632.5]
      ├─ [632.5 - 636.5]
      ├─ [636.5 - 640.5]
      ├─ [640.5 - 644.5]
      ├─ [644.5 - 648.5]
      ├─ [648.5 - 652.5]
      ├─ [652.5 - 656.5]
      ├─ [656.5 - 660.6]
      ├─ [660.6 - 664.6]
      ├─ [664.6 - 668.6]
      ├─ [668.6 - 672.6]
      ├─ [672.6 - 676.6]
      ├─ [676.6 - 680.6]
      ├─ [680.6 - 684.6]
      ├─ [684.6 - 688.6]
      ├─ [688.6 - 692.6]
      ├─ [692.6 - 696.6]
      ├─ [696.6 - 700.6]
      ├─ [700.6 - 704.6]
      ├─ [704.6 - 708.6]
      ├─ [708.6 - 712.6]
      ├─ [712.6 - 716.6]
      ├─ [716.6 - 720.6]
      ├─ [720.6 - 724.6]
      ├─ [724.6 - 728.6]
      ├─ [728.6 - 732.6]
      ├─ [732.6 - 736.6]
      ├─ [736.6 - 740.6]
      ├─ [740.6 - 744.6]
      ├─ [744.6 - 748.6]
      ├─ [748.6 - 752.6]
      ├─ [752.6 - 756.6]
      ├─ [756.6 - 760.6]
      ├─ [760.6 - 764.6]
      ├─ [764.6 - 768.6]
      ├─ [768.6 - 772.6]
      ├─ [772.6 - 776.6]
      ├─ [776.6 - 780.6]
      ├─ [780.6 - 784.6]
      ├─ [784.6 - 788.6]
      ├─ [788.6 - 792.6]
      ├─ [792.6 - 796.6]
      ├─ [796.6 - 800.6]
      ├─ [800.6 - 804.6]
      ├─ [804.6 - 808.6]
      ├─ [808.6 - 812.6]
      ├─ [812.6 - 816.6]
      ├─ [816.6 - 820.6]
      ├─ [820.6 - 824.6]
      ├─ [824.6 - 828.6]
      ├─ [828.6 - 832.6]
      ├─ [832.6 - 836.6]
      ├─ [836.6 - 840.6]
      ├─ [840.6 - 844.6]
      ├─ [844.6 - 848.6]
      ├─ [848.6 - 852.6]
      ├─ [852.6 - 856.6]
      ├─ [856.6 - 860.6]
      ├─ [860.6 - 864.6]
      ├─ [864.6 - 868.6]
      ├─ [868.6 - 872.6]
      ├─ [872.6 - 876.6]
      ├─ [876.6 - 880.7]
      ├─ [880.7 - 884.7]
      ├─ [884.7 - 888.7]
      ├─ [888.7 - 892.7]
      ├─ [892.7 - 896.7]
      ├─ [896.7 - 900.7]
      ├─ [900.7 - 904.7]
      ├─ [904.7 - 908.7]
      ├─ [908.7 - 912.7]
      ├─ [912.7 - 916.7]
      ├─ [916.7 - 920.7]
      ├─ [920.7 - 924.7]
      ├─ [924.7 - 928.7]
      ├─ [928.7 - 932.7]
      ├─ [932.7 - 936.7]
      ├─ [936.7 - 940.7]
      ├─ [940.7 - 944.7]
      ├─ [944.7 - 948.7]
      ├─ [948.7 - 952.7]
      ├─ [952.7 - 956.7]
      ├─ [956.7 - 960.7]
      ├─ [960.7 - 964.7]
      ├─ [964.7 - 968.7]
      ├─ [968.7 - 972.7]
      ├─ [972.7 - 976.7]
      └─ [976.7 - 980.7]

Run: 20230809_AST1_EVO5_ZY_Hela_SCP_EvoCHIP_1Cell_40SPD_4Th6ms_12.raw
   ├─ Vendor: Thermo
   ├─ File: 20230809_AST1_EVO5_ZY_Hela_SCP_EvoCHIP_1Cell_40SPD_4Th6ms_12
   ├─ Path: "L:\ZY\SingleCellProteomics\Raw\Astral_SCP\EvoCHIP\20230809_AST1_EVO5_ZY_Hela_SCP_EvoCHIP_1Cell_40SPD_4Th6ms_12.raw"
   ├─ Condition: 1Cell_4Th
   ├─ Replicate: 12
   ├─ HTRMS Version: 18.0.230526.50606
   ├─ Protein Databases Used
   │  ├─ contaminants_for_Spectronaut
   │  │  ├─ Protein Entries: 246
   │  │  ├─ Original File: contaminants_for_Spectronaut.fasta
   │  │  ├─ Date Created: 13-August-2020 09:32:23 UTC+0
   │  │  ├─ Date Modified: 16-August-2023 05:41:30 UTC+0
   │  │  └─ Parsing Rule: WormPep FASTA
   │  └─ UP000005640_9606_2022
   │     ├─ Protein Entries: 20,598
   │     ├─ Original File: UP000005640_9606.fasta
   │     ├─ Date Created: 12-January-2023 11:12:11 UTC+0
   │     ├─ Date Modified: 16-August-2023 05:41:30 UTC+0
   │     └─ Parsing Rule: UniProt FASTA
   └─ MS2 Method
      ├─ [380.4 - 384.4]
      ├─ [384.4 - 388.4]
      ├─ [388.4 - 392.4]
      ├─ [392.4 - 396.4]
      ├─ [396.4 - 400.4]
      ├─ [400.4 - 404.4]
      ├─ [404.4 - 408.4]
      ├─ [408.4 - 412.4]
      ├─ [412.4 - 416.4]
      ├─ [416.4 - 420.4]
      ├─ [420.4 - 424.4]
      ├─ [424.4 - 428.4]
      ├─ [428.4 - 432.4]
      ├─ [432.4 - 436.4]
      ├─ [436.4 - 440.5]
      ├─ [440.5 - 444.5]
      ├─ [444.5 - 448.5]
      ├─ [448.5 - 452.5]
      ├─ [452.5 - 456.5]
      ├─ [456.5 - 460.5]
      ├─ [460.5 - 464.5]
      ├─ [464.5 - 468.5]
      ├─ [468.5 - 472.5]
      ├─ [472.5 - 476.5]
      ├─ [476.5 - 480.5]
      ├─ [480.5 - 484.5]
      ├─ [484.5 - 488.5]
      ├─ [488.5 - 492.5]
      ├─ [492.5 - 496.5]
      ├─ [496.5 - 500.5]
      ├─ [500.5 - 504.5]
      ├─ [504.5 - 508.5]
      ├─ [508.5 - 512.5]
      ├─ [512.5 - 516.5]
      ├─ [516.5 - 520.5]
      ├─ [520.5 - 524.5]
      ├─ [524.5 - 528.5]
      ├─ [528.5 - 532.5]
      ├─ [532.5 - 536.5]
      ├─ [536.5 - 540.5]
      ├─ [540.5 - 544.5]
      ├─ [544.5 - 548.5]
      ├─ [548.5 - 552.5]
      ├─ [552.5 - 556.5]
      ├─ [556.5 - 560.5]
      ├─ [560.5 - 564.5]
      ├─ [564.5 - 568.5]
      ├─ [568.5 - 572.5]
      ├─ [572.5 - 576.5]
      ├─ [576.5 - 580.5]
      ├─ [580.5 - 584.5]
      ├─ [584.5 - 588.5]
      ├─ [588.5 - 592.5]
      ├─ [592.5 - 596.5]
      ├─ [596.5 - 600.5]
      ├─ [600.5 - 604.5]
      ├─ [604.5 - 608.5]
      ├─ [608.5 - 612.5]
      ├─ [612.5 - 616.5]
      ├─ [616.5 - 620.5]
      ├─ [620.5 - 624.5]
      ├─ [624.5 - 628.5]
      ├─ [628.5 - 632.5]
      ├─ [632.5 - 636.5]
      ├─ [636.5 - 640.5]
      ├─ [640.5 - 644.5]
      ├─ [644.5 - 648.5]
      ├─ [648.5 - 652.5]
      ├─ [652.5 - 656.5]
      ├─ [656.5 - 660.6]
      ├─ [660.6 - 664.6]
      ├─ [664.6 - 668.6]
      ├─ [668.6 - 672.6]
      ├─ [672.6 - 676.6]
      ├─ [676.6 - 680.6]
      ├─ [680.6 - 684.6]
      ├─ [684.6 - 688.6]
      ├─ [688.6 - 692.6]
      ├─ [692.6 - 696.6]
      ├─ [696.6 - 700.6]
      ├─ [700.6 - 704.6]
      ├─ [704.6 - 708.6]
      ├─ [708.6 - 712.6]
      ├─ [712.6 - 716.6]
      ├─ [716.6 - 720.6]
      ├─ [720.6 - 724.6]
      ├─ [724.6 - 728.6]
      ├─ [728.6 - 732.6]
      ├─ [732.6 - 736.6]
      ├─ [736.6 - 740.6]
      ├─ [740.6 - 744.6]
      ├─ [744.6 - 748.6]
      ├─ [748.6 - 752.6]
      ├─ [752.6 - 756.6]
      ├─ [756.6 - 760.6]
      ├─ [760.6 - 764.6]
      ├─ [764.6 - 768.6]
      ├─ [768.6 - 772.6]
      ├─ [772.6 - 776.6]
      ├─ [776.6 - 780.6]
      ├─ [780.6 - 784.6]
      ├─ [784.6 - 788.6]
      ├─ [788.6 - 792.6]
      ├─ [792.6 - 796.6]
      ├─ [796.6 - 800.6]
      ├─ [800.6 - 804.6]
      ├─ [804.6 - 808.6]
      ├─ [808.6 - 812.6]
      ├─ [812.6 - 816.6]
      ├─ [816.6 - 820.6]
      ├─ [820.6 - 824.6]
      ├─ [824.6 - 828.6]
      ├─ [828.6 - 832.6]
      ├─ [832.6 - 836.6]
      ├─ [836.6 - 840.6]
      ├─ [840.6 - 844.6]
      ├─ [844.6 - 848.6]
      ├─ [848.6 - 852.6]
      ├─ [852.6 - 856.6]
      ├─ [856.6 - 860.6]
      ├─ [860.6 - 864.6]
      ├─ [864.6 - 868.6]
      ├─ [868.6 - 872.6]
      ├─ [872.6 - 876.6]
      ├─ [876.6 - 880.7]
      ├─ [880.7 - 884.7]
      ├─ [884.7 - 888.7]
      ├─ [888.7 - 892.7]
      ├─ [892.7 - 896.7]
      ├─ [896.7 - 900.7]
      ├─ [900.7 - 904.7]
      ├─ [904.7 - 908.7]
      ├─ [908.7 - 912.7]
      ├─ [912.7 - 916.7]
      ├─ [916.7 - 920.7]
      ├─ [920.7 - 924.7]
      ├─ [924.7 - 928.7]
      ├─ [928.7 - 932.7]
      ├─ [932.7 - 936.7]
      ├─ [936.7 - 940.7]
      ├─ [940.7 - 944.7]
      ├─ [944.7 - 948.7]
      ├─ [948.7 - 952.7]
      ├─ [952.7 - 956.7]
      ├─ [956.7 - 960.7]
      ├─ [960.7 - 964.7]
      ├─ [964.7 - 968.7]
      ├─ [968.7 - 972.7]
      ├─ [972.7 - 976.7]
      └─ [976.7 - 980.7]

Run: 20230809_AST1_EVO5_ZY_Hela_SCP_EvoCHIP_1Cell_40SPD_8Th12ms_01.raw
   ├─ Vendor: Thermo
   ├─ File: 20230809_AST1_EVO5_ZY_Hela_SCP_EvoCHIP_1Cell_40SPD_8Th12ms_01
   ├─ Path: "L:\ZY\SingleCellProteomics\Raw\Astral_SCP\EvoCHIP\20230809_AST1_EVO5_ZY_Hela_SCP_EvoCHIP_1Cell_40SPD_8Th12ms_01.raw"
   ├─ Condition: 1Cell_8Th
   ├─ Replicate: 1
   ├─ HTRMS Version: 18.0.230526.50606
   ├─ Protein Databases Used
   │  ├─ contaminants_for_Spectronaut
   │  │  ├─ Protein Entries: 246
   │  │  ├─ Original File: contaminants_for_Spectronaut.fasta
   │  │  ├─ Date Created: 13-August-2020 09:32:23 UTC+0
   │  │  ├─ Date Modified: 16-August-2023 05:41:30 UTC+0
   │  │  └─ Parsing Rule: WormPep FASTA
   │  └─ UP000005640_9606_2022
   │     ├─ Protein Entries: 20,598
   │     ├─ Original File: UP000005640_9606.fasta
   │     ├─ Date Created: 12-January-2023 11:12:11 UTC+0
   │     ├─ Date Modified: 16-August-2023 05:41:30 UTC+0
   │     └─ Parsing Rule: UniProt FASTA
   └─ MS2 Method
      ├─ [380.4 - 388.4]
      ├─ [388.4 - 396.4]
      ├─ [396.4 - 404.4]
      ├─ [404.4 - 412.4]
      ├─ [412.4 - 420.4]
      ├─ [420.4 - 428.4]
      ├─ [428.4 - 436.4]
      ├─ [436.4 - 444.5]
      ├─ [444.5 - 452.5]
      ├─ [452.5 - 460.5]
      ├─ [460.5 - 468.5]
      ├─ [468.5 - 476.5]
      ├─ [476.5 - 484.5]
      ├─ [484.5 - 492.5]
      ├─ [492.5 - 500.5]
      ├─ [500.5 - 508.5]
      ├─ [508.5 - 516.5]
      ├─ [516.5 - 524.5]
      ├─ [524.5 - 532.5]
      ├─ [532.5 - 540.5]
      ├─ [540.5 - 548.5]
      ├─ [548.5 - 556.5]
      ├─ [556.5 - 564.5]
      ├─ [564.5 - 572.5]
      ├─ [572.5 - 580.5]
      ├─ [580.5 - 588.5]
      ├─ [588.5 - 596.5]
      ├─ [596.5 - 604.5]
      ├─ [604.5 - 612.5]
      ├─ [612.5 - 620.5]
      ├─ [620.5 - 628.5]
      ├─ [628.5 - 636.5]
      ├─ [636.5 - 644.5]
      ├─ [644.5 - 652.5]
      ├─ [652.5 - 660.6]
      ├─ [660.6 - 668.6]
      ├─ [668.6 - 676.6]
      ├─ [676.6 - 684.6]
      ├─ [684.6 - 692.6]
      ├─ [692.6 - 700.6]
      ├─ [700.6 - 708.6]
      ├─ [708.6 - 716.6]
      ├─ [716.6 - 724.6]
      ├─ [724.6 - 732.6]
      ├─ [732.6 - 740.6]
      ├─ [740.6 - 748.6]
      ├─ [748.6 - 756.6]
      ├─ [756.6 - 764.6]
      ├─ [764.6 - 772.6]
      ├─ [772.6 - 780.6]
      ├─ [780.6 - 788.6]
      ├─ [788.6 - 796.6]
      ├─ [796.6 - 804.6]
      ├─ [804.6 - 812.6]
      ├─ [812.6 - 820.6]
      ├─ [820.6 - 828.6]
      ├─ [828.6 - 836.6]
      ├─ [836.6 - 844.6]
      ├─ [844.6 - 852.6]
      ├─ [852.6 - 860.6]
      ├─ [860.6 - 868.6]
      ├─ [868.6 - 876.6]
      ├─ [876.6 - 884.7]
      ├─ [884.7 - 892.7]
      ├─ [892.7 - 900.7]
      ├─ [900.7 - 908.7]
      ├─ [908.7 - 916.7]
      ├─ [916.7 - 924.7]
      ├─ [924.7 - 932.7]
      ├─ [932.7 - 940.7]
      ├─ [940.7 - 948.7]
      ├─ [948.7 - 956.7]
      ├─ [956.7 - 964.7]
      ├─ [964.7 - 972.7]
      └─ [972.7 - 980.7]

Run: 20230809_AST1_EVO5_ZY_Hela_SCP_EvoCHIP_1Cell_40SPD_8Th12ms_02.raw
   ├─ Vendor: Thermo
   ├─ File: 20230809_AST1_EVO5_ZY_Hela_SCP_EvoCHIP_1Cell_40SPD_8Th12ms_02
   ├─ Path: "L:\ZY\SingleCellProteomics\Raw\Astral_SCP\EvoCHIP\20230809_AST1_EVO5_ZY_Hela_SCP_EvoCHIP_1Cell_40SPD_8Th12ms_02.raw"
   ├─ Condition: 1Cell_8Th
   ├─ Replicate: 2
   ├─ HTRMS Version: 18.0.230526.50606
   ├─ Protein Databases Used
   │  ├─ contaminants_for_Spectronaut
   │  │  ├─ Protein Entries: 246
   │  │  ├─ Original File: contaminants_for_Spectronaut.fasta
   │  │  ├─ Date Created: 13-August-2020 09:32:23 UTC+0
   │  │  ├─ Date Modified: 16-August-2023 05:41:30 UTC+0
   │  │  └─ Parsing Rule: WormPep FASTA
   │  └─ UP000005640_9606_2022
   │     ├─ Protein Entries: 20,598
   │     ├─ Original File: UP000005640_9606.fasta
   │     ├─ Date Created: 12-January-2023 11:12:11 UTC+0
   │     ├─ Date Modified: 16-August-2023 05:41:30 UTC+0
   │     └─ Parsing Rule: UniProt FASTA
   └─ MS2 Method
      ├─ [380.4 - 388.4]
      ├─ [388.4 - 396.4]
      ├─ [396.4 - 404.4]
      ├─ [404.4 - 412.4]
      ├─ [412.4 - 420.4]
      ├─ [420.4 - 428.4]
      ├─ [428.4 - 436.4]
      ├─ [436.4 - 444.5]
      ├─ [444.5 - 452.5]
      ├─ [452.5 - 460.5]
      ├─ [460.5 - 468.5]
      ├─ [468.5 - 476.5]
      ├─ [476.5 - 484.5]
      ├─ [484.5 - 492.5]
      ├─ [492.5 - 500.5]
      ├─ [500.5 - 508.5]
      ├─ [508.5 - 516.5]
      ├─ [516.5 - 524.5]
      ├─ [524.5 - 532.5]
      ├─ [532.5 - 540.5]
      ├─ [540.5 - 548.5]
      ├─ [548.5 - 556.5]
      ├─ [556.5 - 564.5]
      ├─ [564.5 - 572.5]
      ├─ [572.5 - 580.5]
      ├─ [580.5 - 588.5]
      ├─ [588.5 - 596.5]
      ├─ [596.5 - 604.5]
      ├─ [604.5 - 612.5]
      ├─ [612.5 - 620.5]
      ├─ [620.5 - 628.5]
      ├─ [628.5 - 636.5]
      ├─ [636.5 - 644.5]
      ├─ [644.5 - 652.5]
      ├─ [652.5 - 660.6]
      ├─ [660.6 - 668.6]
      ├─ [668.6 - 676.6]
      ├─ [676.6 - 684.6]
      ├─ [684.6 - 692.6]
      ├─ [692.6 - 700.6]
      ├─ [700.6 - 708.6]
      ├─ [708.6 - 716.6]
      ├─ [716.6 - 724.6]
      ├─ [724.6 - 732.6]
      ├─ [732.6 - 740.6]
      ├─ [740.6 - 748.6]
      ├─ [748.6 - 756.6]
      ├─ [756.6 - 764.6]
      ├─ [764.6 - 772.6]
      ├─ [772.6 - 780.6]
      ├─ [780.6 - 788.6]
      ├─ [788.6 - 796.6]
      ├─ [796.6 - 804.6]
      ├─ [804.6 - 812.6]
      ├─ [812.6 - 820.6]
      ├─ [820.6 - 828.6]
      ├─ [828.6 - 836.6]
      ├─ [836.6 - 844.6]
      ├─ [844.6 - 852.6]
      ├─ [852.6 - 860.6]
      ├─ [860.6 - 868.6]
      ├─ [868.6 - 876.6]
      ├─ [876.6 - 884.7]
      ├─ [884.7 - 892.7]
      ├─ [892.7 - 900.7]
      ├─ [900.7 - 908.7]
      ├─ [908.7 - 916.7]
      ├─ [916.7 - 924.7]
      ├─ [924.7 - 932.7]
      ├─ [932.7 - 940.7]
      ├─ [940.7 - 948.7]
      ├─ [948.7 - 956.7]
      ├─ [956.7 - 964.7]
      ├─ [964.7 - 972.7]
      └─ [972.7 - 980.7]

Run: 20230809_AST1_EVO5_ZY_Hela_SCP_EvoCHIP_1Cell_40SPD_8Th12ms_03.raw
   ├─ Vendor: Thermo
   ├─ File: 20230809_AST1_EVO5_ZY_Hela_SCP_EvoCHIP_1Cell_40SPD_8Th12ms_03
   ├─ Path: "L:\ZY\SingleCellProteomics\Raw\Astral_SCP\EvoCHIP\20230809_AST1_EVO5_ZY_Hela_SCP_EvoCHIP_1Cell_40SPD_8Th12ms_03.raw"
   ├─ Condition: 1Cell_8Th
   ├─ Replicate: 3
   ├─ HTRMS Version: 18.0.230526.50606
   ├─ Protein Databases Used
   │  ├─ contaminants_for_Spectronaut
   │  │  ├─ Protein Entries: 246
   │  │  ├─ Original File: contaminants_for_Spectronaut.fasta
   │  │  ├─ Date Created: 13-August-2020 09:32:23 UTC+0
   │  │  ├─ Date Modified: 16-August-2023 05:41:30 UTC+0
   │  │  └─ Parsing Rule: WormPep FASTA
   │  └─ UP000005640_9606_2022
   │     ├─ Protein Entries: 20,598
   │     ├─ Original File: UP000005640_9606.fasta
   │     ├─ Date Created: 12-January-2023 11:12:11 UTC+0
   │     ├─ Date Modified: 16-August-2023 05:41:30 UTC+0
   │     └─ Parsing Rule: UniProt FASTA
   └─ MS2 Method
      ├─ [380.4 - 388.4]
      ├─ [388.4 - 396.4]
      ├─ [396.4 - 404.4]
      ├─ [404.4 - 412.4]
      ├─ [412.4 - 420.4]
      ├─ [420.4 - 428.4]
      ├─ [428.4 - 436.4]
      ├─ [436.4 - 444.5]
      ├─ [444.5 - 452.5]
      ├─ [452.5 - 460.5]
      ├─ [460.5 - 468.5]
      ├─ [468.5 - 476.5]
      ├─ [476.5 - 484.5]
      ├─ [484.5 - 492.5]
      ├─ [492.5 - 500.5]
      ├─ [500.5 - 508.5]
      ├─ [508.5 - 516.5]
      ├─ [516.5 - 524.5]
      ├─ [524.5 - 532.5]
      ├─ [532.5 - 540.5]
      ├─ [540.5 - 548.5]
      ├─ [548.5 - 556.5]
      ├─ [556.5 - 564.5]
      ├─ [564.5 - 572.5]
      ├─ [572.5 - 580.5]
      ├─ [580.5 - 588.5]
      ├─ [588.5 - 596.5]
      ├─ [596.5 - 604.5]
      ├─ [604.5 - 612.5]
      ├─ [612.5 - 620.5]
      ├─ [620.5 - 628.5]
      ├─ [628.5 - 636.5]
      ├─ [636.5 - 644.5]
      ├─ [644.5 - 652.5]
      ├─ [652.5 - 660.6]
      ├─ [660.6 - 668.6]
      ├─ [668.6 - 676.6]
      ├─ [676.6 - 684.6]
      ├─ [684.6 - 692.6]
      ├─ [692.6 - 700.6]
      ├─ [700.6 - 708.6]
      ├─ [708.6 - 716.6]
      ├─ [716.6 - 724.6]
      ├─ [724.6 - 732.6]
      ├─ [732.6 - 740.6]
      ├─ [740.6 - 748.6]
      ├─ [748.6 - 756.6]
      ├─ [756.6 - 764.6]
      ├─ [764.6 - 772.6]
      ├─ [772.6 - 780.6]
      ├─ [780.6 - 788.6]
      ├─ [788.6 - 796.6]
      ├─ [796.6 - 804.6]
      ├─ [804.6 - 812.6]
      ├─ [812.6 - 820.6]
      ├─ [820.6 - 828.6]
      ├─ [828.6 - 836.6]
      ├─ [836.6 - 844.6]
      ├─ [844.6 - 852.6]
      ├─ [852.6 - 860.6]
      ├─ [860.6 - 868.6]
      ├─ [868.6 - 876.6]
      ├─ [876.6 - 884.7]
      ├─ [884.7 - 892.7]
      ├─ [892.7 - 900.7]
      ├─ [900.7 - 908.7]
      ├─ [908.7 - 916.7]
      ├─ [916.7 - 924.7]
      ├─ [924.7 - 932.7]
      ├─ [932.7 - 940.7]
      ├─ [940.7 - 948.7]
      ├─ [948.7 - 956.7]
      ├─ [956.7 - 964.7]
      ├─ [964.7 - 972.7]
      └─ [972.7 - 980.7]

Run: 20230809_AST1_EVO5_ZY_Hela_SCP_EvoCHIP_1Cell_40SPD_8Th12ms_04.raw
   ├─ Vendor: Thermo
   ├─ File: 20230809_AST1_EVO5_ZY_Hela_SCP_EvoCHIP_1Cell_40SPD_8Th12ms_04
   ├─ Path: "L:\ZY\SingleCellProteomics\Raw\Astral_SCP\EvoCHIP\20230809_AST1_EVO5_ZY_Hela_SCP_EvoCHIP_1Cell_40SPD_8Th12ms_04.raw"
   ├─ Condition: 1Cell_8Th
   ├─ Replicate: 4
   ├─ HTRMS Version: 18.0.230526.50606
   ├─ Protein Databases Used
   │  ├─ contaminants_for_Spectronaut
   │  │  ├─ Protein Entries: 246
   │  │  ├─ Original File: contaminants_for_Spectronaut.fasta
   │  │  ├─ Date Created: 13-August-2020 09:32:23 UTC+0
   │  │  ├─ Date Modified: 16-August-2023 05:41:30 UTC+0
   │  │  └─ Parsing Rule: WormPep FASTA
   │  └─ UP000005640_9606_2022
   │     ├─ Protein Entries: 20,598
   │     ├─ Original File: UP000005640_9606.fasta
   │     ├─ Date Created: 12-January-2023 11:12:11 UTC+0
   │     ├─ Date Modified: 16-August-2023 05:41:30 UTC+0
   │     └─ Parsing Rule: UniProt FASTA
   └─ MS2 Method
      ├─ [380.4 - 388.4]
      ├─ [388.4 - 396.4]
      ├─ [396.4 - 404.4]
      ├─ [404.4 - 412.4]
      ├─ [412.4 - 420.4]
      ├─ [420.4 - 428.4]
      ├─ [428.4 - 436.4]
      ├─ [436.4 - 444.5]
      ├─ [444.5 - 452.5]
      ├─ [452.5 - 460.5]
      ├─ [460.5 - 468.5]
      ├─ [468.5 - 476.5]
      ├─ [476.5 - 484.5]
      ├─ [484.5 - 492.5]
      ├─ [492.5 - 500.5]
      ├─ [500.5 - 508.5]
      ├─ [508.5 - 516.5]
      ├─ [516.5 - 524.5]
      ├─ [524.5 - 532.5]
      ├─ [532.5 - 540.5]
      ├─ [540.5 - 548.5]
      ├─ [548.5 - 556.5]
      ├─ [556.5 - 564.5]
      ├─ [564.5 - 572.5]
      ├─ [572.5 - 580.5]
      ├─ [580.5 - 588.5]
      ├─ [588.5 - 596.5]
      ├─ [596.5 - 604.5]
      ├─ [604.5 - 612.5]
      ├─ [612.5 - 620.5]
      ├─ [620.5 - 628.5]
      ├─ [628.5 - 636.5]
      ├─ [636.5 - 644.5]
      ├─ [644.5 - 652.5]
      ├─ [652.5 - 660.6]
      ├─ [660.6 - 668.6]
      ├─ [668.6 - 676.6]
      ├─ [676.6 - 684.6]
      ├─ [684.6 - 692.6]
      ├─ [692.6 - 700.6]
      ├─ [700.6 - 708.6]
      ├─ [708.6 - 716.6]
      ├─ [716.6 - 724.6]
      ├─ [724.6 - 732.6]
      ├─ [732.6 - 740.6]
      ├─ [740.6 - 748.6]
      ├─ [748.6 - 756.6]
      ├─ [756.6 - 764.6]
      ├─ [764.6 - 772.6]
      ├─ [772.6 - 780.6]
      ├─ [780.6 - 788.6]
      ├─ [788.6 - 796.6]
      ├─ [796.6 - 804.6]
      ├─ [804.6 - 812.6]
      ├─ [812.6 - 820.6]
      ├─ [820.6 - 828.6]
      ├─ [828.6 - 836.6]
      ├─ [836.6 - 844.6]
      ├─ [844.6 - 852.6]
      ├─ [852.6 - 860.6]
      ├─ [860.6 - 868.6]
      ├─ [868.6 - 876.6]
      ├─ [876.6 - 884.7]
      ├─ [884.7 - 892.7]
      ├─ [892.7 - 900.7]
      ├─ [900.7 - 908.7]
      ├─ [908.7 - 916.7]
      ├─ [916.7 - 924.7]
      ├─ [924.7 - 932.7]
      ├─ [932.7 - 940.7]
      ├─ [940.7 - 948.7]
      ├─ [948.7 - 956.7]
      ├─ [956.7 - 964.7]
      ├─ [964.7 - 972.7]
      └─ [972.7 - 980.7]

Run: 20230809_AST1_EVO5_ZY_Hela_SCP_EvoCHIP_1Cell_40SPD_8Th12ms_05.raw
   ├─ Vendor: Thermo
   ├─ File: 20230809_AST1_EVO5_ZY_Hela_SCP_EvoCHIP_1Cell_40SPD_8Th12ms_05
   ├─ Path: "L:\ZY\SingleCellProteomics\Raw\Astral_SCP\EvoCHIP\20230809_AST1_EVO5_ZY_Hela_SCP_EvoCHIP_1Cell_40SPD_8Th12ms_05.raw"
   ├─ Condition: 1Cell_8Th
   ├─ Replicate: 5
   ├─ HTRMS Version: 18.0.230526.50606
   ├─ Protein Databases Used
   │  ├─ contaminants_for_Spectronaut
   │  │  ├─ Protein Entries: 246
   │  │  ├─ Original File: contaminants_for_Spectronaut.fasta
   │  │  ├─ Date Created: 13-August-2020 09:32:23 UTC+0
   │  │  ├─ Date Modified: 16-August-2023 05:41:30 UTC+0
   │  │  └─ Parsing Rule: WormPep FASTA
   │  └─ UP000005640_9606_2022
   │     ├─ Protein Entries: 20,598
   │     ├─ Original File: UP000005640_9606.fasta
   │     ├─ Date Created: 12-January-2023 11:12:11 UTC+0
   │     ├─ Date Modified: 16-August-2023 05:41:30 UTC+0
   │     └─ Parsing Rule: UniProt FASTA
   └─ MS2 Method
      ├─ [380.4 - 388.4]
      ├─ [388.4 - 396.4]
      ├─ [396.4 - 404.4]
      ├─ [404.4 - 412.4]
      ├─ [412.4 - 420.4]
      ├─ [420.4 - 428.4]
      ├─ [428.4 - 436.4]
      ├─ [436.4 - 444.5]
      ├─ [444.5 - 452.5]
      ├─ [452.5 - 460.5]
      ├─ [460.5 - 468.5]
      ├─ [468.5 - 476.5]
      ├─ [476.5 - 484.5]
      ├─ [484.5 - 492.5]
      ├─ [492.5 - 500.5]
      ├─ [500.5 - 508.5]
      ├─ [508.5 - 516.5]
      ├─ [516.5 - 524.5]
      ├─ [524.5 - 532.5]
      ├─ [532.5 - 540.5]
      ├─ [540.5 - 548.5]
      ├─ [548.5 - 556.5]
      ├─ [556.5 - 564.5]
      ├─ [564.5 - 572.5]
      ├─ [572.5 - 580.5]
      ├─ [580.5 - 588.5]
      ├─ [588.5 - 596.5]
      ├─ [596.5 - 604.5]
      ├─ [604.5 - 612.5]
      ├─ [612.5 - 620.5]
      ├─ [620.5 - 628.5]
      ├─ [628.5 - 636.5]
      ├─ [636.5 - 644.5]
      ├─ [644.5 - 652.5]
      ├─ [652.5 - 660.6]
      ├─ [660.6 - 668.6]
      ├─ [668.6 - 676.6]
      ├─ [676.6 - 684.6]
      ├─ [684.6 - 692.6]
      ├─ [692.6 - 700.6]
      ├─ [700.6 - 708.6]
      ├─ [708.6 - 716.6]
      ├─ [716.6 - 724.6]
      ├─ [724.6 - 732.6]
      ├─ [732.6 - 740.6]
      ├─ [740.6 - 748.6]
      ├─ [748.6 - 756.6]
      ├─ [756.6 - 764.6]
      ├─ [764.6 - 772.6]
      ├─ [772.6 - 780.6]
      ├─ [780.6 - 788.6]
      ├─ [788.6 - 796.6]
      ├─ [796.6 - 804.6]
      ├─ [804.6 - 812.6]
      ├─ [812.6 - 820.6]
      ├─ [820.6 - 828.6]
      ├─ [828.6 - 836.6]
      ├─ [836.6 - 844.6]
      ├─ [844.6 - 852.6]
      ├─ [852.6 - 860.6]
      ├─ [860.6 - 868.6]
      ├─ [868.6 - 876.6]
      ├─ [876.6 - 884.7]
      ├─ [884.7 - 892.7]
      ├─ [892.7 - 900.7]
      ├─ [900.7 - 908.7]
      ├─ [908.7 - 916.7]
      ├─ [916.7 - 924.7]
      ├─ [924.7 - 932.7]
      ├─ [932.7 - 940.7]
      ├─ [940.7 - 948.7]
      ├─ [948.7 - 956.7]
      ├─ [956.7 - 964.7]
      ├─ [964.7 - 972.7]
      └─ [972.7 - 980.7]

Run: 20230809_AST1_EVO5_ZY_Hela_SCP_EvoCHIP_1Cell_40SPD_8Th12ms_06.raw
   ├─ Vendor: Thermo
   ├─ File: 20230809_AST1_EVO5_ZY_Hela_SCP_EvoCHIP_1Cell_40SPD_8Th12ms_06
   ├─ Path: "L:\ZY\SingleCellProteomics\Raw\Astral_SCP\EvoCHIP\20230809_AST1_EVO5_ZY_Hela_SCP_EvoCHIP_1Cell_40SPD_8Th12ms_06.raw"
   ├─ Condition: 1Cell_8Th
   ├─ Replicate: 6
   ├─ HTRMS Version: 18.0.230526.50606
   ├─ Protein Databases Used
   │  ├─ contaminants_for_Spectronaut
   │  │  ├─ Protein Entries: 246
   │  │  ├─ Original File: contaminants_for_Spectronaut.fasta
   │  │  ├─ Date Created: 13-August-2020 09:32:23 UTC+0
   │  │  ├─ Date Modified: 16-August-2023 05:41:30 UTC+0
   │  │  └─ Parsing Rule: WormPep FASTA
   │  └─ UP000005640_9606_2022
   │     ├─ Protein Entries: 20,598
   │     ├─ Original File: UP000005640_9606.fasta
   │     ├─ Date Created: 12-January-2023 11:12:11 UTC+0
   │     ├─ Date Modified: 16-August-2023 05:41:30 UTC+0
   │     └─ Parsing Rule: UniProt FASTA
   └─ MS2 Method
      ├─ [380.4 - 388.4]
      ├─ [388.4 - 396.4]
      ├─ [396.4 - 404.4]
      ├─ [404.4 - 412.4]
      ├─ [412.4 - 420.4]
      ├─ [420.4 - 428.4]
      ├─ [428.4 - 436.4]
      ├─ [436.4 - 444.5]
      ├─ [444.5 - 452.5]
      ├─ [452.5 - 460.5]
      ├─ [460.5 - 468.5]
      ├─ [468.5 - 476.5]
      ├─ [476.5 - 484.5]
      ├─ [484.5 - 492.5]
      ├─ [492.5 - 500.5]
      ├─ [500.5 - 508.5]
      ├─ [508.5 - 516.5]
      ├─ [516.5 - 524.5]
      ├─ [524.5 - 532.5]
      ├─ [532.5 - 540.5]
      ├─ [540.5 - 548.5]
      ├─ [548.5 - 556.5]
      ├─ [556.5 - 564.5]
      ├─ [564.5 - 572.5]
      ├─ [572.5 - 580.5]
      ├─ [580.5 - 588.5]
      ├─ [588.5 - 596.5]
      ├─ [596.5 - 604.5]
      ├─ [604.5 - 612.5]
      ├─ [612.5 - 620.5]
      ├─ [620.5 - 628.5]
      ├─ [628.5 - 636.5]
      ├─ [636.5 - 644.5]
      ├─ [644.5 - 652.5]
      ├─ [652.5 - 660.6]
      ├─ [660.6 - 668.6]
      ├─ [668.6 - 676.6]
      ├─ [676.6 - 684.6]
      ├─ [684.6 - 692.6]
      ├─ [692.6 - 700.6]
      ├─ [700.6 - 708.6]
      ├─ [708.6 - 716.6]
      ├─ [716.6 - 724.6]
      ├─ [724.6 - 732.6]
      ├─ [732.6 - 740.6]
      ├─ [740.6 - 748.6]
      ├─ [748.6 - 756.6]
      ├─ [756.6 - 764.6]
      ├─ [764.6 - 772.6]
      ├─ [772.6 - 780.6]
      ├─ [780.6 - 788.6]
      ├─ [788.6 - 796.6]
      ├─ [796.6 - 804.6]
      ├─ [804.6 - 812.6]
      ├─ [812.6 - 820.6]
      ├─ [820.6 - 828.6]
      ├─ [828.6 - 836.6]
      ├─ [836.6 - 844.6]
      ├─ [844.6 - 852.6]
      ├─ [852.6 - 860.6]
      ├─ [860.6 - 868.6]
      ├─ [868.6 - 876.6]
      ├─ [876.6 - 884.7]
      ├─ [884.7 - 892.7]
      ├─ [892.7 - 900.7]
      ├─ [900.7 - 908.7]
      ├─ [908.7 - 916.7]
      ├─ [916.7 - 924.7]
      ├─ [924.7 - 932.7]
      ├─ [932.7 - 940.7]
      ├─ [940.7 - 948.7]
      ├─ [948.7 - 956.7]
      ├─ [956.7 - 964.7]
      ├─ [964.7 - 972.7]
      └─ [972.7 - 980.7]

Run: 20230809_AST1_EVO5_ZY_Hela_SCP_EvoCHIP_1Cell_40SPD_8Th12ms_07.raw
   ├─ Vendor: Thermo
   ├─ File: 20230809_AST1_EVO5_ZY_Hela_SCP_EvoCHIP_1Cell_40SPD_8Th12ms_07
   ├─ Path: "L:\ZY\SingleCellProteomics\Raw\Astral_SCP\EvoCHIP\20230809_AST1_EVO5_ZY_Hela_SCP_EvoCHIP_1Cell_40SPD_8Th12ms_07.raw"
   ├─ Condition: 1Cell_8Th
   ├─ Replicate: 7
   ├─ HTRMS Version: 18.0.230526.50606
   ├─ Protein Databases Used
   │  ├─ contaminants_for_Spectronaut
   │  │  ├─ Protein Entries: 246
   │  │  ├─ Original File: contaminants_for_Spectronaut.fasta
   │  │  ├─ Date Created: 13-August-2020 09:32:23 UTC+0
   │  │  ├─ Date Modified: 16-August-2023 05:41:30 UTC+0
   │  │  └─ Parsing Rule: WormPep FASTA
   │  └─ UP000005640_9606_2022
   │     ├─ Protein Entries: 20,598
   │     ├─ Original File: UP000005640_9606.fasta
   │     ├─ Date Created: 12-January-2023 11:12:11 UTC+0
   │     ├─ Date Modified: 16-August-2023 05:41:30 UTC+0
   │     └─ Parsing Rule: UniProt FASTA
   └─ MS2 Method
      ├─ [380.4 - 388.4]
      ├─ [388.4 - 396.4]
      ├─ [396.4 - 404.4]
      ├─ [404.4 - 412.4]
      ├─ [412.4 - 420.4]
      ├─ [420.4 - 428.4]
      ├─ [428.4 - 436.4]
      ├─ [436.4 - 444.5]
      ├─ [444.5 - 452.5]
      ├─ [452.5 - 460.5]
      ├─ [460.5 - 468.5]
      ├─ [468.5 - 476.5]
      ├─ [476.5 - 484.5]
      ├─ [484.5 - 492.5]
      ├─ [492.5 - 500.5]
      ├─ [500.5 - 508.5]
      ├─ [508.5 - 516.5]
      ├─ [516.5 - 524.5]
      ├─ [524.5 - 532.5]
      ├─ [532.5 - 540.5]
      ├─ [540.5 - 548.5]
      ├─ [548.5 - 556.5]
      ├─ [556.5 - 564.5]
      ├─ [564.5 - 572.5]
      ├─ [572.5 - 580.5]
      ├─ [580.5 - 588.5]
      ├─ [588.5 - 596.5]
      ├─ [596.5 - 604.5]
      ├─ [604.5 - 612.5]
      ├─ [612.5 - 620.5]
      ├─ [620.5 - 628.5]
      ├─ [628.5 - 636.5]
      ├─ [636.5 - 644.5]
      ├─ [644.5 - 652.5]
      ├─ [652.5 - 660.6]
      ├─ [660.6 - 668.6]
      ├─ [668.6 - 676.6]
      ├─ [676.6 - 684.6]
      ├─ [684.6 - 692.6]
      ├─ [692.6 - 700.6]
      ├─ [700.6 - 708.6]
      ├─ [708.6 - 716.6]
      ├─ [716.6 - 724.6]
      ├─ [724.6 - 732.6]
      ├─ [732.6 - 740.6]
      ├─ [740.6 - 748.6]
      ├─ [748.6 - 756.6]
      ├─ [756.6 - 764.6]
      ├─ [764.6 - 772.6]
      ├─ [772.6 - 780.6]
      ├─ [780.6 - 788.6]
      ├─ [788.6 - 796.6]
      ├─ [796.6 - 804.6]
      ├─ [804.6 - 812.6]
      ├─ [812.6 - 820.6]
      ├─ [820.6 - 828.6]
      ├─ [828.6 - 836.6]
      ├─ [836.6 - 844.6]
      ├─ [844.6 - 852.6]
      ├─ [852.6 - 860.6]
      ├─ [860.6 - 868.6]
      ├─ [868.6 - 876.6]
      ├─ [876.6 - 884.7]
      ├─ [884.7 - 892.7]
      ├─ [892.7 - 900.7]
      ├─ [900.7 - 908.7]
      ├─ [908.7 - 916.7]
      ├─ [916.7 - 924.7]
      ├─ [924.7 - 932.7]
      ├─ [932.7 - 940.7]
      ├─ [940.7 - 948.7]
      ├─ [948.7 - 956.7]
      ├─ [956.7 - 964.7]
      ├─ [964.7 - 972.7]
      └─ [972.7 - 980.7]

Run: 20230809_AST1_EVO5_ZY_Hela_SCP_EvoCHIP_1Cell_40SPD_8Th12ms_08.raw
   ├─ Vendor: Thermo
   ├─ File: 20230809_AST1_EVO5_ZY_Hela_SCP_EvoCHIP_1Cell_40SPD_8Th12ms_08
   ├─ Path: "L:\ZY\SingleCellProteomics\Raw\Astral_SCP\EvoCHIP\20230809_AST1_EVO5_ZY_Hela_SCP_EvoCHIP_1Cell_40SPD_8Th12ms_08.raw"
   ├─ Condition: 1Cell_8Th
   ├─ Replicate: 8
   ├─ HTRMS Version: 18.0.230526.50606
   ├─ Protein Databases Used
   │  ├─ contaminants_for_Spectronaut
   │  │  ├─ Protein Entries: 246
   │  │  ├─ Original File: contaminants_for_Spectronaut.fasta
   │  │  ├─ Date Created: 13-August-2020 09:32:23 UTC+0
   │  │  ├─ Date Modified: 16-August-2023 05:41:30 UTC+0
   │  │  └─ Parsing Rule: WormPep FASTA
   │  └─ UP000005640_9606_2022
   │     ├─ Protein Entries: 20,598
   │     ├─ Original File: UP000005640_9606.fasta
   │     ├─ Date Created: 12-January-2023 11:12:11 UTC+0
   │     ├─ Date Modified: 16-August-2023 05:41:30 UTC+0
   │     └─ Parsing Rule: UniProt FASTA
   └─ MS2 Method
      ├─ [380.4 - 388.4]
      ├─ [388.4 - 396.4]
      ├─ [396.4 - 404.4]
      ├─ [404.4 - 412.4]
      ├─ [412.4 - 420.4]
      ├─ [420.4 - 428.4]
      ├─ [428.4 - 436.4]
      ├─ [436.4 - 444.5]
      ├─ [444.5 - 452.5]
      ├─ [452.5 - 460.5]
      ├─ [460.5 - 468.5]
      ├─ [468.5 - 476.5]
      ├─ [476.5 - 484.5]
      ├─ [484.5 - 492.5]
      ├─ [492.5 - 500.5]
      ├─ [500.5 - 508.5]
      ├─ [508.5 - 516.5]
      ├─ [516.5 - 524.5]
      ├─ [524.5 - 532.5]
      ├─ [532.5 - 540.5]
      ├─ [540.5 - 548.5]
      ├─ [548.5 - 556.5]
      ├─ [556.5 - 564.5]
      ├─ [564.5 - 572.5]
      ├─ [572.5 - 580.5]
      ├─ [580.5 - 588.5]
      ├─ [588.5 - 596.5]
      ├─ [596.5 - 604.5]
      ├─ [604.5 - 612.5]
      ├─ [612.5 - 620.5]
      ├─ [620.5 - 628.5]
      ├─ [628.5 - 636.5]
      ├─ [636.5 - 644.5]
      ├─ [644.5 - 652.5]
      ├─ [652.5 - 660.6]
      ├─ [660.6 - 668.6]
      ├─ [668.6 - 676.6]
      ├─ [676.6 - 684.6]
      ├─ [684.6 - 692.6]
      ├─ [692.6 - 700.6]
      ├─ [700.6 - 708.6]
      ├─ [708.6 - 716.6]
      ├─ [716.6 - 724.6]
      ├─ [724.6 - 732.6]
      ├─ [732.6 - 740.6]
      ├─ [740.6 - 748.6]
      ├─ [748.6 - 756.6]
      ├─ [756.6 - 764.6]
      ├─ [764.6 - 772.6]
      ├─ [772.6 - 780.6]
      ├─ [780.6 - 788.6]
      ├─ [788.6 - 796.6]
      ├─ [796.6 - 804.6]
      ├─ [804.6 - 812.6]
      ├─ [812.6 - 820.6]
      ├─ [820.6 - 828.6]
      ├─ [828.6 - 836.6]
      ├─ [836.6 - 844.6]
      ├─ [844.6 - 852.6]
      ├─ [852.6 - 860.6]
      ├─ [860.6 - 868.6]
      ├─ [868.6 - 876.6]
      ├─ [876.6 - 884.7]
      ├─ [884.7 - 892.7]
      ├─ [892.7 - 900.7]
      ├─ [900.7 - 908.7]
      ├─ [908.7 - 916.7]
      ├─ [916.7 - 924.7]
      ├─ [924.7 - 932.7]
      ├─ [932.7 - 940.7]
      ├─ [940.7 - 948.7]
      ├─ [948.7 - 956.7]
      ├─ [956.7 - 964.7]
      ├─ [964.7 - 972.7]
      └─ [972.7 - 980.7]

Run: 20230809_AST1_EVO5_ZY_Hela_SCP_EvoCHIP_1Cell_40SPD_8Th12ms_09.raw
   ├─ Vendor: Thermo
   ├─ File: 20230809_AST1_EVO5_ZY_Hela_SCP_EvoCHIP_1Cell_40SPD_8Th12ms_09
   ├─ Path: "L:\ZY\SingleCellProteomics\Raw\Astral_SCP\EvoCHIP\20230809_AST1_EVO5_ZY_Hela_SCP_EvoCHIP_1Cell_40SPD_8Th12ms_09.raw"
   ├─ Condition: 1Cell_8Th
   ├─ Replicate: 9
   ├─ HTRMS Version: 18.0.230526.50606
   ├─ Protein Databases Used
   │  ├─ contaminants_for_Spectronaut
   │  │  ├─ Protein Entries: 246
   │  │  ├─ Original File: contaminants_for_Spectronaut.fasta
   │  │  ├─ Date Created: 13-August-2020 09:32:23 UTC+0
   │  │  ├─ Date Modified: 16-August-2023 05:41:30 UTC+0
   │  │  └─ Parsing Rule: WormPep FASTA
   │  └─ UP000005640_9606_2022
   │     ├─ Protein Entries: 20,598
   │     ├─ Original File: UP000005640_9606.fasta
   │     ├─ Date Created: 12-January-2023 11:12:11 UTC+0
   │     ├─ Date Modified: 16-August-2023 05:41:30 UTC+0
   │     └─ Parsing Rule: UniProt FASTA
   └─ MS2 Method
      ├─ [380.4 - 388.4]
      ├─ [388.4 - 396.4]
      ├─ [396.4 - 404.4]
      ├─ [404.4 - 412.4]
      ├─ [412.4 - 420.4]
      ├─ [420.4 - 428.4]
      ├─ [428.4 - 436.4]
      ├─ [436.4 - 444.5]
      ├─ [444.5 - 452.5]
      ├─ [452.5 - 460.5]
      ├─ [460.5 - 468.5]
      ├─ [468.5 - 476.5]
      ├─ [476.5 - 484.5]
      ├─ [484.5 - 492.5]
      ├─ [492.5 - 500.5]
      ├─ [500.5 - 508.5]
      ├─ [508.5 - 516.5]
      ├─ [516.5 - 524.5]
      ├─ [524.5 - 532.5]
      ├─ [532.5 - 540.5]
      ├─ [540.5 - 548.5]
      ├─ [548.5 - 556.5]
      ├─ [556.5 - 564.5]
      ├─ [564.5 - 572.5]
      ├─ [572.5 - 580.5]
      ├─ [580.5 - 588.5]
      ├─ [588.5 - 596.5]
      ├─ [596.5 - 604.5]
      ├─ [604.5 - 612.5]
      ├─ [612.5 - 620.5]
      ├─ [620.5 - 628.5]
      ├─ [628.5 - 636.5]
      ├─ [636.5 - 644.5]
      ├─ [644.5 - 652.5]
      ├─ [652.5 - 660.6]
      ├─ [660.6 - 668.6]
      ├─ [668.6 - 676.6]
      ├─ [676.6 - 684.6]
      ├─ [684.6 - 692.6]
      ├─ [692.6 - 700.6]
      ├─ [700.6 - 708.6]
      ├─ [708.6 - 716.6]
      ├─ [716.6 - 724.6]
      ├─ [724.6 - 732.6]
      ├─ [732.6 - 740.6]
      ├─ [740.6 - 748.6]
      ├─ [748.6 - 756.6]
      ├─ [756.6 - 764.6]
      ├─ [764.6 - 772.6]
      ├─ [772.6 - 780.6]
      ├─ [780.6 - 788.6]
      ├─ [788.6 - 796.6]
      ├─ [796.6 - 804.6]
      ├─ [804.6 - 812.6]
      ├─ [812.6 - 820.6]
      ├─ [820.6 - 828.6]
      ├─ [828.6 - 836.6]
      ├─ [836.6 - 844.6]
      ├─ [844.6 - 852.6]
      ├─ [852.6 - 860.6]
      ├─ [860.6 - 868.6]
      ├─ [868.6 - 876.6]
      ├─ [876.6 - 884.7]
      ├─ [884.7 - 892.7]
      ├─ [892.7 - 900.7]
      ├─ [900.7 - 908.7]
      ├─ [908.7 - 916.7]
      ├─ [916.7 - 924.7]
      ├─ [924.7 - 932.7]
      ├─ [932.7 - 940.7]
      ├─ [940.7 - 948.7]
      ├─ [948.7 - 956.7]
      ├─ [956.7 - 964.7]
      ├─ [964.7 - 972.7]
      └─ [972.7 - 980.7]

Run: 20230809_AST1_EVO5_ZY_Hela_SCP_EvoCHIP_1Cell_40SPD_8Th12ms_10.raw
   ├─ Vendor: Thermo
   ├─ File: 20230809_AST1_EVO5_ZY_Hela_SCP_EvoCHIP_1Cell_40SPD_8Th12ms_10
   ├─ Path: "L:\ZY\SingleCellProteomics\Raw\Astral_SCP\EvoCHIP\20230809_AST1_EVO5_ZY_Hela_SCP_EvoCHIP_1Cell_40SPD_8Th12ms_10.raw"
   ├─ Condition: 1Cell_8Th
   ├─ Replicate: 10
   ├─ HTRMS Version: 18.0.230526.50606
   ├─ Protein Databases Used
   │  ├─ contaminants_for_Spectronaut
   │  │  ├─ Protein Entries: 246
   │  │  ├─ Original File: contaminants_for_Spectronaut.fasta
   │  │  ├─ Date Created: 13-August-2020 09:32:23 UTC+0
   │  │  ├─ Date Modified: 16-August-2023 05:41:30 UTC+0
   │  │  └─ Parsing Rule: WormPep FASTA
   │  └─ UP000005640_9606_2022
   │     ├─ Protein Entries: 20,598
   │     ├─ Original File: UP000005640_9606.fasta
   │     ├─ Date Created: 12-January-2023 11:12:11 UTC+0
   │     ├─ Date Modified: 16-August-2023 05:41:30 UTC+0
   │     └─ Parsing Rule: UniProt FASTA
   └─ MS2 Method
      ├─ [380.4 - 388.4]
      ├─ [388.4 - 396.4]
      ├─ [396.4 - 404.4]
      ├─ [404.4 - 412.4]
      ├─ [412.4 - 420.4]
      ├─ [420.4 - 428.4]
      ├─ [428.4 - 436.4]
      ├─ [436.4 - 444.5]
      ├─ [444.5 - 452.5]
      ├─ [452.5 - 460.5]
      ├─ [460.5 - 468.5]
      ├─ [468.5 - 476.5]
      ├─ [476.5 - 484.5]
      ├─ [484.5 - 492.5]
      ├─ [492.5 - 500.5]
      ├─ [500.5 - 508.5]
      ├─ [508.5 - 516.5]
      ├─ [516.5 - 524.5]
      ├─ [524.5 - 532.5]
      ├─ [532.5 - 540.5]
      ├─ [540.5 - 548.5]
      ├─ [548.5 - 556.5]
      ├─ [556.5 - 564.5]
      ├─ [564.5 - 572.5]
      ├─ [572.5 - 580.5]
      ├─ [580.5 - 588.5]
      ├─ [588.5 - 596.5]
      ├─ [596.5 - 604.5]
      ├─ [604.5 - 612.5]
      ├─ [612.5 - 620.5]
      ├─ [620.5 - 628.5]
      ├─ [628.5 - 636.5]
      ├─ [636.5 - 644.5]
      ├─ [644.5 - 652.5]
      ├─ [652.5 - 660.6]
      ├─ [660.6 - 668.6]
      ├─ [668.6 - 676.6]
      ├─ [676.6 - 684.6]
      ├─ [684.6 - 692.6]
      ├─ [692.6 - 700.6]
      ├─ [700.6 - 708.6]
      ├─ [708.6 - 716.6]
      ├─ [716.6 - 724.6]
      ├─ [724.6 - 732.6]
      ├─ [732.6 - 740.6]
      ├─ [740.6 - 748.6]
      ├─ [748.6 - 756.6]
      ├─ [756.6 - 764.6]
      ├─ [764.6 - 772.6]
      ├─ [772.6 - 780.6]
      ├─ [780.6 - 788.6]
      ├─ [788.6 - 796.6]
      ├─ [796.6 - 804.6]
      ├─ [804.6 - 812.6]
      ├─ [812.6 - 820.6]
      ├─ [820.6 - 828.6]
      ├─ [828.6 - 836.6]
      ├─ [836.6 - 844.6]
      ├─ [844.6 - 852.6]
      ├─ [852.6 - 860.6]
      ├─ [860.6 - 868.6]
      ├─ [868.6 - 876.6]
      ├─ [876.6 - 884.7]
      ├─ [884.7 - 892.7]
      ├─ [892.7 - 900.7]
      ├─ [900.7 - 908.7]
      ├─ [908.7 - 916.7]
      ├─ [916.7 - 924.7]
      ├─ [924.7 - 932.7]
      ├─ [932.7 - 940.7]
      ├─ [940.7 - 948.7]
      ├─ [948.7 - 956.7]
      ├─ [956.7 - 964.7]
      ├─ [964.7 - 972.7]
      └─ [972.7 - 980.7]

Run: 20230809_AST1_EVO5_ZY_Hela_SCP_EvoCHIP_1Cell_40SPD_8Th12ms_11.raw
   ├─ Vendor: Thermo
   ├─ File: 20230809_AST1_EVO5_ZY_Hela_SCP_EvoCHIP_1Cell_40SPD_8Th12ms_11
   ├─ Path: "L:\ZY\SingleCellProteomics\Raw\Astral_SCP\EvoCHIP\20230809_AST1_EVO5_ZY_Hela_SCP_EvoCHIP_1Cell_40SPD_8Th12ms_11.raw"
   ├─ Condition: 1Cell_8Th
   ├─ Replicate: 11
   ├─ HTRMS Version: 18.0.230526.50606
   ├─ Protein Databases Used
   │  ├─ contaminants_for_Spectronaut
   │  │  ├─ Protein Entries: 246
   │  │  ├─ Original File: contaminants_for_Spectronaut.fasta
   │  │  ├─ Date Created: 13-August-2020 09:32:23 UTC+0
   │  │  ├─ Date Modified: 16-August-2023 05:41:30 UTC+0
   │  │  └─ Parsing Rule: WormPep FASTA
   │  └─ UP000005640_9606_2022
   │     ├─ Protein Entries: 20,598
   │     ├─ Original File: UP000005640_9606.fasta
   │     ├─ Date Created: 12-January-2023 11:12:11 UTC+0
   │     ├─ Date Modified: 16-August-2023 05:41:30 UTC+0
   │     └─ Parsing Rule: UniProt FASTA
   └─ MS2 Method
      ├─ [380.4 - 388.4]
      ├─ [388.4 - 396.4]
      ├─ [396.4 - 404.4]
      ├─ [404.4 - 412.4]
      ├─ [412.4 - 420.4]
      ├─ [420.4 - 428.4]
      ├─ [428.4 - 436.4]
      ├─ [436.4 - 444.5]
      ├─ [444.5 - 452.5]
      ├─ [452.5 - 460.5]
      ├─ [460.5 - 468.5]
      ├─ [468.5 - 476.5]
      ├─ [476.5 - 484.5]
      ├─ [484.5 - 492.5]
      ├─ [492.5 - 500.5]
      ├─ [500.5 - 508.5]
      ├─ [508.5 - 516.5]
      ├─ [516.5 - 524.5]
      ├─ [524.5 - 532.5]
      ├─ [532.5 - 540.5]
      ├─ [540.5 - 548.5]
      ├─ [548.5 - 556.5]
      ├─ [556.5 - 564.5]
      ├─ [564.5 - 572.5]
      ├─ [572.5 - 580.5]
      ├─ [580.5 - 588.5]
      ├─ [588.5 - 596.5]
      ├─ [596.5 - 604.5]
      ├─ [604.5 - 612.5]
      ├─ [612.5 - 620.5]
      ├─ [620.5 - 628.5]
      ├─ [628.5 - 636.5]
      ├─ [636.5 - 644.5]
      ├─ [644.5 - 652.5]
      ├─ [652.5 - 660.6]
      ├─ [660.6 - 668.6]
      ├─ [668.6 - 676.6]
      ├─ [676.6 - 684.6]
      ├─ [684.6 - 692.6]
      ├─ [692.6 - 700.6]
      ├─ [700.6 - 708.6]
      ├─ [708.6 - 716.6]
      ├─ [716.6 - 724.6]
      ├─ [724.6 - 732.6]
      ├─ [732.6 - 740.6]
      ├─ [740.6 - 748.6]
      ├─ [748.6 - 756.6]
      ├─ [756.6 - 764.6]
      ├─ [764.6 - 772.6]
      ├─ [772.6 - 780.6]
      ├─ [780.6 - 788.6]
      ├─ [788.6 - 796.6]
      ├─ [796.6 - 804.6]
      ├─ [804.6 - 812.6]
      ├─ [812.6 - 820.6]
      ├─ [820.6 - 828.6]
      ├─ [828.6 - 836.6]
      ├─ [836.6 - 844.6]
      ├─ [844.6 - 852.6]
      ├─ [852.6 - 860.6]
      ├─ [860.6 - 868.6]
      ├─ [868.6 - 876.6]
      ├─ [876.6 - 884.7]
      ├─ [884.7 - 892.7]
      ├─ [892.7 - 900.7]
      ├─ [900.7 - 908.7]
      ├─ [908.7 - 916.7]
      ├─ [916.7 - 924.7]
      ├─ [924.7 - 932.7]
      ├─ [932.7 - 940.7]
      ├─ [940.7 - 948.7]
      ├─ [948.7 - 956.7]
      ├─ [956.7 - 964.7]
      ├─ [964.7 - 972.7]
      └─ [972.7 - 980.7]

Run: 20230809_AST1_EVO5_ZY_Hela_SCP_EvoCHIP_1Cell_40SPD_8Th12ms_12.raw
   ├─ Vendor: Thermo
   ├─ File: 20230809_AST1_EVO5_ZY_Hela_SCP_EvoCHIP_1Cell_40SPD_8Th12ms_12
   ├─ Path: "L:\ZY\SingleCellProteomics\Raw\Astral_SCP\EvoCHIP\20230809_AST1_EVO5_ZY_Hela_SCP_EvoCHIP_1Cell_40SPD_8Th12ms_12.raw"
   ├─ Condition: 1Cell_8Th
   ├─ Replicate: 12
   ├─ HTRMS Version: 18.0.230526.50606
   ├─ Protein Databases Used
   │  ├─ contaminants_for_Spectronaut
   │  │  ├─ Protein Entries: 246
   │  │  ├─ Original File: contaminants_for_Spectronaut.fasta
   │  │  ├─ Date Created: 13-August-2020 09:32:23 UTC+0
   │  │  ├─ Date Modified: 16-August-2023 05:41:30 UTC+0
   │  │  └─ Parsing Rule: WormPep FASTA
   │  └─ UP000005640_9606_2022
   │     ├─ Protein Entries: 20,598
   │     ├─ Original File: UP000005640_9606.fasta
   │     ├─ Date Created: 12-January-2023 11:12:11 UTC+0
   │     ├─ Date Modified: 16-August-2023 05:41:30 UTC+0
   │     └─ Parsing Rule: UniProt FASTA
   └─ MS2 Method
      ├─ [380.4 - 388.4]
      ├─ [388.4 - 396.4]
      ├─ [396.4 - 404.4]
      ├─ [404.4 - 412.4]
      ├─ [412.4 - 420.4]
      ├─ [420.4 - 428.4]
      ├─ [428.4 - 436.4]
      ├─ [436.4 - 444.5]
      ├─ [444.5 - 452.5]
      ├─ [452.5 - 460.5]
      ├─ [460.5 - 468.5]
      ├─ [468.5 - 476.5]
      ├─ [476.5 - 484.5]
      ├─ [484.5 - 492.5]
      ├─ [492.5 - 500.5]
      ├─ [500.5 - 508.5]
      ├─ [508.5 - 516.5]
      ├─ [516.5 - 524.5]
      ├─ [524.5 - 532.5]
      ├─ [532.5 - 540.5]
      ├─ [540.5 - 548.5]
      ├─ [548.5 - 556.5]
      ├─ [556.5 - 564.5]
      ├─ [564.5 - 572.5]
      ├─ [572.5 - 580.5]
      ├─ [580.5 - 588.5]
      ├─ [588.5 - 596.5]
      ├─ [596.5 - 604.5]
      ├─ [604.5 - 612.5]
      ├─ [612.5 - 620.5]
      ├─ [620.5 - 628.5]
      ├─ [628.5 - 636.5]
      ├─ [636.5 - 644.5]
      ├─ [644.5 - 652.5]
      ├─ [652.5 - 660.6]
      ├─ [660.6 - 668.6]
      ├─ [668.6 - 676.6]
      ├─ [676.6 - 684.6]
      ├─ [684.6 - 692.6]
      ├─ [692.6 - 700.6]
      ├─ [700.6 - 708.6]
      ├─ [708.6 - 716.6]
      ├─ [716.6 - 724.6]
      ├─ [724.6 - 732.6]
      ├─ [732.6 - 740.6]
      ├─ [740.6 - 748.6]
      ├─ [748.6 - 756.6]
      ├─ [756.6 - 764.6]
      ├─ [764.6 - 772.6]
      ├─ [772.6 - 780.6]
      ├─ [780.6 - 788.6]
      ├─ [788.6 - 796.6]
      ├─ [796.6 - 804.6]
      ├─ [804.6 - 812.6]
      ├─ [812.6 - 820.6]
      ├─ [820.6 - 828.6]
      ├─ [828.6 - 836.6]
      ├─ [836.6 - 844.6]
      ├─ [844.6 - 852.6]
      ├─ [852.6 - 860.6]
      ├─ [860.6 - 868.6]
      ├─ [868.6 - 876.6]
      ├─ [876.6 - 884.7]
      ├─ [884.7 - 892.7]
      ├─ [892.7 - 900.7]
      ├─ [900.7 - 908.7]
      ├─ [908.7 - 916.7]
      ├─ [916.7 - 924.7]
      ├─ [924.7 - 932.7]
      ├─ [932.7 - 940.7]
      ├─ [940.7 - 948.7]
      ├─ [948.7 - 956.7]
      ├─ [956.7 - 964.7]
      ├─ [964.7 - 972.7]
      └─ [972.7 - 980.7]

Run: 20230809_AST1_EVO5_ZY_Hela_SCP_EvoCHIP_1Cell_40SPD_16Th24ms_01.raw
   ├─ Vendor: Thermo
   ├─ File: 20230809_AST1_EVO5_ZY_Hela_SCP_EvoCHIP_1Cell_40SPD_16Th24ms_01
   ├─ Path: "L:\ZY\SingleCellProteomics\Raw\Astral_SCP\EvoCHIP\20230809_AST1_EVO5_ZY_Hela_SCP_EvoCHIP_1Cell_40SPD_16Th24ms_01.raw"
   ├─ Condition: 1Cell_16Th
   ├─ Replicate: 1
   ├─ HTRMS Version: 18.0.230526.50606
   ├─ Protein Databases Used
   │  ├─ contaminants_for_Spectronaut
   │  │  ├─ Protein Entries: 246
   │  │  ├─ Original File: contaminants_for_Spectronaut.fasta
   │  │  ├─ Date Created: 13-August-2020 09:32:23 UTC+0
   │  │  ├─ Date Modified: 16-August-2023 05:41:30 UTC+0
   │  │  └─ Parsing Rule: WormPep FASTA
   │  └─ UP000005640_9606_2022
   │     ├─ Protein Entries: 20,598
   │     ├─ Original File: UP000005640_9606.fasta
   │     ├─ Date Created: 12-January-2023 11:12:11 UTC+0
   │     ├─ Date Modified: 16-August-2023 05:41:30 UTC+0
   │     └─ Parsing Rule: UniProt FASTA
   └─ MS2 Method
      ├─ [380.4 - 396.4]
      ├─ [396.4 - 412.4]
      ├─ [412.4 - 428.4]
      ├─ [428.4 - 444.5]
      ├─ [444.5 - 460.5]
      ├─ [460.5 - 476.5]
      ├─ [476.5 - 492.5]
      ├─ [492.5 - 508.5]
      ├─ [508.5 - 524.5]
      ├─ [524.5 - 540.5]
      ├─ [540.5 - 556.5]
      ├─ [556.5 - 572.5]
      ├─ [572.5 - 588.5]
      ├─ [588.5 - 604.5]
      ├─ [604.5 - 620.5]
      ├─ [620.5 - 636.5]
      ├─ [636.5 - 652.5]
      ├─ [652.5 - 668.6]
      ├─ [668.6 - 684.6]
      ├─ [684.6 - 700.6]
      ├─ [700.6 - 716.6]
      ├─ [716.6 - 732.6]
      ├─ [732.6 - 748.6]
      ├─ [748.6 - 764.6]
      ├─ [764.6 - 780.6]
      ├─ [780.6 - 796.6]
      ├─ [796.6 - 812.6]
      ├─ [812.6 - 828.6]
      ├─ [828.6 - 844.6]
      ├─ [844.6 - 860.6]
      ├─ [860.6 - 876.6]
      ├─ [876.6 - 892.7]
      ├─ [892.7 - 908.7]
      ├─ [908.7 - 924.7]
      ├─ [924.7 - 940.7]
      ├─ [940.7 - 956.7]
      ├─ [956.7 - 972.7]
      └─ [972.7 - 988.7]

Run: 20230809_AST1_EVO5_ZY_Hela_SCP_EvoCHIP_1Cell_40SPD_16Th24ms_02.raw
   ├─ Vendor: Thermo
   ├─ File: 20230809_AST1_EVO5_ZY_Hela_SCP_EvoCHIP_1Cell_40SPD_16Th24ms_02
   ├─ Path: "L:\ZY\SingleCellProteomics\Raw\Astral_SCP\EvoCHIP\20230809_AST1_EVO5_ZY_Hela_SCP_EvoCHIP_1Cell_40SPD_16Th24ms_02.raw"
   ├─ Condition: 1Cell_16Th
   ├─ Replicate: 2
   ├─ HTRMS Version: 18.0.230526.50606
   ├─ Protein Databases Used
   │  ├─ contaminants_for_Spectronaut
   │  │  ├─ Protein Entries: 246
   │  │  ├─ Original File: contaminants_for_Spectronaut.fasta
   │  │  ├─ Date Created: 13-August-2020 09:32:23 UTC+0
   │  │  ├─ Date Modified: 16-August-2023 05:41:30 UTC+0
   │  │  └─ Parsing Rule: WormPep FASTA
   │  └─ UP000005640_9606_2022
   │     ├─ Protein Entries: 20,598
   │     ├─ Original File: UP000005640_9606.fasta
   │     ├─ Date Created: 12-January-2023 11:12:11 UTC+0
   │     ├─ Date Modified: 16-August-2023 05:41:30 UTC+0
   │     └─ Parsing Rule: UniProt FASTA
   └─ MS2 Method
      ├─ [380.4 - 396.4]
      ├─ [396.4 - 412.4]
      ├─ [412.4 - 428.4]
      ├─ [428.4 - 444.5]
      ├─ [444.5 - 460.5]
      ├─ [460.5 - 476.5]
      ├─ [476.5 - 492.5]
      ├─ [492.5 - 508.5]
      ├─ [508.5 - 524.5]
      ├─ [524.5 - 540.5]
      ├─ [540.5 - 556.5]
      ├─ [556.5 - 572.5]
      ├─ [572.5 - 588.5]
      ├─ [588.5 - 604.5]
      ├─ [604.5 - 620.5]
      ├─ [620.5 - 636.5]
      ├─ [636.5 - 652.5]
      ├─ [652.5 - 668.6]
      ├─ [668.6 - 684.6]
      ├─ [684.6 - 700.6]
      ├─ [700.6 - 716.6]
      ├─ [716.6 - 732.6]
      ├─ [732.6 - 748.6]
      ├─ [748.6 - 764.6]
      ├─ [764.6 - 780.6]
      ├─ [780.6 - 796.6]
      ├─ [796.6 - 812.6]
      ├─ [812.6 - 828.6]
      ├─ [828.6 - 844.6]
      ├─ [844.6 - 860.6]
      ├─ [860.6 - 876.6]
      ├─ [876.6 - 892.7]
      ├─ [892.7 - 908.7]
      ├─ [908.7 - 924.7]
      ├─ [924.7 - 940.7]
      ├─ [940.7 - 956.7]
      ├─ [956.7 - 972.7]
      └─ [972.7 - 988.7]

Run: 20230809_AST1_EVO5_ZY_Hela_SCP_EvoCHIP_1Cell_40SPD_16Th24ms_03.raw
   ├─ Vendor: Thermo
   ├─ File: 20230809_AST1_EVO5_ZY_Hela_SCP_EvoCHIP_1Cell_40SPD_16Th24ms_03
   ├─ Path: "L:\ZY\SingleCellProteomics\Raw\Astral_SCP\EvoCHIP\20230809_AST1_EVO5_ZY_Hela_SCP_EvoCHIP_1Cell_40SPD_16Th24ms_03.raw"
   ├─ Condition: 1Cell_16Th
   ├─ Replicate: 3
   ├─ HTRMS Version: 18.0.230526.50606
   ├─ Protein Databases Used
   │  ├─ contaminants_for_Spectronaut
   │  │  ├─ Protein Entries: 246
   │  │  ├─ Original File: contaminants_for_Spectronaut.fasta
   │  │  ├─ Date Created: 13-August-2020 09:32:23 UTC+0
   │  │  ├─ Date Modified: 16-August-2023 05:41:30 UTC+0
   │  │  └─ Parsing Rule: WormPep FASTA
   │  └─ UP000005640_9606_2022
   │     ├─ Protein Entries: 20,598
   │     ├─ Original File: UP000005640_9606.fasta
   │     ├─ Date Created: 12-January-2023 11:12:11 UTC+0
   │     ├─ Date Modified: 16-August-2023 05:41:30 UTC+0
   │     └─ Parsing Rule: UniProt FASTA
   └─ MS2 Method
      ├─ [380.4 - 396.4]
      ├─ [396.4 - 412.4]
      ├─ [412.4 - 428.4]
      ├─ [428.4 - 444.5]
      ├─ [444.5 - 460.5]
      ├─ [460.5 - 476.5]
      ├─ [476.5 - 492.5]
      ├─ [492.5 - 508.5]
      ├─ [508.5 - 524.5]
      ├─ [524.5 - 540.5]
      ├─ [540.5 - 556.5]
      ├─ [556.5 - 572.5]
      ├─ [572.5 - 588.5]
      ├─ [588.5 - 604.5]
      ├─ [604.5 - 620.5]
      ├─ [620.5 - 636.5]
      ├─ [636.5 - 652.5]
      ├─ [652.5 - 668.6]
      ├─ [668.6 - 684.6]
      ├─ [684.6 - 700.6]
      ├─ [700.6 - 716.6]
      ├─ [716.6 - 732.6]
      ├─ [732.6 - 748.6]
      ├─ [748.6 - 764.6]
      ├─ [764.6 - 780.6]
      ├─ [780.6 - 796.6]
      ├─ [796.6 - 812.6]
      ├─ [812.6 - 828.6]
      ├─ [828.6 - 844.6]
      ├─ [844.6 - 860.6]
      ├─ [860.6 - 876.6]
      ├─ [876.6 - 892.7]
      ├─ [892.7 - 908.7]
      ├─ [908.7 - 924.7]
      ├─ [924.7 - 940.7]
      ├─ [940.7 - 956.7]
      ├─ [956.7 - 972.7]
      └─ [972.7 - 988.7]

Run: 20230809_AST1_EVO5_ZY_Hela_SCP_EvoCHIP_1Cell_40SPD_16Th24ms_04.raw
   ├─ Vendor: Thermo
   ├─ File: 20230809_AST1_EVO5_ZY_Hela_SCP_EvoCHIP_1Cell_40SPD_16Th24ms_04
   ├─ Path: "L:\ZY\SingleCellProteomics\Raw\Astral_SCP\EvoCHIP\20230809_AST1_EVO5_ZY_Hela_SCP_EvoCHIP_1Cell_40SPD_16Th24ms_04.raw"
   ├─ Condition: 1Cell_16Th
   ├─ Replicate: 4
   ├─ HTRMS Version: 18.0.230526.50606
   ├─ Protein Databases Used
   │  ├─ contaminants_for_Spectronaut
   │  │  ├─ Protein Entries: 246
   │  │  ├─ Original File: contaminants_for_Spectronaut.fasta
   │  │  ├─ Date Created: 13-August-2020 09:32:23 UTC+0
   │  │  ├─ Date Modified: 16-August-2023 05:41:30 UTC+0
   │  │  └─ Parsing Rule: WormPep FASTA
   │  └─ UP000005640_9606_2022
   │     ├─ Protein Entries: 20,598
   │     ├─ Original File: UP000005640_9606.fasta
   │     ├─ Date Created: 12-January-2023 11:12:11 UTC+0
   │     ├─ Date Modified: 16-August-2023 05:41:30 UTC+0
   │     └─ Parsing Rule: UniProt FASTA
   └─ MS2 Method
      ├─ [380.4 - 396.4]
      ├─ [396.4 - 412.4]
      ├─ [412.4 - 428.4]
      ├─ [428.4 - 444.5]
      ├─ [444.5 - 460.5]
      ├─ [460.5 - 476.5]
      ├─ [476.5 - 492.5]
      ├─ [492.5 - 508.5]
      ├─ [508.5 - 524.5]
      ├─ [524.5 - 540.5]
      ├─ [540.5 - 556.5]
      ├─ [556.5 - 572.5]
      ├─ [572.5 - 588.5]
      ├─ [588.5 - 604.5]
      ├─ [604.5 - 620.5]
      ├─ [620.5 - 636.5]
      ├─ [636.5 - 652.5]
      ├─ [652.5 - 668.6]
      ├─ [668.6 - 684.6]
      ├─ [684.6 - 700.6]
      ├─ [700.6 - 716.6]
      ├─ [716.6 - 732.6]
      ├─ [732.6 - 748.6]
      ├─ [748.6 - 764.6]
      ├─ [764.6 - 780.6]
      ├─ [780.6 - 796.6]
      ├─ [796.6 - 812.6]
      ├─ [812.6 - 828.6]
      ├─ [828.6 - 844.6]
      ├─ [844.6 - 860.6]
      ├─ [860.6 - 876.6]
      ├─ [876.6 - 892.7]
      ├─ [892.7 - 908.7]
      ├─ [908.7 - 924.7]
      ├─ [924.7 - 940.7]
      ├─ [940.7 - 956.7]
      ├─ [956.7 - 972.7]
      └─ [972.7 - 988.7]

Run: 20230809_AST1_EVO5_ZY_Hela_SCP_EvoCHIP_1Cell_40SPD_16Th24ms_05.raw
   ├─ Vendor: Thermo
   ├─ File: 20230809_AST1_EVO5_ZY_Hela_SCP_EvoCHIP_1Cell_40SPD_16Th24ms_05
   ├─ Path: "L:\ZY\SingleCellProteomics\Raw\Astral_SCP\EvoCHIP\20230809_AST1_EVO5_ZY_Hela_SCP_EvoCHIP_1Cell_40SPD_16Th24ms_05.raw"
   ├─ Condition: 1Cell_16Th
   ├─ Replicate: 5
   ├─ HTRMS Version: 18.0.230526.50606
   ├─ Protein Databases Used
   │  ├─ contaminants_for_Spectronaut
   │  │  ├─ Protein Entries: 246
   │  │  ├─ Original File: contaminants_for_Spectronaut.fasta
   │  │  ├─ Date Created: 13-August-2020 09:32:23 UTC+0
   │  │  ├─ Date Modified: 16-August-2023 05:41:30 UTC+0
   │  │  └─ Parsing Rule: WormPep FASTA
   │  └─ UP000005640_9606_2022
   │     ├─ Protein Entries: 20,598
   │     ├─ Original File: UP000005640_9606.fasta
   │     ├─ Date Created: 12-January-2023 11:12:11 UTC+0
   │     ├─ Date Modified: 16-August-2023 05:41:30 UTC+0
   │     └─ Parsing Rule: UniProt FASTA
   └─ MS2 Method
      ├─ [380.4 - 396.4]
      ├─ [396.4 - 412.4]
      ├─ [412.4 - 428.4]
      ├─ [428.4 - 444.5]
      ├─ [444.5 - 460.5]
      ├─ [460.5 - 476.5]
      ├─ [476.5 - 492.5]
      ├─ [492.5 - 508.5]
      ├─ [508.5 - 524.5]
      ├─ [524.5 - 540.5]
      ├─ [540.5 - 556.5]
      ├─ [556.5 - 572.5]
      ├─ [572.5 - 588.5]
      ├─ [588.5 - 604.5]
      ├─ [604.5 - 620.5]
      ├─ [620.5 - 636.5]
      ├─ [636.5 - 652.5]
      ├─ [652.5 - 668.6]
      ├─ [668.6 - 684.6]
      ├─ [684.6 - 700.6]
      ├─ [700.6 - 716.6]
      ├─ [716.6 - 732.6]
      ├─ [732.6 - 748.6]
      ├─ [748.6 - 764.6]
      ├─ [764.6 - 780.6]
      ├─ [780.6 - 796.6]
      ├─ [796.6 - 812.6]
      ├─ [812.6 - 828.6]
      ├─ [828.6 - 844.6]
      ├─ [844.6 - 860.6]
      ├─ [860.6 - 876.6]
      ├─ [876.6 - 892.7]
      ├─ [892.7 - 908.7]
      ├─ [908.7 - 924.7]
      ├─ [924.7 - 940.7]
      ├─ [940.7 - 956.7]
      ├─ [956.7 - 972.7]
      └─ [972.7 - 988.7]

Run: 20230809_AST1_EVO5_ZY_Hela_SCP_EvoCHIP_1Cell_40SPD_16Th24ms_06.raw
   ├─ Vendor: Thermo
   ├─ File: 20230809_AST1_EVO5_ZY_Hela_SCP_EvoCHIP_1Cell_40SPD_16Th24ms_06
   ├─ Path: "L:\ZY\SingleCellProteomics\Raw\Astral_SCP\EvoCHIP\20230809_AST1_EVO5_ZY_Hela_SCP_EvoCHIP_1Cell_40SPD_16Th24ms_06.raw"
   ├─ Condition: 1Cell_16Th
   ├─ Replicate: 6
   ├─ HTRMS Version: 18.0.230526.50606
   ├─ Protein Databases Used
   │  ├─ contaminants_for_Spectronaut
   │  │  ├─ Protein Entries: 246
   │  │  ├─ Original File: contaminants_for_Spectronaut.fasta
   │  │  ├─ Date Created: 13-August-2020 09:32:23 UTC+0
   │  │  ├─ Date Modified: 16-August-2023 05:41:30 UTC+0
   │  │  └─ Parsing Rule: WormPep FASTA
   │  └─ UP000005640_9606_2022
   │     ├─ Protein Entries: 20,598
   │     ├─ Original File: UP000005640_9606.fasta
   │     ├─ Date Created: 12-January-2023 11:12:11 UTC+0
   │     ├─ Date Modified: 16-August-2023 05:41:30 UTC+0
   │     └─ Parsing Rule: UniProt FASTA
   └─ MS2 Method
      ├─ [380.4 - 396.4]
      ├─ [396.4 - 412.4]
      ├─ [412.4 - 428.4]
      ├─ [428.4 - 444.5]
      ├─ [444.5 - 460.5]
      ├─ [460.5 - 476.5]
      ├─ [476.5 - 492.5]
      ├─ [492.5 - 508.5]
      ├─ [508.5 - 524.5]
      ├─ [524.5 - 540.5]
      ├─ [540.5 - 556.5]
      ├─ [556.5 - 572.5]
      ├─ [572.5 - 588.5]
      ├─ [588.5 - 604.5]
      ├─ [604.5 - 620.5]
      ├─ [620.5 - 636.5]
      ├─ [636.5 - 652.5]
      ├─ [652.5 - 668.6]
      ├─ [668.6 - 684.6]
      ├─ [684.6 - 700.6]
      ├─ [700.6 - 716.6]
      ├─ [716.6 - 732.6]
      ├─ [732.6 - 748.6]
      ├─ [748.6 - 764.6]
      ├─ [764.6 - 780.6]
      ├─ [780.6 - 796.6]
      ├─ [796.6 - 812.6]
      ├─ [812.6 - 828.6]
      ├─ [828.6 - 844.6]
      ├─ [844.6 - 860.6]
      ├─ [860.6 - 876.6]
      ├─ [876.6 - 892.7]
      ├─ [892.7 - 908.7]
      ├─ [908.7 - 924.7]
      ├─ [924.7 - 940.7]
      ├─ [940.7 - 956.7]
      ├─ [956.7 - 972.7]
      └─ [972.7 - 988.7]

Run: 20230809_AST1_EVO5_ZY_Hela_SCP_EvoCHIP_1Cell_40SPD_16Th24ms_07.raw
   ├─ Vendor: Thermo
   ├─ File: 20230809_AST1_EVO5_ZY_Hela_SCP_EvoCHIP_1Cell_40SPD_16Th24ms_07
   ├─ Path: "L:\ZY\SingleCellProteomics\Raw\Astral_SCP\EvoCHIP\20230809_AST1_EVO5_ZY_Hela_SCP_EvoCHIP_1Cell_40SPD_16Th24ms_07.raw"
   ├─ Condition: 1Cell_16Th
   ├─ Replicate: 7
   ├─ HTRMS Version: 18.0.230526.50606
   ├─ Protein Databases Used
   │  ├─ contaminants_for_Spectronaut
   │  │  ├─ Protein Entries: 246
   │  │  ├─ Original File: contaminants_for_Spectronaut.fasta
   │  │  ├─ Date Created: 13-August-2020 09:32:23 UTC+0
   │  │  ├─ Date Modified: 16-August-2023 05:41:30 UTC+0
   │  │  └─ Parsing Rule: WormPep FASTA
   │  └─ UP000005640_9606_2022
   │     ├─ Protein Entries: 20,598
   │     ├─ Original File: UP000005640_9606.fasta
   │     ├─ Date Created: 12-January-2023 11:12:11 UTC+0
   │     ├─ Date Modified: 16-August-2023 05:41:30 UTC+0
   │     └─ Parsing Rule: UniProt FASTA
   └─ MS2 Method
      ├─ [380.4 - 396.4]
      ├─ [396.4 - 412.4]
      ├─ [412.4 - 428.4]
      ├─ [428.4 - 444.5]
      ├─ [444.5 - 460.5]
      ├─ [460.5 - 476.5]
      ├─ [476.5 - 492.5]
      ├─ [492.5 - 508.5]
      ├─ [508.5 - 524.5]
      ├─ [524.5 - 540.5]
      ├─ [540.5 - 556.5]
      ├─ [556.5 - 572.5]
      ├─ [572.5 - 588.5]
      ├─ [588.5 - 604.5]
      ├─ [604.5 - 620.5]
      ├─ [620.5 - 636.5]
      ├─ [636.5 - 652.5]
      ├─ [652.5 - 668.6]
      ├─ [668.6 - 684.6]
      ├─ [684.6 - 700.6]
      ├─ [700.6 - 716.6]
      ├─ [716.6 - 732.6]
      ├─ [732.6 - 748.6]
      ├─ [748.6 - 764.6]
      ├─ [764.6 - 780.6]
      ├─ [780.6 - 796.6]
      ├─ [796.6 - 812.6]
      ├─ [812.6 - 828.6]
      ├─ [828.6 - 844.6]
      ├─ [844.6 - 860.6]
      ├─ [860.6 - 876.6]
      ├─ [876.6 - 892.7]
      ├─ [892.7 - 908.7]
      ├─ [908.7 - 924.7]
      ├─ [924.7 - 940.7]
      ├─ [940.7 - 956.7]
      ├─ [956.7 - 972.7]
      └─ [972.7 - 988.7]

Run: 20230809_AST1_EVO5_ZY_Hela_SCP_EvoCHIP_1Cell_40SPD_16Th24ms_08.raw
   ├─ Vendor: Thermo
   ├─ File: 20230809_AST1_EVO5_ZY_Hela_SCP_EvoCHIP_1Cell_40SPD_16Th24ms_08
   ├─ Path: "L:\ZY\SingleCellProteomics\Raw\Astral_SCP\EvoCHIP\20230809_AST1_EVO5_ZY_Hela_SCP_EvoCHIP_1Cell_40SPD_16Th24ms_08.raw"
   ├─ Condition: 1Cell_16Th
   ├─ Replicate: 8
   ├─ HTRMS Version: 18.0.230526.50606
   ├─ Protein Databases Used
   │  ├─ contaminants_for_Spectronaut
   │  │  ├─ Protein Entries: 246
   │  │  ├─ Original File: contaminants_for_Spectronaut.fasta
   │  │  ├─ Date Created: 13-August-2020 09:32:23 UTC+0
   │  │  ├─ Date Modified: 16-August-2023 05:41:30 UTC+0
   │  │  └─ Parsing Rule: WormPep FASTA
   │  └─ UP000005640_9606_2022
   │     ├─ Protein Entries: 20,598
   │     ├─ Original File: UP000005640_9606.fasta
   │     ├─ Date Created: 12-January-2023 11:12:11 UTC+0
   │     ├─ Date Modified: 16-August-2023 05:41:30 UTC+0
   │     └─ Parsing Rule: UniProt FASTA
   └─ MS2 Method
      ├─ [380.4 - 396.4]
      ├─ [396.4 - 412.4]
      ├─ [412.4 - 428.4]
      ├─ [428.4 - 444.5]
      ├─ [444.5 - 460.5]
      ├─ [460.5 - 476.5]
      ├─ [476.5 - 492.5]
      ├─ [492.5 - 508.5]
      ├─ [508.5 - 524.5]
      ├─ [524.5 - 540.5]
      ├─ [540.5 - 556.5]
      ├─ [556.5 - 572.5]
      ├─ [572.5 - 588.5]
      ├─ [588.5 - 604.5]
      ├─ [604.5 - 620.5]
      ├─ [620.5 - 636.5]
      ├─ [636.5 - 652.5]
      ├─ [652.5 - 668.6]
      ├─ [668.6 - 684.6]
      ├─ [684.6 - 700.6]
      ├─ [700.6 - 716.6]
      ├─ [716.6 - 732.6]
      ├─ [732.6 - 748.6]
      ├─ [748.6 - 764.6]
      ├─ [764.6 - 780.6]
      ├─ [780.6 - 796.6]
      ├─ [796.6 - 812.6]
      ├─ [812.6 - 828.6]
      ├─ [828.6 - 844.6]
      ├─ [844.6 - 860.6]
      ├─ [860.6 - 876.6]
      ├─ [876.6 - 892.7]
      ├─ [892.7 - 908.7]
      ├─ [908.7 - 924.7]
      ├─ [924.7 - 940.7]
      ├─ [940.7 - 956.7]
      ├─ [956.7 - 972.7]
      └─ [972.7 - 988.7]

Run: 20230809_AST1_EVO5_ZY_Hela_SCP_EvoCHIP_1Cell_40SPD_16Th24ms_09.raw
   ├─ Vendor: Thermo
   ├─ File: 20230809_AST1_EVO5_ZY_Hela_SCP_EvoCHIP_1Cell_40SPD_16Th24ms_09
   ├─ Path: "L:\ZY\SingleCellProteomics\Raw\Astral_SCP\EvoCHIP\20230809_AST1_EVO5_ZY_Hela_SCP_EvoCHIP_1Cell_40SPD_16Th24ms_09.raw"
   ├─ Condition: 1Cell_16Th
   ├─ Replicate: 9
   ├─ HTRMS Version: 18.0.230526.50606
   ├─ Protein Databases Used
   │  ├─ contaminants_for_Spectronaut
   │  │  ├─ Protein Entries: 246
   │  │  ├─ Original File: contaminants_for_Spectronaut.fasta
   │  │  ├─ Date Created: 13-August-2020 09:32:23 UTC+0
   │  │  ├─ Date Modified: 16-August-2023 05:41:30 UTC+0
   │  │  └─ Parsing Rule: WormPep FASTA
   │  └─ UP000005640_9606_2022
   │     ├─ Protein Entries: 20,598
   │     ├─ Original File: UP000005640_9606.fasta
   │     ├─ Date Created: 12-January-2023 11:12:11 UTC+0
   │     ├─ Date Modified: 16-August-2023 05:41:30 UTC+0
   │     └─ Parsing Rule: UniProt FASTA
   └─ MS2 Method
      ├─ [380.4 - 396.4]
      ├─ [396.4 - 412.4]
      ├─ [412.4 - 428.4]
      ├─ [428.4 - 444.5]
      ├─ [444.5 - 460.5]
      ├─ [460.5 - 476.5]
      ├─ [476.5 - 492.5]
      ├─ [492.5 - 508.5]
      ├─ [508.5 - 524.5]
      ├─ [524.5 - 540.5]
      ├─ [540.5 - 556.5]
      ├─ [556.5 - 572.5]
      ├─ [572.5 - 588.5]
      ├─ [588.5 - 604.5]
      ├─ [604.5 - 620.5]
      ├─ [620.5 - 636.5]
      ├─ [636.5 - 652.5]
      ├─ [652.5 - 668.6]
      ├─ [668.6 - 684.6]
      ├─ [684.6 - 700.6]
      ├─ [700.6 - 716.6]
      ├─ [716.6 - 732.6]
      ├─ [732.6 - 748.6]
      ├─ [748.6 - 764.6]
      ├─ [764.6 - 780.6]
      ├─ [780.6 - 796.6]
      ├─ [796.6 - 812.6]
      ├─ [812.6 - 828.6]
      ├─ [828.6 - 844.6]
      ├─ [844.6 - 860.6]
      ├─ [860.6 - 876.6]
      ├─ [876.6 - 892.7]
      ├─ [892.7 - 908.7]
      ├─ [908.7 - 924.7]
      ├─ [924.7 - 940.7]
      ├─ [940.7 - 956.7]
      ├─ [956.7 - 972.7]
      └─ [972.7 - 988.7]

Run: 20230809_AST1_EVO5_ZY_Hela_SCP_EvoCHIP_1Cell_40SPD_16Th24ms_10.raw
   ├─ Vendor: Thermo
   ├─ File: 20230809_AST1_EVO5_ZY_Hela_SCP_EvoCHIP_1Cell_40SPD_16Th24ms_10
   ├─ Path: "L:\ZY\SingleCellProteomics\Raw\Astral_SCP\EvoCHIP\20230809_AST1_EVO5_ZY_Hela_SCP_EvoCHIP_1Cell_40SPD_16Th24ms_10.raw"
   ├─ Condition: 1Cell_16Th
   ├─ Replicate: 10
   ├─ HTRMS Version: 18.0.230526.50606
   ├─ Protein Databases Used
   │  ├─ contaminants_for_Spectronaut
   │  │  ├─ Protein Entries: 246
   │  │  ├─ Original File: contaminants_for_Spectronaut.fasta
   │  │  ├─ Date Created: 13-August-2020 09:32:23 UTC+0
   │  │  ├─ Date Modified: 16-August-2023 05:41:30 UTC+0
   │  │  └─ Parsing Rule: WormPep FASTA
   │  └─ UP000005640_9606_2022
   │     ├─ Protein Entries: 20,598
   │     ├─ Original File: UP000005640_9606.fasta
   │     ├─ Date Created: 12-January-2023 11:12:11 UTC+0
   │     ├─ Date Modified: 16-August-2023 05:41:30 UTC+0
   │     └─ Parsing Rule: UniProt FASTA
   └─ MS2 Method
      ├─ [380.4 - 396.4]
      ├─ [396.4 - 412.4]
      ├─ [412.4 - 428.4]
      ├─ [428.4 - 444.5]
      ├─ [444.5 - 460.5]
      ├─ [460.5 - 476.5]
      ├─ [476.5 - 492.5]
      ├─ [492.5 - 508.5]
      ├─ [508.5 - 524.5]
      ├─ [524.5 - 540.5]
      ├─ [540.5 - 556.5]
      ├─ [556.5 - 572.5]
      ├─ [572.5 - 588.5]
      ├─ [588.5 - 604.5]
      ├─ [604.5 - 620.5]
      ├─ [620.5 - 636.5]
      ├─ [636.5 - 652.5]
      ├─ [652.5 - 668.6]
      ├─ [668.6 - 684.6]
      ├─ [684.6 - 700.6]
      ├─ [700.6 - 716.6]
      ├─ [716.6 - 732.6]
      ├─ [732.6 - 748.6]
      ├─ [748.6 - 764.6]
      ├─ [764.6 - 780.6]
      ├─ [780.6 - 796.6]
      ├─ [796.6 - 812.6]
      ├─ [812.6 - 828.6]
      ├─ [828.6 - 844.6]
      ├─ [844.6 - 860.6]
      ├─ [860.6 - 876.6]
      ├─ [876.6 - 892.7]
      ├─ [892.7 - 908.7]
      ├─ [908.7 - 924.7]
      ├─ [924.7 - 940.7]
      ├─ [940.7 - 956.7]
      ├─ [956.7 - 972.7]
      └─ [972.7 - 988.7]

Run: 20230809_AST1_EVO5_ZY_Hela_SCP_EvoCHIP_1Cell_40SPD_16Th24ms_11.raw
   ├─ Vendor: Thermo
   ├─ File: 20230809_AST1_EVO5_ZY_Hela_SCP_EvoCHIP_1Cell_40SPD_16Th24ms_11
   ├─ Path: "L:\ZY\SingleCellProteomics\Raw\Astral_SCP\EvoCHIP\20230809_AST1_EVO5_ZY_Hela_SCP_EvoCHIP_1Cell_40SPD_16Th24ms_11.raw"
   ├─ Condition: 1Cell_16Th
   ├─ Replicate: 11
   ├─ HTRMS Version: 18.0.230526.50606
   ├─ Protein Databases Used
   │  ├─ contaminants_for_Spectronaut
   │  │  ├─ Protein Entries: 246
   │  │  ├─ Original File: contaminants_for_Spectronaut.fasta
   │  │  ├─ Date Created: 13-August-2020 09:32:23 UTC+0
   │  │  ├─ Date Modified: 16-August-2023 05:41:30 UTC+0
   │  │  └─ Parsing Rule: WormPep FASTA
   │  └─ UP000005640_9606_2022
   │     ├─ Protein Entries: 20,598
   │     ├─ Original File: UP000005640_9606.fasta
   │     ├─ Date Created: 12-January-2023 11:12:11 UTC+0
   │     ├─ Date Modified: 16-August-2023 05:41:30 UTC+0
   │     └─ Parsing Rule: UniProt FASTA
   └─ MS2 Method
      ├─ [380.4 - 396.4]
      ├─ [396.4 - 412.4]
      ├─ [412.4 - 428.4]
      ├─ [428.4 - 444.5]
      ├─ [444.5 - 460.5]
      ├─ [460.5 - 476.5]
      ├─ [476.5 - 492.5]
      ├─ [492.5 - 508.5]
      ├─ [508.5 - 524.5]
      ├─ [524.5 - 540.5]
      ├─ [540.5 - 556.5]
      ├─ [556.5 - 572.5]
      ├─ [572.5 - 588.5]
      ├─ [588.5 - 604.5]
      ├─ [604.5 - 620.5]
      ├─ [620.5 - 636.5]
      ├─ [636.5 - 652.5]
      ├─ [652.5 - 668.6]
      ├─ [668.6 - 684.6]
      ├─ [684.6 - 700.6]
      ├─ [700.6 - 716.6]
      ├─ [716.6 - 732.6]
      ├─ [732.6 - 748.6]
      ├─ [748.6 - 764.6]
      ├─ [764.6 - 780.6]
      ├─ [780.6 - 796.6]
      ├─ [796.6 - 812.6]
      ├─ [812.6 - 828.6]
      ├─ [828.6 - 844.6]
      ├─ [844.6 - 860.6]
      ├─ [860.6 - 876.6]
      ├─ [876.6 - 892.7]
      ├─ [892.7 - 908.7]
      ├─ [908.7 - 924.7]
      ├─ [924.7 - 940.7]
      ├─ [940.7 - 956.7]
      ├─ [956.7 - 972.7]
      └─ [972.7 - 988.7]

Run: 20230809_AST1_EVO5_ZY_Hela_SCP_EvoCHIP_1Cell_40SPD_16Th24ms_12.raw
   ├─ Vendor: Thermo
   ├─ File: 20230809_AST1_EVO5_ZY_Hela_SCP_EvoCHIP_1Cell_40SPD_16Th24ms_12
   ├─ Path: "L:\ZY\SingleCellProteomics\Raw\Astral_SCP\EvoCHIP\20230809_AST1_EVO5_ZY_Hela_SCP_EvoCHIP_1Cell_40SPD_16Th24ms_12.raw"
   ├─ Condition: 1Cell_16Th
   ├─ Replicate: 12
   ├─ HTRMS Version: 18.0.230526.50606
   ├─ Protein Databases Used
   │  ├─ contaminants_for_Spectronaut
   │  │  ├─ Protein Entries: 246
   │  │  ├─ Original File: contaminants_for_Spectronaut.fasta
   │  │  ├─ Date Created: 13-August-2020 09:32:23 UTC+0
   │  │  ├─ Date Modified: 16-August-2023 05:41:30 UTC+0
   │  │  └─ Parsing Rule: WormPep FASTA
   │  └─ UP000005640_9606_2022
   │     ├─ Protein Entries: 20,598
   │     ├─ Original File: UP000005640_9606.fasta
   │     ├─ Date Created: 12-January-2023 11:12:11 UTC+0
   │     ├─ Date Modified: 16-August-2023 05:41:30 UTC+0
   │     └─ Parsing Rule: UniProt FASTA
   └─ MS2 Method
      ├─ [380.4 - 396.4]
      ├─ [396.4 - 412.4]
      ├─ [412.4 - 428.4]
      ├─ [428.4 - 444.5]
      ├─ [444.5 - 460.5]
      ├─ [460.5 - 476.5]
      ├─ [476.5 - 492.5]
      ├─ [492.5 - 508.5]
      ├─ [508.5 - 524.5]
      ├─ [524.5 - 540.5]
      ├─ [540.5 - 556.5]
      ├─ [556.5 - 572.5]
      ├─ [572.5 - 588.5]
      ├─ [588.5 - 604.5]
      ├─ [604.5 - 620.5]
      ├─ [620.5 - 636.5]
      ├─ [636.5 - 652.5]
      ├─ [652.5 - 668.6]
      ├─ [668.6 - 684.6]
      ├─ [684.6 - 700.6]
      ├─ [700.6 - 716.6]
      ├─ [716.6 - 732.6]
      ├─ [732.6 - 748.6]
      ├─ [748.6 - 764.6]
      ├─ [764.6 - 780.6]
      ├─ [780.6 - 796.6]
      ├─ [796.6 - 812.6]
      ├─ [812.6 - 828.6]
      ├─ [828.6 - 844.6]
      ├─ [844.6 - 860.6]
      ├─ [860.6 - 876.6]
      ├─ [876.6 - 892.7]
      ├─ [892.7 - 908.7]
      ├─ [908.7 - 924.7]
      ├─ [924.7 - 940.7]
      ├─ [940.7 - 956.7]
      ├─ [956.7 - 972.7]
      └─ [972.7 - 988.7]

Run: 20230809_AST1_EVO5_ZY_Hela_SCP_EvoCHIP_10Cells_40SPD_2Th3ms_01.raw
   ├─ Vendor: Thermo
   ├─ File: 20230809_AST1_EVO5_ZY_Hela_SCP_EvoCHIP_10Cells_40SPD_2Th3ms_01
   ├─ Path: "L:\ZY\SingleCellProteomics\Raw\Astral_SCP\EvoCHIP\20230809_AST1_EVO5_ZY_Hela_SCP_EvoCHIP_10Cells_40SPD_2Th3ms_01.raw"
   ├─ Condition: 10Cells_2Th
   ├─ Replicate: 1
   ├─ HTRMS Version: 18.0.230526.50606
   ├─ Protein Databases Used
   │  ├─ contaminants_for_Spectronaut
   │  │  ├─ Protein Entries: 246
   │  │  ├─ Original File: contaminants_for_Spectronaut.fasta
   │  │  ├─ Date Created: 13-August-2020 09:32:23 UTC+0
   │  │  ├─ Date Modified: 16-August-2023 05:41:30 UTC+0
   │  │  └─ Parsing Rule: WormPep FASTA
   │  └─ UP000005640_9606_2022
   │     ├─ Protein Entries: 20,598
   │     ├─ Original File: UP000005640_9606.fasta
   │     ├─ Date Created: 12-January-2023 11:12:11 UTC+0
   │     ├─ Date Modified: 16-August-2023 05:41:30 UTC+0
   │     └─ Parsing Rule: UniProt FASTA
   └─ MS2 Method
      ├─ [380.4 - 382.4]
      ├─ [382.4 - 384.4]
      ├─ [384.4 - 386.4]
      ├─ [386.4 - 388.4]
      ├─ [388.4 - 390.4]
      ├─ [390.4 - 392.4]
      ├─ [392.4 - 394.4]
      ├─ [394.4 - 396.4]
      ├─ [396.4 - 398.4]
      ├─ [398.4 - 400.4]
      ├─ [400.4 - 402.4]
      ├─ [402.4 - 404.4]
      ├─ [404.4 - 406.4]
      ├─ [406.4 - 408.4]
      ├─ [408.4 - 410.4]
      ├─ [410.4 - 412.4]
      ├─ [412.4 - 414.4]
      ├─ [414.4 - 416.4]
      ├─ [416.4 - 418.4]
      ├─ [418.4 - 420.4]
      ├─ [420.4 - 422.4]
      ├─ [422.4 - 424.4]
      ├─ [424.4 - 426.4]
      ├─ [426.4 - 428.4]
      ├─ [428.4 - 430.4]
      ├─ [430.4 - 432.4]
      ├─ [432.4 - 434.4]
      ├─ [434.4 - 436.4]
      ├─ [436.4 - 438.4]
      ├─ [438.4 - 440.5]
      ├─ [440.5 - 442.5]
      ├─ [442.5 - 444.5]
      ├─ [444.5 - 446.5]
      ├─ [446.5 - 448.5]
      ├─ [448.5 - 450.5]
      ├─ [450.5 - 452.5]
      ├─ [452.5 - 454.5]
      ├─ [454.5 - 456.5]
      ├─ [456.5 - 458.5]
      ├─ [458.5 - 460.5]
      ├─ [460.5 - 462.5]
      ├─ [462.5 - 464.5]
      ├─ [464.5 - 466.5]
      ├─ [466.5 - 468.5]
      ├─ [468.5 - 470.5]
      ├─ [470.5 - 472.5]
      ├─ [472.5 - 474.5]
      ├─ [474.5 - 476.5]
      ├─ [476.5 - 478.5]
      ├─ [478.5 - 480.5]
      ├─ [480.5 - 482.5]
      ├─ [482.5 - 484.5]
      ├─ [484.5 - 486.5]
      ├─ [486.5 - 488.5]
      ├─ [488.5 - 490.5]
      ├─ [490.5 - 492.5]
      ├─ [492.5 - 494.5]
      ├─ [494.5 - 496.5]
      ├─ [496.5 - 498.5]
      ├─ [498.5 - 500.5]
      ├─ [500.5 - 502.5]
      ├─ [502.5 - 504.5]
      ├─ [504.5 - 506.5]
      ├─ [506.5 - 508.5]
      ├─ [508.5 - 510.5]
      ├─ [510.5 - 512.5]
      ├─ [512.5 - 514.5]
      ├─ [514.5 - 516.5]
      ├─ [516.5 - 518.5]
      ├─ [518.5 - 520.5]
      ├─ [520.5 - 522.5]
      ├─ [522.5 - 524.5]
      ├─ [524.5 - 526.5]
      ├─ [526.5 - 528.5]
      ├─ [528.5 - 530.5]
      ├─ [530.5 - 532.5]
      ├─ [532.5 - 534.5]
      ├─ [534.5 - 536.5]
      ├─ [536.5 - 538.5]
      ├─ [538.5 - 540.5]
      ├─ [540.5 - 542.5]
      ├─ [542.5 - 544.5]
      ├─ [544.5 - 546.5]
      ├─ [546.5 - 548.5]
      ├─ [548.5 - 550.5]
      ├─ [550.5 - 552.5]
      ├─ [552.5 - 554.5]
      ├─ [554.5 - 556.5]
      ├─ [556.5 - 558.5]
      ├─ [558.5 - 560.5]
      ├─ [560.5 - 562.5]
      ├─ [562.5 - 564.5]
      ├─ [564.5 - 566.5]
      ├─ [566.5 - 568.5]
      ├─ [568.5 - 570.5]
      ├─ [570.5 - 572.5]
      ├─ [572.5 - 574.5]
      ├─ [574.5 - 576.5]
      ├─ [576.5 - 578.5]
      ├─ [578.5 - 580.5]
      ├─ [580.5 - 582.5]
      ├─ [582.5 - 584.5]
      ├─ [584.5 - 586.5]
      ├─ [586.5 - 588.5]
      ├─ [588.5 - 590.5]
      ├─ [590.5 - 592.5]
      ├─ [592.5 - 594.5]
      ├─ [594.5 - 596.5]
      ├─ [596.5 - 598.5]
      ├─ [598.5 - 600.5]
      ├─ [600.5 - 602.5]
      ├─ [602.5 - 604.5]
      ├─ [604.5 - 606.5]
      ├─ [606.5 - 608.5]
      ├─ [608.5 - 610.5]
      ├─ [610.5 - 612.5]
      ├─ [612.5 - 614.5]
      ├─ [614.5 - 616.5]
      ├─ [616.5 - 618.5]
      ├─ [618.5 - 620.5]
      ├─ [620.5 - 622.5]
      ├─ [622.5 - 624.5]
      ├─ [624.5 - 626.5]
      ├─ [626.5 - 628.5]
      ├─ [628.5 - 630.5]
      ├─ [630.5 - 632.5]
      ├─ [632.5 - 634.5]
      ├─ [634.5 - 636.5]
      ├─ [636.5 - 638.5]
      ├─ [638.5 - 640.5]
      ├─ [640.5 - 642.5]
      ├─ [642.5 - 644.5]
      ├─ [644.5 - 646.5]
      ├─ [646.5 - 648.5]
      ├─ [648.5 - 650.5]
      ├─ [650.5 - 652.5]
      ├─ [652.5 - 654.5]
      ├─ [654.5 - 656.5]
      ├─ [656.5 - 658.5]
      ├─ [658.5 - 660.6]
      ├─ [660.6 - 662.6]
      ├─ [662.6 - 664.6]
      ├─ [664.6 - 666.6]
      ├─ [666.6 - 668.6]
      ├─ [668.6 - 670.6]
      ├─ [670.6 - 672.6]
      ├─ [672.6 - 674.6]
      ├─ [674.6 - 676.6]
      ├─ [676.6 - 678.6]
      ├─ [678.6 - 680.6]
      ├─ [680.6 - 682.6]
      ├─ [682.6 - 684.6]
      ├─ [684.6 - 686.6]
      ├─ [686.6 - 688.6]
      ├─ [688.6 - 690.6]
      ├─ [690.6 - 692.6]
      ├─ [692.6 - 694.6]
      ├─ [694.6 - 696.6]
      ├─ [696.6 - 698.6]
      ├─ [698.6 - 700.6]
      ├─ [700.6 - 702.6]
      ├─ [702.6 - 704.6]
      ├─ [704.6 - 706.6]
      ├─ [706.6 - 708.6]
      ├─ [708.6 - 710.6]
      ├─ [710.6 - 712.6]
      ├─ [712.6 - 714.6]
      ├─ [714.6 - 716.6]
      ├─ [716.6 - 718.6]
      ├─ [718.6 - 720.6]
      ├─ [720.6 - 722.6]
      ├─ [722.6 - 724.6]
      ├─ [724.6 - 726.6]
      ├─ [726.6 - 728.6]
      ├─ [728.6 - 730.6]
      ├─ [730.6 - 732.6]
      ├─ [732.6 - 734.6]
      ├─ [734.6 - 736.6]
      ├─ [736.6 - 738.6]
      ├─ [738.6 - 740.6]
      ├─ [740.6 - 742.6]
      ├─ [742.6 - 744.6]
      ├─ [744.6 - 746.6]
      ├─ [746.6 - 748.6]
      ├─ [748.6 - 750.6]
      ├─ [750.6 - 752.6]
      ├─ [752.6 - 754.6]
      ├─ [754.6 - 756.6]
      ├─ [756.6 - 758.6]
      ├─ [758.6 - 760.6]
      ├─ [760.6 - 762.6]
      ├─ [762.6 - 764.6]
      ├─ [764.6 - 766.6]
      ├─ [766.6 - 768.6]
      ├─ [768.6 - 770.6]
      ├─ [770.6 - 772.6]
      ├─ [772.6 - 774.6]
      ├─ [774.6 - 776.6]
      ├─ [776.6 - 778.6]
      ├─ [778.6 - 780.6]
      ├─ [780.6 - 782.6]
      ├─ [782.6 - 784.6]
      ├─ [784.6 - 786.6]
      ├─ [786.6 - 788.6]
      ├─ [788.6 - 790.6]
      ├─ [790.6 - 792.6]
      ├─ [792.6 - 794.6]
      ├─ [794.6 - 796.6]
      ├─ [796.6 - 798.6]
      ├─ [798.6 - 800.6]
      ├─ [800.6 - 802.6]
      ├─ [802.6 - 804.6]
      ├─ [804.6 - 806.6]
      ├─ [806.6 - 808.6]
      ├─ [808.6 - 810.6]
      ├─ [810.6 - 812.6]
      ├─ [812.6 - 814.6]
      ├─ [814.6 - 816.6]
      ├─ [816.6 - 818.6]
      ├─ [818.6 - 820.6]
      ├─ [820.6 - 822.6]
      ├─ [822.6 - 824.6]
      ├─ [824.6 - 826.6]
      ├─ [826.6 - 828.6]
      ├─ [828.6 - 830.6]
      ├─ [830.6 - 832.6]
      ├─ [832.6 - 834.6]
      ├─ [834.6 - 836.6]
      ├─ [836.6 - 838.6]
      ├─ [838.6 - 840.6]
      ├─ [840.6 - 842.6]
      ├─ [842.6 - 844.6]
      ├─ [844.6 - 846.6]
      ├─ [846.6 - 848.6]
      ├─ [848.6 - 850.6]
      ├─ [850.6 - 852.6]
      ├─ [852.6 - 854.6]
      ├─ [854.6 - 856.6]
      ├─ [856.6 - 858.6]
      ├─ [858.6 - 860.6]
      ├─ [860.6 - 862.6]
      ├─ [862.6 - 864.6]
      ├─ [864.6 - 866.6]
      ├─ [866.6 - 868.6]
      ├─ [868.6 - 870.6]
      ├─ [870.6 - 872.6]
      ├─ [872.6 - 874.6]
      ├─ [874.6 - 876.6]
      ├─ [876.6 - 878.6]
      ├─ [878.6 - 880.7]
      ├─ [880.7 - 882.7]
      ├─ [882.7 - 884.7]
      ├─ [884.7 - 886.7]
      ├─ [886.7 - 888.7]
      ├─ [888.7 - 890.7]
      ├─ [890.7 - 892.7]
      ├─ [892.7 - 894.7]
      ├─ [894.7 - 896.7]
      ├─ [896.7 - 898.7]
      ├─ [898.7 - 900.7]
      ├─ [900.7 - 902.7]
      ├─ [902.7 - 904.7]
      ├─ [904.7 - 906.7]
      ├─ [906.7 - 908.7]
      ├─ [908.7 - 910.7]
      ├─ [910.7 - 912.7]
      ├─ [912.7 - 914.7]
      ├─ [914.7 - 916.7]
      ├─ [916.7 - 918.7]
      ├─ [918.7 - 920.7]
      ├─ [920.7 - 922.7]
      ├─ [922.7 - 924.7]
      ├─ [924.7 - 926.7]
      ├─ [926.7 - 928.7]
      ├─ [928.7 - 930.7]
      ├─ [930.7 - 932.7]
      ├─ [932.7 - 934.7]
      ├─ [934.7 - 936.7]
      ├─ [936.7 - 938.7]
      ├─ [938.7 - 940.7]
      ├─ [940.7 - 942.7]
      ├─ [942.7 - 944.7]
      ├─ [944.7 - 946.7]
      ├─ [946.7 - 948.7]
      ├─ [948.7 - 950.7]
      ├─ [950.7 - 952.7]
      ├─ [952.7 - 954.7]
      ├─ [954.7 - 956.7]
      ├─ [956.7 - 958.7]
      ├─ [958.7 - 960.7]
      ├─ [960.7 - 962.7]
      ├─ [962.7 - 964.7]
      ├─ [964.7 - 966.7]
      ├─ [966.7 - 968.7]
      ├─ [968.7 - 970.7]
      ├─ [970.7 - 972.7]
      ├─ [972.7 - 974.7]
      ├─ [974.7 - 976.7]
      ├─ [976.7 - 978.7]
      └─ [978.7 - 980.7]

Run: 20230809_AST1_EVO5_ZY_Hela_SCP_EvoCHIP_10Cells_40SPD_2Th3ms_02.raw
   ├─ Vendor: Thermo
   ├─ File: 20230809_AST1_EVO5_ZY_Hela_SCP_EvoCHIP_10Cells_40SPD_2Th3ms_02
   ├─ Path: "L:\ZY\SingleCellProteomics\Raw\Astral_SCP\EvoCHIP\20230809_AST1_EVO5_ZY_Hela_SCP_EvoCHIP_10Cells_40SPD_2Th3ms_02.raw"
   ├─ Condition: 10Cells_2Th
   ├─ Replicate: 2
   ├─ HTRMS Version: 18.0.230526.50606
   ├─ Protein Databases Used
   │  ├─ contaminants_for_Spectronaut
   │  │  ├─ Protein Entries: 246
   │  │  ├─ Original File: contaminants_for_Spectronaut.fasta
   │  │  ├─ Date Created: 13-August-2020 09:32:23 UTC+0
   │  │  ├─ Date Modified: 16-August-2023 05:41:30 UTC+0
   │  │  └─ Parsing Rule: WormPep FASTA
   │  └─ UP000005640_9606_2022
   │     ├─ Protein Entries: 20,598
   │     ├─ Original File: UP000005640_9606.fasta
   │     ├─ Date Created: 12-January-2023 11:12:11 UTC+0
   │     ├─ Date Modified: 16-August-2023 05:41:30 UTC+0
   │     └─ Parsing Rule: UniProt FASTA
   └─ MS2 Method
      ├─ [380.4 - 382.4]
      ├─ [382.4 - 384.4]
      ├─ [384.4 - 386.4]
      ├─ [386.4 - 388.4]
      ├─ [388.4 - 390.4]
      ├─ [390.4 - 392.4]
      ├─ [392.4 - 394.4]
      ├─ [394.4 - 396.4]
      ├─ [396.4 - 398.4]
      ├─ [398.4 - 400.4]
      ├─ [400.4 - 402.4]
      ├─ [402.4 - 404.4]
      ├─ [404.4 - 406.4]
      ├─ [406.4 - 408.4]
      ├─ [408.4 - 410.4]
      ├─ [410.4 - 412.4]
      ├─ [412.4 - 414.4]
      ├─ [414.4 - 416.4]
      ├─ [416.4 - 418.4]
      ├─ [418.4 - 420.4]
      ├─ [420.4 - 422.4]
      ├─ [422.4 - 424.4]
      ├─ [424.4 - 426.4]
      ├─ [426.4 - 428.4]
      ├─ [428.4 - 430.4]
      ├─ [430.4 - 432.4]
      ├─ [432.4 - 434.4]
      ├─ [434.4 - 436.4]
      ├─ [436.4 - 438.4]
      ├─ [438.4 - 440.5]
      ├─ [440.5 - 442.5]
      ├─ [442.5 - 444.5]
      ├─ [444.5 - 446.5]
      ├─ [446.5 - 448.5]
      ├─ [448.5 - 450.5]
      ├─ [450.5 - 452.5]
      ├─ [452.5 - 454.5]
      ├─ [454.5 - 456.5]
      ├─ [456.5 - 458.5]
      ├─ [458.5 - 460.5]
      ├─ [460.5 - 462.5]
      ├─ [462.5 - 464.5]
      ├─ [464.5 - 466.5]
      ├─ [466.5 - 468.5]
      ├─ [468.5 - 470.5]
      ├─ [470.5 - 472.5]
      ├─ [472.5 - 474.5]
      ├─ [474.5 - 476.5]
      ├─ [476.5 - 478.5]
      ├─ [478.5 - 480.5]
      ├─ [480.5 - 482.5]
      ├─ [482.5 - 484.5]
      ├─ [484.5 - 486.5]
      ├─ [486.5 - 488.5]
      ├─ [488.5 - 490.5]
      ├─ [490.5 - 492.5]
      ├─ [492.5 - 494.5]
      ├─ [494.5 - 496.5]
      ├─ [496.5 - 498.5]
      ├─ [498.5 - 500.5]
      ├─ [500.5 - 502.5]
      ├─ [502.5 - 504.5]
      ├─ [504.5 - 506.5]
      ├─ [506.5 - 508.5]
      ├─ [508.5 - 510.5]
      ├─ [510.5 - 512.5]
      ├─ [512.5 - 514.5]
      ├─ [514.5 - 516.5]
      ├─ [516.5 - 518.5]
      ├─ [518.5 - 520.5]
      ├─ [520.5 - 522.5]
      ├─ [522.5 - 524.5]
      ├─ [524.5 - 526.5]
      ├─ [526.5 - 528.5]
      ├─ [528.5 - 530.5]
      ├─ [530.5 - 532.5]
      ├─ [532.5 - 534.5]
      ├─ [534.5 - 536.5]
      ├─ [536.5 - 538.5]
      ├─ [538.5 - 540.5]
      ├─ [540.5 - 542.5]
      ├─ [542.5 - 544.5]
      ├─ [544.5 - 546.5]
      ├─ [546.5 - 548.5]
      ├─ [548.5 - 550.5]
      ├─ [550.5 - 552.5]
      ├─ [552.5 - 554.5]
      ├─ [554.5 - 556.5]
      ├─ [556.5 - 558.5]
      ├─ [558.5 - 560.5]
      ├─ [560.5 - 562.5]
      ├─ [562.5 - 564.5]
      ├─ [564.5 - 566.5]
      ├─ [566.5 - 568.5]
      ├─ [568.5 - 570.5]
      ├─ [570.5 - 572.5]
      ├─ [572.5 - 574.5]
      ├─ [574.5 - 576.5]
      ├─ [576.5 - 578.5]
      ├─ [578.5 - 580.5]
      ├─ [580.5 - 582.5]
      ├─ [582.5 - 584.5]
      ├─ [584.5 - 586.5]
      ├─ [586.5 - 588.5]
      ├─ [588.5 - 590.5]
      ├─ [590.5 - 592.5]
      ├─ [592.5 - 594.5]
      ├─ [594.5 - 596.5]
      ├─ [596.5 - 598.5]
      ├─ [598.5 - 600.5]
      ├─ [600.5 - 602.5]
      ├─ [602.5 - 604.5]
      ├─ [604.5 - 606.5]
      ├─ [606.5 - 608.5]
      ├─ [608.5 - 610.5]
      ├─ [610.5 - 612.5]
      ├─ [612.5 - 614.5]
      ├─ [614.5 - 616.5]
      ├─ [616.5 - 618.5]
      ├─ [618.5 - 620.5]
      ├─ [620.5 - 622.5]
      ├─ [622.5 - 624.5]
      ├─ [624.5 - 626.5]
      ├─ [626.5 - 628.5]
      ├─ [628.5 - 630.5]
      ├─ [630.5 - 632.5]
      ├─ [632.5 - 634.5]
      ├─ [634.5 - 636.5]
      ├─ [636.5 - 638.5]
      ├─ [638.5 - 640.5]
      ├─ [640.5 - 642.5]
      ├─ [642.5 - 644.5]
      ├─ [644.5 - 646.5]
      ├─ [646.5 - 648.5]
      ├─ [648.5 - 650.5]
      ├─ [650.5 - 652.5]
      ├─ [652.5 - 654.5]
      ├─ [654.5 - 656.5]
      ├─ [656.5 - 658.5]
      ├─ [658.5 - 660.6]
      ├─ [660.6 - 662.6]
      ├─ [662.6 - 664.6]
      ├─ [664.6 - 666.6]
      ├─ [666.6 - 668.6]
      ├─ [668.6 - 670.6]
      ├─ [670.6 - 672.6]
      ├─ [672.6 - 674.6]
      ├─ [674.6 - 676.6]
      ├─ [676.6 - 678.6]
      ├─ [678.6 - 680.6]
      ├─ [680.6 - 682.6]
      ├─ [682.6 - 684.6]
      ├─ [684.6 - 686.6]
      ├─ [686.6 - 688.6]
      ├─ [688.6 - 690.6]
      ├─ [690.6 - 692.6]
      ├─ [692.6 - 694.6]
      ├─ [694.6 - 696.6]
      ├─ [696.6 - 698.6]
      ├─ [698.6 - 700.6]
      ├─ [700.6 - 702.6]
      ├─ [702.6 - 704.6]
      ├─ [704.6 - 706.6]
      ├─ [706.6 - 708.6]
      ├─ [708.6 - 710.6]
      ├─ [710.6 - 712.6]
      ├─ [712.6 - 714.6]
      ├─ [714.6 - 716.6]
      ├─ [716.6 - 718.6]
      ├─ [718.6 - 720.6]
      ├─ [720.6 - 722.6]
      ├─ [722.6 - 724.6]
      ├─ [724.6 - 726.6]
      ├─ [726.6 - 728.6]
      ├─ [728.6 - 730.6]
      ├─ [730.6 - 732.6]
      ├─ [732.6 - 734.6]
      ├─ [734.6 - 736.6]
      ├─ [736.6 - 738.6]
      ├─ [738.6 - 740.6]
      ├─ [740.6 - 742.6]
      ├─ [742.6 - 744.6]
      ├─ [744.6 - 746.6]
      ├─ [746.6 - 748.6]
      ├─ [748.6 - 750.6]
      ├─ [750.6 - 752.6]
      ├─ [752.6 - 754.6]
      ├─ [754.6 - 756.6]
      ├─ [756.6 - 758.6]
      ├─ [758.6 - 760.6]
      ├─ [760.6 - 762.6]
      ├─ [762.6 - 764.6]
      ├─ [764.6 - 766.6]
      ├─ [766.6 - 768.6]
      ├─ [768.6 - 770.6]
      ├─ [770.6 - 772.6]
      ├─ [772.6 - 774.6]
      ├─ [774.6 - 776.6]
      ├─ [776.6 - 778.6]
      ├─ [778.6 - 780.6]
      ├─ [780.6 - 782.6]
      ├─ [782.6 - 784.6]
      ├─ [784.6 - 786.6]
      ├─ [786.6 - 788.6]
      ├─ [788.6 - 790.6]
      ├─ [790.6 - 792.6]
      ├─ [792.6 - 794.6]
      ├─ [794.6 - 796.6]
      ├─ [796.6 - 798.6]
      ├─ [798.6 - 800.6]
      ├─ [800.6 - 802.6]
      ├─ [802.6 - 804.6]
      ├─ [804.6 - 806.6]
      ├─ [806.6 - 808.6]
      ├─ [808.6 - 810.6]
      ├─ [810.6 - 812.6]
      ├─ [812.6 - 814.6]
      ├─ [814.6 - 816.6]
      ├─ [816.6 - 818.6]
      ├─ [818.6 - 820.6]
      ├─ [820.6 - 822.6]
      ├─ [822.6 - 824.6]
      ├─ [824.6 - 826.6]
      ├─ [826.6 - 828.6]
      ├─ [828.6 - 830.6]
      ├─ [830.6 - 832.6]
      ├─ [832.6 - 834.6]
      ├─ [834.6 - 836.6]
      ├─ [836.6 - 838.6]
      ├─ [838.6 - 840.6]
      ├─ [840.6 - 842.6]
      ├─ [842.6 - 844.6]
      ├─ [844.6 - 846.6]
      ├─ [846.6 - 848.6]
      ├─ [848.6 - 850.6]
      ├─ [850.6 - 852.6]
      ├─ [852.6 - 854.6]
      ├─ [854.6 - 856.6]
      ├─ [856.6 - 858.6]
      ├─ [858.6 - 860.6]
      ├─ [860.6 - 862.6]
      ├─ [862.6 - 864.6]
      ├─ [864.6 - 866.6]
      ├─ [866.6 - 868.6]
      ├─ [868.6 - 870.6]
      ├─ [870.6 - 872.6]
      ├─ [872.6 - 874.6]
      ├─ [874.6 - 876.6]
      ├─ [876.6 - 878.6]
      ├─ [878.6 - 880.7]
      ├─ [880.7 - 882.7]
      ├─ [882.7 - 884.7]
      ├─ [884.7 - 886.7]
      ├─ [886.7 - 888.7]
      ├─ [888.7 - 890.7]
      ├─ [890.7 - 892.7]
      ├─ [892.7 - 894.7]
      ├─ [894.7 - 896.7]
      ├─ [896.7 - 898.7]
      ├─ [898.7 - 900.7]
      ├─ [900.7 - 902.7]
      ├─ [902.7 - 904.7]
      ├─ [904.7 - 906.7]
      ├─ [906.7 - 908.7]
      ├─ [908.7 - 910.7]
      ├─ [910.7 - 912.7]
      ├─ [912.7 - 914.7]
      ├─ [914.7 - 916.7]
      ├─ [916.7 - 918.7]
      ├─ [918.7 - 920.7]
      ├─ [920.7 - 922.7]
      ├─ [922.7 - 924.7]
      ├─ [924.7 - 926.7]
      ├─ [926.7 - 928.7]
      ├─ [928.7 - 930.7]
      ├─ [930.7 - 932.7]
      ├─ [932.7 - 934.7]
      ├─ [934.7 - 936.7]
      ├─ [936.7 - 938.7]
      ├─ [938.7 - 940.7]
      ├─ [940.7 - 942.7]
      ├─ [942.7 - 944.7]
      ├─ [944.7 - 946.7]
      ├─ [946.7 - 948.7]
      ├─ [948.7 - 950.7]
      ├─ [950.7 - 952.7]
      ├─ [952.7 - 954.7]
      ├─ [954.7 - 956.7]
      ├─ [956.7 - 958.7]
      ├─ [958.7 - 960.7]
      ├─ [960.7 - 962.7]
      ├─ [962.7 - 964.7]
      ├─ [964.7 - 966.7]
      ├─ [966.7 - 968.7]
      ├─ [968.7 - 970.7]
      ├─ [970.7 - 972.7]
      ├─ [972.7 - 974.7]
      ├─ [974.7 - 976.7]
      ├─ [976.7 - 978.7]
      └─ [978.7 - 980.7]

Run: 20230809_AST1_EVO5_ZY_Hela_SCP_EvoCHIP_10Cells_40SPD_2Th3ms_03.raw
   ├─ Vendor: Thermo
   ├─ File: 20230809_AST1_EVO5_ZY_Hela_SCP_EvoCHIP_10Cells_40SPD_2Th3ms_03
   ├─ Path: "L:\ZY\SingleCellProteomics\Raw\Astral_SCP\EvoCHIP\20230809_AST1_EVO5_ZY_Hela_SCP_EvoCHIP_10Cells_40SPD_2Th3ms_03.raw"
   ├─ Condition: 10Cells_2Th
   ├─ Replicate: 3
   ├─ HTRMS Version: 18.0.230526.50606
   ├─ Protein Databases Used
   │  ├─ contaminants_for_Spectronaut
   │  │  ├─ Protein Entries: 246
   │  │  ├─ Original File: contaminants_for_Spectronaut.fasta
   │  │  ├─ Date Created: 13-August-2020 09:32:23 UTC+0
   │  │  ├─ Date Modified: 16-August-2023 05:41:30 UTC+0
   │  │  └─ Parsing Rule: WormPep FASTA
   │  └─ UP000005640_9606_2022
   │     ├─ Protein Entries: 20,598
   │     ├─ Original File: UP000005640_9606.fasta
   │     ├─ Date Created: 12-January-2023 11:12:11 UTC+0
   │     ├─ Date Modified: 16-August-2023 05:41:30 UTC+0
   │     └─ Parsing Rule: UniProt FASTA
   └─ MS2 Method
      ├─ [380.4 - 382.4]
      ├─ [382.4 - 384.4]
      ├─ [384.4 - 386.4]
      ├─ [386.4 - 388.4]
      ├─ [388.4 - 390.4]
      ├─ [390.4 - 392.4]
      ├─ [392.4 - 394.4]
      ├─ [394.4 - 396.4]
      ├─ [396.4 - 398.4]
      ├─ [398.4 - 400.4]
      ├─ [400.4 - 402.4]
      ├─ [402.4 - 404.4]
      ├─ [404.4 - 406.4]
      ├─ [406.4 - 408.4]
      ├─ [408.4 - 410.4]
      ├─ [410.4 - 412.4]
      ├─ [412.4 - 414.4]
      ├─ [414.4 - 416.4]
      ├─ [416.4 - 418.4]
      ├─ [418.4 - 420.4]
      ├─ [420.4 - 422.4]
      ├─ [422.4 - 424.4]
      ├─ [424.4 - 426.4]
      ├─ [426.4 - 428.4]
      ├─ [428.4 - 430.4]
      ├─ [430.4 - 432.4]
      ├─ [432.4 - 434.4]
      ├─ [434.4 - 436.4]
      ├─ [436.4 - 438.4]
      ├─ [438.4 - 440.5]
      ├─ [440.5 - 442.5]
      ├─ [442.5 - 444.5]
      ├─ [444.5 - 446.5]
      ├─ [446.5 - 448.5]
      ├─ [448.5 - 450.5]
      ├─ [450.5 - 452.5]
      ├─ [452.5 - 454.5]
      ├─ [454.5 - 456.5]
      ├─ [456.5 - 458.5]
      ├─ [458.5 - 460.5]
      ├─ [460.5 - 462.5]
      ├─ [462.5 - 464.5]
      ├─ [464.5 - 466.5]
      ├─ [466.5 - 468.5]
      ├─ [468.5 - 470.5]
      ├─ [470.5 - 472.5]
      ├─ [472.5 - 474.5]
      ├─ [474.5 - 476.5]
      ├─ [476.5 - 478.5]
      ├─ [478.5 - 480.5]
      ├─ [480.5 - 482.5]
      ├─ [482.5 - 484.5]
      ├─ [484.5 - 486.5]
      ├─ [486.5 - 488.5]
      ├─ [488.5 - 490.5]
      ├─ [490.5 - 492.5]
      ├─ [492.5 - 494.5]
      ├─ [494.5 - 496.5]
      ├─ [496.5 - 498.5]
      ├─ [498.5 - 500.5]
      ├─ [500.5 - 502.5]
      ├─ [502.5 - 504.5]
      ├─ [504.5 - 506.5]
      ├─ [506.5 - 508.5]
      ├─ [508.5 - 510.5]
      ├─ [510.5 - 512.5]
      ├─ [512.5 - 514.5]
      ├─ [514.5 - 516.5]
      ├─ [516.5 - 518.5]
      ├─ [518.5 - 520.5]
      ├─ [520.5 - 522.5]
      ├─ [522.5 - 524.5]
      ├─ [524.5 - 526.5]
      ├─ [526.5 - 528.5]
      ├─ [528.5 - 530.5]
      ├─ [530.5 - 532.5]
      ├─ [532.5 - 534.5]
      ├─ [534.5 - 536.5]
      ├─ [536.5 - 538.5]
      ├─ [538.5 - 540.5]
      ├─ [540.5 - 542.5]
      ├─ [542.5 - 544.5]
      ├─ [544.5 - 546.5]
      ├─ [546.5 - 548.5]
      ├─ [548.5 - 550.5]
      ├─ [550.5 - 552.5]
      ├─ [552.5 - 554.5]
      ├─ [554.5 - 556.5]
      ├─ [556.5 - 558.5]
      ├─ [558.5 - 560.5]
      ├─ [560.5 - 562.5]
      ├─ [562.5 - 564.5]
      ├─ [564.5 - 566.5]
      ├─ [566.5 - 568.5]
      ├─ [568.5 - 570.5]
      ├─ [570.5 - 572.5]
      ├─ [572.5 - 574.5]
      ├─ [574.5 - 576.5]
      ├─ [576.5 - 578.5]
      ├─ [578.5 - 580.5]
      ├─ [580.5 - 582.5]
      ├─ [582.5 - 584.5]
      ├─ [584.5 - 586.5]
      ├─ [586.5 - 588.5]
      ├─ [588.5 - 590.5]
      ├─ [590.5 - 592.5]
      ├─ [592.5 - 594.5]
      ├─ [594.5 - 596.5]
      ├─ [596.5 - 598.5]
      ├─ [598.5 - 600.5]
      ├─ [600.5 - 602.5]
      ├─ [602.5 - 604.5]
      ├─ [604.5 - 606.5]
      ├─ [606.5 - 608.5]
      ├─ [608.5 - 610.5]
      ├─ [610.5 - 612.5]
      ├─ [612.5 - 614.5]
      ├─ [614.5 - 616.5]
      ├─ [616.5 - 618.5]
      ├─ [618.5 - 620.5]
      ├─ [620.5 - 622.5]
      ├─ [622.5 - 624.5]
      ├─ [624.5 - 626.5]
      ├─ [626.5 - 628.5]
      ├─ [628.5 - 630.5]
      ├─ [630.5 - 632.5]
      ├─ [632.5 - 634.5]
      ├─ [634.5 - 636.5]
      ├─ [636.5 - 638.5]
      ├─ [638.5 - 640.5]
      ├─ [640.5 - 642.5]
      ├─ [642.5 - 644.5]
      ├─ [644.5 - 646.5]
      ├─ [646.5 - 648.5]
      ├─ [648.5 - 650.5]
      ├─ [650.5 - 652.5]
      ├─ [652.5 - 654.5]
      ├─ [654.5 - 656.5]
      ├─ [656.5 - 658.5]
      ├─ [658.5 - 660.6]
      ├─ [660.6 - 662.6]
      ├─ [662.6 - 664.6]
      ├─ [664.6 - 666.6]
      ├─ [666.6 - 668.6]
      ├─ [668.6 - 670.6]
      ├─ [670.6 - 672.6]
      ├─ [672.6 - 674.6]
      ├─ [674.6 - 676.6]
      ├─ [676.6 - 678.6]
      ├─ [678.6 - 680.6]
      ├─ [680.6 - 682.6]
      ├─ [682.6 - 684.6]
      ├─ [684.6 - 686.6]
      ├─ [686.6 - 688.6]
      ├─ [688.6 - 690.6]
      ├─ [690.6 - 692.6]
      ├─ [692.6 - 694.6]
      ├─ [694.6 - 696.6]
      ├─ [696.6 - 698.6]
      ├─ [698.6 - 700.6]
      ├─ [700.6 - 702.6]
      ├─ [702.6 - 704.6]
      ├─ [704.6 - 706.6]
      ├─ [706.6 - 708.6]
      ├─ [708.6 - 710.6]
      ├─ [710.6 - 712.6]
      ├─ [712.6 - 714.6]
      ├─ [714.6 - 716.6]
      ├─ [716.6 - 718.6]
      ├─ [718.6 - 720.6]
      ├─ [720.6 - 722.6]
      ├─ [722.6 - 724.6]
      ├─ [724.6 - 726.6]
      ├─ [726.6 - 728.6]
      ├─ [728.6 - 730.6]
      ├─ [730.6 - 732.6]
      ├─ [732.6 - 734.6]
      ├─ [734.6 - 736.6]
      ├─ [736.6 - 738.6]
      ├─ [738.6 - 740.6]
      ├─ [740.6 - 742.6]
      ├─ [742.6 - 744.6]
      ├─ [744.6 - 746.6]
      ├─ [746.6 - 748.6]
      ├─ [748.6 - 750.6]
      ├─ [750.6 - 752.6]
      ├─ [752.6 - 754.6]
      ├─ [754.6 - 756.6]
      ├─ [756.6 - 758.6]
      ├─ [758.6 - 760.6]
      ├─ [760.6 - 762.6]
      ├─ [762.6 - 764.6]
      ├─ [764.6 - 766.6]
      ├─ [766.6 - 768.6]
      ├─ [768.6 - 770.6]
      ├─ [770.6 - 772.6]
      ├─ [772.6 - 774.6]
      ├─ [774.6 - 776.6]
      ├─ [776.6 - 778.6]
      ├─ [778.6 - 780.6]
      ├─ [780.6 - 782.6]
      ├─ [782.6 - 784.6]
      ├─ [784.6 - 786.6]
      ├─ [786.6 - 788.6]
      ├─ [788.6 - 790.6]
      ├─ [790.6 - 792.6]
      ├─ [792.6 - 794.6]
      ├─ [794.6 - 796.6]
      ├─ [796.6 - 798.6]
      ├─ [798.6 - 800.6]
      ├─ [800.6 - 802.6]
      ├─ [802.6 - 804.6]
      ├─ [804.6 - 806.6]
      ├─ [806.6 - 808.6]
      ├─ [808.6 - 810.6]
      ├─ [810.6 - 812.6]
      ├─ [812.6 - 814.6]
      ├─ [814.6 - 816.6]
      ├─ [816.6 - 818.6]
      ├─ [818.6 - 820.6]
      ├─ [820.6 - 822.6]
      ├─ [822.6 - 824.6]
      ├─ [824.6 - 826.6]
      ├─ [826.6 - 828.6]
      ├─ [828.6 - 830.6]
      ├─ [830.6 - 832.6]
      ├─ [832.6 - 834.6]
      ├─ [834.6 - 836.6]
      ├─ [836.6 - 838.6]
      ├─ [838.6 - 840.6]
      ├─ [840.6 - 842.6]
      ├─ [842.6 - 844.6]
      ├─ [844.6 - 846.6]
      ├─ [846.6 - 848.6]
      ├─ [848.6 - 850.6]
      ├─ [850.6 - 852.6]
      ├─ [852.6 - 854.6]
      ├─ [854.6 - 856.6]
      ├─ [856.6 - 858.6]
      ├─ [858.6 - 860.6]
      ├─ [860.6 - 862.6]
      ├─ [862.6 - 864.6]
      ├─ [864.6 - 866.6]
      ├─ [866.6 - 868.6]
      ├─ [868.6 - 870.6]
      ├─ [870.6 - 872.6]
      ├─ [872.6 - 874.6]
      ├─ [874.6 - 876.6]
      ├─ [876.6 - 878.6]
      ├─ [878.6 - 880.7]
      ├─ [880.7 - 882.7]
      ├─ [882.7 - 884.7]
      ├─ [884.7 - 886.7]
      ├─ [886.7 - 888.7]
      ├─ [888.7 - 890.7]
      ├─ [890.7 - 892.7]
      ├─ [892.7 - 894.7]
      ├─ [894.7 - 896.7]
      ├─ [896.7 - 898.7]
      ├─ [898.7 - 900.7]
      ├─ [900.7 - 902.7]
      ├─ [902.7 - 904.7]
      ├─ [904.7 - 906.7]
      ├─ [906.7 - 908.7]
      ├─ [908.7 - 910.7]
      ├─ [910.7 - 912.7]
      ├─ [912.7 - 914.7]
      ├─ [914.7 - 916.7]
      ├─ [916.7 - 918.7]
      ├─ [918.7 - 920.7]
      ├─ [920.7 - 922.7]
      ├─ [922.7 - 924.7]
      ├─ [924.7 - 926.7]
      ├─ [926.7 - 928.7]
      ├─ [928.7 - 930.7]
      ├─ [930.7 - 932.7]
      ├─ [932.7 - 934.7]
      ├─ [934.7 - 936.7]
      ├─ [936.7 - 938.7]
      ├─ [938.7 - 940.7]
      ├─ [940.7 - 942.7]
      ├─ [942.7 - 944.7]
      ├─ [944.7 - 946.7]
      ├─ [946.7 - 948.7]
      ├─ [948.7 - 950.7]
      ├─ [950.7 - 952.7]
      ├─ [952.7 - 954.7]
      ├─ [954.7 - 956.7]
      ├─ [956.7 - 958.7]
      ├─ [958.7 - 960.7]
      ├─ [960.7 - 962.7]
      ├─ [962.7 - 964.7]
      ├─ [964.7 - 966.7]
      ├─ [966.7 - 968.7]
      ├─ [968.7 - 970.7]
      ├─ [970.7 - 972.7]
      ├─ [972.7 - 974.7]
      ├─ [974.7 - 976.7]
      ├─ [976.7 - 978.7]
      └─ [978.7 - 980.7]

Run: 20230809_AST1_EVO5_ZY_Hela_SCP_EvoCHIP_10Cells_40SPD_2Th3ms_04.raw
   ├─ Vendor: Thermo
   ├─ File: 20230809_AST1_EVO5_ZY_Hela_SCP_EvoCHIP_10Cells_40SPD_2Th3ms_04
   ├─ Path: "L:\ZY\SingleCellProteomics\Raw\Astral_SCP\EvoCHIP\20230809_AST1_EVO5_ZY_Hela_SCP_EvoCHIP_10Cells_40SPD_2Th3ms_04.raw"
   ├─ Condition: 10Cells_2Th
   ├─ Replicate: 4
   ├─ HTRMS Version: 18.0.230526.50606
   ├─ Protein Databases Used
   │  ├─ contaminants_for_Spectronaut
   │  │  ├─ Protein Entries: 246
   │  │  ├─ Original File: contaminants_for_Spectronaut.fasta
   │  │  ├─ Date Created: 13-August-2020 09:32:23 UTC+0
   │  │  ├─ Date Modified: 16-August-2023 05:41:30 UTC+0
   │  │  └─ Parsing Rule: WormPep FASTA
   │  └─ UP000005640_9606_2022
   │     ├─ Protein Entries: 20,598
   │     ├─ Original File: UP000005640_9606.fasta
   │     ├─ Date Created: 12-January-2023 11:12:11 UTC+0
   │     ├─ Date Modified: 16-August-2023 05:41:30 UTC+0
   │     └─ Parsing Rule: UniProt FASTA
   └─ MS2 Method
      ├─ [380.4 - 382.4]
      ├─ [382.4 - 384.4]
      ├─ [384.4 - 386.4]
      ├─ [386.4 - 388.4]
      ├─ [388.4 - 390.4]
      ├─ [390.4 - 392.4]
      ├─ [392.4 - 394.4]
      ├─ [394.4 - 396.4]
      ├─ [396.4 - 398.4]
      ├─ [398.4 - 400.4]
      ├─ [400.4 - 402.4]
      ├─ [402.4 - 404.4]
      ├─ [404.4 - 406.4]
      ├─ [406.4 - 408.4]
      ├─ [408.4 - 410.4]
      ├─ [410.4 - 412.4]
      ├─ [412.4 - 414.4]
      ├─ [414.4 - 416.4]
      ├─ [416.4 - 418.4]
      ├─ [418.4 - 420.4]
      ├─ [420.4 - 422.4]
      ├─ [422.4 - 424.4]
      ├─ [424.4 - 426.4]
      ├─ [426.4 - 428.4]
      ├─ [428.4 - 430.4]
      ├─ [430.4 - 432.4]
      ├─ [432.4 - 434.4]
      ├─ [434.4 - 436.4]
      ├─ [436.4 - 438.4]
      ├─ [438.4 - 440.5]
      ├─ [440.5 - 442.5]
      ├─ [442.5 - 444.5]
      ├─ [444.5 - 446.5]
      ├─ [446.5 - 448.5]
      ├─ [448.5 - 450.5]
      ├─ [450.5 - 452.5]
      ├─ [452.5 - 454.5]
      ├─ [454.5 - 456.5]
      ├─ [456.5 - 458.5]
      ├─ [458.5 - 460.5]
      ├─ [460.5 - 462.5]
      ├─ [462.5 - 464.5]
      ├─ [464.5 - 466.5]
      ├─ [466.5 - 468.5]
      ├─ [468.5 - 470.5]
      ├─ [470.5 - 472.5]
      ├─ [472.5 - 474.5]
      ├─ [474.5 - 476.5]
      ├─ [476.5 - 478.5]
      ├─ [478.5 - 480.5]
      ├─ [480.5 - 482.5]
      ├─ [482.5 - 484.5]
      ├─ [484.5 - 486.5]
      ├─ [486.5 - 488.5]
      ├─ [488.5 - 490.5]
      ├─ [490.5 - 492.5]
      ├─ [492.5 - 494.5]
      ├─ [494.5 - 496.5]
      ├─ [496.5 - 498.5]
      ├─ [498.5 - 500.5]
      ├─ [500.5 - 502.5]
      ├─ [502.5 - 504.5]
      ├─ [504.5 - 506.5]
      ├─ [506.5 - 508.5]
      ├─ [508.5 - 510.5]
      ├─ [510.5 - 512.5]
      ├─ [512.5 - 514.5]
      ├─ [514.5 - 516.5]
      ├─ [516.5 - 518.5]
      ├─ [518.5 - 520.5]
      ├─ [520.5 - 522.5]
      ├─ [522.5 - 524.5]
      ├─ [524.5 - 526.5]
      ├─ [526.5 - 528.5]
      ├─ [528.5 - 530.5]
      ├─ [530.5 - 532.5]
      ├─ [532.5 - 534.5]
      ├─ [534.5 - 536.5]
      ├─ [536.5 - 538.5]
      ├─ [538.5 - 540.5]
      ├─ [540.5 - 542.5]
      ├─ [542.5 - 544.5]
      ├─ [544.5 - 546.5]
      ├─ [546.5 - 548.5]
      ├─ [548.5 - 550.5]
      ├─ [550.5 - 552.5]
      ├─ [552.5 - 554.5]
      ├─ [554.5 - 556.5]
      ├─ [556.5 - 558.5]
      ├─ [558.5 - 560.5]
      ├─ [560.5 - 562.5]
      ├─ [562.5 - 564.5]
      ├─ [564.5 - 566.5]
      ├─ [566.5 - 568.5]
      ├─ [568.5 - 570.5]
      ├─ [570.5 - 572.5]
      ├─ [572.5 - 574.5]
      ├─ [574.5 - 576.5]
      ├─ [576.5 - 578.5]
      ├─ [578.5 - 580.5]
      ├─ [580.5 - 582.5]
      ├─ [582.5 - 584.5]
      ├─ [584.5 - 586.5]
      ├─ [586.5 - 588.5]
      ├─ [588.5 - 590.5]
      ├─ [590.5 - 592.5]
      ├─ [592.5 - 594.5]
      ├─ [594.5 - 596.5]
      ├─ [596.5 - 598.5]
      ├─ [598.5 - 600.5]
      ├─ [600.5 - 602.5]
      ├─ [602.5 - 604.5]
      ├─ [604.5 - 606.5]
      ├─ [606.5 - 608.5]
      ├─ [608.5 - 610.5]
      ├─ [610.5 - 612.5]
      ├─ [612.5 - 614.5]
      ├─ [614.5 - 616.5]
      ├─ [616.5 - 618.5]
      ├─ [618.5 - 620.5]
      ├─ [620.5 - 622.5]
      ├─ [622.5 - 624.5]
      ├─ [624.5 - 626.5]
      ├─ [626.5 - 628.5]
      ├─ [628.5 - 630.5]
      ├─ [630.5 - 632.5]
      ├─ [632.5 - 634.5]
      ├─ [634.5 - 636.5]
      ├─ [636.5 - 638.5]
      ├─ [638.5 - 640.5]
      ├─ [640.5 - 642.5]
      ├─ [642.5 - 644.5]
      ├─ [644.5 - 646.5]
      ├─ [646.5 - 648.5]
      ├─ [648.5 - 650.5]
      ├─ [650.5 - 652.5]
      ├─ [652.5 - 654.5]
      ├─ [654.5 - 656.5]
      ├─ [656.5 - 658.5]
      ├─ [658.5 - 660.6]
      ├─ [660.6 - 662.6]
      ├─ [662.6 - 664.6]
      ├─ [664.6 - 666.6]
      ├─ [666.6 - 668.6]
      ├─ [668.6 - 670.6]
      ├─ [670.6 - 672.6]
      ├─ [672.6 - 674.6]
      ├─ [674.6 - 676.6]
      ├─ [676.6 - 678.6]
      ├─ [678.6 - 680.6]
      ├─ [680.6 - 682.6]
      ├─ [682.6 - 684.6]
      ├─ [684.6 - 686.6]
      ├─ [686.6 - 688.6]
      ├─ [688.6 - 690.6]
      ├─ [690.6 - 692.6]
      ├─ [692.6 - 694.6]
      ├─ [694.6 - 696.6]
      ├─ [696.6 - 698.6]
      ├─ [698.6 - 700.6]
      ├─ [700.6 - 702.6]
      ├─ [702.6 - 704.6]
      ├─ [704.6 - 706.6]
      ├─ [706.6 - 708.6]
      ├─ [708.6 - 710.6]
      ├─ [710.6 - 712.6]
      ├─ [712.6 - 714.6]
      ├─ [714.6 - 716.6]
      ├─ [716.6 - 718.6]
      ├─ [718.6 - 720.6]
      ├─ [720.6 - 722.6]
      ├─ [722.6 - 724.6]
      ├─ [724.6 - 726.6]
      ├─ [726.6 - 728.6]
      ├─ [728.6 - 730.6]
      ├─ [730.6 - 732.6]
      ├─ [732.6 - 734.6]
      ├─ [734.6 - 736.6]
      ├─ [736.6 - 738.6]
      ├─ [738.6 - 740.6]
      ├─ [740.6 - 742.6]
      ├─ [742.6 - 744.6]
      ├─ [744.6 - 746.6]
      ├─ [746.6 - 748.6]
      ├─ [748.6 - 750.6]
      ├─ [750.6 - 752.6]
      ├─ [752.6 - 754.6]
      ├─ [754.6 - 756.6]
      ├─ [756.6 - 758.6]
      ├─ [758.6 - 760.6]
      ├─ [760.6 - 762.6]
      ├─ [762.6 - 764.6]
      ├─ [764.6 - 766.6]
      ├─ [766.6 - 768.6]
      ├─ [768.6 - 770.6]
      ├─ [770.6 - 772.6]
      ├─ [772.6 - 774.6]
      ├─ [774.6 - 776.6]
      ├─ [776.6 - 778.6]
      ├─ [778.6 - 780.6]
      ├─ [780.6 - 782.6]
      ├─ [782.6 - 784.6]
      ├─ [784.6 - 786.6]
      ├─ [786.6 - 788.6]
      ├─ [788.6 - 790.6]
      ├─ [790.6 - 792.6]
      ├─ [792.6 - 794.6]
      ├─ [794.6 - 796.6]
      ├─ [796.6 - 798.6]
      ├─ [798.6 - 800.6]
      ├─ [800.6 - 802.6]
      ├─ [802.6 - 804.6]
      ├─ [804.6 - 806.6]
      ├─ [806.6 - 808.6]
      ├─ [808.6 - 810.6]
      ├─ [810.6 - 812.6]
      ├─ [812.6 - 814.6]
      ├─ [814.6 - 816.6]
      ├─ [816.6 - 818.6]
      ├─ [818.6 - 820.6]
      ├─ [820.6 - 822.6]
      ├─ [822.6 - 824.6]
      ├─ [824.6 - 826.6]
      ├─ [826.6 - 828.6]
      ├─ [828.6 - 830.6]
      ├─ [830.6 - 832.6]
      ├─ [832.6 - 834.6]
      ├─ [834.6 - 836.6]
      ├─ [836.6 - 838.6]
      ├─ [838.6 - 840.6]
      ├─ [840.6 - 842.6]
      ├─ [842.6 - 844.6]
      ├─ [844.6 - 846.6]
      ├─ [846.6 - 848.6]
      ├─ [848.6 - 850.6]
      ├─ [850.6 - 852.6]
      ├─ [852.6 - 854.6]
      ├─ [854.6 - 856.6]
      ├─ [856.6 - 858.6]
      ├─ [858.6 - 860.6]
      ├─ [860.6 - 862.6]
      ├─ [862.6 - 864.6]
      ├─ [864.6 - 866.6]
      ├─ [866.6 - 868.6]
      ├─ [868.6 - 870.6]
      ├─ [870.6 - 872.6]
      ├─ [872.6 - 874.6]
      ├─ [874.6 - 876.6]
      ├─ [876.6 - 878.6]
      ├─ [878.6 - 880.7]
      ├─ [880.7 - 882.7]
      ├─ [882.7 - 884.7]
      ├─ [884.7 - 886.7]
      ├─ [886.7 - 888.7]
      ├─ [888.7 - 890.7]
      ├─ [890.7 - 892.7]
      ├─ [892.7 - 894.7]
      ├─ [894.7 - 896.7]
      ├─ [896.7 - 898.7]
      ├─ [898.7 - 900.7]
      ├─ [900.7 - 902.7]
      ├─ [902.7 - 904.7]
      ├─ [904.7 - 906.7]
      ├─ [906.7 - 908.7]
      ├─ [908.7 - 910.7]
      ├─ [910.7 - 912.7]
      ├─ [912.7 - 914.7]
      ├─ [914.7 - 916.7]
      ├─ [916.7 - 918.7]
      ├─ [918.7 - 920.7]
      ├─ [920.7 - 922.7]
      ├─ [922.7 - 924.7]
      ├─ [924.7 - 926.7]
      ├─ [926.7 - 928.7]
      ├─ [928.7 - 930.7]
      ├─ [930.7 - 932.7]
      ├─ [932.7 - 934.7]
      ├─ [934.7 - 936.7]
      ├─ [936.7 - 938.7]
      ├─ [938.7 - 940.7]
      ├─ [940.7 - 942.7]
      ├─ [942.7 - 944.7]
      ├─ [944.7 - 946.7]
      ├─ [946.7 - 948.7]
      ├─ [948.7 - 950.7]
      ├─ [950.7 - 952.7]
      ├─ [952.7 - 954.7]
      ├─ [954.7 - 956.7]
      ├─ [956.7 - 958.7]
      ├─ [958.7 - 960.7]
      ├─ [960.7 - 962.7]
      ├─ [962.7 - 964.7]
      ├─ [964.7 - 966.7]
      ├─ [966.7 - 968.7]
      ├─ [968.7 - 970.7]
      ├─ [970.7 - 972.7]
      ├─ [972.7 - 974.7]
      ├─ [974.7 - 976.7]
      ├─ [976.7 - 978.7]
      └─ [978.7 - 980.7]

Run: 20230809_AST1_EVO5_ZY_Hela_SCP_EvoCHIP_10Cells_40SPD_4Th6ms_01.raw
   ├─ Vendor: Thermo
   ├─ File: 20230809_AST1_EVO5_ZY_Hela_SCP_EvoCHIP_10Cells_40SPD_4Th6ms_01
   ├─ Path: "L:\ZY\SingleCellProteomics\Raw\Astral_SCP\EvoCHIP\20230809_AST1_EVO5_ZY_Hela_SCP_EvoCHIP_10Cells_40SPD_4Th6ms_01.raw"
   ├─ Condition: 10Cells_4Th
   ├─ Replicate: 1
   ├─ HTRMS Version: 18.0.230526.50606
   ├─ Protein Databases Used
   │  ├─ contaminants_for_Spectronaut
   │  │  ├─ Protein Entries: 246
   │  │  ├─ Original File: contaminants_for_Spectronaut.fasta
   │  │  ├─ Date Created: 13-August-2020 09:32:23 UTC+0
   │  │  ├─ Date Modified: 16-August-2023 05:41:30 UTC+0
   │  │  └─ Parsing Rule: WormPep FASTA
   │  └─ UP000005640_9606_2022
   │     ├─ Protein Entries: 20,598
   │     ├─ Original File: UP000005640_9606.fasta
   │     ├─ Date Created: 12-January-2023 11:12:11 UTC+0
   │     ├─ Date Modified: 16-August-2023 05:41:30 UTC+0
   │     └─ Parsing Rule: UniProt FASTA
   └─ MS2 Method
      ├─ [380.4 - 384.4]
      ├─ [384.4 - 388.4]
      ├─ [388.4 - 392.4]
      ├─ [392.4 - 396.4]
      ├─ [396.4 - 400.4]
      ├─ [400.4 - 404.4]
      ├─ [404.4 - 408.4]
      ├─ [408.4 - 412.4]
      ├─ [412.4 - 416.4]
      ├─ [416.4 - 420.4]
      ├─ [420.4 - 424.4]
      ├─ [424.4 - 428.4]
      ├─ [428.4 - 432.4]
      ├─ [432.4 - 436.4]
      ├─ [436.4 - 440.5]
      ├─ [440.5 - 444.5]
      ├─ [444.5 - 448.5]
      ├─ [448.5 - 452.5]
      ├─ [452.5 - 456.5]
      ├─ [456.5 - 460.5]
      ├─ [460.5 - 464.5]
      ├─ [464.5 - 468.5]
      ├─ [468.5 - 472.5]
      ├─ [472.5 - 476.5]
      ├─ [476.5 - 480.5]
      ├─ [480.5 - 484.5]
      ├─ [484.5 - 488.5]
      ├─ [488.5 - 492.5]
      ├─ [492.5 - 496.5]
      ├─ [496.5 - 500.5]
      ├─ [500.5 - 504.5]
      ├─ [504.5 - 508.5]
      ├─ [508.5 - 512.5]
      ├─ [512.5 - 516.5]
      ├─ [516.5 - 520.5]
      ├─ [520.5 - 524.5]
      ├─ [524.5 - 528.5]
      ├─ [528.5 - 532.5]
      ├─ [532.5 - 536.5]
      ├─ [536.5 - 540.5]
      ├─ [540.5 - 544.5]
      ├─ [544.5 - 548.5]
      ├─ [548.5 - 552.5]
      ├─ [552.5 - 556.5]
      ├─ [556.5 - 560.5]
      ├─ [560.5 - 564.5]
      ├─ [564.5 - 568.5]
      ├─ [568.5 - 572.5]
      ├─ [572.5 - 576.5]
      ├─ [576.5 - 580.5]
      ├─ [580.5 - 584.5]
      ├─ [584.5 - 588.5]
      ├─ [588.5 - 592.5]
      ├─ [592.5 - 596.5]
      ├─ [596.5 - 600.5]
      ├─ [600.5 - 604.5]
      ├─ [604.5 - 608.5]
      ├─ [608.5 - 612.5]
      ├─ [612.5 - 616.5]
      ├─ [616.5 - 620.5]
      ├─ [620.5 - 624.5]
      ├─ [624.5 - 628.5]
      ├─ [628.5 - 632.5]
      ├─ [632.5 - 636.5]
      ├─ [636.5 - 640.5]
      ├─ [640.5 - 644.5]
      ├─ [644.5 - 648.5]
      ├─ [648.5 - 652.5]
      ├─ [652.5 - 656.5]
      ├─ [656.5 - 660.6]
      ├─ [660.6 - 664.6]
      ├─ [664.6 - 668.6]
      ├─ [668.6 - 672.6]
      ├─ [672.6 - 676.6]
      ├─ [676.6 - 680.6]
      ├─ [680.6 - 684.6]
      ├─ [684.6 - 688.6]
      ├─ [688.6 - 692.6]
      ├─ [692.6 - 696.6]
      ├─ [696.6 - 700.6]
      ├─ [700.6 - 704.6]
      ├─ [704.6 - 708.6]
      ├─ [708.6 - 712.6]
      ├─ [712.6 - 716.6]
      ├─ [716.6 - 720.6]
      ├─ [720.6 - 724.6]
      ├─ [724.6 - 728.6]
      ├─ [728.6 - 732.6]
      ├─ [732.6 - 736.6]
      ├─ [736.6 - 740.6]
      ├─ [740.6 - 744.6]
      ├─ [744.6 - 748.6]
      ├─ [748.6 - 752.6]
      ├─ [752.6 - 756.6]
      ├─ [756.6 - 760.6]
      ├─ [760.6 - 764.6]
      ├─ [764.6 - 768.6]
      ├─ [768.6 - 772.6]
      ├─ [772.6 - 776.6]
      ├─ [776.6 - 780.6]
      ├─ [780.6 - 784.6]
      ├─ [784.6 - 788.6]
      ├─ [788.6 - 792.6]
      ├─ [792.6 - 796.6]
      ├─ [796.6 - 800.6]
      ├─ [800.6 - 804.6]
      ├─ [804.6 - 808.6]
      ├─ [808.6 - 812.6]
      ├─ [812.6 - 816.6]
      ├─ [816.6 - 820.6]
      ├─ [820.6 - 824.6]
      ├─ [824.6 - 828.6]
      ├─ [828.6 - 832.6]
      ├─ [832.6 - 836.6]
      ├─ [836.6 - 840.6]
      ├─ [840.6 - 844.6]
      ├─ [844.6 - 848.6]
      ├─ [848.6 - 852.6]
      ├─ [852.6 - 856.6]
      ├─ [856.6 - 860.6]
      ├─ [860.6 - 864.6]
      ├─ [864.6 - 868.6]
      ├─ [868.6 - 872.6]
      ├─ [872.6 - 876.6]
      ├─ [876.6 - 880.7]
      ├─ [880.7 - 884.7]
      ├─ [884.7 - 888.7]
      ├─ [888.7 - 892.7]
      ├─ [892.7 - 896.7]
      ├─ [896.7 - 900.7]
      ├─ [900.7 - 904.7]
      ├─ [904.7 - 908.7]
      ├─ [908.7 - 912.7]
      ├─ [912.7 - 916.7]
      ├─ [916.7 - 920.7]
      ├─ [920.7 - 924.7]
      ├─ [924.7 - 928.7]
      ├─ [928.7 - 932.7]
      ├─ [932.7 - 936.7]
      ├─ [936.7 - 940.7]
      ├─ [940.7 - 944.7]
      ├─ [944.7 - 948.7]
      ├─ [948.7 - 952.7]
      ├─ [952.7 - 956.7]
      ├─ [956.7 - 960.7]
      ├─ [960.7 - 964.7]
      ├─ [964.7 - 968.7]
      ├─ [968.7 - 972.7]
      ├─ [972.7 - 976.7]
      └─ [976.7 - 980.7]

Run: 20230809_AST1_EVO5_ZY_Hela_SCP_EvoCHIP_10Cells_40SPD_4Th6ms_02.raw
   ├─ Vendor: Thermo
   ├─ File: 20230809_AST1_EVO5_ZY_Hela_SCP_EvoCHIP_10Cells_40SPD_4Th6ms_02
   ├─ Path: "L:\ZY\SingleCellProteomics\Raw\Astral_SCP\EvoCHIP\20230809_AST1_EVO5_ZY_Hela_SCP_EvoCHIP_10Cells_40SPD_4Th6ms_02.raw"
   ├─ Condition: 10Cells_4Th
   ├─ Replicate: 2
   ├─ HTRMS Version: 18.0.230526.50606
   ├─ Protein Databases Used
   │  ├─ contaminants_for_Spectronaut
   │  │  ├─ Protein Entries: 246
   │  │  ├─ Original File: contaminants_for_Spectronaut.fasta
   │  │  ├─ Date Created: 13-August-2020 09:32:23 UTC+0
   │  │  ├─ Date Modified: 16-August-2023 05:41:30 UTC+0
   │  │  └─ Parsing Rule: WormPep FASTA
   │  └─ UP000005640_9606_2022
   │     ├─ Protein Entries: 20,598
   │     ├─ Original File: UP000005640_9606.fasta
   │     ├─ Date Created: 12-January-2023 11:12:11 UTC+0
   │     ├─ Date Modified: 16-August-2023 05:41:30 UTC+0
   │     └─ Parsing Rule: UniProt FASTA
   └─ MS2 Method
      ├─ [380.4 - 384.4]
      ├─ [384.4 - 388.4]
      ├─ [388.4 - 392.4]
      ├─ [392.4 - 396.4]
      ├─ [396.4 - 400.4]
      ├─ [400.4 - 404.4]
      ├─ [404.4 - 408.4]
      ├─ [408.4 - 412.4]
      ├─ [412.4 - 416.4]
      ├─ [416.4 - 420.4]
      ├─ [420.4 - 424.4]
      ├─ [424.4 - 428.4]
      ├─ [428.4 - 432.4]
      ├─ [432.4 - 436.4]
      ├─ [436.4 - 440.5]
      ├─ [440.5 - 444.5]
      ├─ [444.5 - 448.5]
      ├─ [448.5 - 452.5]
      ├─ [452.5 - 456.5]
      ├─ [456.5 - 460.5]
      ├─ [460.5 - 464.5]
      ├─ [464.5 - 468.5]
      ├─ [468.5 - 472.5]
      ├─ [472.5 - 476.5]
      ├─ [476.5 - 480.5]
      ├─ [480.5 - 484.5]
      ├─ [484.5 - 488.5]
      ├─ [488.5 - 492.5]
      ├─ [492.5 - 496.5]
      ├─ [496.5 - 500.5]
      ├─ [500.5 - 504.5]
      ├─ [504.5 - 508.5]
      ├─ [508.5 - 512.5]
      ├─ [512.5 - 516.5]
      ├─ [516.5 - 520.5]
      ├─ [520.5 - 524.5]
      ├─ [524.5 - 528.5]
      ├─ [528.5 - 532.5]
      ├─ [532.5 - 536.5]
      ├─ [536.5 - 540.5]
      ├─ [540.5 - 544.5]
      ├─ [544.5 - 548.5]
      ├─ [548.5 - 552.5]
      ├─ [552.5 - 556.5]
      ├─ [556.5 - 560.5]
      ├─ [560.5 - 564.5]
      ├─ [564.5 - 568.5]
      ├─ [568.5 - 572.5]
      ├─ [572.5 - 576.5]
      ├─ [576.5 - 580.5]
      ├─ [580.5 - 584.5]
      ├─ [584.5 - 588.5]
      ├─ [588.5 - 592.5]
      ├─ [592.5 - 596.5]
      ├─ [596.5 - 600.5]
      ├─ [600.5 - 604.5]
      ├─ [604.5 - 608.5]
      ├─ [608.5 - 612.5]
      ├─ [612.5 - 616.5]
      ├─ [616.5 - 620.5]
      ├─ [620.5 - 624.5]
      ├─ [624.5 - 628.5]
      ├─ [628.5 - 632.5]
      ├─ [632.5 - 636.5]
      ├─ [636.5 - 640.5]
      ├─ [640.5 - 644.5]
      ├─ [644.5 - 648.5]
      ├─ [648.5 - 652.5]
      ├─ [652.5 - 656.5]
      ├─ [656.5 - 660.6]
      ├─ [660.6 - 664.6]
      ├─ [664.6 - 668.6]
      ├─ [668.6 - 672.6]
      ├─ [672.6 - 676.6]
      ├─ [676.6 - 680.6]
      ├─ [680.6 - 684.6]
      ├─ [684.6 - 688.6]
      ├─ [688.6 - 692.6]
      ├─ [692.6 - 696.6]
      ├─ [696.6 - 700.6]
      ├─ [700.6 - 704.6]
      ├─ [704.6 - 708.6]
      ├─ [708.6 - 712.6]
      ├─ [712.6 - 716.6]
      ├─ [716.6 - 720.6]
      ├─ [720.6 - 724.6]
      ├─ [724.6 - 728.6]
      ├─ [728.6 - 732.6]
      ├─ [732.6 - 736.6]
      ├─ [736.6 - 740.6]
      ├─ [740.6 - 744.6]
      ├─ [744.6 - 748.6]
      ├─ [748.6 - 752.6]
      ├─ [752.6 - 756.6]
      ├─ [756.6 - 760.6]
      ├─ [760.6 - 764.6]
      ├─ [764.6 - 768.6]
      ├─ [768.6 - 772.6]
      ├─ [772.6 - 776.6]
      ├─ [776.6 - 780.6]
      ├─ [780.6 - 784.6]
      ├─ [784.6 - 788.6]
      ├─ [788.6 - 792.6]
      ├─ [792.6 - 796.6]
      ├─ [796.6 - 800.6]
      ├─ [800.6 - 804.6]
      ├─ [804.6 - 808.6]
      ├─ [808.6 - 812.6]
      ├─ [812.6 - 816.6]
      ├─ [816.6 - 820.6]
      ├─ [820.6 - 824.6]
      ├─ [824.6 - 828.6]
      ├─ [828.6 - 832.6]
      ├─ [832.6 - 836.6]
      ├─ [836.6 - 840.6]
      ├─ [840.6 - 844.6]
      ├─ [844.6 - 848.6]
      ├─ [848.6 - 852.6]
      ├─ [852.6 - 856.6]
      ├─ [856.6 - 860.6]
      ├─ [860.6 - 864.6]
      ├─ [864.6 - 868.6]
      ├─ [868.6 - 872.6]
      ├─ [872.6 - 876.6]
      ├─ [876.6 - 880.7]
      ├─ [880.7 - 884.7]
      ├─ [884.7 - 888.7]
      ├─ [888.7 - 892.7]
      ├─ [892.7 - 896.7]
      ├─ [896.7 - 900.7]
      ├─ [900.7 - 904.7]
      ├─ [904.7 - 908.7]
      ├─ [908.7 - 912.7]
      ├─ [912.7 - 916.7]
      ├─ [916.7 - 920.7]
      ├─ [920.7 - 924.7]
      ├─ [924.7 - 928.7]
      ├─ [928.7 - 932.7]
      ├─ [932.7 - 936.7]
      ├─ [936.7 - 940.7]
      ├─ [940.7 - 944.7]
      ├─ [944.7 - 948.7]
      ├─ [948.7 - 952.7]
      ├─ [952.7 - 956.7]
      ├─ [956.7 - 960.7]
      ├─ [960.7 - 964.7]
      ├─ [964.7 - 968.7]
      ├─ [968.7 - 972.7]
      ├─ [972.7 - 976.7]
      └─ [976.7 - 980.7]

Run: 20230809_AST1_EVO5_ZY_Hela_SCP_EvoCHIP_10Cells_40SPD_4Th6ms_03.raw
   ├─ Vendor: Thermo
   ├─ File: 20230809_AST1_EVO5_ZY_Hela_SCP_EvoCHIP_10Cells_40SPD_4Th6ms_03
   ├─ Path: "L:\ZY\SingleCellProteomics\Raw\Astral_SCP\EvoCHIP\20230809_AST1_EVO5_ZY_Hela_SCP_EvoCHIP_10Cells_40SPD_4Th6ms_03.raw"
   ├─ Condition: 10Cells_4Th
   ├─ Replicate: 3
   ├─ HTRMS Version: 18.0.230526.50606
   ├─ Protein Databases Used
   │  ├─ contaminants_for_Spectronaut
   │  │  ├─ Protein Entries: 246
   │  │  ├─ Original File: contaminants_for_Spectronaut.fasta
   │  │  ├─ Date Created: 13-August-2020 09:32:23 UTC+0
   │  │  ├─ Date Modified: 16-August-2023 05:41:30 UTC+0
   │  │  └─ Parsing Rule: WormPep FASTA
   │  └─ UP000005640_9606_2022
   │     ├─ Protein Entries: 20,598
   │     ├─ Original File: UP000005640_9606.fasta
   │     ├─ Date Created: 12-January-2023 11:12:11 UTC+0
   │     ├─ Date Modified: 16-August-2023 05:41:30 UTC+0
   │     └─ Parsing Rule: UniProt FASTA
   └─ MS2 Method
      ├─ [380.4 - 384.4]
      ├─ [384.4 - 388.4]
      ├─ [388.4 - 392.4]
      ├─ [392.4 - 396.4]
      ├─ [396.4 - 400.4]
      ├─ [400.4 - 404.4]
      ├─ [404.4 - 408.4]
      ├─ [408.4 - 412.4]
      ├─ [412.4 - 416.4]
      ├─ [416.4 - 420.4]
      ├─ [420.4 - 424.4]
      ├─ [424.4 - 428.4]
      ├─ [428.4 - 432.4]
      ├─ [432.4 - 436.4]
      ├─ [436.4 - 440.5]
      ├─ [440.5 - 444.5]
      ├─ [444.5 - 448.5]
      ├─ [448.5 - 452.5]
      ├─ [452.5 - 456.5]
      ├─ [456.5 - 460.5]
      ├─ [460.5 - 464.5]
      ├─ [464.5 - 468.5]
      ├─ [468.5 - 472.5]
      ├─ [472.5 - 476.5]
      ├─ [476.5 - 480.5]
      ├─ [480.5 - 484.5]
      ├─ [484.5 - 488.5]
      ├─ [488.5 - 492.5]
      ├─ [492.5 - 496.5]
      ├─ [496.5 - 500.5]
      ├─ [500.5 - 504.5]
      ├─ [504.5 - 508.5]
      ├─ [508.5 - 512.5]
      ├─ [512.5 - 516.5]
      ├─ [516.5 - 520.5]
      ├─ [520.5 - 524.5]
      ├─ [524.5 - 528.5]
      ├─ [528.5 - 532.5]
      ├─ [532.5 - 536.5]
      ├─ [536.5 - 540.5]
      ├─ [540.5 - 544.5]
      ├─ [544.5 - 548.5]
      ├─ [548.5 - 552.5]
      ├─ [552.5 - 556.5]
      ├─ [556.5 - 560.5]
      ├─ [560.5 - 564.5]
      ├─ [564.5 - 568.5]
      ├─ [568.5 - 572.5]
      ├─ [572.5 - 576.5]
      ├─ [576.5 - 580.5]
      ├─ [580.5 - 584.5]
      ├─ [584.5 - 588.5]
      ├─ [588.5 - 592.5]
      ├─ [592.5 - 596.5]
      ├─ [596.5 - 600.5]
      ├─ [600.5 - 604.5]
      ├─ [604.5 - 608.5]
      ├─ [608.5 - 612.5]
      ├─ [612.5 - 616.5]
      ├─ [616.5 - 620.5]
      ├─ [620.5 - 624.5]
      ├─ [624.5 - 628.5]
      ├─ [628.5 - 632.5]
      ├─ [632.5 - 636.5]
      ├─ [636.5 - 640.5]
      ├─ [640.5 - 644.5]
      ├─ [644.5 - 648.5]
      ├─ [648.5 - 652.5]
      ├─ [652.5 - 656.5]
      ├─ [656.5 - 660.6]
      ├─ [660.6 - 664.6]
      ├─ [664.6 - 668.6]
      ├─ [668.6 - 672.6]
      ├─ [672.6 - 676.6]
      ├─ [676.6 - 680.6]
      ├─ [680.6 - 684.6]
      ├─ [684.6 - 688.6]
      ├─ [688.6 - 692.6]
      ├─ [692.6 - 696.6]
      ├─ [696.6 - 700.6]
      ├─ [700.6 - 704.6]
      ├─ [704.6 - 708.6]
      ├─ [708.6 - 712.6]
      ├─ [712.6 - 716.6]
      ├─ [716.6 - 720.6]
      ├─ [720.6 - 724.6]
      ├─ [724.6 - 728.6]
      ├─ [728.6 - 732.6]
      ├─ [732.6 - 736.6]
      ├─ [736.6 - 740.6]
      ├─ [740.6 - 744.6]
      ├─ [744.6 - 748.6]
      ├─ [748.6 - 752.6]
      ├─ [752.6 - 756.6]
      ├─ [756.6 - 760.6]
      ├─ [760.6 - 764.6]
      ├─ [764.6 - 768.6]
      ├─ [768.6 - 772.6]
      ├─ [772.6 - 776.6]
      ├─ [776.6 - 780.6]
      ├─ [780.6 - 784.6]
      ├─ [784.6 - 788.6]
      ├─ [788.6 - 792.6]
      ├─ [792.6 - 796.6]
      ├─ [796.6 - 800.6]
      ├─ [800.6 - 804.6]
      ├─ [804.6 - 808.6]
      ├─ [808.6 - 812.6]
      ├─ [812.6 - 816.6]
      ├─ [816.6 - 820.6]
      ├─ [820.6 - 824.6]
      ├─ [824.6 - 828.6]
      ├─ [828.6 - 832.6]
      ├─ [832.6 - 836.6]
      ├─ [836.6 - 840.6]
      ├─ [840.6 - 844.6]
      ├─ [844.6 - 848.6]
      ├─ [848.6 - 852.6]
      ├─ [852.6 - 856.6]
      ├─ [856.6 - 860.6]
      ├─ [860.6 - 864.6]
      ├─ [864.6 - 868.6]
      ├─ [868.6 - 872.6]
      ├─ [872.6 - 876.6]
      ├─ [876.6 - 880.7]
      ├─ [880.7 - 884.7]
      ├─ [884.7 - 888.7]
      ├─ [888.7 - 892.7]
      ├─ [892.7 - 896.7]
      ├─ [896.7 - 900.7]
      ├─ [900.7 - 904.7]
      ├─ [904.7 - 908.7]
      ├─ [908.7 - 912.7]
      ├─ [912.7 - 916.7]
      ├─ [916.7 - 920.7]
      ├─ [920.7 - 924.7]
      ├─ [924.7 - 928.7]
      ├─ [928.7 - 932.7]
      ├─ [932.7 - 936.7]
      ├─ [936.7 - 940.7]
      ├─ [940.7 - 944.7]
      ├─ [944.7 - 948.7]
      ├─ [948.7 - 952.7]
      ├─ [952.7 - 956.7]
      ├─ [956.7 - 960.7]
      ├─ [960.7 - 964.7]
      ├─ [964.7 - 968.7]
      ├─ [968.7 - 972.7]
      ├─ [972.7 - 976.7]
      └─ [976.7 - 980.7]

Run: 20230809_AST1_EVO5_ZY_Hela_SCP_EvoCHIP_10Cells_40SPD_4Th6ms_04.raw
   ├─ Vendor: Thermo
   ├─ File: 20230809_AST1_EVO5_ZY_Hela_SCP_EvoCHIP_10Cells_40SPD_4Th6ms_04
   ├─ Path: "L:\ZY\SingleCellProteomics\Raw\Astral_SCP\EvoCHIP\20230809_AST1_EVO5_ZY_Hela_SCP_EvoCHIP_10Cells_40SPD_4Th6ms_04.raw"
   ├─ Condition: 10Cells_4Th
   ├─ Replicate: 4
   ├─ HTRMS Version: 18.0.230526.50606
   ├─ Protein Databases Used
   │  ├─ contaminants_for_Spectronaut
   │  │  ├─ Protein Entries: 246
   │  │  ├─ Original File: contaminants_for_Spectronaut.fasta
   │  │  ├─ Date Created: 13-August-2020 09:32:23 UTC+0
   │  │  ├─ Date Modified: 16-August-2023 05:41:30 UTC+0
   │  │  └─ Parsing Rule: WormPep FASTA
   │  └─ UP000005640_9606_2022
   │     ├─ Protein Entries: 20,598
   │     ├─ Original File: UP000005640_9606.fasta
   │     ├─ Date Created: 12-January-2023 11:12:11 UTC+0
   │     ├─ Date Modified: 16-August-2023 05:41:30 UTC+0
   │     └─ Parsing Rule: UniProt FASTA
   └─ MS2 Method
      ├─ [380.4 - 384.4]
      ├─ [384.4 - 388.4]
      ├─ [388.4 - 392.4]
      ├─ [392.4 - 396.4]
      ├─ [396.4 - 400.4]
      ├─ [400.4 - 404.4]
      ├─ [404.4 - 408.4]
      ├─ [408.4 - 412.4]
      ├─ [412.4 - 416.4]
      ├─ [416.4 - 420.4]
      ├─ [420.4 - 424.4]
      ├─ [424.4 - 428.4]
      ├─ [428.4 - 432.4]
      ├─ [432.4 - 436.4]
      ├─ [436.4 - 440.5]
      ├─ [440.5 - 444.5]
      ├─ [444.5 - 448.5]
      ├─ [448.5 - 452.5]
      ├─ [452.5 - 456.5]
      ├─ [456.5 - 460.5]
      ├─ [460.5 - 464.5]
      ├─ [464.5 - 468.5]
      ├─ [468.5 - 472.5]
      ├─ [472.5 - 476.5]
      ├─ [476.5 - 480.5]
      ├─ [480.5 - 484.5]
      ├─ [484.5 - 488.5]
      ├─ [488.5 - 492.5]
      ├─ [492.5 - 496.5]
      ├─ [496.5 - 500.5]
      ├─ [500.5 - 504.5]
      ├─ [504.5 - 508.5]
      ├─ [508.5 - 512.5]
      ├─ [512.5 - 516.5]
      ├─ [516.5 - 520.5]
      ├─ [520.5 - 524.5]
      ├─ [524.5 - 528.5]
      ├─ [528.5 - 532.5]
      ├─ [532.5 - 536.5]
      ├─ [536.5 - 540.5]
      ├─ [540.5 - 544.5]
      ├─ [544.5 - 548.5]
      ├─ [548.5 - 552.5]
      ├─ [552.5 - 556.5]
      ├─ [556.5 - 560.5]
      ├─ [560.5 - 564.5]
      ├─ [564.5 - 568.5]
      ├─ [568.5 - 572.5]
      ├─ [572.5 - 576.5]
      ├─ [576.5 - 580.5]
      ├─ [580.5 - 584.5]
      ├─ [584.5 - 588.5]
      ├─ [588.5 - 592.5]
      ├─ [592.5 - 596.5]
      ├─ [596.5 - 600.5]
      ├─ [600.5 - 604.5]
      ├─ [604.5 - 608.5]
      ├─ [608.5 - 612.5]
      ├─ [612.5 - 616.5]
      ├─ [616.5 - 620.5]
      ├─ [620.5 - 624.5]
      ├─ [624.5 - 628.5]
      ├─ [628.5 - 632.5]
      ├─ [632.5 - 636.5]
      ├─ [636.5 - 640.5]
      ├─ [640.5 - 644.5]
      ├─ [644.5 - 648.5]
      ├─ [648.5 - 652.5]
      ├─ [652.5 - 656.5]
      ├─ [656.5 - 660.6]
      ├─ [660.6 - 664.6]
      ├─ [664.6 - 668.6]
      ├─ [668.6 - 672.6]
      ├─ [672.6 - 676.6]
      ├─ [676.6 - 680.6]
      ├─ [680.6 - 684.6]
      ├─ [684.6 - 688.6]
      ├─ [688.6 - 692.6]
      ├─ [692.6 - 696.6]
      ├─ [696.6 - 700.6]
      ├─ [700.6 - 704.6]
      ├─ [704.6 - 708.6]
      ├─ [708.6 - 712.6]
      ├─ [712.6 - 716.6]
      ├─ [716.6 - 720.6]
      ├─ [720.6 - 724.6]
      ├─ [724.6 - 728.6]
      ├─ [728.6 - 732.6]
      ├─ [732.6 - 736.6]
      ├─ [736.6 - 740.6]
      ├─ [740.6 - 744.6]
      ├─ [744.6 - 748.6]
      ├─ [748.6 - 752.6]
      ├─ [752.6 - 756.6]
      ├─ [756.6 - 760.6]
      ├─ [760.6 - 764.6]
      ├─ [764.6 - 768.6]
      ├─ [768.6 - 772.6]
      ├─ [772.6 - 776.6]
      ├─ [776.6 - 780.6]
      ├─ [780.6 - 784.6]
      ├─ [784.6 - 788.6]
      ├─ [788.6 - 792.6]
      ├─ [792.6 - 796.6]
      ├─ [796.6 - 800.6]
      ├─ [800.6 - 804.6]
      ├─ [804.6 - 808.6]
      ├─ [808.6 - 812.6]
      ├─ [812.6 - 816.6]
      ├─ [816.6 - 820.6]
      ├─ [820.6 - 824.6]
      ├─ [824.6 - 828.6]
      ├─ [828.6 - 832.6]
      ├─ [832.6 - 836.6]
      ├─ [836.6 - 840.6]
      ├─ [840.6 - 844.6]
      ├─ [844.6 - 848.6]
      ├─ [848.6 - 852.6]
      ├─ [852.6 - 856.6]
      ├─ [856.6 - 860.6]
      ├─ [860.6 - 864.6]
      ├─ [864.6 - 868.6]
      ├─ [868.6 - 872.6]
      ├─ [872.6 - 876.6]
      ├─ [876.6 - 880.7]
      ├─ [880.7 - 884.7]
      ├─ [884.7 - 888.7]
      ├─ [888.7 - 892.7]
      ├─ [892.7 - 896.7]
      ├─ [896.7 - 900.7]
      ├─ [900.7 - 904.7]
      ├─ [904.7 - 908.7]
      ├─ [908.7 - 912.7]
      ├─ [912.7 - 916.7]
      ├─ [916.7 - 920.7]
      ├─ [920.7 - 924.7]
      ├─ [924.7 - 928.7]
      ├─ [928.7 - 932.7]
      ├─ [932.7 - 936.7]
      ├─ [936.7 - 940.7]
      ├─ [940.7 - 944.7]
      ├─ [944.7 - 948.7]
      ├─ [948.7 - 952.7]
      ├─ [952.7 - 956.7]
      ├─ [956.7 - 960.7]
      ├─ [960.7 - 964.7]
      ├─ [964.7 - 968.7]
      ├─ [968.7 - 972.7]
      ├─ [972.7 - 976.7]
      └─ [976.7 - 980.7]

Run: 20230809_AST1_EVO5_ZY_Hela_SCP_EvoCHIP_10Cells_40SPD_8Th12ms_01.raw
   ├─ Vendor: Thermo
   ├─ File: 20230809_AST1_EVO5_ZY_Hela_SCP_EvoCHIP_10Cells_40SPD_8Th12ms_01
   ├─ Path: "L:\ZY\SingleCellProteomics\Raw\Astral_SCP\EvoCHIP\20230809_AST1_EVO5_ZY_Hela_SCP_EvoCHIP_10Cells_40SPD_8Th12ms_01.raw"
   ├─ Condition: 10Cells_8Th
   ├─ Replicate: 1
   ├─ HTRMS Version: 18.0.230526.50606
   ├─ Protein Databases Used
   │  ├─ contaminants_for_Spectronaut
   │  │  ├─ Protein Entries: 246
   │  │  ├─ Original File: contaminants_for_Spectronaut.fasta
   │  │  ├─ Date Created: 13-August-2020 09:32:23 UTC+0
   │  │  ├─ Date Modified: 16-August-2023 05:41:30 UTC+0
   │  │  └─ Parsing Rule: WormPep FASTA
   │  └─ UP000005640_9606_2022
   │     ├─ Protein Entries: 20,598
   │     ├─ Original File: UP000005640_9606.fasta
   │     ├─ Date Created: 12-January-2023 11:12:11 UTC+0
   │     ├─ Date Modified: 16-August-2023 05:41:30 UTC+0
   │     └─ Parsing Rule: UniProt FASTA
   └─ MS2 Method
      ├─ [380.4 - 388.4]
      ├─ [388.4 - 396.4]
      ├─ [396.4 - 404.4]
      ├─ [404.4 - 412.4]
      ├─ [412.4 - 420.4]
      ├─ [420.4 - 428.4]
      ├─ [428.4 - 436.4]
      ├─ [436.4 - 444.5]
      ├─ [444.5 - 452.5]
      ├─ [452.5 - 460.5]
      ├─ [460.5 - 468.5]
      ├─ [468.5 - 476.5]
      ├─ [476.5 - 484.5]
      ├─ [484.5 - 492.5]
      ├─ [492.5 - 500.5]
      ├─ [500.5 - 508.5]
      ├─ [508.5 - 516.5]
      ├─ [516.5 - 524.5]
      ├─ [524.5 - 532.5]
      ├─ [532.5 - 540.5]
      ├─ [540.5 - 548.5]
      ├─ [548.5 - 556.5]
      ├─ [556.5 - 564.5]
      ├─ [564.5 - 572.5]
      ├─ [572.5 - 580.5]
      ├─ [580.5 - 588.5]
      ├─ [588.5 - 596.5]
      ├─ [596.5 - 604.5]
      ├─ [604.5 - 612.5]
      ├─ [612.5 - 620.5]
      ├─ [620.5 - 628.5]
      ├─ [628.5 - 636.5]
      ├─ [636.5 - 644.5]
      ├─ [644.5 - 652.5]
      ├─ [652.5 - 660.6]
      ├─ [660.6 - 668.6]
      ├─ [668.6 - 676.6]
      ├─ [676.6 - 684.6]
      ├─ [684.6 - 692.6]
      ├─ [692.6 - 700.6]
      ├─ [700.6 - 708.6]
      ├─ [708.6 - 716.6]
      ├─ [716.6 - 724.6]
      ├─ [724.6 - 732.6]
      ├─ [732.6 - 740.6]
      ├─ [740.6 - 748.6]
      ├─ [748.6 - 756.6]
      ├─ [756.6 - 764.6]
      ├─ [764.6 - 772.6]
      ├─ [772.6 - 780.6]
      ├─ [780.6 - 788.6]
      ├─ [788.6 - 796.6]
      ├─ [796.6 - 804.6]
      ├─ [804.6 - 812.6]
      ├─ [812.6 - 820.6]
      ├─ [820.6 - 828.6]
      ├─ [828.6 - 836.6]
      ├─ [836.6 - 844.6]
      ├─ [844.6 - 852.6]
      ├─ [852.6 - 860.6]
      ├─ [860.6 - 868.6]
      ├─ [868.6 - 876.6]
      ├─ [876.6 - 884.7]
      ├─ [884.7 - 892.7]
      ├─ [892.7 - 900.7]
      ├─ [900.7 - 908.7]
      ├─ [908.7 - 916.7]
      ├─ [916.7 - 924.7]
      ├─ [924.7 - 932.7]
      ├─ [932.7 - 940.7]
      ├─ [940.7 - 948.7]
      ├─ [948.7 - 956.7]
      ├─ [956.7 - 964.7]
      ├─ [964.7 - 972.7]
      └─ [972.7 - 980.7]

Run: 20230809_AST1_EVO5_ZY_Hela_SCP_EvoCHIP_10Cells_40SPD_8Th12ms_02.raw
   ├─ Vendor: Thermo
   ├─ File: 20230809_AST1_EVO5_ZY_Hela_SCP_EvoCHIP_10Cells_40SPD_8Th12ms_02
   ├─ Path: "L:\ZY\SingleCellProteomics\Raw\Astral_SCP\EvoCHIP\20230809_AST1_EVO5_ZY_Hela_SCP_EvoCHIP_10Cells_40SPD_8Th12ms_02.raw"
   ├─ Condition: 10Cells_8Th
   ├─ Replicate: 2
   ├─ HTRMS Version: 18.0.230526.50606
   ├─ Protein Databases Used
   │  ├─ contaminants_for_Spectronaut
   │  │  ├─ Protein Entries: 246
   │  │  ├─ Original File: contaminants_for_Spectronaut.fasta
   │  │  ├─ Date Created: 13-August-2020 09:32:23 UTC+0
   │  │  ├─ Date Modified: 16-August-2023 05:41:30 UTC+0
   │  │  └─ Parsing Rule: WormPep FASTA
   │  └─ UP000005640_9606_2022
   │     ├─ Protein Entries: 20,598
   │     ├─ Original File: UP000005640_9606.fasta
   │     ├─ Date Created: 12-January-2023 11:12:11 UTC+0
   │     ├─ Date Modified: 16-August-2023 05:41:30 UTC+0
   │     └─ Parsing Rule: UniProt FASTA
   └─ MS2 Method
      ├─ [380.4 - 388.4]
      ├─ [388.4 - 396.4]
      ├─ [396.4 - 404.4]
      ├─ [404.4 - 412.4]
      ├─ [412.4 - 420.4]
      ├─ [420.4 - 428.4]
      ├─ [428.4 - 436.4]
      ├─ [436.4 - 444.5]
      ├─ [444.5 - 452.5]
      ├─ [452.5 - 460.5]
      ├─ [460.5 - 468.5]
      ├─ [468.5 - 476.5]
      ├─ [476.5 - 484.5]
      ├─ [484.5 - 492.5]
      ├─ [492.5 - 500.5]
      ├─ [500.5 - 508.5]
      ├─ [508.5 - 516.5]
      ├─ [516.5 - 524.5]
      ├─ [524.5 - 532.5]
      ├─ [532.5 - 540.5]
      ├─ [540.5 - 548.5]
      ├─ [548.5 - 556.5]
      ├─ [556.5 - 564.5]
      ├─ [564.5 - 572.5]
      ├─ [572.5 - 580.5]
      ├─ [580.5 - 588.5]
      ├─ [588.5 - 596.5]
      ├─ [596.5 - 604.5]
      ├─ [604.5 - 612.5]
      ├─ [612.5 - 620.5]
      ├─ [620.5 - 628.5]
      ├─ [628.5 - 636.5]
      ├─ [636.5 - 644.5]
      ├─ [644.5 - 652.5]
      ├─ [652.5 - 660.6]
      ├─ [660.6 - 668.6]
      ├─ [668.6 - 676.6]
      ├─ [676.6 - 684.6]
      ├─ [684.6 - 692.6]
      ├─ [692.6 - 700.6]
      ├─ [700.6 - 708.6]
      ├─ [708.6 - 716.6]
      ├─ [716.6 - 724.6]
      ├─ [724.6 - 732.6]
      ├─ [732.6 - 740.6]
      ├─ [740.6 - 748.6]
      ├─ [748.6 - 756.6]
      ├─ [756.6 - 764.6]
      ├─ [764.6 - 772.6]
      ├─ [772.6 - 780.6]
      ├─ [780.6 - 788.6]
      ├─ [788.6 - 796.6]
      ├─ [796.6 - 804.6]
      ├─ [804.6 - 812.6]
      ├─ [812.6 - 820.6]
      ├─ [820.6 - 828.6]
      ├─ [828.6 - 836.6]
      ├─ [836.6 - 844.6]
      ├─ [844.6 - 852.6]
      ├─ [852.6 - 860.6]
      ├─ [860.6 - 868.6]
      ├─ [868.6 - 876.6]
      ├─ [876.6 - 884.7]
      ├─ [884.7 - 892.7]
      ├─ [892.7 - 900.7]
      ├─ [900.7 - 908.7]
      ├─ [908.7 - 916.7]
      ├─ [916.7 - 924.7]
      ├─ [924.7 - 932.7]
      ├─ [932.7 - 940.7]
      ├─ [940.7 - 948.7]
      ├─ [948.7 - 956.7]
      ├─ [956.7 - 964.7]
      ├─ [964.7 - 972.7]
      └─ [972.7 - 980.7]

Run: 20230809_AST1_EVO5_ZY_Hela_SCP_EvoCHIP_10Cells_40SPD_8Th12ms_03.raw
   ├─ Vendor: Thermo
   ├─ File: 20230809_AST1_EVO5_ZY_Hela_SCP_EvoCHIP_10Cells_40SPD_8Th12ms_03
   ├─ Path: "L:\ZY\SingleCellProteomics\Raw\Astral_SCP\EvoCHIP\20230809_AST1_EVO5_ZY_Hela_SCP_EvoCHIP_10Cells_40SPD_8Th12ms_03.raw"
   ├─ Condition: 10Cells_8Th
   ├─ Replicate: 3
   ├─ HTRMS Version: 18.0.230526.50606
   ├─ Protein Databases Used
   │  ├─ contaminants_for_Spectronaut
   │  │  ├─ Protein Entries: 246
   │  │  ├─ Original File: contaminants_for_Spectronaut.fasta
   │  │  ├─ Date Created: 13-August-2020 09:32:23 UTC+0
   │  │  ├─ Date Modified: 16-August-2023 05:41:30 UTC+0
   │  │  └─ Parsing Rule: WormPep FASTA
   │  └─ UP000005640_9606_2022
   │     ├─ Protein Entries: 20,598
   │     ├─ Original File: UP000005640_9606.fasta
   │     ├─ Date Created: 12-January-2023 11:12:11 UTC+0
   │     ├─ Date Modified: 16-August-2023 05:41:30 UTC+0
   │     └─ Parsing Rule: UniProt FASTA
   └─ MS2 Method
      ├─ [380.4 - 388.4]
      ├─ [388.4 - 396.4]
      ├─ [396.4 - 404.4]
      ├─ [404.4 - 412.4]
      ├─ [412.4 - 420.4]
      ├─ [420.4 - 428.4]
      ├─ [428.4 - 436.4]
      ├─ [436.4 - 444.5]
      ├─ [444.5 - 452.5]
      ├─ [452.5 - 460.5]
      ├─ [460.5 - 468.5]
      ├─ [468.5 - 476.5]
      ├─ [476.5 - 484.5]
      ├─ [484.5 - 492.5]
      ├─ [492.5 - 500.5]
      ├─ [500.5 - 508.5]
      ├─ [508.5 - 516.5]
      ├─ [516.5 - 524.5]
      ├─ [524.5 - 532.5]
      ├─ [532.5 - 540.5]
      ├─ [540.5 - 548.5]
      ├─ [548.5 - 556.5]
      ├─ [556.5 - 564.5]
      ├─ [564.5 - 572.5]
      ├─ [572.5 - 580.5]
      ├─ [580.5 - 588.5]
      ├─ [588.5 - 596.5]
      ├─ [596.5 - 604.5]
      ├─ [604.5 - 612.5]
      ├─ [612.5 - 620.5]
      ├─ [620.5 - 628.5]
      ├─ [628.5 - 636.5]
      ├─ [636.5 - 644.5]
      ├─ [644.5 - 652.5]
      ├─ [652.5 - 660.6]
      ├─ [660.6 - 668.6]
      ├─ [668.6 - 676.6]
      ├─ [676.6 - 684.6]
      ├─ [684.6 - 692.6]
      ├─ [692.6 - 700.6]
      ├─ [700.6 - 708.6]
      ├─ [708.6 - 716.6]
      ├─ [716.6 - 724.6]
      ├─ [724.6 - 732.6]
      ├─ [732.6 - 740.6]
      ├─ [740.6 - 748.6]
      ├─ [748.6 - 756.6]
      ├─ [756.6 - 764.6]
      ├─ [764.6 - 772.6]
      ├─ [772.6 - 780.6]
      ├─ [780.6 - 788.6]
      ├─ [788.6 - 796.6]
      ├─ [796.6 - 804.6]
      ├─ [804.6 - 812.6]
      ├─ [812.6 - 820.6]
      ├─ [820.6 - 828.6]
      ├─ [828.6 - 836.6]
      ├─ [836.6 - 844.6]
      ├─ [844.6 - 852.6]
      ├─ [852.6 - 860.6]
      ├─ [860.6 - 868.6]
      ├─ [868.6 - 876.6]
      ├─ [876.6 - 884.7]
      ├─ [884.7 - 892.7]
      ├─ [892.7 - 900.7]
      ├─ [900.7 - 908.7]
      ├─ [908.7 - 916.7]
      ├─ [916.7 - 924.7]
      ├─ [924.7 - 932.7]
      ├─ [932.7 - 940.7]
      ├─ [940.7 - 948.7]
      ├─ [948.7 - 956.7]
      ├─ [956.7 - 964.7]
      ├─ [964.7 - 972.7]
      └─ [972.7 - 980.7]

Run: 20230809_AST1_EVO5_ZY_Hela_SCP_EvoCHIP_10Cells_40SPD_8Th12ms_04.raw
   ├─ Vendor: Thermo
   ├─ File: 20230809_AST1_EVO5_ZY_Hela_SCP_EvoCHIP_10Cells_40SPD_8Th12ms_04
   ├─ Path: "L:\ZY\SingleCellProteomics\Raw\Astral_SCP\EvoCHIP\20230809_AST1_EVO5_ZY_Hela_SCP_EvoCHIP_10Cells_40SPD_8Th12ms_04.raw"
   ├─ Condition: 10Cells_8Th
   ├─ Replicate: 4
   ├─ HTRMS Version: 18.0.230526.50606
   ├─ Protein Databases Used
   │  ├─ contaminants_for_Spectronaut
   │  │  ├─ Protein Entries: 246
   │  │  ├─ Original File: contaminants_for_Spectronaut.fasta
   │  │  ├─ Date Created: 13-August-2020 09:32:23 UTC+0
   │  │  ├─ Date Modified: 16-August-2023 05:41:30 UTC+0
   │  │  └─ Parsing Rule: WormPep FASTA
   │  └─ UP000005640_9606_2022
   │     ├─ Protein Entries: 20,598
   │     ├─ Original File: UP000005640_9606.fasta
   │     ├─ Date Created: 12-January-2023 11:12:11 UTC+0
   │     ├─ Date Modified: 16-August-2023 05:41:30 UTC+0
   │     └─ Parsing Rule: UniProt FASTA
   └─ MS2 Method
      ├─ [380.4 - 388.4]
      ├─ [388.4 - 396.4]
      ├─ [396.4 - 404.4]
      ├─ [404.4 - 412.4]
      ├─ [412.4 - 420.4]
      ├─ [420.4 - 428.4]
      ├─ [428.4 - 436.4]
      ├─ [436.4 - 444.5]
      ├─ [444.5 - 452.5]
      ├─ [452.5 - 460.5]
      ├─ [460.5 - 468.5]
      ├─ [468.5 - 476.5]
      ├─ [476.5 - 484.5]
      ├─ [484.5 - 492.5]
      ├─ [492.5 - 500.5]
      ├─ [500.5 - 508.5]
      ├─ [508.5 - 516.5]
      ├─ [516.5 - 524.5]
      ├─ [524.5 - 532.5]
      ├─ [532.5 - 540.5]
      ├─ [540.5 - 548.5]
      ├─ [548.5 - 556.5]
      ├─ [556.5 - 564.5]
      ├─ [564.5 - 572.5]
      ├─ [572.5 - 580.5]
      ├─ [580.5 - 588.5]
      ├─ [588.5 - 596.5]
      ├─ [596.5 - 604.5]
      ├─ [604.5 - 612.5]
      ├─ [612.5 - 620.5]
      ├─ [620.5 - 628.5]
      ├─ [628.5 - 636.5]
      ├─ [636.5 - 644.5]
      ├─ [644.5 - 652.5]
      ├─ [652.5 - 660.6]
      ├─ [660.6 - 668.6]
      ├─ [668.6 - 676.6]
      ├─ [676.6 - 684.6]
      ├─ [684.6 - 692.6]
      ├─ [692.6 - 700.6]
      ├─ [700.6 - 708.6]
      ├─ [708.6 - 716.6]
      ├─ [716.6 - 724.6]
      ├─ [724.6 - 732.6]
      ├─ [732.6 - 740.6]
      ├─ [740.6 - 748.6]
      ├─ [748.6 - 756.6]
      ├─ [756.6 - 764.6]
      ├─ [764.6 - 772.6]
      ├─ [772.6 - 780.6]
      ├─ [780.6 - 788.6]
      ├─ [788.6 - 796.6]
      ├─ [796.6 - 804.6]
      ├─ [804.6 - 812.6]
      ├─ [812.6 - 820.6]
      ├─ [820.6 - 828.6]
      ├─ [828.6 - 836.6]
      ├─ [836.6 - 844.6]
      ├─ [844.6 - 852.6]
      ├─ [852.6 - 860.6]
      ├─ [860.6 - 868.6]
      ├─ [868.6 - 876.6]
      ├─ [876.6 - 884.7]
      ├─ [884.7 - 892.7]
      ├─ [892.7 - 900.7]
      ├─ [900.7 - 908.7]
      ├─ [908.7 - 916.7]
      ├─ [916.7 - 924.7]
      ├─ [924.7 - 932.7]
      ├─ [932.7 - 940.7]
      ├─ [940.7 - 948.7]
      ├─ [948.7 - 956.7]
      ├─ [956.7 - 964.7]
      ├─ [964.7 - 972.7]
      └─ [972.7 - 980.7]

Run: 20230809_AST1_EVO5_ZY_Hela_SCP_EvoCHIP_20Cells_40SPD_2Th3ms_01.raw
   ├─ Vendor: Thermo
   ├─ File: 20230809_AST1_EVO5_ZY_Hela_SCP_EvoCHIP_20Cells_40SPD_2Th3ms_01
   ├─ Path: "L:\ZY\SingleCellProteomics\Raw\Astral_SCP\EvoCHIP\20230809_AST1_EVO5_ZY_Hela_SCP_EvoCHIP_20Cells_40SPD_2Th3ms_01.raw"
   ├─ Condition: 20Cells_2Th
   ├─ Replicate: 1
   ├─ HTRMS Version: 18.0.230526.50606
   ├─ Protein Databases Used
   │  ├─ contaminants_for_Spectronaut
   │  │  ├─ Protein Entries: 246
   │  │  ├─ Original File: contaminants_for_Spectronaut.fasta
   │  │  ├─ Date Created: 13-August-2020 09:32:23 UTC+0
   │  │  ├─ Date Modified: 16-August-2023 05:41:30 UTC+0
   │  │  └─ Parsing Rule: WormPep FASTA
   │  └─ UP000005640_9606_2022
   │     ├─ Protein Entries: 20,598
   │     ├─ Original File: UP000005640_9606.fasta
   │     ├─ Date Created: 12-January-2023 11:12:11 UTC+0
   │     ├─ Date Modified: 16-August-2023 05:41:30 UTC+0
   │     └─ Parsing Rule: UniProt FASTA
   └─ MS2 Method
      ├─ [380.4 - 382.4]
      ├─ [382.4 - 384.4]
      ├─ [384.4 - 386.4]
      ├─ [386.4 - 388.4]
      ├─ [388.4 - 390.4]
      ├─ [390.4 - 392.4]
      ├─ [392.4 - 394.4]
      ├─ [394.4 - 396.4]
      ├─ [396.4 - 398.4]
      ├─ [398.4 - 400.4]
      ├─ [400.4 - 402.4]
      ├─ [402.4 - 404.4]
      ├─ [404.4 - 406.4]
      ├─ [406.4 - 408.4]
      ├─ [408.4 - 410.4]
      ├─ [410.4 - 412.4]
      ├─ [412.4 - 414.4]
      ├─ [414.4 - 416.4]
      ├─ [416.4 - 418.4]
      ├─ [418.4 - 420.4]
      ├─ [420.4 - 422.4]
      ├─ [422.4 - 424.4]
      ├─ [424.4 - 426.4]
      ├─ [426.4 - 428.4]
      ├─ [428.4 - 430.4]
      ├─ [430.4 - 432.4]
      ├─ [432.4 - 434.4]
      ├─ [434.4 - 436.4]
      ├─ [436.4 - 438.4]
      ├─ [438.4 - 440.5]
      ├─ [440.5 - 442.5]
      ├─ [442.5 - 444.5]
      ├─ [444.5 - 446.5]
      ├─ [446.5 - 448.5]
      ├─ [448.5 - 450.5]
      ├─ [450.5 - 452.5]
      ├─ [452.5 - 454.5]
      ├─ [454.5 - 456.5]
      ├─ [456.5 - 458.5]
      ├─ [458.5 - 460.5]
      ├─ [460.5 - 462.5]
      ├─ [462.5 - 464.5]
      ├─ [464.5 - 466.5]
      ├─ [466.5 - 468.5]
      ├─ [468.5 - 470.5]
      ├─ [470.5 - 472.5]
      ├─ [472.5 - 474.5]
      ├─ [474.5 - 476.5]
      ├─ [476.5 - 478.5]
      ├─ [478.5 - 480.5]
      ├─ [480.5 - 482.5]
      ├─ [482.5 - 484.5]
      ├─ [484.5 - 486.5]
      ├─ [486.5 - 488.5]
      ├─ [488.5 - 490.5]
      ├─ [490.5 - 492.5]
      ├─ [492.5 - 494.5]
      ├─ [494.5 - 496.5]
      ├─ [496.5 - 498.5]
      ├─ [498.5 - 500.5]
      ├─ [500.5 - 502.5]
      ├─ [502.5 - 504.5]
      ├─ [504.5 - 506.5]
      ├─ [506.5 - 508.5]
      ├─ [508.5 - 510.5]
      ├─ [510.5 - 512.5]
      ├─ [512.5 - 514.5]
      ├─ [514.5 - 516.5]
      ├─ [516.5 - 518.5]
      ├─ [518.5 - 520.5]
      ├─ [520.5 - 522.5]
      ├─ [522.5 - 524.5]
      ├─ [524.5 - 526.5]
      ├─ [526.5 - 528.5]
      ├─ [528.5 - 530.5]
      ├─ [530.5 - 532.5]
      ├─ [532.5 - 534.5]
      ├─ [534.5 - 536.5]
      ├─ [536.5 - 538.5]
      ├─ [538.5 - 540.5]
      ├─ [540.5 - 542.5]
      ├─ [542.5 - 544.5]
      ├─ [544.5 - 546.5]
      ├─ [546.5 - 548.5]
      ├─ [548.5 - 550.5]
      ├─ [550.5 - 552.5]
      ├─ [552.5 - 554.5]
      ├─ [554.5 - 556.5]
      ├─ [556.5 - 558.5]
      ├─ [558.5 - 560.5]
      ├─ [560.5 - 562.5]
      ├─ [562.5 - 564.5]
      ├─ [564.5 - 566.5]
      ├─ [566.5 - 568.5]
      ├─ [568.5 - 570.5]
      ├─ [570.5 - 572.5]
      ├─ [572.5 - 574.5]
      ├─ [574.5 - 576.5]
      ├─ [576.5 - 578.5]
      ├─ [578.5 - 580.5]
      ├─ [580.5 - 582.5]
      ├─ [582.5 - 584.5]
      ├─ [584.5 - 586.5]
      ├─ [586.5 - 588.5]
      ├─ [588.5 - 590.5]
      ├─ [590.5 - 592.5]
      ├─ [592.5 - 594.5]
      ├─ [594.5 - 596.5]
      ├─ [596.5 - 598.5]
      ├─ [598.5 - 600.5]
      ├─ [600.5 - 602.5]
      ├─ [602.5 - 604.5]
      ├─ [604.5 - 606.5]
      ├─ [606.5 - 608.5]
      ├─ [608.5 - 610.5]
      ├─ [610.5 - 612.5]
      ├─ [612.5 - 614.5]
      ├─ [614.5 - 616.5]
      ├─ [616.5 - 618.5]
      ├─ [618.5 - 620.5]
      ├─ [620.5 - 622.5]
      ├─ [622.5 - 624.5]
      ├─ [624.5 - 626.5]
      ├─ [626.5 - 628.5]
      ├─ [628.5 - 630.5]
      ├─ [630.5 - 632.5]
      ├─ [632.5 - 634.5]
      ├─ [634.5 - 636.5]
      ├─ [636.5 - 638.5]
      ├─ [638.5 - 640.5]
      ├─ [640.5 - 642.5]
      ├─ [642.5 - 644.5]
      ├─ [644.5 - 646.5]
      ├─ [646.5 - 648.5]
      ├─ [648.5 - 650.5]
      ├─ [650.5 - 652.5]
      ├─ [652.5 - 654.5]
      ├─ [654.5 - 656.5]
      ├─ [656.5 - 658.5]
      ├─ [658.5 - 660.6]
      ├─ [660.6 - 662.6]
      ├─ [662.6 - 664.6]
      ├─ [664.6 - 666.6]
      ├─ [666.6 - 668.6]
      ├─ [668.6 - 670.6]
      ├─ [670.6 - 672.6]
      ├─ [672.6 - 674.6]
      ├─ [674.6 - 676.6]
      ├─ [676.6 - 678.6]
      ├─ [678.6 - 680.6]
      ├─ [680.6 - 682.6]
      ├─ [682.6 - 684.6]
      ├─ [684.6 - 686.6]
      ├─ [686.6 - 688.6]
      ├─ [688.6 - 690.6]
      ├─ [690.6 - 692.6]
      ├─ [692.6 - 694.6]
      ├─ [694.6 - 696.6]
      ├─ [696.6 - 698.6]
      ├─ [698.6 - 700.6]
      ├─ [700.6 - 702.6]
      ├─ [702.6 - 704.6]
      ├─ [704.6 - 706.6]
      ├─ [706.6 - 708.6]
      ├─ [708.6 - 710.6]
      ├─ [710.6 - 712.6]
      ├─ [712.6 - 714.6]
      ├─ [714.6 - 716.6]
      ├─ [716.6 - 718.6]
      ├─ [718.6 - 720.6]
      ├─ [720.6 - 722.6]
      ├─ [722.6 - 724.6]
      ├─ [724.6 - 726.6]
      ├─ [726.6 - 728.6]
      ├─ [728.6 - 730.6]
      ├─ [730.6 - 732.6]
      ├─ [732.6 - 734.6]
      ├─ [734.6 - 736.6]
      ├─ [736.6 - 738.6]
      ├─ [738.6 - 740.6]
      ├─ [740.6 - 742.6]
      ├─ [742.6 - 744.6]
      ├─ [744.6 - 746.6]
      ├─ [746.6 - 748.6]
      ├─ [748.6 - 750.6]
      ├─ [750.6 - 752.6]
      ├─ [752.6 - 754.6]
      ├─ [754.6 - 756.6]
      ├─ [756.6 - 758.6]
      ├─ [758.6 - 760.6]
      ├─ [760.6 - 762.6]
      ├─ [762.6 - 764.6]
      ├─ [764.6 - 766.6]
      ├─ [766.6 - 768.6]
      ├─ [768.6 - 770.6]
      ├─ [770.6 - 772.6]
      ├─ [772.6 - 774.6]
      ├─ [774.6 - 776.6]
      ├─ [776.6 - 778.6]
      ├─ [778.6 - 780.6]
      ├─ [780.6 - 782.6]
      ├─ [782.6 - 784.6]
      ├─ [784.6 - 786.6]
      ├─ [786.6 - 788.6]
      ├─ [788.6 - 790.6]
      ├─ [790.6 - 792.6]
      ├─ [792.6 - 794.6]
      ├─ [794.6 - 796.6]
      ├─ [796.6 - 798.6]
      ├─ [798.6 - 800.6]
      ├─ [800.6 - 802.6]
      ├─ [802.6 - 804.6]
      ├─ [804.6 - 806.6]
      ├─ [806.6 - 808.6]
      ├─ [808.6 - 810.6]
      ├─ [810.6 - 812.6]
      ├─ [812.6 - 814.6]
      ├─ [814.6 - 816.6]
      ├─ [816.6 - 818.6]
      ├─ [818.6 - 820.6]
      ├─ [820.6 - 822.6]
      ├─ [822.6 - 824.6]
      ├─ [824.6 - 826.6]
      ├─ [826.6 - 828.6]
      ├─ [828.6 - 830.6]
      ├─ [830.6 - 832.6]
      ├─ [832.6 - 834.6]
      ├─ [834.6 - 836.6]
      ├─ [836.6 - 838.6]
      ├─ [838.6 - 840.6]
      ├─ [840.6 - 842.6]
      ├─ [842.6 - 844.6]
      ├─ [844.6 - 846.6]
      ├─ [846.6 - 848.6]
      ├─ [848.6 - 850.6]
      ├─ [850.6 - 852.6]
      ├─ [852.6 - 854.6]
      ├─ [854.6 - 856.6]
      ├─ [856.6 - 858.6]
      ├─ [858.6 - 860.6]
      ├─ [860.6 - 862.6]
      ├─ [862.6 - 864.6]
      ├─ [864.6 - 866.6]
      ├─ [866.6 - 868.6]
      ├─ [868.6 - 870.6]
      ├─ [870.6 - 872.6]
      ├─ [872.6 - 874.6]
      ├─ [874.6 - 876.6]
      ├─ [876.6 - 878.6]
      ├─ [878.6 - 880.7]
      ├─ [880.7 - 882.7]
      ├─ [882.7 - 884.7]
      ├─ [884.7 - 886.7]
      ├─ [886.7 - 888.7]
      ├─ [888.7 - 890.7]
      ├─ [890.7 - 892.7]
      ├─ [892.7 - 894.7]
      ├─ [894.7 - 896.7]
      ├─ [896.7 - 898.7]
      ├─ [898.7 - 900.7]
      ├─ [900.7 - 902.7]
      ├─ [902.7 - 904.7]
      ├─ [904.7 - 906.7]
      ├─ [906.7 - 908.7]
      ├─ [908.7 - 910.7]
      ├─ [910.7 - 912.7]
      ├─ [912.7 - 914.7]
      ├─ [914.7 - 916.7]
      ├─ [916.7 - 918.7]
      ├─ [918.7 - 920.7]
      ├─ [920.7 - 922.7]
      ├─ [922.7 - 924.7]
      ├─ [924.7 - 926.7]
      ├─ [926.7 - 928.7]
      ├─ [928.7 - 930.7]
      ├─ [930.7 - 932.7]
      ├─ [932.7 - 934.7]
      ├─ [934.7 - 936.7]
      ├─ [936.7 - 938.7]
      ├─ [938.7 - 940.7]
      ├─ [940.7 - 942.7]
      ├─ [942.7 - 944.7]
      ├─ [944.7 - 946.7]
      ├─ [946.7 - 948.7]
      ├─ [948.7 - 950.7]
      ├─ [950.7 - 952.7]
      ├─ [952.7 - 954.7]
      ├─ [954.7 - 956.7]
      ├─ [956.7 - 958.7]
      ├─ [958.7 - 960.7]
      ├─ [960.7 - 962.7]
      ├─ [962.7 - 964.7]
      ├─ [964.7 - 966.7]
      ├─ [966.7 - 968.7]
      ├─ [968.7 - 970.7]
      ├─ [970.7 - 972.7]
      ├─ [972.7 - 974.7]
      ├─ [974.7 - 976.7]
      ├─ [976.7 - 978.7]
      └─ [978.7 - 980.7]

Run: 20230809_AST1_EVO5_ZY_Hela_SCP_EvoCHIP_20Cells_40SPD_2Th3ms_02.raw
   ├─ Vendor: Thermo
   ├─ File: 20230809_AST1_EVO5_ZY_Hela_SCP_EvoCHIP_20Cells_40SPD_2Th3ms_02
   ├─ Path: "L:\ZY\SingleCellProteomics\Raw\Astral_SCP\EvoCHIP\20230809_AST1_EVO5_ZY_Hela_SCP_EvoCHIP_20Cells_40SPD_2Th3ms_02.raw"
   ├─ Condition: 20Cells_2Th
   ├─ Replicate: 2
   ├─ HTRMS Version: 18.0.230526.50606
   ├─ Protein Databases Used
   │  ├─ contaminants_for_Spectronaut
   │  │  ├─ Protein Entries: 246
   │  │  ├─ Original File: contaminants_for_Spectronaut.fasta
   │  │  ├─ Date Created: 13-August-2020 09:32:23 UTC+0
   │  │  ├─ Date Modified: 16-August-2023 05:41:30 UTC+0
   │  │  └─ Parsing Rule: WormPep FASTA
   │  └─ UP000005640_9606_2022
   │     ├─ Protein Entries: 20,598
   │     ├─ Original File: UP000005640_9606.fasta
   │     ├─ Date Created: 12-January-2023 11:12:11 UTC+0
   │     ├─ Date Modified: 16-August-2023 05:41:30 UTC+0
   │     └─ Parsing Rule: UniProt FASTA
   └─ MS2 Method
      ├─ [380.4 - 382.4]
      ├─ [382.4 - 384.4]
      ├─ [384.4 - 386.4]
      ├─ [386.4 - 388.4]
      ├─ [388.4 - 390.4]
      ├─ [390.4 - 392.4]
      ├─ [392.4 - 394.4]
      ├─ [394.4 - 396.4]
      ├─ [396.4 - 398.4]
      ├─ [398.4 - 400.4]
      ├─ [400.4 - 402.4]
      ├─ [402.4 - 404.4]
      ├─ [404.4 - 406.4]
      ├─ [406.4 - 408.4]
      ├─ [408.4 - 410.4]
      ├─ [410.4 - 412.4]
      ├─ [412.4 - 414.4]
      ├─ [414.4 - 416.4]
      ├─ [416.4 - 418.4]
      ├─ [418.4 - 420.4]
      ├─ [420.4 - 422.4]
      ├─ [422.4 - 424.4]
      ├─ [424.4 - 426.4]
      ├─ [426.4 - 428.4]
      ├─ [428.4 - 430.4]
      ├─ [430.4 - 432.4]
      ├─ [432.4 - 434.4]
      ├─ [434.4 - 436.4]
      ├─ [436.4 - 438.4]
      ├─ [438.4 - 440.5]
      ├─ [440.5 - 442.5]
      ├─ [442.5 - 444.5]
      ├─ [444.5 - 446.5]
      ├─ [446.5 - 448.5]
      ├─ [448.5 - 450.5]
      ├─ [450.5 - 452.5]
      ├─ [452.5 - 454.5]
      ├─ [454.5 - 456.5]
      ├─ [456.5 - 458.5]
      ├─ [458.5 - 460.5]
      ├─ [460.5 - 462.5]
      ├─ [462.5 - 464.5]
      ├─ [464.5 - 466.5]
      ├─ [466.5 - 468.5]
      ├─ [468.5 - 470.5]
      ├─ [470.5 - 472.5]
      ├─ [472.5 - 474.5]
      ├─ [474.5 - 476.5]
      ├─ [476.5 - 478.5]
      ├─ [478.5 - 480.5]
      ├─ [480.5 - 482.5]
      ├─ [482.5 - 484.5]
      ├─ [484.5 - 486.5]
      ├─ [486.5 - 488.5]
      ├─ [488.5 - 490.5]
      ├─ [490.5 - 492.5]
      ├─ [492.5 - 494.5]
      ├─ [494.5 - 496.5]
      ├─ [496.5 - 498.5]
      ├─ [498.5 - 500.5]
      ├─ [500.5 - 502.5]
      ├─ [502.5 - 504.5]
      ├─ [504.5 - 506.5]
      ├─ [506.5 - 508.5]
      ├─ [508.5 - 510.5]
      ├─ [510.5 - 512.5]
      ├─ [512.5 - 514.5]
      ├─ [514.5 - 516.5]
      ├─ [516.5 - 518.5]
      ├─ [518.5 - 520.5]
      ├─ [520.5 - 522.5]
      ├─ [522.5 - 524.5]
      ├─ [524.5 - 526.5]
      ├─ [526.5 - 528.5]
      ├─ [528.5 - 530.5]
      ├─ [530.5 - 532.5]
      ├─ [532.5 - 534.5]
      ├─ [534.5 - 536.5]
      ├─ [536.5 - 538.5]
      ├─ [538.5 - 540.5]
      ├─ [540.5 - 542.5]
      ├─ [542.5 - 544.5]
      ├─ [544.5 - 546.5]
      ├─ [546.5 - 548.5]
      ├─ [548.5 - 550.5]
      ├─ [550.5 - 552.5]
      ├─ [552.5 - 554.5]
      ├─ [554.5 - 556.5]
      ├─ [556.5 - 558.5]
      ├─ [558.5 - 560.5]
      ├─ [560.5 - 562.5]
      ├─ [562.5 - 564.5]
      ├─ [564.5 - 566.5]
      ├─ [566.5 - 568.5]
      ├─ [568.5 - 570.5]
      ├─ [570.5 - 572.5]
      ├─ [572.5 - 574.5]
      ├─ [574.5 - 576.5]
      ├─ [576.5 - 578.5]
      ├─ [578.5 - 580.5]
      ├─ [580.5 - 582.5]
      ├─ [582.5 - 584.5]
      ├─ [584.5 - 586.5]
      ├─ [586.5 - 588.5]
      ├─ [588.5 - 590.5]
      ├─ [590.5 - 592.5]
      ├─ [592.5 - 594.5]
      ├─ [594.5 - 596.5]
      ├─ [596.5 - 598.5]
      ├─ [598.5 - 600.5]
      ├─ [600.5 - 602.5]
      ├─ [602.5 - 604.5]
      ├─ [604.5 - 606.5]
      ├─ [606.5 - 608.5]
      ├─ [608.5 - 610.5]
      ├─ [610.5 - 612.5]
      ├─ [612.5 - 614.5]
      ├─ [614.5 - 616.5]
      ├─ [616.5 - 618.5]
      ├─ [618.5 - 620.5]
      ├─ [620.5 - 622.5]
      ├─ [622.5 - 624.5]
      ├─ [624.5 - 626.5]
      ├─ [626.5 - 628.5]
      ├─ [628.5 - 630.5]
      ├─ [630.5 - 632.5]
      ├─ [632.5 - 634.5]
      ├─ [634.5 - 636.5]
      ├─ [636.5 - 638.5]
      ├─ [638.5 - 640.5]
      ├─ [640.5 - 642.5]
      ├─ [642.5 - 644.5]
      ├─ [644.5 - 646.5]
      ├─ [646.5 - 648.5]
      ├─ [648.5 - 650.5]
      ├─ [650.5 - 652.5]
      ├─ [652.5 - 654.5]
      ├─ [654.5 - 656.5]
      ├─ [656.5 - 658.5]
      ├─ [658.5 - 660.6]
      ├─ [660.6 - 662.6]
      ├─ [662.6 - 664.6]
      ├─ [664.6 - 666.6]
      ├─ [666.6 - 668.6]
      ├─ [668.6 - 670.6]
      ├─ [670.6 - 672.6]
      ├─ [672.6 - 674.6]
      ├─ [674.6 - 676.6]
      ├─ [676.6 - 678.6]
      ├─ [678.6 - 680.6]
      ├─ [680.6 - 682.6]
      ├─ [682.6 - 684.6]
      ├─ [684.6 - 686.6]
      ├─ [686.6 - 688.6]
      ├─ [688.6 - 690.6]
      ├─ [690.6 - 692.6]
      ├─ [692.6 - 694.6]
      ├─ [694.6 - 696.6]
      ├─ [696.6 - 698.6]
      ├─ [698.6 - 700.6]
      ├─ [700.6 - 702.6]
      ├─ [702.6 - 704.6]
      ├─ [704.6 - 706.6]
      ├─ [706.6 - 708.6]
      ├─ [708.6 - 710.6]
      ├─ [710.6 - 712.6]
      ├─ [712.6 - 714.6]
      ├─ [714.6 - 716.6]
      ├─ [716.6 - 718.6]
      ├─ [718.6 - 720.6]
      ├─ [720.6 - 722.6]
      ├─ [722.6 - 724.6]
      ├─ [724.6 - 726.6]
      ├─ [726.6 - 728.6]
      ├─ [728.6 - 730.6]
      ├─ [730.6 - 732.6]
      ├─ [732.6 - 734.6]
      ├─ [734.6 - 736.6]
      ├─ [736.6 - 738.6]
      ├─ [738.6 - 740.6]
      ├─ [740.6 - 742.6]
      ├─ [742.6 - 744.6]
      ├─ [744.6 - 746.6]
      ├─ [746.6 - 748.6]
      ├─ [748.6 - 750.6]
      ├─ [750.6 - 752.6]
      ├─ [752.6 - 754.6]
      ├─ [754.6 - 756.6]
      ├─ [756.6 - 758.6]
      ├─ [758.6 - 760.6]
      ├─ [760.6 - 762.6]
      ├─ [762.6 - 764.6]
      ├─ [764.6 - 766.6]
      ├─ [766.6 - 768.6]
      ├─ [768.6 - 770.6]
      ├─ [770.6 - 772.6]
      ├─ [772.6 - 774.6]
      ├─ [774.6 - 776.6]
      ├─ [776.6 - 778.6]
      ├─ [778.6 - 780.6]
      ├─ [780.6 - 782.6]
      ├─ [782.6 - 784.6]
      ├─ [784.6 - 786.6]
      ├─ [786.6 - 788.6]
      ├─ [788.6 - 790.6]
      ├─ [790.6 - 792.6]
      ├─ [792.6 - 794.6]
      ├─ [794.6 - 796.6]
      ├─ [796.6 - 798.6]
      ├─ [798.6 - 800.6]
      ├─ [800.6 - 802.6]
      ├─ [802.6 - 804.6]
      ├─ [804.6 - 806.6]
      ├─ [806.6 - 808.6]
      ├─ [808.6 - 810.6]
      ├─ [810.6 - 812.6]
      ├─ [812.6 - 814.6]
      ├─ [814.6 - 816.6]
      ├─ [816.6 - 818.6]
      ├─ [818.6 - 820.6]
      ├─ [820.6 - 822.6]
      ├─ [822.6 - 824.6]
      ├─ [824.6 - 826.6]
      ├─ [826.6 - 828.6]
      ├─ [828.6 - 830.6]
      ├─ [830.6 - 832.6]
      ├─ [832.6 - 834.6]
      ├─ [834.6 - 836.6]
      ├─ [836.6 - 838.6]
      ├─ [838.6 - 840.6]
      ├─ [840.6 - 842.6]
      ├─ [842.6 - 844.6]
      ├─ [844.6 - 846.6]
      ├─ [846.6 - 848.6]
      ├─ [848.6 - 850.6]
      ├─ [850.6 - 852.6]
      ├─ [852.6 - 854.6]
      ├─ [854.6 - 856.6]
      ├─ [856.6 - 858.6]
      ├─ [858.6 - 860.6]
      ├─ [860.6 - 862.6]
      ├─ [862.6 - 864.6]
      ├─ [864.6 - 866.6]
      ├─ [866.6 - 868.6]
      ├─ [868.6 - 870.6]
      ├─ [870.6 - 872.6]
      ├─ [872.6 - 874.6]
      ├─ [874.6 - 876.6]
      ├─ [876.6 - 878.6]
      ├─ [878.6 - 880.7]
      ├─ [880.7 - 882.7]
      ├─ [882.7 - 884.7]
      ├─ [884.7 - 886.7]
      ├─ [886.7 - 888.7]
      ├─ [888.7 - 890.7]
      ├─ [890.7 - 892.7]
      ├─ [892.7 - 894.7]
      ├─ [894.7 - 896.7]
      ├─ [896.7 - 898.7]
      ├─ [898.7 - 900.7]
      ├─ [900.7 - 902.7]
      ├─ [902.7 - 904.7]
      ├─ [904.7 - 906.7]
      ├─ [906.7 - 908.7]
      ├─ [908.7 - 910.7]
      ├─ [910.7 - 912.7]
      ├─ [912.7 - 914.7]
      ├─ [914.7 - 916.7]
      ├─ [916.7 - 918.7]
      ├─ [918.7 - 920.7]
      ├─ [920.7 - 922.7]
      ├─ [922.7 - 924.7]
      ├─ [924.7 - 926.7]
      ├─ [926.7 - 928.7]
      ├─ [928.7 - 930.7]
      ├─ [930.7 - 932.7]
      ├─ [932.7 - 934.7]
      ├─ [934.7 - 936.7]
      ├─ [936.7 - 938.7]
      ├─ [938.7 - 940.7]
      ├─ [940.7 - 942.7]
      ├─ [942.7 - 944.7]
      ├─ [944.7 - 946.7]
      ├─ [946.7 - 948.7]
      ├─ [948.7 - 950.7]
      ├─ [950.7 - 952.7]
      ├─ [952.7 - 954.7]
      ├─ [954.7 - 956.7]
      ├─ [956.7 - 958.7]
      ├─ [958.7 - 960.7]
      ├─ [960.7 - 962.7]
      ├─ [962.7 - 964.7]
      ├─ [964.7 - 966.7]
      ├─ [966.7 - 968.7]
      ├─ [968.7 - 970.7]
      ├─ [970.7 - 972.7]
      ├─ [972.7 - 974.7]
      ├─ [974.7 - 976.7]
      ├─ [976.7 - 978.7]
      └─ [978.7 - 980.7]

Run: 20230809_AST1_EVO5_ZY_Hela_SCP_EvoCHIP_20Cells_40SPD_2Th3ms_03.raw
   ├─ Vendor: Thermo
   ├─ File: 20230809_AST1_EVO5_ZY_Hela_SCP_EvoCHIP_20Cells_40SPD_2Th3ms_03
   ├─ Path: "L:\ZY\SingleCellProteomics\Raw\Astral_SCP\EvoCHIP\20230809_AST1_EVO5_ZY_Hela_SCP_EvoCHIP_20Cells_40SPD_2Th3ms_03.raw"
   ├─ Condition: 20Cells_2Th
   ├─ Replicate: 3
   ├─ HTRMS Version: 18.0.230526.50606
   ├─ Protein Databases Used
   │  ├─ contaminants_for_Spectronaut
   │  │  ├─ Protein Entries: 246
   │  │  ├─ Original File: contaminants_for_Spectronaut.fasta
   │  │  ├─ Date Created: 13-August-2020 09:32:23 UTC+0
   │  │  ├─ Date Modified: 16-August-2023 05:41:30 UTC+0
   │  │  └─ Parsing Rule: WormPep FASTA
   │  └─ UP000005640_9606_2022
   │     ├─ Protein Entries: 20,598
   │     ├─ Original File: UP000005640_9606.fasta
   │     ├─ Date Created: 12-January-2023 11:12:11 UTC+0
   │     ├─ Date Modified: 16-August-2023 05:41:30 UTC+0
   │     └─ Parsing Rule: UniProt FASTA
   └─ MS2 Method
      ├─ [380.4 - 382.4]
      ├─ [382.4 - 384.4]
      ├─ [384.4 - 386.4]
      ├─ [386.4 - 388.4]
      ├─ [388.4 - 390.4]
      ├─ [390.4 - 392.4]
      ├─ [392.4 - 394.4]
      ├─ [394.4 - 396.4]
      ├─ [396.4 - 398.4]
      ├─ [398.4 - 400.4]
      ├─ [400.4 - 402.4]
      ├─ [402.4 - 404.4]
      ├─ [404.4 - 406.4]
      ├─ [406.4 - 408.4]
      ├─ [408.4 - 410.4]
      ├─ [410.4 - 412.4]
      ├─ [412.4 - 414.4]
      ├─ [414.4 - 416.4]
      ├─ [416.4 - 418.4]
      ├─ [418.4 - 420.4]
      ├─ [420.4 - 422.4]
      ├─ [422.4 - 424.4]
      ├─ [424.4 - 426.4]
      ├─ [426.4 - 428.4]
      ├─ [428.4 - 430.4]
      ├─ [430.4 - 432.4]
      ├─ [432.4 - 434.4]
      ├─ [434.4 - 436.4]
      ├─ [436.4 - 438.4]
      ├─ [438.4 - 440.5]
      ├─ [440.5 - 442.5]
      ├─ [442.5 - 444.5]
      ├─ [444.5 - 446.5]
      ├─ [446.5 - 448.5]
      ├─ [448.5 - 450.5]
      ├─ [450.5 - 452.5]
      ├─ [452.5 - 454.5]
      ├─ [454.5 - 456.5]
      ├─ [456.5 - 458.5]
      ├─ [458.5 - 460.5]
      ├─ [460.5 - 462.5]
      ├─ [462.5 - 464.5]
      ├─ [464.5 - 466.5]
      ├─ [466.5 - 468.5]
      ├─ [468.5 - 470.5]
      ├─ [470.5 - 472.5]
      ├─ [472.5 - 474.5]
      ├─ [474.5 - 476.5]
      ├─ [476.5 - 478.5]
      ├─ [478.5 - 480.5]
      ├─ [480.5 - 482.5]
      ├─ [482.5 - 484.5]
      ├─ [484.5 - 486.5]
      ├─ [486.5 - 488.5]
      ├─ [488.5 - 490.5]
      ├─ [490.5 - 492.5]
      ├─ [492.5 - 494.5]
      ├─ [494.5 - 496.5]
      ├─ [496.5 - 498.5]
      ├─ [498.5 - 500.5]
      ├─ [500.5 - 502.5]
      ├─ [502.5 - 504.5]
      ├─ [504.5 - 506.5]
      ├─ [506.5 - 508.5]
      ├─ [508.5 - 510.5]
      ├─ [510.5 - 512.5]
      ├─ [512.5 - 514.5]
      ├─ [514.5 - 516.5]
      ├─ [516.5 - 518.5]
      ├─ [518.5 - 520.5]
      ├─ [520.5 - 522.5]
      ├─ [522.5 - 524.5]
      ├─ [524.5 - 526.5]
      ├─ [526.5 - 528.5]
      ├─ [528.5 - 530.5]
      ├─ [530.5 - 532.5]
      ├─ [532.5 - 534.5]
      ├─ [534.5 - 536.5]
      ├─ [536.5 - 538.5]
      ├─ [538.5 - 540.5]
      ├─ [540.5 - 542.5]
      ├─ [542.5 - 544.5]
      ├─ [544.5 - 546.5]
      ├─ [546.5 - 548.5]
      ├─ [548.5 - 550.5]
      ├─ [550.5 - 552.5]
      ├─ [552.5 - 554.5]
      ├─ [554.5 - 556.5]
      ├─ [556.5 - 558.5]
      ├─ [558.5 - 560.5]
      ├─ [560.5 - 562.5]
      ├─ [562.5 - 564.5]
      ├─ [564.5 - 566.5]
      ├─ [566.5 - 568.5]
      ├─ [568.5 - 570.5]
      ├─ [570.5 - 572.5]
      ├─ [572.5 - 574.5]
      ├─ [574.5 - 576.5]
      ├─ [576.5 - 578.5]
      ├─ [578.5 - 580.5]
      ├─ [580.5 - 582.5]
      ├─ [582.5 - 584.5]
      ├─ [584.5 - 586.5]
      ├─ [586.5 - 588.5]
      ├─ [588.5 - 590.5]
      ├─ [590.5 - 592.5]
      ├─ [592.5 - 594.5]
      ├─ [594.5 - 596.5]
      ├─ [596.5 - 598.5]
      ├─ [598.5 - 600.5]
      ├─ [600.5 - 602.5]
      ├─ [602.5 - 604.5]
      ├─ [604.5 - 606.5]
      ├─ [606.5 - 608.5]
      ├─ [608.5 - 610.5]
      ├─ [610.5 - 612.5]
      ├─ [612.5 - 614.5]
      ├─ [614.5 - 616.5]
      ├─ [616.5 - 618.5]
      ├─ [618.5 - 620.5]
      ├─ [620.5 - 622.5]
      ├─ [622.5 - 624.5]
      ├─ [624.5 - 626.5]
      ├─ [626.5 - 628.5]
      ├─ [628.5 - 630.5]
      ├─ [630.5 - 632.5]
      ├─ [632.5 - 634.5]
      ├─ [634.5 - 636.5]
      ├─ [636.5 - 638.5]
      ├─ [638.5 - 640.5]
      ├─ [640.5 - 642.5]
      ├─ [642.5 - 644.5]
      ├─ [644.5 - 646.5]
      ├─ [646.5 - 648.5]
      ├─ [648.5 - 650.5]
      ├─ [650.5 - 652.5]
      ├─ [652.5 - 654.5]
      ├─ [654.5 - 656.5]
      ├─ [656.5 - 658.5]
      ├─ [658.5 - 660.6]
      ├─ [660.6 - 662.6]
      ├─ [662.6 - 664.6]
      ├─ [664.6 - 666.6]
      ├─ [666.6 - 668.6]
      ├─ [668.6 - 670.6]
      ├─ [670.6 - 672.6]
      ├─ [672.6 - 674.6]
      ├─ [674.6 - 676.6]
      ├─ [676.6 - 678.6]
      ├─ [678.6 - 680.6]
      ├─ [680.6 - 682.6]
      ├─ [682.6 - 684.6]
      ├─ [684.6 - 686.6]
      ├─ [686.6 - 688.6]
      ├─ [688.6 - 690.6]
      ├─ [690.6 - 692.6]
      ├─ [692.6 - 694.6]
      ├─ [694.6 - 696.6]
      ├─ [696.6 - 698.6]
      ├─ [698.6 - 700.6]
      ├─ [700.6 - 702.6]
      ├─ [702.6 - 704.6]
      ├─ [704.6 - 706.6]
      ├─ [706.6 - 708.6]
      ├─ [708.6 - 710.6]
      ├─ [710.6 - 712.6]
      ├─ [712.6 - 714.6]
      ├─ [714.6 - 716.6]
      ├─ [716.6 - 718.6]
      ├─ [718.6 - 720.6]
      ├─ [720.6 - 722.6]
      ├─ [722.6 - 724.6]
      ├─ [724.6 - 726.6]
      ├─ [726.6 - 728.6]
      ├─ [728.6 - 730.6]
      ├─ [730.6 - 732.6]
      ├─ [732.6 - 734.6]
      ├─ [734.6 - 736.6]
      ├─ [736.6 - 738.6]
      ├─ [738.6 - 740.6]
      ├─ [740.6 - 742.6]
      ├─ [742.6 - 744.6]
      ├─ [744.6 - 746.6]
      ├─ [746.6 - 748.6]
      ├─ [748.6 - 750.6]
      ├─ [750.6 - 752.6]
      ├─ [752.6 - 754.6]
      ├─ [754.6 - 756.6]
      ├─ [756.6 - 758.6]
      ├─ [758.6 - 760.6]
      ├─ [760.6 - 762.6]
      ├─ [762.6 - 764.6]
      ├─ [764.6 - 766.6]
      ├─ [766.6 - 768.6]
      ├─ [768.6 - 770.6]
      ├─ [770.6 - 772.6]
      ├─ [772.6 - 774.6]
      ├─ [774.6 - 776.6]
      ├─ [776.6 - 778.6]
      ├─ [778.6 - 780.6]
      ├─ [780.6 - 782.6]
      ├─ [782.6 - 784.6]
      ├─ [784.6 - 786.6]
      ├─ [786.6 - 788.6]
      ├─ [788.6 - 790.6]
      ├─ [790.6 - 792.6]
      ├─ [792.6 - 794.6]
      ├─ [794.6 - 796.6]
      ├─ [796.6 - 798.6]
      ├─ [798.6 - 800.6]
      ├─ [800.6 - 802.6]
      ├─ [802.6 - 804.6]
      ├─ [804.6 - 806.6]
      ├─ [806.6 - 808.6]
      ├─ [808.6 - 810.6]
      ├─ [810.6 - 812.6]
      ├─ [812.6 - 814.6]
      ├─ [814.6 - 816.6]
      ├─ [816.6 - 818.6]
      ├─ [818.6 - 820.6]
      ├─ [820.6 - 822.6]
      ├─ [822.6 - 824.6]
      ├─ [824.6 - 826.6]
      ├─ [826.6 - 828.6]
      ├─ [828.6 - 830.6]
      ├─ [830.6 - 832.6]
      ├─ [832.6 - 834.6]
      ├─ [834.6 - 836.6]
      ├─ [836.6 - 838.6]
      ├─ [838.6 - 840.6]
      ├─ [840.6 - 842.6]
      ├─ [842.6 - 844.6]
      ├─ [844.6 - 846.6]
      ├─ [846.6 - 848.6]
      ├─ [848.6 - 850.6]
      ├─ [850.6 - 852.6]
      ├─ [852.6 - 854.6]
      ├─ [854.6 - 856.6]
      ├─ [856.6 - 858.6]
      ├─ [858.6 - 860.6]
      ├─ [860.6 - 862.6]
      ├─ [862.6 - 864.6]
      ├─ [864.6 - 866.6]
      ├─ [866.6 - 868.6]
      ├─ [868.6 - 870.6]
      ├─ [870.6 - 872.6]
      ├─ [872.6 - 874.6]
      ├─ [874.6 - 876.6]
      ├─ [876.6 - 878.6]
      ├─ [878.6 - 880.7]
      ├─ [880.7 - 882.7]
      ├─ [882.7 - 884.7]
      ├─ [884.7 - 886.7]
      ├─ [886.7 - 888.7]
      ├─ [888.7 - 890.7]
      ├─ [890.7 - 892.7]
      ├─ [892.7 - 894.7]
      ├─ [894.7 - 896.7]
      ├─ [896.7 - 898.7]
      ├─ [898.7 - 900.7]
      ├─ [900.7 - 902.7]
      ├─ [902.7 - 904.7]
      ├─ [904.7 - 906.7]
      ├─ [906.7 - 908.7]
      ├─ [908.7 - 910.7]
      ├─ [910.7 - 912.7]
      ├─ [912.7 - 914.7]
      ├─ [914.7 - 916.7]
      ├─ [916.7 - 918.7]
      ├─ [918.7 - 920.7]
      ├─ [920.7 - 922.7]
      ├─ [922.7 - 924.7]
      ├─ [924.7 - 926.7]
      ├─ [926.7 - 928.7]
      ├─ [928.7 - 930.7]
      ├─ [930.7 - 932.7]
      ├─ [932.7 - 934.7]
      ├─ [934.7 - 936.7]
      ├─ [936.7 - 938.7]
      ├─ [938.7 - 940.7]
      ├─ [940.7 - 942.7]
      ├─ [942.7 - 944.7]
      ├─ [944.7 - 946.7]
      ├─ [946.7 - 948.7]
      ├─ [948.7 - 950.7]
      ├─ [950.7 - 952.7]
      ├─ [952.7 - 954.7]
      ├─ [954.7 - 956.7]
      ├─ [956.7 - 958.7]
      ├─ [958.7 - 960.7]
      ├─ [960.7 - 962.7]
      ├─ [962.7 - 964.7]
      ├─ [964.7 - 966.7]
      ├─ [966.7 - 968.7]
      ├─ [968.7 - 970.7]
      ├─ [970.7 - 972.7]
      ├─ [972.7 - 974.7]
      ├─ [974.7 - 976.7]
      ├─ [976.7 - 978.7]
      └─ [978.7 - 980.7]

Run: 20230809_AST1_EVO5_ZY_Hela_SCP_EvoCHIP_20Cells_40SPD_2Th3ms_04.raw
   ├─ Vendor: Thermo
   ├─ File: 20230809_AST1_EVO5_ZY_Hela_SCP_EvoCHIP_20Cells_40SPD_2Th3ms_04
   ├─ Path: "L:\ZY\SingleCellProteomics\Raw\Astral_SCP\EvoCHIP\20230809_AST1_EVO5_ZY_Hela_SCP_EvoCHIP_20Cells_40SPD_2Th3ms_04.raw"
   ├─ Condition: 20Cells_2Th
   ├─ Replicate: 4
   ├─ HTRMS Version: 18.0.230526.50606
   ├─ Protein Databases Used
   │  ├─ contaminants_for_Spectronaut
   │  │  ├─ Protein Entries: 246
   │  │  ├─ Original File: contaminants_for_Spectronaut.fasta
   │  │  ├─ Date Created: 13-August-2020 09:32:23 UTC+0
   │  │  ├─ Date Modified: 16-August-2023 05:41:30 UTC+0
   │  │  └─ Parsing Rule: WormPep FASTA
   │  └─ UP000005640_9606_2022
   │     ├─ Protein Entries: 20,598
   │     ├─ Original File: UP000005640_9606.fasta
   │     ├─ Date Created: 12-January-2023 11:12:11 UTC+0
   │     ├─ Date Modified: 16-August-2023 05:41:30 UTC+0
   │     └─ Parsing Rule: UniProt FASTA
   └─ MS2 Method
      ├─ [380.4 - 382.4]
      ├─ [382.4 - 384.4]
      ├─ [384.4 - 386.4]
      ├─ [386.4 - 388.4]
      ├─ [388.4 - 390.4]
      ├─ [390.4 - 392.4]
      ├─ [392.4 - 394.4]
      ├─ [394.4 - 396.4]
      ├─ [396.4 - 398.4]
      ├─ [398.4 - 400.4]
      ├─ [400.4 - 402.4]
      ├─ [402.4 - 404.4]
      ├─ [404.4 - 406.4]
      ├─ [406.4 - 408.4]
      ├─ [408.4 - 410.4]
      ├─ [410.4 - 412.4]
      ├─ [412.4 - 414.4]
      ├─ [414.4 - 416.4]
      ├─ [416.4 - 418.4]
      ├─ [418.4 - 420.4]
      ├─ [420.4 - 422.4]
      ├─ [422.4 - 424.4]
      ├─ [424.4 - 426.4]
      ├─ [426.4 - 428.4]
      ├─ [428.4 - 430.4]
      ├─ [430.4 - 432.4]
      ├─ [432.4 - 434.4]
      ├─ [434.4 - 436.4]
      ├─ [436.4 - 438.4]
      ├─ [438.4 - 440.5]
      ├─ [440.5 - 442.5]
      ├─ [442.5 - 444.5]
      ├─ [444.5 - 446.5]
      ├─ [446.5 - 448.5]
      ├─ [448.5 - 450.5]
      ├─ [450.5 - 452.5]
      ├─ [452.5 - 454.5]
      ├─ [454.5 - 456.5]
      ├─ [456.5 - 458.5]
      ├─ [458.5 - 460.5]
      ├─ [460.5 - 462.5]
      ├─ [462.5 - 464.5]
      ├─ [464.5 - 466.5]
      ├─ [466.5 - 468.5]
      ├─ [468.5 - 470.5]
      ├─ [470.5 - 472.5]
      ├─ [472.5 - 474.5]
      ├─ [474.5 - 476.5]
      ├─ [476.5 - 478.5]
      ├─ [478.5 - 480.5]
      ├─ [480.5 - 482.5]
      ├─ [482.5 - 484.5]
      ├─ [484.5 - 486.5]
      ├─ [486.5 - 488.5]
      ├─ [488.5 - 490.5]
      ├─ [490.5 - 492.5]
      ├─ [492.5 - 494.5]
      ├─ [494.5 - 496.5]
      ├─ [496.5 - 498.5]
      ├─ [498.5 - 500.5]
      ├─ [500.5 - 502.5]
      ├─ [502.5 - 504.5]
      ├─ [504.5 - 506.5]
      ├─ [506.5 - 508.5]
      ├─ [508.5 - 510.5]
      ├─ [510.5 - 512.5]
      ├─ [512.5 - 514.5]
      ├─ [514.5 - 516.5]
      ├─ [516.5 - 518.5]
      ├─ [518.5 - 520.5]
      ├─ [520.5 - 522.5]
      ├─ [522.5 - 524.5]
      ├─ [524.5 - 526.5]
      ├─ [526.5 - 528.5]
      ├─ [528.5 - 530.5]
      ├─ [530.5 - 532.5]
      ├─ [532.5 - 534.5]
      ├─ [534.5 - 536.5]
      ├─ [536.5 - 538.5]
      ├─ [538.5 - 540.5]
      ├─ [540.5 - 542.5]
      ├─ [542.5 - 544.5]
      ├─ [544.5 - 546.5]
      ├─ [546.5 - 548.5]
      ├─ [548.5 - 550.5]
      ├─ [550.5 - 552.5]
      ├─ [552.5 - 554.5]
      ├─ [554.5 - 556.5]
      ├─ [556.5 - 558.5]
      ├─ [558.5 - 560.5]
      ├─ [560.5 - 562.5]
      ├─ [562.5 - 564.5]
      ├─ [564.5 - 566.5]
      ├─ [566.5 - 568.5]
      ├─ [568.5 - 570.5]
      ├─ [570.5 - 572.5]
      ├─ [572.5 - 574.5]
      ├─ [574.5 - 576.5]
      ├─ [576.5 - 578.5]
      ├─ [578.5 - 580.5]
      ├─ [580.5 - 582.5]
      ├─ [582.5 - 584.5]
      ├─ [584.5 - 586.5]
      ├─ [586.5 - 588.5]
      ├─ [588.5 - 590.5]
      ├─ [590.5 - 592.5]
      ├─ [592.5 - 594.5]
      ├─ [594.5 - 596.5]
      ├─ [596.5 - 598.5]
      ├─ [598.5 - 600.5]
      ├─ [600.5 - 602.5]
      ├─ [602.5 - 604.5]
      ├─ [604.5 - 606.5]
      ├─ [606.5 - 608.5]
      ├─ [608.5 - 610.5]
      ├─ [610.5 - 612.5]
      ├─ [612.5 - 614.5]
      ├─ [614.5 - 616.5]
      ├─ [616.5 - 618.5]
      ├─ [618.5 - 620.5]
      ├─ [620.5 - 622.5]
      ├─ [622.5 - 624.5]
      ├─ [624.5 - 626.5]
      ├─ [626.5 - 628.5]
      ├─ [628.5 - 630.5]
      ├─ [630.5 - 632.5]
      ├─ [632.5 - 634.5]
      ├─ [634.5 - 636.5]
      ├─ [636.5 - 638.5]
      ├─ [638.5 - 640.5]
      ├─ [640.5 - 642.5]
      ├─ [642.5 - 644.5]
      ├─ [644.5 - 646.5]
      ├─ [646.5 - 648.5]
      ├─ [648.5 - 650.5]
      ├─ [650.5 - 652.5]
      ├─ [652.5 - 654.5]
      ├─ [654.5 - 656.5]
      ├─ [656.5 - 658.5]
      ├─ [658.5 - 660.6]
      ├─ [660.6 - 662.6]
      ├─ [662.6 - 664.6]
      ├─ [664.6 - 666.6]
      ├─ [666.6 - 668.6]
      ├─ [668.6 - 670.6]
      ├─ [670.6 - 672.6]
      ├─ [672.6 - 674.6]
      ├─ [674.6 - 676.6]
      ├─ [676.6 - 678.6]
      ├─ [678.6 - 680.6]
      ├─ [680.6 - 682.6]
      ├─ [682.6 - 684.6]
      ├─ [684.6 - 686.6]
      ├─ [686.6 - 688.6]
      ├─ [688.6 - 690.6]
      ├─ [690.6 - 692.6]
      ├─ [692.6 - 694.6]
      ├─ [694.6 - 696.6]
      ├─ [696.6 - 698.6]
      ├─ [698.6 - 700.6]
      ├─ [700.6 - 702.6]
      ├─ [702.6 - 704.6]
      ├─ [704.6 - 706.6]
      ├─ [706.6 - 708.6]
      ├─ [708.6 - 710.6]
      ├─ [710.6 - 712.6]
      ├─ [712.6 - 714.6]
      ├─ [714.6 - 716.6]
      ├─ [716.6 - 718.6]
      ├─ [718.6 - 720.6]
      ├─ [720.6 - 722.6]
      ├─ [722.6 - 724.6]
      ├─ [724.6 - 726.6]
      ├─ [726.6 - 728.6]
      ├─ [728.6 - 730.6]
      ├─ [730.6 - 732.6]
      ├─ [732.6 - 734.6]
      ├─ [734.6 - 736.6]
      ├─ [736.6 - 738.6]
      ├─ [738.6 - 740.6]
      ├─ [740.6 - 742.6]
      ├─ [742.6 - 744.6]
      ├─ [744.6 - 746.6]
      ├─ [746.6 - 748.6]
      ├─ [748.6 - 750.6]
      ├─ [750.6 - 752.6]
      ├─ [752.6 - 754.6]
      ├─ [754.6 - 756.6]
      ├─ [756.6 - 758.6]
      ├─ [758.6 - 760.6]
      ├─ [760.6 - 762.6]
      ├─ [762.6 - 764.6]
      ├─ [764.6 - 766.6]
      ├─ [766.6 - 768.6]
      ├─ [768.6 - 770.6]
      ├─ [770.6 - 772.6]
      ├─ [772.6 - 774.6]
      ├─ [774.6 - 776.6]
      ├─ [776.6 - 778.6]
      ├─ [778.6 - 780.6]
      ├─ [780.6 - 782.6]
      ├─ [782.6 - 784.6]
      ├─ [784.6 - 786.6]
      ├─ [786.6 - 788.6]
      ├─ [788.6 - 790.6]
      ├─ [790.6 - 792.6]
      ├─ [792.6 - 794.6]
      ├─ [794.6 - 796.6]
      ├─ [796.6 - 798.6]
      ├─ [798.6 - 800.6]
      ├─ [800.6 - 802.6]
      ├─ [802.6 - 804.6]
      ├─ [804.6 - 806.6]
      ├─ [806.6 - 808.6]
      ├─ [808.6 - 810.6]
      ├─ [810.6 - 812.6]
      ├─ [812.6 - 814.6]
      ├─ [814.6 - 816.6]
      ├─ [816.6 - 818.6]
      ├─ [818.6 - 820.6]
      ├─ [820.6 - 822.6]
      ├─ [822.6 - 824.6]
      ├─ [824.6 - 826.6]
      ├─ [826.6 - 828.6]
      ├─ [828.6 - 830.6]
      ├─ [830.6 - 832.6]
      ├─ [832.6 - 834.6]
      ├─ [834.6 - 836.6]
      ├─ [836.6 - 838.6]
      ├─ [838.6 - 840.6]
      ├─ [840.6 - 842.6]
      ├─ [842.6 - 844.6]
      ├─ [844.6 - 846.6]
      ├─ [846.6 - 848.6]
      ├─ [848.6 - 850.6]
      ├─ [850.6 - 852.6]
      ├─ [852.6 - 854.6]
      ├─ [854.6 - 856.6]
      ├─ [856.6 - 858.6]
      ├─ [858.6 - 860.6]
      ├─ [860.6 - 862.6]
      ├─ [862.6 - 864.6]
      ├─ [864.6 - 866.6]
      ├─ [866.6 - 868.6]
      ├─ [868.6 - 870.6]
      ├─ [870.6 - 872.6]
      ├─ [872.6 - 874.6]
      ├─ [874.6 - 876.6]
      ├─ [876.6 - 878.6]
      ├─ [878.6 - 880.7]
      ├─ [880.7 - 882.7]
      ├─ [882.7 - 884.7]
      ├─ [884.7 - 886.7]
      ├─ [886.7 - 888.7]
      ├─ [888.7 - 890.7]
      ├─ [890.7 - 892.7]
      ├─ [892.7 - 894.7]
      ├─ [894.7 - 896.7]
      ├─ [896.7 - 898.7]
      ├─ [898.7 - 900.7]
      ├─ [900.7 - 902.7]
      ├─ [902.7 - 904.7]
      ├─ [904.7 - 906.7]
      ├─ [906.7 - 908.7]
      ├─ [908.7 - 910.7]
      ├─ [910.7 - 912.7]
      ├─ [912.7 - 914.7]
      ├─ [914.7 - 916.7]
      ├─ [916.7 - 918.7]
      ├─ [918.7 - 920.7]
      ├─ [920.7 - 922.7]
      ├─ [922.7 - 924.7]
      ├─ [924.7 - 926.7]
      ├─ [926.7 - 928.7]
      ├─ [928.7 - 930.7]
      ├─ [930.7 - 932.7]
      ├─ [932.7 - 934.7]
      ├─ [934.7 - 936.7]
      ├─ [936.7 - 938.7]
      ├─ [938.7 - 940.7]
      ├─ [940.7 - 942.7]
      ├─ [942.7 - 944.7]
      ├─ [944.7 - 946.7]
      ├─ [946.7 - 948.7]
      ├─ [948.7 - 950.7]
      ├─ [950.7 - 952.7]
      ├─ [952.7 - 954.7]
      ├─ [954.7 - 956.7]
      ├─ [956.7 - 958.7]
      ├─ [958.7 - 960.7]
      ├─ [960.7 - 962.7]
      ├─ [962.7 - 964.7]
      ├─ [964.7 - 966.7]
      ├─ [966.7 - 968.7]
      ├─ [968.7 - 970.7]
      ├─ [970.7 - 972.7]
      ├─ [972.7 - 974.7]
      ├─ [974.7 - 976.7]
      ├─ [976.7 - 978.7]
      └─ [978.7 - 980.7]

Run: 20230809_AST1_EVO5_ZY_Hela_SCP_EvoCHIP_20Cells_40SPD_4Th6ms_01.raw
   ├─ Vendor: Thermo
   ├─ File: 20230809_AST1_EVO5_ZY_Hela_SCP_EvoCHIP_20Cells_40SPD_4Th6ms_01
   ├─ Path: "L:\ZY\SingleCellProteomics\Raw\Astral_SCP\EvoCHIP\20230809_AST1_EVO5_ZY_Hela_SCP_EvoCHIP_20Cells_40SPD_4Th6ms_01.raw"
   ├─ Condition: 20Cells_4Th
   ├─ Replicate: 1
   ├─ HTRMS Version: 18.0.230526.50606
   ├─ Protein Databases Used
   │  ├─ contaminants_for_Spectronaut
   │  │  ├─ Protein Entries: 246
   │  │  ├─ Original File: contaminants_for_Spectronaut.fasta
   │  │  ├─ Date Created: 13-August-2020 09:32:23 UTC+0
   │  │  ├─ Date Modified: 16-August-2023 05:41:30 UTC+0
   │  │  └─ Parsing Rule: WormPep FASTA
   │  └─ UP000005640_9606_2022
   │     ├─ Protein Entries: 20,598
   │     ├─ Original File: UP000005640_9606.fasta
   │     ├─ Date Created: 12-January-2023 11:12:11 UTC+0
   │     ├─ Date Modified: 16-August-2023 05:41:30 UTC+0
   │     └─ Parsing Rule: UniProt FASTA
   └─ MS2 Method
      ├─ [380.4 - 384.4]
      ├─ [384.4 - 388.4]
      ├─ [388.4 - 392.4]
      ├─ [392.4 - 396.4]
      ├─ [396.4 - 400.4]
      ├─ [400.4 - 404.4]
      ├─ [404.4 - 408.4]
      ├─ [408.4 - 412.4]
      ├─ [412.4 - 416.4]
      ├─ [416.4 - 420.4]
      ├─ [420.4 - 424.4]
      ├─ [424.4 - 428.4]
      ├─ [428.4 - 432.4]
      ├─ [432.4 - 436.4]
      ├─ [436.4 - 440.5]
      ├─ [440.5 - 444.5]
      ├─ [444.5 - 448.5]
      ├─ [448.5 - 452.5]
      ├─ [452.5 - 456.5]
      ├─ [456.5 - 460.5]
      ├─ [460.5 - 464.5]
      ├─ [464.5 - 468.5]
      ├─ [468.5 - 472.5]
      ├─ [472.5 - 476.5]
      ├─ [476.5 - 480.5]
      ├─ [480.5 - 484.5]
      ├─ [484.5 - 488.5]
      ├─ [488.5 - 492.5]
      ├─ [492.5 - 496.5]
      ├─ [496.5 - 500.5]
      ├─ [500.5 - 504.5]
      ├─ [504.5 - 508.5]
      ├─ [508.5 - 512.5]
      ├─ [512.5 - 516.5]
      ├─ [516.5 - 520.5]
      ├─ [520.5 - 524.5]
      ├─ [524.5 - 528.5]
      ├─ [528.5 - 532.5]
      ├─ [532.5 - 536.5]
      ├─ [536.5 - 540.5]
      ├─ [540.5 - 544.5]
      ├─ [544.5 - 548.5]
      ├─ [548.5 - 552.5]
      ├─ [552.5 - 556.5]
      ├─ [556.5 - 560.5]
      ├─ [560.5 - 564.5]
      ├─ [564.5 - 568.5]
      ├─ [568.5 - 572.5]
      ├─ [572.5 - 576.5]
      ├─ [576.5 - 580.5]
      ├─ [580.5 - 584.5]
      ├─ [584.5 - 588.5]
      ├─ [588.5 - 592.5]
      ├─ [592.5 - 596.5]
      ├─ [596.5 - 600.5]
      ├─ [600.5 - 604.5]
      ├─ [604.5 - 608.5]
      ├─ [608.5 - 612.5]
      ├─ [612.5 - 616.5]
      ├─ [616.5 - 620.5]
      ├─ [620.5 - 624.5]
      ├─ [624.5 - 628.5]
      ├─ [628.5 - 632.5]
      ├─ [632.5 - 636.5]
      ├─ [636.5 - 640.5]
      ├─ [640.5 - 644.5]
      ├─ [644.5 - 648.5]
      ├─ [648.5 - 652.5]
      ├─ [652.5 - 656.5]
      ├─ [656.5 - 660.6]
      ├─ [660.6 - 664.6]
      ├─ [664.6 - 668.6]
      ├─ [668.6 - 672.6]
      ├─ [672.6 - 676.6]
      ├─ [676.6 - 680.6]
      ├─ [680.6 - 684.6]
      ├─ [684.6 - 688.6]
      ├─ [688.6 - 692.6]
      ├─ [692.6 - 696.6]
      ├─ [696.6 - 700.6]
      ├─ [700.6 - 704.6]
      ├─ [704.6 - 708.6]
      ├─ [708.6 - 712.6]
      ├─ [712.6 - 716.6]
      ├─ [716.6 - 720.6]
      ├─ [720.6 - 724.6]
      ├─ [724.6 - 728.6]
      ├─ [728.6 - 732.6]
      ├─ [732.6 - 736.6]
      ├─ [736.6 - 740.6]
      ├─ [740.6 - 744.6]
      ├─ [744.6 - 748.6]
      ├─ [748.6 - 752.6]
      ├─ [752.6 - 756.6]
      ├─ [756.6 - 760.6]
      ├─ [760.6 - 764.6]
      ├─ [764.6 - 768.6]
      ├─ [768.6 - 772.6]
      ├─ [772.6 - 776.6]
      ├─ [776.6 - 780.6]
      ├─ [780.6 - 784.6]
      ├─ [784.6 - 788.6]
      ├─ [788.6 - 792.6]
      ├─ [792.6 - 796.6]
      ├─ [796.6 - 800.6]
      ├─ [800.6 - 804.6]
      ├─ [804.6 - 808.6]
      ├─ [808.6 - 812.6]
      ├─ [812.6 - 816.6]
      ├─ [816.6 - 820.6]
      ├─ [820.6 - 824.6]
      ├─ [824.6 - 828.6]
      ├─ [828.6 - 832.6]
      ├─ [832.6 - 836.6]
      ├─ [836.6 - 840.6]
      ├─ [840.6 - 844.6]
      ├─ [844.6 - 848.6]
      ├─ [848.6 - 852.6]
      ├─ [852.6 - 856.6]
      ├─ [856.6 - 860.6]
      ├─ [860.6 - 864.6]
      ├─ [864.6 - 868.6]
      ├─ [868.6 - 872.6]
      ├─ [872.6 - 876.6]
      ├─ [876.6 - 880.7]
      ├─ [880.7 - 884.7]
      ├─ [884.7 - 888.7]
      ├─ [888.7 - 892.7]
      ├─ [892.7 - 896.7]
      ├─ [896.7 - 900.7]
      ├─ [900.7 - 904.7]
      ├─ [904.7 - 908.7]
      ├─ [908.7 - 912.7]
      ├─ [912.7 - 916.7]
      ├─ [916.7 - 920.7]
      ├─ [920.7 - 924.7]
      ├─ [924.7 - 928.7]
      ├─ [928.7 - 932.7]
      ├─ [932.7 - 936.7]
      ├─ [936.7 - 940.7]
      ├─ [940.7 - 944.7]
      ├─ [944.7 - 948.7]
      ├─ [948.7 - 952.7]
      ├─ [952.7 - 956.7]
      ├─ [956.7 - 960.7]
      ├─ [960.7 - 964.7]
      ├─ [964.7 - 968.7]
      ├─ [968.7 - 972.7]
      ├─ [972.7 - 976.7]
      └─ [976.7 - 980.7]

Run: 20230809_AST1_EVO5_ZY_Hela_SCP_EvoCHIP_20Cells_40SPD_4Th6ms_02.raw
   ├─ Vendor: Thermo
   ├─ File: 20230809_AST1_EVO5_ZY_Hela_SCP_EvoCHIP_20Cells_40SPD_4Th6ms_02
   ├─ Path: "L:\ZY\SingleCellProteomics\Raw\Astral_SCP\EvoCHIP\20230809_AST1_EVO5_ZY_Hela_SCP_EvoCHIP_20Cells_40SPD_4Th6ms_02.raw"
   ├─ Condition: 20Cells_4Th
   ├─ Replicate: 2
   ├─ HTRMS Version: 18.0.230526.50606
   ├─ Protein Databases Used
   │  ├─ contaminants_for_Spectronaut
   │  │  ├─ Protein Entries: 246
   │  │  ├─ Original File: contaminants_for_Spectronaut.fasta
   │  │  ├─ Date Created: 13-August-2020 09:32:23 UTC+0
   │  │  ├─ Date Modified: 16-August-2023 05:41:30 UTC+0
   │  │  └─ Parsing Rule: WormPep FASTA
   │  └─ UP000005640_9606_2022
   │     ├─ Protein Entries: 20,598
   │     ├─ Original File: UP000005640_9606.fasta
   │     ├─ Date Created: 12-January-2023 11:12:11 UTC+0
   │     ├─ Date Modified: 16-August-2023 05:41:30 UTC+0
   │     └─ Parsing Rule: UniProt FASTA
   └─ MS2 Method
      ├─ [380.4 - 384.4]
      ├─ [384.4 - 388.4]
      ├─ [388.4 - 392.4]
      ├─ [392.4 - 396.4]
      ├─ [396.4 - 400.4]
      ├─ [400.4 - 404.4]
      ├─ [404.4 - 408.4]
      ├─ [408.4 - 412.4]
      ├─ [412.4 - 416.4]
      ├─ [416.4 - 420.4]
      ├─ [420.4 - 424.4]
      ├─ [424.4 - 428.4]
      ├─ [428.4 - 432.4]
      ├─ [432.4 - 436.4]
      ├─ [436.4 - 440.5]
      ├─ [440.5 - 444.5]
      ├─ [444.5 - 448.5]
      ├─ [448.5 - 452.5]
      ├─ [452.5 - 456.5]
      ├─ [456.5 - 460.5]
      ├─ [460.5 - 464.5]
      ├─ [464.5 - 468.5]
      ├─ [468.5 - 472.5]
      ├─ [472.5 - 476.5]
      ├─ [476.5 - 480.5]
      ├─ [480.5 - 484.5]
      ├─ [484.5 - 488.5]
      ├─ [488.5 - 492.5]
      ├─ [492.5 - 496.5]
      ├─ [496.5 - 500.5]
      ├─ [500.5 - 504.5]
      ├─ [504.5 - 508.5]
      ├─ [508.5 - 512.5]
      ├─ [512.5 - 516.5]
      ├─ [516.5 - 520.5]
      ├─ [520.5 - 524.5]
      ├─ [524.5 - 528.5]
      ├─ [528.5 - 532.5]
      ├─ [532.5 - 536.5]
      ├─ [536.5 - 540.5]
      ├─ [540.5 - 544.5]
      ├─ [544.5 - 548.5]
      ├─ [548.5 - 552.5]
      ├─ [552.5 - 556.5]
      ├─ [556.5 - 560.5]
      ├─ [560.5 - 564.5]
      ├─ [564.5 - 568.5]
      ├─ [568.5 - 572.5]
      ├─ [572.5 - 576.5]
      ├─ [576.5 - 580.5]
      ├─ [580.5 - 584.5]
      ├─ [584.5 - 588.5]
      ├─ [588.5 - 592.5]
      ├─ [592.5 - 596.5]
      ├─ [596.5 - 600.5]
      ├─ [600.5 - 604.5]
      ├─ [604.5 - 608.5]
      ├─ [608.5 - 612.5]
      ├─ [612.5 - 616.5]
      ├─ [616.5 - 620.5]
      ├─ [620.5 - 624.5]
      ├─ [624.5 - 628.5]
      ├─ [628.5 - 632.5]
      ├─ [632.5 - 636.5]
      ├─ [636.5 - 640.5]
      ├─ [640.5 - 644.5]
      ├─ [644.5 - 648.5]
      ├─ [648.5 - 652.5]
      ├─ [652.5 - 656.5]
      ├─ [656.5 - 660.6]
      ├─ [660.6 - 664.6]
      ├─ [664.6 - 668.6]
      ├─ [668.6 - 672.6]
      ├─ [672.6 - 676.6]
      ├─ [676.6 - 680.6]
      ├─ [680.6 - 684.6]
      ├─ [684.6 - 688.6]
      ├─ [688.6 - 692.6]
      ├─ [692.6 - 696.6]
      ├─ [696.6 - 700.6]
      ├─ [700.6 - 704.6]
      ├─ [704.6 - 708.6]
      ├─ [708.6 - 712.6]
      ├─ [712.6 - 716.6]
      ├─ [716.6 - 720.6]
      ├─ [720.6 - 724.6]
      ├─ [724.6 - 728.6]
      ├─ [728.6 - 732.6]
      ├─ [732.6 - 736.6]
      ├─ [736.6 - 740.6]
      ├─ [740.6 - 744.6]
      ├─ [744.6 - 748.6]
      ├─ [748.6 - 752.6]
      ├─ [752.6 - 756.6]
      ├─ [756.6 - 760.6]
      ├─ [760.6 - 764.6]
      ├─ [764.6 - 768.6]
      ├─ [768.6 - 772.6]
      ├─ [772.6 - 776.6]
      ├─ [776.6 - 780.6]
      ├─ [780.6 - 784.6]
      ├─ [784.6 - 788.6]
      ├─ [788.6 - 792.6]
      ├─ [792.6 - 796.6]
      ├─ [796.6 - 800.6]
      ├─ [800.6 - 804.6]
      ├─ [804.6 - 808.6]
      ├─ [808.6 - 812.6]
      ├─ [812.6 - 816.6]
      ├─ [816.6 - 820.6]
      ├─ [820.6 - 824.6]
      ├─ [824.6 - 828.6]
      ├─ [828.6 - 832.6]
      ├─ [832.6 - 836.6]
      ├─ [836.6 - 840.6]
      ├─ [840.6 - 844.6]
      ├─ [844.6 - 848.6]
      ├─ [848.6 - 852.6]
      ├─ [852.6 - 856.6]
      ├─ [856.6 - 860.6]
      ├─ [860.6 - 864.6]
      ├─ [864.6 - 868.6]
      ├─ [868.6 - 872.6]
      ├─ [872.6 - 876.6]
      ├─ [876.6 - 880.7]
      ├─ [880.7 - 884.7]
      ├─ [884.7 - 888.7]
      ├─ [888.7 - 892.7]
      ├─ [892.7 - 896.7]
      ├─ [896.7 - 900.7]
      ├─ [900.7 - 904.7]
      ├─ [904.7 - 908.7]
      ├─ [908.7 - 912.7]
      ├─ [912.7 - 916.7]
      ├─ [916.7 - 920.7]
      ├─ [920.7 - 924.7]
      ├─ [924.7 - 928.7]
      ├─ [928.7 - 932.7]
      ├─ [932.7 - 936.7]
      ├─ [936.7 - 940.7]
      ├─ [940.7 - 944.7]
      ├─ [944.7 - 948.7]
      ├─ [948.7 - 952.7]
      ├─ [952.7 - 956.7]
      ├─ [956.7 - 960.7]
      ├─ [960.7 - 964.7]
      ├─ [964.7 - 968.7]
      ├─ [968.7 - 972.7]
      ├─ [972.7 - 976.7]
      └─ [976.7 - 980.7]

Run: 20230809_AST1_EVO5_ZY_Hela_SCP_EvoCHIP_20Cells_40SPD_4Th6ms_03.raw
   ├─ Vendor: Thermo
   ├─ File: 20230809_AST1_EVO5_ZY_Hela_SCP_EvoCHIP_20Cells_40SPD_4Th6ms_03
   ├─ Path: "L:\ZY\SingleCellProteomics\Raw\Astral_SCP\EvoCHIP\20230809_AST1_EVO5_ZY_Hela_SCP_EvoCHIP_20Cells_40SPD_4Th6ms_03.raw"
   ├─ Condition: 20Cells_4Th
   ├─ Replicate: 3
   ├─ HTRMS Version: 18.0.230526.50606
   ├─ Protein Databases Used
   │  ├─ contaminants_for_Spectronaut
   │  │  ├─ Protein Entries: 246
   │  │  ├─ Original File: contaminants_for_Spectronaut.fasta
   │  │  ├─ Date Created: 13-August-2020 09:32:23 UTC+0
   │  │  ├─ Date Modified: 16-August-2023 05:41:30 UTC+0
   │  │  └─ Parsing Rule: WormPep FASTA
   │  └─ UP000005640_9606_2022
   │     ├─ Protein Entries: 20,598
   │     ├─ Original File: UP000005640_9606.fasta
   │     ├─ Date Created: 12-January-2023 11:12:11 UTC+0
   │     ├─ Date Modified: 16-August-2023 05:41:30 UTC+0
   │     └─ Parsing Rule: UniProt FASTA
   └─ MS2 Method
      ├─ [380.4 - 384.4]
      ├─ [384.4 - 388.4]
      ├─ [388.4 - 392.4]
      ├─ [392.4 - 396.4]
      ├─ [396.4 - 400.4]
      ├─ [400.4 - 404.4]
      ├─ [404.4 - 408.4]
      ├─ [408.4 - 412.4]
      ├─ [412.4 - 416.4]
      ├─ [416.4 - 420.4]
      ├─ [420.4 - 424.4]
      ├─ [424.4 - 428.4]
      ├─ [428.4 - 432.4]
      ├─ [432.4 - 436.4]
      ├─ [436.4 - 440.5]
      ├─ [440.5 - 444.5]
      ├─ [444.5 - 448.5]
      ├─ [448.5 - 452.5]
      ├─ [452.5 - 456.5]
      ├─ [456.5 - 460.5]
      ├─ [460.5 - 464.5]
      ├─ [464.5 - 468.5]
      ├─ [468.5 - 472.5]
      ├─ [472.5 - 476.5]
      ├─ [476.5 - 480.5]
      ├─ [480.5 - 484.5]
      ├─ [484.5 - 488.5]
      ├─ [488.5 - 492.5]
      ├─ [492.5 - 496.5]
      ├─ [496.5 - 500.5]
      ├─ [500.5 - 504.5]
      ├─ [504.5 - 508.5]
      ├─ [508.5 - 512.5]
      ├─ [512.5 - 516.5]
      ├─ [516.5 - 520.5]
      ├─ [520.5 - 524.5]
      ├─ [524.5 - 528.5]
      ├─ [528.5 - 532.5]
      ├─ [532.5 - 536.5]
      ├─ [536.5 - 540.5]
      ├─ [540.5 - 544.5]
      ├─ [544.5 - 548.5]
      ├─ [548.5 - 552.5]
      ├─ [552.5 - 556.5]
      ├─ [556.5 - 560.5]
      ├─ [560.5 - 564.5]
      ├─ [564.5 - 568.5]
      ├─ [568.5 - 572.5]
      ├─ [572.5 - 576.5]
      ├─ [576.5 - 580.5]
      ├─ [580.5 - 584.5]
      ├─ [584.5 - 588.5]
      ├─ [588.5 - 592.5]
      ├─ [592.5 - 596.5]
      ├─ [596.5 - 600.5]
      ├─ [600.5 - 604.5]
      ├─ [604.5 - 608.5]
      ├─ [608.5 - 612.5]
      ├─ [612.5 - 616.5]
      ├─ [616.5 - 620.5]
      ├─ [620.5 - 624.5]
      ├─ [624.5 - 628.5]
      ├─ [628.5 - 632.5]
      ├─ [632.5 - 636.5]
      ├─ [636.5 - 640.5]
      ├─ [640.5 - 644.5]
      ├─ [644.5 - 648.5]
      ├─ [648.5 - 652.5]
      ├─ [652.5 - 656.5]
      ├─ [656.5 - 660.6]
      ├─ [660.6 - 664.6]
      ├─ [664.6 - 668.6]
      ├─ [668.6 - 672.6]
      ├─ [672.6 - 676.6]
      ├─ [676.6 - 680.6]
      ├─ [680.6 - 684.6]
      ├─ [684.6 - 688.6]
      ├─ [688.6 - 692.6]
      ├─ [692.6 - 696.6]
      ├─ [696.6 - 700.6]
      ├─ [700.6 - 704.6]
      ├─ [704.6 - 708.6]
      ├─ [708.6 - 712.6]
      ├─ [712.6 - 716.6]
      ├─ [716.6 - 720.6]
      ├─ [720.6 - 724.6]
      ├─ [724.6 - 728.6]
      ├─ [728.6 - 732.6]
      ├─ [732.6 - 736.6]
      ├─ [736.6 - 740.6]
      ├─ [740.6 - 744.6]
      ├─ [744.6 - 748.6]
      ├─ [748.6 - 752.6]
      ├─ [752.6 - 756.6]
      ├─ [756.6 - 760.6]
      ├─ [760.6 - 764.6]
      ├─ [764.6 - 768.6]
      ├─ [768.6 - 772.6]
      ├─ [772.6 - 776.6]
      ├─ [776.6 - 780.6]
      ├─ [780.6 - 784.6]
      ├─ [784.6 - 788.6]
      ├─ [788.6 - 792.6]
      ├─ [792.6 - 796.6]
      ├─ [796.6 - 800.6]
      ├─ [800.6 - 804.6]
      ├─ [804.6 - 808.6]
      ├─ [808.6 - 812.6]
      ├─ [812.6 - 816.6]
      ├─ [816.6 - 820.6]
      ├─ [820.6 - 824.6]
      ├─ [824.6 - 828.6]
      ├─ [828.6 - 832.6]
      ├─ [832.6 - 836.6]
      ├─ [836.6 - 840.6]
      ├─ [840.6 - 844.6]
      ├─ [844.6 - 848.6]
      ├─ [848.6 - 852.6]
      ├─ [852.6 - 856.6]
      ├─ [856.6 - 860.6]
      ├─ [860.6 - 864.6]
      ├─ [864.6 - 868.6]
      ├─ [868.6 - 872.6]
      ├─ [872.6 - 876.6]
      ├─ [876.6 - 880.7]
      ├─ [880.7 - 884.7]
      ├─ [884.7 - 888.7]
      ├─ [888.7 - 892.7]
      ├─ [892.7 - 896.7]
      ├─ [896.7 - 900.7]
      ├─ [900.7 - 904.7]
      ├─ [904.7 - 908.7]
      ├─ [908.7 - 912.7]
      ├─ [912.7 - 916.7]
      ├─ [916.7 - 920.7]
      ├─ [920.7 - 924.7]
      ├─ [924.7 - 928.7]
      ├─ [928.7 - 932.7]
      ├─ [932.7 - 936.7]
      ├─ [936.7 - 940.7]
      ├─ [940.7 - 944.7]
      ├─ [944.7 - 948.7]
      ├─ [948.7 - 952.7]
      ├─ [952.7 - 956.7]
      ├─ [956.7 - 960.7]
      ├─ [960.7 - 964.7]
      ├─ [964.7 - 968.7]
      ├─ [968.7 - 972.7]
      ├─ [972.7 - 976.7]
      └─ [976.7 - 980.7]

Run: 20230809_AST1_EVO5_ZY_Hela_SCP_EvoCHIP_20Cells_40SPD_4Th6ms_04.raw
   ├─ Vendor: Thermo
   ├─ File: 20230809_AST1_EVO5_ZY_Hela_SCP_EvoCHIP_20Cells_40SPD_4Th6ms_04
   ├─ Path: "L:\ZY\SingleCellProteomics\Raw\Astral_SCP\EvoCHIP\20230809_AST1_EVO5_ZY_Hela_SCP_EvoCHIP_20Cells_40SPD_4Th6ms_04.raw"
   ├─ Condition: 20Cells_4Th
   ├─ Replicate: 4
   ├─ HTRMS Version: 18.0.230526.50606
   ├─ Protein Databases Used
   │  ├─ contaminants_for_Spectronaut
   │  │  ├─ Protein Entries: 246
   │  │  ├─ Original File: contaminants_for_Spectronaut.fasta
   │  │  ├─ Date Created: 13-August-2020 09:32:23 UTC+0
   │  │  ├─ Date Modified: 16-August-2023 05:41:30 UTC+0
   │  │  └─ Parsing Rule: WormPep FASTA
   │  └─ UP000005640_9606_2022
   │     ├─ Protein Entries: 20,598
   │     ├─ Original File: UP000005640_9606.fasta
   │     ├─ Date Created: 12-January-2023 11:12:11 UTC+0
   │     ├─ Date Modified: 16-August-2023 05:41:30 UTC+0
   │     └─ Parsing Rule: UniProt FASTA
   └─ MS2 Method
      ├─ [380.4 - 384.4]
      ├─ [384.4 - 388.4]
      ├─ [388.4 - 392.4]
      ├─ [392.4 - 396.4]
      ├─ [396.4 - 400.4]
      ├─ [400.4 - 404.4]
      ├─ [404.4 - 408.4]
      ├─ [408.4 - 412.4]
      ├─ [412.4 - 416.4]
      ├─ [416.4 - 420.4]
      ├─ [420.4 - 424.4]
      ├─ [424.4 - 428.4]
      ├─ [428.4 - 432.4]
      ├─ [432.4 - 436.4]
      ├─ [436.4 - 440.5]
      ├─ [440.5 - 444.5]
      ├─ [444.5 - 448.5]
      ├─ [448.5 - 452.5]
      ├─ [452.5 - 456.5]
      ├─ [456.5 - 460.5]
      ├─ [460.5 - 464.5]
      ├─ [464.5 - 468.5]
      ├─ [468.5 - 472.5]
      ├─ [472.5 - 476.5]
      ├─ [476.5 - 480.5]
      ├─ [480.5 - 484.5]
      ├─ [484.5 - 488.5]
      ├─ [488.5 - 492.5]
      ├─ [492.5 - 496.5]
      ├─ [496.5 - 500.5]
      ├─ [500.5 - 504.5]
      ├─ [504.5 - 508.5]
      ├─ [508.5 - 512.5]
      ├─ [512.5 - 516.5]
      ├─ [516.5 - 520.5]
      ├─ [520.5 - 524.5]
      ├─ [524.5 - 528.5]
      ├─ [528.5 - 532.5]
      ├─ [532.5 - 536.5]
      ├─ [536.5 - 540.5]
      ├─ [540.5 - 544.5]
      ├─ [544.5 - 548.5]
      ├─ [548.5 - 552.5]
      ├─ [552.5 - 556.5]
      ├─ [556.5 - 560.5]
      ├─ [560.5 - 564.5]
      ├─ [564.5 - 568.5]
      ├─ [568.5 - 572.5]
      ├─ [572.5 - 576.5]
      ├─ [576.5 - 580.5]
      ├─ [580.5 - 584.5]
      ├─ [584.5 - 588.5]
      ├─ [588.5 - 592.5]
      ├─ [592.5 - 596.5]
      ├─ [596.5 - 600.5]
      ├─ [600.5 - 604.5]
      ├─ [604.5 - 608.5]
      ├─ [608.5 - 612.5]
      ├─ [612.5 - 616.5]
      ├─ [616.5 - 620.5]
      ├─ [620.5 - 624.5]
      ├─ [624.5 - 628.5]
      ├─ [628.5 - 632.5]
      ├─ [632.5 - 636.5]
      ├─ [636.5 - 640.5]
      ├─ [640.5 - 644.5]
      ├─ [644.5 - 648.5]
      ├─ [648.5 - 652.5]
      ├─ [652.5 - 656.5]
      ├─ [656.5 - 660.6]
      ├─ [660.6 - 664.6]
      ├─ [664.6 - 668.6]
      ├─ [668.6 - 672.6]
      ├─ [672.6 - 676.6]
      ├─ [676.6 - 680.6]
      ├─ [680.6 - 684.6]
      ├─ [684.6 - 688.6]
      ├─ [688.6 - 692.6]
      ├─ [692.6 - 696.6]
      ├─ [696.6 - 700.6]
      ├─ [700.6 - 704.6]
      ├─ [704.6 - 708.6]
      ├─ [708.6 - 712.6]
      ├─ [712.6 - 716.6]
      ├─ [716.6 - 720.6]
      ├─ [720.6 - 724.6]
      ├─ [724.6 - 728.6]
      ├─ [728.6 - 732.6]
      ├─ [732.6 - 736.6]
      ├─ [736.6 - 740.6]
      ├─ [740.6 - 744.6]
      ├─ [744.6 - 748.6]
      ├─ [748.6 - 752.6]
      ├─ [752.6 - 756.6]
      ├─ [756.6 - 760.6]
      ├─ [760.6 - 764.6]
      ├─ [764.6 - 768.6]
      ├─ [768.6 - 772.6]
      ├─ [772.6 - 776.6]
      ├─ [776.6 - 780.6]
      ├─ [780.6 - 784.6]
      ├─ [784.6 - 788.6]
      ├─ [788.6 - 792.6]
      ├─ [792.6 - 796.6]
      ├─ [796.6 - 800.6]
      ├─ [800.6 - 804.6]
      ├─ [804.6 - 808.6]
      ├─ [808.6 - 812.6]
      ├─ [812.6 - 816.6]
      ├─ [816.6 - 820.6]
      ├─ [820.6 - 824.6]
      ├─ [824.6 - 828.6]
      ├─ [828.6 - 832.6]
      ├─ [832.6 - 836.6]
      ├─ [836.6 - 840.6]
      ├─ [840.6 - 844.6]
      ├─ [844.6 - 848.6]
      ├─ [848.6 - 852.6]
      ├─ [852.6 - 856.6]
      ├─ [856.6 - 860.6]
      ├─ [860.6 - 864.6]
      ├─ [864.6 - 868.6]
      ├─ [868.6 - 872.6]
      ├─ [872.6 - 876.6]
      ├─ [876.6 - 880.7]
      ├─ [880.7 - 884.7]
      ├─ [884.7 - 888.7]
      ├─ [888.7 - 892.7]
      ├─ [892.7 - 896.7]
      ├─ [896.7 - 900.7]
      ├─ [900.7 - 904.7]
      ├─ [904.7 - 908.7]
      ├─ [908.7 - 912.7]
      ├─ [912.7 - 916.7]
      ├─ [916.7 - 920.7]
      ├─ [920.7 - 924.7]
      ├─ [924.7 - 928.7]
      ├─ [928.7 - 932.7]
      ├─ [932.7 - 936.7]
      ├─ [936.7 - 940.7]
      ├─ [940.7 - 944.7]
      ├─ [944.7 - 948.7]
      ├─ [948.7 - 952.7]
      ├─ [952.7 - 956.7]
      ├─ [956.7 - 960.7]
      ├─ [960.7 - 964.7]
      ├─ [964.7 - 968.7]
      ├─ [968.7 - 972.7]
      ├─ [972.7 - 976.7]
      └─ [976.7 - 980.7]

Run: 20230809_AST1_EVO5_ZY_Hela_SCP_EvoCHIP_20Cells_40SPD_8Th12ms_01.raw
   ├─ Vendor: Thermo
   ├─ File: 20230809_AST1_EVO5_ZY_Hela_SCP_EvoCHIP_20Cells_40SPD_8Th12ms_01
   ├─ Path: "L:\ZY\SingleCellProteomics\Raw\Astral_SCP\EvoCHIP\20230809_AST1_EVO5_ZY_Hela_SCP_EvoCHIP_20Cells_40SPD_8Th12ms_01.raw"
   ├─ Condition: 20Cells_8Th
   ├─ Replicate: 1
   ├─ HTRMS Version: 18.0.230526.50606
   ├─ Protein Databases Used
   │  ├─ contaminants_for_Spectronaut
   │  │  ├─ Protein Entries: 246
   │  │  ├─ Original File: contaminants_for_Spectronaut.fasta
   │  │  ├─ Date Created: 13-August-2020 09:32:23 UTC+0
   │  │  ├─ Date Modified: 16-August-2023 05:41:30 UTC+0
   │  │  └─ Parsing Rule: WormPep FASTA
   │  └─ UP000005640_9606_2022
   │     ├─ Protein Entries: 20,598
   │     ├─ Original File: UP000005640_9606.fasta
   │     ├─ Date Created: 12-January-2023 11:12:11 UTC+0
   │     ├─ Date Modified: 16-August-2023 05:41:30 UTC+0
   │     └─ Parsing Rule: UniProt FASTA
   └─ MS2 Method
      ├─ [380.4 - 388.4]
      ├─ [388.4 - 396.4]
      ├─ [396.4 - 404.4]
      ├─ [404.4 - 412.4]
      ├─ [412.4 - 420.4]
      ├─ [420.4 - 428.4]
      ├─ [428.4 - 436.4]
      ├─ [436.4 - 444.5]
      ├─ [444.5 - 452.5]
      ├─ [452.5 - 460.5]
      ├─ [460.5 - 468.5]
      ├─ [468.5 - 476.5]
      ├─ [476.5 - 484.5]
      ├─ [484.5 - 492.5]
      ├─ [492.5 - 500.5]
      ├─ [500.5 - 508.5]
      ├─ [508.5 - 516.5]
      ├─ [516.5 - 524.5]
      ├─ [524.5 - 532.5]
      ├─ [532.5 - 540.5]
      ├─ [540.5 - 548.5]
      ├─ [548.5 - 556.5]
      ├─ [556.5 - 564.5]
      ├─ [564.5 - 572.5]
      ├─ [572.5 - 580.5]
      ├─ [580.5 - 588.5]
      ├─ [588.5 - 596.5]
      ├─ [596.5 - 604.5]
      ├─ [604.5 - 612.5]
      ├─ [612.5 - 620.5]
      ├─ [620.5 - 628.5]
      ├─ [628.5 - 636.5]
      ├─ [636.5 - 644.5]
      ├─ [644.5 - 652.5]
      ├─ [652.5 - 660.6]
      ├─ [660.6 - 668.6]
      ├─ [668.6 - 676.6]
      ├─ [676.6 - 684.6]
      ├─ [684.6 - 692.6]
      ├─ [692.6 - 700.6]
      ├─ [700.6 - 708.6]
      ├─ [708.6 - 716.6]
      ├─ [716.6 - 724.6]
      ├─ [724.6 - 732.6]
      ├─ [732.6 - 740.6]
      ├─ [740.6 - 748.6]
      ├─ [748.6 - 756.6]
      ├─ [756.6 - 764.6]
      ├─ [764.6 - 772.6]
      ├─ [772.6 - 780.6]
      ├─ [780.6 - 788.6]
      ├─ [788.6 - 796.6]
      ├─ [796.6 - 804.6]
      ├─ [804.6 - 812.6]
      ├─ [812.6 - 820.6]
      ├─ [820.6 - 828.6]
      ├─ [828.6 - 836.6]
      ├─ [836.6 - 844.6]
      ├─ [844.6 - 852.6]
      ├─ [852.6 - 860.6]
      ├─ [860.6 - 868.6]
      ├─ [868.6 - 876.6]
      ├─ [876.6 - 884.7]
      ├─ [884.7 - 892.7]
      ├─ [892.7 - 900.7]
      ├─ [900.7 - 908.7]
      ├─ [908.7 - 916.7]
      ├─ [916.7 - 924.7]
      ├─ [924.7 - 932.7]
      ├─ [932.7 - 940.7]
      ├─ [940.7 - 948.7]
      ├─ [948.7 - 956.7]
      ├─ [956.7 - 964.7]
      ├─ [964.7 - 972.7]
      └─ [972.7 - 980.7]

Run: 20230809_AST1_EVO5_ZY_Hela_SCP_EvoCHIP_20Cells_40SPD_8Th12ms_02.raw
   ├─ Vendor: Thermo
   ├─ File: 20230809_AST1_EVO5_ZY_Hela_SCP_EvoCHIP_20Cells_40SPD_8Th12ms_02
   ├─ Path: "L:\ZY\SingleCellProteomics\Raw\Astral_SCP\EvoCHIP\20230809_AST1_EVO5_ZY_Hela_SCP_EvoCHIP_20Cells_40SPD_8Th12ms_02.raw"
   ├─ Condition: 20Cells_8Th
   ├─ Replicate: 2
   ├─ HTRMS Version: 18.0.230526.50606
   ├─ Protein Databases Used
   │  ├─ contaminants_for_Spectronaut
   │  │  ├─ Protein Entries: 246
   │  │  ├─ Original File: contaminants_for_Spectronaut.fasta
   │  │  ├─ Date Created: 13-August-2020 09:32:23 UTC+0
   │  │  ├─ Date Modified: 16-August-2023 05:41:30 UTC+0
   │  │  └─ Parsing Rule: WormPep FASTA
   │  └─ UP000005640_9606_2022
   │     ├─ Protein Entries: 20,598
   │     ├─ Original File: UP000005640_9606.fasta
   │     ├─ Date Created: 12-January-2023 11:12:11 UTC+0
   │     ├─ Date Modified: 16-August-2023 05:41:30 UTC+0
   │     └─ Parsing Rule: UniProt FASTA
   └─ MS2 Method
      ├─ [380.4 - 388.4]
      ├─ [388.4 - 396.4]
      ├─ [396.4 - 404.4]
      ├─ [404.4 - 412.4]
      ├─ [412.4 - 420.4]
      ├─ [420.4 - 428.4]
      ├─ [428.4 - 436.4]
      ├─ [436.4 - 444.5]
      ├─ [444.5 - 452.5]
      ├─ [452.5 - 460.5]
      ├─ [460.5 - 468.5]
      ├─ [468.5 - 476.5]
      ├─ [476.5 - 484.5]
      ├─ [484.5 - 492.5]
      ├─ [492.5 - 500.5]
      ├─ [500.5 - 508.5]
      ├─ [508.5 - 516.5]
      ├─ [516.5 - 524.5]
      ├─ [524.5 - 532.5]
      ├─ [532.5 - 540.5]
      ├─ [540.5 - 548.5]
      ├─ [548.5 - 556.5]
      ├─ [556.5 - 564.5]
      ├─ [564.5 - 572.5]
      ├─ [572.5 - 580.5]
      ├─ [580.5 - 588.5]
      ├─ [588.5 - 596.5]
      ├─ [596.5 - 604.5]
      ├─ [604.5 - 612.5]
      ├─ [612.5 - 620.5]
      ├─ [620.5 - 628.5]
      ├─ [628.5 - 636.5]
      ├─ [636.5 - 644.5]
      ├─ [644.5 - 652.5]
      ├─ [652.5 - 660.6]
      ├─ [660.6 - 668.6]
      ├─ [668.6 - 676.6]
      ├─ [676.6 - 684.6]
      ├─ [684.6 - 692.6]
      ├─ [692.6 - 700.6]
      ├─ [700.6 - 708.6]
      ├─ [708.6 - 716.6]
      ├─ [716.6 - 724.6]
      ├─ [724.6 - 732.6]
      ├─ [732.6 - 740.6]
      ├─ [740.6 - 748.6]
      ├─ [748.6 - 756.6]
      ├─ [756.6 - 764.6]
      ├─ [764.6 - 772.6]
      ├─ [772.6 - 780.6]
      ├─ [780.6 - 788.6]
      ├─ [788.6 - 796.6]
      ├─ [796.6 - 804.6]
      ├─ [804.6 - 812.6]
      ├─ [812.6 - 820.6]
      ├─ [820.6 - 828.6]
      ├─ [828.6 - 836.6]
      ├─ [836.6 - 844.6]
      ├─ [844.6 - 852.6]
      ├─ [852.6 - 860.6]
      ├─ [860.6 - 868.6]
      ├─ [868.6 - 876.6]
      ├─ [876.6 - 884.7]
      ├─ [884.7 - 892.7]
      ├─ [892.7 - 900.7]
      ├─ [900.7 - 908.7]
      ├─ [908.7 - 916.7]
      ├─ [916.7 - 924.7]
      ├─ [924.7 - 932.7]
      ├─ [932.7 - 940.7]
      ├─ [940.7 - 948.7]
      ├─ [948.7 - 956.7]
      ├─ [956.7 - 964.7]
      ├─ [964.7 - 972.7]
      └─ [972.7 - 980.7]

Run: 20230809_AST1_EVO5_ZY_Hela_SCP_EvoCHIP_20Cells_40SPD_8Th12ms_03.raw
   ├─ Vendor: Thermo
   ├─ File: 20230809_AST1_EVO5_ZY_Hela_SCP_EvoCHIP_20Cells_40SPD_8Th12ms_03
   ├─ Path: "L:\ZY\SingleCellProteomics\Raw\Astral_SCP\EvoCHIP\20230809_AST1_EVO5_ZY_Hela_SCP_EvoCHIP_20Cells_40SPD_8Th12ms_03.raw"
   ├─ Condition: 20Cells_8Th
   ├─ Replicate: 3
   ├─ HTRMS Version: 18.0.230526.50606
   ├─ Protein Databases Used
   │  ├─ contaminants_for_Spectronaut
   │  │  ├─ Protein Entries: 246
   │  │  ├─ Original File: contaminants_for_Spectronaut.fasta
   │  │  ├─ Date Created: 13-August-2020 09:32:23 UTC+0
   │  │  ├─ Date Modified: 16-August-2023 05:41:30 UTC+0
   │  │  └─ Parsing Rule: WormPep FASTA
   │  └─ UP000005640_9606_2022
   │     ├─ Protein Entries: 20,598
   │     ├─ Original File: UP000005640_9606.fasta
   │     ├─ Date Created: 12-January-2023 11:12:11 UTC+0
   │     ├─ Date Modified: 16-August-2023 05:41:30 UTC+0
   │     └─ Parsing Rule: UniProt FASTA
   └─ MS2 Method
      ├─ [380.4 - 388.4]
      ├─ [388.4 - 396.4]
      ├─ [396.4 - 404.4]
      ├─ [404.4 - 412.4]
      ├─ [412.4 - 420.4]
      ├─ [420.4 - 428.4]
      ├─ [428.4 - 436.4]
      ├─ [436.4 - 444.5]
      ├─ [444.5 - 452.5]
      ├─ [452.5 - 460.5]
      ├─ [460.5 - 468.5]
      ├─ [468.5 - 476.5]
      ├─ [476.5 - 484.5]
      ├─ [484.5 - 492.5]
      ├─ [492.5 - 500.5]
      ├─ [500.5 - 508.5]
      ├─ [508.5 - 516.5]
      ├─ [516.5 - 524.5]
      ├─ [524.5 - 532.5]
      ├─ [532.5 - 540.5]
      ├─ [540.5 - 548.5]
      ├─ [548.5 - 556.5]
      ├─ [556.5 - 564.5]
      ├─ [564.5 - 572.5]
      ├─ [572.5 - 580.5]
      ├─ [580.5 - 588.5]
      ├─ [588.5 - 596.5]
      ├─ [596.5 - 604.5]
      ├─ [604.5 - 612.5]
      ├─ [612.5 - 620.5]
      ├─ [620.5 - 628.5]
      ├─ [628.5 - 636.5]
      ├─ [636.5 - 644.5]
      ├─ [644.5 - 652.5]
      ├─ [652.5 - 660.6]
      ├─ [660.6 - 668.6]
      ├─ [668.6 - 676.6]
      ├─ [676.6 - 684.6]
      ├─ [684.6 - 692.6]
      ├─ [692.6 - 700.6]
      ├─ [700.6 - 708.6]
      ├─ [708.6 - 716.6]
      ├─ [716.6 - 724.6]
      ├─ [724.6 - 732.6]
      ├─ [732.6 - 740.6]
      ├─ [740.6 - 748.6]
      ├─ [748.6 - 756.6]
      ├─ [756.6 - 764.6]
      ├─ [764.6 - 772.6]
      ├─ [772.6 - 780.6]
      ├─ [780.6 - 788.6]
      ├─ [788.6 - 796.6]
      ├─ [796.6 - 804.6]
      ├─ [804.6 - 812.6]
      ├─ [812.6 - 820.6]
      ├─ [820.6 - 828.6]
      ├─ [828.6 - 836.6]
      ├─ [836.6 - 844.6]
      ├─ [844.6 - 852.6]
      ├─ [852.6 - 860.6]
      ├─ [860.6 - 868.6]
      ├─ [868.6 - 876.6]
      ├─ [876.6 - 884.7]
      ├─ [884.7 - 892.7]
      ├─ [892.7 - 900.7]
      ├─ [900.7 - 908.7]
      ├─ [908.7 - 916.7]
      ├─ [916.7 - 924.7]
      ├─ [924.7 - 932.7]
      ├─ [932.7 - 940.7]
      ├─ [940.7 - 948.7]
      ├─ [948.7 - 956.7]
      ├─ [956.7 - 964.7]
      ├─ [964.7 - 972.7]
      └─ [972.7 - 980.7]

Run: 20230809_AST1_EVO5_ZY_Hela_SCP_EvoCHIP_20Cells_40SPD_8Th12ms_04.raw
   ├─ Vendor: Thermo
   ├─ File: 20230809_AST1_EVO5_ZY_Hela_SCP_EvoCHIP_20Cells_40SPD_8Th12ms_04
   ├─ Path: "L:\ZY\SingleCellProteomics\Raw\Astral_SCP\EvoCHIP\20230809_AST1_EVO5_ZY_Hela_SCP_EvoCHIP_20Cells_40SPD_8Th12ms_04.raw"
   ├─ Condition: 20Cells_8Th
   ├─ Replicate: 4
   ├─ HTRMS Version: 18.0.230526.50606
   ├─ Protein Databases Used
   │  ├─ contaminants_for_Spectronaut
   │  │  ├─ Protein Entries: 246
   │  │  ├─ Original File: contaminants_for_Spectronaut.fasta
   │  │  ├─ Date Created: 13-August-2020 09:32:23 UTC+0
   │  │  ├─ Date Modified: 16-August-2023 05:41:30 UTC+0
   │  │  └─ Parsing Rule: WormPep FASTA
   │  └─ UP000005640_9606_2022
   │     ├─ Protein Entries: 20,598
   │     ├─ Original File: UP000005640_9606.fasta
   │     ├─ Date Created: 12-January-2023 11:12:11 UTC+0
   │     ├─ Date Modified: 16-August-2023 05:41:30 UTC+0
   │     └─ Parsing Rule: UniProt FASTA
   └─ MS2 Method
      ├─ [380.4 - 388.4]
      ├─ [388.4 - 396.4]
      ├─ [396.4 - 404.4]
      ├─ [404.4 - 412.4]
      ├─ [412.4 - 420.4]
      ├─ [420.4 - 428.4]
      ├─ [428.4 - 436.4]
      ├─ [436.4 - 444.5]
      ├─ [444.5 - 452.5]
      ├─ [452.5 - 460.5]
      ├─ [460.5 - 468.5]
      ├─ [468.5 - 476.5]
      ├─ [476.5 - 484.5]
      ├─ [484.5 - 492.5]
      ├─ [492.5 - 500.5]
      ├─ [500.5 - 508.5]
      ├─ [508.5 - 516.5]
      ├─ [516.5 - 524.5]
      ├─ [524.5 - 532.5]
      ├─ [532.5 - 540.5]
      ├─ [540.5 - 548.5]
      ├─ [548.5 - 556.5]
      ├─ [556.5 - 564.5]
      ├─ [564.5 - 572.5]
      ├─ [572.5 - 580.5]
      ├─ [580.5 - 588.5]
      ├─ [588.5 - 596.5]
      ├─ [596.5 - 604.5]
      ├─ [604.5 - 612.5]
      ├─ [612.5 - 620.5]
      ├─ [620.5 - 628.5]
      ├─ [628.5 - 636.5]
      ├─ [636.5 - 644.5]
      ├─ [644.5 - 652.5]
      ├─ [652.5 - 660.6]
      ├─ [660.6 - 668.6]
      ├─ [668.6 - 676.6]
      ├─ [676.6 - 684.6]
      ├─ [684.6 - 692.6]
      ├─ [692.6 - 700.6]
      ├─ [700.6 - 708.6]
      ├─ [708.6 - 716.6]
      ├─ [716.6 - 724.6]
      ├─ [724.6 - 732.6]
      ├─ [732.6 - 740.6]
      ├─ [740.6 - 748.6]
      ├─ [748.6 - 756.6]
      ├─ [756.6 - 764.6]
      ├─ [764.6 - 772.6]
      ├─ [772.6 - 780.6]
      ├─ [780.6 - 788.6]
      ├─ [788.6 - 796.6]
      ├─ [796.6 - 804.6]
      ├─ [804.6 - 812.6]
      ├─ [812.6 - 820.6]
      ├─ [820.6 - 828.6]
      ├─ [828.6 - 836.6]
      ├─ [836.6 - 844.6]
      ├─ [844.6 - 852.6]
      ├─ [852.6 - 860.6]
      ├─ [860.6 - 868.6]
      ├─ [868.6 - 876.6]
      ├─ [876.6 - 884.7]
      ├─ [884.7 - 892.7]
      ├─ [892.7 - 900.7]
      ├─ [900.7 - 908.7]
      ├─ [908.7 - 916.7]
      ├─ [916.7 - 924.7]
      ├─ [924.7 - 932.7]
      ├─ [932.7 - 940.7]
      ├─ [940.7 - 948.7]
      ├─ [948.7 - 956.7]
      ├─ [956.7 - 964.7]
      ├─ [964.7 - 972.7]
      └─ [972.7 - 980.7]

Run: 20230809_AST1_EVO5_ZY_Hela_SCP_EvoCHIP_40Cells_40SPD_2Th3ms_01.raw
   ├─ Vendor: Thermo
   ├─ File: 20230809_AST1_EVO5_ZY_Hela_SCP_EvoCHIP_40Cells_40SPD_2Th3ms_01
   ├─ Path: "L:\ZY\SingleCellProteomics\Raw\Astral_SCP\EvoCHIP\20230809_AST1_EVO5_ZY_Hela_SCP_EvoCHIP_40Cells_40SPD_2Th3ms_01.raw"
   ├─ Condition: 40Cells_2Th
   ├─ Replicate: 1
   ├─ HTRMS Version: 18.0.230526.50606
   ├─ Protein Databases Used
   │  ├─ contaminants_for_Spectronaut
   │  │  ├─ Protein Entries: 246
   │  │  ├─ Original File: contaminants_for_Spectronaut.fasta
   │  │  ├─ Date Created: 13-August-2020 09:32:23 UTC+0
   │  │  ├─ Date Modified: 16-August-2023 05:41:30 UTC+0
   │  │  └─ Parsing Rule: WormPep FASTA
   │  └─ UP000005640_9606_2022
   │     ├─ Protein Entries: 20,598
   │     ├─ Original File: UP000005640_9606.fasta
   │     ├─ Date Created: 12-January-2023 11:12:11 UTC+0
   │     ├─ Date Modified: 16-August-2023 05:41:30 UTC+0
   │     └─ Parsing Rule: UniProt FASTA
   └─ MS2 Method
      ├─ [380.4 - 382.4]
      ├─ [382.4 - 384.4]
      ├─ [384.4 - 386.4]
      ├─ [386.4 - 388.4]
      ├─ [388.4 - 390.4]
      ├─ [390.4 - 392.4]
      ├─ [392.4 - 394.4]
      ├─ [394.4 - 396.4]
      ├─ [396.4 - 398.4]
      ├─ [398.4 - 400.4]
      ├─ [400.4 - 402.4]
      ├─ [402.4 - 404.4]
      ├─ [404.4 - 406.4]
      ├─ [406.4 - 408.4]
      ├─ [408.4 - 410.4]
      ├─ [410.4 - 412.4]
      ├─ [412.4 - 414.4]
      ├─ [414.4 - 416.4]
      ├─ [416.4 - 418.4]
      ├─ [418.4 - 420.4]
      ├─ [420.4 - 422.4]
      ├─ [422.4 - 424.4]
      ├─ [424.4 - 426.4]
      ├─ [426.4 - 428.4]
      ├─ [428.4 - 430.4]
      ├─ [430.4 - 432.4]
      ├─ [432.4 - 434.4]
      ├─ [434.4 - 436.4]
      ├─ [436.4 - 438.4]
      ├─ [438.4 - 440.5]
      ├─ [440.5 - 442.5]
      ├─ [442.5 - 444.5]
      ├─ [444.5 - 446.5]
      ├─ [446.5 - 448.5]
      ├─ [448.5 - 450.5]
      ├─ [450.5 - 452.5]
      ├─ [452.5 - 454.5]
      ├─ [454.5 - 456.5]
      ├─ [456.5 - 458.5]
      ├─ [458.5 - 460.5]
      ├─ [460.5 - 462.5]
      ├─ [462.5 - 464.5]
      ├─ [464.5 - 466.5]
      ├─ [466.5 - 468.5]
      ├─ [468.5 - 470.5]
      ├─ [470.5 - 472.5]
      ├─ [472.5 - 474.5]
      ├─ [474.5 - 476.5]
      ├─ [476.5 - 478.5]
      ├─ [478.5 - 480.5]
      ├─ [480.5 - 482.5]
      ├─ [482.5 - 484.5]
      ├─ [484.5 - 486.5]
      ├─ [486.5 - 488.5]
      ├─ [488.5 - 490.5]
      ├─ [490.5 - 492.5]
      ├─ [492.5 - 494.5]
      ├─ [494.5 - 496.5]
      ├─ [496.5 - 498.5]
      ├─ [498.5 - 500.5]
      ├─ [500.5 - 502.5]
      ├─ [502.5 - 504.5]
      ├─ [504.5 - 506.5]
      ├─ [506.5 - 508.5]
      ├─ [508.5 - 510.5]
      ├─ [510.5 - 512.5]
      ├─ [512.5 - 514.5]
      ├─ [514.5 - 516.5]
      ├─ [516.5 - 518.5]
      ├─ [518.5 - 520.5]
      ├─ [520.5 - 522.5]
      ├─ [522.5 - 524.5]
      ├─ [524.5 - 526.5]
      ├─ [526.5 - 528.5]
      ├─ [528.5 - 530.5]
      ├─ [530.5 - 532.5]
      ├─ [532.5 - 534.5]
      ├─ [534.5 - 536.5]
      ├─ [536.5 - 538.5]
      ├─ [538.5 - 540.5]
      ├─ [540.5 - 542.5]
      ├─ [542.5 - 544.5]
      ├─ [544.5 - 546.5]
      ├─ [546.5 - 548.5]
      ├─ [548.5 - 550.5]
      ├─ [550.5 - 552.5]
      ├─ [552.5 - 554.5]
      ├─ [554.5 - 556.5]
      ├─ [556.5 - 558.5]
      ├─ [558.5 - 560.5]
      ├─ [560.5 - 562.5]
      ├─ [562.5 - 564.5]
      ├─ [564.5 - 566.5]
      ├─ [566.5 - 568.5]
      ├─ [568.5 - 570.5]
      ├─ [570.5 - 572.5]
      ├─ [572.5 - 574.5]
      ├─ [574.5 - 576.5]
      ├─ [576.5 - 578.5]
      ├─ [578.5 - 580.5]
      ├─ [580.5 - 582.5]
      ├─ [582.5 - 584.5]
      ├─ [584.5 - 586.5]
      ├─ [586.5 - 588.5]
      ├─ [588.5 - 590.5]
      ├─ [590.5 - 592.5]
      ├─ [592.5 - 594.5]
      ├─ [594.5 - 596.5]
      ├─ [596.5 - 598.5]
      ├─ [598.5 - 600.5]
      ├─ [600.5 - 602.5]
      ├─ [602.5 - 604.5]
      ├─ [604.5 - 606.5]
      ├─ [606.5 - 608.5]
      ├─ [608.5 - 610.5]
      ├─ [610.5 - 612.5]
      ├─ [612.5 - 614.5]
      ├─ [614.5 - 616.5]
      ├─ [616.5 - 618.5]
      ├─ [618.5 - 620.5]
      ├─ [620.5 - 622.5]
      ├─ [622.5 - 624.5]
      ├─ [624.5 - 626.5]
      ├─ [626.5 - 628.5]
      ├─ [628.5 - 630.5]
      ├─ [630.5 - 632.5]
      ├─ [632.5 - 634.5]
      ├─ [634.5 - 636.5]
      ├─ [636.5 - 638.5]
      ├─ [638.5 - 640.5]
      ├─ [640.5 - 642.5]
      ├─ [642.5 - 644.5]
      ├─ [644.5 - 646.5]
      ├─ [646.5 - 648.5]
      ├─ [648.5 - 650.5]
      ├─ [650.5 - 652.5]
      ├─ [652.5 - 654.5]
      ├─ [654.5 - 656.5]
      ├─ [656.5 - 658.5]
      ├─ [658.5 - 660.6]
      ├─ [660.6 - 662.6]
      ├─ [662.6 - 664.6]
      ├─ [664.6 - 666.6]
      ├─ [666.6 - 668.6]
      ├─ [668.6 - 670.6]
      ├─ [670.6 - 672.6]
      ├─ [672.6 - 674.6]
      ├─ [674.6 - 676.6]
      ├─ [676.6 - 678.6]
      ├─ [678.6 - 680.6]
      ├─ [680.6 - 682.6]
      ├─ [682.6 - 684.6]
      ├─ [684.6 - 686.6]
      ├─ [686.6 - 688.6]
      ├─ [688.6 - 690.6]
      ├─ [690.6 - 692.6]
      ├─ [692.6 - 694.6]
      ├─ [694.6 - 696.6]
      ├─ [696.6 - 698.6]
      ├─ [698.6 - 700.6]
      ├─ [700.6 - 702.6]
      ├─ [702.6 - 704.6]
      ├─ [704.6 - 706.6]
      ├─ [706.6 - 708.6]
      ├─ [708.6 - 710.6]
      ├─ [710.6 - 712.6]
      ├─ [712.6 - 714.6]
      ├─ [714.6 - 716.6]
      ├─ [716.6 - 718.6]
      ├─ [718.6 - 720.6]
      ├─ [720.6 - 722.6]
      ├─ [722.6 - 724.6]
      ├─ [724.6 - 726.6]
      ├─ [726.6 - 728.6]
      ├─ [728.6 - 730.6]
      ├─ [730.6 - 732.6]
      ├─ [732.6 - 734.6]
      ├─ [734.6 - 736.6]
      ├─ [736.6 - 738.6]
      ├─ [738.6 - 740.6]
      ├─ [740.6 - 742.6]
      ├─ [742.6 - 744.6]
      ├─ [744.6 - 746.6]
      ├─ [746.6 - 748.6]
      ├─ [748.6 - 750.6]
      ├─ [750.6 - 752.6]
      ├─ [752.6 - 754.6]
      ├─ [754.6 - 756.6]
      ├─ [756.6 - 758.6]
      ├─ [758.6 - 760.6]
      ├─ [760.6 - 762.6]
      ├─ [762.6 - 764.6]
      ├─ [764.6 - 766.6]
      ├─ [766.6 - 768.6]
      ├─ [768.6 - 770.6]
      ├─ [770.6 - 772.6]
      ├─ [772.6 - 774.6]
      ├─ [774.6 - 776.6]
      ├─ [776.6 - 778.6]
      ├─ [778.6 - 780.6]
      ├─ [780.6 - 782.6]
      ├─ [782.6 - 784.6]
      ├─ [784.6 - 786.6]
      ├─ [786.6 - 788.6]
      ├─ [788.6 - 790.6]
      ├─ [790.6 - 792.6]
      ├─ [792.6 - 794.6]
      ├─ [794.6 - 796.6]
      ├─ [796.6 - 798.6]
      ├─ [798.6 - 800.6]
      ├─ [800.6 - 802.6]
      ├─ [802.6 - 804.6]
      ├─ [804.6 - 806.6]
      ├─ [806.6 - 808.6]
      ├─ [808.6 - 810.6]
      ├─ [810.6 - 812.6]
      ├─ [812.6 - 814.6]
      ├─ [814.6 - 816.6]
      ├─ [816.6 - 818.6]
      ├─ [818.6 - 820.6]
      ├─ [820.6 - 822.6]
      ├─ [822.6 - 824.6]
      ├─ [824.6 - 826.6]
      ├─ [826.6 - 828.6]
      ├─ [828.6 - 830.6]
      ├─ [830.6 - 832.6]
      ├─ [832.6 - 834.6]
      ├─ [834.6 - 836.6]
      ├─ [836.6 - 838.6]
      ├─ [838.6 - 840.6]
      ├─ [840.6 - 842.6]
      ├─ [842.6 - 844.6]
      ├─ [844.6 - 846.6]
      ├─ [846.6 - 848.6]
      ├─ [848.6 - 850.6]
      ├─ [850.6 - 852.6]
      ├─ [852.6 - 854.6]
      ├─ [854.6 - 856.6]
      ├─ [856.6 - 858.6]
      ├─ [858.6 - 860.6]
      ├─ [860.6 - 862.6]
      ├─ [862.6 - 864.6]
      ├─ [864.6 - 866.6]
      ├─ [866.6 - 868.6]
      ├─ [868.6 - 870.6]
      ├─ [870.6 - 872.6]
      ├─ [872.6 - 874.6]
      ├─ [874.6 - 876.6]
      ├─ [876.6 - 878.6]
      ├─ [878.6 - 880.7]
      ├─ [880.7 - 882.7]
      ├─ [882.7 - 884.7]
      ├─ [884.7 - 886.7]
      ├─ [886.7 - 888.7]
      ├─ [888.7 - 890.7]
      ├─ [890.7 - 892.7]
      ├─ [892.7 - 894.7]
      ├─ [894.7 - 896.7]
      ├─ [896.7 - 898.7]
      ├─ [898.7 - 900.7]
      ├─ [900.7 - 902.7]
      ├─ [902.7 - 904.7]
      ├─ [904.7 - 906.7]
      ├─ [906.7 - 908.7]
      ├─ [908.7 - 910.7]
      ├─ [910.7 - 912.7]
      ├─ [912.7 - 914.7]
      ├─ [914.7 - 916.7]
      ├─ [916.7 - 918.7]
      ├─ [918.7 - 920.7]
      ├─ [920.7 - 922.7]
      ├─ [922.7 - 924.7]
      ├─ [924.7 - 926.7]
      ├─ [926.7 - 928.7]
      ├─ [928.7 - 930.7]
      ├─ [930.7 - 932.7]
      ├─ [932.7 - 934.7]
      ├─ [934.7 - 936.7]
      ├─ [936.7 - 938.7]
      ├─ [938.7 - 940.7]
      ├─ [940.7 - 942.7]
      ├─ [942.7 - 944.7]
      ├─ [944.7 - 946.7]
      ├─ [946.7 - 948.7]
      ├─ [948.7 - 950.7]
      ├─ [950.7 - 952.7]
      ├─ [952.7 - 954.7]
      ├─ [954.7 - 956.7]
      ├─ [956.7 - 958.7]
      ├─ [958.7 - 960.7]
      ├─ [960.7 - 962.7]
      ├─ [962.7 - 964.7]
      ├─ [964.7 - 966.7]
      ├─ [966.7 - 968.7]
      ├─ [968.7 - 970.7]
      ├─ [970.7 - 972.7]
      ├─ [972.7 - 974.7]
      ├─ [974.7 - 976.7]
      ├─ [976.7 - 978.7]
      └─ [978.7 - 980.7]

Run: 20230809_AST1_EVO5_ZY_Hela_SCP_EvoCHIP_40Cells_40SPD_2Th3ms_02.raw
   ├─ Vendor: Thermo
   ├─ File: 20230809_AST1_EVO5_ZY_Hela_SCP_EvoCHIP_40Cells_40SPD_2Th3ms_02
   ├─ Path: "L:\ZY\SingleCellProteomics\Raw\Astral_SCP\EvoCHIP\20230809_AST1_EVO5_ZY_Hela_SCP_EvoCHIP_40Cells_40SPD_2Th3ms_02.raw"
   ├─ Condition: 40Cells_2Th
   ├─ Replicate: 2
   ├─ HTRMS Version: 18.0.230526.50606
   ├─ Protein Databases Used
   │  ├─ contaminants_for_Spectronaut
   │  │  ├─ Protein Entries: 246
   │  │  ├─ Original File: contaminants_for_Spectronaut.fasta
   │  │  ├─ Date Created: 13-August-2020 09:32:23 UTC+0
   │  │  ├─ Date Modified: 16-August-2023 05:41:30 UTC+0
   │  │  └─ Parsing Rule: WormPep FASTA
   │  └─ UP000005640_9606_2022
   │     ├─ Protein Entries: 20,598
   │     ├─ Original File: UP000005640_9606.fasta
   │     ├─ Date Created: 12-January-2023 11:12:11 UTC+0
   │     ├─ Date Modified: 16-August-2023 05:41:30 UTC+0
   │     └─ Parsing Rule: UniProt FASTA
   └─ MS2 Method
      ├─ [380.4 - 382.4]
      ├─ [382.4 - 384.4]
      ├─ [384.4 - 386.4]
      ├─ [386.4 - 388.4]
      ├─ [388.4 - 390.4]
      ├─ [390.4 - 392.4]
      ├─ [392.4 - 394.4]
      ├─ [394.4 - 396.4]
      ├─ [396.4 - 398.4]
      ├─ [398.4 - 400.4]
      ├─ [400.4 - 402.4]
      ├─ [402.4 - 404.4]
      ├─ [404.4 - 406.4]
      ├─ [406.4 - 408.4]
      ├─ [408.4 - 410.4]
      ├─ [410.4 - 412.4]
      ├─ [412.4 - 414.4]
      ├─ [414.4 - 416.4]
      ├─ [416.4 - 418.4]
      ├─ [418.4 - 420.4]
      ├─ [420.4 - 422.4]
      ├─ [422.4 - 424.4]
      ├─ [424.4 - 426.4]
      ├─ [426.4 - 428.4]
      ├─ [428.4 - 430.4]
      ├─ [430.4 - 432.4]
      ├─ [432.4 - 434.4]
      ├─ [434.4 - 436.4]
      ├─ [436.4 - 438.4]
      ├─ [438.4 - 440.5]
      ├─ [440.5 - 442.5]
      ├─ [442.5 - 444.5]
      ├─ [444.5 - 446.5]
      ├─ [446.5 - 448.5]
      ├─ [448.5 - 450.5]
      ├─ [450.5 - 452.5]
      ├─ [452.5 - 454.5]
      ├─ [454.5 - 456.5]
      ├─ [456.5 - 458.5]
      ├─ [458.5 - 460.5]
      ├─ [460.5 - 462.5]
      ├─ [462.5 - 464.5]
      ├─ [464.5 - 466.5]
      ├─ [466.5 - 468.5]
      ├─ [468.5 - 470.5]
      ├─ [470.5 - 472.5]
      ├─ [472.5 - 474.5]
      ├─ [474.5 - 476.5]
      ├─ [476.5 - 478.5]
      ├─ [478.5 - 480.5]
      ├─ [480.5 - 482.5]
      ├─ [482.5 - 484.5]
      ├─ [484.5 - 486.5]
      ├─ [486.5 - 488.5]
      ├─ [488.5 - 490.5]
      ├─ [490.5 - 492.5]
      ├─ [492.5 - 494.5]
      ├─ [494.5 - 496.5]
      ├─ [496.5 - 498.5]
      ├─ [498.5 - 500.5]
      ├─ [500.5 - 502.5]
      ├─ [502.5 - 504.5]
      ├─ [504.5 - 506.5]
      ├─ [506.5 - 508.5]
      ├─ [508.5 - 510.5]
      ├─ [510.5 - 512.5]
      ├─ [512.5 - 514.5]
      ├─ [514.5 - 516.5]
      ├─ [516.5 - 518.5]
      ├─ [518.5 - 520.5]
      ├─ [520.5 - 522.5]
      ├─ [522.5 - 524.5]
      ├─ [524.5 - 526.5]
      ├─ [526.5 - 528.5]
      ├─ [528.5 - 530.5]
      ├─ [530.5 - 532.5]
      ├─ [532.5 - 534.5]
      ├─ [534.5 - 536.5]
      ├─ [536.5 - 538.5]
      ├─ [538.5 - 540.5]
      ├─ [540.5 - 542.5]
      ├─ [542.5 - 544.5]
      ├─ [544.5 - 546.5]
      ├─ [546.5 - 548.5]
      ├─ [548.5 - 550.5]
      ├─ [550.5 - 552.5]
      ├─ [552.5 - 554.5]
      ├─ [554.5 - 556.5]
      ├─ [556.5 - 558.5]
      ├─ [558.5 - 560.5]
      ├─ [560.5 - 562.5]
      ├─ [562.5 - 564.5]
      ├─ [564.5 - 566.5]
      ├─ [566.5 - 568.5]
      ├─ [568.5 - 570.5]
      ├─ [570.5 - 572.5]
      ├─ [572.5 - 574.5]
      ├─ [574.5 - 576.5]
      ├─ [576.5 - 578.5]
      ├─ [578.5 - 580.5]
      ├─ [580.5 - 582.5]
      ├─ [582.5 - 584.5]
      ├─ [584.5 - 586.5]
      ├─ [586.5 - 588.5]
      ├─ [588.5 - 590.5]
      ├─ [590.5 - 592.5]
      ├─ [592.5 - 594.5]
      ├─ [594.5 - 596.5]
      ├─ [596.5 - 598.5]
      ├─ [598.5 - 600.5]
      ├─ [600.5 - 602.5]
      ├─ [602.5 - 604.5]
      ├─ [604.5 - 606.5]
      ├─ [606.5 - 608.5]
      ├─ [608.5 - 610.5]
      ├─ [610.5 - 612.5]
      ├─ [612.5 - 614.5]
      ├─ [614.5 - 616.5]
      ├─ [616.5 - 618.5]
      ├─ [618.5 - 620.5]
      ├─ [620.5 - 622.5]
      ├─ [622.5 - 624.5]
      ├─ [624.5 - 626.5]
      ├─ [626.5 - 628.5]
      ├─ [628.5 - 630.5]
      ├─ [630.5 - 632.5]
      ├─ [632.5 - 634.5]
      ├─ [634.5 - 636.5]
      ├─ [636.5 - 638.5]
      ├─ [638.5 - 640.5]
      ├─ [640.5 - 642.5]
      ├─ [642.5 - 644.5]
      ├─ [644.5 - 646.5]
      ├─ [646.5 - 648.5]
      ├─ [648.5 - 650.5]
      ├─ [650.5 - 652.5]
      ├─ [652.5 - 654.5]
      ├─ [654.5 - 656.5]
      ├─ [656.5 - 658.5]
      ├─ [658.5 - 660.6]
      ├─ [660.6 - 662.6]
      ├─ [662.6 - 664.6]
      ├─ [664.6 - 666.6]
      ├─ [666.6 - 668.6]
      ├─ [668.6 - 670.6]
      ├─ [670.6 - 672.6]
      ├─ [672.6 - 674.6]
      ├─ [674.6 - 676.6]
      ├─ [676.6 - 678.6]
      ├─ [678.6 - 680.6]
      ├─ [680.6 - 682.6]
      ├─ [682.6 - 684.6]
      ├─ [684.6 - 686.6]
      ├─ [686.6 - 688.6]
      ├─ [688.6 - 690.6]
      ├─ [690.6 - 692.6]
      ├─ [692.6 - 694.6]
      ├─ [694.6 - 696.6]
      ├─ [696.6 - 698.6]
      ├─ [698.6 - 700.6]
      ├─ [700.6 - 702.6]
      ├─ [702.6 - 704.6]
      ├─ [704.6 - 706.6]
      ├─ [706.6 - 708.6]
      ├─ [708.6 - 710.6]
      ├─ [710.6 - 712.6]
      ├─ [712.6 - 714.6]
      ├─ [714.6 - 716.6]
      ├─ [716.6 - 718.6]
      ├─ [718.6 - 720.6]
      ├─ [720.6 - 722.6]
      ├─ [722.6 - 724.6]
      ├─ [724.6 - 726.6]
      ├─ [726.6 - 728.6]
      ├─ [728.6 - 730.6]
      ├─ [730.6 - 732.6]
      ├─ [732.6 - 734.6]
      ├─ [734.6 - 736.6]
      ├─ [736.6 - 738.6]
      ├─ [738.6 - 740.6]
      ├─ [740.6 - 742.6]
      ├─ [742.6 - 744.6]
      ├─ [744.6 - 746.6]
      ├─ [746.6 - 748.6]
      ├─ [748.6 - 750.6]
      ├─ [750.6 - 752.6]
      ├─ [752.6 - 754.6]
      ├─ [754.6 - 756.6]
      ├─ [756.6 - 758.6]
      ├─ [758.6 - 760.6]
      ├─ [760.6 - 762.6]
      ├─ [762.6 - 764.6]
      ├─ [764.6 - 766.6]
      ├─ [766.6 - 768.6]
      ├─ [768.6 - 770.6]
      ├─ [770.6 - 772.6]
      ├─ [772.6 - 774.6]
      ├─ [774.6 - 776.6]
      ├─ [776.6 - 778.6]
      ├─ [778.6 - 780.6]
      ├─ [780.6 - 782.6]
      ├─ [782.6 - 784.6]
      ├─ [784.6 - 786.6]
      ├─ [786.6 - 788.6]
      ├─ [788.6 - 790.6]
      ├─ [790.6 - 792.6]
      ├─ [792.6 - 794.6]
      ├─ [794.6 - 796.6]
      ├─ [796.6 - 798.6]
      ├─ [798.6 - 800.6]
      ├─ [800.6 - 802.6]
      ├─ [802.6 - 804.6]
      ├─ [804.6 - 806.6]
      ├─ [806.6 - 808.6]
      ├─ [808.6 - 810.6]
      ├─ [810.6 - 812.6]
      ├─ [812.6 - 814.6]
      ├─ [814.6 - 816.6]
      ├─ [816.6 - 818.6]
      ├─ [818.6 - 820.6]
      ├─ [820.6 - 822.6]
      ├─ [822.6 - 824.6]
      ├─ [824.6 - 826.6]
      ├─ [826.6 - 828.6]
      ├─ [828.6 - 830.6]
      ├─ [830.6 - 832.6]
      ├─ [832.6 - 834.6]
      ├─ [834.6 - 836.6]
      ├─ [836.6 - 838.6]
      ├─ [838.6 - 840.6]
      ├─ [840.6 - 842.6]
      ├─ [842.6 - 844.6]
      ├─ [844.6 - 846.6]
      ├─ [846.6 - 848.6]
      ├─ [848.6 - 850.6]
      ├─ [850.6 - 852.6]
      ├─ [852.6 - 854.6]
      ├─ [854.6 - 856.6]
      ├─ [856.6 - 858.6]
      ├─ [858.6 - 860.6]
      ├─ [860.6 - 862.6]
      ├─ [862.6 - 864.6]
      ├─ [864.6 - 866.6]
      ├─ [866.6 - 868.6]
      ├─ [868.6 - 870.6]
      ├─ [870.6 - 872.6]
      ├─ [872.6 - 874.6]
      ├─ [874.6 - 876.6]
      ├─ [876.6 - 878.6]
      ├─ [878.6 - 880.7]
      ├─ [880.7 - 882.7]
      ├─ [882.7 - 884.7]
      ├─ [884.7 - 886.7]
      ├─ [886.7 - 888.7]
      ├─ [888.7 - 890.7]
      ├─ [890.7 - 892.7]
      ├─ [892.7 - 894.7]
      ├─ [894.7 - 896.7]
      ├─ [896.7 - 898.7]
      ├─ [898.7 - 900.7]
      ├─ [900.7 - 902.7]
      ├─ [902.7 - 904.7]
      ├─ [904.7 - 906.7]
      ├─ [906.7 - 908.7]
      ├─ [908.7 - 910.7]
      ├─ [910.7 - 912.7]
      ├─ [912.7 - 914.7]
      ├─ [914.7 - 916.7]
      ├─ [916.7 - 918.7]
      ├─ [918.7 - 920.7]
      ├─ [920.7 - 922.7]
      ├─ [922.7 - 924.7]
      ├─ [924.7 - 926.7]
      ├─ [926.7 - 928.7]
      ├─ [928.7 - 930.7]
      ├─ [930.7 - 932.7]
      ├─ [932.7 - 934.7]
      ├─ [934.7 - 936.7]
      ├─ [936.7 - 938.7]
      ├─ [938.7 - 940.7]
      ├─ [940.7 - 942.7]
      ├─ [942.7 - 944.7]
      ├─ [944.7 - 946.7]
      ├─ [946.7 - 948.7]
      ├─ [948.7 - 950.7]
      ├─ [950.7 - 952.7]
      ├─ [952.7 - 954.7]
      ├─ [954.7 - 956.7]
      ├─ [956.7 - 958.7]
      ├─ [958.7 - 960.7]
      ├─ [960.7 - 962.7]
      ├─ [962.7 - 964.7]
      ├─ [964.7 - 966.7]
      ├─ [966.7 - 968.7]
      ├─ [968.7 - 970.7]
      ├─ [970.7 - 972.7]
      ├─ [972.7 - 974.7]
      ├─ [974.7 - 976.7]
      ├─ [976.7 - 978.7]
      └─ [978.7 - 980.7]

Run: 20230809_AST1_EVO5_ZY_Hela_SCP_EvoCHIP_40Cells_40SPD_2Th3ms_03.raw
   ├─ Vendor: Thermo
   ├─ File: 20230809_AST1_EVO5_ZY_Hela_SCP_EvoCHIP_40Cells_40SPD_2Th3ms_03
   ├─ Path: "L:\ZY\SingleCellProteomics\Raw\Astral_SCP\EvoCHIP\20230809_AST1_EVO5_ZY_Hela_SCP_EvoCHIP_40Cells_40SPD_2Th3ms_03.raw"
   ├─ Condition: 40Cells_2Th
   ├─ Replicate: 3
   ├─ HTRMS Version: 18.0.230526.50606
   ├─ Protein Databases Used
   │  ├─ contaminants_for_Spectronaut
   │  │  ├─ Protein Entries: 246
   │  │  ├─ Original File: contaminants_for_Spectronaut.fasta
   │  │  ├─ Date Created: 13-August-2020 09:32:23 UTC+0
   │  │  ├─ Date Modified: 16-August-2023 05:41:30 UTC+0
   │  │  └─ Parsing Rule: WormPep FASTA
   │  └─ UP000005640_9606_2022
   │     ├─ Protein Entries: 20,598
   │     ├─ Original File: UP000005640_9606.fasta
   │     ├─ Date Created: 12-January-2023 11:12:11 UTC+0
   │     ├─ Date Modified: 16-August-2023 05:41:30 UTC+0
   │     └─ Parsing Rule: UniProt FASTA
   └─ MS2 Method
      ├─ [380.4 - 382.4]
      ├─ [382.4 - 384.4]
      ├─ [384.4 - 386.4]
      ├─ [386.4 - 388.4]
      ├─ [388.4 - 390.4]
      ├─ [390.4 - 392.4]
      ├─ [392.4 - 394.4]
      ├─ [394.4 - 396.4]
      ├─ [396.4 - 398.4]
      ├─ [398.4 - 400.4]
      ├─ [400.4 - 402.4]
      ├─ [402.4 - 404.4]
      ├─ [404.4 - 406.4]
      ├─ [406.4 - 408.4]
      ├─ [408.4 - 410.4]
      ├─ [410.4 - 412.4]
      ├─ [412.4 - 414.4]
      ├─ [414.4 - 416.4]
      ├─ [416.4 - 418.4]
      ├─ [418.4 - 420.4]
      ├─ [420.4 - 422.4]
      ├─ [422.4 - 424.4]
      ├─ [424.4 - 426.4]
      ├─ [426.4 - 428.4]
      ├─ [428.4 - 430.4]
      ├─ [430.4 - 432.4]
      ├─ [432.4 - 434.4]
      ├─ [434.4 - 436.4]
      ├─ [436.4 - 438.4]
      ├─ [438.4 - 440.5]
      ├─ [440.5 - 442.5]
      ├─ [442.5 - 444.5]
      ├─ [444.5 - 446.5]
      ├─ [446.5 - 448.5]
      ├─ [448.5 - 450.5]
      ├─ [450.5 - 452.5]
      ├─ [452.5 - 454.5]
      ├─ [454.5 - 456.5]
      ├─ [456.5 - 458.5]
      ├─ [458.5 - 460.5]
      ├─ [460.5 - 462.5]
      ├─ [462.5 - 464.5]
      ├─ [464.5 - 466.5]
      ├─ [466.5 - 468.5]
      ├─ [468.5 - 470.5]
      ├─ [470.5 - 472.5]
      ├─ [472.5 - 474.5]
      ├─ [474.5 - 476.5]
      ├─ [476.5 - 478.5]
      ├─ [478.5 - 480.5]
      ├─ [480.5 - 482.5]
      ├─ [482.5 - 484.5]
      ├─ [484.5 - 486.5]
      ├─ [486.5 - 488.5]
      ├─ [488.5 - 490.5]
      ├─ [490.5 - 492.5]
      ├─ [492.5 - 494.5]
      ├─ [494.5 - 496.5]
      ├─ [496.5 - 498.5]
      ├─ [498.5 - 500.5]
      ├─ [500.5 - 502.5]
      ├─ [502.5 - 504.5]
      ├─ [504.5 - 506.5]
      ├─ [506.5 - 508.5]
      ├─ [508.5 - 510.5]
      ├─ [510.5 - 512.5]
      ├─ [512.5 - 514.5]
      ├─ [514.5 - 516.5]
      ├─ [516.5 - 518.5]
      ├─ [518.5 - 520.5]
      ├─ [520.5 - 522.5]
      ├─ [522.5 - 524.5]
      ├─ [524.5 - 526.5]
      ├─ [526.5 - 528.5]
      ├─ [528.5 - 530.5]
      ├─ [530.5 - 532.5]
      ├─ [532.5 - 534.5]
      ├─ [534.5 - 536.5]
      ├─ [536.5 - 538.5]
      ├─ [538.5 - 540.5]
      ├─ [540.5 - 542.5]
      ├─ [542.5 - 544.5]
      ├─ [544.5 - 546.5]
      ├─ [546.5 - 548.5]
      ├─ [548.5 - 550.5]
      ├─ [550.5 - 552.5]
      ├─ [552.5 - 554.5]
      ├─ [554.5 - 556.5]
      ├─ [556.5 - 558.5]
      ├─ [558.5 - 560.5]
      ├─ [560.5 - 562.5]
      ├─ [562.5 - 564.5]
      ├─ [564.5 - 566.5]
      ├─ [566.5 - 568.5]
      ├─ [568.5 - 570.5]
      ├─ [570.5 - 572.5]
      ├─ [572.5 - 574.5]
      ├─ [574.5 - 576.5]
      ├─ [576.5 - 578.5]
      ├─ [578.5 - 580.5]
      ├─ [580.5 - 582.5]
      ├─ [582.5 - 584.5]
      ├─ [584.5 - 586.5]
      ├─ [586.5 - 588.5]
      ├─ [588.5 - 590.5]
      ├─ [590.5 - 592.5]
      ├─ [592.5 - 594.5]
      ├─ [594.5 - 596.5]
      ├─ [596.5 - 598.5]
      ├─ [598.5 - 600.5]
      ├─ [600.5 - 602.5]
      ├─ [602.5 - 604.5]
      ├─ [604.5 - 606.5]
      ├─ [606.5 - 608.5]
      ├─ [608.5 - 610.5]
      ├─ [610.5 - 612.5]
      ├─ [612.5 - 614.5]
      ├─ [614.5 - 616.5]
      ├─ [616.5 - 618.5]
      ├─ [618.5 - 620.5]
      ├─ [620.5 - 622.5]
      ├─ [622.5 - 624.5]
      ├─ [624.5 - 626.5]
      ├─ [626.5 - 628.5]
      ├─ [628.5 - 630.5]
      ├─ [630.5 - 632.5]
      ├─ [632.5 - 634.5]
      ├─ [634.5 - 636.5]
      ├─ [636.5 - 638.5]
      ├─ [638.5 - 640.5]
      ├─ [640.5 - 642.5]
      ├─ [642.5 - 644.5]
      ├─ [644.5 - 646.5]
      ├─ [646.5 - 648.5]
      ├─ [648.5 - 650.5]
      ├─ [650.5 - 652.5]
      ├─ [652.5 - 654.5]
      ├─ [654.5 - 656.5]
      ├─ [656.5 - 658.5]
      ├─ [658.5 - 660.6]
      ├─ [660.6 - 662.6]
      ├─ [662.6 - 664.6]
      ├─ [664.6 - 666.6]
      ├─ [666.6 - 668.6]
      ├─ [668.6 - 670.6]
      ├─ [670.6 - 672.6]
      ├─ [672.6 - 674.6]
      ├─ [674.6 - 676.6]
      ├─ [676.6 - 678.6]
      ├─ [678.6 - 680.6]
      ├─ [680.6 - 682.6]
      ├─ [682.6 - 684.6]
      ├─ [684.6 - 686.6]
      ├─ [686.6 - 688.6]
      ├─ [688.6 - 690.6]
      ├─ [690.6 - 692.6]
      ├─ [692.6 - 694.6]
      ├─ [694.6 - 696.6]
      ├─ [696.6 - 698.6]
      ├─ [698.6 - 700.6]
      ├─ [700.6 - 702.6]
      ├─ [702.6 - 704.6]
      ├─ [704.6 - 706.6]
      ├─ [706.6 - 708.6]
      ├─ [708.6 - 710.6]
      ├─ [710.6 - 712.6]
      ├─ [712.6 - 714.6]
      ├─ [714.6 - 716.6]
      ├─ [716.6 - 718.6]
      ├─ [718.6 - 720.6]
      ├─ [720.6 - 722.6]
      ├─ [722.6 - 724.6]
      ├─ [724.6 - 726.6]
      ├─ [726.6 - 728.6]
      ├─ [728.6 - 730.6]
      ├─ [730.6 - 732.6]
      ├─ [732.6 - 734.6]
      ├─ [734.6 - 736.6]
      ├─ [736.6 - 738.6]
      ├─ [738.6 - 740.6]
      ├─ [740.6 - 742.6]
      ├─ [742.6 - 744.6]
      ├─ [744.6 - 746.6]
      ├─ [746.6 - 748.6]
      ├─ [748.6 - 750.6]
      ├─ [750.6 - 752.6]
      ├─ [752.6 - 754.6]
      ├─ [754.6 - 756.6]
      ├─ [756.6 - 758.6]
      ├─ [758.6 - 760.6]
      ├─ [760.6 - 762.6]
      ├─ [762.6 - 764.6]
      ├─ [764.6 - 766.6]
      ├─ [766.6 - 768.6]
      ├─ [768.6 - 770.6]
      ├─ [770.6 - 772.6]
      ├─ [772.6 - 774.6]
      ├─ [774.6 - 776.6]
      ├─ [776.6 - 778.6]
      ├─ [778.6 - 780.6]
      ├─ [780.6 - 782.6]
      ├─ [782.6 - 784.6]
      ├─ [784.6 - 786.6]
      ├─ [786.6 - 788.6]
      ├─ [788.6 - 790.6]
      ├─ [790.6 - 792.6]
      ├─ [792.6 - 794.6]
      ├─ [794.6 - 796.6]
      ├─ [796.6 - 798.6]
      ├─ [798.6 - 800.6]
      ├─ [800.6 - 802.6]
      ├─ [802.6 - 804.6]
      ├─ [804.6 - 806.6]
      ├─ [806.6 - 808.6]
      ├─ [808.6 - 810.6]
      ├─ [810.6 - 812.6]
      ├─ [812.6 - 814.6]
      ├─ [814.6 - 816.6]
      ├─ [816.6 - 818.6]
      ├─ [818.6 - 820.6]
      ├─ [820.6 - 822.6]
      ├─ [822.6 - 824.6]
      ├─ [824.6 - 826.6]
      ├─ [826.6 - 828.6]
      ├─ [828.6 - 830.6]
      ├─ [830.6 - 832.6]
      ├─ [832.6 - 834.6]
      ├─ [834.6 - 836.6]
      ├─ [836.6 - 838.6]
      ├─ [838.6 - 840.6]
      ├─ [840.6 - 842.6]
      ├─ [842.6 - 844.6]
      ├─ [844.6 - 846.6]
      ├─ [846.6 - 848.6]
      ├─ [848.6 - 850.6]
      ├─ [850.6 - 852.6]
      ├─ [852.6 - 854.6]
      ├─ [854.6 - 856.6]
      ├─ [856.6 - 858.6]
      ├─ [858.6 - 860.6]
      ├─ [860.6 - 862.6]
      ├─ [862.6 - 864.6]
      ├─ [864.6 - 866.6]
      ├─ [866.6 - 868.6]
      ├─ [868.6 - 870.6]
      ├─ [870.6 - 872.6]
      ├─ [872.6 - 874.6]
      ├─ [874.6 - 876.6]
      ├─ [876.6 - 878.6]
      ├─ [878.6 - 880.7]
      ├─ [880.7 - 882.7]
      ├─ [882.7 - 884.7]
      ├─ [884.7 - 886.7]
      ├─ [886.7 - 888.7]
      ├─ [888.7 - 890.7]
      ├─ [890.7 - 892.7]
      ├─ [892.7 - 894.7]
      ├─ [894.7 - 896.7]
      ├─ [896.7 - 898.7]
      ├─ [898.7 - 900.7]
      ├─ [900.7 - 902.7]
      ├─ [902.7 - 904.7]
      ├─ [904.7 - 906.7]
      ├─ [906.7 - 908.7]
      ├─ [908.7 - 910.7]
      ├─ [910.7 - 912.7]
      ├─ [912.7 - 914.7]
      ├─ [914.7 - 916.7]
      ├─ [916.7 - 918.7]
      ├─ [918.7 - 920.7]
      ├─ [920.7 - 922.7]
      ├─ [922.7 - 924.7]
      ├─ [924.7 - 926.7]
      ├─ [926.7 - 928.7]
      ├─ [928.7 - 930.7]
      ├─ [930.7 - 932.7]
      ├─ [932.7 - 934.7]
      ├─ [934.7 - 936.7]
      ├─ [936.7 - 938.7]
      ├─ [938.7 - 940.7]
      ├─ [940.7 - 942.7]
      ├─ [942.7 - 944.7]
      ├─ [944.7 - 946.7]
      ├─ [946.7 - 948.7]
      ├─ [948.7 - 950.7]
      ├─ [950.7 - 952.7]
      ├─ [952.7 - 954.7]
      ├─ [954.7 - 956.7]
      ├─ [956.7 - 958.7]
      ├─ [958.7 - 960.7]
      ├─ [960.7 - 962.7]
      ├─ [962.7 - 964.7]
      ├─ [964.7 - 966.7]
      ├─ [966.7 - 968.7]
      ├─ [968.7 - 970.7]
      ├─ [970.7 - 972.7]
      ├─ [972.7 - 974.7]
      ├─ [974.7 - 976.7]
      ├─ [976.7 - 978.7]
      └─ [978.7 - 980.7]

Run: 20230809_AST1_EVO5_ZY_Hela_SCP_EvoCHIP_40Cells_40SPD_2Th3ms_04.raw
   ├─ Vendor: Thermo
   ├─ File: 20230809_AST1_EVO5_ZY_Hela_SCP_EvoCHIP_40Cells_40SPD_2Th3ms_04
   ├─ Path: "L:\ZY\SingleCellProteomics\Raw\Astral_SCP\EvoCHIP\20230809_AST1_EVO5_ZY_Hela_SCP_EvoCHIP_40Cells_40SPD_2Th3ms_04.raw"
   ├─ Condition: 40Cells_2Th
   ├─ Replicate: 4
   ├─ HTRMS Version: 18.0.230526.50606
   ├─ Protein Databases Used
   │  ├─ contaminants_for_Spectronaut
   │  │  ├─ Protein Entries: 246
   │  │  ├─ Original File: contaminants_for_Spectronaut.fasta
   │  │  ├─ Date Created: 13-August-2020 09:32:23 UTC+0
   │  │  ├─ Date Modified: 16-August-2023 05:41:30 UTC+0
   │  │  └─ Parsing Rule: WormPep FASTA
   │  └─ UP000005640_9606_2022
   │     ├─ Protein Entries: 20,598
   │     ├─ Original File: UP000005640_9606.fasta
   │     ├─ Date Created: 12-January-2023 11:12:11 UTC+0
   │     ├─ Date Modified: 16-August-2023 05:41:30 UTC+0
   │     └─ Parsing Rule: UniProt FASTA
   └─ MS2 Method
      ├─ [380.4 - 382.4]
      ├─ [382.4 - 384.4]
      ├─ [384.4 - 386.4]
      ├─ [386.4 - 388.4]
      ├─ [388.4 - 390.4]
      ├─ [390.4 - 392.4]
      ├─ [392.4 - 394.4]
      ├─ [394.4 - 396.4]
      ├─ [396.4 - 398.4]
      ├─ [398.4 - 400.4]
      ├─ [400.4 - 402.4]
      ├─ [402.4 - 404.4]
      ├─ [404.4 - 406.4]
      ├─ [406.4 - 408.4]
      ├─ [408.4 - 410.4]
      ├─ [410.4 - 412.4]
      ├─ [412.4 - 414.4]
      ├─ [414.4 - 416.4]
      ├─ [416.4 - 418.4]
      ├─ [418.4 - 420.4]
      ├─ [420.4 - 422.4]
      ├─ [422.4 - 424.4]
      ├─ [424.4 - 426.4]
      ├─ [426.4 - 428.4]
      ├─ [428.4 - 430.4]
      ├─ [430.4 - 432.4]
      ├─ [432.4 - 434.4]
      ├─ [434.4 - 436.4]
      ├─ [436.4 - 438.4]
      ├─ [438.4 - 440.5]
      ├─ [440.5 - 442.5]
      ├─ [442.5 - 444.5]
      ├─ [444.5 - 446.5]
      ├─ [446.5 - 448.5]
      ├─ [448.5 - 450.5]
      ├─ [450.5 - 452.5]
      ├─ [452.5 - 454.5]
      ├─ [454.5 - 456.5]
      ├─ [456.5 - 458.5]
      ├─ [458.5 - 460.5]
      ├─ [460.5 - 462.5]
      ├─ [462.5 - 464.5]
      ├─ [464.5 - 466.5]
      ├─ [466.5 - 468.5]
      ├─ [468.5 - 470.5]
      ├─ [470.5 - 472.5]
      ├─ [472.5 - 474.5]
      ├─ [474.5 - 476.5]
      ├─ [476.5 - 478.5]
      ├─ [478.5 - 480.5]
      ├─ [480.5 - 482.5]
      ├─ [482.5 - 484.5]
      ├─ [484.5 - 486.5]
      ├─ [486.5 - 488.5]
      ├─ [488.5 - 490.5]
      ├─ [490.5 - 492.5]
      ├─ [492.5 - 494.5]
      ├─ [494.5 - 496.5]
      ├─ [496.5 - 498.5]
      ├─ [498.5 - 500.5]
      ├─ [500.5 - 502.5]
      ├─ [502.5 - 504.5]
      ├─ [504.5 - 506.5]
      ├─ [506.5 - 508.5]
      ├─ [508.5 - 510.5]
      ├─ [510.5 - 512.5]
      ├─ [512.5 - 514.5]
      ├─ [514.5 - 516.5]
      ├─ [516.5 - 518.5]
      ├─ [518.5 - 520.5]
      ├─ [520.5 - 522.5]
      ├─ [522.5 - 524.5]
      ├─ [524.5 - 526.5]
      ├─ [526.5 - 528.5]
      ├─ [528.5 - 530.5]
      ├─ [530.5 - 532.5]
      ├─ [532.5 - 534.5]
      ├─ [534.5 - 536.5]
      ├─ [536.5 - 538.5]
      ├─ [538.5 - 540.5]
      ├─ [540.5 - 542.5]
      ├─ [542.5 - 544.5]
      ├─ [544.5 - 546.5]
      ├─ [546.5 - 548.5]
      ├─ [548.5 - 550.5]
      ├─ [550.5 - 552.5]
      ├─ [552.5 - 554.5]
      ├─ [554.5 - 556.5]
      ├─ [556.5 - 558.5]
      ├─ [558.5 - 560.5]
      ├─ [560.5 - 562.5]
      ├─ [562.5 - 564.5]
      ├─ [564.5 - 566.5]
      ├─ [566.5 - 568.5]
      ├─ [568.5 - 570.5]
      ├─ [570.5 - 572.5]
      ├─ [572.5 - 574.5]
      ├─ [574.5 - 576.5]
      ├─ [576.5 - 578.5]
      ├─ [578.5 - 580.5]
      ├─ [580.5 - 582.5]
      ├─ [582.5 - 584.5]
      ├─ [584.5 - 586.5]
      ├─ [586.5 - 588.5]
      ├─ [588.5 - 590.5]
      ├─ [590.5 - 592.5]
      ├─ [592.5 - 594.5]
      ├─ [594.5 - 596.5]
      ├─ [596.5 - 598.5]
      ├─ [598.5 - 600.5]
      ├─ [600.5 - 602.5]
      ├─ [602.5 - 604.5]
      ├─ [604.5 - 606.5]
      ├─ [606.5 - 608.5]
      ├─ [608.5 - 610.5]
      ├─ [610.5 - 612.5]
      ├─ [612.5 - 614.5]
      ├─ [614.5 - 616.5]
      ├─ [616.5 - 618.5]
      ├─ [618.5 - 620.5]
      ├─ [620.5 - 622.5]
      ├─ [622.5 - 624.5]
      ├─ [624.5 - 626.5]
      ├─ [626.5 - 628.5]
      ├─ [628.5 - 630.5]
      ├─ [630.5 - 632.5]
      ├─ [632.5 - 634.5]
      ├─ [634.5 - 636.5]
      ├─ [636.5 - 638.5]
      ├─ [638.5 - 640.5]
      ├─ [640.5 - 642.5]
      ├─ [642.5 - 644.5]
      ├─ [644.5 - 646.5]
      ├─ [646.5 - 648.5]
      ├─ [648.5 - 650.5]
      ├─ [650.5 - 652.5]
      ├─ [652.5 - 654.5]
      ├─ [654.5 - 656.5]
      ├─ [656.5 - 658.5]
      ├─ [658.5 - 660.6]
      ├─ [660.6 - 662.6]
      ├─ [662.6 - 664.6]
      ├─ [664.6 - 666.6]
      ├─ [666.6 - 668.6]
      ├─ [668.6 - 670.6]
      ├─ [670.6 - 672.6]
      ├─ [672.6 - 674.6]
      ├─ [674.6 - 676.6]
      ├─ [676.6 - 678.6]
      ├─ [678.6 - 680.6]
      ├─ [680.6 - 682.6]
      ├─ [682.6 - 684.6]
      ├─ [684.6 - 686.6]
      ├─ [686.6 - 688.6]
      ├─ [688.6 - 690.6]
      ├─ [690.6 - 692.6]
      ├─ [692.6 - 694.6]
      ├─ [694.6 - 696.6]
      ├─ [696.6 - 698.6]
      ├─ [698.6 - 700.6]
      ├─ [700.6 - 702.6]
      ├─ [702.6 - 704.6]
      ├─ [704.6 - 706.6]
      ├─ [706.6 - 708.6]
      ├─ [708.6 - 710.6]
      ├─ [710.6 - 712.6]
      ├─ [712.6 - 714.6]
      ├─ [714.6 - 716.6]
      ├─ [716.6 - 718.6]
      ├─ [718.6 - 720.6]
      ├─ [720.6 - 722.6]
      ├─ [722.6 - 724.6]
      ├─ [724.6 - 726.6]
      ├─ [726.6 - 728.6]
      ├─ [728.6 - 730.6]
      ├─ [730.6 - 732.6]
      ├─ [732.6 - 734.6]
      ├─ [734.6 - 736.6]
      ├─ [736.6 - 738.6]
      ├─ [738.6 - 740.6]
      ├─ [740.6 - 742.6]
      ├─ [742.6 - 744.6]
      ├─ [744.6 - 746.6]
      ├─ [746.6 - 748.6]
      ├─ [748.6 - 750.6]
      ├─ [750.6 - 752.6]
      ├─ [752.6 - 754.6]
      ├─ [754.6 - 756.6]
      ├─ [756.6 - 758.6]
      ├─ [758.6 - 760.6]
      ├─ [760.6 - 762.6]
      ├─ [762.6 - 764.6]
      ├─ [764.6 - 766.6]
      ├─ [766.6 - 768.6]
      ├─ [768.6 - 770.6]
      ├─ [770.6 - 772.6]
      ├─ [772.6 - 774.6]
      ├─ [774.6 - 776.6]
      ├─ [776.6 - 778.6]
      ├─ [778.6 - 780.6]
      ├─ [780.6 - 782.6]
      ├─ [782.6 - 784.6]
      ├─ [784.6 - 786.6]
      ├─ [786.6 - 788.6]
      ├─ [788.6 - 790.6]
      ├─ [790.6 - 792.6]
      ├─ [792.6 - 794.6]
      ├─ [794.6 - 796.6]
      ├─ [796.6 - 798.6]
      ├─ [798.6 - 800.6]
      ├─ [800.6 - 802.6]
      ├─ [802.6 - 804.6]
      ├─ [804.6 - 806.6]
      ├─ [806.6 - 808.6]
      ├─ [808.6 - 810.6]
      ├─ [810.6 - 812.6]
      ├─ [812.6 - 814.6]
      ├─ [814.6 - 816.6]
      ├─ [816.6 - 818.6]
      ├─ [818.6 - 820.6]
      ├─ [820.6 - 822.6]
      ├─ [822.6 - 824.6]
      ├─ [824.6 - 826.6]
      ├─ [826.6 - 828.6]
      ├─ [828.6 - 830.6]
      ├─ [830.6 - 832.6]
      ├─ [832.6 - 834.6]
      ├─ [834.6 - 836.6]
      ├─ [836.6 - 838.6]
      ├─ [838.6 - 840.6]
      ├─ [840.6 - 842.6]
      ├─ [842.6 - 844.6]
      ├─ [844.6 - 846.6]
      ├─ [846.6 - 848.6]
      ├─ [848.6 - 850.6]
      ├─ [850.6 - 852.6]
      ├─ [852.6 - 854.6]
      ├─ [854.6 - 856.6]
      ├─ [856.6 - 858.6]
      ├─ [858.6 - 860.6]
      ├─ [860.6 - 862.6]
      ├─ [862.6 - 864.6]
      ├─ [864.6 - 866.6]
      ├─ [866.6 - 868.6]
      ├─ [868.6 - 870.6]
      ├─ [870.6 - 872.6]
      ├─ [872.6 - 874.6]
      ├─ [874.6 - 876.6]
      ├─ [876.6 - 878.6]
      ├─ [878.6 - 880.7]
      ├─ [880.7 - 882.7]
      ├─ [882.7 - 884.7]
      ├─ [884.7 - 886.7]
      ├─ [886.7 - 888.7]
      ├─ [888.7 - 890.7]
      ├─ [890.7 - 892.7]
      ├─ [892.7 - 894.7]
      ├─ [894.7 - 896.7]
      ├─ [896.7 - 898.7]
      ├─ [898.7 - 900.7]
      ├─ [900.7 - 902.7]
      ├─ [902.7 - 904.7]
      ├─ [904.7 - 906.7]
      ├─ [906.7 - 908.7]
      ├─ [908.7 - 910.7]
      ├─ [910.7 - 912.7]
      ├─ [912.7 - 914.7]
      ├─ [914.7 - 916.7]
      ├─ [916.7 - 918.7]
      ├─ [918.7 - 920.7]
      ├─ [920.7 - 922.7]
      ├─ [922.7 - 924.7]
      ├─ [924.7 - 926.7]
      ├─ [926.7 - 928.7]
      ├─ [928.7 - 930.7]
      ├─ [930.7 - 932.7]
      ├─ [932.7 - 934.7]
      ├─ [934.7 - 936.7]
      ├─ [936.7 - 938.7]
      ├─ [938.7 - 940.7]
      ├─ [940.7 - 942.7]
      ├─ [942.7 - 944.7]
      ├─ [944.7 - 946.7]
      ├─ [946.7 - 948.7]
      ├─ [948.7 - 950.7]
      ├─ [950.7 - 952.7]
      ├─ [952.7 - 954.7]
      ├─ [954.7 - 956.7]
      ├─ [956.7 - 958.7]
      ├─ [958.7 - 960.7]
      ├─ [960.7 - 962.7]
      ├─ [962.7 - 964.7]
      ├─ [964.7 - 966.7]
      ├─ [966.7 - 968.7]
      ├─ [968.7 - 970.7]
      ├─ [970.7 - 972.7]
      ├─ [972.7 - 974.7]
      ├─ [974.7 - 976.7]
      ├─ [976.7 - 978.7]
      └─ [978.7 - 980.7]

Run: 20230809_AST1_EVO5_ZY_Hela_SCP_EvoCHIP_40Cells_40SPD_4Th6ms_01.raw
   ├─ Vendor: Thermo
   ├─ File: 20230809_AST1_EVO5_ZY_Hela_SCP_EvoCHIP_40Cells_40SPD_4Th6ms_01
   ├─ Path: "L:\ZY\SingleCellProteomics\Raw\Astral_SCP\EvoCHIP\20230809_AST1_EVO5_ZY_Hela_SCP_EvoCHIP_40Cells_40SPD_4Th6ms_01.raw"
   ├─ Condition: 40Cells_4Th
   ├─ Replicate: 1
   ├─ HTRMS Version: 18.0.230526.50606
   ├─ Protein Databases Used
   │  ├─ contaminants_for_Spectronaut
   │  │  ├─ Protein Entries: 246
   │  │  ├─ Original File: contaminants_for_Spectronaut.fasta
   │  │  ├─ Date Created: 13-August-2020 09:32:23 UTC+0
   │  │  ├─ Date Modified: 16-August-2023 05:41:30 UTC+0
   │  │  └─ Parsing Rule: WormPep FASTA
   │  └─ UP000005640_9606_2022
   │     ├─ Protein Entries: 20,598
   │     ├─ Original File: UP000005640_9606.fasta
   │     ├─ Date Created: 12-January-2023 11:12:11 UTC+0
   │     ├─ Date Modified: 16-August-2023 05:41:30 UTC+0
   │     └─ Parsing Rule: UniProt FASTA
   └─ MS2 Method
      ├─ [380.4 - 384.4]
      ├─ [384.4 - 388.4]
      ├─ [388.4 - 392.4]
      ├─ [392.4 - 396.4]
      ├─ [396.4 - 400.4]
      ├─ [400.4 - 404.4]
      ├─ [404.4 - 408.4]
      ├─ [408.4 - 412.4]
      ├─ [412.4 - 416.4]
      ├─ [416.4 - 420.4]
      ├─ [420.4 - 424.4]
      ├─ [424.4 - 428.4]
      ├─ [428.4 - 432.4]
      ├─ [432.4 - 436.4]
      ├─ [436.4 - 440.5]
      ├─ [440.5 - 444.5]
      ├─ [444.5 - 448.5]
      ├─ [448.5 - 452.5]
      ├─ [452.5 - 456.5]
      ├─ [456.5 - 460.5]
      ├─ [460.5 - 464.5]
      ├─ [464.5 - 468.5]
      ├─ [468.5 - 472.5]
      ├─ [472.5 - 476.5]
      ├─ [476.5 - 480.5]
      ├─ [480.5 - 484.5]
      ├─ [484.5 - 488.5]
      ├─ [488.5 - 492.5]
      ├─ [492.5 - 496.5]
      ├─ [496.5 - 500.5]
      ├─ [500.5 - 504.5]
      ├─ [504.5 - 508.5]
      ├─ [508.5 - 512.5]
      ├─ [512.5 - 516.5]
      ├─ [516.5 - 520.5]
      ├─ [520.5 - 524.5]
      ├─ [524.5 - 528.5]
      ├─ [528.5 - 532.5]
      ├─ [532.5 - 536.5]
      ├─ [536.5 - 540.5]
      ├─ [540.5 - 544.5]
      ├─ [544.5 - 548.5]
      ├─ [548.5 - 552.5]
      ├─ [552.5 - 556.5]
      ├─ [556.5 - 560.5]
      ├─ [560.5 - 564.5]
      ├─ [564.5 - 568.5]
      ├─ [568.5 - 572.5]
      ├─ [572.5 - 576.5]
      ├─ [576.5 - 580.5]
      ├─ [580.5 - 584.5]
      ├─ [584.5 - 588.5]
      ├─ [588.5 - 592.5]
      ├─ [592.5 - 596.5]
      ├─ [596.5 - 600.5]
      ├─ [600.5 - 604.5]
      ├─ [604.5 - 608.5]
      ├─ [608.5 - 612.5]
      ├─ [612.5 - 616.5]
      ├─ [616.5 - 620.5]
      ├─ [620.5 - 624.5]
      ├─ [624.5 - 628.5]
      ├─ [628.5 - 632.5]
      ├─ [632.5 - 636.5]
      ├─ [636.5 - 640.5]
      ├─ [640.5 - 644.5]
      ├─ [644.5 - 648.5]
      ├─ [648.5 - 652.5]
      ├─ [652.5 - 656.5]
      ├─ [656.5 - 660.6]
      ├─ [660.6 - 664.6]
      ├─ [664.6 - 668.6]
      ├─ [668.6 - 672.6]
      ├─ [672.6 - 676.6]
      ├─ [676.6 - 680.6]
      ├─ [680.6 - 684.6]
      ├─ [684.6 - 688.6]
      ├─ [688.6 - 692.6]
      ├─ [692.6 - 696.6]
      ├─ [696.6 - 700.6]
      ├─ [700.6 - 704.6]
      ├─ [704.6 - 708.6]
      ├─ [708.6 - 712.6]
      ├─ [712.6 - 716.6]
      ├─ [716.6 - 720.6]
      ├─ [720.6 - 724.6]
      ├─ [724.6 - 728.6]
      ├─ [728.6 - 732.6]
      ├─ [732.6 - 736.6]
      ├─ [736.6 - 740.6]
      ├─ [740.6 - 744.6]
      ├─ [744.6 - 748.6]
      ├─ [748.6 - 752.6]
      ├─ [752.6 - 756.6]
      ├─ [756.6 - 760.6]
      ├─ [760.6 - 764.6]
      ├─ [764.6 - 768.6]
      ├─ [768.6 - 772.6]
      ├─ [772.6 - 776.6]
      ├─ [776.6 - 780.6]
      ├─ [780.6 - 784.6]
      ├─ [784.6 - 788.6]
      ├─ [788.6 - 792.6]
      ├─ [792.6 - 796.6]
      ├─ [796.6 - 800.6]
      ├─ [800.6 - 804.6]
      ├─ [804.6 - 808.6]
      ├─ [808.6 - 812.6]
      ├─ [812.6 - 816.6]
      ├─ [816.6 - 820.6]
      ├─ [820.6 - 824.6]
      ├─ [824.6 - 828.6]
      ├─ [828.6 - 832.6]
      ├─ [832.6 - 836.6]
      ├─ [836.6 - 840.6]
      ├─ [840.6 - 844.6]
      ├─ [844.6 - 848.6]
      ├─ [848.6 - 852.6]
      ├─ [852.6 - 856.6]
      ├─ [856.6 - 860.6]
      ├─ [860.6 - 864.6]
      ├─ [864.6 - 868.6]
      ├─ [868.6 - 872.6]
      ├─ [872.6 - 876.6]
      ├─ [876.6 - 880.7]
      ├─ [880.7 - 884.7]
      ├─ [884.7 - 888.7]
      ├─ [888.7 - 892.7]
      ├─ [892.7 - 896.7]
      ├─ [896.7 - 900.7]
      ├─ [900.7 - 904.7]
      ├─ [904.7 - 908.7]
      ├─ [908.7 - 912.7]
      ├─ [912.7 - 916.7]
      ├─ [916.7 - 920.7]
      ├─ [920.7 - 924.7]
      ├─ [924.7 - 928.7]
      ├─ [928.7 - 932.7]
      ├─ [932.7 - 936.7]
      ├─ [936.7 - 940.7]
      ├─ [940.7 - 944.7]
      ├─ [944.7 - 948.7]
      ├─ [948.7 - 952.7]
      ├─ [952.7 - 956.7]
      ├─ [956.7 - 960.7]
      ├─ [960.7 - 964.7]
      ├─ [964.7 - 968.7]
      ├─ [968.7 - 972.7]
      ├─ [972.7 - 976.7]
      └─ [976.7 - 980.7]

Run: 20230809_AST1_EVO5_ZY_Hela_SCP_EvoCHIP_40Cells_40SPD_4Th6ms_02.raw
   ├─ Vendor: Thermo
   ├─ File: 20230809_AST1_EVO5_ZY_Hela_SCP_EvoCHIP_40Cells_40SPD_4Th6ms_02
   ├─ Path: "L:\ZY\SingleCellProteomics\Raw\Astral_SCP\EvoCHIP\20230809_AST1_EVO5_ZY_Hela_SCP_EvoCHIP_40Cells_40SPD_4Th6ms_02.raw"
   ├─ Condition: 40Cells_4Th
   ├─ Replicate: 2
   ├─ HTRMS Version: 18.0.230526.50606
   ├─ Protein Databases Used
   │  ├─ contaminants_for_Spectronaut
   │  │  ├─ Protein Entries: 246
   │  │  ├─ Original File: contaminants_for_Spectronaut.fasta
   │  │  ├─ Date Created: 13-August-2020 09:32:23 UTC+0
   │  │  ├─ Date Modified: 16-August-2023 05:41:30 UTC+0
   │  │  └─ Parsing Rule: WormPep FASTA
   │  └─ UP000005640_9606_2022
   │     ├─ Protein Entries: 20,598
   │     ├─ Original File: UP000005640_9606.fasta
   │     ├─ Date Created: 12-January-2023 11:12:11 UTC+0
   │     ├─ Date Modified: 16-August-2023 05:41:30 UTC+0
   │     └─ Parsing Rule: UniProt FASTA
   └─ MS2 Method
      ├─ [380.4 - 384.4]
      ├─ [384.4 - 388.4]
      ├─ [388.4 - 392.4]
      ├─ [392.4 - 396.4]
      ├─ [396.4 - 400.4]
      ├─ [400.4 - 404.4]
      ├─ [404.4 - 408.4]
      ├─ [408.4 - 412.4]
      ├─ [412.4 - 416.4]
      ├─ [416.4 - 420.4]
      ├─ [420.4 - 424.4]
      ├─ [424.4 - 428.4]
      ├─ [428.4 - 432.4]
      ├─ [432.4 - 436.4]
      ├─ [436.4 - 440.5]
      ├─ [440.5 - 444.5]
      ├─ [444.5 - 448.5]
      ├─ [448.5 - 452.5]
      ├─ [452.5 - 456.5]
      ├─ [456.5 - 460.5]
      ├─ [460.5 - 464.5]
      ├─ [464.5 - 468.5]
      ├─ [468.5 - 472.5]
      ├─ [472.5 - 476.5]
      ├─ [476.5 - 480.5]
      ├─ [480.5 - 484.5]
      ├─ [484.5 - 488.5]
      ├─ [488.5 - 492.5]
      ├─ [492.5 - 496.5]
      ├─ [496.5 - 500.5]
      ├─ [500.5 - 504.5]
      ├─ [504.5 - 508.5]
      ├─ [508.5 - 512.5]
      ├─ [512.5 - 516.5]
      ├─ [516.5 - 520.5]
      ├─ [520.5 - 524.5]
      ├─ [524.5 - 528.5]
      ├─ [528.5 - 532.5]
      ├─ [532.5 - 536.5]
      ├─ [536.5 - 540.5]
      ├─ [540.5 - 544.5]
      ├─ [544.5 - 548.5]
      ├─ [548.5 - 552.5]
      ├─ [552.5 - 556.5]
      ├─ [556.5 - 560.5]
      ├─ [560.5 - 564.5]
      ├─ [564.5 - 568.5]
      ├─ [568.5 - 572.5]
      ├─ [572.5 - 576.5]
      ├─ [576.5 - 580.5]
      ├─ [580.5 - 584.5]
      ├─ [584.5 - 588.5]
      ├─ [588.5 - 592.5]
      ├─ [592.5 - 596.5]
      ├─ [596.5 - 600.5]
      ├─ [600.5 - 604.5]
      ├─ [604.5 - 608.5]
      ├─ [608.5 - 612.5]
      ├─ [612.5 - 616.5]
      ├─ [616.5 - 620.5]
      ├─ [620.5 - 624.5]
      ├─ [624.5 - 628.5]
      ├─ [628.5 - 632.5]
      ├─ [632.5 - 636.5]
      ├─ [636.5 - 640.5]
      ├─ [640.5 - 644.5]
      ├─ [644.5 - 648.5]
      ├─ [648.5 - 652.5]
      ├─ [652.5 - 656.5]
      ├─ [656.5 - 660.6]
      ├─ [660.6 - 664.6]
      ├─ [664.6 - 668.6]
      ├─ [668.6 - 672.6]
      ├─ [672.6 - 676.6]
      ├─ [676.6 - 680.6]
      ├─ [680.6 - 684.6]
      ├─ [684.6 - 688.6]
      ├─ [688.6 - 692.6]
      ├─ [692.6 - 696.6]
      ├─ [696.6 - 700.6]
      ├─ [700.6 - 704.6]
      ├─ [704.6 - 708.6]
      ├─ [708.6 - 712.6]
      ├─ [712.6 - 716.6]
      ├─ [716.6 - 720.6]
      ├─ [720.6 - 724.6]
      ├─ [724.6 - 728.6]
      ├─ [728.6 - 732.6]
      ├─ [732.6 - 736.6]
      ├─ [736.6 - 740.6]
      ├─ [740.6 - 744.6]
      ├─ [744.6 - 748.6]
      ├─ [748.6 - 752.6]
      ├─ [752.6 - 756.6]
      ├─ [756.6 - 760.6]
      ├─ [760.6 - 764.6]
      ├─ [764.6 - 768.6]
      ├─ [768.6 - 772.6]
      ├─ [772.6 - 776.6]
      ├─ [776.6 - 780.6]
      ├─ [780.6 - 784.6]
      ├─ [784.6 - 788.6]
      ├─ [788.6 - 792.6]
      ├─ [792.6 - 796.6]
      ├─ [796.6 - 800.6]
      ├─ [800.6 - 804.6]
      ├─ [804.6 - 808.6]
      ├─ [808.6 - 812.6]
      ├─ [812.6 - 816.6]
      ├─ [816.6 - 820.6]
      ├─ [820.6 - 824.6]
      ├─ [824.6 - 828.6]
      ├─ [828.6 - 832.6]
      ├─ [832.6 - 836.6]
      ├─ [836.6 - 840.6]
      ├─ [840.6 - 844.6]
      ├─ [844.6 - 848.6]
      ├─ [848.6 - 852.6]
      ├─ [852.6 - 856.6]
      ├─ [856.6 - 860.6]
      ├─ [860.6 - 864.6]
      ├─ [864.6 - 868.6]
      ├─ [868.6 - 872.6]
      ├─ [872.6 - 876.6]
      ├─ [876.6 - 880.7]
      ├─ [880.7 - 884.7]
      ├─ [884.7 - 888.7]
      ├─ [888.7 - 892.7]
      ├─ [892.7 - 896.7]
      ├─ [896.7 - 900.7]
      ├─ [900.7 - 904.7]
      ├─ [904.7 - 908.7]
      ├─ [908.7 - 912.7]
      ├─ [912.7 - 916.7]
      ├─ [916.7 - 920.7]
      ├─ [920.7 - 924.7]
      ├─ [924.7 - 928.7]
      ├─ [928.7 - 932.7]
      ├─ [932.7 - 936.7]
      ├─ [936.7 - 940.7]
      ├─ [940.7 - 944.7]
      ├─ [944.7 - 948.7]
      ├─ [948.7 - 952.7]
      ├─ [952.7 - 956.7]
      ├─ [956.7 - 960.7]
      ├─ [960.7 - 964.7]
      ├─ [964.7 - 968.7]
      ├─ [968.7 - 972.7]
      ├─ [972.7 - 976.7]
      └─ [976.7 - 980.7]

Run: 20230809_AST1_EVO5_ZY_Hela_SCP_EvoCHIP_40Cells_40SPD_4Th6ms_03.raw
   ├─ Vendor: Thermo
   ├─ File: 20230809_AST1_EVO5_ZY_Hela_SCP_EvoCHIP_40Cells_40SPD_4Th6ms_03
   ├─ Path: "L:\ZY\SingleCellProteomics\Raw\Astral_SCP\EvoCHIP\20230809_AST1_EVO5_ZY_Hela_SCP_EvoCHIP_40Cells_40SPD_4Th6ms_03.raw"
   ├─ Condition: 40Cells_4Th
   ├─ Replicate: 3
   ├─ HTRMS Version: 18.0.230526.50606
   ├─ Protein Databases Used
   │  ├─ contaminants_for_Spectronaut
   │  │  ├─ Protein Entries: 246
   │  │  ├─ Original File: contaminants_for_Spectronaut.fasta
   │  │  ├─ Date Created: 13-August-2020 09:32:23 UTC+0
   │  │  ├─ Date Modified: 16-August-2023 05:41:30 UTC+0
   │  │  └─ Parsing Rule: WormPep FASTA
   │  └─ UP000005640_9606_2022
   │     ├─ Protein Entries: 20,598
   │     ├─ Original File: UP000005640_9606.fasta
   │     ├─ Date Created: 12-January-2023 11:12:11 UTC+0
   │     ├─ Date Modified: 16-August-2023 05:41:30 UTC+0
   │     └─ Parsing Rule: UniProt FASTA
   └─ MS2 Method
      ├─ [380.4 - 384.4]
      ├─ [384.4 - 388.4]
      ├─ [388.4 - 392.4]
      ├─ [392.4 - 396.4]
      ├─ [396.4 - 400.4]
      ├─ [400.4 - 404.4]
      ├─ [404.4 - 408.4]
      ├─ [408.4 - 412.4]
      ├─ [412.4 - 416.4]
      ├─ [416.4 - 420.4]
      ├─ [420.4 - 424.4]
      ├─ [424.4 - 428.4]
      ├─ [428.4 - 432.4]
      ├─ [432.4 - 436.4]
      ├─ [436.4 - 440.5]
      ├─ [440.5 - 444.5]
      ├─ [444.5 - 448.5]
      ├─ [448.5 - 452.5]
      ├─ [452.5 - 456.5]
      ├─ [456.5 - 460.5]
      ├─ [460.5 - 464.5]
      ├─ [464.5 - 468.5]
      ├─ [468.5 - 472.5]
      ├─ [472.5 - 476.5]
      ├─ [476.5 - 480.5]
      ├─ [480.5 - 484.5]
      ├─ [484.5 - 488.5]
      ├─ [488.5 - 492.5]
      ├─ [492.5 - 496.5]
      ├─ [496.5 - 500.5]
      ├─ [500.5 - 504.5]
      ├─ [504.5 - 508.5]
      ├─ [508.5 - 512.5]
      ├─ [512.5 - 516.5]
      ├─ [516.5 - 520.5]
      ├─ [520.5 - 524.5]
      ├─ [524.5 - 528.5]
      ├─ [528.5 - 532.5]
      ├─ [532.5 - 536.5]
      ├─ [536.5 - 540.5]
      ├─ [540.5 - 544.5]
      ├─ [544.5 - 548.5]
      ├─ [548.5 - 552.5]
      ├─ [552.5 - 556.5]
      ├─ [556.5 - 560.5]
      ├─ [560.5 - 564.5]
      ├─ [564.5 - 568.5]
      ├─ [568.5 - 572.5]
      ├─ [572.5 - 576.5]
      ├─ [576.5 - 580.5]
      ├─ [580.5 - 584.5]
      ├─ [584.5 - 588.5]
      ├─ [588.5 - 592.5]
      ├─ [592.5 - 596.5]
      ├─ [596.5 - 600.5]
      ├─ [600.5 - 604.5]
      ├─ [604.5 - 608.5]
      ├─ [608.5 - 612.5]
      ├─ [612.5 - 616.5]
      ├─ [616.5 - 620.5]
      ├─ [620.5 - 624.5]
      ├─ [624.5 - 628.5]
      ├─ [628.5 - 632.5]
      ├─ [632.5 - 636.5]
      ├─ [636.5 - 640.5]
      ├─ [640.5 - 644.5]
      ├─ [644.5 - 648.5]
      ├─ [648.5 - 652.5]
      ├─ [652.5 - 656.5]
      ├─ [656.5 - 660.6]
      ├─ [660.6 - 664.6]
      ├─ [664.6 - 668.6]
      ├─ [668.6 - 672.6]
      ├─ [672.6 - 676.6]
      ├─ [676.6 - 680.6]
      ├─ [680.6 - 684.6]
      ├─ [684.6 - 688.6]
      ├─ [688.6 - 692.6]
      ├─ [692.6 - 696.6]
      ├─ [696.6 - 700.6]
      ├─ [700.6 - 704.6]
      ├─ [704.6 - 708.6]
      ├─ [708.6 - 712.6]
      ├─ [712.6 - 716.6]
      ├─ [716.6 - 720.6]
      ├─ [720.6 - 724.6]
      ├─ [724.6 - 728.6]
      ├─ [728.6 - 732.6]
      ├─ [732.6 - 736.6]
      ├─ [736.6 - 740.6]
      ├─ [740.6 - 744.6]
      ├─ [744.6 - 748.6]
      ├─ [748.6 - 752.6]
      ├─ [752.6 - 756.6]
      ├─ [756.6 - 760.6]
      ├─ [760.6 - 764.6]
      ├─ [764.6 - 768.6]
      ├─ [768.6 - 772.6]
      ├─ [772.6 - 776.6]
      ├─ [776.6 - 780.6]
      ├─ [780.6 - 784.6]
      ├─ [784.6 - 788.6]
      ├─ [788.6 - 792.6]
      ├─ [792.6 - 796.6]
      ├─ [796.6 - 800.6]
      ├─ [800.6 - 804.6]
      ├─ [804.6 - 808.6]
      ├─ [808.6 - 812.6]
      ├─ [812.6 - 816.6]
      ├─ [816.6 - 820.6]
      ├─ [820.6 - 824.6]
      ├─ [824.6 - 828.6]
      ├─ [828.6 - 832.6]
      ├─ [832.6 - 836.6]
      ├─ [836.6 - 840.6]
      ├─ [840.6 - 844.6]
      ├─ [844.6 - 848.6]
      ├─ [848.6 - 852.6]
      ├─ [852.6 - 856.6]
      ├─ [856.6 - 860.6]
      ├─ [860.6 - 864.6]
      ├─ [864.6 - 868.6]
      ├─ [868.6 - 872.6]
      ├─ [872.6 - 876.6]
      ├─ [876.6 - 880.7]
      ├─ [880.7 - 884.7]
      ├─ [884.7 - 888.7]
      ├─ [888.7 - 892.7]
      ├─ [892.7 - 896.7]
      ├─ [896.7 - 900.7]
      ├─ [900.7 - 904.7]
      ├─ [904.7 - 908.7]
      ├─ [908.7 - 912.7]
      ├─ [912.7 - 916.7]
      ├─ [916.7 - 920.7]
      ├─ [920.7 - 924.7]
      ├─ [924.7 - 928.7]
      ├─ [928.7 - 932.7]
      ├─ [932.7 - 936.7]
      ├─ [936.7 - 940.7]
      ├─ [940.7 - 944.7]
      ├─ [944.7 - 948.7]
      ├─ [948.7 - 952.7]
[truncated: 430,968 more chars]
