# Supplementary material for: Enhanced sensitivity and scalability with a Chip-Tip workflow enables deep single-cell proteomics
Source: Nat Methods. 2025 Jan 16;22(3):499–509. doi: 10.1038/s41592-024-02558-2 (PMC11903336; doi:10.1038/s41592-024-02558-2)
Supplement: Supplementary file 4 — Analysis log files and settings files from Spectronaut and DIA-NN. [file 41592_2024_2558_MOESM4_ESM.zip › SD1/CombinedFiles/SCP_EvoCHIP_HeLa_1Cell_4Th_ExperimentSetupOverview_ZY_SCP.txt]

Spectronaut 18.0.230526.50606
Computer Name: JVO4
User Domain Name: JVO4
User Name: cpr
Analysis Mode: UI
Analysis Type: directDIA
Analysis Date: 16-August-2023 20:04:49 UTC+0


[BEGIN-SETTINGS]
Settings Used: ZY_SCP
   ├─ DIA Analysis\Calibration
   │  ├─ MZ Extraction Strategy:	Maximum Intensity
   │  ├─ Allow source specific iRT Calibration:	True
   │  ├─ Precision iRT:	True
   │  │  ├─ Exclude De-amidated Peptides:	True
   │  │  └─ iRT <-> RT Regression Type:	Local (Non-Linear) Regression
   │  ├─ MS1 Mass Tolerance Strategy:	System Default
   │  └─ MS2 Mass Tolerance Strategy:	System Default
   ├─ DIA Analysis\Identification
   │  ├─ Precursor Qvalue Cutoff:	0.01
   │  ├─ Precursor PEP Cutoff:	0.2
   │  ├─ Protein Qvalue Cutoff (Experiment):	0.01
   │  ├─ Protein Qvalue Cutoff (Run):	0.05
   │  ├─ Protein PEP Cutoff:	0.75
   │  ├─ Single Hit Definition:	By Stripped Sequence
   │  ├─ Exclude Single Hit Proteins:	False
   │  ├─ Exclude Duplicate Assays:	True
   │  ├─ Exclude Predicted Fragment Scores:	False
   │  ├─ Generate Decoys:	True
   │  │  ├─ Decoy Generation Method:	Mutated
   │  │  │  └─ Preferred Fragment Source:	NN Predicted Fragments
   │  │  └─ Decoy Limit Strategy:	Dynamic
   │  │     └─ Library Size Fraction:	0.1
   │  └─ Pvalue Estimator:	Kernel Density Estimator
   ├─ DIA Analysis\Pipeline Mode
   │  ├─ Generate SNE File:	True
   │  │  └─ Store Ion traces in SNE:	True
   │  ├─ Post Analysis Reports:	
   │  │  ├─ CV Density Line Chart:	False
   │  │  ├─ CVs Below X Bar Chart:	False
   │  │  ├─ Data Completeness Bar Chart:	False
   │  │  ├─ Run Identifications Bar Chart:	False
   │  │  └─ Scoring Histograms:	False
   │  ├─ Report Schema:	BGS Factory Report (Normal)
   │  └─ Reporting Unit:	Across Experiment
   ├─ DIA Analysis\Post Analysis
   │  ├─ Differential Abundance Testing:	Unpaired t-test
   │  │  ├─ Assume Equal Variance:	False
   │  │  ├─ Group-Wise Testing Correction:	False
   │  │  ├─ Log2 Ratio Candidate Filter:	0.58
   │  │  └─ Confidence Candidate Filter:	Qvalue
   │  │     └─ Confidence:	0.05
   │  ├─ Differential Abundance Grouping:	Major Group (Quantification Settings)
   │  │  └─ Smallest Quantitative Unit:	Major Group (Quantification Settings)
   │  │     └─ Use All MS-Level Quantities:	True
   │  ├─ Calculate Explained TIC:	None
   │  ├─ Calculate Sample Correlation Matrix:	False
   │  └─ Hierarchical Clustering:	True
   │     ├─ Distance Metric:	Manhattan Distance
   │     ├─ Linkage Strategy:	Ward's Method
   │     ├─ Order Runs by Clustering:	True
   │     └─ Z-score Transformation:	False
   ├─ DIA Analysis\Protein Inference
   │  └─ Protein Inference Workflow:	Automatic
   │     └─ Inference Algorithm:	IDPicker
   ├─ DIA Analysis\PTM Workflow
   │  └─ PTM Localization:	False
   ├─ DIA Analysis\Quantification
   │  ├─ Precursor Filtering:	Identified (Qvalue)
   │  │  └─ Imputation Strategy:	None
   │  ├─ Proteotypicity Filter:	None
   │  ├─ Protein LFQ Method:	Automatic
   │  ├─ Quantity MS Level:	MS2
   │  ├─ Quantity Type:	Area
   │  ├─ Cross-Run Normalization:	False
   │  ├─ Quantification window:	Synchronized
   │  ├─ Interference Correction:	True
   │  │  ├─ Only Identified Peptides:	True
   │  │  ├─ Exclude All Multi-Channel Interferences:	True
   │  │  ├─ MS1 Min:	2
   │  │  └─ MS2 Min:	3
   │  ├─ Major (Protein) Grouping:	by Protein Group Id
   │  ├─ Minor (Peptide) Grouping:	by Stripped Sequence
   │  ├─ Major Group Quantity:	Mean peptide quantity
   │  ├─ Major Group Top N:	True
   │  │  ├─ Max:	3
   │  │  └─ Min:	1
   │  ├─ Minor Group Quantity:	Mean precursor quantity
   │  └─ Minor Group Top N:	True
   │     ├─ Max:	3
   │     └─ Min:	1
   ├─ DIA Analysis\Workflow
   │  ├─ Method Evaluation:	False
   │  ├─ MS2 DeMultiplexing:	Automatic
   │  ├─ Profiling Strategy:	None
   │  ├─ Run Limit for directDIA Library:	-1
   │  └─ Unify Peptide Peaks Strategy:	None
   ├─ DIA Analysis\XIC Extraction
   │  ├─ XIC IM Extraction Window:	Dynamic
   │  │  └─ Correction Factor:	1
   │  ├─ XIC RT Extraction Window:	Dynamic
   │  │  └─ Correction Factor:	1
   │  ├─ MS1 Mass Tolerance Strategy:	Dynamic
   │  │  └─ Correction Factor:	1
   │  └─ MS2 Mass Tolerance Strategy:	Dynamic
   │     └─ Correction Factor:	1
   ├─ Pulsar Search\Identification
   │  ├─ PSM FDR:	0.01
   │  ├─ Peptide FDR:	0.01
   │  ├─ Protein Group FDR:	0.01
   │  ├─ directDIA Workflow:	directDIA+ (Deep)
   │  └─ PTM Localization Filter:	False
   ├─ Pulsar Search\Labeling
   │  └─ Channels:	
   │     ├─ Channel 1:	False
   │     ├─ Channel 2:	False
   │     └─ Channel 3:	False
   ├─ Pulsar Search\Modifications
   │  ├─ Max Variable Modifications:	5
   │  └─ Select Modifications:	
   │     ├─ Fixed Modifications::	
   │     └─ Variable Modifications: :	Acetyl (Protein N-term), Oxidation (M)
   ├─ Pulsar Search\Peptides
   │  ├─ Enzymes / Cleavage Rules:	Trypsin/P
   │  ├─ Digest Type:	Specific
   │  ├─ Max Peptide Length:	52
   │  ├─ Min Peptide Length:	7
   │  ├─ Missed Cleavages:	2
   │  └─ Toggle N-terminal M:	True
   ├─ Pulsar Search\Result Filters
   │  ├─ Fragment Ions:	
   │  │  ├─ Ion AA Length:	True
   │  │  │  └─ N:	3
   │  │  ├─ Ion Charge:	False
   │  │  ├─ Ion Loss Type:	False
   │  │  ├─ Ion Type:	False
   │  │  ├─ m/z :	True
   │  │  │  ├─ Max:	3000
   │  │  │  └─ Min:	200
   │  │  └─ Relative Intensity:	True
   │  │     └─ Min:	1
   │  └─ Precursors:	
   │     ├─ Amino Acids:	False
   │     ├─ Best N Fragments per Peptide:	True
   │     │  ├─ Max:	6
   │     │  └─ Min:	3
   │     ├─ Best N Peptides per Protein Group:	False
   │     ├─ Channel Count:	False
   │     ├─ FASTA Matched:	False
   │     ├─ Missed Cleavage:	False
   │     ├─ Modifications:	None
   │     ├─ Peptide Charge:	False
   │     └─ Proteotypicity:	False
   ├─ Pulsar Search\Speed-Up
   │  ├─ IM DFD Processing:	
   │  │  └─ Use Dynamic IM Peak Filter:	True
   │  │     └─ Target TIC Fraction:	0.9
   │  └─ MS2 Index:	Automatic
   ├─ Pulsar Search\Tolerances
   │  └─ Tolerance Parameters:	
   │     ├─ Thermo IonTrap:	
   │     │  ├─ Calibration Search:	Dynamic
   │     │  │  ├─ MS1 Correction Factor:	1
   │     │  │  └─ MS2 Correction Factor:	1
   │     │  └─ Main Search:	Dynamic
   │     │     ├─ MS1 Correction Factor:	1
   │     │     └─ MS2 Correction Factor:	1
   │     ├─ Thermo Orbitrap:	
   │     │  ├─ Calibration Search:	Dynamic
   │     │  │  ├─ MS1 Correction Factor:	1
   │     │  │  └─ MS2 Correction Factor:	1
   │     │  └─ Main Search:	Dynamic
   │     │     ├─ MS1 Correction Factor:	1
   │     │     └─ MS2 Correction Factor:	1
   │     └─ TOF:	
   │        ├─ Calibration Search:	Dynamic
   │        │  ├─ MS1 Correction Factor:	1
   │        │  └─ MS2 Correction Factor:	1
   │        └─ Main Search:	Dynamic
   │           ├─ MS1 Correction Factor:	1
   │           └─ MS2 Correction Factor:	1
   └─ Pulsar Search\Workflow
      ├─ Fragment Ion Selection Strategy:	Intensity Based
      ├─ In-Silico Generate Missing Channels:	False
      └─ Use DNN Predicted Ion Mobility:	Auto
[END-SETTINGS]

[BEGIN-SETUP]
Run: 20230809_AST1_EVO5_ZY_Hela_SCP_EvoCHIP_1Cell_40SPD_4Th6ms_01.raw
   ├─ Vendor: Thermo
   ├─ File: 20230809_AST1_EVO5_ZY_Hela_SCP_EvoCHIP_1Cell_40SPD_4Th6ms_01
   ├─ Path: "L:\ZY\SingleCellProteomics\Raw\Astral_SCP\EvoCHIP\20230809_AST1_EVO5_ZY_Hela_SCP_EvoCHIP_1Cell_40SPD_4Th6ms_01.raw"
   ├─ Condition: 1Cell_4Th
   ├─ Replicate: 1
   ├─ HTRMS Version: 18.0.230526.50606
   ├─ Protein Databases Used
   │  ├─ contaminants_for_Spectronaut
   │  │  ├─ Protein Entries: 246
   │  │  ├─ Original File: contaminants_for_Spectronaut.fasta
   │  │  ├─ Date Created: 13-August-2020 09:32:23 UTC+0
   │  │  ├─ Date Modified: 16-August-2023 19:26:48 UTC+0
   │  │  └─ Parsing Rule: WormPep FASTA
   │  └─ UP000005640_9606_2022
   │     ├─ Protein Entries: 20,598
   │     ├─ Original File: UP000005640_9606.fasta
   │     ├─ Date Created: 12-January-2023 11:12:11 UTC+0
   │     ├─ Date Modified: 16-August-2023 19:26:48 UTC+0
   │     └─ Parsing Rule: UniProt FASTA
   └─ MS2 Method
      ├─ [380.4 - 384.4]
      ├─ [384.4 - 388.4]
      ├─ [388.4 - 392.4]
      ├─ [392.4 - 396.4]
      ├─ [396.4 - 400.4]
      ├─ [400.4 - 404.4]
      ├─ [404.4 - 408.4]
      ├─ [408.4 - 412.4]
      ├─ [412.4 - 416.4]
      ├─ [416.4 - 420.4]
      ├─ [420.4 - 424.4]
      ├─ [424.4 - 428.4]
      ├─ [428.4 - 432.4]
      ├─ [432.4 - 436.4]
      ├─ [436.4 - 440.5]
      ├─ [440.5 - 444.5]
      ├─ [444.5 - 448.5]
      ├─ [448.5 - 452.5]
      ├─ [452.5 - 456.5]
      ├─ [456.5 - 460.5]
      ├─ [460.5 - 464.5]
      ├─ [464.5 - 468.5]
      ├─ [468.5 - 472.5]
      ├─ [472.5 - 476.5]
      ├─ [476.5 - 480.5]
      ├─ [480.5 - 484.5]
      ├─ [484.5 - 488.5]
      ├─ [488.5 - 492.5]
      ├─ [492.5 - 496.5]
      ├─ [496.5 - 500.5]
      ├─ [500.5 - 504.5]
      ├─ [504.5 - 508.5]
      ├─ [508.5 - 512.5]
      ├─ [512.5 - 516.5]
      ├─ [516.5 - 520.5]
      ├─ [520.5 - 524.5]
      ├─ [524.5 - 528.5]
      ├─ [528.5 - 532.5]
      ├─ [532.5 - 536.5]
      ├─ [536.5 - 540.5]
      ├─ [540.5 - 544.5]
      ├─ [544.5 - 548.5]
      ├─ [548.5 - 552.5]
      ├─ [552.5 - 556.5]
      ├─ [556.5 - 560.5]
      ├─ [560.5 - 564.5]
      ├─ [564.5 - 568.5]
      ├─ [568.5 - 572.5]
      ├─ [572.5 - 576.5]
      ├─ [576.5 - 580.5]
      ├─ [580.5 - 584.5]
      ├─ [584.5 - 588.5]
      ├─ [588.5 - 592.5]
      ├─ [592.5 - 596.5]
      ├─ [596.5 - 600.5]
      ├─ [600.5 - 604.5]
      ├─ [604.5 - 608.5]
      ├─ [608.5 - 612.5]
      ├─ [612.5 - 616.5]
      ├─ [616.5 - 620.5]
      ├─ [620.5 - 624.5]
      ├─ [624.5 - 628.5]
      ├─ [628.5 - 632.5]
      ├─ [632.5 - 636.5]
      ├─ [636.5 - 640.5]
      ├─ [640.5 - 644.5]
      ├─ [644.5 - 648.5]
      ├─ [648.5 - 652.5]
      ├─ [652.5 - 656.5]
      ├─ [656.5 - 660.6]
      ├─ [660.6 - 664.6]
      ├─ [664.6 - 668.6]
      ├─ [668.6 - 672.6]
      ├─ [672.6 - 676.6]
      ├─ [676.6 - 680.6]
      ├─ [680.6 - 684.6]
      ├─ [684.6 - 688.6]
      ├─ [688.6 - 692.6]
      ├─ [692.6 - 696.6]
      ├─ [696.6 - 700.6]
      ├─ [700.6 - 704.6]
      ├─ [704.6 - 708.6]
      ├─ [708.6 - 712.6]
      ├─ [712.6 - 716.6]
      ├─ [716.6 - 720.6]
      ├─ [720.6 - 724.6]
      ├─ [724.6 - 728.6]
      ├─ [728.6 - 732.6]
      ├─ [732.6 - 736.6]
      ├─ [736.6 - 740.6]
      ├─ [740.6 - 744.6]
      ├─ [744.6 - 748.6]
      ├─ [748.6 - 752.6]
      ├─ [752.6 - 756.6]
      ├─ [756.6 - 760.6]
      ├─ [760.6 - 764.6]
      ├─ [764.6 - 768.6]
      ├─ [768.6 - 772.6]
      ├─ [772.6 - 776.6]
      ├─ [776.6 - 780.6]
      ├─ [780.6 - 784.6]
      ├─ [784.6 - 788.6]
      ├─ [788.6 - 792.6]
      ├─ [792.6 - 796.6]
      ├─ [796.6 - 800.6]
      ├─ [800.6 - 804.6]
      ├─ [804.6 - 808.6]
      ├─ [808.6 - 812.6]
      ├─ [812.6 - 816.6]
      ├─ [816.6 - 820.6]
      ├─ [820.6 - 824.6]
      ├─ [824.6 - 828.6]
      ├─ [828.6 - 832.6]
      ├─ [832.6 - 836.6]
      ├─ [836.6 - 840.6]
      ├─ [840.6 - 844.6]
      ├─ [844.6 - 848.6]
      ├─ [848.6 - 852.6]
      ├─ [852.6 - 856.6]
      ├─ [856.6 - 860.6]
      ├─ [860.6 - 864.6]
      ├─ [864.6 - 868.6]
      ├─ [868.6 - 872.6]
      ├─ [872.6 - 876.6]
      ├─ [876.6 - 880.7]
      ├─ [880.7 - 884.7]
      ├─ [884.7 - 888.7]
      ├─ [888.7 - 892.7]
      ├─ [892.7 - 896.7]
      ├─ [896.7 - 900.7]
      ├─ [900.7 - 904.7]
      ├─ [904.7 - 908.7]
      ├─ [908.7 - 912.7]
      ├─ [912.7 - 916.7]
      ├─ [916.7 - 920.7]
      ├─ [920.7 - 924.7]
      ├─ [924.7 - 928.7]
      ├─ [928.7 - 932.7]
      ├─ [932.7 - 936.7]
      ├─ [936.7 - 940.7]
      ├─ [940.7 - 944.7]
      ├─ [944.7 - 948.7]
      ├─ [948.7 - 952.7]
      ├─ [952.7 - 956.7]
      ├─ [956.7 - 960.7]
      ├─ [960.7 - 964.7]
      ├─ [964.7 - 968.7]
      ├─ [968.7 - 972.7]
      ├─ [972.7 - 976.7]
      └─ [976.7 - 980.7]

Run: 20230809_AST1_EVO5_ZY_Hela_SCP_EvoCHIP_1Cell_40SPD_4Th6ms_02.raw
   ├─ Vendor: Thermo
   ├─ File: 20230809_AST1_EVO5_ZY_Hela_SCP_EvoCHIP_1Cell_40SPD_4Th6ms_02
   ├─ Path: "L:\ZY\SingleCellProteomics\Raw\Astral_SCP\EvoCHIP\20230809_AST1_EVO5_ZY_Hela_SCP_EvoCHIP_1Cell_40SPD_4Th6ms_02.raw"
   ├─ Condition: 1Cell_4Th
   ├─ Replicate: 2
   ├─ HTRMS Version: 18.0.230526.50606
   ├─ Protein Databases Used
   │  ├─ contaminants_for_Spectronaut
   │  │  ├─ Protein Entries: 246
   │  │  ├─ Original File: contaminants_for_Spectronaut.fasta
   │  │  ├─ Date Created: 13-August-2020 09:32:23 UTC+0
   │  │  ├─ Date Modified: 16-August-2023 19:26:48 UTC+0
   │  │  └─ Parsing Rule: WormPep FASTA
   │  └─ UP000005640_9606_2022
   │     ├─ Protein Entries: 20,598
   │     ├─ Original File: UP000005640_9606.fasta
   │     ├─ Date Created: 12-January-2023 11:12:11 UTC+0
   │     ├─ Date Modified: 16-August-2023 19:26:48 UTC+0
   │     └─ Parsing Rule: UniProt FASTA
   └─ MS2 Method
      ├─ [380.4 - 384.4]
      ├─ [384.4 - 388.4]
      ├─ [388.4 - 392.4]
      ├─ [392.4 - 396.4]
      ├─ [396.4 - 400.4]
      ├─ [400.4 - 404.4]
      ├─ [404.4 - 408.4]
      ├─ [408.4 - 412.4]
      ├─ [412.4 - 416.4]
      ├─ [416.4 - 420.4]
      ├─ [420.4 - 424.4]
      ├─ [424.4 - 428.4]
      ├─ [428.4 - 432.4]
      ├─ [432.4 - 436.4]
      ├─ [436.4 - 440.5]
      ├─ [440.5 - 444.5]
      ├─ [444.5 - 448.5]
      ├─ [448.5 - 452.5]
      ├─ [452.5 - 456.5]
      ├─ [456.5 - 460.5]
      ├─ [460.5 - 464.5]
      ├─ [464.5 - 468.5]
      ├─ [468.5 - 472.5]
      ├─ [472.5 - 476.5]
      ├─ [476.5 - 480.5]
      ├─ [480.5 - 484.5]
      ├─ [484.5 - 488.5]
      ├─ [488.5 - 492.5]
      ├─ [492.5 - 496.5]
      ├─ [496.5 - 500.5]
      ├─ [500.5 - 504.5]
      ├─ [504.5 - 508.5]
      ├─ [508.5 - 512.5]
      ├─ [512.5 - 516.5]
      ├─ [516.5 - 520.5]
      ├─ [520.5 - 524.5]
      ├─ [524.5 - 528.5]
      ├─ [528.5 - 532.5]
      ├─ [532.5 - 536.5]
      ├─ [536.5 - 540.5]
      ├─ [540.5 - 544.5]
      ├─ [544.5 - 548.5]
      ├─ [548.5 - 552.5]
      ├─ [552.5 - 556.5]
      ├─ [556.5 - 560.5]
      ├─ [560.5 - 564.5]
      ├─ [564.5 - 568.5]
      ├─ [568.5 - 572.5]
      ├─ [572.5 - 576.5]
      ├─ [576.5 - 580.5]
      ├─ [580.5 - 584.5]
      ├─ [584.5 - 588.5]
      ├─ [588.5 - 592.5]
      ├─ [592.5 - 596.5]
      ├─ [596.5 - 600.5]
      ├─ [600.5 - 604.5]
      ├─ [604.5 - 608.5]
      ├─ [608.5 - 612.5]
      ├─ [612.5 - 616.5]
      ├─ [616.5 - 620.5]
      ├─ [620.5 - 624.5]
      ├─ [624.5 - 628.5]
      ├─ [628.5 - 632.5]
      ├─ [632.5 - 636.5]
      ├─ [636.5 - 640.5]
      ├─ [640.5 - 644.5]
      ├─ [644.5 - 648.5]
      ├─ [648.5 - 652.5]
      ├─ [652.5 - 656.5]
      ├─ [656.5 - 660.6]
      ├─ [660.6 - 664.6]
      ├─ [664.6 - 668.6]
      ├─ [668.6 - 672.6]
      ├─ [672.6 - 676.6]
      ├─ [676.6 - 680.6]
      ├─ [680.6 - 684.6]
      ├─ [684.6 - 688.6]
      ├─ [688.6 - 692.6]
      ├─ [692.6 - 696.6]
      ├─ [696.6 - 700.6]
      ├─ [700.6 - 704.6]
      ├─ [704.6 - 708.6]
      ├─ [708.6 - 712.6]
      ├─ [712.6 - 716.6]
      ├─ [716.6 - 720.6]
      ├─ [720.6 - 724.6]
      ├─ [724.6 - 728.6]
      ├─ [728.6 - 732.6]
      ├─ [732.6 - 736.6]
      ├─ [736.6 - 740.6]
      ├─ [740.6 - 744.6]
      ├─ [744.6 - 748.6]
      ├─ [748.6 - 752.6]
      ├─ [752.6 - 756.6]
      ├─ [756.6 - 760.6]
      ├─ [760.6 - 764.6]
      ├─ [764.6 - 768.6]
      ├─ [768.6 - 772.6]
      ├─ [772.6 - 776.6]
      ├─ [776.6 - 780.6]
      ├─ [780.6 - 784.6]
      ├─ [784.6 - 788.6]
      ├─ [788.6 - 792.6]
      ├─ [792.6 - 796.6]
      ├─ [796.6 - 800.6]
      ├─ [800.6 - 804.6]
      ├─ [804.6 - 808.6]
      ├─ [808.6 - 812.6]
      ├─ [812.6 - 816.6]
      ├─ [816.6 - 820.6]
      ├─ [820.6 - 824.6]
      ├─ [824.6 - 828.6]
      ├─ [828.6 - 832.6]
      ├─ [832.6 - 836.6]
      ├─ [836.6 - 840.6]
      ├─ [840.6 - 844.6]
      ├─ [844.6 - 848.6]
      ├─ [848.6 - 852.6]
      ├─ [852.6 - 856.6]
      ├─ [856.6 - 860.6]
      ├─ [860.6 - 864.6]
      ├─ [864.6 - 868.6]
      ├─ [868.6 - 872.6]
      ├─ [872.6 - 876.6]
      ├─ [876.6 - 880.7]
      ├─ [880.7 - 884.7]
      ├─ [884.7 - 888.7]
      ├─ [888.7 - 892.7]
      ├─ [892.7 - 896.7]
      ├─ [896.7 - 900.7]
      ├─ [900.7 - 904.7]
      ├─ [904.7 - 908.7]
      ├─ [908.7 - 912.7]
      ├─ [912.7 - 916.7]
      ├─ [916.7 - 920.7]
      ├─ [920.7 - 924.7]
      ├─ [924.7 - 928.7]
      ├─ [928.7 - 932.7]
      ├─ [932.7 - 936.7]
      ├─ [936.7 - 940.7]
      ├─ [940.7 - 944.7]
      ├─ [944.7 - 948.7]
      ├─ [948.7 - 952.7]
      ├─ [952.7 - 956.7]
      ├─ [956.7 - 960.7]
      ├─ [960.7 - 964.7]
      ├─ [964.7 - 968.7]
      ├─ [968.7 - 972.7]
      ├─ [972.7 - 976.7]
      └─ [976.7 - 980.7]

Run: 20230809_AST1_EVO5_ZY_Hela_SCP_EvoCHIP_1Cell_40SPD_4Th6ms_03.raw
   ├─ Vendor: Thermo
   ├─ File: 20230809_AST1_EVO5_ZY_Hela_SCP_EvoCHIP_1Cell_40SPD_4Th6ms_03
   ├─ Path: "L:\ZY\SingleCellProteomics\Raw\Astral_SCP\EvoCHIP\20230809_AST1_EVO5_ZY_Hela_SCP_EvoCHIP_1Cell_40SPD_4Th6ms_03.raw"
   ├─ Condition: 1Cell_4Th
   ├─ Replicate: 3
   ├─ HTRMS Version: 18.0.230526.50606
   ├─ Protein Databases Used
   │  ├─ contaminants_for_Spectronaut
   │  │  ├─ Protein Entries: 246
   │  │  ├─ Original File: contaminants_for_Spectronaut.fasta
   │  │  ├─ Date Created: 13-August-2020 09:32:23 UTC+0
   │  │  ├─ Date Modified: 16-August-2023 19:26:48 UTC+0
   │  │  └─ Parsing Rule: WormPep FASTA
   │  └─ UP000005640_9606_2022
   │     ├─ Protein Entries: 20,598
   │     ├─ Original File: UP000005640_9606.fasta
   │     ├─ Date Created: 12-January-2023 11:12:11 UTC+0
   │     ├─ Date Modified: 16-August-2023 19:26:48 UTC+0
   │     └─ Parsing Rule: UniProt FASTA
   └─ MS2 Method
      ├─ [380.4 - 384.4]
      ├─ [384.4 - 388.4]
      ├─ [388.4 - 392.4]
      ├─ [392.4 - 396.4]
      ├─ [396.4 - 400.4]
      ├─ [400.4 - 404.4]
      ├─ [404.4 - 408.4]
      ├─ [408.4 - 412.4]
      ├─ [412.4 - 416.4]
      ├─ [416.4 - 420.4]
      ├─ [420.4 - 424.4]
      ├─ [424.4 - 428.4]
      ├─ [428.4 - 432.4]
      ├─ [432.4 - 436.4]
      ├─ [436.4 - 440.5]
      ├─ [440.5 - 444.5]
      ├─ [444.5 - 448.5]
      ├─ [448.5 - 452.5]
      ├─ [452.5 - 456.5]
      ├─ [456.5 - 460.5]
      ├─ [460.5 - 464.5]
      ├─ [464.5 - 468.5]
      ├─ [468.5 - 472.5]
      ├─ [472.5 - 476.5]
      ├─ [476.5 - 480.5]
      ├─ [480.5 - 484.5]
      ├─ [484.5 - 488.5]
      ├─ [488.5 - 492.5]
      ├─ [492.5 - 496.5]
      ├─ [496.5 - 500.5]
      ├─ [500.5 - 504.5]
      ├─ [504.5 - 508.5]
      ├─ [508.5 - 512.5]
      ├─ [512.5 - 516.5]
      ├─ [516.5 - 520.5]
      ├─ [520.5 - 524.5]
      ├─ [524.5 - 528.5]
      ├─ [528.5 - 532.5]
      ├─ [532.5 - 536.5]
      ├─ [536.5 - 540.5]
      ├─ [540.5 - 544.5]
      ├─ [544.5 - 548.5]
      ├─ [548.5 - 552.5]
      ├─ [552.5 - 556.5]
      ├─ [556.5 - 560.5]
      ├─ [560.5 - 564.5]
      ├─ [564.5 - 568.5]
      ├─ [568.5 - 572.5]
      ├─ [572.5 - 576.5]
      ├─ [576.5 - 580.5]
      ├─ [580.5 - 584.5]
      ├─ [584.5 - 588.5]
      ├─ [588.5 - 592.5]
      ├─ [592.5 - 596.5]
      ├─ [596.5 - 600.5]
      ├─ [600.5 - 604.5]
      ├─ [604.5 - 608.5]
      ├─ [608.5 - 612.5]
      ├─ [612.5 - 616.5]
      ├─ [616.5 - 620.5]
      ├─ [620.5 - 624.5]
      ├─ [624.5 - 628.5]
      ├─ [628.5 - 632.5]
      ├─ [632.5 - 636.5]
      ├─ [636.5 - 640.5]
      ├─ [640.5 - 644.5]
      ├─ [644.5 - 648.5]
      ├─ [648.5 - 652.5]
      ├─ [652.5 - 656.5]
      ├─ [656.5 - 660.6]
      ├─ [660.6 - 664.6]
      ├─ [664.6 - 668.6]
      ├─ [668.6 - 672.6]
      ├─ [672.6 - 676.6]
      ├─ [676.6 - 680.6]
      ├─ [680.6 - 684.6]
      ├─ [684.6 - 688.6]
      ├─ [688.6 - 692.6]
      ├─ [692.6 - 696.6]
      ├─ [696.6 - 700.6]
      ├─ [700.6 - 704.6]
      ├─ [704.6 - 708.6]
      ├─ [708.6 - 712.6]
      ├─ [712.6 - 716.6]
      ├─ [716.6 - 720.6]
      ├─ [720.6 - 724.6]
      ├─ [724.6 - 728.6]
      ├─ [728.6 - 732.6]
      ├─ [732.6 - 736.6]
      ├─ [736.6 - 740.6]
      ├─ [740.6 - 744.6]
      ├─ [744.6 - 748.6]
      ├─ [748.6 - 752.6]
      ├─ [752.6 - 756.6]
      ├─ [756.6 - 760.6]
      ├─ [760.6 - 764.6]
      ├─ [764.6 - 768.6]
      ├─ [768.6 - 772.6]
      ├─ [772.6 - 776.6]
      ├─ [776.6 - 780.6]
      ├─ [780.6 - 784.6]
      ├─ [784.6 - 788.6]
      ├─ [788.6 - 792.6]
      ├─ [792.6 - 796.6]
      ├─ [796.6 - 800.6]
      ├─ [800.6 - 804.6]
      ├─ [804.6 - 808.6]
      ├─ [808.6 - 812.6]
      ├─ [812.6 - 816.6]
      ├─ [816.6 - 820.6]
      ├─ [820.6 - 824.6]
      ├─ [824.6 - 828.6]
      ├─ [828.6 - 832.6]
      ├─ [832.6 - 836.6]
      ├─ [836.6 - 840.6]
      ├─ [840.6 - 844.6]
      ├─ [844.6 - 848.6]
      ├─ [848.6 - 852.6]
      ├─ [852.6 - 856.6]
      ├─ [856.6 - 860.6]
      ├─ [860.6 - 864.6]
      ├─ [864.6 - 868.6]
      ├─ [868.6 - 872.6]
      ├─ [872.6 - 876.6]
      ├─ [876.6 - 880.7]
      ├─ [880.7 - 884.7]
      ├─ [884.7 - 888.7]
      ├─ [888.7 - 892.7]
      ├─ [892.7 - 896.7]
      ├─ [896.7 - 900.7]
      ├─ [900.7 - 904.7]
      ├─ [904.7 - 908.7]
      ├─ [908.7 - 912.7]
      ├─ [912.7 - 916.7]
      ├─ [916.7 - 920.7]
      ├─ [920.7 - 924.7]
      ├─ [924.7 - 928.7]
      ├─ [928.7 - 932.7]
      ├─ [932.7 - 936.7]
      ├─ [936.7 - 940.7]
      ├─ [940.7 - 944.7]
      ├─ [944.7 - 948.7]
      ├─ [948.7 - 952.7]
      ├─ [952.7 - 956.7]
      ├─ [956.7 - 960.7]
      ├─ [960.7 - 964.7]
      ├─ [964.7 - 968.7]
      ├─ [968.7 - 972.7]
      ├─ [972.7 - 976.7]
      └─ [976.7 - 980.7]

Run: 20230809_AST1_EVO5_ZY_Hela_SCP_EvoCHIP_1Cell_40SPD_4Th6ms_04.raw
   ├─ Vendor: Thermo
   ├─ File: 20230809_AST1_EVO5_ZY_Hela_SCP_EvoCHIP_1Cell_40SPD_4Th6ms_04
   ├─ Path: "L:\ZY\SingleCellProteomics\Raw\Astral_SCP\EvoCHIP\20230809_AST1_EVO5_ZY_Hela_SCP_EvoCHIP_1Cell_40SPD_4Th6ms_04.raw"
   ├─ Condition: 1Cell_4Th
   ├─ Replicate: 4
   ├─ HTRMS Version: 18.0.230526.50606
   ├─ Protein Databases Used
   │  ├─ contaminants_for_Spectronaut
   │  │  ├─ Protein Entries: 246
   │  │  ├─ Original File: contaminants_for_Spectronaut.fasta
   │  │  ├─ Date Created: 13-August-2020 09:32:23 UTC+0
   │  │  ├─ Date Modified: 16-August-2023 19:26:48 UTC+0
   │  │  └─ Parsing Rule: WormPep FASTA
   │  └─ UP000005640_9606_2022
   │     ├─ Protein Entries: 20,598
   │     ├─ Original File: UP000005640_9606.fasta
   │     ├─ Date Created: 12-January-2023 11:12:11 UTC+0
   │     ├─ Date Modified: 16-August-2023 19:26:48 UTC+0
   │     └─ Parsing Rule: UniProt FASTA
   └─ MS2 Method
      ├─ [380.4 - 384.4]
      ├─ [384.4 - 388.4]
      ├─ [388.4 - 392.4]
      ├─ [392.4 - 396.4]
      ├─ [396.4 - 400.4]
      ├─ [400.4 - 404.4]
      ├─ [404.4 - 408.4]
      ├─ [408.4 - 412.4]
      ├─ [412.4 - 416.4]
      ├─ [416.4 - 420.4]
      ├─ [420.4 - 424.4]
      ├─ [424.4 - 428.4]
      ├─ [428.4 - 432.4]
      ├─ [432.4 - 436.4]
      ├─ [436.4 - 440.5]
      ├─ [440.5 - 444.5]
      ├─ [444.5 - 448.5]
      ├─ [448.5 - 452.5]
      ├─ [452.5 - 456.5]
      ├─ [456.5 - 460.5]
      ├─ [460.5 - 464.5]
      ├─ [464.5 - 468.5]
      ├─ [468.5 - 472.5]
      ├─ [472.5 - 476.5]
      ├─ [476.5 - 480.5]
      ├─ [480.5 - 484.5]
      ├─ [484.5 - 488.5]
      ├─ [488.5 - 492.5]
      ├─ [492.5 - 496.5]
      ├─ [496.5 - 500.5]
      ├─ [500.5 - 504.5]
      ├─ [504.5 - 508.5]
      ├─ [508.5 - 512.5]
      ├─ [512.5 - 516.5]
      ├─ [516.5 - 520.5]
      ├─ [520.5 - 524.5]
      ├─ [524.5 - 528.5]
      ├─ [528.5 - 532.5]
      ├─ [532.5 - 536.5]
      ├─ [536.5 - 540.5]
      ├─ [540.5 - 544.5]
      ├─ [544.5 - 548.5]
      ├─ [548.5 - 552.5]
      ├─ [552.5 - 556.5]
      ├─ [556.5 - 560.5]
      ├─ [560.5 - 564.5]
      ├─ [564.5 - 568.5]
      ├─ [568.5 - 572.5]
      ├─ [572.5 - 576.5]
      ├─ [576.5 - 580.5]
      ├─ [580.5 - 584.5]
      ├─ [584.5 - 588.5]
      ├─ [588.5 - 592.5]
      ├─ [592.5 - 596.5]
      ├─ [596.5 - 600.5]
      ├─ [600.5 - 604.5]
      ├─ [604.5 - 608.5]
      ├─ [608.5 - 612.5]
      ├─ [612.5 - 616.5]
      ├─ [616.5 - 620.5]
      ├─ [620.5 - 624.5]
      ├─ [624.5 - 628.5]
      ├─ [628.5 - 632.5]
      ├─ [632.5 - 636.5]
      ├─ [636.5 - 640.5]
      ├─ [640.5 - 644.5]
      ├─ [644.5 - 648.5]
      ├─ [648.5 - 652.5]
      ├─ [652.5 - 656.5]
      ├─ [656.5 - 660.6]
      ├─ [660.6 - 664.6]
      ├─ [664.6 - 668.6]
      ├─ [668.6 - 672.6]
      ├─ [672.6 - 676.6]
      ├─ [676.6 - 680.6]
      ├─ [680.6 - 684.6]
      ├─ [684.6 - 688.6]
      ├─ [688.6 - 692.6]
      ├─ [692.6 - 696.6]
      ├─ [696.6 - 700.6]
      ├─ [700.6 - 704.6]
      ├─ [704.6 - 708.6]
      ├─ [708.6 - 712.6]
      ├─ [712.6 - 716.6]
      ├─ [716.6 - 720.6]
      ├─ [720.6 - 724.6]
      ├─ [724.6 - 728.6]
      ├─ [728.6 - 732.6]
      ├─ [732.6 - 736.6]
      ├─ [736.6 - 740.6]
      ├─ [740.6 - 744.6]
      ├─ [744.6 - 748.6]
      ├─ [748.6 - 752.6]
      ├─ [752.6 - 756.6]
      ├─ [756.6 - 760.6]
      ├─ [760.6 - 764.6]
      ├─ [764.6 - 768.6]
      ├─ [768.6 - 772.6]
      ├─ [772.6 - 776.6]
      ├─ [776.6 - 780.6]
      ├─ [780.6 - 784.6]
      ├─ [784.6 - 788.6]
      ├─ [788.6 - 792.6]
      ├─ [792.6 - 796.6]
      ├─ [796.6 - 800.6]
      ├─ [800.6 - 804.6]
      ├─ [804.6 - 808.6]
      ├─ [808.6 - 812.6]
      ├─ [812.6 - 816.6]
      ├─ [816.6 - 820.6]
      ├─ [820.6 - 824.6]
      ├─ [824.6 - 828.6]
      ├─ [828.6 - 832.6]
      ├─ [832.6 - 836.6]
      ├─ [836.6 - 840.6]
      ├─ [840.6 - 844.6]
      ├─ [844.6 - 848.6]
      ├─ [848.6 - 852.6]
      ├─ [852.6 - 856.6]
      ├─ [856.6 - 860.6]
      ├─ [860.6 - 864.6]
      ├─ [864.6 - 868.6]
      ├─ [868.6 - 872.6]
      ├─ [872.6 - 876.6]
      ├─ [876.6 - 880.7]
      ├─ [880.7 - 884.7]
      ├─ [884.7 - 888.7]
      ├─ [888.7 - 892.7]
      ├─ [892.7 - 896.7]
      ├─ [896.7 - 900.7]
      ├─ [900.7 - 904.7]
      ├─ [904.7 - 908.7]
      ├─ [908.7 - 912.7]
      ├─ [912.7 - 916.7]
      ├─ [916.7 - 920.7]
      ├─ [920.7 - 924.7]
      ├─ [924.7 - 928.7]
      ├─ [928.7 - 932.7]
      ├─ [932.7 - 936.7]
      ├─ [936.7 - 940.7]
      ├─ [940.7 - 944.7]
      ├─ [944.7 - 948.7]
      ├─ [948.7 - 952.7]
      ├─ [952.7 - 956.7]
      ├─ [956.7 - 960.7]
      ├─ [960.7 - 964.7]
      ├─ [964.7 - 968.7]
      ├─ [968.7 - 972.7]
      ├─ [972.7 - 976.7]
      └─ [976.7 - 980.7]

Run: 20230809_AST1_EVO5_ZY_Hela_SCP_EvoCHIP_1Cell_40SPD_4Th6ms_05.raw
   ├─ Vendor: Thermo
   ├─ File: 20230809_AST1_EVO5_ZY_Hela_SCP_EvoCHIP_1Cell_40SPD_4Th6ms_05
   ├─ Path: "L:\ZY\SingleCellProteomics\Raw\Astral_SCP\EvoCHIP\20230809_AST1_EVO5_ZY_Hela_SCP_EvoCHIP_1Cell_40SPD_4Th6ms_05.raw"
   ├─ Condition: 1Cell_4Th
   ├─ Replicate: 5
   ├─ HTRMS Version: 18.0.230526.50606
   ├─ Protein Databases Used
   │  ├─ contaminants_for_Spectronaut
   │  │  ├─ Protein Entries: 246
   │  │  ├─ Original File: contaminants_for_Spectronaut.fasta
   │  │  ├─ Date Created: 13-August-2020 09:32:23 UTC+0
   │  │  ├─ Date Modified: 16-August-2023 19:26:48 UTC+0
   │  │  └─ Parsing Rule: WormPep FASTA
   │  └─ UP000005640_9606_2022
   │     ├─ Protein Entries: 20,598
   │     ├─ Original File: UP000005640_9606.fasta
   │     ├─ Date Created: 12-January-2023 11:12:11 UTC+0
   │     ├─ Date Modified: 16-August-2023 19:26:48 UTC+0
   │     └─ Parsing Rule: UniProt FASTA
   └─ MS2 Method
      ├─ [380.4 - 384.4]
      ├─ [384.4 - 388.4]
      ├─ [388.4 - 392.4]
      ├─ [392.4 - 396.4]
      ├─ [396.4 - 400.4]
      ├─ [400.4 - 404.4]
      ├─ [404.4 - 408.4]
      ├─ [408.4 - 412.4]
      ├─ [412.4 - 416.4]
      ├─ [416.4 - 420.4]
      ├─ [420.4 - 424.4]
      ├─ [424.4 - 428.4]
      ├─ [428.4 - 432.4]
      ├─ [432.4 - 436.4]
      ├─ [436.4 - 440.5]
      ├─ [440.5 - 444.5]
      ├─ [444.5 - 448.5]
      ├─ [448.5 - 452.5]
      ├─ [452.5 - 456.5]
      ├─ [456.5 - 460.5]
      ├─ [460.5 - 464.5]
      ├─ [464.5 - 468.5]
      ├─ [468.5 - 472.5]
      ├─ [472.5 - 476.5]
      ├─ [476.5 - 480.5]
      ├─ [480.5 - 484.5]
      ├─ [484.5 - 488.5]
      ├─ [488.5 - 492.5]
      ├─ [492.5 - 496.5]
      ├─ [496.5 - 500.5]
      ├─ [500.5 - 504.5]
      ├─ [504.5 - 508.5]
      ├─ [508.5 - 512.5]
      ├─ [512.5 - 516.5]
      ├─ [516.5 - 520.5]
      ├─ [520.5 - 524.5]
      ├─ [524.5 - 528.5]
      ├─ [528.5 - 532.5]
      ├─ [532.5 - 536.5]
      ├─ [536.5 - 540.5]
      ├─ [540.5 - 544.5]
      ├─ [544.5 - 548.5]
      ├─ [548.5 - 552.5]
      ├─ [552.5 - 556.5]
      ├─ [556.5 - 560.5]
      ├─ [560.5 - 564.5]
      ├─ [564.5 - 568.5]
      ├─ [568.5 - 572.5]
      ├─ [572.5 - 576.5]
      ├─ [576.5 - 580.5]
      ├─ [580.5 - 584.5]
      ├─ [584.5 - 588.5]
      ├─ [588.5 - 592.5]
      ├─ [592.5 - 596.5]
      ├─ [596.5 - 600.5]
      ├─ [600.5 - 604.5]
      ├─ [604.5 - 608.5]
      ├─ [608.5 - 612.5]
      ├─ [612.5 - 616.5]
      ├─ [616.5 - 620.5]
      ├─ [620.5 - 624.5]
      ├─ [624.5 - 628.5]
      ├─ [628.5 - 632.5]
      ├─ [632.5 - 636.5]
      ├─ [636.5 - 640.5]
      ├─ [640.5 - 644.5]
      ├─ [644.5 - 648.5]
      ├─ [648.5 - 652.5]
      ├─ [652.5 - 656.5]
      ├─ [656.5 - 660.6]
      ├─ [660.6 - 664.6]
      ├─ [664.6 - 668.6]
      ├─ [668.6 - 672.6]
      ├─ [672.6 - 676.6]
      ├─ [676.6 - 680.6]
      ├─ [680.6 - 684.6]
      ├─ [684.6 - 688.6]
      ├─ [688.6 - 692.6]
      ├─ [692.6 - 696.6]
      ├─ [696.6 - 700.6]
      ├─ [700.6 - 704.6]
      ├─ [704.6 - 708.6]
      ├─ [708.6 - 712.6]
      ├─ [712.6 - 716.6]
      ├─ [716.6 - 720.6]
      ├─ [720.6 - 724.6]
      ├─ [724.6 - 728.6]
      ├─ [728.6 - 732.6]
      ├─ [732.6 - 736.6]
      ├─ [736.6 - 740.6]
      ├─ [740.6 - 744.6]
      ├─ [744.6 - 748.6]
      ├─ [748.6 - 752.6]
      ├─ [752.6 - 756.6]
      ├─ [756.6 - 760.6]
      ├─ [760.6 - 764.6]
      ├─ [764.6 - 768.6]
      ├─ [768.6 - 772.6]
      ├─ [772.6 - 776.6]
      ├─ [776.6 - 780.6]
      ├─ [780.6 - 784.6]
      ├─ [784.6 - 788.6]
      ├─ [788.6 - 792.6]
      ├─ [792.6 - 796.6]
      ├─ [796.6 - 800.6]
      ├─ [800.6 - 804.6]
      ├─ [804.6 - 808.6]
      ├─ [808.6 - 812.6]
      ├─ [812.6 - 816.6]
      ├─ [816.6 - 820.6]
      ├─ [820.6 - 824.6]
      ├─ [824.6 - 828.6]
      ├─ [828.6 - 832.6]
      ├─ [832.6 - 836.6]
      ├─ [836.6 - 840.6]
      ├─ [840.6 - 844.6]
      ├─ [844.6 - 848.6]
      ├─ [848.6 - 852.6]
      ├─ [852.6 - 856.6]
      ├─ [856.6 - 860.6]
      ├─ [860.6 - 864.6]
      ├─ [864.6 - 868.6]
      ├─ [868.6 - 872.6]
      ├─ [872.6 - 876.6]
      ├─ [876.6 - 880.7]
      ├─ [880.7 - 884.7]
      ├─ [884.7 - 888.7]
      ├─ [888.7 - 892.7]
      ├─ [892.7 - 896.7]
      ├─ [896.7 - 900.7]
      ├─ [900.7 - 904.7]
      ├─ [904.7 - 908.7]
      ├─ [908.7 - 912.7]
      ├─ [912.7 - 916.7]
      ├─ [916.7 - 920.7]
      ├─ [920.7 - 924.7]
      ├─ [924.7 - 928.7]
      ├─ [928.7 - 932.7]
      ├─ [932.7 - 936.7]
      ├─ [936.7 - 940.7]
      ├─ [940.7 - 944.7]
      ├─ [944.7 - 948.7]
      ├─ [948.7 - 952.7]
      ├─ [952.7 - 956.7]
      ├─ [956.7 - 960.7]
      ├─ [960.7 - 964.7]
      ├─ [964.7 - 968.7]
      ├─ [968.7 - 972.7]
      ├─ [972.7 - 976.7]
      └─ [976.7 - 980.7]

Run: 20230809_AST1_EVO5_ZY_Hela_SCP_EvoCHIP_1Cell_40SPD_4Th6ms_06.raw
   ├─ Vendor: Thermo
   ├─ File: 20230809_AST1_EVO5_ZY_Hela_SCP_EvoCHIP_1Cell_40SPD_4Th6ms_06
   ├─ Path: "L:\ZY\SingleCellProteomics\Raw\Astral_SCP\EvoCHIP\20230809_AST1_EVO5_ZY_Hela_SCP_EvoCHIP_1Cell_40SPD_4Th6ms_06.raw"
   ├─ Condition: 1Cell_4Th
   ├─ Replicate: 6
   ├─ HTRMS Version: 18.0.230526.50606
   ├─ Protein Databases Used
   │  ├─ contaminants_for_Spectronaut
   │  │  ├─ Protein Entries: 246
   │  │  ├─ Original File: contaminants_for_Spectronaut.fasta
   │  │  ├─ Date Created: 13-August-2020 09:32:23 UTC+0
   │  │  ├─ Date Modified: 16-August-2023 19:26:48 UTC+0
   │  │  └─ Parsing Rule: WormPep FASTA
   │  └─ UP000005640_9606_2022
   │     ├─ Protein Entries: 20,598
   │     ├─ Original File: UP000005640_9606.fasta
   │     ├─ Date Created: 12-January-2023 11:12:11 UTC+0
   │     ├─ Date Modified: 16-August-2023 19:26:48 UTC+0
   │     └─ Parsing Rule: UniProt FASTA
   └─ MS2 Method
      ├─ [380.4 - 384.4]
      ├─ [384.4 - 388.4]
      ├─ [388.4 - 392.4]
      ├─ [392.4 - 396.4]
      ├─ [396.4 - 400.4]
      ├─ [400.4 - 404.4]
      ├─ [404.4 - 408.4]
      ├─ [408.4 - 412.4]
      ├─ [412.4 - 416.4]
      ├─ [416.4 - 420.4]
      ├─ [420.4 - 424.4]
      ├─ [424.4 - 428.4]
      ├─ [428.4 - 432.4]
      ├─ [432.4 - 436.4]
      ├─ [436.4 - 440.5]
      ├─ [440.5 - 444.5]
      ├─ [444.5 - 448.5]
      ├─ [448.5 - 452.5]
      ├─ [452.5 - 456.5]
      ├─ [456.5 - 460.5]
      ├─ [460.5 - 464.5]
      ├─ [464.5 - 468.5]
      ├─ [468.5 - 472.5]
      ├─ [472.5 - 476.5]
      ├─ [476.5 - 480.5]
      ├─ [480.5 - 484.5]
      ├─ [484.5 - 488.5]
      ├─ [488.5 - 492.5]
      ├─ [492.5 - 496.5]
      ├─ [496.5 - 500.5]
      ├─ [500.5 - 504.5]
      ├─ [504.5 - 508.5]
      ├─ [508.5 - 512.5]
      ├─ [512.5 - 516.5]
      ├─ [516.5 - 520.5]
      ├─ [520.5 - 524.5]
      ├─ [524.5 - 528.5]
      ├─ [528.5 - 532.5]
      ├─ [532.5 - 536.5]
      ├─ [536.5 - 540.5]
      ├─ [540.5 - 544.5]
      ├─ [544.5 - 548.5]
      ├─ [548.5 - 552.5]
      ├─ [552.5 - 556.5]
      ├─ [556.5 - 560.5]
      ├─ [560.5 - 564.5]
      ├─ [564.5 - 568.5]
      ├─ [568.5 - 572.5]
      ├─ [572.5 - 576.5]
      ├─ [576.5 - 580.5]
      ├─ [580.5 - 584.5]
      ├─ [584.5 - 588.5]
      ├─ [588.5 - 592.5]
      ├─ [592.5 - 596.5]
      ├─ [596.5 - 600.5]
      ├─ [600.5 - 604.5]
      ├─ [604.5 - 608.5]
      ├─ [608.5 - 612.5]
      ├─ [612.5 - 616.5]
      ├─ [616.5 - 620.5]
      ├─ [620.5 - 624.5]
      ├─ [624.5 - 628.5]
      ├─ [628.5 - 632.5]
      ├─ [632.5 - 636.5]
      ├─ [636.5 - 640.5]
      ├─ [640.5 - 644.5]
      ├─ [644.5 - 648.5]
      ├─ [648.5 - 652.5]
      ├─ [652.5 - 656.5]
      ├─ [656.5 - 660.6]
      ├─ [660.6 - 664.6]
      ├─ [664.6 - 668.6]
      ├─ [668.6 - 672.6]
      ├─ [672.6 - 676.6]
      ├─ [676.6 - 680.6]
      ├─ [680.6 - 684.6]
      ├─ [684.6 - 688.6]
      ├─ [688.6 - 692.6]
      ├─ [692.6 - 696.6]
      ├─ [696.6 - 700.6]
      ├─ [700.6 - 704.6]
      ├─ [704.6 - 708.6]
      ├─ [708.6 - 712.6]
      ├─ [712.6 - 716.6]
      ├─ [716.6 - 720.6]
      ├─ [720.6 - 724.6]
      ├─ [724.6 - 728.6]
      ├─ [728.6 - 732.6]
      ├─ [732.6 - 736.6]
      ├─ [736.6 - 740.6]
      ├─ [740.6 - 744.6]
      ├─ [744.6 - 748.6]
      ├─ [748.6 - 752.6]
      ├─ [752.6 - 756.6]
      ├─ [756.6 - 760.6]
      ├─ [760.6 - 764.6]
      ├─ [764.6 - 768.6]
      ├─ [768.6 - 772.6]
      ├─ [772.6 - 776.6]
      ├─ [776.6 - 780.6]
      ├─ [780.6 - 784.6]
      ├─ [784.6 - 788.6]
      ├─ [788.6 - 792.6]
      ├─ [792.6 - 796.6]
      ├─ [796.6 - 800.6]
      ├─ [800.6 - 804.6]
      ├─ [804.6 - 808.6]
      ├─ [808.6 - 812.6]
      ├─ [812.6 - 816.6]
      ├─ [816.6 - 820.6]
      ├─ [820.6 - 824.6]
      ├─ [824.6 - 828.6]
      ├─ [828.6 - 832.6]
      ├─ [832.6 - 836.6]
      ├─ [836.6 - 840.6]
      ├─ [840.6 - 844.6]
      ├─ [844.6 - 848.6]
      ├─ [848.6 - 852.6]
      ├─ [852.6 - 856.6]
      ├─ [856.6 - 860.6]
      ├─ [860.6 - 864.6]
      ├─ [864.6 - 868.6]
      ├─ [868.6 - 872.6]
      ├─ [872.6 - 876.6]
      ├─ [876.6 - 880.7]
      ├─ [880.7 - 884.7]
      ├─ [884.7 - 888.7]
      ├─ [888.7 - 892.7]
      ├─ [892.7 - 896.7]
      ├─ [896.7 - 900.7]
      ├─ [900.7 - 904.7]
      ├─ [904.7 - 908.7]
      ├─ [908.7 - 912.7]
      ├─ [912.7 - 916.7]
      ├─ [916.7 - 920.7]
      ├─ [920.7 - 924.7]
      ├─ [924.7 - 928.7]
      ├─ [928.7 - 932.7]
      ├─ [932.7 - 936.7]
      ├─ [936.7 - 940.7]
      ├─ [940.7 - 944.7]
      ├─ [944.7 - 948.7]
      ├─ [948.7 - 952.7]
      ├─ [952.7 - 956.7]
      ├─ [956.7 - 960.7]
      ├─ [960.7 - 964.7]
      ├─ [964.7 - 968.7]
      ├─ [968.7 - 972.7]
      ├─ [972.7 - 976.7]
      └─ [976.7 - 980.7]

Run: 20230809_AST1_EVO5_ZY_Hela_SCP_EvoCHIP_1Cell_40SPD_4Th6ms_07.raw
   ├─ Vendor: Thermo
   ├─ File: 20230809_AST1_EVO5_ZY_Hela_SCP_EvoCHIP_1Cell_40SPD_4Th6ms_07
   ├─ Path: "L:\ZY\SingleCellProteomics\Raw\Astral_SCP\EvoCHIP\20230809_AST1_EVO5_ZY_Hela_SCP_EvoCHIP_1Cell_40SPD_4Th6ms_07.raw"
   ├─ Condition: 1Cell_4Th
   ├─ Replicate: 7
   ├─ HTRMS Version: 18.0.230526.50606
   ├─ Protein Databases Used
   │  ├─ contaminants_for_Spectronaut
   │  │  ├─ Protein Entries: 246
   │  │  ├─ Original File: contaminants_for_Spectronaut.fasta
   │  │  ├─ Date Created: 13-August-2020 09:32:23 UTC+0
   │  │  ├─ Date Modified: 16-August-2023 19:26:48 UTC+0
   │  │  └─ Parsing Rule: WormPep FASTA
   │  └─ UP000005640_9606_2022
   │     ├─ Protein Entries: 20,598
   │     ├─ Original File: UP000005640_9606.fasta
   │     ├─ Date Created: 12-January-2023 11:12:11 UTC+0
   │     ├─ Date Modified: 16-August-2023 19:26:48 UTC+0
   │     └─ Parsing Rule: UniProt FASTA
   └─ MS2 Method
      ├─ [380.4 - 384.4]
      ├─ [384.4 - 388.4]
      ├─ [388.4 - 392.4]
      ├─ [392.4 - 396.4]
      ├─ [396.4 - 400.4]
      ├─ [400.4 - 404.4]
      ├─ [404.4 - 408.4]
      ├─ [408.4 - 412.4]
      ├─ [412.4 - 416.4]
      ├─ [416.4 - 420.4]
      ├─ [420.4 - 424.4]
      ├─ [424.4 - 428.4]
      ├─ [428.4 - 432.4]
      ├─ [432.4 - 436.4]
      ├─ [436.4 - 440.5]
      ├─ [440.5 - 444.5]
      ├─ [444.5 - 448.5]
      ├─ [448.5 - 452.5]
      ├─ [452.5 - 456.5]
      ├─ [456.5 - 460.5]
      ├─ [460.5 - 464.5]
      ├─ [464.5 - 468.5]
      ├─ [468.5 - 472.5]
      ├─ [472.5 - 476.5]
      ├─ [476.5 - 480.5]
      ├─ [480.5 - 484.5]
      ├─ [484.5 - 488.5]
      ├─ [488.5 - 492.5]
      ├─ [492.5 - 496.5]
      ├─ [496.5 - 500.5]
      ├─ [500.5 - 504.5]
      ├─ [504.5 - 508.5]
      ├─ [508.5 - 512.5]
      ├─ [512.5 - 516.5]
      ├─ [516.5 - 520.5]
      ├─ [520.5 - 524.5]
      ├─ [524.5 - 528.5]
      ├─ [528.5 - 532.5]
      ├─ [532.5 - 536.5]
      ├─ [536.5 - 540.5]
      ├─ [540.5 - 544.5]
      ├─ [544.5 - 548.5]
      ├─ [548.5 - 552.5]
      ├─ [552.5 - 556.5]
      ├─ [556.5 - 560.5]
      ├─ [560.5 - 564.5]
      ├─ [564.5 - 568.5]
      ├─ [568.5 - 572.5]
      ├─ [572.5 - 576.5]
      ├─ [576.5 - 580.5]
      ├─ [580.5 - 584.5]
      ├─ [584.5 - 588.5]
      ├─ [588.5 - 592.5]
      ├─ [592.5 - 596.5]
      ├─ [596.5 - 600.5]
      ├─ [600.5 - 604.5]
      ├─ [604.5 - 608.5]
      ├─ [608.5 - 612.5]
      ├─ [612.5 - 616.5]
      ├─ [616.5 - 620.5]
      ├─ [620.5 - 624.5]
      ├─ [624.5 - 628.5]
      ├─ [628.5 - 632.5]
      ├─ [632.5 - 636.5]
      ├─ [636.5 - 640.5]
      ├─ [640.5 - 644.5]
      ├─ [644.5 - 648.5]
      ├─ [648.5 - 652.5]
      ├─ [652.5 - 656.5]
      ├─ [656.5 - 660.6]
      ├─ [660.6 - 664.6]
      ├─ [664.6 - 668.6]
      ├─ [668.6 - 672.6]
      ├─ [672.6 - 676.6]
      ├─ [676.6 - 680.6]
      ├─ [680.6 - 684.6]
      ├─ [684.6 - 688.6]
      ├─ [688.6 - 692.6]
      ├─ [692.6 - 696.6]
      ├─ [696.6 - 700.6]
      ├─ [700.6 - 704.6]
      ├─ [704.6 - 708.6]
      ├─ [708.6 - 712.6]
      ├─ [712.6 - 716.6]
      ├─ [716.6 - 720.6]
      ├─ [720.6 - 724.6]
      ├─ [724.6 - 728.6]
      ├─ [728.6 - 732.6]
      ├─ [732.6 - 736.6]
      ├─ [736.6 - 740.6]
      ├─ [740.6 - 744.6]
      ├─ [744.6 - 748.6]
      ├─ [748.6 - 752.6]
      ├─ [752.6 - 756.6]
      ├─ [756.6 - 760.6]
      ├─ [760.6 - 764.6]
      ├─ [764.6 - 768.6]
      ├─ [768.6 - 772.6]
      ├─ [772.6 - 776.6]
      ├─ [776.6 - 780.6]
      ├─ [780.6 - 784.6]
      ├─ [784.6 - 788.6]
      ├─ [788.6 - 792.6]
      ├─ [792.6 - 796.6]
      ├─ [796.6 - 800.6]
      ├─ [800.6 - 804.6]
      ├─ [804.6 - 808.6]
      ├─ [808.6 - 812.6]
      ├─ [812.6 - 816.6]
      ├─ [816.6 - 820.6]
      ├─ [820.6 - 824.6]
      ├─ [824.6 - 828.6]
      ├─ [828.6 - 832.6]
      ├─ [832.6 - 836.6]
      ├─ [836.6 - 840.6]
      ├─ [840.6 - 844.6]
      ├─ [844.6 - 848.6]
      ├─ [848.6 - 852.6]
      ├─ [852.6 - 856.6]
      ├─ [856.6 - 860.6]
      ├─ [860.6 - 864.6]
      ├─ [864.6 - 868.6]
      ├─ [868.6 - 872.6]
      ├─ [872.6 - 876.6]
      ├─ [876.6 - 880.7]
      ├─ [880.7 - 884.7]
      ├─ [884.7 - 888.7]
      ├─ [888.7 - 892.7]
      ├─ [892.7 - 896.7]
      ├─ [896.7 - 900.7]
      ├─ [900.7 - 904.7]
      ├─ [904.7 - 908.7]
      ├─ [908.7 - 912.7]
      ├─ [912.7 - 916.7]
      ├─ [916.7 - 920.7]
      ├─ [920.7 - 924.7]
      ├─ [924.7 - 928.7]
      ├─ [928.7 - 932.7]
      ├─ [932.7 - 936.7]
      ├─ [936.7 - 940.7]
      ├─ [940.7 - 944.7]
      ├─ [944.7 - 948.7]
      ├─ [948.7 - 952.7]
      ├─ [952.7 - 956.7]
      ├─ [956.7 - 960.7]
      ├─ [960.7 - 964.7]
      ├─ [964.7 - 968.7]
      ├─ [968.7 - 972.7]
      ├─ [972.7 - 976.7]
      └─ [976.7 - 980.7]

Run: 20230809_AST1_EVO5_ZY_Hela_SCP_EvoCHIP_1Cell_40SPD_4Th6ms_08.raw
   ├─ Vendor: Thermo
   ├─ File: 20230809_AST1_EVO5_ZY_Hela_SCP_EvoCHIP_1Cell_40SPD_4Th6ms_08
   ├─ Path: "L:\ZY\SingleCellProteomics\Raw\Astral_SCP\EvoCHIP\20230809_AST1_EVO5_ZY_Hela_SCP_EvoCHIP_1Cell_40SPD_4Th6ms_08.raw"
   ├─ Condition: 1Cell_4Th
   ├─ Replicate: 8
   ├─ HTRMS Version: 18.0.230526.50606
   ├─ Protein Databases Used
   │  ├─ contaminants_for_Spectronaut
   │  │  ├─ Protein Entries: 246
   │  │  ├─ Original File: contaminants_for_Spectronaut.fasta
   │  │  ├─ Date Created: 13-August-2020 09:32:23 UTC+0
   │  │  ├─ Date Modified: 16-August-2023 19:26:48 UTC+0
   │  │  └─ Parsing Rule: WormPep FASTA
   │  └─ UP000005640_9606_2022
   │     ├─ Protein Entries: 20,598
   │     ├─ Original File: UP000005640_9606.fasta
   │     ├─ Date Created: 12-January-2023 11:12:11 UTC+0
   │     ├─ Date Modified: 16-August-2023 19:26:48 UTC+0
   │     └─ Parsing Rule: UniProt FASTA
   └─ MS2 Method
      ├─ [380.4 - 384.4]
      ├─ [384.4 - 388.4]
      ├─ [388.4 - 392.4]
      ├─ [392.4 - 396.4]
      ├─ [396.4 - 400.4]
      ├─ [400.4 - 404.4]
      ├─ [404.4 - 408.4]
      ├─ [408.4 - 412.4]
      ├─ [412.4 - 416.4]
      ├─ [416.4 - 420.4]
      ├─ [420.4 - 424.4]
      ├─ [424.4 - 428.4]
      ├─ [428.4 - 432.4]
      ├─ [432.4 - 436.4]
      ├─ [436.4 - 440.5]
      ├─ [440.5 - 444.5]
      ├─ [444.5 - 448.5]
      ├─ [448.5 - 452.5]
      ├─ [452.5 - 456.5]
      ├─ [456.5 - 460.5]
      ├─ [460.5 - 464.5]
      ├─ [464.5 - 468.5]
      ├─ [468.5 - 472.5]
      ├─ [472.5 - 476.5]
      ├─ [476.5 - 480.5]
      ├─ [480.5 - 484.5]
      ├─ [484.5 - 488.5]
      ├─ [488.5 - 492.5]
      ├─ [492.5 - 496.5]
      ├─ [496.5 - 500.5]
      ├─ [500.5 - 504.5]
      ├─ [504.5 - 508.5]
      ├─ [508.5 - 512.5]
      ├─ [512.5 - 516.5]
      ├─ [516.5 - 520.5]
      ├─ [520.5 - 524.5]
      ├─ [524.5 - 528.5]
      ├─ [528.5 - 532.5]
      ├─ [532.5 - 536.5]
      ├─ [536.5 - 540.5]
      ├─ [540.5 - 544.5]
      ├─ [544.5 - 548.5]
      ├─ [548.5 - 552.5]
      ├─ [552.5 - 556.5]
      ├─ [556.5 - 560.5]
      ├─ [560.5 - 564.5]
      ├─ [564.5 - 568.5]
      ├─ [568.5 - 572.5]
      ├─ [572.5 - 576.5]
      ├─ [576.5 - 580.5]
      ├─ [580.5 - 584.5]
      ├─ [584.5 - 588.5]
      ├─ [588.5 - 592.5]
      ├─ [592.5 - 596.5]
      ├─ [596.5 - 600.5]
      ├─ [600.5 - 604.5]
      ├─ [604.5 - 608.5]
      ├─ [608.5 - 612.5]
      ├─ [612.5 - 616.5]
      ├─ [616.5 - 620.5]
      ├─ [620.5 - 624.5]
      ├─ [624.5 - 628.5]
      ├─ [628.5 - 632.5]
      ├─ [632.5 - 636.5]
      ├─ [636.5 - 640.5]
      ├─ [640.5 - 644.5]
      ├─ [644.5 - 648.5]
      ├─ [648.5 - 652.5]
      ├─ [652.5 - 656.5]
      ├─ [656.5 - 660.6]
      ├─ [660.6 - 664.6]
      ├─ [664.6 - 668.6]
      ├─ [668.6 - 672.6]
      ├─ [672.6 - 676.6]
      ├─ [676.6 - 680.6]
      ├─ [680.6 - 684.6]
      ├─ [684.6 - 688.6]
      ├─ [688.6 - 692.6]
      ├─ [692.6 - 696.6]
      ├─ [696.6 - 700.6]
      ├─ [700.6 - 704.6]
      ├─ [704.6 - 708.6]
      ├─ [708.6 - 712.6]
      ├─ [712.6 - 716.6]
      ├─ [716.6 - 720.6]
      ├─ [720.6 - 724.6]
      ├─ [724.6 - 728.6]
      ├─ [728.6 - 732.6]
      ├─ [732.6 - 736.6]
      ├─ [736.6 - 740.6]
      ├─ [740.6 - 744.6]
      ├─ [744.6 - 748.6]
      ├─ [748.6 - 752.6]
      ├─ [752.6 - 756.6]
      ├─ [756.6 - 760.6]
      ├─ [760.6 - 764.6]
      ├─ [764.6 - 768.6]
      ├─ [768.6 - 772.6]
      ├─ [772.6 - 776.6]
      ├─ [776.6 - 780.6]
      ├─ [780.6 - 784.6]
      ├─ [784.6 - 788.6]
      ├─ [788.6 - 792.6]
      ├─ [792.6 - 796.6]
      ├─ [796.6 - 800.6]
      ├─ [800.6 - 804.6]
      ├─ [804.6 - 808.6]
      ├─ [808.6 - 812.6]
      ├─ [812.6 - 816.6]
      ├─ [816.6 - 820.6]
      ├─ [820.6 - 824.6]
      ├─ [824.6 - 828.6]
      ├─ [828.6 - 832.6]
      ├─ [832.6 - 836.6]
      ├─ [836.6 - 840.6]
      ├─ [840.6 - 844.6]
      ├─ [844.6 - 848.6]
      ├─ [848.6 - 852.6]
      ├─ [852.6 - 856.6]
      ├─ [856.6 - 860.6]
      ├─ [860.6 - 864.6]
      ├─ [864.6 - 868.6]
      ├─ [868.6 - 872.6]
      ├─ [872.6 - 876.6]
      ├─ [876.6 - 880.7]
      ├─ [880.7 - 884.7]
      ├─ [884.7 - 888.7]
      ├─ [888.7 - 892.7]
      ├─ [892.7 - 896.7]
      ├─ [896.7 - 900.7]
      ├─ [900.7 - 904.7]
      ├─ [904.7 - 908.7]
      ├─ [908.7 - 912.7]
      ├─ [912.7 - 916.7]
      ├─ [916.7 - 920.7]
      ├─ [920.7 - 924.7]
      ├─ [924.7 - 928.7]
      ├─ [928.7 - 932.7]
      ├─ [932.7 - 936.7]
      ├─ [936.7 - 940.7]
      ├─ [940.7 - 944.7]
      ├─ [944.7 - 948.7]
      ├─ [948.7 - 952.7]
      ├─ [952.7 - 956.7]
      ├─ [956.7 - 960.7]
      ├─ [960.7 - 964.7]
      ├─ [964.7 - 968.7]
      ├─ [968.7 - 972.7]
      ├─ [972.7 - 976.7]
      └─ [976.7 - 980.7]

Run: 20230809_AST1_EVO5_ZY_Hela_SCP_EvoCHIP_1Cell_40SPD_4Th6ms_09.raw
   ├─ Vendor: Thermo
   ├─ File: 20230809_AST1_EVO5_ZY_Hela_SCP_EvoCHIP_1Cell_40SPD_4Th6ms_09
   ├─ Path: "L:\ZY\SingleCellProteomics\Raw\Astral_SCP\EvoCHIP\20230809_AST1_EVO5_ZY_Hela_SCP_EvoCHIP_1Cell_40SPD_4Th6ms_09.raw"
   ├─ Condition: 1Cell_4Th
   ├─ Replicate: 9
   ├─ HTRMS Version: 18.0.230526.50606
   ├─ Protein Databases Used
   │  ├─ contaminants_for_Spectronaut
   │  │  ├─ Protein Entries: 246
   │  │  ├─ Original File: contaminants_for_Spectronaut.fasta
   │  │  ├─ Date Created: 13-August-2020 09:32:23 UTC+0
   │  │  ├─ Date Modified: 16-August-2023 19:26:48 UTC+0
   │  │  └─ Parsing Rule: WormPep FASTA
   │  └─ UP000005640_9606_2022
   │     ├─ Protein Entries: 20,598
   │     ├─ Original File: UP000005640_9606.fasta
   │     ├─ Date Created: 12-January-2023 11:12:11 UTC+0
   │     ├─ Date Modified: 16-August-2023 19:26:48 UTC+0
   │     └─ Parsing Rule: UniProt FASTA
   └─ MS2 Method
      ├─ [380.4 - 384.4]
      ├─ [384.4 - 388.4]
      ├─ [388.4 - 392.4]
      ├─ [392.4 - 396.4]
      ├─ [396.4 - 400.4]
      ├─ [400.4 - 404.4]
      ├─ [404.4 - 408.4]
      ├─ [408.4 - 412.4]
      ├─ [412.4 - 416.4]
      ├─ [416.4 - 420.4]
      ├─ [420.4 - 424.4]
      ├─ [424.4 - 428.4]
      ├─ [428.4 - 432.4]
      ├─ [432.4 - 436.4]
      ├─ [436.4 - 440.5]
      ├─ [440.5 - 444.5]
      ├─ [444.5 - 448.5]
      ├─ [448.5 - 452.5]
      ├─ [452.5 - 456.5]
      ├─ [456.5 - 460.5]
      ├─ [460.5 - 464.5]
      ├─ [464.5 - 468.5]
      ├─ [468.5 - 472.5]
      ├─ [472.5 - 476.5]
      ├─ [476.5 - 480.5]
      ├─ [480.5 - 484.5]
      ├─ [484.5 - 488.5]
      ├─ [488.5 - 492.5]
      ├─ [492.5 - 496.5]
      ├─ [496.5 - 500.5]
      ├─ [500.5 - 504.5]
      ├─ [504.5 - 508.5]
      ├─ [508.5 - 512.5]
      ├─ [512.5 - 516.5]
      ├─ [516.5 - 520.5]
      ├─ [520.5 - 524.5]
      ├─ [524.5 - 528.5]
      ├─ [528.5 - 532.5]
      ├─ [532.5 - 536.5]
      ├─ [536.5 - 540.5]
      ├─ [540.5 - 544.5]
      ├─ [544.5 - 548.5]
      ├─ [548.5 - 552.5]
      ├─ [552.5 - 556.5]
      ├─ [556.5 - 560.5]
      ├─ [560.5 - 564.5]
      ├─ [564.5 - 568.5]
      ├─ [568.5 - 572.5]
      ├─ [572.5 - 576.5]
      ├─ [576.5 - 580.5]
      ├─ [580.5 - 584.5]
      ├─ [584.5 - 588.5]
      ├─ [588.5 - 592.5]
      ├─ [592.5 - 596.5]
      ├─ [596.5 - 600.5]
      ├─ [600.5 - 604.5]
      ├─ [604.5 - 608.5]
      ├─ [608.5 - 612.5]
      ├─ [612.5 - 616.5]
      ├─ [616.5 - 620.5]
      ├─ [620.5 - 624.5]
      ├─ [624.5 - 628.5]
      ├─ [628.5 - 632.5]
      ├─ [632.5 - 636.5]
      ├─ [636.5 - 640.5]
      ├─ [640.5 - 644.5]
      ├─ [644.5 - 648.5]
      ├─ [648.5 - 652.5]
      ├─ [652.5 - 656.5]
      ├─ [656.5 - 660.6]
      ├─ [660.6 - 664.6]
      ├─ [664.6 - 668.6]
      ├─ [668.6 - 672.6]
      ├─ [672.6 - 676.6]
      ├─ [676.6 - 680.6]
      ├─ [680.6 - 684.6]
      ├─ [684.6 - 688.6]
      ├─ [688.6 - 692.6]
      ├─ [692.6 - 696.6]
      ├─ [696.6 - 700.6]
      ├─ [700.6 - 704.6]
      ├─ [704.6 - 708.6]
      ├─ [708.6 - 712.6]
      ├─ [712.6 - 716.6]
      ├─ [716.6 - 720.6]
      ├─ [720.6 - 724.6]
      ├─ [724.6 - 728.6]
      ├─ [728.6 - 732.6]
      ├─ [732.6 - 736.6]
      ├─ [736.6 - 740.6]
      ├─ [740.6 - 744.6]
      ├─ [744.6 - 748.6]
      ├─ [748.6 - 752.6]
      ├─ [752.6 - 756.6]
      ├─ [756.6 - 760.6]
      ├─ [760.6 - 764.6]
      ├─ [764.6 - 768.6]
      ├─ [768.6 - 772.6]
      ├─ [772.6 - 776.6]
      ├─ [776.6 - 780.6]
      ├─ [780.6 - 784.6]
      ├─ [784.6 - 788.6]
      ├─ [788.6 - 792.6]
      ├─ [792.6 - 796.6]
      ├─ [796.6 - 800.6]
      ├─ [800.6 - 804.6]
      ├─ [804.6 - 808.6]
      ├─ [808.6 - 812.6]
      ├─ [812.6 - 816.6]
      ├─ [816.6 - 820.6]
      ├─ [820.6 - 824.6]
      ├─ [824.6 - 828.6]
      ├─ [828.6 - 832.6]
      ├─ [832.6 - 836.6]
      ├─ [836.6 - 840.6]
      ├─ [840.6 - 844.6]
      ├─ [844.6 - 848.6]
      ├─ [848.6 - 852.6]
      ├─ [852.6 - 856.6]
      ├─ [856.6 - 860.6]
      ├─ [860.6 - 864.6]
      ├─ [864.6 - 868.6]
      ├─ [868.6 - 872.6]
      ├─ [872.6 - 876.6]
      ├─ [876.6 - 880.7]
      ├─ [880.7 - 884.7]
      ├─ [884.7 - 888.7]
      ├─ [888.7 - 892.7]
      ├─ [892.7 - 896.7]
      ├─ [896.7 - 900.7]
      ├─ [900.7 - 904.7]
      ├─ [904.7 - 908.7]
      ├─ [908.7 - 912.7]
      ├─ [912.7 - 916.7]
      ├─ [916.7 - 920.7]
      ├─ [920.7 - 924.7]
      ├─ [924.7 - 928.7]
      ├─ [928.7 - 932.7]
      ├─ [932.7 - 936.7]
      ├─ [936.7 - 940.7]
      ├─ [940.7 - 944.7]
      ├─ [944.7 - 948.7]
      ├─ [948.7 - 952.7]
      ├─ [952.7 - 956.7]
      ├─ [956.7 - 960.7]
      ├─ [960.7 - 964.7]
      ├─ [964.7 - 968.7]
      ├─ [968.7 - 972.7]
      ├─ [972.7 - 976.7]
      └─ [976.7 - 980.7]

Run: 20230809_AST1_EVO5_ZY_Hela_SCP_EvoCHIP_1Cell_40SPD_4Th6ms_10.raw
   ├─ Vendor: Thermo
   ├─ File: 20230809_AST1_EVO5_ZY_Hela_SCP_EvoCHIP_1Cell_40SPD_4Th6ms_10
   ├─ Path: "L:\ZY\SingleCellProteomics\Raw\Astral_SCP\EvoCHIP\20230809_AST1_EVO5_ZY_Hela_SCP_EvoCHIP_1Cell_40SPD_4Th6ms_10.raw"
   ├─ Condition: 1Cell_4Th
   ├─ Replicate: 10
   ├─ HTRMS Version: 18.0.230526.50606
   ├─ Protein Databases Used
   │  ├─ contaminants_for_Spectronaut
   │  │  ├─ Protein Entries: 246
   │  │  ├─ Original File: contaminants_for_Spectronaut.fasta
   │  │  ├─ Date Created: 13-August-2020 09:32:23 UTC+0
   │  │  ├─ Date Modified: 16-August-2023 19:26:48 UTC+0
   │  │  └─ Parsing Rule: WormPep FASTA
   │  └─ UP000005640_9606_2022
   │     ├─ Protein Entries: 20,598
   │     ├─ Original File: UP000005640_9606.fasta
   │     ├─ Date Created: 12-January-2023 11:12:11 UTC+0
   │     ├─ Date Modified: 16-August-2023 19:26:48 UTC+0
   │     └─ Parsing Rule: UniProt FASTA
   └─ MS2 Method
      ├─ [380.4 - 384.4]
      ├─ [384.4 - 388.4]
      ├─ [388.4 - 392.4]
      ├─ [392.4 - 396.4]
      ├─ [396.4 - 400.4]
      ├─ [400.4 - 404.4]
      ├─ [404.4 - 408.4]
      ├─ [408.4 - 412.4]
      ├─ [412.4 - 416.4]
      ├─ [416.4 - 420.4]
      ├─ [420.4 - 424.4]
      ├─ [424.4 - 428.4]
      ├─ [428.4 - 432.4]
      ├─ [432.4 - 436.4]
      ├─ [436.4 - 440.5]
      ├─ [440.5 - 444.5]
      ├─ [444.5 - 448.5]
      ├─ [448.5 - 452.5]
      ├─ [452.5 - 456.5]
      ├─ [456.5 - 460.5]
      ├─ [460.5 - 464.5]
      ├─ [464.5 - 468.5]
      ├─ [468.5 - 472.5]
      ├─ [472.5 - 476.5]
      ├─ [476.5 - 480.5]
      ├─ [480.5 - 484.5]
      ├─ [484.5 - 488.5]
      ├─ [488.5 - 492.5]
      ├─ [492.5 - 496.5]
      ├─ [496.5 - 500.5]
      ├─ [500.5 - 504.5]
      ├─ [504.5 - 508.5]
      ├─ [508.5 - 512.5]
      ├─ [512.5 - 516.5]
      ├─ [516.5 - 520.5]
      ├─ [520.5 - 524.5]
      ├─ [524.5 - 528.5]
      ├─ [528.5 - 532.5]
      ├─ [532.5 - 536.5]
      ├─ [536.5 - 540.5]
      ├─ [540.5 - 544.5]
      ├─ [544.5 - 548.5]
      ├─ [548.5 - 552.5]
      ├─ [552.5 - 556.5]
      ├─ [556.5 - 560.5]
      ├─ [560.5 - 564.5]
      ├─ [564.5 - 568.5]
      ├─ [568.5 - 572.5]
      ├─ [572.5 - 576.5]
      ├─ [576.5 - 580.5]
      ├─ [580.5 - 584.5]
      ├─ [584.5 - 588.5]
      ├─ [588.5 - 592.5]
      ├─ [592.5 - 596.5]
      ├─ [596.5 - 600.5]
      ├─ [600.5 - 604.5]
      ├─ [604.5 - 608.5]
      ├─ [608.5 - 612.5]
      ├─ [612.5 - 616.5]
      ├─ [616.5 - 620.5]
      ├─ [620.5 - 624.5]
      ├─ [624.5 - 628.5]
      ├─ [628.5 - 632.5]
      ├─ [632.5 - 636.5]
      ├─ [636.5 - 640.5]
      ├─ [640.5 - 644.5]
      ├─ [644.5 - 648.5]
      ├─ [648.5 - 652.5]
      ├─ [652.5 - 656.5]
      ├─ [656.5 - 660.6]
      ├─ [660.6 - 664.6]
      ├─ [664.6 - 668.6]
      ├─ [668.6 - 672.6]
      ├─ [672.6 - 676.6]
      ├─ [676.6 - 680.6]
      ├─ [680.6 - 684.6]
      ├─ [684.6 - 688.6]
      ├─ [688.6 - 692.6]
      ├─ [692.6 - 696.6]
      ├─ [696.6 - 700.6]
      ├─ [700.6 - 704.6]
      ├─ [704.6 - 708.6]
      ├─ [708.6 - 712.6]
      ├─ [712.6 - 716.6]
      ├─ [716.6 - 720.6]
      ├─ [720.6 - 724.6]
      ├─ [724.6 - 728.6]
      ├─ [728.6 - 732.6]
      ├─ [732.6 - 736.6]
      ├─ [736.6 - 740.6]
      ├─ [740.6 - 744.6]
      ├─ [744.6 - 748.6]
      ├─ [748.6 - 752.6]
      ├─ [752.6 - 756.6]
      ├─ [756.6 - 760.6]
      ├─ [760.6 - 764.6]
      ├─ [764.6 - 768.6]
      ├─ [768.6 - 772.6]
      ├─ [772.6 - 776.6]
      ├─ [776.6 - 780.6]
      ├─ [780.6 - 784.6]
      ├─ [784.6 - 788.6]
      ├─ [788.6 - 792.6]
      ├─ [792.6 - 796.6]
      ├─ [796.6 - 800.6]
      ├─ [800.6 - 804.6]
      ├─ [804.6 - 808.6]
      ├─ [808.6 - 812.6]
      ├─ [812.6 - 816.6]
      ├─ [816.6 - 820.6]
      ├─ [820.6 - 824.6]
      ├─ [824.6 - 828.6]
      ├─ [828.6 - 832.6]
      ├─ [832.6 - 836.6]
      ├─ [836.6 - 840.6]
      ├─ [840.6 - 844.6]
      ├─ [844.6 - 848.6]
      ├─ [848.6 - 852.6]
      ├─ [852.6 - 856.6]
      ├─ [856.6 - 860.6]
      ├─ [860.6 - 864.6]
      ├─ [864.6 - 868.6]
      ├─ [868.6 - 872.6]
      ├─ [872.6 - 876.6]
      ├─ [876.6 - 880.7]
      ├─ [880.7 - 884.7]
      ├─ [884.7 - 888.7]
      ├─ [888.7 - 892.7]
      ├─ [892.7 - 896.7]
      ├─ [896.7 - 900.7]
      ├─ [900.7 - 904.7]
      ├─ [904.7 - 908.7]
      ├─ [908.7 - 912.7]
      ├─ [912.7 - 916.7]
      ├─ [916.7 - 920.7]
      ├─ [920.7 - 924.7]
      ├─ [924.7 - 928.7]
      ├─ [928.7 - 932.7]
      ├─ [932.7 - 936.7]
      ├─ [936.7 - 940.7]
      ├─ [940.7 - 944.7]
      ├─ [944.7 - 948.7]
      ├─ [948.7 - 952.7]
      ├─ [952.7 - 956.7]
      ├─ [956.7 - 960.7]
      ├─ [960.7 - 964.7]
      ├─ [964.7 - 968.7]
      ├─ [968.7 - 972.7]
      ├─ [972.7 - 976.7]
      └─ [976.7 - 980.7]

Run: 20230809_AST1_EVO5_ZY_Hela_SCP_EvoCHIP_1Cell_40SPD_4Th6ms_11.raw
   ├─ Vendor: Thermo
   ├─ File: 20230809_AST1_EVO5_ZY_Hela_SCP_EvoCHIP_1Cell_40SPD_4Th6ms_11
   ├─ Path: "L:\ZY\SingleCellProteomics\Raw\Astral_SCP\EvoCHIP\20230809_AST1_EVO5_ZY_Hela_SCP_EvoCHIP_1Cell_40SPD_4Th6ms_11.raw"
   ├─ Condition: 1Cell_4Th
   ├─ Replicate: 11
   ├─ HTRMS Version: 18.0.230526.50606
   ├─ Protein Databases Used
   │  ├─ contaminants_for_Spectronaut
   │  │  ├─ Protein Entries: 246
   │  │  ├─ Original File: contaminants_for_Spectronaut.fasta
   │  │  ├─ Date Created: 13-August-2020 09:32:23 UTC+0
   │  │  ├─ Date Modified: 16-August-2023 19:26:48 UTC+0
   │  │  └─ Parsing Rule: WormPep FASTA
   │  └─ UP000005640_9606_2022
   │     ├─ Protein Entries: 20,598
   │     ├─ Original File: UP000005640_9606.fasta
   │     ├─ Date Created: 12-January-2023 11:12:11 UTC+0
   │     ├─ Date Modified: 16-August-2023 19:26:48 UTC+0
   │     └─ Parsing Rule: UniProt FASTA
   └─ MS2 Method
      ├─ [380.4 - 384.4]
      ├─ [384.4 - 388.4]
      ├─ [388.4 - 392.4]
      ├─ [392.4 - 396.4]
      ├─ [396.4 - 400.4]
      ├─ [400.4 - 404.4]
      ├─ [404.4 - 408.4]
      ├─ [408.4 - 412.4]
      ├─ [412.4 - 416.4]
      ├─ [416.4 - 420.4]
      ├─ [420.4 - 424.4]
      ├─ [424.4 - 428.4]
      ├─ [428.4 - 432.4]
      ├─ [432.4 - 436.4]
      ├─ [436.4 - 440.5]
      ├─ [440.5 - 444.5]
      ├─ [444.5 - 448.5]
      ├─ [448.5 - 452.5]
      ├─ [452.5 - 456.5]
      ├─ [456.5 - 460.5]
      ├─ [460.5 - 464.5]
      ├─ [464.5 - 468.5]
      ├─ [468.5 - 472.5]
      ├─ [472.5 - 476.5]
      ├─ [476.5 - 480.5]
      ├─ [480.5 - 484.5]
      ├─ [484.5 - 488.5]
      ├─ [488.5 - 492.5]
      ├─ [492.5 - 496.5]
      ├─ [496.5 - 500.5]
      ├─ [500.5 - 504.5]
      ├─ [504.5 - 508.5]
      ├─ [508.5 - 512.5]
      ├─ [512.5 - 516.5]
      ├─ [516.5 - 520.5]
      ├─ [520.5 - 524.5]
      ├─ [524.5 - 528.5]
      ├─ [528.5 - 532.5]
      ├─ [532.5 - 536.5]
      ├─ [536.5 - 540.5]
      ├─ [540.5 - 544.5]
      ├─ [544.5 - 548.5]
      ├─ [548.5 - 552.5]
      ├─ [552.5 - 556.5]
      ├─ [556.5 - 560.5]
      ├─ [560.5 - 564.5]
      ├─ [564.5 - 568.5]
      ├─ [568.5 - 572.5]
      ├─ [572.5 - 576.5]
      ├─ [576.5 - 580.5]
      ├─ [580.5 - 584.5]
      ├─ [584.5 - 588.5]
      ├─ [588.5 - 592.5]
      ├─ [592.5 - 596.5]
      ├─ [596.5 - 600.5]
      ├─ [600.5 - 604.5]
      ├─ [604.5 - 608.5]
      ├─ [608.5 - 612.5]
      ├─ [612.5 - 616.5]
      ├─ [616.5 - 620.5]
      ├─ [620.5 - 624.5]
      ├─ [624.5 - 628.5]
      ├─ [628.5 - 632.5]
      ├─ [632.5 - 636.5]
      ├─ [636.5 - 640.5]
      ├─ [640.5 - 644.5]
      ├─ [644.5 - 648.5]
      ├─ [648.5 - 652.5]
      ├─ [652.5 - 656.5]
      ├─ [656.5 - 660.6]
      ├─ [660.6 - 664.6]
      ├─ [664.6 - 668.6]
      ├─ [668.6 - 672.6]
      ├─ [672.6 - 676.6]
      ├─ [676.6 - 680.6]
      ├─ [680.6 - 684.6]
      ├─ [684.6 - 688.6]
      ├─ [688.6 - 692.6]
      ├─ [692.6 - 696.6]
      ├─ [696.6 - 700.6]
      ├─ [700.6 - 704.6]
      ├─ [704.6 - 708.6]
      ├─ [708.6 - 712.6]
      ├─ [712.6 - 716.6]
      ├─ [716.6 - 720.6]
      ├─ [720.6 - 724.6]
      ├─ [724.6 - 728.6]
      ├─ [728.6 - 732.6]
      ├─ [732.6 - 736.6]
      ├─ [736.6 - 740.6]
      ├─ [740.6 - 744.6]
      ├─ [744.6 - 748.6]
      ├─ [748.6 - 752.6]
      ├─ [752.6 - 756.6]
      ├─ [756.6 - 760.6]
      ├─ [760.6 - 764.6]
      ├─ [764.6 - 768.6]
      ├─ [768.6 - 772.6]
      ├─ [772.6 - 776.6]
      ├─ [776.6 - 780.6]
      ├─ [780.6 - 784.6]
      ├─ [784.6 - 788.6]
      ├─ [788.6 - 792.6]
      ├─ [792.6 - 796.6]
      ├─ [796.6 - 800.6]
      ├─ [800.6 - 804.6]
      ├─ [804.6 - 808.6]
      ├─ [808.6 - 812.6]
      ├─ [812.6 - 816.6]
      ├─ [816.6 - 820.6]
      ├─ [820.6 - 824.6]
      ├─ [824.6 - 828.6]
      ├─ [828.6 - 832.6]
      ├─ [832.6 - 836.6]
      ├─ [836.6 - 840.6]
      ├─ [840.6 - 844.6]
      ├─ [844.6 - 848.6]
      ├─ [848.6 - 852.6]
      ├─ [852.6 - 856.6]
      ├─ [856.6 - 860.6]
      ├─ [860.6 - 864.6]
      ├─ [864.6 - 868.6]
      ├─ [868.6 - 872.6]
      ├─ [872.6 - 876.6]
      ├─ [876.6 - 880.7]
      ├─ [880.7 - 884.7]
      ├─ [884.7 - 888.7]
      ├─ [888.7 - 892.7]
      ├─ [892.7 - 896.7]
      ├─ [896.7 - 900.7]
      ├─ [900.7 - 904.7]
      ├─ [904.7 - 908.7]
      ├─ [908.7 - 912.7]
      ├─ [912.7 - 916.7]
      ├─ [916.7 - 920.7]
      ├─ [920.7 - 924.7]
      ├─ [924.7 - 928.7]
      ├─ [928.7 - 932.7]
      ├─ [932.7 - 936.7]
      ├─ [936.7 - 940.7]
      ├─ [940.7 - 944.7]
      ├─ [944.7 - 948.7]
      ├─ [948.7 - 952.7]
      ├─ [952.7 - 956.7]
      ├─ [956.7 - 960.7]
      ├─ [960.7 - 964.7]
      ├─ [964.7 - 968.7]
      ├─ [968.7 - 972.7]
      ├─ [972.7 - 976.7]
      └─ [976.7 - 980.7]

Run: 20230809_AST1_EVO5_ZY_Hela_SCP_EvoCHIP_1Cell_40SPD_4Th6ms_12.raw
   ├─ Vendor: Thermo
   ├─ File: 20230809_AST1_EVO5_ZY_Hela_SCP_EvoCHIP_1Cell_40SPD_4Th6ms_12
   ├─ Path: "L:\ZY\SingleCellProteomics\Raw\Astral_SCP\EvoCHIP\20230809_AST1_EVO5_ZY_Hela_SCP_EvoCHIP_1Cell_40SPD_4Th6ms_12.raw"
   ├─ Condition: 1Cell_4Th
   ├─ Replicate: 12
   ├─ HTRMS Version: 18.0.230526.50606
   ├─ Protein Databases Used
   │  ├─ contaminants_for_Spectronaut
   │  │  ├─ Protein Entries: 246
   │  │  ├─ Original File: contaminants_for_Spectronaut.fasta
   │  │  ├─ Date Created: 13-August-2020 09:32:23 UTC+0
   │  │  ├─ Date Modified: 16-August-2023 19:26:48 UTC+0
   │  │  └─ Parsing Rule: WormPep FASTA
   │  └─ UP000005640_9606_2022
   │     ├─ Protein Entries: 20,598
   │     ├─ Original File: UP000005640_9606.fasta
   │     ├─ Date Created: 12-January-2023 11:12:11 UTC+0
   │     ├─ Date Modified: 16-August-2023 19:26:48 UTC+0
   │     └─ Parsing Rule: UniProt FASTA
   └─ MS2 Method
      ├─ [380.4 - 384.4]
      ├─ [384.4 - 388.4]
      ├─ [388.4 - 392.4]
      ├─ [392.4 - 396.4]
      ├─ [396.4 - 400.4]
      ├─ [400.4 - 404.4]
      ├─ [404.4 - 408.4]
      ├─ [408.4 - 412.4]
      ├─ [412.4 - 416.4]
      ├─ [416.4 - 420.4]
      ├─ [420.4 - 424.4]
      ├─ [424.4 - 428.4]
      ├─ [428.4 - 432.4]
      ├─ [432.4 - 436.4]
      ├─ [436.4 - 440.5]
      ├─ [440.5 - 444.5]
      ├─ [444.5 - 448.5]
      ├─ [448.5 - 452.5]
      ├─ [452.5 - 456.5]
      ├─ [456.5 - 460.5]
      ├─ [460.5 - 464.5]
      ├─ [464.5 - 468.5]
      ├─ [468.5 - 472.5]
      ├─ [472.5 - 476.5]
      ├─ [476.5 - 480.5]
      ├─ [480.5 - 484.5]
      ├─ [484.5 - 488.5]
      ├─ [488.5 - 492.5]
      ├─ [492.5 - 496.5]
      ├─ [496.5 - 500.5]
      ├─ [500.5 - 504.5]
      ├─ [504.5 - 508.5]
      ├─ [508.5 - 512.5]
      ├─ [512.5 - 516.5]
      ├─ [516.5 - 520.5]
      ├─ [520.5 - 524.5]
      ├─ [524.5 - 528.5]
      ├─ [528.5 - 532.5]
      ├─ [532.5 - 536.5]
      ├─ [536.5 - 540.5]
      ├─ [540.5 - 544.5]
      ├─ [544.5 - 548.5]
      ├─ [548.5 - 552.5]
      ├─ [552.5 - 556.5]
      ├─ [556.5 - 560.5]
      ├─ [560.5 - 564.5]
      ├─ [564.5 - 568.5]
      ├─ [568.5 - 572.5]
      ├─ [572.5 - 576.5]
      ├─ [576.5 - 580.5]
      ├─ [580.5 - 584.5]
      ├─ [584.5 - 588.5]
      ├─ [588.5 - 592.5]
      ├─ [592.5 - 596.5]
      ├─ [596.5 - 600.5]
      ├─ [600.5 - 604.5]
      ├─ [604.5 - 608.5]
      ├─ [608.5 - 612.5]
      ├─ [612.5 - 616.5]
      ├─ [616.5 - 620.5]
      ├─ [620.5 - 624.5]
      ├─ [624.5 - 628.5]
      ├─ [628.5 - 632.5]
      ├─ [632.5 - 636.5]
      ├─ [636.5 - 640.5]
      ├─ [640.5 - 644.5]
      ├─ [644.5 - 648.5]
      ├─ [648.5 - 652.5]
      ├─ [652.5 - 656.5]
      ├─ [656.5 - 660.6]
      ├─ [660.6 - 664.6]
      ├─ [664.6 - 668.6]
      ├─ [668.6 - 672.6]
      ├─ [672.6 - 676.6]
      ├─ [676.6 - 680.6]
      ├─ [680.6 - 684.6]
      ├─ [684.6 - 688.6]
      ├─ [688.6 - 692.6]
      ├─ [692.6 - 696.6]
      ├─ [696.6 - 700.6]
      ├─ [700.6 - 704.6]
      ├─ [704.6 - 708.6]
      ├─ [708.6 - 712.6]
      ├─ [712.6 - 716.6]
      ├─ [716.6 - 720.6]
      ├─ [720.6 - 724.6]
      ├─ [724.6 - 728.6]
      ├─ [728.6 - 732.6]
      ├─ [732.6 - 736.6]
      ├─ [736.6 - 740.6]
      ├─ [740.6 - 744.6]
      ├─ [744.6 - 748.6]
      ├─ [748.6 - 752.6]
      ├─ [752.6 - 756.6]
      ├─ [756.6 - 760.6]
      ├─ [760.6 - 764.6]
      ├─ [764.6 - 768.6]
      ├─ [768.6 - 772.6]
      ├─ [772.6 - 776.6]
      ├─ [776.6 - 780.6]
      ├─ [780.6 - 784.6]
      ├─ [784.6 - 788.6]
      ├─ [788.6 - 792.6]
      ├─ [792.6 - 796.6]
      ├─ [796.6 - 800.6]
      ├─ [800.6 - 804.6]
      ├─ [804.6 - 808.6]
      ├─ [808.6 - 812.6]
      ├─ [812.6 - 816.6]
      ├─ [816.6 - 820.6]
      ├─ [820.6 - 824.6]
      ├─ [824.6 - 828.6]
      ├─ [828.6 - 832.6]
      ├─ [832.6 - 836.6]
      ├─ [836.6 - 840.6]
      ├─ [840.6 - 844.6]
      ├─ [844.6 - 848.6]
      ├─ [848.6 - 852.6]
      ├─ [852.6 - 856.6]
      ├─ [856.6 - 860.6]
      ├─ [860.6 - 864.6]
      ├─ [864.6 - 868.6]
      ├─ [868.6 - 872.6]
      ├─ [872.6 - 876.6]
      ├─ [876.6 - 880.7]
      ├─ [880.7 - 884.7]
      ├─ [884.7 - 888.7]
      ├─ [888.7 - 892.7]
      ├─ [892.7 - 896.7]
      ├─ [896.7 - 900.7]
      ├─ [900.7 - 904.7]
      ├─ [904.7 - 908.7]
      ├─ [908.7 - 912.7]
      ├─ [912.7 - 916.7]
      ├─ [916.7 - 920.7]
      ├─ [920.7 - 924.7]
      ├─ [924.7 - 928.7]
      ├─ [928.7 - 932.7]
      ├─ [932.7 - 936.7]
      ├─ [936.7 - 940.7]
      ├─ [940.7 - 944.7]
      ├─ [944.7 - 948.7]
      ├─ [948.7 - 952.7]
      ├─ [952.7 - 956.7]
      ├─ [956.7 - 960.7]
      ├─ [960.7 - 964.7]
      ├─ [964.7 - 968.7]
      ├─ [968.7 - 972.7]
      ├─ [972.7 - 976.7]
      └─ [976.7 - 980.7]

[END-SETUP]

[BEGIN-LOG]
INFO:    [16/08/2023 16:56:40] -> Initializing Pipeline...
INFO:    [16/08/2023 16:56:40] -> Preprocessing Run #1 of 12...
INFO:    [16/08/2023 16:56:40] -> Searching DIA with Pulsar...
INFO:    [16/08/2023 16:56:43] -> Initialize Pipeline...
INFO:    [16/08/2023 16:56:43] -> Initialize Pipeline
INFO:    [16/08/2023 16:57:06] -> Initialize Pipeline...
INFO:    [16/08/2023 16:57:06] -> Creating Experiment Environment
INFO:    [16/08/2023 16:57:06] -> SuperRun 1/12: Initializing (20230809_AST1_EVO5_ZY_Hela_SCP_EvoCHIP_1Cell_40SPD_4Th6ms_01.raw)
INFO:    [16/08/2023 16:57:06] -> Run 1/12: Organizing Data from Run
INFO:    [16/08/2023 16:57:06] -> Run 1/12: Creating Calibration Search Space...
INFO:    [16/08/2023 16:57:08] -> Run 1/12: Creating Search Space...
INFO:    [16/08/2023 16:57:08] -> Size of search space [MB]: 0
INFO:    [16/08/2023 16:57:08] -> Number of IMPGs in search space: 0
INFO:    [16/08/2023 16:57:08] -> Run 1/12: MS2 Index Generation
INFO:    [16/08/2023 16:57:09] -> MS2 Index Generation Time: 1.5s
INFO:    [16/08/2023 16:57:09] -> Run 1/12: Method-Specific Pre-Processing...
INFO:    [16/08/2023 16:57:12] -> Initializing...
INFO:    [16/08/2023 16:58:05] -> Finalizing HTRMS File...
INFO:    [16/08/2023 17:00:38] -> Processed in 3.4m
INFO:    [16/08/2023 17:00:42] -> Done
INFO:    [16/08/2023 17:00:42] -> Run 1/12: Process Raw File...
INFO:    [16/08/2023 17:02:07] -> Run 1/12: Preparing Partitions...
INFO:    [16/08/2023 17:02:07] -> Part 1/1 - Run 1/12: Preparing Calibration Searches...
INFO:    [16/08/2023 17:02:08] -> Part 1/1 - Run 1/12: First Pass Calibration Search...
INFO:    [16/08/2023 17:02:13] -> Part 1/1 - Run 1/12: Calibration Search...
INFO:    [16/08/2023 17:02:25] -> The number of PSMs identified during calibration with FDR <= 0.01 is 3679 [12.3s]
INFO:    [16/08/2023 17:02:28] -> Part 1/1 - Run 1/12: Preparing Main Search...
INFO:    [16/08/2023 17:02:29] -> Part 1/1 - Run 1/12: Main Search...
INFO:    [16/08/2023 17:04:58] -> Extracting 160983 MS1 XICs
INFO:    [16/08/2023 17:05:49] -> Run 1/12: Cleaning Up Run..
INFO:    [16/08/2023 17:05:49] -> SuperRun 2/12: Initializing (20230809_AST1_EVO5_ZY_Hela_SCP_EvoCHIP_1Cell_40SPD_4Th6ms_02.raw)
INFO:    [16/08/2023 17:05:49] -> Run 2/12: Organizing Data from Run
INFO:    [16/08/2023 17:05:49] -> Run 2/12: Creating Calibration Search Space...
INFO:    [16/08/2023 17:05:49] -> Run 2/12: Creating Search Space...
INFO:    [16/08/2023 17:05:49] -> Size of search space [MB]: 0
INFO:    [16/08/2023 17:05:49] -> Number of IMPGs in search space: 0
INFO:    [16/08/2023 17:05:49] -> Run 2/12: MS2 Index Generation
INFO:    [16/08/2023 17:05:51] -> MS2 Index Generation Time: 1.58s
INFO:    [16/08/2023 17:05:51] -> Run 2/12: Method-Specific Pre-Processing...
INFO:    [16/08/2023 17:05:54] -> Initializing...
INFO:    [16/08/2023 17:06:48] -> Finalizing HTRMS File...
INFO:    [16/08/2023 17:09:32] -> Processed in 3.6m
INFO:    [16/08/2023 17:09:35] -> Done
INFO:    [16/08/2023 17:09:35] -> Run 2/12: Process Raw File...
INFO:    [16/08/2023 17:11:06] -> Run 2/12: Preparing Partitions...
INFO:    [16/08/2023 17:11:06] -> Part 1/1 - Run 2/12: Preparing Calibration Searches...
INFO:    [16/08/2023 17:11:07] -> Part 1/1 - Run 2/12: First Pass Calibration Search...
INFO:    [16/08/2023 17:11:15] -> Part 1/1 - Run 2/12: Calibration Search...
INFO:    [16/08/2023 17:11:35] -> The number of PSMs identified during calibration with FDR <= 0.01 is 5286 [19.3s]
INFO:    [16/08/2023 17:11:56] -> Part 1/1 - Run 2/12: Preparing Main Search...
INFO:    [16/08/2023 17:11:58] -> Part 1/1 - Run 2/12: Main Search...
INFO:    [16/08/2023 17:16:25] -> Extracting 239693 MS1 XICs
INFO:    [16/08/2023 17:17:42] -> Run 2/12: Cleaning Up Run..
INFO:    [16/08/2023 17:17:42] -> SuperRun 3/12: Initializing (20230809_AST1_EVO5_ZY_Hela_SCP_EvoCHIP_1Cell_40SPD_4Th6ms_03.raw)
INFO:    [16/08/2023 17:17:42] -> Run 3/12: Organizing Data from Run
INFO:    [16/08/2023 17:17:42] -> Run 3/12: Creating Calibration Search Space...
INFO:    [16/08/2023 17:17:42] -> Run 3/12: Creating Search Space...
INFO:    [16/08/2023 17:17:42] -> Size of search space [MB]: 0
INFO:    [16/08/2023 17:17:42] -> Number of IMPGs in search space: 0
INFO:    [16/08/2023 17:17:42] -> Run 3/12: MS2 Index Generation
INFO:    [16/08/2023 17:17:44] -> MS2 Index Generation Time: 1.56s
INFO:    [16/08/2023 17:17:44] -> Run 3/12: Method-Specific Pre-Processing...
INFO:    [16/08/2023 17:17:46] -> Initializing...
INFO:    [16/08/2023 17:18:38] -> Finalizing HTRMS File...
INFO:    [16/08/2023 17:21:08] -> Processed in 3.4m
INFO:    [16/08/2023 17:21:12] -> Done
INFO:    [16/08/2023 17:21:12] -> Run 3/12: Process Raw File...
INFO:    [16/08/2023 17:22:38] -> Run 3/12: Preparing Partitions...
INFO:    [16/08/2023 17:22:38] -> Part 1/1 - Run 3/12: Preparing Calibration Searches...
INFO:    [16/08/2023 17:22:40] -> Part 1/1 - Run 3/12: First Pass Calibration Search...
INFO:    [16/08/2023 17:22:46] -> Part 1/1 - Run 3/12: Calibration Search...
INFO:    [16/08/2023 17:23:00] -> The number of PSMs identified during calibration with FDR <= 0.01 is 4292 [14.3s]
INFO:    [16/08/2023 17:23:19] -> Part 1/1 - Run 3/12: Preparing Main Search...
INFO:    [16/08/2023 17:23:20] -> Part 1/1 - Run 3/12: Main Search...
INFO:    [16/08/2023 17:26:56] -> Extracting 221615 MS1 XICs
INFO:    [16/08/2023 17:28:11] -> Run 3/12: Cleaning Up Run..
INFO:    [16/08/2023 17:28:11] -> SuperRun 4/12: Initializing (20230809_AST1_EVO5_ZY_Hela_SCP_EvoCHIP_1Cell_40SPD_4Th6ms_04.raw)
INFO:    [16/08/2023 17:28:11] -> Run 4/12: Organizing Data from Run
INFO:    [16/08/2023 17:28:11] -> Run 4/12: Creating Calibration Search Space...
INFO:    [16/08/2023 17:28:11] -> Run 4/12: Creating Search Space...
INFO:    [16/08/2023 17:28:11] -> Size of search space [MB]: 0
INFO:    [16/08/2023 17:28:11] -> Number of IMPGs in search space: 0
INFO:    [16/08/2023 17:28:11] -> Run 4/12: MS2 Index Generation
INFO:    [16/08/2023 17:28:13] -> MS2 Index Generation Time: 1.51s
INFO:    [16/08/2023 17:28:13] -> Run 4/12: Method-Specific Pre-Processing...
INFO:    [16/08/2023 17:28:16] -> Initializing...
INFO:    [16/08/2023 17:29:11] -> Finalizing HTRMS File...
INFO:    [16/08/2023 17:31:45] -> Processed in 3.5m
INFO:    [16/08/2023 17:31:49] -> Done
INFO:    [16/08/2023 17:31:49] -> Run 4/12: Process Raw File...
INFO:    [16/08/2023 17:33:23] -> Run 4/12: Preparing Partitions...
INFO:    [16/08/2023 17:33:23] -> Part 1/1 - Run 4/12: Preparing Calibration Searches...
INFO:    [16/08/2023 17:33:25] -> Part 1/1 - Run 4/12: First Pass Calibration Search...
INFO:    [16/08/2023 17:33:31] -> Part 1/1 - Run 4/12: Calibration Search...
INFO:    [16/08/2023 17:33:50] -> The number of PSMs identified during calibration with FDR <= 0.01 is 7086 [18.7s]
INFO:    [16/08/2023 17:33:53] -> Part 1/1 - Run 4/12: Preparing Main Search...
INFO:    [16/08/2023 17:33:54] -> Part 1/1 - Run 4/12: Main Search...
INFO:    [16/08/2023 17:37:28] -> Extracting 159879 MS1 XICs
INFO:    [16/08/2023 17:38:18] -> Run 4/12: Cleaning Up Run..
INFO:    [16/08/2023 17:38:18] -> SuperRun 5/12: Initializing (20230809_AST1_EVO5_ZY_Hela_SCP_EvoCHIP_1Cell_40SPD_4Th6ms_05.raw)
INFO:    [16/08/2023 17:38:18] -> Run 5/12: Organizing Data from Run
INFO:    [16/08/2023 17:38:18] -> Run 5/12: Creating Calibration Search Space...
INFO:    [16/08/2023 17:38:18] -> Run 5/12: Creating Search Space...
INFO:    [16/08/2023 17:38:18] -> Size of search space [MB]: 0
INFO:    [16/08/2023 17:38:18] -> Number of IMPGs in search space: 0
INFO:    [16/08/2023 17:38:18] -> Run 5/12: MS2 Index Generation
INFO:    [16/08/2023 17:38:20] -> MS2 Index Generation Time: 1.63s
INFO:    [16/08/2023 17:38:20] -> Run 5/12: Method-Specific Pre-Processing...
INFO:    [16/08/2023 17:38:22] -> Initializing...
INFO:    [16/08/2023 17:39:13] -> Finalizing HTRMS File...
INFO:    [16/08/2023 17:41:38] -> Processed in 3.3m
INFO:    [16/08/2023 17:41:42] -> Done
INFO:    [16/08/2023 17:41:42] -> Run 5/12: Process Raw File...
INFO:    [16/08/2023 17:43:14] -> Run 5/12: Preparing Partitions...
INFO:    [16/08/2023 17:43:14] -> Part 1/1 - Run 5/12: Preparing Calibration Searches...
INFO:    [16/08/2023 17:43:16] -> Part 1/1 - Run 5/12: First Pass Calibration Search...
INFO:    [16/08/2023 17:43:22] -> Part 1/1 - Run 5/12: Calibration Search...
INFO:    [16/08/2023 17:43:35] -> The number of PSMs identified during calibration with FDR <= 0.01 is 5609 [12.7s]
INFO:    [16/08/2023 17:43:37] -> Part 1/1 - Run 5/12: Preparing Main Search...
INFO:    [16/08/2023 17:43:38] -> Part 1/1 - Run 5/12: Main Search...
INFO:    [16/08/2023 17:48:10] -> Extracting 270539 MS1 XICs
INFO:    [16/08/2023 17:49:34] -> Run 5/12: Cleaning Up Run..
INFO:    [16/08/2023 17:49:34] -> SuperRun 6/12: Initializing (20230809_AST1_EVO5_ZY_Hela_SCP_EvoCHIP_1Cell_40SPD_4Th6ms_06.raw)
INFO:    [16/08/2023 17:49:34] -> Run 6/12: Organizing Data from Run
INFO:    [16/08/2023 17:49:34] -> Run 6/12: Creating Calibration Search Space...
INFO:    [16/08/2023 17:49:34] -> Run 6/12: Creating Search Space...
INFO:    [16/08/2023 17:49:34] -> Size of search space [MB]: 0
INFO:    [16/08/2023 17:49:34] -> Number of IMPGs in search space: 0
INFO:    [16/08/2023 17:49:34] -> Run 6/12: MS2 Index Generation
INFO:    [16/08/2023 17:49:35] -> MS2 Index Generation Time: 1.46s
INFO:    [16/08/2023 17:49:35] -> Run 6/12: Method-Specific Pre-Processing...
INFO:    [16/08/2023 17:49:38] -> Initializing...
INFO:    [16/08/2023 17:50:33] -> Finalizing HTRMS File...
INFO:    [16/08/2023 17:53:07] -> Processed in 3.5m
INFO:    [16/08/2023 17:53:10] -> Done
INFO:    [16/08/2023 17:53:10] -> Run 6/12: Process Raw File...
INFO:    [16/08/2023 17:54:50] -> Run 6/12: Preparing Partitions...
INFO:    [16/08/2023 17:54:50] -> Part 1/1 - Run 6/12: Preparing Calibration Searches...
INFO:    [16/08/2023 17:54:52] -> Part 1/1 - Run 6/12: First Pass Calibration Search...
INFO:    [16/08/2023 17:54:59] -> Part 1/1 - Run 6/12: Calibration Search...
INFO:    [16/08/2023 17:55:23] -> The number of PSMs identified during calibration with FDR <= 0.01 is 9261 [24.4s]
INFO:    [16/08/2023 17:55:26] -> Part 1/1 - Run 6/12: Preparing Main Search...
INFO:    [16/08/2023 17:55:28] -> Part 1/1 - Run 6/12: Main Search...
INFO:    [16/08/2023 18:00:14] -> Extracting 258241 MS1 XICs
INFO:    [16/08/2023 18:01:28] -> Run 6/12: Cleaning Up Run..
INFO:    [16/08/2023 18:01:28] -> SuperRun 7/12: Initializing (20230809_AST1_EVO5_ZY_Hela_SCP_EvoCHIP_1Cell_40SPD_4Th6ms_07.raw)
INFO:    [16/08/2023 18:01:28] -> Run 7/12: Organizing Data from Run
INFO:    [16/08/2023 18:01:28] -> Run 7/12: Creating Calibration Search Space...
INFO:    [16/08/2023 18:01:28] -> Run 7/12: Creating Search Space...
INFO:    [16/08/2023 18:01:28] -> Size of search space [MB]: 0
INFO:    [16/08/2023 18:01:28] -> Number of IMPGs in search space: 0
INFO:    [16/08/2023 18:01:28] -> Run 7/12: MS2 Index Generation
INFO:    [16/08/2023 18:01:30] -> MS2 Index Generation Time: 1.46s
INFO:    [16/08/2023 18:01:30] -> Run 7/12: Method-Specific Pre-Processing...
INFO:    [16/08/2023 18:01:33] -> Initializing...
INFO:    [16/08/2023 18:02:24] -> Finalizing HTRMS File...
INFO:    [16/08/2023 18:04:48] -> Processed in 3.3m
INFO:    [16/08/2023 18:04:51] -> Done
INFO:    [16/08/2023 18:04:51] -> Run 7/12: Process Raw File...
INFO:    [16/08/2023 18:06:22] -> Run 7/12: Preparing Partitions...
INFO:    [16/08/2023 18:06:22] -> Part 1/1 - Run 7/12: Preparing Calibration Searches...
INFO:    [16/08/2023 18:06:23] -> Part 1/1 - Run 7/12: First Pass Calibration Search...
INFO:    [16/08/2023 18:06:30] -> Part 1/1 - Run 7/12: Calibration Search...
INFO:    [16/08/2023 18:06:42] -> The number of PSMs identified during calibration with FDR <= 0.01 is 5430 [12s]
INFO:    [16/08/2023 18:06:44] -> Part 1/1 - Run 7/12: Preparing Main Search...
INFO:    [16/08/2023 18:06:46] -> Part 1/1 - Run 7/12: Main Search...
INFO:    [16/08/2023 18:10:40] -> Extracting 281431 MS1 XICs
INFO:    [16/08/2023 18:12:03] -> Run 7/12: Cleaning Up Run..
INFO:    [16/08/2023 18:12:03] -> SuperRun 8/12: Initializing (20230809_AST1_EVO5_ZY_Hela_SCP_EvoCHIP_1Cell_40SPD_4Th6ms_08.raw)
INFO:    [16/08/2023 18:12:03] -> Run 8/12: Organizing Data from Run
INFO:    [16/08/2023 18:12:03] -> Run 8/12: Creating Calibration Search Space...
INFO:    [16/08/2023 18:12:03] -> Run 8/12: Creating Search Space...
INFO:    [16/08/2023 18:12:03] -> Size of search space [MB]: 0
INFO:    [16/08/2023 18:12:03] -> Number of IMPGs in search space: 0
INFO:    [16/08/2023 18:12:03] -> Run 8/12: MS2 Index Generation
INFO:    [16/08/2023 18:12:04] -> MS2 Index Generation Time: 1.46s
INFO:    [16/08/2023 18:12:04] -> Run 8/12: Method-Specific Pre-Processing...
INFO:    [16/08/2023 18:12:07] -> Initializing...
INFO:    [16/08/2023 18:12:58] -> Finalizing HTRMS File...
INFO:    [16/08/2023 18:15:22] -> Processed in 3.2m
INFO:    [16/08/2023 18:15:25] -> Done
INFO:    [16/08/2023 18:15:25] -> Run 8/12: Process Raw File...
INFO:    [16/08/2023 18:16:52] -> Run 8/12: Preparing Partitions...
INFO:    [16/08/2023 18:16:52] -> Part 1/1 - Run 8/12: Preparing Calibration Searches...
INFO:    [16/08/2023 18:16:54] -> Part 1/1 - Run 8/12: First Pass Calibration Search...
INFO:    [16/08/2023 18:17:01] -> Part 1/1 - Run 8/12: Calibration Search...
INFO:    [16/08/2023 18:17:14] -> The number of PSMs identified during calibration with FDR <= 0.01 is 8568 [14s]
INFO:    [16/08/2023 18:17:17] -> Part 1/1 - Run 8/12: Preparing Main Search...
INFO:    [16/08/2023 18:17:19] -> Part 1/1 - Run 8/12: Main Search...
INFO:    [16/08/2023 18:21:34] -> Extracting 245104 MS1 XICs
INFO:    [16/08/2023 18:22:48] -> Run 8/12: Cleaning Up Run..
INFO:    [16/08/2023 18:22:48] -> SuperRun 9/12: Initializing (20230809_AST1_EVO5_ZY_Hela_SCP_EvoCHIP_1Cell_40SPD_4Th6ms_09.raw)
INFO:    [16/08/2023 18:22:48] -> Run 9/12: Organizing Data from Run
INFO:    [16/08/2023 18:22:48] -> Run 9/12: Creating Calibration Search Space...
INFO:    [16/08/2023 18:22:48] -> Run 9/12: Creating Search Space...
INFO:    [16/08/2023 18:22:48] -> Size of search space [MB]: 0
INFO:    [16/08/2023 18:22:48] -> Number of IMPGs in search space: 0
INFO:    [16/08/2023 18:22:48] -> Run 9/12: MS2 Index Generation
INFO:    [16/08/2023 18:22:50] -> MS2 Index Generation Time: 1.46s
INFO:    [16/08/2023 18:22:50] -> Run 9/12: Method-Specific Pre-Processing...
INFO:    [16/08/2023 18:22:52] -> Initializing...
INFO:    [16/08/2023 18:23:39] -> Finalizing HTRMS File...
INFO:    [16/08/2023 18:25:57] -> Processed in 3.1m
INFO:    [16/08/2023 18:25:59] -> Done
INFO:    [16/08/2023 18:25:59] -> Run 9/12: Process Raw File...
INFO:    [16/08/2023 18:27:16] -> Run 9/12: Preparing Partitions...
INFO:    [16/08/2023 18:27:16] -> Part 1/1 - Run 9/12: Preparing Calibration Searches...
INFO:    [16/08/2023 18:27:17] -> Part 1/1 - Run 9/12: First Pass Calibration Search...
INFO:    [16/08/2023 18:27:23] -> Part 1/1 - Run 9/12: Calibration Search...
INFO:    [16/08/2023 18:27:33] -> The number of PSMs identified during calibration with FDR <= 0.01 is 4414 [9.7s]
INFO:    [16/08/2023 18:27:35] -> Part 1/1 - Run 9/12: Preparing Main Search...
INFO:    [16/08/2023 18:27:36] -> Part 1/1 - Run 9/12: Main Search...
INFO:    [16/08/2023 18:30:33] -> Extracting 232206 MS1 XICs
INFO:    [16/08/2023 18:31:40] -> Run 9/12: Cleaning Up Run..
INFO:    [16/08/2023 18:31:40] -> SuperRun 10/12: Initializing (20230809_AST1_EVO5_ZY_Hela_SCP_EvoCHIP_1Cell_40SPD_4Th6ms_10.raw)
INFO:    [16/08/2023 18:31:40] -> Run 10/12: Organizing Data from Run
INFO:    [16/08/2023 18:31:40] -> Run 10/12: Creating Calibration Search Space...
INFO:    [16/08/2023 18:31:40] -> Run 10/12: Creating Search Space...
INFO:    [16/08/2023 18:31:40] -> Size of search space [MB]: 0
INFO:    [16/08/2023 18:31:40] -> Number of IMPGs in search space: 0
INFO:    [16/08/2023 18:31:40] -> Run 10/12: MS2 Index Generation
INFO:    [16/08/2023 18:31:41] -> MS2 Index Generation Time: 1.52s
INFO:    [16/08/2023 18:31:41] -> Run 10/12: Method-Specific Pre-Processing...
INFO:    [16/08/2023 18:31:43] -> Initializing...
INFO:    [16/08/2023 18:32:27] -> Finalizing HTRMS File...
INFO:    [16/08/2023 18:34:30] -> Processed in 2.8m
INFO:    [16/08/2023 18:34:32] -> Done
INFO:    [16/08/2023 18:34:32] -> Run 10/12: Process Raw File...
INFO:    [16/08/2023 18:35:43] -> Run 10/12: Preparing Partitions...
INFO:    [16/08/2023 18:35:43] -> Part 1/1 - Run 10/12: Preparing Calibration Searches...
INFO:    [16/08/2023 18:35:45] -> Part 1/1 - Run 10/12: First Pass Calibration Search...
INFO:    [16/08/2023 18:35:49] -> Part 1/1 - Run 10/12: Calibration Search...
INFO:    [16/08/2023 18:35:58] -> The number of PSMs identified during calibration with FDR <= 0.01 is 3654 [9s]
INFO:    [16/08/2023 18:36:00] -> Part 1/1 - Run 10/12: Preparing Main Search...
INFO:    [16/08/2023 18:36:02] -> Part 1/1 - Run 10/12: Main Search...
INFO:    [16/08/2023 18:38:34] -> Extracting 170199 MS1 XICs
INFO:    [16/08/2023 18:39:24] -> Run 10/12: Cleaning Up Run..
INFO:    [16/08/2023 18:39:24] -> SuperRun 11/12: Initializing (20230809_AST1_EVO5_ZY_Hela_SCP_EvoCHIP_1Cell_40SPD_4Th6ms_11.raw)
INFO:    [16/08/2023 18:39:24] -> Run 11/12: Organizing Data from Run
INFO:    [16/08/2023 18:39:24] -> Run 11/12: Creating Calibration Search Space...
INFO:    [16/08/2023 18:39:24] -> Run 11/12: Creating Search Space...
INFO:    [16/08/2023 18:39:24] -> Size of search space [MB]: 0
INFO:    [16/08/2023 18:39:24] -> Number of IMPGs in search space: 0
INFO:    [16/08/2023 18:39:24] -> Run 11/12: MS2 Index Generation
INFO:    [16/08/2023 18:39:26] -> MS2 Index Generation Time: 1.48s
INFO:    [16/08/2023 18:39:26] -> Run 11/12: Method-Specific Pre-Processing...
INFO:    [16/08/2023 18:39:28] -> Initializing...
INFO:    [16/08/2023 18:40:10] -> Finalizing HTRMS File...
INFO:    [16/08/2023 18:42:10] -> Processed in 2.7m
INFO:    [16/08/2023 18:42:13] -> Done
INFO:    [16/08/2023 18:42:13] -> Run 11/12: Process Raw File...
INFO:    [16/08/2023 18:43:19] -> Run 11/12: Preparing Partitions...
INFO:    [16/08/2023 18:43:19] -> Part 1/1 - Run 11/12: Preparing Calibration Searches...
INFO:    [16/08/2023 18:43:21] -> Part 1/1 - Run 11/12: First Pass Calibration Search...
INFO:    [16/08/2023 18:43:26] -> Part 1/1 - Run 11/12: Calibration Search...
INFO:    [16/08/2023 18:43:34] -> The number of PSMs identified during calibration with FDR <= 0.01 is 3484 [8.4s]
INFO:    [16/08/2023 18:43:37] -> Part 1/1 - Run 11/12: Preparing Main Search...
INFO:    [16/08/2023 18:43:38] -> Part 1/1 - Run 11/12: Main Search...
INFO:    [16/08/2023 18:45:39] -> Extracting 142389 MS1 XICs
INFO:    [16/08/2023 18:46:21] -> Run 11/12: Cleaning Up Run..
INFO:    [16/08/2023 18:46:21] -> SuperRun 12/12: Initializing (20230809_AST1_EVO5_ZY_Hela_SCP_EvoCHIP_1Cell_40SPD_4Th6ms_12.raw)
INFO:    [16/08/2023 18:46:21] -> Run 12/12: Organizing Data from Run
INFO:    [16/08/2023 18:46:21] -> Run 12/12: Creating Calibration Search Space...
INFO:    [16/08/2023 18:46:21] -> Run 12/12: Creating Search Space...
INFO:    [16/08/2023 18:46:21] -> Size of search space [MB]: 0
INFO:    [16/08/2023 18:46:21] -> Number of IMPGs in search space: 0
INFO:    [16/08/2023 18:46:21] -> Run 12/12: MS2 Index Generation
INFO:    [16/08/2023 18:46:23] -> MS2 Index Generation Time: 1.45s
INFO:    [16/08/2023 18:46:23] -> Run 12/12: Method-Specific Pre-Processing...
INFO:    [16/08/2023 18:46:25] -> Initializing...
INFO:    [16/08/2023 18:47:07] -> Finalizing HTRMS File...
INFO:    [16/08/2023 18:49:02] -> Processed in 2.6m
INFO:    [16/08/2023 18:49:04] -> Done
INFO:    [16/08/2023 18:49:04] -> Run 12/12: Process Raw File...
INFO:    [16/08/2023 18:50:09] -> Run 12/12: Preparing Partitions...
INFO:    [16/08/2023 18:50:09] -> Part 1/1 - Run 12/12: Preparing Calibration Searches...
INFO:    [16/08/2023 18:50:11] -> Part 1/1 - Run 12/12: First Pass Calibration Search...
INFO:    [16/08/2023 18:50:16] -> Part 1/1 - Run 12/12: Calibration Search...
INFO:    [16/08/2023 18:50:23] -> The number of PSMs identified during calibration with FDR <= 0.01 is 2859 [7.2s]
INFO:    [16/08/2023 18:50:25] -> Part 1/1 - Run 12/12: Preparing Main Search...
INFO:    [16/08/2023 18:50:27] -> Part 1/1 - Run 12/12: Main Search...
INFO:    [16/08/2023 18:52:06] -> Extracting 121445 MS1 XICs
INFO:    [16/08/2023 18:52:44] -> Run 12/12: Cleaning Up Run..
INFO:    [16/08/2023 18:52:50] -> Remove Aborted Runs (if any) from the Experiment...
INFO:    [16/08/2023 18:52:50] -> Score Post-Processing
INFO:    [16/08/2023 18:54:44] -> Score Post-Processing: 1.9m
INFO:    [16/08/2023 18:54:44] -> PSM FDR...
INFO:    [16/08/2023 18:56:01] -> PSM FDR: 1.28m
INFO:    [16/08/2023 18:56:01] -> Converting to non-redundant data structure...
INFO:    [16/08/2023 18:56:15] -> Performing Peptide FDR...
INFO:    [16/08/2023 18:56:20] -> Performing Protein Inference...
INFO:    [16/08/2023 18:56:21] -> Performing Protein FDR...
INFO:    [16/08/2023 18:56:22] -> Calculating Result Values at Run and Experiment Level...
INFO:    [16/08/2023 18:56:33] -> Pulsar identified 446224 PSMs, 22417 stripped sequences, 25693 peptide precursors, 2834 protein groups.
INFO:    [16/08/2023 18:56:33] -> Selecting Data For Quantification...
INFO:    [16/08/2023 18:56:33] -> Calculating Quantities...
INFO:    [16/08/2023 18:56:44] -> Calculating Protein Group Quantities using MaxLFQ Algorithm...
INFO:    [16/08/2023 18:56:46] -> Collapsing PTM-Locations...
INFO:    [16/08/2023 18:56:46] -> Summarizing Fractions...
INFO:    [16/08/2023 18:56:46] -> Identifying Calibration Peptides...
INFO:    [16/08/2023 18:56:47] -> iRT Calibration...
INFO:    [16/08/2023 18:56:52] -> Performing directDIA+ search...
INFO:    [16/08/2023 18:57:46] -> Generating directDIA+ search space
INFO:    [16/08/2023 19:01:44] -> directDIA+ search: 20230809_AST1_EVO5_ZY_Hela_SCP_EvoCHIP_1Cell_40SPD_4Th6ms_01.raw
INFO:    [16/08/2023 19:03:47] -> directDIA+ search: 20230809_AST1_EVO5_ZY_Hela_SCP_EvoCHIP_1Cell_40SPD_4Th6ms_02.raw
INFO:    [16/08/2023 19:06:01] -> directDIA+ search: 20230809_AST1_EVO5_ZY_Hela_SCP_EvoCHIP_1Cell_40SPD_4Th6ms_03.raw
INFO:    [16/08/2023 19:08:03] -> directDIA+ search: 20230809_AST1_EVO5_ZY_Hela_SCP_EvoCHIP_1Cell_40SPD_4Th6ms_04.raw
INFO:    [16/08/2023 19:10:09] -> directDIA+ search: 20230809_AST1_EVO5_ZY_Hela_SCP_EvoCHIP_1Cell_40SPD_4Th6ms_05.raw
INFO:    [16/08/2023 19:12:09] -> directDIA+ search: 20230809_AST1_EVO5_ZY_Hela_SCP_EvoCHIP_1Cell_40SPD_4Th6ms_06.raw
INFO:    [16/08/2023 19:14:25] -> directDIA+ search: 20230809_AST1_EVO5_ZY_Hela_SCP_EvoCHIP_1Cell_40SPD_4Th6ms_07.raw
INFO:    [16/08/2023 19:16:28] -> directDIA+ search: 20230809_AST1_EVO5_ZY_Hela_SCP_EvoCHIP_1Cell_40SPD_4Th6ms_08.raw
INFO:    [16/08/2023 19:18:35] -> directDIA+ search: 20230809_AST1_EVO5_ZY_Hela_SCP_EvoCHIP_1Cell_40SPD_4Th6ms_09.raw
INFO:    [16/08/2023 19:20:40] -> directDIA+ search: 20230809_AST1_EVO5_ZY_Hela_SCP_EvoCHIP_1Cell_40SPD_4Th6ms_10.raw
INFO:    [16/08/2023 19:22:41] -> directDIA+ search: 20230809_AST1_EVO5_ZY_Hela_SCP_EvoCHIP_1Cell_40SPD_4Th6ms_11.raw
INFO:    [16/08/2023 19:24:37] -> directDIA+ search: 20230809_AST1_EVO5_ZY_Hela_SCP_EvoCHIP_1Cell_40SPD_4Th6ms_12.raw
INFO:    [16/08/2023 19:26:33] -> Performing  directDIA+  Post Processing...
INFO:    [16/08/2023 19:26:38] -> Writing experiment store..
INFO:    [16/08/2023 19:26:50] -> Assigning iRT Source...
INFO:    [16/08/2023 19:26:50] -> Calculating iRT...
INFO:    [16/08/2023 19:26:50] -> Summarizing Identifications
INFO:    [16/08/2023 19:26:52] -> Number of decoys going through Genesis: 0 (0 %)
INFO:    [16/08/2023 19:26:56] -> Number of decoys going through Genesis: 0 (0 %)
INFO:    [16/08/2023 19:27:01] -> Number of decoys going through Genesis: 0 (0 %)
INFO:    [16/08/2023 19:27:05] -> Number of decoys going through Genesis: 0 (0 %)
INFO:    [16/08/2023 19:27:09] -> Number of decoys going through Genesis: 0 (0 %)
INFO:    [16/08/2023 19:27:13] -> Number of decoys going through Genesis: 0 (0 %)
INFO:    [16/08/2023 19:27:17] -> Number of decoys going through Genesis: 0 (0 %)
INFO:    [16/08/2023 19:27:21] -> Number of decoys going through Genesis: 0 (0 %)
INFO:    [16/08/2023 19:27:24] -> Number of decoys going through Genesis: 0 (0 %)
INFO:    [16/08/2023 19:27:29] -> Number of decoys going through Genesis: 0 (0 %)
INFO:    [16/08/2023 19:27:32] -> Number of decoys going through Genesis: 0 (0 %)
INFO:    [16/08/2023 19:27:35] -> Number of decoys going through Genesis: 0 (0 %)
INFO:    [16/08/2023 19:28:19] -> Identifiying Significant Precursors...
INFO:    [16/08/2023 19:28:33] -> Predicting Ion Mobility
INFO:    [16/08/2023 19:28:51] -> Calculating Median iRT
INFO:    [16/08/2023 19:28:51] -> Building BGS Protein Grouping...
INFO:    [16/08/2023 19:28:52] -> Digesting Fasta...
INFO:    [16/08/2023 19:28:52] -> Annotating Proteins...
INFO:    [16/08/2023 19:28:52] -> Grouping Proteins...
INFO:    [16/08/2023 19:28:53] -> Calculating Run Summary Statistics...
INFO:    [16/08/2023 19:29:14] -> Building Consensus Fragment Spectra...
INFO:    [16/08/2023 19:29:54] -> Selecting best fragment ions
INFO:    [16/08/2023 19:31:53] -> Cleaning Up Experiment...
INFO:    [16/08/2023 19:31:57] -> Initializing Experiment...
INFO:    [16/08/2023 19:31:57] -> Loading Spectral Libraries...
INFO:    [16/08/2023 19:32:22] -> Initialize Scoring...
INFO:    [16/08/2023 19:32:22] -> Generating Scan Map...
INFO:    [16/08/2023 19:32:22] -> Initializing Workpackages...
INFO:    [16/08/2023 19:32:22] -> Performing Basic Calibration...
INFO:    [16/08/2023 19:32:24] -> Calibration successful
INFO:    [16/08/2023 19:32:24] -> Identifying Calibration Peptides...
INFO:    [16/08/2023 19:32:24] -> Calibration successful
INFO:    [16/08/2023 19:32:24] -> Correcting Gradient Fine Structure...
INFO:    [16/08/2023 19:32:27] -> Initializing Pipeline...
INFO:    [16/08/2023 19:32:27] -> Preprocessing Run #1 of 12...
INFO:    [16/08/2023 19:32:27] -> Initialize Scoring...
INFO:    [16/08/2023 19:32:27] -> Extracting Ion Currents...
INFO:    [16/08/2023 19:32:54] -> Machine Learning...
INFO:    [16/08/2023 19:32:55] -> Pipeline executed in 27.49s - Current Experiment had 0 Warnings and 0 Errors.
INFO:    [16/08/2023 19:32:57] -> Calibration successful
INFO:    [16/08/2023 19:33:00] -> Initializing Pipeline...
INFO:    [16/08/2023 19:33:00] -> Preprocessing Run #1 of 12...
INFO:    [16/08/2023 19:33:00] -> Initialize Scoring...
INFO:    [16/08/2023 19:33:00] -> Extracting Ion Currents...
INFO:    [16/08/2023 19:33:26] -> Machine Learning...
INFO:    [16/08/2023 19:33:29] -> Pipeline executed in 28.77s - Current Experiment had 0 Warnings and 0 Errors.
INFO:    [16/08/2023 19:33:34] -> Calibration successful
INFO:    [16/08/2023 19:33:34] -> Initialize Scoring...
INFO:    [16/08/2023 19:33:34] -> Preprocessing Run #2 of 12...
INFO:    [16/08/2023 19:33:34] -> Searching DIA with Pulsar...
INFO:    [16/08/2023 19:33:34] -> Initializing Experiment...
INFO:    [16/08/2023 19:33:34] -> Loading Spectral Libraries...
INFO:    [16/08/2023 19:33:34] -> Initialize Scoring...
INFO:    [16/08/2023 19:33:34] -> Generating Scan Map...
INFO:    [16/08/2023 19:33:34] -> Initializing Workpackages...
INFO:    [16/08/2023 19:33:34] -> Performing Basic Calibration...
INFO:    [16/08/2023 19:33:36] -> Calibration successful
INFO:    [16/08/2023 19:33:36] -> Identifying Calibration Peptides...
INFO:    [16/08/2023 19:33:36] -> Calibration successful
INFO:    [16/08/2023 19:33:36] -> Correcting Gradient Fine Structure...
INFO:    [16/08/2023 19:33:40] -> Initializing Pipeline...
INFO:    [16/08/2023 19:33:40] -> Preprocessing Run #2 of 12...
INFO:    [16/08/2023 19:33:40] -> Initialize Scoring...
INFO:    [16/08/2023 19:33:40] -> Extracting Ion Currents...
INFO:    [16/08/2023 19:34:06] -> Machine Learning...
INFO:    [16/08/2023 19:34:07] -> Pipeline executed in 27.07s - Current Experiment had 0 Warnings and 0 Errors.
INFO:    [16/08/2023 19:34:09] -> Calibration successful
INFO:    [16/08/2023 19:34:13] -> Initializing Pipeline...
INFO:    [16/08/2023 19:34:13] -> Preprocessing Run #2 of 12...
INFO:    [16/08/2023 19:34:13] -> Initialize Scoring...
INFO:    [16/08/2023 19:34:13] -> Extracting Ion Currents...
INFO:    [16/08/2023 19:34:37] -> Machine Learning...
INFO:    [16/08/2023 19:34:41] -> Pipeline executed in 27.84s - Current Experiment had 0 Warnings and 0 Errors.
INFO:    [16/08/2023 19:34:48] -> Calibration successful
INFO:    [16/08/2023 19:34:48] -> Initialize Scoring...
INFO:    [16/08/2023 19:34:48] -> Preprocessing Run #3 of 12...
INFO:    [16/08/2023 19:34:48] -> Searching DIA with Pulsar...
INFO:    [16/08/2023 19:34:48] -> Initializing Experiment...
INFO:    [16/08/2023 19:34:48] -> Loading Spectral Libraries...
INFO:    [16/08/2023 19:34:48] -> Initialize Scoring...
INFO:    [16/08/2023 19:34:48] -> Generating Scan Map...
INFO:    [16/08/2023 19:34:48] -> Initializing Workpackages...
INFO:    [16/08/2023 19:34:48] -> Performing Basic Calibration...
INFO:    [16/08/2023 19:34:49] -> Calibration successful
INFO:    [16/08/2023 19:34:49] -> Identifying Calibration Peptides...
INFO:    [16/08/2023 19:34:49] -> Calibration successful
INFO:    [16/08/2023 19:34:49] -> Correcting Gradient Fine Structure...
INFO:    [16/08/2023 19:34:53] -> Initializing Pipeline...
INFO:    [16/08/2023 19:34:53] -> Preprocessing Run #3 of 12...
INFO:    [16/08/2023 19:34:53] -> Initialize Scoring...
INFO:    [16/08/2023 19:34:53] -> Extracting Ion Currents...
INFO:    [16/08/2023 19:35:19] -> Machine Learning...
INFO:    [16/08/2023 19:35:20] -> Pipeline executed in 27.08s - Current Experiment had 0 Warnings and 0 Errors.
INFO:    [16/08/2023 19:35:22] -> Calibration successful
INFO:    [16/08/2023 19:35:26] -> Initializing Pipeline...
INFO:    [16/08/2023 19:35:26] -> Preprocessing Run #3 of 12...
INFO:    [16/08/2023 19:35:26] -> Initialize Scoring...
INFO:    [16/08/2023 19:35:26] -> Extracting Ion Currents...
INFO:    [16/08/2023 19:35:50] -> Machine Learning...
INFO:    [16/08/2023 19:35:56] -> Pipeline executed in 30.02s - Current Experiment had 0 Warnings and 0 Errors.
INFO:    [16/08/2023 19:36:01] -> Calibration successful
INFO:    [16/08/2023 19:36:01] -> Initialize Scoring...
INFO:    [16/08/2023 19:36:01] -> Preprocessing Run #4 of 12...
INFO:    [16/08/2023 19:36:01] -> Searching DIA with Pulsar...
INFO:    [16/08/2023 19:36:01] -> Initializing Experiment...
INFO:    [16/08/2023 19:36:01] -> Loading Spectral Libraries...
INFO:    [16/08/2023 19:36:01] -> Initialize Scoring...
INFO:    [16/08/2023 19:36:01] -> Generating Scan Map...
INFO:    [16/08/2023 19:36:01] -> Initializing Workpackages...
INFO:    [16/08/2023 19:36:01] -> Performing Basic Calibration...
INFO:    [16/08/2023 19:36:03] -> Calibration successful
INFO:    [16/08/2023 19:36:03] -> Identifying Calibration Peptides...
INFO:    [16/08/2023 19:36:03] -> Calibration successful
INFO:    [16/08/2023 19:36:03] -> Correcting Gradient Fine Structure...
INFO:    [16/08/2023 19:36:07] -> Initializing Pipeline...
INFO:    [16/08/2023 19:36:07] -> Preprocessing Run #4 of 12...
INFO:    [16/08/2023 19:36:07] -> Initialize Scoring...
INFO:    [16/08/2023 19:36:07] -> Extracting Ion Currents...
INFO:    [16/08/2023 19:36:32] -> Machine Learning...
INFO:    [16/08/2023 19:36:34] -> Pipeline executed in 26.65s - Current Experiment had 0 Warnings and 0 Errors.
INFO:    [16/08/2023 19:36:35] -> Calibration successful
INFO:    [16/08/2023 19:36:39] -> Initializing Pipeline...
INFO:    [16/08/2023 19:36:39] -> Preprocessing Run #4 of 12...
INFO:    [16/08/2023 19:36:39] -> Initialize Scoring...
INFO:    [16/08/2023 19:36:39] -> Extracting Ion Currents...
INFO:    [16/08/2023 19:37:10] -> Machine Learning...
INFO:    [16/08/2023 19:37:14] -> Pipeline executed in 35s - Current Experiment had 0 Warnings and 0 Errors.
INFO:    [16/08/2023 19:37:18] -> Calibration successful
INFO:    [16/08/2023 19:37:18] -> Initialize Scoring...
INFO:    [16/08/2023 19:37:18] -> Preprocessing Run #5 of 12...
INFO:    [16/08/2023 19:37:18] -> Searching DIA with Pulsar...
INFO:    [16/08/2023 19:37:18] -> Initializing Experiment...
INFO:    [16/08/2023 19:37:18] -> Loading Spectral Libraries...
INFO:    [16/08/2023 19:37:18] -> Initialize Scoring...
INFO:    [16/08/2023 19:37:18] -> Generating Scan Map...
INFO:    [16/08/2023 19:37:18] -> Initializing Workpackages...
INFO:    [16/08/2023 19:37:18] -> Performing Basic Calibration...
INFO:    [16/08/2023 19:37:20] -> Calibration successful
INFO:    [16/08/2023 19:37:20] -> Identifying Calibration Peptides...
INFO:    [16/08/2023 19:37:20] -> Calibration successful
INFO:    [16/08/2023 19:37:20] -> Correcting Gradient Fine Structure...
INFO:    [16/08/2023 19:37:24] -> Initializing Pipeline...
INFO:    [16/08/2023 19:37:24] -> Preprocessing Run #5 of 12...
INFO:    [16/08/2023 19:37:24] -> Initialize Scoring...
INFO:    [16/08/2023 19:37:24] -> Extracting Ion Currents...
INFO:    [16/08/2023 19:37:51] -> Machine Learning...
INFO:    [16/08/2023 19:37:52] -> Pipeline executed in 28.68s - Current Experiment had 0 Warnings and 0 Errors.
INFO:    [16/08/2023 19:37:54] -> Calibration successful
INFO:    [16/08/2023 19:37:58] -> Initializing Pipeline...
INFO:    [16/08/2023 19:37:58] -> Preprocessing Run #5 of 12...
INFO:    [16/08/2023 19:37:58] -> Initialize Scoring...
INFO:    [16/08/2023 19:37:58] -> Extracting Ion Currents...
INFO:    [16/08/2023 19:38:24] -> Machine Learning...
INFO:    [16/08/2023 19:38:28] -> Pipeline executed in 29.82s - Current Experiment had 0 Warnings and 0 Errors.
INFO:    [16/08/2023 19:38:32] -> Calibration successful
INFO:    [16/08/2023 19:38:32] -> Initialize Scoring...
INFO:    [16/08/2023 19:38:32] -> Preprocessing Run #6 of 12...
INFO:    [16/08/2023 19:38:32] -> Searching DIA with Pulsar...
INFO:    [16/08/2023 19:38:32] -> Initializing Experiment...
INFO:    [16/08/2023 19:38:32] -> Loading Spectral Libraries...
INFO:    [16/08/2023 19:38:32] -> Initialize Scoring...
INFO:    [16/08/2023 19:38:32] -> Generating Scan Map...
INFO:    [16/08/2023 19:38:32] -> Initializing Workpackages...
INFO:    [16/08/2023 19:38:32] -> Performing Basic Calibration...
INFO:    [16/08/2023 19:38:34] -> Calibration successful
INFO:    [16/08/2023 19:38:34] -> Identifying Calibration Peptides...
INFO:    [16/08/2023 19:38:34] -> Calibration successful
INFO:    [16/08/2023 19:38:34] -> Correcting Gradient Fine Structure...
INFO:    [16/08/2023 19:38:38] -> Initializing Pipeline...
INFO:    [16/08/2023 19:38:38] -> Preprocessing Run #6 of 12...
INFO:    [16/08/2023 19:38:38] -> Initialize Scoring...
INFO:    [16/08/2023 19:38:38] -> Extracting Ion Currents...
INFO:    [16/08/2023 19:39:02] -> Machine Learning...
INFO:    [16/08/2023 19:39:06] -> Pipeline executed in 28.2s - Current Experiment had 0 Warnings and 0 Errors.
INFO:    [16/08/2023 19:39:07] -> Calibration successful
INFO:    [16/08/2023 19:39:11] -> Initializing Pipeline...
INFO:    [16/08/2023 19:39:11] -> Preprocessing Run #6 of 12...
INFO:    [16/08/2023 19:39:11] -> Initialize Scoring...
INFO:    [16/08/2023 19:39:11] -> Extracting Ion Currents...
INFO:    [16/08/2023 19:39:37] -> Machine Learning...
INFO:    [16/08/2023 19:39:41] -> Pipeline executed in 29.6s - Current Experiment had 0 Warnings and 0 Errors.
INFO:    [16/08/2023 19:39:45] -> Calibration successful
INFO:    [16/08/2023 19:39:45] -> Initialize Scoring...
INFO:    [16/08/2023 19:39:45] -> Preprocessing Run #7 of 12...
INFO:    [16/08/2023 19:39:45] -> Searching DIA with Pulsar...
INFO:    [16/08/2023 19:39:45] -> Initializing Experiment...
INFO:    [16/08/2023 19:39:45] -> Loading Spectral Libraries...
INFO:    [16/08/2023 19:39:45] -> Initialize Scoring...
INFO:    [16/08/2023 19:39:45] -> Generating Scan Map...
INFO:    [16/08/2023 19:39:45] -> Initializing Workpackages...
INFO:    [16/08/2023 19:39:45] -> Performing Basic Calibration...
INFO:    [16/08/2023 19:39:47] -> Calibration successful
INFO:    [16/08/2023 19:39:47] -> Identifying Calibration Peptides...
INFO:    [16/08/2023 19:39:47] -> Calibration successful
INFO:    [16/08/2023 19:39:47] -> Correcting Gradient Fine Structure...
INFO:    [16/08/2023 19:39:51] -> Initializing Pipeline...
INFO:    [16/08/2023 19:39:51] -> Preprocessing Run #7 of 12...
INFO:    [16/08/2023 19:39:51] -> Initialize Scoring...
INFO:    [16/08/2023 19:39:51] -> Extracting Ion Currents...
INFO:    [16/08/2023 19:40:16] -> Machine Learning...
INFO:    [16/08/2023 19:40:18] -> Pipeline executed in 26.98s - Current Experiment had 0 Warnings and 0 Errors.
INFO:    [16/08/2023 19:40:19] -> Calibration successful
INFO:    [16/08/2023 19:40:23] -> Initializing Pipeline...
INFO:    [16/08/2023 19:40:23] -> Preprocessing Run #7 of 12...
INFO:    [16/08/2023 19:40:23] -> Initialize Scoring...
INFO:    [16/08/2023 19:40:23] -> Extracting Ion Currents...
INFO:    [16/08/2023 19:40:50] -> Machine Learning...
INFO:    [16/08/2023 19:40:54] -> Pipeline executed in 30.58s - Current Experiment had 0 Warnings and 0 Errors.
INFO:    [16/08/2023 19:40:58] -> Calibration successful
INFO:    [16/08/2023 19:40:58] -> Initialize Scoring...
INFO:    [16/08/2023 19:40:58] -> Preprocessing Run #8 of 12...
INFO:    [16/08/2023 19:40:58] -> Searching DIA with Pulsar...
INFO:    [16/08/2023 19:40:58] -> Initializing Experiment...
INFO:    [16/08/2023 19:40:58] -> Loading Spectral Libraries...
INFO:    [16/08/2023 19:40:58] -> Initialize Scoring...
INFO:    [16/08/2023 19:40:58] -> Generating Scan Map...
INFO:    [16/08/2023 19:40:58] -> Initializing Workpackages...
INFO:    [16/08/2023 19:40:58] -> Performing Basic Calibration...
INFO:    [16/08/2023 19:41:00] -> Calibration successful
INFO:    [16/08/2023 19:41:00] -> Identifying Calibration Peptides...
INFO:    [16/08/2023 19:41:00] -> Calibration successful
INFO:    [16/08/2023 19:41:00] -> Correcting Gradient Fine Structure...
INFO:    [16/08/2023 19:41:04] -> Initializing Pipeline...
INFO:    [16/08/2023 19:41:04] -> Preprocessing Run #8 of 12...
INFO:    [16/08/2023 19:41:04] -> Initialize Scoring...
INFO:    [16/08/2023 19:41:04] -> Extracting Ion Currents...
INFO:    [16/08/2023 19:41:31] -> Machine Learning...
INFO:    [16/08/2023 19:41:33] -> Pipeline executed in 28.63s - Current Experiment had 0 Warnings and 0 Errors.
INFO:    [16/08/2023 19:41:35] -> Calibration successful
INFO:    [16/08/2023 19:41:39] -> Initializing Pipeline...
INFO:    [16/08/2023 19:41:39] -> Preprocessing Run #8 of 12...
INFO:    [16/08/2023 19:41:39] -> Initialize Scoring...
INFO:    [16/08/2023 19:41:39] -> Extracting Ion Currents...
INFO:    [16/08/2023 19:42:06] -> Machine Learning...
INFO:    [16/08/2023 19:42:09] -> Pipeline executed in 30s - Current Experiment had 0 Warnings and 0 Errors.
INFO:    [16/08/2023 19:42:14] -> Calibration successful
INFO:    [16/08/2023 19:42:14] -> Initialize Scoring...
INFO:    [16/08/2023 19:42:14] -> Preprocessing Run #9 of 12...
INFO:    [16/08/2023 19:42:14] -> Searching DIA with Pulsar...
INFO:    [16/08/2023 19:42:14] -> Initializing Experiment...
INFO:    [16/08/2023 19:42:14] -> Loading Spectral Libraries...
INFO:    [16/08/2023 19:42:14] -> Initialize Scoring...
INFO:    [16/08/2023 19:42:14] -> Generating Scan Map...
INFO:    [16/08/2023 19:42:14] -> Initializing Workpackages...
INFO:    [16/08/2023 19:42:14] -> Performing Basic Calibration...
INFO:    [16/08/2023 19:42:16] -> Calibration successful
INFO:    [16/08/2023 19:42:16] -> Identifying Calibration Peptides...
INFO:    [16/08/2023 19:42:16] -> Calibration successful
INFO:    [16/08/2023 19:42:16] -> Correcting Gradient Fine Structure...
INFO:    [16/08/2023 19:42:20] -> Initializing Pipeline...
INFO:    [16/08/2023 19:42:20] -> Preprocessing Run #9 of 12...
INFO:    [16/08/2023 19:42:20] -> Initialize Scoring...
INFO:    [16/08/2023 19:42:20] -> Extracting Ion Currents...
INFO:    [16/08/2023 19:42:47] -> Machine Learning...
INFO:    [16/08/2023 19:42:49] -> Pipeline executed in 29.13s - Current Experiment had 0 Warnings and 0 Errors.
INFO:    [16/08/2023 19:42:50] -> Calibration successful
INFO:    [16/08/2023 19:42:54] -> Initializing Pipeline...
INFO:    [16/08/2023 19:42:54] -> Preprocessing Run #9 of 12...
INFO:    [16/08/2023 19:42:54] -> Initialize Scoring...
INFO:    [16/08/2023 19:42:54] -> Extracting Ion Currents...
INFO:    [16/08/2023 19:43:21] -> Machine Learning...
INFO:    [16/08/2023 19:43:25] -> Pipeline executed in 30.29s - Current Experiment had 0 Warnings and 0 Errors.
INFO:    [16/08/2023 19:43:30] -> Calibration successful
INFO:    [16/08/2023 19:43:30] -> Initialize Scoring...
INFO:    [16/08/2023 19:43:30] -> Preprocessing Run #10 of 12...
INFO:    [16/08/2023 19:43:30] -> Searching DIA with Pulsar...
INFO:    [16/08/2023 19:43:30] -> Initializing Experiment...
INFO:    [16/08/2023 19:43:30] -> Loading Spectral Libraries...
INFO:    [16/08/2023 19:43:30] -> Initialize Scoring...
INFO:    [16/08/2023 19:43:30] -> Generating Scan Map...
INFO:    [16/08/2023 19:43:30] -> Initializing Workpackages...
INFO:    [16/08/2023 19:43:30] -> Performing Basic Calibration...
INFO:    [16/08/2023 19:43:31] -> Calibration successful
INFO:    [16/08/2023 19:43:31] -> Identifying Calibration Peptides...
INFO:    [16/08/2023 19:43:31] -> Calibration successful
INFO:    [16/08/2023 19:43:31] -> Correcting Gradient Fine Structure...
INFO:    [16/08/2023 19:43:35] -> Initializing Pipeline...
INFO:    [16/08/2023 19:43:35] -> Preprocessing Run #10 of 12...
INFO:    [16/08/2023 19:43:35] -> Initialize Scoring...
INFO:    [16/08/2023 19:43:35] -> Extracting Ion Currents...
INFO:    [16/08/2023 19:44:02] -> Machine Learning...
INFO:    [16/08/2023 19:44:05] -> Pipeline executed in 30.38s - Current Experiment had 0 Warnings and 0 Errors.
INFO:    [16/08/2023 19:44:07] -> Calibration successful
INFO:    [16/08/2023 19:44:11] -> Initializing Pipeline...
INFO:    [16/08/2023 19:44:11] -> Preprocessing Run #10 of 12...
INFO:    [16/08/2023 19:44:11] -> Initialize Scoring...
INFO:    [16/08/2023 19:44:11] -> Extracting Ion Currents...
INFO:    [16/08/2023 19:44:36] -> Machine Learning...
INFO:    [16/08/2023 19:44:41] -> Pipeline executed in 29.81s - Current Experiment had 0 Warnings and 0 Errors.
INFO:    [16/08/2023 19:44:45] -> Calibration successful
INFO:    [16/08/2023 19:44:45] -> Initialize Scoring...
INFO:    [16/08/2023 19:44:45] -> Preprocessing Run #11 of 12...
INFO:    [16/08/2023 19:44:45] -> Searching DIA with Pulsar...
INFO:    [16/08/2023 19:44:45] -> Initializing Experiment...
INFO:    [16/08/2023 19:44:45] -> Loading Spectral Libraries...
INFO:    [16/08/2023 19:44:45] -> Initialize Scoring...
INFO:    [16/08/2023 19:44:45] -> Generating Scan Map...
INFO:    [16/08/2023 19:44:45] -> Initializing Workpackages...
INFO:    [16/08/2023 19:44:45] -> Performing Basic Calibration...
INFO:    [16/08/2023 19:44:47] -> Calibration successful
INFO:    [16/08/2023 19:44:47] -> Identifying Calibration Peptides...
INFO:    [16/08/2023 19:44:47] -> Calibration successful
INFO:    [16/08/2023 19:44:47] -> Correcting Gradient Fine Structure...
INFO:    [16/08/2023 19:44:50] -> Initializing Pipeline...
INFO:    [16/08/2023 19:44:50] -> Preprocessing Run #11 of 12...
INFO:    [16/08/2023 19:44:50] -> Initialize Scoring...
INFO:    [16/08/2023 19:44:50] -> Extracting Ion Currents...
INFO:    [16/08/2023 19:45:17] -> Machine Learning...
INFO:    [16/08/2023 19:45:19] -> Pipeline executed in 28.03s - Current Experiment had 0 Warnings and 0 Errors.
INFO:    [16/08/2023 19:45:20] -> Calibration successful
INFO:    [16/08/2023 19:45:24] -> Initializing Pipeline...
INFO:    [16/08/2023 19:45:24] -> Preprocessing Run #11 of 12...
INFO:    [16/08/2023 19:45:24] -> Initialize Scoring...
INFO:    [16/08/2023 19:45:24] -> Extracting Ion Currents...
INFO:    [16/08/2023 19:45:52] -> Machine Learning...
INFO:    [16/08/2023 19:45:55] -> Pipeline executed in 31.36s - Current Experiment had 0 Warnings and 0 Errors.
INFO:    [16/08/2023 19:46:00] -> Calibration successful
INFO:    [16/08/2023 19:46:00] -> Initialize Scoring...
INFO:    [16/08/2023 19:46:00] -> Preprocessing Run #12 of 12...
INFO:    [16/08/2023 19:46:00] -> Searching DIA with Pulsar...
INFO:    [16/08/2023 19:46:00] -> Initializing Experiment...
INFO:    [16/08/2023 19:46:00] -> Loading Spectral Libraries...
INFO:    [16/08/2023 19:46:00] -> Initialize Scoring...
INFO:    [16/08/2023 19:46:00] -> Generating Scan Map...
INFO:    [16/08/2023 19:46:00] -> Initializing Workpackages...
INFO:    [16/08/2023 19:46:00] -> Performing Basic Calibration...
INFO:    [16/08/2023 19:46:01] -> Calibration successful
INFO:    [16/08/2023 19:46:01] -> Identifying Calibration Peptides...
INFO:    [16/08/2023 19:46:01] -> Calibration successful
INFO:    [16/08/2023 19:46:01] -> Correcting Gradient Fine Structure...
INFO:    [16/08/2023 19:46:05] -> Initializing Pipeline...
INFO:    [16/08/2023 19:46:05] -> Preprocessing Run #12 of 12...
INFO:    [16/08/2023 19:46:05] -> Initialize Scoring...
INFO:    [16/08/2023 19:46:05] -> Extracting Ion Currents...
INFO:    [16/08/2023 19:46:29] -> Machine Learning...
INFO:    [16/08/2023 19:46:30] -> Pipeline executed in 25.58s - Current Experiment had 0 Warnings and 0 Errors.
INFO:    [16/08/2023 19:46:32] -> Calibration successful
INFO:    [16/08/2023 19:46:36] -> Initializing Pipeline...
INFO:    [16/08/2023 19:46:36] -> Preprocessing Run #12 of 12...
INFO:    [16/08/2023 19:46:36] -> Initialize Scoring...
INFO:    [16/08/2023 19:46:36] -> Extracting Ion Currents...
INFO:    [16/08/2023 19:47:00] -> Machine Learning...
INFO:    [16/08/2023 19:47:05] -> Pipeline executed in 28.94s - Current Experiment had 0 Warnings and 0 Errors.
INFO:    [16/08/2023 19:47:10] -> Calibration successful
INFO:    [16/08/2023 19:47:10] -> Initialize Scoring...
INFO:    [16/08/2023 19:47:10] -> Initializing QC...
INFO:    [16/08/2023 19:47:10] -> Determining Calibration Parameter...
INFO:    [16/08/2023 19:47:10] -> Assigning ML Features...
INFO:    [16/08/2023 19:47:10] -> Generating Decoys...
INFO:    [16/08/2023 19:47:13] -> Extracting Ion Currents...
INFO:    [16/08/2023 19:48:09] -> Releasing Raw Files...
INFO:    [16/08/2023 19:48:09] -> Machine Learning...
INFO:    [16/08/2023 19:48:28] -> Initializing HTRMS...
INFO:    [16/08/2023 19:48:28] -> Releasing Run Resources...
INFO:    [16/08/2023 19:48:29] -> Calculating Qvalues...
INFO:    [16/08/2023 19:48:29] -> Unique precursors: 41,069 of 46,673 | modified peptides: 38,178 of 43,134 | peptides: 36,418 of 40,953 |  protein groups: 4,269 (Qvalue <= 0.01) [20230809_AST1_EVO5_ZY_Hela_SCP_EvoCHIP_1Cell_40SPD_4Th6ms_01.raw]
INFO:    [16/08/2023 19:48:29] -> Calibration successful
INFO:    [16/08/2023 19:48:29] -> Collapsing Search Tree...
INFO:    [16/08/2023 19:48:29] -> Processed in 1.33m
INFO:    [16/08/2023 19:48:29] -> Initializing QC...
INFO:    [16/08/2023 19:48:29] -> Determining Calibration Parameter...
INFO:    [16/08/2023 19:48:29] -> Assigning ML Features...
INFO:    [16/08/2023 19:48:29] -> Generating Decoys...
INFO:    [16/08/2023 19:48:30] -> Extracting Ion Currents...
INFO:    [16/08/2023 19:49:23] -> Releasing Raw Files...
INFO:    [16/08/2023 19:49:23] -> Machine Learning...
INFO:    [16/08/2023 19:49:43] -> Initializing HTRMS...
INFO:    [16/08/2023 19:49:43] -> Releasing Run Resources...
INFO:    [16/08/2023 19:49:44] -> Calculating Qvalues...
INFO:    [16/08/2023 19:49:44] -> Unique precursors: 43,147 of 46,673 | modified peptides: 39,976 of 43,134 | peptides: 38,000 of 40,953 |  protein groups: 4,380 (Qvalue <= 0.01) [20230809_AST1_EVO5_ZY_Hela_SCP_EvoCHIP_1Cell_40SPD_4Th6ms_02.raw]
INFO:    [16/08/2023 19:49:44] -> Calibration successful
INFO:    [16/08/2023 19:49:44] -> Collapsing Search Tree...
INFO:    [16/08/2023 19:49:44] -> Processed in 1.25m
INFO:    [16/08/2023 19:49:45] -> Initializing QC...
INFO:    [16/08/2023 19:49:45] -> Determining Calibration Parameter...
INFO:    [16/08/2023 19:49:45] -> Assigning ML Features...
INFO:    [16/08/2023 19:49:45] -> Generating Decoys...
INFO:    [16/08/2023 19:49:45] -> Extracting Ion Currents...
INFO:    [16/08/2023 19:50:35] -> Releasing Raw Files...
INFO:    [16/08/2023 19:50:35] -> Machine Learning...
INFO:    [16/08/2023 19:50:58] -> Initializing HTRMS...
INFO:    [16/08/2023 19:50:58] -> Releasing Run Resources...
INFO:    [16/08/2023 19:50:59] -> Calculating Qvalues...
INFO:    [16/08/2023 19:50:59] -> Unique precursors: 40,574 of 46,673 | modified peptides: 37,631 of 43,134 | peptides: 35,839 of 40,953 |  protein groups: 4,281 (Qvalue <= 0.01) [20230809_AST1_EVO5_ZY_Hela_SCP_EvoCHIP_1Cell_40SPD_4Th6ms_03.raw]
INFO:    [16/08/2023 19:50:59] -> Calibration successful
INFO:    [16/08/2023 19:50:59] -> Collapsing Search Tree...
INFO:    [16/08/2023 19:50:59] -> Processed in 1.24m
INFO:    [16/08/2023 19:50:59] -> Initializing QC...
INFO:    [16/08/2023 19:50:59] -> Determining Calibration Parameter...
INFO:    [16/08/2023 19:50:59] -> Assigning ML Features...
INFO:    [16/08/2023 19:50:59] -> Generating Decoys...
INFO:    [16/08/2023 19:50:59] -> Extracting Ion Currents...
INFO:    [16/08/2023 19:51:52] -> Releasing Raw Files...
INFO:    [16/08/2023 19:51:52] -> Machine Learning...
INFO:    [16/08/2023 19:52:14] -> Initializing HTRMS...
INFO:    [16/08/2023 19:52:14] -> Releasing Run Resources...
INFO:    [16/08/2023 19:52:14] -> Calculating Qvalues...
INFO:    [16/08/2023 19:52:15] -> Unique precursors: 36,623 of 46,673 | modified peptides: 34,069 of 43,134 | peptides: 32,548 of 40,953 |  protein groups: 4,125 (Qvalue <= 0.01) [20230809_AST1_EVO5_ZY_Hela_SCP_EvoCHIP_1Cell_40SPD_4Th6ms_04.raw]
INFO:    [16/08/2023 19:52:15] -> Calibration successful
INFO:    [16/08/2023 19:52:15] -> Collapsing Search Tree...
INFO:    [16/08/2023 19:52:15] -> Processed in 1.26m
INFO:    [16/08/2023 19:52:15] -> Initializing QC...
INFO:    [16/08/2023 19:52:15] -> Determining Calibration Parameter...
INFO:    [16/08/2023 19:52:15] -> Assigning ML Features...
INFO:    [16/08/2023 19:52:15] -> Generating Decoys...
INFO:    [16/08/2023 19:52:15] -> Extracting Ion Currents...
INFO:    [16/08/2023 19:53:08] -> Releasing Raw Files...
INFO:    [16/08/2023 19:53:08] -> Machine Learning...
INFO:    [16/08/2023 19:53:31] -> Initializing HTRMS...
INFO:    [16/08/2023 19:53:31] -> Releasing Run Resources...
INFO:    [16/08/2023 19:53:32] -> Calculating Qvalues...
INFO:    [16/08/2023 19:53:32] -> Unique precursors: 30,366 of 46,673 | modified peptides: 28,343 of 43,134 | peptides: 27,006 of 40,953 |  protein groups: 3,747 (Qvalue <= 0.01) [20230809_AST1_EVO5_ZY_Hela_SCP_EvoCHIP_1Cell_40SPD_4Th6ms_05.raw]
INFO:    [16/08/2023 19:53:32] -> Calibration successful
INFO:    [16/08/2023 19:53:32] -> Collapsing Search Tree...
INFO:    [16/08/2023 19:53:32] -> Processed in 1.29m
INFO:    [16/08/2023 19:53:32] -> Initializing QC...
INFO:    [16/08/2023 19:53:32] -> Determining Calibration Parameter...
INFO:    [16/08/2023 19:53:32] -> Assigning ML Features...
INFO:    [16/08/2023 19:53:32] -> Generating Decoys...
INFO:    [16/08/2023 19:53:32] -> Extracting Ion Currents...
INFO:    [16/08/2023 19:54:24] -> Releasing Raw Files...
INFO:    [16/08/2023 19:54:24] -> Machine Learning...
INFO:    [16/08/2023 19:54:48] -> Initializing HTRMS...
INFO:    [16/08/2023 19:54:48] -> Releasing Run Resources...
INFO:    [16/08/2023 19:54:48] -> Calculating Qvalues...
INFO:    [16/08/2023 19:54:49] -> Unique precursors: 37,389 of 46,673 | modified peptides: 34,664 of 43,134 | peptides: 32,913 of 40,953 |  protein groups: 4,167 (Qvalue <= 0.01) [20230809_AST1_EVO5_ZY_Hela_SCP_EvoCHIP_1Cell_40SPD_4Th6ms_06.raw]
INFO:    [16/08/2023 19:54:49] -> Calibration successful
INFO:    [16/08/2023 19:54:49] -> Collapsing Search Tree...
INFO:    [16/08/2023 19:54:49] -> Processed in 1.28m
INFO:    [16/08/2023 19:54:49] -> Initializing QC...
INFO:    [16/08/2023 19:54:49] -> Determining Calibration Parameter...
INFO:    [16/08/2023 19:54:49] -> Assigning ML Features...
INFO:    [16/08/2023 19:54:49] -> Generating Decoys...
INFO:    [16/08/2023 19:54:49] -> Extracting Ion Currents...
INFO:    [16/08/2023 19:55:41] -> Releasing Raw Files...
INFO:    [16/08/2023 19:55:41] -> Machine Learning...
INFO:    [16/08/2023 19:56:03] -> Initializing HTRMS...
INFO:    [16/08/2023 19:56:03] -> Releasing Run Resources...
INFO:    [16/08/2023 19:56:04] -> Calculating Qvalues...
INFO:    [16/08/2023 19:56:04] -> Unique precursors: 37,139 of 46,673 | modified peptides: 34,548 of 43,134 | peptides: 33,044 of 40,953 |  protein groups: 4,130 (Qvalue <= 0.01) [20230809_AST1_EVO5_ZY_Hela_SCP_EvoCHIP_1Cell_40SPD_4Th6ms_07.raw]
INFO:    [16/08/2023 19:56:04] -> Calibration successful
INFO:    [16/08/2023 19:56:04] -> Collapsing Search Tree...
INFO:    [16/08/2023 19:56:04] -> Processed in 1.25m
INFO:    [16/08/2023 19:56:04] -> Initializing QC...
INFO:    [16/08/2023 19:56:04] -> Determining Calibration Parameter...
INFO:    [16/08/2023 19:56:04] -> Assigning ML Features...
INFO:    [16/08/2023 19:56:04] -> Generating Decoys...
INFO:    [16/08/2023 19:56:04] -> Extracting Ion Currents...
INFO:    [16/08/2023 19:57:00] -> Releasing Raw Files...
INFO:    [16/08/2023 19:57:00] -> Machine Learning...
INFO:    [16/08/2023 19:57:24] -> Initializing HTRMS...
INFO:    [16/08/2023 19:57:24] -> Releasing Run Resources...
INFO:    [16/08/2023 19:57:25] -> Calculating Qvalues...
INFO:    [16/08/2023 19:57:25] -> Unique precursors: 37,972 of 46,673 | modified peptides: 35,175 of 43,134 | peptides: 33,390 of 40,953 |  protein groups: 4,144 (Qvalue <= 0.01) [20230809_AST1_EVO5_ZY_Hela_SCP_EvoCHIP_1Cell_40SPD_4Th6ms_08.raw]
INFO:    [16/08/2023 19:57:25] -> Calibration successful
INFO:    [16/08/2023 19:57:25] -> Collapsing Search Tree...
INFO:    [16/08/2023 19:57:25] -> Processed in 1.35m
INFO:    [16/08/2023 19:57:25] -> Initializing QC...
INFO:    [16/08/2023 19:57:25] -> Determining Calibration Parameter...
INFO:    [16/08/2023 19:57:25] -> Assigning ML Features...
INFO:    [16/08/2023 19:57:25] -> Generating Decoys...
INFO:    [16/08/2023 19:57:26] -> Extracting Ion Currents...
INFO:    [16/08/2023 19:58:17] -> Releasing Raw Files...
INFO:    [16/08/2023 19:58:17] -> Machine Learning...
INFO:    [16/08/2023 19:58:37] -> Initializing HTRMS...
INFO:    [16/08/2023 19:58:37] -> Releasing Run Resources...
INFO:    [16/08/2023 19:58:37] -> Calculating Qvalues...
INFO:    [16/08/2023 19:58:38] -> Unique precursors: 38,154 of 46,673 | modified peptides: 35,456 of 43,134 | peptides: 33,829 of 40,953 |  protein groups: 4,165 (Qvalue <= 0.01) [20230809_AST1_EVO5_ZY_Hela_SCP_EvoCHIP_1Cell_40SPD_4Th6ms_09.raw]
INFO:    [16/08/2023 19:58:38] -> Calibration successful
INFO:    [16/08/2023 19:58:38] -> Collapsing Search Tree...
INFO:    [16/08/2023 19:58:38] -> Processed in 1.21m
INFO:    [16/08/2023 19:58:38] -> Initializing QC...
INFO:    [16/08/2023 19:58:38] -> Determining Calibration Parameter...
INFO:    [16/08/2023 19:58:38] -> Assigning ML Features...
INFO:    [16/08/2023 19:58:38] -> Generating Decoys...
INFO:    [16/08/2023 19:58:38] -> Extracting Ion Currents...
INFO:    [16/08/2023 19:59:31] -> Releasing Raw Files...
INFO:    [16/08/2023 19:59:31] -> Machine Learning...
INFO:    [16/08/2023 19:59:53] -> Initializing HTRMS...
INFO:    [16/08/2023 19:59:53] -> Releasing Run Resources...
INFO:    [16/08/2023 19:59:54] -> Calculating Qvalues...
INFO:    [16/08/2023 19:59:54] -> Unique precursors: 37,553 of 46,673 | modified peptides: 34,998 of 43,134 | peptides: 33,652 of 40,953 |  protein groups: 4,128 (Qvalue <= 0.01) [20230809_AST1_EVO5_ZY_Hela_SCP_EvoCHIP_1Cell_40SPD_4Th6ms_10.raw]
INFO:    [16/08/2023 19:59:54] -> Calibration successful
INFO:    [16/08/2023 19:59:54] -> Collapsing Search Tree...
INFO:    [16/08/2023 19:59:54] -> Processed in 1.27m
INFO:    [16/08/2023 19:59:54] -> Initializing QC...
INFO:    [16/08/2023 19:59:54] -> Determining Calibration Parameter...
INFO:    [16/08/2023 19:59:54] -> Assigning ML Features...
INFO:    [16/08/2023 19:59:54] -> Generating Decoys...
INFO:    [16/08/2023 19:59:55] -> Extracting Ion Currents...
INFO:    [16/08/2023 20:00:47] -> Releasing Raw Files...
INFO:    [16/08/2023 20:00:47] -> Machine Learning...
INFO:    [16/08/2023 20:01:09] -> Initializing HTRMS...
INFO:    [16/08/2023 20:01:09] -> Releasing Run Resources...
INFO:    [16/08/2023 20:01:10] -> Calculating Qvalues...
INFO:    [16/08/2023 20:01:10] -> Unique precursors: 36,399 of 46,673 | modified peptides: 34,005 of 43,134 | peptides: 32,826 of 40,953 |  protein groups: 4,079 (Qvalue <= 0.01) [20230809_AST1_EVO5_ZY_Hela_SCP_EvoCHIP_1Cell_40SPD_4Th6ms_11.raw]
INFO:    [16/08/2023 20:01:10] -> Calibration successful
INFO:    [16/08/2023 20:01:10] -> Collapsing Search Tree...
INFO:    [16/08/2023 20:01:10] -> Processed in 1.27m
INFO:    [16/08/2023 20:01:10] -> Initializing QC...
INFO:    [16/08/2023 20:01:10] -> Determining Calibration Parameter...
INFO:    [16/08/2023 20:01:11] -> Assigning ML Features...
INFO:    [16/08/2023 20:01:11] -> Generating Decoys...
INFO:    [16/08/2023 20:01:11] -> Extracting Ion Currents...
INFO:    [16/08/2023 20:02:03] -> Releasing Raw Files...
INFO:    [16/08/2023 20:02:03] -> Machine Learning...
INFO:    [16/08/2023 20:02:24] -> Initializing HTRMS...
INFO:    [16/08/2023 20:02:24] -> Releasing Run Resources...
INFO:    [16/08/2023 20:02:25] -> Calculating Qvalues...
INFO:    [16/08/2023 20:02:25] -> Unique precursors: 38,879 of 46,673 | modified peptides: 36,242 of 43,134 | peptides: 34,866 of 40,953 |  protein groups: 4,121 (Qvalue <= 0.01) [20230809_AST1_EVO5_ZY_Hela_SCP_EvoCHIP_1Cell_40SPD_4Th6ms_12.raw]
INFO:    [16/08/2023 20:02:25] -> Calibration successful
INFO:    [16/08/2023 20:02:25] -> Collapsing Search Tree...
INFO:    [16/08/2023 20:02:25] -> Processed in 1.25m
INFO:    [16/08/2023 20:02:25] -> Normalizing Cscores...
INFO:    [16/08/2023 20:02:26] -> Initializing Protein Groups...
INFO:    [16/08/2023 20:02:38] -> Correcting Interferences...
INFO:    [16/08/2023 20:03:12] -> Calculating Global CVs
INFO:    [16/08/2023 20:03:13] -> Calculating Precursor Quantities...
INFO:    [16/08/2023 20:03:13] -> Normalizing Quantification...
INFO:    [16/08/2023 20:03:13] -> Cross-run normalization disabled!
INFO:    [16/08/2023 20:03:13] -> Calculating Global CVs
INFO:    [16/08/2023 20:03:13] -> Calculating Condition CVs
INFO:    [16/08/2023 20:03:15] -> Excluding Library Duplicates...
INFO:    [16/08/2023 20:03:15] -> Calculating Global CVs
INFO:    [16/08/2023 20:03:15] -> Building Protein Groups...
INFO:    [16/08/2023 20:03:25] -> Calculating Run-Wise Protein Group FDR...
INFO:    [16/08/2023 20:03:27] -> Annotating Protein Single Hits...
INFO:    [16/08/2023 20:03:28] -> Calculating Global CVs
INFO:    [16/08/2023 20:03:28] -> Updating Identification Counts...
INFO:    [16/08/2023 20:03:29] -> Resetting existing imputation...
INFO:    [16/08/2023 20:03:30] -> Calculating Protein Quantities...
INFO:    [16/08/2023 20:03:30] -> Calculating Protein Quantities...
INFO:    [16/08/2023 20:03:30] -> Calculating MaxLFQ Protein Quantities...
INFO:    [16/08/2023 20:03:39] -> Collapsing PTM-Locations...
INFO:    [16/08/2023 20:03:39] -> Creating Protein Map...
INFO:    [16/08/2023 20:03:39] -> Compiling Run Summary Information...
INFO:    [16/08/2023 20:03:39] -> Running Post Analysis Processes...
INFO:    [16/08/2023 20:03:53] -> Saving Qc Data...
INFO:    [16/08/2023 20:03:54] -> Generating Output
INFO:    [16/08/2023 20:03:54] -> Generating Experiment Report
INFO:    [16/08/2023 20:04:48] -> SCP_EvoCHIP_HeLa_1Cell_4Th_Report_BGS Factory Report (Normal).tsv
INFO:    [16/08/2023 20:04:48] -> Generating RT Recalibration Report
INFO:    [16/08/2023 20:04:48] -> 20230809_AST1_EVO5_ZY_Hela_SCP_EvoCHIP_1Cell_40SPD_4Th6ms_01.raw_01_iRTCalibration.tsv
INFO:    [16/08/2023 20:04:48] -> 20230809_AST1_EVO5_ZY_Hela_SCP_EvoCHIP_1Cell_40SPD_4Th6ms_02.raw_02_iRTCalibration.tsv
INFO:    [16/08/2023 20:04:48] -> 20230809_AST1_EVO5_ZY_Hela_SCP_EvoCHIP_1Cell_40SPD_4Th6ms_03.raw_03_iRTCalibration.tsv
INFO:    [16/08/2023 20:04:48] -> 20230809_AST1_EVO5_ZY_Hela_SCP_EvoCHIP_1Cell_40SPD_4Th6ms_04.raw_04_iRTCalibration.tsv
INFO:    [16/08/2023 20:04:48] -> 20230809_AST1_EVO5_ZY_Hela_SCP_EvoCHIP_1Cell_40SPD_4Th6ms_05.raw_05_iRTCalibration.tsv
INFO:    [16/08/2023 20:04:48] -> 20230809_AST1_EVO5_ZY_Hela_SCP_EvoCHIP_1Cell_40SPD_4Th6ms_06.raw_06_iRTCalibration.tsv
INFO:    [16/08/2023 20:04:48] -> 20230809_AST1_EVO5_ZY_Hela_SCP_EvoCHIP_1Cell_40SPD_4Th6ms_07.raw_07_iRTCalibration.tsv
INFO:    [16/08/2023 20:04:48] -> 20230809_AST1_EVO5_ZY_Hela_SCP_EvoCHIP_1Cell_40SPD_4Th6ms_08.raw_08_iRTCalibration.tsv
INFO:    [16/08/2023 20:04:48] -> 20230809_AST1_EVO5_ZY_Hela_SCP_EvoCHIP_1Cell_40SPD_4Th6ms_09.raw_09_iRTCalibration.tsv
INFO:    [16/08/2023 20:04:48] -> 20230809_AST1_EVO5_ZY_Hela_SCP_EvoCHIP_1Cell_40SPD_4Th6ms_10.raw_10_iRTCalibration.tsv
INFO:    [16/08/2023 20:04:48] -> 20230809_AST1_EVO5_ZY_Hela_SCP_EvoCHIP_1Cell_40SPD_4Th6ms_11.raw_11_iRTCalibration.tsv
INFO:    [16/08/2023 20:04:48] -> 20230809_AST1_EVO5_ZY_Hela_SCP_EvoCHIP_1Cell_40SPD_4Th6ms_12.raw_12_iRTCalibration.tsv
INFO:    [16/08/2023 20:04:48] -> Generating Run Meta Report
INFO:    [16/08/2023 20:04:49] -> 20230809_AST1_EVO5_ZY_Hela_SCP_EvoCHIP_1Cell_40SPD_4Th6ms_01.raw_01_RunOverview.tsv
INFO:    [16/08/2023 20:04:49] -> 20230809_AST1_EVO5_ZY_Hela_SCP_EvoCHIP_1Cell_40SPD_4Th6ms_02.raw_02_RunOverview.tsv
INFO:    [16/08/2023 20:04:49] -> 20230809_AST1_EVO5_ZY_Hela_SCP_EvoCHIP_1Cell_40SPD_4Th6ms_03.raw_03_RunOverview.tsv
INFO:    [16/08/2023 20:04:49] -> 20230809_AST1_EVO5_ZY_Hela_SCP_EvoCHIP_1Cell_40SPD_4Th6ms_04.raw_04_RunOverview.tsv
INFO:    [16/08/2023 20:04:49] -> 20230809_AST1_EVO5_ZY_Hela_SCP_EvoCHIP_1Cell_40SPD_4Th6ms_05.raw_05_RunOverview.tsv
INFO:    [16/08/2023 20:04:49] -> 20230809_AST1_EVO5_ZY_Hela_SCP_EvoCHIP_1Cell_40SPD_4Th6ms_06.raw_06_RunOverview.tsv
INFO:    [16/08/2023 20:04:49] -> 20230809_AST1_EVO5_ZY_Hela_SCP_EvoCHIP_1Cell_40SPD_4Th6ms_07.raw_07_RunOverview.tsv
INFO:    [16/08/2023 20:04:49] -> 20230809_AST1_EVO5_ZY_Hela_SCP_EvoCHIP_1Cell_40SPD_4Th6ms_08.raw_08_RunOverview.tsv
INFO:    [16/08/2023 20:04:49] -> 20230809_AST1_EVO5_ZY_Hela_SCP_EvoCHIP_1Cell_40SPD_4Th6ms_09.raw_09_RunOverview.tsv
INFO:    [16/08/2023 20:04:49] -> 20230809_AST1_EVO5_ZY_Hela_SCP_EvoCHIP_1Cell_40SPD_4Th6ms_10.raw_10_RunOverview.tsv
INFO:    [16/08/2023 20:04:49] -> 20230809_AST1_EVO5_ZY_Hela_SCP_EvoCHIP_1Cell_40SPD_4Th6ms_11.raw_11_RunOverview.tsv
INFO:    [16/08/2023 20:04:49] -> 20230809_AST1_EVO5_ZY_Hela_SCP_EvoCHIP_1Cell_40SPD_4Th6ms_12.raw_12_RunOverview.tsv
INFO:    [16/08/2023 20:04:49] -> Generating Post Analysis Reports
INFO:    [16/08/2023 20:04:49] -> SCP_EvoCHIP_HeLa_1Cell_4Th_AnalyisOverview.txt
INFO:    [16/08/2023 20:04:49] -> ProteinFDR-Histogram.pdf
INFO:    [16/08/2023 20:04:49] -> Heatmap.png
INFO:    [16/08/2023 20:04:49] -> Generating Normalization Report
INFO:    [16/08/2023 20:04:49] -> Generating Condition Setup Report
INFO:    [16/08/2023 20:04:49] -> SCP_EvoCHIP_HeLa_1Cell_4Th_ConditionSetup.tsv
INFO:    [16/08/2023 20:04:49] -> Generating Memory Consumption Report
INFO:    [16/08/2023 20:04:49] -> SCP_EvoCHIP_HeLa_1Cell_4Th_MemoryConsumption.tsv
INFO:    [16/08/2023 20:04:49] -> Generating Experiment Settings Report
[END-LOG]
