# Supplementary material for: Enhanced sensitivity and scalability with a Chip-Tip workflow enables deep single-cell proteomics
Source: Nat Methods. 2025 Jan 16;22(3):499–509. doi: 10.1038/s41592-024-02558-2 (PMC11903336; doi:10.1038/s41592-024-02558-2)
Supplement: Supplementary file 4 — Analysis log files and settings files from Spectronaut and DIA-NN. [file 41592_2024_2558_MOESM4_ESM.zip › SD1/CombinedFiles/SCP_Phos_AnalysisLog.txt]

INFO:    [03/10/2023 07:19:44] -> Initializing Pipeline...
INFO:    [03/10/2023 07:19:44] -> Preprocessing Run #1 of 24...
INFO:    [03/10/2023 07:19:52] -> Searching DIA with Pulsar...
INFO:    [03/10/2023 07:19:53] -> Initialize Pipeline...
INFO:    [03/10/2023 07:19:53] -> Initialize Pipeline
INFO:    [03/10/2023 07:21:24] -> Initialize Pipeline...
INFO:    [03/10/2023 07:21:24] -> Creating Experiment Environment
INFO:    [03/10/2023 07:21:24] -> SuperRun 1/24: Initializing (20230809_AST1_EVO5_ZY_Hela_SCP_EvoCHIP_1Cell_40SPD_4Th6ms_01.raw)
INFO:    [03/10/2023 07:21:24] -> Run 1/24: Organizing Data from Run
INFO:    [03/10/2023 07:21:24] -> Run 1/24: Creating Calibration Search Space...
INFO:    [03/10/2023 07:21:25] -> Collecting Search Space Parameters...
INFO:    [03/10/2023 07:21:29] -> Creating the Search Space...
INFO:    [03/10/2023 07:21:32] -> Run 1/24: Creating Search Space...
INFO:    [03/10/2023 07:21:32] -> Collecting Search Space Parameters...
INFO:    [03/10/2023 07:22:14] -> Creating the Search Space...
INFO:    [03/10/2023 07:22:15] -> Size of search space [MB]: 0
INFO:    [03/10/2023 07:22:15] -> Number of IMPGs in search space: 0
INFO:    [03/10/2023 07:22:15] -> Run 1/24: MS2 Index Generation
INFO:    [03/10/2023 07:23:54] -> MS2 Index Generation Time: 1.64m
INFO:    [03/10/2023 07:23:54] -> Run 1/24: Method-Specific Pre-Processing...
INFO:    [03/10/2023 07:23:56] -> Initializing...
INFO:    [03/10/2023 07:26:43] -> Finalizing HTRMS File...
INFO:    [03/10/2023 07:29:21] -> Processed in 5.4m
INFO:    [03/10/2023 07:29:23] -> Done
INFO:    [03/10/2023 07:29:23] -> Run 1/24: Process Raw File...
INFO:    [03/10/2023 07:30:52] -> Run 1/24: Preparing Partitions...
INFO:    [03/10/2023 07:30:52] -> Part 1/1 - Run 1/24: Preparing Calibration Searches...
INFO:    [03/10/2023 07:30:54] -> Part 1/1 - Run 1/24: First Pass Calibration Search...
INFO:    [03/10/2023 07:31:00] -> Part 1/1 - Run 1/24: Calibration Search...
INFO:    [03/10/2023 07:31:14] -> The number of PSMs identified during calibration with FDR <= 0.01 is 3289 [13.8s]
INFO:    [03/10/2023 07:31:16] -> Part 1/1 - Run 1/24: Preparing Main Search...
INFO:    [03/10/2023 07:31:17] -> Part 1/1 - Run 1/24: Main Search...
INFO:    [03/10/2023 07:34:28] -> Extracting 93796 MS1 XICs
INFO:    [03/10/2023 07:35:00] -> Run 1/24: Cleaning Up Run..
INFO:    [03/10/2023 07:35:00] -> SuperRun 2/24: Initializing (20230809_AST1_EVO5_ZY_Hela_SCP_EvoCHIP_1Cell_40SPD_4Th6ms_02.raw)
INFO:    [03/10/2023 07:35:00] -> Run 2/24: Organizing Data from Run
INFO:    [03/10/2023 07:35:00] -> Run 2/24: Creating Calibration Search Space...
INFO:    [03/10/2023 07:35:00] -> Run 2/24: Creating Search Space...
INFO:    [03/10/2023 07:35:00] -> Size of search space [MB]: 0
INFO:    [03/10/2023 07:35:00] -> Number of IMPGs in search space: 0
INFO:    [03/10/2023 07:35:00] -> Run 2/24: MS2 Index Generation
INFO:    [03/10/2023 07:35:02] -> MS2 Index Generation Time: 1.64s
INFO:    [03/10/2023 07:35:02] -> Run 2/24: Method-Specific Pre-Processing...
INFO:    [03/10/2023 07:35:05] -> Initializing...
INFO:    [03/10/2023 07:38:11] -> Finalizing HTRMS File...
INFO:    [03/10/2023 07:41:01] -> Processed in 5.9m
INFO:    [03/10/2023 07:41:06] -> Done
INFO:    [03/10/2023 07:41:06] -> Run 2/24: Process Raw File...
INFO:    [03/10/2023 07:42:40] -> Run 2/24: Preparing Partitions...
INFO:    [03/10/2023 07:42:40] -> Part 1/1 - Run 2/24: Preparing Calibration Searches...
INFO:    [03/10/2023 07:42:42] -> Part 1/1 - Run 2/24: First Pass Calibration Search...
INFO:    [03/10/2023 07:42:50] -> Part 1/1 - Run 2/24: Calibration Search...
INFO:    [03/10/2023 07:43:11] -> The number of PSMs identified during calibration with FDR <= 0.01 is 5314 [21.1s]
INFO:    [03/10/2023 07:43:35] -> Part 1/1 - Run 2/24: Preparing Main Search...
INFO:    [03/10/2023 07:43:37] -> Part 1/1 - Run 2/24: Main Search...
INFO:    [03/10/2023 07:49:30] -> Extracting 197081 MS1 XICs
INFO:    [03/10/2023 07:50:35] -> Run 2/24: Cleaning Up Run..
INFO:    [03/10/2023 07:50:35] -> SuperRun 3/24: Initializing (20230809_AST1_EVO5_ZY_Hela_SCP_EvoCHIP_1Cell_40SPD_4Th6ms_03.raw)
INFO:    [03/10/2023 07:50:35] -> Run 3/24: Organizing Data from Run
INFO:    [03/10/2023 07:50:35] -> Run 3/24: Creating Calibration Search Space...
INFO:    [03/10/2023 07:50:35] -> Run 3/24: Creating Search Space...
INFO:    [03/10/2023 07:50:35] -> Size of search space [MB]: 0
INFO:    [03/10/2023 07:50:35] -> Number of IMPGs in search space: 0
INFO:    [03/10/2023 07:50:35] -> Run 3/24: MS2 Index Generation
INFO:    [03/10/2023 07:50:37] -> MS2 Index Generation Time: 1.7s
INFO:    [03/10/2023 07:50:37] -> Run 3/24: Method-Specific Pre-Processing...
INFO:    [03/10/2023 07:50:40] -> Initializing...
INFO:    [03/10/2023 07:52:52] -> Finalizing HTRMS File...
INFO:    [03/10/2023 07:55:30] -> Processed in 4.8m
INFO:    [03/10/2023 07:55:32] -> Done
INFO:    [03/10/2023 07:55:32] -> Run 3/24: Process Raw File...
INFO:    [03/10/2023 07:57:00] -> Run 3/24: Preparing Partitions...
INFO:    [03/10/2023 07:57:00] -> Part 1/1 - Run 3/24: Preparing Calibration Searches...
INFO:    [03/10/2023 07:57:02] -> Part 1/1 - Run 3/24: First Pass Calibration Search...
INFO:    [03/10/2023 07:57:09] -> Part 1/1 - Run 3/24: Calibration Search...
INFO:    [03/10/2023 07:57:25] -> The number of PSMs identified during calibration with FDR <= 0.01 is 3923 [16.2s]
INFO:    [03/10/2023 07:57:27] -> Part 1/1 - Run 3/24: Preparing Main Search...
INFO:    [03/10/2023 07:57:29] -> Part 1/1 - Run 3/24: Main Search...
INFO:    [03/10/2023 08:01:49] -> Extracting 118662 MS1 XICs
INFO:    [03/10/2023 08:02:25] -> Run 3/24: Cleaning Up Run..
INFO:    [03/10/2023 08:02:25] -> SuperRun 4/24: Initializing (20230809_AST1_EVO5_ZY_Hela_SCP_EvoCHIP_1Cell_40SPD_4Th6ms_04.raw)
INFO:    [03/10/2023 08:02:25] -> Run 4/24: Organizing Data from Run
INFO:    [03/10/2023 08:02:25] -> Run 4/24: Creating Calibration Search Space...
INFO:    [03/10/2023 08:02:25] -> Run 4/24: Creating Search Space...
INFO:    [03/10/2023 08:02:25] -> Size of search space [MB]: 0
INFO:    [03/10/2023 08:02:25] -> Number of IMPGs in search space: 0
INFO:    [03/10/2023 08:02:25] -> Run 4/24: MS2 Index Generation
INFO:    [03/10/2023 08:02:27] -> MS2 Index Generation Time: 1.89s
INFO:    [03/10/2023 08:02:27] -> Run 4/24: Method-Specific Pre-Processing...
INFO:    [03/10/2023 08:02:37] -> Initializing...
INFO:    [03/10/2023 08:06:48] -> Finalizing HTRMS File...
INFO:    [03/10/2023 08:09:21] -> Processed in 6.7m
INFO:    [03/10/2023 08:09:25] -> Done
INFO:    [03/10/2023 08:09:25] -> Run 4/24: Process Raw File...
INFO:    [03/10/2023 08:10:57] -> Run 4/24: Preparing Partitions...
INFO:    [03/10/2023 08:10:57] -> Part 1/1 - Run 4/24: Preparing Calibration Searches...
INFO:    [03/10/2023 08:10:58] -> Part 1/1 - Run 4/24: First Pass Calibration Search...
INFO:    [03/10/2023 08:11:06] -> Part 1/1 - Run 4/24: Calibration Search...
INFO:    [03/10/2023 08:11:30] -> The number of PSMs identified during calibration with FDR <= 0.01 is 7652 [23.5s]
INFO:    [03/10/2023 08:11:32] -> Part 1/1 - Run 4/24: Preparing Main Search...
INFO:    [03/10/2023 08:11:34] -> Part 1/1 - Run 4/24: Main Search...
INFO:    [03/10/2023 08:18:01] -> Extracting 199281 MS1 XICs
INFO:    [03/10/2023 08:19:04] -> Run 4/24: Cleaning Up Run..
INFO:    [03/10/2023 08:19:04] -> SuperRun 5/24: Initializing (20230809_AST1_EVO5_ZY_Hela_SCP_EvoCHIP_1Cell_40SPD_4Th6ms_05.raw)
INFO:    [03/10/2023 08:19:04] -> Run 5/24: Organizing Data from Run
INFO:    [03/10/2023 08:19:04] -> Run 5/24: Creating Calibration Search Space...
INFO:    [03/10/2023 08:19:04] -> Run 5/24: Creating Search Space...
INFO:    [03/10/2023 08:19:04] -> Size of search space [MB]: 0
INFO:    [03/10/2023 08:19:04] -> Number of IMPGs in search space: 0
INFO:    [03/10/2023 08:19:04] -> Run 5/24: MS2 Index Generation
INFO:    [03/10/2023 08:19:06] -> MS2 Index Generation Time: 1.9s
INFO:    [03/10/2023 08:19:06] -> Run 5/24: Method-Specific Pre-Processing...
INFO:    [03/10/2023 08:19:12] -> Initializing...
INFO:    [03/10/2023 08:23:12] -> Finalizing HTRMS File...
INFO:    [03/10/2023 08:25:45] -> Processed in 6.5m
INFO:    [03/10/2023 08:25:47] -> Done
INFO:    [03/10/2023 08:25:47] -> Run 5/24: Process Raw File...
INFO:    [03/10/2023 08:27:19] -> Run 5/24: Preparing Partitions...
INFO:    [03/10/2023 08:27:19] -> Part 1/1 - Run 5/24: Preparing Calibration Searches...
INFO:    [03/10/2023 08:27:21] -> Part 1/1 - Run 5/24: First Pass Calibration Search...
INFO:    [03/10/2023 08:27:29] -> Part 1/1 - Run 5/24: Calibration Search...
INFO:    [03/10/2023 08:27:43] -> The number of PSMs identified during calibration with FDR <= 0.01 is 5496 [14s]
INFO:    [03/10/2023 08:27:44] -> Part 1/1 - Run 5/24: Preparing Main Search...
INFO:    [03/10/2023 08:27:46] -> Part 1/1 - Run 5/24: Main Search...
INFO:    [03/10/2023 08:34:45] -> Extracting 237102 MS1 XICs
INFO:    [03/10/2023 08:35:57] -> Run 5/24: Cleaning Up Run..
INFO:    [03/10/2023 08:35:57] -> SuperRun 6/24: Initializing (20230809_AST1_EVO5_ZY_Hela_SCP_EvoCHIP_1Cell_40SPD_4Th6ms_06.raw)
INFO:    [03/10/2023 08:35:57] -> Run 6/24: Organizing Data from Run
INFO:    [03/10/2023 08:35:57] -> Run 6/24: Creating Calibration Search Space...
INFO:    [03/10/2023 08:35:57] -> Run 6/24: Creating Search Space...
INFO:    [03/10/2023 08:35:57] -> Size of search space [MB]: 0
INFO:    [03/10/2023 08:35:57] -> Number of IMPGs in search space: 0
INFO:    [03/10/2023 08:35:57] -> Run 6/24: MS2 Index Generation
INFO:    [03/10/2023 08:35:59] -> MS2 Index Generation Time: 1.53s
INFO:    [03/10/2023 08:35:59] -> Run 6/24: Method-Specific Pre-Processing...
INFO:    [03/10/2023 08:36:02] -> Initializing...
INFO:    [03/10/2023 08:39:40] -> Finalizing HTRMS File...
INFO:    [03/10/2023 08:42:26] -> Processed in 6.4m
INFO:    [03/10/2023 08:42:30] -> Done
INFO:    [03/10/2023 08:42:30] -> Run 6/24: Process Raw File...
INFO:    [03/10/2023 08:44:07] -> Run 6/24: Preparing Partitions...
INFO:    [03/10/2023 08:44:07] -> Part 1/1 - Run 6/24: Preparing Calibration Searches...
INFO:    [03/10/2023 08:44:09] -> Part 1/1 - Run 6/24: First Pass Calibration Search...
INFO:    [03/10/2023 08:44:17] -> Part 1/1 - Run 6/24: Calibration Search...
INFO:    [03/10/2023 08:44:43] -> The number of PSMs identified during calibration with FDR <= 0.01 is 9086 [25.9s]
INFO:    [03/10/2023 08:44:46] -> Part 1/1 - Run 6/24: Preparing Main Search...
INFO:    [03/10/2023 08:44:48] -> Part 1/1 - Run 6/24: Main Search...
INFO:    [03/10/2023 08:52:36] -> Extracting 248904 MS1 XICs
INFO:    [03/10/2023 08:53:54] -> Run 6/24: Cleaning Up Run..
INFO:    [03/10/2023 08:53:54] -> SuperRun 7/24: Initializing (20230809_AST1_EVO5_ZY_Hela_SCP_EvoCHIP_1Cell_40SPD_4Th6ms_07.raw)
INFO:    [03/10/2023 08:53:54] -> Run 7/24: Organizing Data from Run
INFO:    [03/10/2023 08:53:54] -> Run 7/24: Creating Calibration Search Space...
INFO:    [03/10/2023 08:53:54] -> Run 7/24: Creating Search Space...
INFO:    [03/10/2023 08:53:54] -> Size of search space [MB]: 0
INFO:    [03/10/2023 08:53:54] -> Number of IMPGs in search space: 0
INFO:    [03/10/2023 08:53:54] -> Run 7/24: MS2 Index Generation
INFO:    [03/10/2023 08:53:56] -> MS2 Index Generation Time: 1.77s
INFO:    [03/10/2023 08:53:56] -> Run 7/24: Method-Specific Pre-Processing...
INFO:    [03/10/2023 08:54:05] -> Initializing...
INFO:    [03/10/2023 08:57:42] -> Finalizing HTRMS File...
INFO:    [03/10/2023 09:00:12] -> Processed in 6.1m
INFO:    [03/10/2023 09:00:15] -> Done
INFO:    [03/10/2023 09:00:15] -> Run 7/24: Process Raw File...
INFO:    [03/10/2023 09:02:01] -> Run 7/24: Preparing Partitions...
INFO:    [03/10/2023 09:02:01] -> Part 1/1 - Run 7/24: Preparing Calibration Searches...
INFO:    [03/10/2023 09:02:03] -> Part 1/1 - Run 7/24: First Pass Calibration Search...
INFO:    [03/10/2023 09:02:11] -> Part 1/1 - Run 7/24: Calibration Search...
INFO:    [03/10/2023 09:02:25] -> The number of PSMs identified during calibration with FDR <= 0.01 is 6027 [13.6s]
INFO:    [03/10/2023 09:02:27] -> Part 1/1 - Run 7/24: Preparing Main Search...
INFO:    [03/10/2023 09:02:28] -> Part 1/1 - Run 7/24: Main Search...
INFO:    [03/10/2023 09:08:37] -> Extracting 239468 MS1 XICs
INFO:    [03/10/2023 09:09:48] -> Run 7/24: Cleaning Up Run..
INFO:    [03/10/2023 09:09:48] -> SuperRun 8/24: Initializing (20230809_AST1_EVO5_ZY_Hela_SCP_EvoCHIP_1Cell_40SPD_4Th6ms_08.raw)
INFO:    [03/10/2023 09:09:48] -> Run 8/24: Organizing Data from Run
INFO:    [03/10/2023 09:09:48] -> Run 8/24: Creating Calibration Search Space...
INFO:    [03/10/2023 09:09:48] -> Run 8/24: Creating Search Space...
INFO:    [03/10/2023 09:09:48] -> Size of search space [MB]: 0
INFO:    [03/10/2023 09:09:48] -> Number of IMPGs in search space: 0
INFO:    [03/10/2023 09:09:48] -> Run 8/24: MS2 Index Generation
INFO:    [03/10/2023 09:09:49] -> MS2 Index Generation Time: 1.54s
INFO:    [03/10/2023 09:09:49] -> Run 8/24: Method-Specific Pre-Processing...
INFO:    [03/10/2023 09:09:56] -> Initializing...
INFO:    [03/10/2023 09:12:37] -> Finalizing HTRMS File...
INFO:    [03/10/2023 09:15:07] -> Processed in 5.2m
INFO:    [03/10/2023 09:15:10] -> Done
INFO:    [03/10/2023 09:15:10] -> Run 8/24: Process Raw File...
INFO:    [03/10/2023 09:16:44] -> Run 8/24: Preparing Partitions...
INFO:    [03/10/2023 09:16:44] -> Part 1/1 - Run 8/24: Preparing Calibration Searches...
INFO:    [03/10/2023 09:16:46] -> Part 1/1 - Run 8/24: First Pass Calibration Search...
INFO:    [03/10/2023 09:16:54] -> Part 1/1 - Run 8/24: Calibration Search...
INFO:    [03/10/2023 09:17:10] -> The number of PSMs identified during calibration with FDR <= 0.01 is 8209 [16.1s]
INFO:    [03/10/2023 09:17:12] -> Part 1/1 - Run 8/24: Preparing Main Search...
INFO:    [03/10/2023 09:17:14] -> Part 1/1 - Run 8/24: Main Search...
INFO:    [03/10/2023 09:23:21] -> Extracting 188443 MS1 XICs
INFO:    [03/10/2023 09:24:20] -> Run 8/24: Cleaning Up Run..
INFO:    [03/10/2023 09:24:20] -> SuperRun 9/24: Initializing (20230809_AST1_EVO5_ZY_Hela_SCP_EvoCHIP_1Cell_40SPD_4Th6ms_09.raw)
INFO:    [03/10/2023 09:24:20] -> Run 9/24: Organizing Data from Run
INFO:    [03/10/2023 09:24:20] -> Run 9/24: Creating Calibration Search Space...
INFO:    [03/10/2023 09:24:20] -> Run 9/24: Creating Search Space...
INFO:    [03/10/2023 09:24:20] -> Size of search space [MB]: 0
INFO:    [03/10/2023 09:24:20] -> Number of IMPGs in search space: 0
INFO:    [03/10/2023 09:24:20] -> Run 9/24: MS2 Index Generation
INFO:    [03/10/2023 09:24:22] -> MS2 Index Generation Time: 1.73s
INFO:    [03/10/2023 09:24:22] -> Run 9/24: Method-Specific Pre-Processing...
INFO:    [03/10/2023 09:24:24] -> Initializing...
INFO:    [03/10/2023 09:27:05] -> Finalizing HTRMS File...
INFO:    [03/10/2023 09:29:27] -> Processed in 5m
INFO:    [03/10/2023 09:29:29] -> Done
INFO:    [03/10/2023 09:29:29] -> Run 9/24: Process Raw File...
INFO:    [03/10/2023 09:30:51] -> Run 9/24: Preparing Partitions...
INFO:    [03/10/2023 09:30:51] -> Part 1/1 - Run 9/24: Preparing Calibration Searches...
INFO:    [03/10/2023 09:30:53] -> Part 1/1 - Run 9/24: First Pass Calibration Search...
INFO:    [03/10/2023 09:31:00] -> Part 1/1 - Run 9/24: Calibration Search...
INFO:    [03/10/2023 09:31:09] -> The number of PSMs identified during calibration with FDR <= 0.01 is 4166 [9.4s]
INFO:    [03/10/2023 09:31:11] -> Part 1/1 - Run 9/24: Preparing Main Search...
INFO:    [03/10/2023 09:31:13] -> Part 1/1 - Run 9/24: Main Search...
INFO:    [03/10/2023 09:36:00] -> Extracting 184798 MS1 XICs
INFO:    [03/10/2023 09:36:57] -> Run 9/24: Cleaning Up Run..
INFO:    [03/10/2023 09:36:57] -> SuperRun 10/24: Initializing (20230809_AST1_EVO5_ZY_Hela_SCP_EvoCHIP_1Cell_40SPD_4Th6ms_10.raw)
INFO:    [03/10/2023 09:36:57] -> Run 10/24: Organizing Data from Run
INFO:    [03/10/2023 09:36:57] -> Run 10/24: Creating Calibration Search Space...
INFO:    [03/10/2023 09:36:57] -> Run 10/24: Creating Search Space...
INFO:    [03/10/2023 09:36:57] -> Size of search space [MB]: 0
INFO:    [03/10/2023 09:36:57] -> Number of IMPGs in search space: 0
INFO:    [03/10/2023 09:36:57] -> Run 10/24: MS2 Index Generation
INFO:    [03/10/2023 09:36:58] -> MS2 Index Generation Time: 1.7s
INFO:    [03/10/2023 09:36:58] -> Run 10/24: Method-Specific Pre-Processing...
INFO:    [03/10/2023 09:37:11] -> Initializing...
INFO:    [03/10/2023 09:41:36] -> Finalizing HTRMS File...
INFO:    [03/10/2023 09:43:44] -> Processed in 6.5m
INFO:    [03/10/2023 09:43:48] -> Done
INFO:    [03/10/2023 09:43:48] -> Run 10/24: Process Raw File...
INFO:    [03/10/2023 09:45:04] -> Run 10/24: Preparing Partitions...
INFO:    [03/10/2023 09:45:04] -> Part 1/1 - Run 10/24: Preparing Calibration Searches...
INFO:    [03/10/2023 09:45:05] -> Part 1/1 - Run 10/24: First Pass Calibration Search...
INFO:    [03/10/2023 09:45:11] -> Part 1/1 - Run 10/24: Calibration Search...
INFO:    [03/10/2023 09:45:22] -> The number of PSMs identified during calibration with FDR <= 0.01 is 3340 [10.6s]
INFO:    [03/10/2023 09:45:24] -> Part 1/1 - Run 10/24: Preparing Main Search...
INFO:    [03/10/2023 09:45:25] -> Part 1/1 - Run 10/24: Main Search...
INFO:    [03/10/2023 09:49:37] -> Extracting 129750 MS1 XICs
INFO:    [03/10/2023 09:50:19] -> Run 10/24: Cleaning Up Run..
INFO:    [03/10/2023 09:50:19] -> SuperRun 11/24: Initializing (20230809_AST1_EVO5_ZY_Hela_SCP_EvoCHIP_1Cell_40SPD_4Th6ms_11.raw)
INFO:    [03/10/2023 09:50:19] -> Run 11/24: Organizing Data from Run
INFO:    [03/10/2023 09:50:19] -> Run 11/24: Creating Calibration Search Space...
INFO:    [03/10/2023 09:50:19] -> Run 11/24: Creating Search Space...
INFO:    [03/10/2023 09:50:19] -> Size of search space [MB]: 0
INFO:    [03/10/2023 09:50:19] -> Number of IMPGs in search space: 0
INFO:    [03/10/2023 09:50:19] -> Run 11/24: MS2 Index Generation
INFO:    [03/10/2023 09:50:21] -> MS2 Index Generation Time: 1.66s
INFO:    [03/10/2023 09:50:21] -> Run 11/24: Method-Specific Pre-Processing...
INFO:    [03/10/2023 09:50:33] -> Initializing...
INFO:    [03/10/2023 09:53:23] -> Finalizing HTRMS File...
INFO:    [03/10/2023 09:55:26] -> Processed in 4.9m
INFO:    [03/10/2023 09:55:28] -> Done
INFO:    [03/10/2023 09:55:28] -> Run 11/24: Process Raw File...
INFO:    [03/10/2023 09:56:51] -> Run 11/24: Preparing Partitions...
INFO:    [03/10/2023 09:56:51] -> Part 1/1 - Run 11/24: Preparing Calibration Searches...
INFO:    [03/10/2023 09:56:53] -> Part 1/1 - Run 11/24: First Pass Calibration Search...
INFO:    [03/10/2023 09:56:59] -> Part 1/1 - Run 11/24: Calibration Search...
INFO:    [03/10/2023 09:57:10] -> The number of PSMs identified during calibration with FDR <= 0.01 is 3268 [10.9s]
INFO:    [03/10/2023 09:57:12] -> Part 1/1 - Run 11/24: Preparing Main Search...
INFO:    [03/10/2023 09:57:13] -> Part 1/1 - Run 11/24: Main Search...
INFO:    [03/10/2023 10:00:48] -> Extracting 106227 MS1 XICs
INFO:    [03/10/2023 10:01:22] -> Run 11/24: Cleaning Up Run..
INFO:    [03/10/2023 10:01:22] -> SuperRun 12/24: Initializing (20230809_AST1_EVO5_ZY_Hela_SCP_EvoCHIP_1Cell_40SPD_4Th6ms_12.raw)
INFO:    [03/10/2023 10:01:22] -> Run 12/24: Organizing Data from Run
INFO:    [03/10/2023 10:01:22] -> Run 12/24: Creating Calibration Search Space...
INFO:    [03/10/2023 10:01:23] -> Run 12/24: Creating Search Space...
INFO:    [03/10/2023 10:01:23] -> Size of search space [MB]: 0
INFO:    [03/10/2023 10:01:23] -> Number of IMPGs in search space: 0
INFO:    [03/10/2023 10:01:23] -> Run 12/24: MS2 Index Generation
INFO:    [03/10/2023 10:01:24] -> MS2 Index Generation Time: 1.62s
INFO:    [03/10/2023 10:01:24] -> Run 12/24: Method-Specific Pre-Processing...
INFO:    [03/10/2023 10:01:34] -> Initializing...
INFO:    [03/10/2023 10:04:40] -> Finalizing HTRMS File...
INFO:    [03/10/2023 10:06:43] -> Processed in 5.2m
INFO:    [03/10/2023 10:06:47] -> Done
INFO:    [03/10/2023 10:06:47] -> Run 12/24: Process Raw File...
INFO:    [03/10/2023 10:07:55] -> Run 12/24: Preparing Partitions...
INFO:    [03/10/2023 10:07:55] -> Part 1/1 - Run 12/24: Preparing Calibration Searches...
INFO:    [03/10/2023 10:07:57] -> Part 1/1 - Run 12/24: First Pass Calibration Search...
INFO:    [03/10/2023 10:08:03] -> Part 1/1 - Run 12/24: Calibration Search...
INFO:    [03/10/2023 10:08:12] -> The number of PSMs identified during calibration with FDR <= 0.01 is 3018 [9s]
INFO:    [03/10/2023 10:08:14] -> Part 1/1 - Run 12/24: Preparing Main Search...
INFO:    [03/10/2023 10:08:16] -> Part 1/1 - Run 12/24: Main Search...
INFO:    [03/10/2023 10:11:06] -> Extracting 92476 MS1 XICs
INFO:    [03/10/2023 10:11:36] -> Run 12/24: Cleaning Up Run..
INFO:    [03/10/2023 10:11:36] -> SuperRun 13/24: Initializing (20230809_AST1_EVO5_ZY_Hela_SCP_EvoCHIP_20Cells_40SPD_2Th3ms_01.raw)
INFO:    [03/10/2023 10:11:36] -> Run 13/24: Organizing Data from Run
INFO:    [03/10/2023 10:11:36] -> Run 13/24: Creating Calibration Search Space...
INFO:    [03/10/2023 10:11:36] -> Run 13/24: Creating Search Space...
INFO:    [03/10/2023 10:11:36] -> Size of search space [MB]: 0
INFO:    [03/10/2023 10:11:36] -> Number of IMPGs in search space: 0
INFO:    [03/10/2023 10:11:36] -> Run 13/24: MS2 Index Generation
INFO:    [03/10/2023 10:11:38] -> MS2 Index Generation Time: 1.78s
INFO:    [03/10/2023 10:11:38] -> Run 13/24: Method-Specific Pre-Processing...
INFO:    [03/10/2023 10:11:44] -> Initializing...
INFO:    [03/10/2023 10:16:12] -> Finalizing HTRMS File...
INFO:    [03/10/2023 10:19:47] -> Processed in 8m
INFO:    [03/10/2023 10:19:51] -> Done
INFO:    [03/10/2023 10:19:51] -> Run 13/24: Process Raw File...
INFO:    [03/10/2023 10:22:02] -> Run 13/24: Preparing Partitions...
INFO:    [03/10/2023 10:22:02] -> Part 1/1 - Run 13/24: Preparing Calibration Searches...
INFO:    [03/10/2023 10:22:03] -> Part 1/1 - Run 13/24: First Pass Calibration Search...
INFO:    [03/10/2023 10:22:13] -> Part 1/1 - Run 13/24: Calibration Search...
INFO:    [03/10/2023 10:22:29] -> The number of PSMs identified during calibration with FDR <= 0.01 is 5493 [16.1s]
INFO:    [03/10/2023 10:22:54] -> Part 1/1 - Run 13/24: Preparing Main Search...
INFO:    [03/10/2023 10:22:57] -> Part 1/1 - Run 13/24: Main Search...
INFO:    [03/10/2023 10:33:15] -> Extracting 452695 MS1 XICs
INFO:    [03/10/2023 10:35:42] -> Run 13/24: Cleaning Up Run..
INFO:    [03/10/2023 10:35:42] -> SuperRun 14/24: Initializing (20230809_AST1_EVO5_ZY_Hela_SCP_EvoCHIP_20Cells_40SPD_2Th3ms_02.raw)
INFO:    [03/10/2023 10:35:42] -> Run 14/24: Organizing Data from Run
INFO:    [03/10/2023 10:35:42] -> Run 14/24: Creating Calibration Search Space...
INFO:    [03/10/2023 10:35:42] -> Run 14/24: Creating Search Space...
INFO:    [03/10/2023 10:35:42] -> Size of search space [MB]: 0
INFO:    [03/10/2023 10:35:42] -> Number of IMPGs in search space: 0
INFO:    [03/10/2023 10:35:42] -> Run 14/24: MS2 Index Generation
INFO:    [03/10/2023 10:35:44] -> MS2 Index Generation Time: 2.02s
INFO:    [03/10/2023 10:35:44] -> Run 14/24: Method-Specific Pre-Processing...
INFO:    [03/10/2023 10:35:55] -> Initializing...
INFO:    [03/10/2023 10:40:43] -> Finalizing HTRMS File...
INFO:    [03/10/2023 10:44:17] -> Processed in 8.4m
INFO:    [03/10/2023 10:44:19] -> Done
INFO:    [03/10/2023 10:44:19] -> Run 14/24: Process Raw File...
INFO:    [03/10/2023 10:46:19] -> Run 14/24: Preparing Partitions...
INFO:    [03/10/2023 10:46:19] -> Part 1/1 - Run 14/24: Preparing Calibration Searches...
INFO:    [03/10/2023 10:46:21] -> Part 1/1 - Run 14/24: First Pass Calibration Search...
INFO:    [03/10/2023 10:46:28] -> Part 1/1 - Run 14/24: Calibration Search...
INFO:    [03/10/2023 10:46:56] -> The number of PSMs identified during calibration with FDR <= 0.01 is 14669 [27.7s]
INFO:    [03/10/2023 10:47:13] -> Part 1/1 - Run 14/24: Preparing Main Search...
INFO:    [03/10/2023 10:47:15] -> Part 1/1 - Run 14/24: Main Search...
INFO:    [03/10/2023 10:54:18] -> Extracting 273456 MS1 XICs
INFO:    [03/10/2023 10:55:50] -> Run 14/24: Cleaning Up Run..
INFO:    [03/10/2023 10:55:50] -> SuperRun 15/24: Initializing (20230809_AST1_EVO5_ZY_Hela_SCP_EvoCHIP_20Cells_40SPD_2Th3ms_03.raw)
INFO:    [03/10/2023 10:55:50] -> Run 15/24: Organizing Data from Run
INFO:    [03/10/2023 10:55:50] -> Run 15/24: Creating Calibration Search Space...
INFO:    [03/10/2023 10:55:51] -> Run 15/24: Creating Search Space...
INFO:    [03/10/2023 10:55:51] -> Size of search space [MB]: 0
INFO:    [03/10/2023 10:55:51] -> Number of IMPGs in search space: 0
INFO:    [03/10/2023 10:55:51] -> Run 15/24: MS2 Index Generation
INFO:    [03/10/2023 10:55:52] -> MS2 Index Generation Time: 1.64s
INFO:    [03/10/2023 10:55:52] -> Run 15/24: Method-Specific Pre-Processing...
INFO:    [03/10/2023 10:55:56] -> Initializing...
INFO:    [03/10/2023 11:00:16] -> Finalizing HTRMS File...
INFO:    [03/10/2023 11:03:08] -> Processed in 7.2m
INFO:    [03/10/2023 11:03:10] -> Done
INFO:    [03/10/2023 11:03:10] -> Run 15/24: Process Raw File...
INFO:    [03/10/2023 11:05:10] -> Run 15/24: Preparing Partitions...
INFO:    [03/10/2023 11:05:10] -> Part 1/1 - Run 15/24: Preparing Calibration Searches...
INFO:    [03/10/2023 11:05:12] -> Part 1/1 - Run 15/24: First Pass Calibration Search...
INFO:    [03/10/2023 11:05:20] -> Part 1/1 - Run 15/24: Calibration Search...
INFO:    [03/10/2023 11:05:34] -> The number of PSMs identified during calibration with FDR <= 0.01 is 5146 [13.1s]
INFO:    [03/10/2023 11:05:56] -> Part 1/1 - Run 15/24: Preparing Main Search...
INFO:    [03/10/2023 11:05:58] -> Part 1/1 - Run 15/24: Main Search...
INFO:    [03/10/2023 11:14:16] -> Extracting 392254 MS1 XICs
INFO:    [03/10/2023 11:16:23] -> Run 15/24: Cleaning Up Run..
INFO:    [03/10/2023 11:16:23] -> SuperRun 16/24: Initializing (20230809_AST1_EVO5_ZY_Hela_SCP_EvoCHIP_20Cells_40SPD_2Th3ms_04.raw)
INFO:    [03/10/2023 11:16:23] -> Run 16/24: Organizing Data from Run
INFO:    [03/10/2023 11:16:23] -> Run 16/24: Creating Calibration Search Space...
INFO:    [03/10/2023 11:16:23] -> Run 16/24: Creating Search Space...
INFO:    [03/10/2023 11:16:23] -> Size of search space [MB]: 0
INFO:    [03/10/2023 11:16:23] -> Number of IMPGs in search space: 0
INFO:    [03/10/2023 11:16:23] -> Run 16/24: MS2 Index Generation
INFO:    [03/10/2023 11:16:25] -> MS2 Index Generation Time: 1.59s
INFO:    [03/10/2023 11:16:25] -> Run 16/24: Method-Specific Pre-Processing...
INFO:    [03/10/2023 11:16:34] -> Initializing...
INFO:    [03/10/2023 11:21:41] -> Finalizing HTRMS File...
INFO:    [03/10/2023 11:24:31] -> Processed in 7.9m
INFO:    [03/10/2023 11:24:33] -> Done
INFO:    [03/10/2023 11:24:33] -> Run 16/24: Process Raw File...
INFO:    [03/10/2023 11:26:33] -> Run 16/24: Preparing Partitions...
INFO:    [03/10/2023 11:26:33] -> Part 1/1 - Run 16/24: Preparing Calibration Searches...
INFO:    [03/10/2023 11:26:35] -> Part 1/1 - Run 16/24: First Pass Calibration Search...
INFO:    [03/10/2023 11:26:43] -> Part 1/1 - Run 16/24: Calibration Search...
INFO:    [03/10/2023 11:26:59] -> The number of PSMs identified during calibration with FDR <= 0.01 is 5425 [15.4s]
INFO:    [03/10/2023 11:27:23] -> Part 1/1 - Run 16/24: Preparing Main Search...
INFO:    [03/10/2023 11:27:25] -> Part 1/1 - Run 16/24: Main Search...
INFO:    [03/10/2023 11:35:58] -> Extracting 413177 MS1 XICs
INFO:    [03/10/2023 11:38:10] -> Run 16/24: Cleaning Up Run..
INFO:    [03/10/2023 11:38:10] -> SuperRun 17/24: Initializing (20230809_AST1_EVO5_ZY_Hela_SCP_EvoCHIP_20Cells_40SPD_4Th6ms_01.raw)
INFO:    [03/10/2023 11:38:10] -> Run 17/24: Organizing Data from Run
INFO:    [03/10/2023 11:38:10] -> Run 17/24: Creating Calibration Search Space...
INFO:    [03/10/2023 11:38:10] -> Run 17/24: Creating Search Space...
INFO:    [03/10/2023 11:38:10] -> Size of search space [MB]: 0
INFO:    [03/10/2023 11:38:10] -> Number of IMPGs in search space: 0
INFO:    [03/10/2023 11:38:10] -> Run 17/24: MS2 Index Generation
INFO:    [03/10/2023 11:38:12] -> MS2 Index Generation Time: 1.77s
INFO:    [03/10/2023 11:38:12] -> Run 17/24: Method-Specific Pre-Processing...
INFO:    [03/10/2023 11:38:17] -> Initializing...
INFO:    [03/10/2023 11:43:41] -> Finalizing HTRMS File...
INFO:    [03/10/2023 11:47:46] -> Processed in 9.5m
INFO:    [03/10/2023 11:47:50] -> Done
INFO:    [03/10/2023 11:47:50] -> Run 17/24: Process Raw File...
INFO:    [03/10/2023 11:50:10] -> Run 17/24: Preparing Partitions...
INFO:    [03/10/2023 11:50:10] -> Part 1/1 - Run 17/24: Preparing Calibration Searches...
INFO:    [03/10/2023 11:50:12] -> Part 1/1 - Run 17/24: First Pass Calibration Search...
INFO:    [03/10/2023 11:50:23] -> Part 1/1 - Run 17/24: Calibration Search...
INFO:    [03/10/2023 11:50:49] -> The number of PSMs identified during calibration with FDR <= 0.01 is 5144 [25.6s]
INFO:    [03/10/2023 11:51:13] -> Part 1/1 - Run 17/24: Preparing Main Search...
INFO:    [03/10/2023 11:51:15] -> Part 1/1 - Run 17/24: Main Search...
INFO:    [03/10/2023 12:03:34] -> Extracting 336398 MS1 XICs
INFO:    [03/10/2023 12:05:22] -> Run 17/24: Cleaning Up Run..
INFO:    [03/10/2023 12:05:22] -> SuperRun 18/24: Initializing (20230809_AST1_EVO5_ZY_Hela_SCP_EvoCHIP_20Cells_40SPD_4Th6ms_02.raw)
INFO:    [03/10/2023 12:05:22] -> Run 18/24: Organizing Data from Run
INFO:    [03/10/2023 12:05:22] -> Run 18/24: Creating Calibration Search Space...
INFO:    [03/10/2023 12:05:22] -> Run 18/24: Creating Search Space...
INFO:    [03/10/2023 12:05:22] -> Size of search space [MB]: 0
INFO:    [03/10/2023 12:05:22] -> Number of IMPGs in search space: 0
INFO:    [03/10/2023 12:05:22] -> Run 18/24: MS2 Index Generation
INFO:    [03/10/2023 12:05:23] -> MS2 Index Generation Time: 1.51s
INFO:    [03/10/2023 12:05:23] -> Run 18/24: Method-Specific Pre-Processing...
INFO:    [03/10/2023 12:05:29] -> Initializing...
INFO:    [03/10/2023 12:09:24] -> Finalizing HTRMS File...
INFO:    [03/10/2023 12:13:24] -> Processed in 7.9m
INFO:    [03/10/2023 12:13:27] -> Done
INFO:    [03/10/2023 12:13:27] -> Run 18/24: Process Raw File...
INFO:    [03/10/2023 12:15:33] -> Run 18/24: Preparing Partitions...
INFO:    [03/10/2023 12:15:33] -> Part 1/1 - Run 18/24: Preparing Calibration Searches...
INFO:    [03/10/2023 12:15:35] -> Part 1/1 - Run 18/24: First Pass Calibration Search...
INFO:    [03/10/2023 12:15:43] -> Part 1/1 - Run 18/24: Calibration Search...
INFO:    [03/10/2023 12:16:01] -> The number of PSMs identified during calibration with FDR <= 0.01 is 5792 [17.7s]
INFO:    [03/10/2023 12:16:25] -> Part 1/1 - Run 18/24: Preparing Main Search...
INFO:    [03/10/2023 12:16:27] -> Part 1/1 - Run 18/24: Main Search...
INFO:    [03/10/2023 12:23:33] -> Extracting 264980 MS1 XICs
INFO:    [03/10/2023 12:25:00] -> Run 18/24: Cleaning Up Run..
INFO:    [03/10/2023 12:25:00] -> SuperRun 19/24: Initializing (20230809_AST1_EVO5_ZY_Hela_SCP_EvoCHIP_20Cells_40SPD_4Th6ms_03.raw)
INFO:    [03/10/2023 12:25:00] -> Run 19/24: Organizing Data from Run
INFO:    [03/10/2023 12:25:00] -> Run 19/24: Creating Calibration Search Space...
INFO:    [03/10/2023 12:25:00] -> Run 19/24: Creating Search Space...
INFO:    [03/10/2023 12:25:00] -> Size of search space [MB]: 0
INFO:    [03/10/2023 12:25:00] -> Number of IMPGs in search space: 0
INFO:    [03/10/2023 12:25:00] -> Run 19/24: MS2 Index Generation
INFO:    [03/10/2023 12:25:02] -> MS2 Index Generation Time: 1.82s
INFO:    [03/10/2023 12:25:02] -> Run 19/24: Method-Specific Pre-Processing...
INFO:    [03/10/2023 12:25:14] -> Initializing...
INFO:    [03/10/2023 12:29:51] -> Finalizing HTRMS File...
INFO:    [03/10/2023 12:33:41] -> Processed in 8.5m
INFO:    [03/10/2023 12:33:45] -> Done
INFO:    [03/10/2023 12:33:45] -> Run 19/24: Process Raw File...
INFO:    [03/10/2023 12:36:02] -> Run 19/24: Preparing Partitions...
INFO:    [03/10/2023 12:36:02] -> Part 1/1 - Run 19/24: Preparing Calibration Searches...
INFO:    [03/10/2023 12:36:04] -> Part 1/1 - Run 19/24: First Pass Calibration Search...
INFO:    [03/10/2023 12:36:15] -> Part 1/1 - Run 19/24: Calibration Search...
INFO:    [03/10/2023 12:36:40] -> The number of PSMs identified during calibration with FDR <= 0.01 is 5855 [24.3s]
INFO:    [03/10/2023 12:37:04] -> Part 1/1 - Run 19/24: Preparing Main Search...
INFO:    [03/10/2023 12:37:06] -> Part 1/1 - Run 19/24: Main Search...
INFO:    [03/10/2023 12:47:36] -> Extracting 293144 MS1 XICs
INFO:    [03/10/2023 12:49:10] -> Run 19/24: Cleaning Up Run..
INFO:    [03/10/2023 12:49:10] -> SuperRun 20/24: Initializing (20230809_AST1_EVO5_ZY_Hela_SCP_EvoCHIP_20Cells_40SPD_4Th6ms_04.raw)
INFO:    [03/10/2023 12:49:10] -> Run 20/24: Organizing Data from Run
INFO:    [03/10/2023 12:49:10] -> Run 20/24: Creating Calibration Search Space...
INFO:    [03/10/2023 12:49:10] -> Run 20/24: Creating Search Space...
INFO:    [03/10/2023 12:49:10] -> Size of search space [MB]: 0
INFO:    [03/10/2023 12:49:10] -> Number of IMPGs in search space: 0
INFO:    [03/10/2023 12:49:10] -> Run 20/24: MS2 Index Generation
INFO:    [03/10/2023 12:49:12] -> MS2 Index Generation Time: 1.79s
INFO:    [03/10/2023 12:49:12] -> Run 20/24: Method-Specific Pre-Processing...
INFO:    [03/10/2023 12:49:24] -> Initializing...
INFO:    [03/10/2023 12:54:00] -> Finalizing HTRMS File...
INFO:    [03/10/2023 12:57:50] -> Processed in 8.4m
INFO:    [03/10/2023 12:57:52] -> Done
INFO:    [03/10/2023 12:57:52] -> Run 20/24: Process Raw File...
INFO:    [03/10/2023 13:00:07] -> Run 20/24: Preparing Partitions...
INFO:    [03/10/2023 13:00:07] -> Part 1/1 - Run 20/24: Preparing Calibration Searches...
INFO:    [03/10/2023 13:00:08] -> Part 1/1 - Run 20/24: First Pass Calibration Search...
INFO:    [03/10/2023 13:00:19] -> Part 1/1 - Run 20/24: Calibration Search...
INFO:    [03/10/2023 13:00:42] -> The number of PSMs identified during calibration with FDR <= 0.01 is 6828 [22.5s]
INFO:    [03/10/2023 13:01:07] -> Part 1/1 - Run 20/24: Preparing Main Search...
INFO:    [03/10/2023 13:01:08] -> Part 1/1 - Run 20/24: Main Search...
INFO:    [03/10/2023 13:12:36] -> Extracting 342177 MS1 XICs
INFO:    [03/10/2023 13:14:24] -> Run 20/24: Cleaning Up Run..
INFO:    [03/10/2023 13:14:24] -> SuperRun 21/24: Initializing (20230809_AST1_EVO5_ZY_Hela_SCP_EvoCHIP_20Cells_40SPD_8Th12ms_01.raw)
INFO:    [03/10/2023 13:14:24] -> Run 21/24: Organizing Data from Run
INFO:    [03/10/2023 13:14:24] -> Run 21/24: Creating Calibration Search Space...
INFO:    [03/10/2023 13:14:24] -> Run 21/24: Creating Search Space...
INFO:    [03/10/2023 13:14:24] -> Size of search space [MB]: 0
INFO:    [03/10/2023 13:14:24] -> Number of IMPGs in search space: 0
INFO:    [03/10/2023 13:14:24] -> Run 21/24: MS2 Index Generation
INFO:    [03/10/2023 13:14:26] -> MS2 Index Generation Time: 1.66s
INFO:    [03/10/2023 13:14:26] -> Run 21/24: Method-Specific Pre-Processing...
INFO:    [03/10/2023 13:14:31] -> Initializing...
INFO:    [03/10/2023 13:20:25] -> Finalizing HTRMS File...
INFO:    [03/10/2023 13:25:33] -> Processed in 11m
INFO:    [03/10/2023 13:25:38] -> Done
INFO:    [03/10/2023 13:25:38] -> Run 21/24: Process Raw File...
INFO:    [03/10/2023 13:28:11] -> Run 21/24: Preparing Partitions...
INFO:    [03/10/2023 13:28:11] -> Part 1/1 - Run 21/24: Preparing Calibration Searches...
INFO:    [03/10/2023 13:28:12] -> Part 1/1 - Run 21/24: First Pass Calibration Search...
INFO:    [03/10/2023 13:28:28] -> Part 1/1 - Run 21/24: Calibration Search...
INFO:    [03/10/2023 13:29:16] -> The number of PSMs identified during calibration with FDR <= 0.01 is 5517 [47.7s]
INFO:    [03/10/2023 13:29:41] -> Part 1/1 - Run 21/24: Preparing Main Search...
INFO:    [03/10/2023 13:29:42] -> Part 1/1 - Run 21/24: Main Search...
INFO:    [03/10/2023 13:46:08] -> Extracting 257715 MS1 XICs
INFO:    [03/10/2023 13:47:35] -> Run 21/24: Cleaning Up Run..
INFO:    [03/10/2023 13:47:35] -> SuperRun 22/24: Initializing (20230809_AST1_EVO5_ZY_Hela_SCP_EvoCHIP_20Cells_40SPD_8Th12ms_02.raw)
INFO:    [03/10/2023 13:47:35] -> Run 22/24: Organizing Data from Run
INFO:    [03/10/2023 13:47:35] -> Run 22/24: Creating Calibration Search Space...
INFO:    [03/10/2023 13:47:35] -> Run 22/24: Creating Search Space...
INFO:    [03/10/2023 13:47:35] -> Size of search space [MB]: 0
INFO:    [03/10/2023 13:47:35] -> Number of IMPGs in search space: 0
INFO:    [03/10/2023 13:47:35] -> Run 22/24: MS2 Index Generation
INFO:    [03/10/2023 13:47:36] -> MS2 Index Generation Time: 1.49s
INFO:    [03/10/2023 13:47:36] -> Run 22/24: Method-Specific Pre-Processing...
INFO:    [03/10/2023 13:47:38] -> Initializing...
INFO:    [03/10/2023 13:51:07] -> Finalizing HTRMS File...
INFO:    [03/10/2023 13:56:17] -> Processed in 8.6m
INFO:    [03/10/2023 13:56:19] -> Done
INFO:    [03/10/2023 13:56:19] -> Run 22/24: Process Raw File...
INFO:    [03/10/2023 13:58:32] -> Run 22/24: Preparing Partitions...
INFO:    [03/10/2023 13:58:32] -> Part 1/1 - Run 22/24: Preparing Calibration Searches...
INFO:    [03/10/2023 13:58:33] -> Part 1/1 - Run 22/24: First Pass Calibration Search...
INFO:    [03/10/2023 13:58:49] -> Part 1/1 - Run 22/24: Calibration Search...
INFO:    [03/10/2023 13:59:29] -> The number of PSMs identified during calibration with FDR <= 0.01 is 5080 [40.7s]
INFO:    [03/10/2023 13:59:55] -> Part 1/1 - Run 22/24: Preparing Main Search...
INFO:    [03/10/2023 13:59:56] -> Part 1/1 - Run 22/24: Main Search...
INFO:    [03/10/2023 14:12:27] -> Extracting 207562 MS1 XICs
INFO:    [03/10/2023 14:13:36] -> Run 22/24: Cleaning Up Run..
INFO:    [03/10/2023 14:13:36] -> SuperRun 23/24: Initializing (20230809_AST1_EVO5_ZY_Hela_SCP_EvoCHIP_20Cells_40SPD_8Th12ms_03.raw)
INFO:    [03/10/2023 14:13:36] -> Run 23/24: Organizing Data from Run
INFO:    [03/10/2023 14:13:36] -> Run 23/24: Creating Calibration Search Space...
INFO:    [03/10/2023 14:13:36] -> Run 23/24: Creating Search Space...
INFO:    [03/10/2023 14:13:36] -> Size of search space [MB]: 0
INFO:    [03/10/2023 14:13:36] -> Number of IMPGs in search space: 0
INFO:    [03/10/2023 14:13:36] -> Run 23/24: MS2 Index Generation
INFO:    [03/10/2023 14:13:38] -> MS2 Index Generation Time: 1.7s
INFO:    [03/10/2023 14:13:38] -> Run 23/24: Method-Specific Pre-Processing...
INFO:    [03/10/2023 14:13:42] -> Initializing...
INFO:    [03/10/2023 14:18:50] -> Finalizing HTRMS File...
INFO:    [03/10/2023 14:23:32] -> Processed in 9.8m
INFO:    [03/10/2023 14:23:34] -> Done
INFO:    [03/10/2023 14:23:34] -> Run 23/24: Process Raw File...
INFO:    [03/10/2023 14:25:46] -> Run 23/24: Preparing Partitions...
INFO:    [03/10/2023 14:25:46] -> Part 1/1 - Run 23/24: Preparing Calibration Searches...
INFO:    [03/10/2023 14:25:48] -> Part 1/1 - Run 23/24: First Pass Calibration Search...
INFO:    [03/10/2023 14:26:02] -> Part 1/1 - Run 23/24: Calibration Search...
INFO:    [03/10/2023 14:26:40] -> The number of PSMs identified during calibration with FDR <= 0.01 is 5701 [37.7s]
INFO:    [03/10/2023 14:27:03] -> Part 1/1 - Run 23/24: Preparing Main Search...
INFO:    [03/10/2023 14:27:05] -> Part 1/1 - Run 23/24: Main Search...
INFO:    [03/10/2023 14:39:52] -> Extracting 208285 MS1 XICs
INFO:    [03/10/2023 14:40:56] -> Run 23/24: Cleaning Up Run..
INFO:    [03/10/2023 14:40:56] -> SuperRun 24/24: Initializing (20230809_AST1_EVO5_ZY_Hela_SCP_EvoCHIP_20Cells_40SPD_8Th12ms_04.raw)
INFO:    [03/10/2023 14:40:56] -> Run 24/24: Organizing Data from Run
INFO:    [03/10/2023 14:40:56] -> Run 24/24: Creating Calibration Search Space...
INFO:    [03/10/2023 14:40:56] -> Run 24/24: Creating Search Space...
INFO:    [03/10/2023 14:40:56] -> Size of search space [MB]: 0
INFO:    [03/10/2023 14:40:56] -> Number of IMPGs in search space: 0
INFO:    [03/10/2023 14:40:57] -> Run 24/24: MS2 Index Generation
INFO:    [03/10/2023 14:40:58] -> MS2 Index Generation Time: 1.79s
INFO:    [03/10/2023 14:40:58] -> Run 24/24: Method-Specific Pre-Processing...
INFO:    [03/10/2023 14:41:01] -> Initializing...
INFO:    [03/10/2023 14:48:10] -> Finalizing HTRMS File...
INFO:    [03/10/2023 14:54:03] -> Processed in 13m
INFO:    [03/10/2023 14:54:09] -> Done
INFO:    [03/10/2023 14:54:09] -> Run 24/24: Process Raw File...
INFO:    [03/10/2023 14:56:31] -> Run 24/24: Preparing Partitions...
INFO:    [03/10/2023 14:56:31] -> Part 1/1 - Run 24/24: Preparing Calibration Searches...
INFO:    [03/10/2023 14:56:33] -> Part 1/1 - Run 24/24: First Pass Calibration Search...
INFO:    [03/10/2023 14:56:48] -> Part 1/1 - Run 24/24: Calibration Search...
INFO:    [03/10/2023 14:57:33] -> The number of PSMs identified during calibration with FDR <= 0.01 is 5175 [45.9s]
INFO:    [03/10/2023 14:57:58] -> Part 1/1 - Run 24/24: Preparing Main Search...
INFO:    [03/10/2023 14:58:00] -> Part 1/1 - Run 24/24: Main Search...
INFO:    [03/10/2023 15:12:41] -> Extracting 234839 MS1 XICs
INFO:    [03/10/2023 15:13:59] -> Run 24/24: Cleaning Up Run..
INFO:    [03/10/2023 15:14:27] -> Remove Aborted Runs (if any) from the Experiment...
INFO:    [03/10/2023 15:14:27] -> Score Post-Processing
INFO:    [03/10/2023 15:18:24] -> Score Post-Processing: 3.95m
INFO:    [03/10/2023 15:18:24] -> PSM FDR...
INFO:    [03/10/2023 15:21:25] -> PSM FDR: 3.02m
INFO:    [03/10/2023 15:21:25] -> Converting to non-redundant data structure...
INFO:    [03/10/2023 15:22:27] -> Performing Peptide FDR...
INFO:    [03/10/2023 15:22:46] -> Performing Protein Inference...
INFO:    [03/10/2023 15:22:48] -> Performing Protein FDR...
INFO:    [03/10/2023 15:22:51] -> Calculating Result Values at Run and Experiment Level...
INFO:    [03/10/2023 15:23:35] -> Pulsar identified 1576067 PSMs, 59374 stripped sequences, 77010 peptide precursors, 5721 protein groups.
INFO:    [03/10/2023 15:23:35] -> Selecting Data For Quantification...
INFO:    [03/10/2023 15:23:35] -> Calculating Quantities...
INFO:    [03/10/2023 15:24:17] -> Calculating Protein Group Quantities using MaxLFQ Algorithm...
INFO:    [03/10/2023 15:24:20] -> Collapsing PTM-Locations...
INFO:    [03/10/2023 15:24:20] -> Summarizing Fractions...
INFO:    [03/10/2023 15:24:24] -> Identifying Calibration Peptides...
INFO:    [03/10/2023 15:24:26] -> iRT Calibration...
INFO:    [03/10/2023 15:24:38] -> Performing directDIA+ search...
INFO:    [03/10/2023 15:26:31] -> Generating directDIA+ search space
INFO:    [03/10/2023 15:30:55] -> directDIA+ search: 20230809_AST1_EVO5_ZY_Hela_SCP_EvoCHIP_1Cell_40SPD_4Th6ms_01.raw
INFO:    [03/10/2023 15:33:43] -> directDIA+ search: 20230809_AST1_EVO5_ZY_Hela_SCP_EvoCHIP_1Cell_40SPD_4Th6ms_02.raw
INFO:    [03/10/2023 15:36:14] -> directDIA+ search: 20230809_AST1_EVO5_ZY_Hela_SCP_EvoCHIP_1Cell_40SPD_4Th6ms_03.raw
INFO:    [03/10/2023 15:38:33] -> directDIA+ search: 20230809_AST1_EVO5_ZY_Hela_SCP_EvoCHIP_1Cell_40SPD_4Th6ms_04.raw
INFO:    [03/10/2023 15:40:58] -> directDIA+ search: 20230809_AST1_EVO5_ZY_Hela_SCP_EvoCHIP_1Cell_40SPD_4Th6ms_05.raw
INFO:    [03/10/2023 15:43:30] -> directDIA+ search: 20230809_AST1_EVO5_ZY_Hela_SCP_EvoCHIP_1Cell_40SPD_4Th6ms_06.raw
INFO:    [03/10/2023 15:46:06] -> directDIA+ search: 20230809_AST1_EVO5_ZY_Hela_SCP_EvoCHIP_1Cell_40SPD_4Th6ms_07.raw
INFO:    [03/10/2023 15:48:28] -> directDIA+ search: 20230809_AST1_EVO5_ZY_Hela_SCP_EvoCHIP_1Cell_40SPD_4Th6ms_08.raw
INFO:    [03/10/2023 15:51:04] -> directDIA+ search: 20230809_AST1_EVO5_ZY_Hela_SCP_EvoCHIP_1Cell_40SPD_4Th6ms_09.raw
INFO:    [03/10/2023 15:53:42] -> directDIA+ search: 20230809_AST1_EVO5_ZY_Hela_SCP_EvoCHIP_1Cell_40SPD_4Th6ms_10.raw
INFO:    [03/10/2023 15:56:00] -> directDIA+ search: 20230809_AST1_EVO5_ZY_Hela_SCP_EvoCHIP_1Cell_40SPD_4Th6ms_11.raw
INFO:    [03/10/2023 15:58:14] -> directDIA+ search: 20230809_AST1_EVO5_ZY_Hela_SCP_EvoCHIP_1Cell_40SPD_4Th6ms_12.raw
INFO:    [03/10/2023 16:00:30] -> directDIA+ search: 20230809_AST1_EVO5_ZY_Hela_SCP_EvoCHIP_20Cells_40SPD_2Th3ms_01.raw
INFO:    [03/10/2023 16:04:15] -> directDIA+ search: 20230809_AST1_EVO5_ZY_Hela_SCP_EvoCHIP_20Cells_40SPD_2Th3ms_02.raw
INFO:    [03/10/2023 16:07:44] -> directDIA+ search: 20230809_AST1_EVO5_ZY_Hela_SCP_EvoCHIP_20Cells_40SPD_2Th3ms_03.raw
INFO:    [03/10/2023 16:11:02] -> directDIA+ search: 20230809_AST1_EVO5_ZY_Hela_SCP_EvoCHIP_20Cells_40SPD_2Th3ms_04.raw
INFO:    [03/10/2023 16:14:14] -> directDIA+ search: 20230809_AST1_EVO5_ZY_Hela_SCP_EvoCHIP_20Cells_40SPD_4Th6ms_01.raw
INFO:    [03/10/2023 16:17:24] -> directDIA+ search: 20230809_AST1_EVO5_ZY_Hela_SCP_EvoCHIP_20Cells_40SPD_4Th6ms_02.raw
INFO:    [03/10/2023 16:20:25] -> directDIA+ search: 20230809_AST1_EVO5_ZY_Hela_SCP_EvoCHIP_20Cells_40SPD_4Th6ms_03.raw
INFO:    [03/10/2023 16:23:29] -> directDIA+ search: 20230809_AST1_EVO5_ZY_Hela_SCP_EvoCHIP_20Cells_40SPD_4Th6ms_04.raw
INFO:    [03/10/2023 16:26:24] -> directDIA+ search: 20230809_AST1_EVO5_ZY_Hela_SCP_EvoCHIP_20Cells_40SPD_8Th12ms_01.raw
INFO:    [03/10/2023 16:29:11] -> directDIA+ search: 20230809_AST1_EVO5_ZY_Hela_SCP_EvoCHIP_20Cells_40SPD_8Th12ms_02.raw
INFO:    [03/10/2023 16:31:48] -> directDIA+ search: 20230809_AST1_EVO5_ZY_Hela_SCP_EvoCHIP_20Cells_40SPD_8Th12ms_03.raw
INFO:    [03/10/2023 16:34:23] -> directDIA+ search: 20230809_AST1_EVO5_ZY_Hela_SCP_EvoCHIP_20Cells_40SPD_8Th12ms_04.raw
INFO:    [03/10/2023 16:37:09] -> Performing  directDIA+  Post Processing...
INFO:    [03/10/2023 16:37:17] -> Writing experiment store..
INFO:    [03/10/2023 16:37:37] -> Assigning iRT Source...
INFO:    [03/10/2023 16:37:37] -> Calculating iRT...
INFO:    [03/10/2023 16:37:38] -> Summarizing Identifications
INFO:    [03/10/2023 16:37:40] -> Number of decoys going through Genesis: 0 (0 %)
INFO:    [03/10/2023 16:37:45] -> Number of decoys going through Genesis: 0 (0 %)
INFO:    [03/10/2023 16:37:49] -> Number of decoys going through Genesis: 0 (0 %)
INFO:    [03/10/2023 16:37:53] -> Number of decoys going through Genesis: 0 (0 %)
INFO:    [03/10/2023 16:37:57] -> Number of decoys going through Genesis: 0 (0 %)
INFO:    [03/10/2023 16:38:00] -> Number of decoys going through Genesis: 0 (0 %)
INFO:    [03/10/2023 16:38:04] -> Number of decoys going through Genesis: 0 (0 %)
INFO:    [03/10/2023 16:38:08] -> Number of decoys going through Genesis: 0 (0 %)
INFO:    [03/10/2023 16:38:12] -> Number of decoys going through Genesis: 0 (0 %)
INFO:    [03/10/2023 16:38:15] -> Number of decoys going through Genesis: 0 (0 %)
INFO:    [03/10/2023 16:38:19] -> Number of decoys going through Genesis: 0 (0 %)
INFO:    [03/10/2023 16:38:23] -> Number of decoys going through Genesis: 0 (0 %)
INFO:    [03/10/2023 16:38:28] -> Number of decoys going through Genesis: 0 (0 %)
INFO:    [03/10/2023 16:38:40] -> Number of decoys going through Genesis: 0 (0 %)
INFO:    [03/10/2023 16:38:50] -> Number of decoys going through Genesis: 0 (0 %)
INFO:    [03/10/2023 16:39:00] -> Number of decoys going through Genesis: 0 (0 %)
INFO:    [03/10/2023 16:39:09] -> Number of decoys going through Genesis: 0 (0 %)
INFO:    [03/10/2023 16:39:20] -> Number of decoys going through Genesis: 0 (0 %)
INFO:    [03/10/2023 16:39:29] -> Number of decoys going through Genesis: 0 (0 %)
INFO:    [03/10/2023 16:39:38] -> Number of decoys going through Genesis: 0 (0 %)
INFO:    [03/10/2023 16:39:48] -> Number of decoys going through Genesis: 0 (0 %)
INFO:    [03/10/2023 16:39:56] -> Number of decoys going through Genesis: 0 (0 %)
INFO:    [03/10/2023 16:40:04] -> Number of decoys going through Genesis: 0 (0 %)
INFO:    [03/10/2023 16:40:14] -> Number of decoys going through Genesis: 0 (0 %)
INFO:    [03/10/2023 16:43:13] -> Identifiying Significant Precursors...
INFO:    [03/10/2023 16:44:19] -> Predicting Ion Mobility
INFO:    [03/10/2023 16:45:11] -> Calculating Median iRT
INFO:    [03/10/2023 16:45:14] -> Building BGS Protein Grouping...
INFO:    [03/10/2023 16:45:15] -> Digesting Fasta...
INFO:    [03/10/2023 16:45:16] -> Annotating Proteins...
INFO:    [03/10/2023 16:45:16] -> Grouping Proteins...
INFO:    [03/10/2023 16:45:18] -> Calculating Run Summary Statistics...
INFO:    [03/10/2023 16:46:51] -> Building Consensus Fragment Spectra...
INFO:    [03/10/2023 16:50:17] -> Selecting best fragment ions
INFO:    [03/10/2023 16:57:47] -> Cleaning Up Experiment...
INFO:    [03/10/2023 16:58:22] -> Initializing Experiment...
INFO:    [03/10/2023 16:58:22] -> Loading Spectral Libraries...
INFO:    [03/10/2023 16:59:38] -> Initialize Scoring...
INFO:    [03/10/2023 16:59:38] -> Generating Scan Map...
INFO:    [03/10/2023 16:59:38] -> Initializing Workpackages...
INFO:    [03/10/2023 16:59:38] -> Performing Basic Calibration...
INFO:    [03/10/2023 16:59:42] -> Calibration successful
INFO:    [03/10/2023 16:59:42] -> Identifying Calibration Peptides...
INFO:    [03/10/2023 16:59:42] -> Calibration successful
INFO:    [03/10/2023 16:59:42] -> Correcting Gradient Fine Structure...
INFO:    [03/10/2023 16:59:49] -> Initializing Pipeline...
INFO:    [03/10/2023 16:59:49] -> Preprocessing Run #1 of 24...
INFO:    [03/10/2023 16:59:49] -> Initialize Scoring...
INFO:    [03/10/2023 16:59:49] -> Extracting Ion Currents...
INFO:    [03/10/2023 17:00:11] -> Machine Learning...
INFO:    [03/10/2023 17:00:12] -> Pipeline executed in 22.83s - Current Experiment had 0 Warnings and 0 Errors.
INFO:    [03/10/2023 17:00:15] -> Calibration successful
INFO:    [03/10/2023 17:00:22] -> Initializing Pipeline...
INFO:    [03/10/2023 17:00:22] -> Preprocessing Run #1 of 24...
INFO:    [03/10/2023 17:00:22] -> Initialize Scoring...
INFO:    [03/10/2023 17:00:22] -> Extracting Ion Currents...
INFO:    [03/10/2023 17:01:01] -> Machine Learning...
INFO:    [03/10/2023 17:01:08] -> Pipeline executed in 45.59s - Current Experiment had 0 Warnings and 0 Errors.
INFO:    [03/10/2023 17:01:21] -> Calibration successful
INFO:    [03/10/2023 17:01:21] -> Initialize Scoring...
INFO:    [03/10/2023 17:01:21] -> Preprocessing Run #2 of 24...
INFO:    [03/10/2023 17:01:21] -> Searching DIA with Pulsar...
INFO:    [03/10/2023 17:01:21] -> Initializing Experiment...
INFO:    [03/10/2023 17:01:21] -> Loading Spectral Libraries...
INFO:    [03/10/2023 17:01:21] -> Initialize Scoring...
INFO:    [03/10/2023 17:01:21] -> Generating Scan Map...
INFO:    [03/10/2023 17:01:21] -> Initializing Workpackages...
INFO:    [03/10/2023 17:01:21] -> Performing Basic Calibration...
INFO:    [03/10/2023 17:01:26] -> Calibration successful
INFO:    [03/10/2023 17:01:26] -> Identifying Calibration Peptides...
INFO:    [03/10/2023 17:01:26] -> Calibration successful
INFO:    [03/10/2023 17:01:26] -> Correcting Gradient Fine Structure...
INFO:    [03/10/2023 17:01:32] -> Initializing Pipeline...
INFO:    [03/10/2023 17:01:32] -> Preprocessing Run #2 of 24...
INFO:    [03/10/2023 17:01:32] -> Initialize Scoring...
INFO:    [03/10/2023 17:01:32] -> Extracting Ion Currents...
INFO:    [03/10/2023 17:02:05] -> Machine Learning...
INFO:    [03/10/2023 17:02:07] -> Pipeline executed in 34.57s - Current Experiment had 0 Warnings and 0 Errors.
INFO:    [03/10/2023 17:02:08] -> Calibration successful
INFO:    [03/10/2023 17:02:15] -> Initializing Pipeline...
INFO:    [03/10/2023 17:02:15] -> Preprocessing Run #2 of 24...
INFO:    [03/10/2023 17:02:15] -> Initialize Scoring...
INFO:    [03/10/2023 17:02:15] -> Extracting Ion Currents...
INFO:    [03/10/2023 17:02:54] -> Machine Learning...
INFO:    [03/10/2023 17:03:00] -> Pipeline executed in 45.14s - Current Experiment had 0 Warnings and 0 Errors.
INFO:    [03/10/2023 17:03:09] -> Calibration successful
INFO:    [03/10/2023 17:03:09] -> Initialize Scoring...
INFO:    [03/10/2023 17:03:09] -> Preprocessing Run #3 of 24...
INFO:    [03/10/2023 17:03:09] -> Searching DIA with Pulsar...
INFO:    [03/10/2023 17:03:09] -> Initializing Experiment...
INFO:    [03/10/2023 17:03:09] -> Loading Spectral Libraries...
INFO:    [03/10/2023 17:03:09] -> Initialize Scoring...
INFO:    [03/10/2023 17:03:09] -> Generating Scan Map...
INFO:    [03/10/2023 17:03:09] -> Initializing Workpackages...
INFO:    [03/10/2023 17:03:09] -> Performing Basic Calibration...
INFO:    [03/10/2023 17:03:13] -> Calibration successful
INFO:    [03/10/2023 17:03:13] -> Identifying Calibration Peptides...
INFO:    [03/10/2023 17:03:13] -> Calibration successful
INFO:    [03/10/2023 17:03:13] -> Correcting Gradient Fine Structure...
INFO:    [03/10/2023 17:03:20] -> Initializing Pipeline...
INFO:    [03/10/2023 17:03:20] -> Preprocessing Run #3 of 24...
INFO:    [03/10/2023 17:03:20] -> Initialize Scoring...
INFO:    [03/10/2023 17:03:20] -> Extracting Ion Currents...
INFO:    [03/10/2023 17:03:44] -> Machine Learning...
INFO:    [03/10/2023 17:03:46] -> Pipeline executed in 26.28s - Current Experiment had 0 Warnings and 0 Errors.
INFO:    [03/10/2023 17:03:47] -> Calibration successful
INFO:    [03/10/2023 17:03:54] -> Initializing Pipeline...
INFO:    [03/10/2023 17:03:54] -> Preprocessing Run #3 of 24...
INFO:    [03/10/2023 17:03:54] -> Initialize Scoring...
INFO:    [03/10/2023 17:03:54] -> Extracting Ion Currents...
INFO:    [03/10/2023 17:04:29] -> Machine Learning...
INFO:    [03/10/2023 17:04:37] -> Pipeline executed in 42.55s - Current Experiment had 0 Warnings and 0 Errors.
INFO:    [03/10/2023 17:04:50] -> Calibration successful
INFO:    [03/10/2023 17:04:50] -> Initialize Scoring...
INFO:    [03/10/2023 17:04:50] -> Preprocessing Run #4 of 24...
INFO:    [03/10/2023 17:04:50] -> Searching DIA with Pulsar...
INFO:    [03/10/2023 17:04:50] -> Initializing Experiment...
INFO:    [03/10/2023 17:04:50] -> Loading Spectral Libraries...
INFO:    [03/10/2023 17:04:50] -> Initialize Scoring...
INFO:    [03/10/2023 17:04:50] -> Generating Scan Map...
INFO:    [03/10/2023 17:04:50] -> Initializing Workpackages...
INFO:    [03/10/2023 17:04:50] -> Performing Basic Calibration...
INFO:    [03/10/2023 17:04:54] -> Calibration successful
INFO:    [03/10/2023 17:04:54] -> Identifying Calibration Peptides...
INFO:    [03/10/2023 17:04:54] -> Calibration successful
INFO:    [03/10/2023 17:04:54] -> Correcting Gradient Fine Structure...
INFO:    [03/10/2023 17:05:01] -> Initializing Pipeline...
INFO:    [03/10/2023 17:05:01] -> Preprocessing Run #4 of 24...
INFO:    [03/10/2023 17:05:01] -> Initialize Scoring...
INFO:    [03/10/2023 17:05:01] -> Extracting Ion Currents...
INFO:    [03/10/2023 17:05:22] -> Machine Learning...
INFO:    [03/10/2023 17:05:23] -> Pipeline executed in 22.45s - Current Experiment had 0 Warnings and 0 Errors.
INFO:    [03/10/2023 17:05:24] -> Calibration successful
INFO:    [03/10/2023 17:05:31] -> Initializing Pipeline...
INFO:    [03/10/2023 17:05:31] -> Preprocessing Run #4 of 24...
INFO:    [03/10/2023 17:05:31] -> Initialize Scoring...
INFO:    [03/10/2023 17:05:31] -> Extracting Ion Currents...
INFO:    [03/10/2023 17:06:12] -> Machine Learning...
INFO:    [03/10/2023 17:06:19] -> Pipeline executed in 47.1s - Current Experiment had 0 Warnings and 0 Errors.
INFO:    [03/10/2023 17:06:26] -> Calibration successful
INFO:    [03/10/2023 17:06:26] -> Initialize Scoring...
INFO:    [03/10/2023 17:06:26] -> Preprocessing Run #5 of 24...
INFO:    [03/10/2023 17:06:26] -> Searching DIA with Pulsar...
INFO:    [03/10/2023 17:06:26] -> Initializing Experiment...
INFO:    [03/10/2023 17:06:26] -> Loading Spectral Libraries...
INFO:    [03/10/2023 17:06:26] -> Initialize Scoring...
INFO:    [03/10/2023 17:06:26] -> Generating Scan Map...
INFO:    [03/10/2023 17:06:26] -> Initializing Workpackages...
INFO:    [03/10/2023 17:06:26] -> Performing Basic Calibration...
INFO:    [03/10/2023 17:06:30] -> Calibration successful
INFO:    [03/10/2023 17:06:30] -> Identifying Calibration Peptides...
INFO:    [03/10/2023 17:06:30] -> Calibration successful
INFO:    [03/10/2023 17:06:30] -> Correcting Gradient Fine Structure...
INFO:    [03/10/2023 17:06:37] -> Initializing Pipeline...
INFO:    [03/10/2023 17:06:37] -> Preprocessing Run #5 of 24...
INFO:    [03/10/2023 17:06:37] -> Initialize Scoring...
INFO:    [03/10/2023 17:06:37] -> Extracting Ion Currents...
INFO:    [03/10/2023 17:06:58] -> Machine Learning...
INFO:    [03/10/2023 17:07:00] -> Pipeline executed in 22.44s - Current Experiment had 0 Warnings and 0 Errors.
INFO:    [03/10/2023 17:07:00] -> Calibration successful
INFO:    [03/10/2023 17:07:07] -> Initializing Pipeline...
INFO:    [03/10/2023 17:07:07] -> Preprocessing Run #5 of 24...
INFO:    [03/10/2023 17:07:07] -> Initialize Scoring...
INFO:    [03/10/2023 17:07:08] -> Extracting Ion Currents...
INFO:    [03/10/2023 17:07:43] -> Machine Learning...
INFO:    [03/10/2023 17:07:50] -> Pipeline executed in 41.94s - Current Experiment had 0 Warnings and 0 Errors.
INFO:    [03/10/2023 17:07:57] -> Calibration successful
INFO:    [03/10/2023 17:07:57] -> Initialize Scoring...
INFO:    [03/10/2023 17:07:57] -> Preprocessing Run #6 of 24...
INFO:    [03/10/2023 17:07:57] -> Searching DIA with Pulsar...
INFO:    [03/10/2023 17:07:57] -> Initializing Experiment...
INFO:    [03/10/2023 17:07:57] -> Loading Spectral Libraries...
INFO:    [03/10/2023 17:07:57] -> Initialize Scoring...
INFO:    [03/10/2023 17:07:57] -> Generating Scan Map...
INFO:    [03/10/2023 17:07:57] -> Initializing Workpackages...
INFO:    [03/10/2023 17:07:57] -> Performing Basic Calibration...
INFO:    [03/10/2023 17:08:01] -> Calibration successful
INFO:    [03/10/2023 17:08:01] -> Identifying Calibration Peptides...
INFO:    [03/10/2023 17:08:01] -> Calibration successful
INFO:    [03/10/2023 17:08:01] -> Correcting Gradient Fine Structure...
INFO:    [03/10/2023 17:08:07] -> Initializing Pipeline...
INFO:    [03/10/2023 17:08:07] -> Preprocessing Run #6 of 24...
INFO:    [03/10/2023 17:08:07] -> Initialize Scoring...
INFO:    [03/10/2023 17:08:07] -> Extracting Ion Currents...
INFO:    [03/10/2023 17:08:40] -> Machine Learning...
INFO:    [03/10/2023 17:08:42] -> Pipeline executed in 33.97s - Current Experiment had 0 Warnings and 0 Errors.
INFO:    [03/10/2023 17:08:43] -> Calibration successful
INFO:    [03/10/2023 17:08:50] -> Initializing Pipeline...
INFO:    [03/10/2023 17:08:50] -> Preprocessing Run #6 of 24...
INFO:    [03/10/2023 17:08:50] -> Initialize Scoring...
INFO:    [03/10/2023 17:08:50] -> Extracting Ion Currents...
INFO:    [03/10/2023 17:09:30] -> Machine Learning...
INFO:    [03/10/2023 17:09:37] -> Pipeline executed in 46.77s - Current Experiment had 0 Warnings and 0 Errors.
INFO:    [03/10/2023 17:09:44] -> Calibration successful
INFO:    [03/10/2023 17:09:44] -> Initialize Scoring...
INFO:    [03/10/2023 17:09:44] -> Preprocessing Run #7 of 24...
INFO:    [03/10/2023 17:09:44] -> Searching DIA with Pulsar...
INFO:    [03/10/2023 17:09:44] -> Initializing Experiment...
INFO:    [03/10/2023 17:09:44] -> Loading Spectral Libraries...
INFO:    [03/10/2023 17:09:44] -> Initialize Scoring...
INFO:    [03/10/2023 17:09:44] -> Generating Scan Map...
INFO:    [03/10/2023 17:09:44] -> Initializing Workpackages...
INFO:    [03/10/2023 17:09:44] -> Performing Basic Calibration...
INFO:    [03/10/2023 17:09:49] -> Calibration successful
INFO:    [03/10/2023 17:09:49] -> Identifying Calibration Peptides...
INFO:    [03/10/2023 17:09:49] -> Calibration successful
INFO:    [03/10/2023 17:09:49] -> Correcting Gradient Fine Structure...
INFO:    [03/10/2023 17:09:56] -> Initializing Pipeline...
INFO:    [03/10/2023 17:09:56] -> Preprocessing Run #7 of 24...
INFO:    [03/10/2023 17:09:56] -> Initialize Scoring...
INFO:    [03/10/2023 17:09:56] -> Extracting Ion Currents...
INFO:    [03/10/2023 17:10:20] -> Machine Learning...
INFO:    [03/10/2023 17:10:22] -> Pipeline executed in 26.14s - Current Experiment had 0 Warnings and 0 Errors.
INFO:    [03/10/2023 17:10:23] -> Calibration successful
INFO:    [03/10/2023 17:10:30] -> Initializing Pipeline...
INFO:    [03/10/2023 17:10:30] -> Preprocessing Run #7 of 24...
INFO:    [03/10/2023 17:10:30] -> Initialize Scoring...
INFO:    [03/10/2023 17:10:30] -> Extracting Ion Currents...
INFO:    [03/10/2023 17:11:07] -> Machine Learning...
INFO:    [03/10/2023 17:11:14] -> Pipeline executed in 43.55s - Current Experiment had 0 Warnings and 0 Errors.
INFO:    [03/10/2023 17:11:22] -> Calibration successful
INFO:    [03/10/2023 17:11:22] -> Initialize Scoring...
INFO:    [03/10/2023 17:11:22] -> Preprocessing Run #8 of 24...
INFO:    [03/10/2023 17:11:22] -> Searching DIA with Pulsar...
INFO:    [03/10/2023 17:11:22] -> Initializing Experiment...
INFO:    [03/10/2023 17:11:22] -> Loading Spectral Libraries...
INFO:    [03/10/2023 17:11:22] -> Initialize Scoring...
INFO:    [03/10/2023 17:11:22] -> Generating Scan Map...
INFO:    [03/10/2023 17:11:22] -> Initializing Workpackages...
INFO:    [03/10/2023 17:11:22] -> Performing Basic Calibration...
INFO:    [03/10/2023 17:11:26] -> Calibration successful
INFO:    [03/10/2023 17:11:26] -> Identifying Calibration Peptides...
INFO:    [03/10/2023 17:11:26] -> Calibration successful
INFO:    [03/10/2023 17:11:26] -> Correcting Gradient Fine Structure...
INFO:    [03/10/2023 17:11:33] -> Initializing Pipeline...
INFO:    [03/10/2023 17:11:33] -> Preprocessing Run #8 of 24...
INFO:    [03/10/2023 17:11:33] -> Initialize Scoring...
INFO:    [03/10/2023 17:11:33] -> Extracting Ion Currents...
INFO:    [03/10/2023 17:11:59] -> Machine Learning...
INFO:    [03/10/2023 17:12:00] -> Pipeline executed in 26.85s - Current Experiment had 0 Warnings and 0 Errors.
INFO:    [03/10/2023 17:12:03] -> Calibration successful
INFO:    [03/10/2023 17:12:10] -> Initializing Pipeline...
INFO:    [03/10/2023 17:12:10] -> Preprocessing Run #8 of 24...
INFO:    [03/10/2023 17:12:10] -> Initialize Scoring...
INFO:    [03/10/2023 17:12:10] -> Extracting Ion Currents...
INFO:    [03/10/2023 17:12:44] -> Machine Learning...
INFO:    [03/10/2023 17:12:50] -> Pipeline executed in 40.32s - Current Experiment had 0 Warnings and 0 Errors.
INFO:    [03/10/2023 17:12:57] -> Calibration successful
INFO:    [03/10/2023 17:12:57] -> Initialize Scoring...
INFO:    [03/10/2023 17:12:57] -> Preprocessing Run #9 of 24...
INFO:    [03/10/2023 17:12:57] -> Searching DIA with Pulsar...
INFO:    [03/10/2023 17:12:57] -> Initializing Experiment...
INFO:    [03/10/2023 17:12:57] -> Loading Spectral Libraries...
INFO:    [03/10/2023 17:12:57] -> Initialize Scoring...
INFO:    [03/10/2023 17:12:57] -> Generating Scan Map...
INFO:    [03/10/2023 17:12:57] -> Initializing Workpackages...
INFO:    [03/10/2023 17:12:57] -> Performing Basic Calibration...
INFO:    [03/10/2023 17:13:01] -> Calibration successful
INFO:    [03/10/2023 17:13:01] -> Identifying Calibration Peptides...
INFO:    [03/10/2023 17:13:01] -> Calibration successful
INFO:    [03/10/2023 17:13:01] -> Correcting Gradient Fine Structure...
INFO:    [03/10/2023 17:13:08] -> Initializing Pipeline...
INFO:    [03/10/2023 17:13:08] -> Preprocessing Run #9 of 24...
INFO:    [03/10/2023 17:13:08] -> Initialize Scoring...
INFO:    [03/10/2023 17:13:08] -> Extracting Ion Currents...
INFO:    [03/10/2023 17:13:33] -> Machine Learning...
INFO:    [03/10/2023 17:13:34] -> Pipeline executed in 26.12s - Current Experiment had 0 Warnings and 0 Errors.
INFO:    [03/10/2023 17:13:35] -> Calibration successful
INFO:    [03/10/2023 17:13:42] -> Initializing Pipeline...
INFO:    [03/10/2023 17:13:42] -> Preprocessing Run #9 of 24...
INFO:    [03/10/2023 17:13:42] -> Initialize Scoring...
INFO:    [03/10/2023 17:13:42] -> Extracting Ion Currents...
INFO:    [03/10/2023 17:14:24] -> Machine Learning...
INFO:    [03/10/2023 17:14:31] -> Pipeline executed in 48.31s - Current Experiment had 0 Warnings and 0 Errors.
INFO:    [03/10/2023 17:14:38] -> Calibration successful
INFO:    [03/10/2023 17:14:38] -> Initialize Scoring...
INFO:    [03/10/2023 17:14:38] -> Preprocessing Run #10 of 24...
INFO:    [03/10/2023 17:14:38] -> Searching DIA with Pulsar...
INFO:    [03/10/2023 17:14:38] -> Initializing Experiment...
INFO:    [03/10/2023 17:14:38] -> Loading Spectral Libraries...
INFO:    [03/10/2023 17:14:38] -> Initialize Scoring...
INFO:    [03/10/2023 17:14:38] -> Generating Scan Map...
INFO:    [03/10/2023 17:14:38] -> Initializing Workpackages...
INFO:    [03/10/2023 17:14:38] -> Performing Basic Calibration...
INFO:    [03/10/2023 17:14:42] -> Calibration successful
INFO:    [03/10/2023 17:14:42] -> Identifying Calibration Peptides...
INFO:    [03/10/2023 17:14:42] -> Calibration successful
INFO:    [03/10/2023 17:14:42] -> Correcting Gradient Fine Structure...
INFO:    [03/10/2023 17:14:49] -> Initializing Pipeline...
INFO:    [03/10/2023 17:14:49] -> Preprocessing Run #10 of 24...
INFO:    [03/10/2023 17:14:49] -> Initialize Scoring...
INFO:    [03/10/2023 17:14:49] -> Extracting Ion Currents...
INFO:    [03/10/2023 17:15:14] -> Machine Learning...
INFO:    [03/10/2023 17:15:15] -> Pipeline executed in 26.57s - Current Experiment had 0 Warnings and 0 Errors.
INFO:    [03/10/2023 17:15:17] -> Calibration successful
INFO:    [03/10/2023 17:15:24] -> Initializing Pipeline...
INFO:    [03/10/2023 17:15:24] -> Preprocessing Run #10 of 24...
INFO:    [03/10/2023 17:15:24] -> Initialize Scoring...
INFO:    [03/10/2023 17:15:24] -> Extracting Ion Currents...
INFO:    [03/10/2023 17:16:00] -> Machine Learning...
INFO:    [03/10/2023 17:16:06] -> Pipeline executed in 41.85s - Current Experiment had 0 Warnings and 0 Errors.
INFO:    [03/10/2023 17:16:14] -> Calibration successful
INFO:    [03/10/2023 17:16:14] -> Initialize Scoring...
INFO:    [03/10/2023 17:16:14] -> Preprocessing Run #11 of 24...
INFO:    [03/10/2023 17:16:14] -> Searching DIA with Pulsar...
INFO:    [03/10/2023 17:16:14] -> Initializing Experiment...
INFO:    [03/10/2023 17:16:14] -> Loading Spectral Libraries...
INFO:    [03/10/2023 17:16:14] -> Initialize Scoring...
INFO:    [03/10/2023 17:16:14] -> Generating Scan Map...
INFO:    [03/10/2023 17:16:14] -> Initializing Workpackages...
INFO:    [03/10/2023 17:16:14] -> Performing Basic Calibration...
INFO:    [03/10/2023 17:16:18] -> Calibration successful
INFO:    [03/10/2023 17:16:18] -> Identifying Calibration Peptides...
INFO:    [03/10/2023 17:16:18] -> Calibration successful
INFO:    [03/10/2023 17:16:18] -> Correcting Gradient Fine Structure...
INFO:    [03/10/2023 17:16:25] -> Initializing Pipeline...
INFO:    [03/10/2023 17:16:25] -> Preprocessing Run #11 of 24...
INFO:    [03/10/2023 17:16:25] -> Initialize Scoring...
INFO:    [03/10/2023 17:16:25] -> Extracting Ion Currents...
INFO:    [03/10/2023 17:16:50] -> Machine Learning...
INFO:    [03/10/2023 17:16:52] -> Pipeline executed in 26.62s - Current Experiment had 0 Warnings and 0 Errors.
INFO:    [03/10/2023 17:16:52] -> Calibration successful
INFO:    [03/10/2023 17:16:59] -> Initializing Pipeline...
INFO:    [03/10/2023 17:16:59] -> Preprocessing Run #11 of 24...
INFO:    [03/10/2023 17:16:59] -> Initialize Scoring...
INFO:    [03/10/2023 17:16:59] -> Extracting Ion Currents...
INFO:    [03/10/2023 17:17:39] -> Machine Learning...
INFO:    [03/10/2023 17:17:46] -> Pipeline executed in 45.8s - Current Experiment had 0 Warnings and 0 Errors.
INFO:    [03/10/2023 17:17:52] -> Calibration successful
INFO:    [03/10/2023 17:17:52] -> Initialize Scoring...
INFO:    [03/10/2023 17:17:52] -> Preprocessing Run #12 of 24...
INFO:    [03/10/2023 17:17:52] -> Searching DIA with Pulsar...
INFO:    [03/10/2023 17:17:52] -> Initializing Experiment...
INFO:    [03/10/2023 17:17:52] -> Loading Spectral Libraries...
INFO:    [03/10/2023 17:17:52] -> Initialize Scoring...
INFO:    [03/10/2023 17:17:52] -> Generating Scan Map...
INFO:    [03/10/2023 17:17:52] -> Initializing Workpackages...
INFO:    [03/10/2023 17:17:52] -> Performing Basic Calibration...
INFO:    [03/10/2023 17:17:56] -> Calibration successful
INFO:    [03/10/2023 17:17:56] -> Identifying Calibration Peptides...
INFO:    [03/10/2023 17:17:56] -> Calibration successful
INFO:    [03/10/2023 17:17:56] -> Correcting Gradient Fine Structure...
INFO:    [03/10/2023 17:18:03] -> Initializing Pipeline...
INFO:    [03/10/2023 17:18:03] -> Preprocessing Run #12 of 24...
INFO:    [03/10/2023 17:18:03] -> Initialize Scoring...
INFO:    [03/10/2023 17:18:03] -> Extracting Ion Currents...
INFO:    [03/10/2023 17:18:28] -> Machine Learning...
INFO:    [03/10/2023 17:18:30] -> Pipeline executed in 26.35s - Current Experiment had 0 Warnings and 0 Errors.
INFO:    [03/10/2023 17:18:31] -> Calibration successful
INFO:    [03/10/2023 17:18:38] -> Initializing Pipeline...
INFO:    [03/10/2023 17:18:38] -> Preprocessing Run #12 of 24...
INFO:    [03/10/2023 17:18:38] -> Initialize Scoring...
INFO:    [03/10/2023 17:18:38] -> Extracting Ion Currents...
INFO:    [03/10/2023 17:19:12] -> Machine Learning...
INFO:    [03/10/2023 17:19:19] -> Pipeline executed in 40.5s - Current Experiment had 0 Warnings and 0 Errors.
INFO:    [03/10/2023 17:19:29] -> Calibration successful
INFO:    [03/10/2023 17:19:29] -> Initialize Scoring...
INFO:    [03/10/2023 17:19:29] -> Preprocessing Run #13 of 24...
INFO:    [03/10/2023 17:19:29] -> Searching DIA with Pulsar...
INFO:    [03/10/2023 17:19:29] -> Initializing Experiment...
INFO:    [03/10/2023 17:19:29] -> Loading Spectral Libraries...
INFO:    [03/10/2023 17:19:29] -> Initialize Scoring...
INFO:    [03/10/2023 17:19:29] -> Generating Scan Map...
INFO:    [03/10/2023 17:19:29] -> Initializing Workpackages...
INFO:    [03/10/2023 17:19:29] -> Performing Basic Calibration...
INFO:    [03/10/2023 17:19:33] -> Calibration successful
INFO:    [03/10/2023 17:19:33] -> Identifying Calibration Peptides...
INFO:    [03/10/2023 17:19:33] -> Calibration successful
INFO:    [03/10/2023 17:19:33] -> Correcting Gradient Fine Structure...
INFO:    [03/10/2023 17:19:40] -> Initializing Pipeline...
INFO:    [03/10/2023 17:19:40] -> Preprocessing Run #13 of 24...
INFO:    [03/10/2023 17:19:40] -> Initialize Scoring...
INFO:    [03/10/2023 17:19:40] -> Extracting Ion Currents...
INFO:    [03/10/2023 17:20:12] -> Machine Learning...
INFO:    [03/10/2023 17:20:18] -> Pipeline executed in 37.38s - Current Experiment had 0 Warnings and 0 Errors.
INFO:    [03/10/2023 17:20:20] -> Calibration successful
INFO:    [03/10/2023 17:20:27] -> Initializing Pipeline...
INFO:    [03/10/2023 17:20:27] -> Preprocessing Run #13 of 24...
INFO:    [03/10/2023 17:20:27] -> Initialize Scoring...
INFO:    [03/10/2023 17:20:27] -> Extracting Ion Currents...
INFO:    [03/10/2023 17:21:19] -> Machine Learning...
INFO:    [03/10/2023 17:21:28] -> Pipeline executed in 1.01m - Current Experiment had 0 Warnings and 0 Errors.
INFO:    [03/10/2023 17:21:40] -> Calibration successful
INFO:    [03/10/2023 17:21:40] -> Initialize Scoring...
INFO:    [03/10/2023 17:21:40] -> Preprocessing Run #14 of 24...
INFO:    [03/10/2023 17:21:40] -> Searching DIA with Pulsar...
INFO:    [03/10/2023 17:21:40] -> Initializing Experiment...
INFO:    [03/10/2023 17:21:40] -> Loading Spectral Libraries...
INFO:    [03/10/2023 17:21:40] -> Initialize Scoring...
INFO:    [03/10/2023 17:21:40] -> Generating Scan Map...
INFO:    [03/10/2023 17:21:40] -> Initializing Workpackages...
INFO:    [03/10/2023 17:21:40] -> Performing Basic Calibration...
INFO:    [03/10/2023 17:21:45] -> Calibration successful
INFO:    [03/10/2023 17:21:45] -> Identifying Calibration Peptides...
INFO:    [03/10/2023 17:21:45] -> Calibration successful
INFO:    [03/10/2023 17:21:45] -> Correcting Gradient Fine Structure...
INFO:    [03/10/2023 17:21:52] -> Initializing Pipeline...
INFO:    [03/10/2023 17:21:52] -> Preprocessing Run #14 of 24...
INFO:    [03/10/2023 17:21:52] -> Initialize Scoring...
INFO:    [03/10/2023 17:21:52] -> Extracting Ion Currents...
INFO:    [03/10/2023 17:22:39] -> Machine Learning...
INFO:    [03/10/2023 17:22:41] -> Pipeline executed in 49.44s - Current Experiment had 0 Warnings and 0 Errors.
INFO:    [03/10/2023 17:22:43] -> Calibration successful
INFO:    [03/10/2023 17:22:51] -> Initializing Pipeline...
INFO:    [03/10/2023 17:22:51] -> Preprocessing Run #14 of 24...
INFO:    [03/10/2023 17:22:51] -> Initialize Scoring...
INFO:    [03/10/2023 17:22:51] -> Extracting Ion Currents...
INFO:    [03/10/2023 17:23:38] -> Machine Learning...
INFO:    [03/10/2023 17:23:48] -> Pipeline executed in 57.14s - Current Experiment had 0 Warnings and 0 Errors.
INFO:    [03/10/2023 17:24:01] -> Calibration successful
INFO:    [03/10/2023 17:24:01] -> Initialize Scoring...
INFO:    [03/10/2023 17:24:01] -> Preprocessing Run #15 of 24...
INFO:    [03/10/2023 17:24:01] -> Searching DIA with Pulsar...
INFO:    [03/10/2023 17:24:01] -> Initializing Experiment...
INFO:    [03/10/2023 17:24:01] -> Loading Spectral Libraries...
INFO:    [03/10/2023 17:24:01] -> Initialize Scoring...
INFO:    [03/10/2023 17:24:01] -> Generating Scan Map...
INFO:    [03/10/2023 17:24:01] -> Initializing Workpackages...
INFO:    [03/10/2023 17:24:01] -> Performing Basic Calibration...
INFO:    [03/10/2023 17:24:05] -> Calibration successful
INFO:    [03/10/2023 17:24:05] -> Identifying Calibration Peptides...
INFO:    [03/10/2023 17:24:05] -> Calibration successful
INFO:    [03/10/2023 17:24:05] -> Correcting Gradient Fine Structure...
INFO:    [03/10/2023 17:24:12] -> Initializing Pipeline...
INFO:    [03/10/2023 17:24:12] -> Preprocessing Run #15 of 24...
INFO:    [03/10/2023 17:24:12] -> Initialize Scoring...
INFO:    [03/10/2023 17:24:12] -> Extracting Ion Currents...
INFO:    [03/10/2023 17:24:56] -> Machine Learning...
INFO:    [03/10/2023 17:24:58] -> Pipeline executed in 45.74s - Current Experiment had 0 Warnings and 0 Errors.
INFO:    [03/10/2023 17:25:00] -> Calibration successful
INFO:    [03/10/2023 17:25:07] -> Initializing Pipeline...
INFO:    [03/10/2023 17:25:07] -> Preprocessing Run #15 of 24...
INFO:    [03/10/2023 17:25:07] -> Initialize Scoring...
INFO:    [03/10/2023 17:25:07] -> Extracting Ion Currents...
INFO:    [03/10/2023 17:25:54] -> Machine Learning...
INFO:    [03/10/2023 17:26:01] -> Pipeline executed in 53.39s - Current Experiment had 0 Warnings and 0 Errors.
INFO:    [03/10/2023 17:26:15] -> Calibration successful
INFO:    [03/10/2023 17:26:15] -> Initialize Scoring...
INFO:    [03/10/2023 17:26:15] -> Preprocessing Run #16 of 24...
INFO:    [03/10/2023 17:26:15] -> Searching DIA with Pulsar...
INFO:    [03/10/2023 17:26:15] -> Initializing Experiment...
INFO:    [03/10/2023 17:26:15] -> Loading Spectral Libraries...
INFO:    [03/10/2023 17:26:15] -> Initialize Scoring...
INFO:    [03/10/2023 17:26:15] -> Generating Scan Map...
INFO:    [03/10/2023 17:26:15] -> Initializing Workpackages...
INFO:    [03/10/2023 17:26:15] -> Performing Basic Calibration...
INFO:    [03/10/2023 17:26:19] -> Calibration successful
INFO:    [03/10/2023 17:26:19] -> Identifying Calibration Peptides...
INFO:    [03/10/2023 17:26:19] -> Calibration successful
INFO:    [03/10/2023 17:26:19] -> Correcting Gradient Fine Structure...
INFO:    [03/10/2023 17:26:27] -> Initializing Pipeline...
INFO:    [03/10/2023 17:26:27] -> Preprocessing Run #16 of 24...
INFO:    [03/10/2023 17:26:27] -> Initialize Scoring...
INFO:    [03/10/2023 17:26:27] -> Extracting Ion Currents...
INFO:    [03/10/2023 17:27:07] -> Machine Learning...
INFO:    [03/10/2023 17:27:09] -> Pipeline executed in 42.07s - Current Experiment had 0 Warnings and 0 Errors.
INFO:    [03/10/2023 17:27:11] -> Calibration successful
INFO:    [03/10/2023 17:27:18] -> Initializing Pipeline...
INFO:    [03/10/2023 17:27:18] -> Preprocessing Run #16 of 24...
INFO:    [03/10/2023 17:27:18] -> Initialize Scoring...
INFO:    [03/10/2023 17:27:18] -> Extracting Ion Currents...
INFO:    [03/10/2023 17:28:14] -> Machine Learning...
INFO:    [03/10/2023 17:28:21] -> Pipeline executed in 1.04m - Current Experiment had 0 Warnings and 0 Errors.
INFO:    [03/10/2023 17:28:35] -> Calibration successful
INFO:    [03/10/2023 17:28:35] -> Initialize Scoring...
INFO:    [03/10/2023 17:28:35] -> Preprocessing Run #17 of 24...
INFO:    [03/10/2023 17:28:35] -> Searching DIA with Pulsar...
INFO:    [03/10/2023 17:28:35] -> Initializing Experiment...
INFO:    [03/10/2023 17:28:35] -> Loading Spectral Libraries...
INFO:    [03/10/2023 17:28:35] -> Initialize Scoring...
INFO:    [03/10/2023 17:28:35] -> Generating Scan Map...
INFO:    [03/10/2023 17:28:35] -> Initializing Workpackages...
INFO:    [03/10/2023 17:28:35] -> Performing Basic Calibration...
INFO:    [03/10/2023 17:28:39] -> Calibration successful
INFO:    [03/10/2023 17:28:39] -> Identifying Calibration Peptides...
INFO:    [03/10/2023 17:28:39] -> Calibration successful
INFO:    [03/10/2023 17:28:39] -> Correcting Gradient Fine Structure...
INFO:    [03/10/2023 17:28:46] -> Initializing Pipeline...
INFO:    [03/10/2023 17:28:46] -> Preprocessing Run #17 of 24...
INFO:    [03/10/2023 17:28:46] -> Initialize Scoring...
INFO:    [03/10/2023 17:28:46] -> Extracting Ion Currents...
INFO:    [03/10/2023 17:29:08] -> Machine Learning...
INFO:    [03/10/2023 17:29:09] -> Pipeline executed in 23.42s - Current Experiment had 0 Warnings and 0 Errors.
INFO:    [03/10/2023 17:29:22] -> Calibration successful
INFO:    [03/10/2023 17:29:29] -> Initializing Pipeline...
INFO:    [03/10/2023 17:29:29] -> Preprocessing Run #17 of 24...
INFO:    [03/10/2023 17:29:29] -> Initialize Scoring...
INFO:    [03/10/2023 17:29:29] -> Extracting Ion Currents...
INFO:    [03/10/2023 17:30:03] -> Machine Learning...
INFO:    [03/10/2023 17:30:10] -> Pipeline executed in 40.43s - Current Experiment had 0 Warnings and 0 Errors.
INFO:    [03/10/2023 17:30:22] -> Calibration successful
INFO:    [03/10/2023 17:30:22] -> Initialize Scoring...
INFO:    [03/10/2023 17:30:22] -> Preprocessing Run #18 of 24...
INFO:    [03/10/2023 17:30:22] -> Searching DIA with Pulsar...
INFO:    [03/10/2023 17:30:22] -> Initializing Experiment...
INFO:    [03/10/2023 17:30:22] -> Loading Spectral Libraries...
INFO:    [03/10/2023 17:30:22] -> Initialize Scoring...
INFO:    [03/10/2023 17:30:22] -> Generating Scan Map...
INFO:    [03/10/2023 17:30:22] -> Initializing Workpackages...
INFO:    [03/10/2023 17:30:22] -> Performing Basic Calibration...
INFO:    [03/10/2023 17:30:26] -> Calibration successful
INFO:    [03/10/2023 17:30:26] -> Identifying Calibration Peptides...
INFO:    [03/10/2023 17:30:26] -> Calibration successful
INFO:    [03/10/2023 17:30:26] -> Correcting Gradient Fine Structure...
INFO:    [03/10/2023 17:30:33] -> Initializing Pipeline...
INFO:    [03/10/2023 17:30:33] -> Preprocessing Run #18 of 24...
INFO:    [03/10/2023 17:30:33] -> Initialize Scoring...
INFO:    [03/10/2023 17:30:33] -> Extracting Ion Currents...
INFO:    [03/10/2023 17:30:59] -> Machine Learning...
INFO:    [03/10/2023 17:31:01] -> Pipeline executed in 27.12s - Current Experiment had 0 Warnings and 0 Errors.
INFO:    [03/10/2023 17:31:02] -> Calibration successful
INFO:    [03/10/2023 17:31:09] -> Initializing Pipeline...
INFO:    [03/10/2023 17:31:09] -> Preprocessing Run #18 of 24...
INFO:    [03/10/2023 17:31:09] -> Initialize Scoring...
INFO:    [03/10/2023 17:31:09] -> Extracting Ion Currents...
INFO:    [03/10/2023 17:31:46] -> Machine Learning...
INFO:    [03/10/2023 17:31:53] -> Pipeline executed in 43.4s - Current Experiment had 0 Warnings and 0 Errors.
INFO:    [03/10/2023 17:32:04] -> Calibration successful
INFO:    [03/10/2023 17:32:04] -> Initialize Scoring...
INFO:    [03/10/2023 17:32:04] -> Preprocessing Run #19 of 24...
INFO:    [03/10/2023 17:32:04] -> Searching DIA with Pulsar...
INFO:    [03/10/2023 17:32:04] -> Initializing Experiment...
INFO:    [03/10/2023 17:32:04] -> Loading Spectral Libraries...
INFO:    [03/10/2023 17:32:04] -> Initialize Scoring...
INFO:    [03/10/2023 17:32:04] -> Generating Scan Map...
INFO:    [03/10/2023 17:32:04] -> Initializing Workpackages...
INFO:    [03/10/2023 17:32:04] -> Performing Basic Calibration...
INFO:    [03/10/2023 17:32:08] -> Calibration successful
INFO:    [03/10/2023 17:32:08] -> Identifying Calibration Peptides...
INFO:    [03/10/2023 17:32:08] -> Calibration successful
INFO:    [03/10/2023 17:32:08] -> Correcting Gradient Fine Structure...
INFO:    [03/10/2023 17:32:15] -> Initializing Pipeline...
INFO:    [03/10/2023 17:32:15] -> Preprocessing Run #19 of 24...
INFO:    [03/10/2023 17:32:15] -> Initialize Scoring...
INFO:    [03/10/2023 17:32:15] -> Extracting Ion Currents...
INFO:    [03/10/2023 17:32:41] -> Machine Learning...
INFO:    [03/10/2023 17:32:43] -> Pipeline executed in 27.1s - Current Experiment had 0 Warnings and 0 Errors.
INFO:    [03/10/2023 17:32:45] -> Calibration successful
INFO:    [03/10/2023 17:32:52] -> Initializing Pipeline...
INFO:    [03/10/2023 17:32:52] -> Preprocessing Run #19 of 24...
INFO:    [03/10/2023 17:32:52] -> Initialize Scoring...
INFO:    [03/10/2023 17:32:52] -> Extracting Ion Currents...
INFO:    [03/10/2023 17:33:37] -> Machine Learning...
INFO:    [03/10/2023 17:33:43] -> Pipeline executed in 51.44s - Current Experiment had 0 Warnings and 0 Errors.
INFO:    [03/10/2023 17:33:55] -> Calibration successful
INFO:    [03/10/2023 17:33:55] -> Initialize Scoring...
INFO:    [03/10/2023 17:33:55] -> Preprocessing Run #20 of 24...
INFO:    [03/10/2023 17:33:55] -> Searching DIA with Pulsar...
INFO:    [03/10/2023 17:33:55] -> Initializing Experiment...
INFO:    [03/10/2023 17:33:55] -> Loading Spectral Libraries...
INFO:    [03/10/2023 17:33:55] -> Initialize Scoring...
INFO:    [03/10/2023 17:33:55] -> Generating Scan Map...
INFO:    [03/10/2023 17:33:55] -> Initializing Workpackages...
INFO:    [03/10/2023 17:33:55] -> Performing Basic Calibration...
INFO:    [03/10/2023 17:33:59] -> Calibration successful
INFO:    [03/10/2023 17:33:59] -> Identifying Calibration Peptides...
INFO:    [03/10/2023 17:33:59] -> Calibration successful
INFO:    [03/10/2023 17:33:59] -> Correcting Gradient Fine Structure...
INFO:    [03/10/2023 17:34:06] -> Initializing Pipeline...
INFO:    [03/10/2023 17:34:06] -> Preprocessing Run #20 of 24...
INFO:    [03/10/2023 17:34:06] -> Initialize Scoring...
INFO:    [03/10/2023 17:34:07] -> Extracting Ion Currents...
INFO:    [03/10/2023 17:34:33] -> Machine Learning...
INFO:    [03/10/2023 17:34:35] -> Pipeline executed in 28.19s - Current Experiment had 0 Warnings and 0 Errors.
INFO:    [03/10/2023 17:34:38] -> Calibration successful
INFO:    [03/10/2023 17:34:45] -> Initializing Pipeline...
INFO:    [03/10/2023 17:34:45] -> Preprocessing Run #20 of 24...
INFO:    [03/10/2023 17:34:45] -> Initialize Scoring...
INFO:    [03/10/2023 17:34:45] -> Extracting Ion Currents...
INFO:    [03/10/2023 17:35:18] -> Machine Learning...
INFO:    [03/10/2023 17:35:25] -> Pipeline executed in 39.42s - Current Experiment had 0 Warnings and 0 Errors.
INFO:    [03/10/2023 17:35:39] -> Calibration successful
INFO:    [03/10/2023 17:35:39] -> Initialize Scoring...
INFO:    [03/10/2023 17:35:39] -> Preprocessing Run #21 of 24...
INFO:    [03/10/2023 17:35:39] -> Searching DIA with Pulsar...
INFO:    [03/10/2023 17:35:39] -> Initializing Experiment...
INFO:    [03/10/2023 17:35:39] -> Loading Spectral Libraries...
INFO:    [03/10/2023 17:35:39] -> Initialize Scoring...
INFO:    [03/10/2023 17:35:39] -> Generating Scan Map...
INFO:    [03/10/2023 17:35:39] -> Initializing Workpackages...
INFO:    [03/10/2023 17:35:39] -> Performing Basic Calibration...
INFO:    [03/10/2023 17:35:43] -> Calibration successful
INFO:    [03/10/2023 17:35:43] -> Identifying Calibration Peptides...
INFO:    [03/10/2023 17:35:43] -> Calibration successful
INFO:    [03/10/2023 17:35:43] -> Correcting Gradient Fine Structure...
INFO:    [03/10/2023 17:35:50] -> Initializing Pipeline...
INFO:    [03/10/2023 17:35:50] -> Preprocessing Run #21 of 24...
INFO:    [03/10/2023 17:35:50] -> Initialize Scoring...
INFO:    [03/10/2023 17:35:50] -> Extracting Ion Currents...
INFO:    [03/10/2023 17:36:06] -> Machine Learning...
INFO:    [03/10/2023 17:36:08] -> Pipeline executed in 17.73s - Current Experiment had 0 Warnings and 0 Errors.
INFO:    [03/10/2023 17:36:10] -> Calibration successful
INFO:    [03/10/2023 17:36:17] -> Initializing Pipeline...
INFO:    [03/10/2023 17:36:17] -> Preprocessing Run #21 of 24...
INFO:    [03/10/2023 17:36:17] -> Initialize Scoring...
INFO:    [03/10/2023 17:36:17] -> Extracting Ion Currents...
INFO:    [03/10/2023 17:36:49] -> Machine Learning...
INFO:    [03/10/2023 17:36:55] -> Pipeline executed in 38.24s - Current Experiment had 0 Warnings and 0 Errors.
INFO:    [03/10/2023 17:37:06] -> Calibration successful
INFO:    [03/10/2023 17:37:06] -> Initialize Scoring...
INFO:    [03/10/2023 17:37:06] -> Preprocessing Run #22 of 24...
INFO:    [03/10/2023 17:37:06] -> Searching DIA with Pulsar...
INFO:    [03/10/2023 17:37:06] -> Initializing Experiment...
INFO:    [03/10/2023 17:37:06] -> Loading Spectral Libraries...
INFO:    [03/10/2023 17:37:06] -> Initialize Scoring...
INFO:    [03/10/2023 17:37:06] -> Generating Scan Map...
INFO:    [03/10/2023 17:37:06] -> Initializing Workpackages...
INFO:    [03/10/2023 17:37:06] -> Performing Basic Calibration...
INFO:    [03/10/2023 17:37:10] -> Calibration successful
INFO:    [03/10/2023 17:37:10] -> Identifying Calibration Peptides...
INFO:    [03/10/2023 17:37:10] -> Calibration successful
INFO:    [03/10/2023 17:37:10] -> Correcting Gradient Fine Structure...
INFO:    [03/10/2023 17:37:17] -> Initializing Pipeline...
INFO:    [03/10/2023 17:37:17] -> Preprocessing Run #22 of 24...
INFO:    [03/10/2023 17:37:17] -> Initialize Scoring...
INFO:    [03/10/2023 17:37:17] -> Extracting Ion Currents...
INFO:    [03/10/2023 17:37:31] -> Machine Learning...
INFO:    [03/10/2023 17:37:33] -> Pipeline executed in 15.68s - Current Experiment had 0 Warnings and 0 Errors.
INFO:    [03/10/2023 17:37:34] -> Calibration successful
INFO:    [03/10/2023 17:37:41] -> Initializing Pipeline...
INFO:    [03/10/2023 17:37:41] -> Preprocessing Run #22 of 24...
INFO:    [03/10/2023 17:37:41] -> Initialize Scoring...
INFO:    [03/10/2023 17:37:41] -> Extracting Ion Currents...
INFO:    [03/10/2023 17:38:14] -> Machine Learning...
INFO:    [03/10/2023 17:38:21] -> Pipeline executed in 39.32s - Current Experiment had 0 Warnings and 0 Errors.
INFO:    [03/10/2023 17:38:38] -> Calibration successful
INFO:    [03/10/2023 17:38:38] -> Initialize Scoring...
INFO:    [03/10/2023 17:38:38] -> Preprocessing Run #23 of 24...
INFO:    [03/10/2023 17:38:38] -> Searching DIA with Pulsar...
INFO:    [03/10/2023 17:38:38] -> Initializing Experiment...
INFO:    [03/10/2023 17:38:38] -> Loading Spectral Libraries...
INFO:    [03/10/2023 17:38:38] -> Initialize Scoring...
INFO:    [03/10/2023 17:38:38] -> Generating Scan Map...
INFO:    [03/10/2023 17:38:38] -> Initializing Workpackages...
INFO:    [03/10/2023 17:38:38] -> Performing Basic Calibration...
INFO:    [03/10/2023 17:38:42] -> Calibration successful
INFO:    [03/10/2023 17:38:42] -> Identifying Calibration Peptides...
INFO:    [03/10/2023 17:38:42] -> Calibration successful
INFO:    [03/10/2023 17:38:42] -> Correcting Gradient Fine Structure...
INFO:    [03/10/2023 17:38:49] -> Initializing Pipeline...
INFO:    [03/10/2023 17:38:49] -> Preprocessing Run #23 of 24...
INFO:    [03/10/2023 17:38:49] -> Initialize Scoring...
INFO:    [03/10/2023 17:38:49] -> Extracting Ion Currents...
INFO:    [03/10/2023 17:39:13] -> Machine Learning...
INFO:    [03/10/2023 17:39:15] -> Pipeline executed in 25.48s - Current Experiment had 0 Warnings and 0 Errors.
INFO:    [03/10/2023 17:39:17] -> Calibration successful
INFO:    [03/10/2023 17:39:24] -> Initializing Pipeline...
INFO:    [03/10/2023 17:39:24] -> Preprocessing Run #23 of 24...
INFO:    [03/10/2023 17:39:24] -> Initialize Scoring...
INFO:    [03/10/2023 17:39:24] -> Extracting Ion Currents...
INFO:    [03/10/2023 17:39:54] -> Machine Learning...
INFO:    [03/10/2023 17:40:01] -> Pipeline executed in 36.54s - Current Experiment had 0 Warnings and 0 Errors.
INFO:    [03/10/2023 17:40:11] -> Calibration successful
INFO:    [03/10/2023 17:40:11] -> Initialize Scoring...
INFO:    [03/10/2023 17:40:11] -> Preprocessing Run #24 of 24...
INFO:    [03/10/2023 17:40:11] -> Searching DIA with Pulsar...
INFO:    [03/10/2023 17:40:11] -> Initializing Experiment...
INFO:    [03/10/2023 17:40:11] -> Loading Spectral Libraries...
INFO:    [03/10/2023 17:40:11] -> Initialize Scoring...
INFO:    [03/10/2023 17:40:11] -> Generating Scan Map...
INFO:    [03/10/2023 17:40:11] -> Initializing Workpackages...
INFO:    [03/10/2023 17:40:11] -> Performing Basic Calibration...
INFO:    [03/10/2023 17:40:15] -> Calibration successful
INFO:    [03/10/2023 17:40:15] -> Identifying Calibration Peptides...
INFO:    [03/10/2023 17:40:15] -> Calibration successful
INFO:    [03/10/2023 17:40:15] -> Correcting Gradient Fine Structure...
INFO:    [03/10/2023 17:40:22] -> Initializing Pipeline...
INFO:    [03/10/2023 17:40:22] -> Preprocessing Run #24 of 24...
INFO:    [03/10/2023 17:40:22] -> Initialize Scoring...
INFO:    [03/10/2023 17:40:22] -> Extracting Ion Currents...
INFO:    [03/10/2023 17:40:41] -> Machine Learning...
INFO:    [03/10/2023 17:40:43] -> Pipeline executed in 20.27s - Current Experiment had 0 Warnings and 0 Errors.
INFO:    [03/10/2023 17:40:44] -> Calibration successful
INFO:    [03/10/2023 17:40:51] -> Initializing Pipeline...
INFO:    [03/10/2023 17:40:51] -> Preprocessing Run #24 of 24...
INFO:    [03/10/2023 17:40:51] -> Initialize Scoring...
INFO:    [03/10/2023 17:40:51] -> Extracting Ion Currents...
INFO:    [03/10/2023 17:41:20] -> Machine Learning...
INFO:    [03/10/2023 17:41:27] -> Pipeline executed in 35.12s - Current Experiment had 0 Warnings and 0 Errors.
INFO:    [03/10/2023 17:41:38] -> Calibration successful
INFO:    [03/10/2023 17:41:38] -> Initialize Scoring...
INFO:    [03/10/2023 17:41:38] -> Initializing QC...
INFO:    [03/10/2023 17:41:38] -> Determining Calibration Parameter...
INFO:    [03/10/2023 17:41:38] -> Assigning ML Features...
INFO:    [03/10/2023 17:41:42] -> Generating Decoys...
INFO:    [03/10/2023 17:41:55] -> Extracting Ion Currents...
INFO:    [03/10/2023 17:43:21] -> Releasing Raw Files...
INFO:    [03/10/2023 17:43:21] -> Machine Learning...
INFO:    [03/10/2023 17:44:17] -> Initializing HTRMS...
INFO:    [03/10/2023 17:44:17] -> Releasing Run Resources...
INFO:    [03/10/2023 17:44:19] -> Calculating Qvalues...
INFO:    [03/10/2023 17:44:20] -> Unique precursors: 63,864 of 124,933 | modified peptides: 58,443 of 110,346 | peptides: 54,632 of 95,110 |  protein groups: 6,144 (Qvalue <= 0.01) [20230809_AST1_EVO5_ZY_Hela_SCP_EvoCHIP_1Cell_40SPD_4Th6ms_01.raw]
INFO:    [03/10/2023 17:44:20] -> Calibration successful
INFO:    [03/10/2023 17:44:20] -> Collapsing Search Tree...
INFO:    [03/10/2023 17:44:20] -> Processed in 2.7m
INFO:    [03/10/2023 17:44:20] -> Initializing QC...
INFO:    [03/10/2023 17:44:20] -> Determining Calibration Parameter...
INFO:    [03/10/2023 17:44:20] -> Assigning ML Features...
INFO:    [03/10/2023 17:44:21] -> Generating Decoys...
INFO:    [03/10/2023 17:44:21] -> Extracting Ion Currents...
INFO:    [03/10/2023 17:45:47] -> Releasing Raw Files...
INFO:    [03/10/2023 17:45:47] -> Machine Learning...
INFO:    [03/10/2023 17:46:43] -> Initializing HTRMS...
INFO:    [03/10/2023 17:46:43] -> Releasing Run Resources...
INFO:    [03/10/2023 17:46:44] -> Calculating Qvalues...
INFO:    [03/10/2023 17:46:45] -> Unique precursors: 70,226 of 124,933 | modified peptides: 63,877 of 110,346 | peptides: 58,958 of 95,110 |  protein groups: 6,406 (Qvalue <= 0.01) [20230809_AST1_EVO5_ZY_Hela_SCP_EvoCHIP_1Cell_40SPD_4Th6ms_02.raw]
INFO:    [03/10/2023 17:46:45] -> Calibration successful
INFO:    [03/10/2023 17:46:45] -> Collapsing Search Tree...
INFO:    [03/10/2023 17:46:45] -> Processed in 2.42m
INFO:    [03/10/2023 17:46:45] -> Initializing QC...
INFO:    [03/10/2023 17:46:46] -> Determining Calibration Parameter...
INFO:    [03/10/2023 17:46:46] -> Assigning ML Features...
INFO:    [03/10/2023 17:46:46] -> Generating Decoys...
INFO:    [03/10/2023 17:46:46] -> Extracting Ion Currents...
INFO:    [03/10/2023 17:48:10] -> Releasing Raw Files...
INFO:    [03/10/2023 17:48:10] -> Machine Learning...
INFO:    [03/10/2023 17:49:08] -> Initializing HTRMS...
INFO:    [03/10/2023 17:49:08] -> Releasing Run Resources...
INFO:    [03/10/2023 17:49:09] -> Calculating Qvalues...
INFO:    [03/10/2023 17:49:10] -> Unique precursors: 57,833 of 124,933 | modified peptides: 53,017 of 110,346 | peptides: 49,525 of 95,110 |  protein groups: 5,983 (Qvalue <= 0.01) [20230809_AST1_EVO5_ZY_Hela_SCP_EvoCHIP_1Cell_40SPD_4Th6ms_03.raw]
INFO:    [03/10/2023 17:49:11] -> Calibration successful
INFO:    [03/10/2023 17:49:11] -> Collapsing Search Tree...
INFO:    [03/10/2023 17:49:11] -> Processed in 2.42m
INFO:    [03/10/2023 17:49:11] -> Initializing QC...
INFO:    [03/10/2023 17:49:11] -> Determining Calibration Parameter...
INFO:    [03/10/2023 17:49:11] -> Assigning ML Features...
INFO:    [03/10/2023 17:49:11] -> Generating Decoys...
INFO:    [03/10/2023 17:49:11] -> Extracting Ion Currents...
INFO:    [03/10/2023 17:50:34] -> Releasing Raw Files...
INFO:    [03/10/2023 17:50:34] -> Machine Learning...
INFO:    [03/10/2023 17:51:30] -> Initializing HTRMS...
INFO:    [03/10/2023 17:51:30] -> Releasing Run Resources...
INFO:    [03/10/2023 17:51:32] -> Calculating Qvalues...
INFO:    [03/10/2023 17:51:33] -> Unique precursors: 44,117 of 124,933 | modified peptides: 40,866 of 110,346 | peptides: 38,584 of 95,110 |  protein groups: 5,330 (Qvalue <= 0.01) [20230809_AST1_EVO5_ZY_Hela_SCP_EvoCHIP_1Cell_40SPD_4Th6ms_04.raw]
INFO:    [03/10/2023 17:51:33] -> Calibration successful
INFO:    [03/10/2023 17:51:33] -> Collapsing Search Tree...
INFO:    [03/10/2023 17:51:33] -> Processed in 2.38m
INFO:    [03/10/2023 17:51:33] -> Initializing QC...
INFO:    [03/10/2023 17:51:33] -> Determining Calibration Parameter...
INFO:    [03/10/2023 17:51:33] -> Assigning ML Features...
INFO:    [03/10/2023 17:51:34] -> Generating Decoys...
INFO:    [03/10/2023 17:51:34] -> Extracting Ion Currents...
INFO:    [03/10/2023 17:53:01] -> Releasing Raw Files...
INFO:    [03/10/2023 17:53:01] -> Machine Learning...
INFO:    [03/10/2023 17:53:57] -> Initializing HTRMS...
INFO:    [03/10/2023 17:53:57] -> Releasing Run Resources...
INFO:    [03/10/2023 17:53:58] -> Calculating Qvalues...
INFO:    [03/10/2023 17:53:59] -> Unique precursors: 32,670 of 124,933 | modified peptides: 30,445 of 110,346 | peptides: 28,698 of 95,110 |  protein groups: 4,533 (Qvalue <= 0.01) [20230809_AST1_EVO5_ZY_Hela_SCP_EvoCHIP_1Cell_40SPD_4Th6ms_05.raw]
INFO:    [03/10/2023 17:53:59] -> Calibration successful
INFO:    [03/10/2023 17:53:59] -> Collapsing Search Tree...
INFO:    [03/10/2023 17:53:59] -> Processed in 2.44m
INFO:    [03/10/2023 17:53:59] -> Initializing QC...
INFO:    [03/10/2023 17:53:59] -> Determining Calibration Parameter...
INFO:    [03/10/2023 17:54:00] -> Assigning ML Features...
INFO:    [03/10/2023 17:54:00] -> Generating Decoys...
INFO:    [03/10/2023 17:54:00] -> Extracting Ion Currents...
INFO:    [03/10/2023 17:55:27] -> Releasing Raw Files...
INFO:    [03/10/2023 17:55:27] -> Machine Learning...
INFO:    [03/10/2023 17:56:24] -> Initializing HTRMS...
INFO:    [03/10/2023 17:56:24] -> Releasing Run Resources...
INFO:    [03/10/2023 17:56:26] -> Calculating Qvalues...
INFO:    [03/10/2023 17:56:27] -> Unique precursors: 45,805 of 124,933 | modified peptides: 42,277 of 110,346 | peptides: 39,492 of 95,110 |  protein groups: 5,398 (Qvalue <= 0.01) [20230809_AST1_EVO5_ZY_Hela_SCP_EvoCHIP_1Cell_40SPD_4Th6ms_06.raw]
INFO:    [03/10/2023 17:56:27] -> Calibration successful
INFO:    [03/10/2023 17:56:27] -> Collapsing Search Tree...
INFO:    [03/10/2023 17:56:27] -> Processed in 2.46m
INFO:    [03/10/2023 17:56:27] -> Initializing QC...
INFO:    [03/10/2023 17:56:27] -> Determining Calibration Parameter...
INFO:    [03/10/2023 17:56:27] -> Assigning ML Features...
INFO:    [03/10/2023 17:56:27] -> Generating Decoys...
INFO:    [03/10/2023 17:56:28] -> Extracting Ion Currents...
INFO:    [03/10/2023 17:57:51] -> Releasing Raw Files...
INFO:    [03/10/2023 17:57:51] -> Machine Learning...
INFO:    [03/10/2023 17:58:51] -> Initializing HTRMS...
INFO:    [03/10/2023 17:58:51] -> Releasing Run Resources...
INFO:    [03/10/2023 17:58:53] -> Calculating Qvalues...
INFO:    [03/10/2023 17:58:54] -> Unique precursors: 45,882 of 124,933 | modified peptides: 42,442 of 110,346 | peptides: 40,148 of 95,110 |  protein groups: 5,352 (Qvalue <= 0.01) [20230809_AST1_EVO5_ZY_Hela_SCP_EvoCHIP_1Cell_40SPD_4Th6ms_07.raw]
INFO:    [03/10/2023 17:58:54] -> Calibration successful
INFO:    [03/10/2023 17:58:54] -> Collapsing Search Tree...
INFO:    [03/10/2023 17:58:54] -> Processed in 2.45m
INFO:    [03/10/2023 17:58:54] -> Initializing QC...
INFO:    [03/10/2023 17:58:54] -> Determining Calibration Parameter...
INFO:    [03/10/2023 17:58:54] -> Assigning ML Features...
INFO:    [03/10/2023 17:58:54] -> Generating Decoys...
INFO:    [03/10/2023 17:58:55] -> Extracting Ion Currents...
INFO:    [03/10/2023 18:00:17] -> Releasing Raw Files...
INFO:    [03/10/2023 18:00:17] -> Machine Learning...
INFO:    [03/10/2023 18:01:14] -> Initializing HTRMS...
INFO:    [03/10/2023 18:01:14] -> Releasing Run Resources...
INFO:    [03/10/2023 18:01:16] -> Calculating Qvalues...
INFO:    [03/10/2023 18:01:17] -> Unique precursors: 48,518 of 124,933 | modified peptides: 44,620 of 110,346 | peptides: 41,679 of 95,110 |  protein groups: 5,564 (Qvalue <= 0.01) [20230809_AST1_EVO5_ZY_Hela_SCP_EvoCHIP_1Cell_40SPD_4Th6ms_08.raw]
INFO:    [03/10/2023 18:01:17] -> Calibration successful
INFO:    [03/10/2023 18:01:17] -> Collapsing Search Tree...
INFO:    [03/10/2023 18:01:17] -> Processed in 2.38m
INFO:    [03/10/2023 18:01:17] -> Initializing QC...
INFO:    [03/10/2023 18:01:17] -> Determining Calibration Parameter...
INFO:    [03/10/2023 18:01:17] -> Assigning ML Features...
INFO:    [03/10/2023 18:01:17] -> Generating Decoys...
INFO:    [03/10/2023 18:01:18] -> Extracting Ion Currents...
INFO:    [03/10/2023 18:02:44] -> Releasing Raw Files...
INFO:    [03/10/2023 18:02:44] -> Machine Learning...
INFO:    [03/10/2023 18:03:39] -> Initializing HTRMS...
INFO:    [03/10/2023 18:03:39] -> Releasing Run Resources...
INFO:    [03/10/2023 18:03:40] -> Calculating Qvalues...
INFO:    [03/10/2023 18:03:41] -> Unique precursors: 46,769 of 124,933 | modified peptides: 43,376 of 110,346 | peptides: 40,853 of 95,110 |  protein groups: 5,432 (Qvalue <= 0.01) [20230809_AST1_EVO5_ZY_Hela_SCP_EvoCHIP_1Cell_40SPD_4Th6ms_09.raw]
INFO:    [03/10/2023 18:03:41] -> Calibration successful
INFO:    [03/10/2023 18:03:41] -> Collapsing Search Tree...
INFO:    [03/10/2023 18:03:41] -> Processed in 2.4m
INFO:    [03/10/2023 18:03:41] -> Initializing QC...
INFO:    [03/10/2023 18:03:41] -> Determining Calibration Parameter...
INFO:    [03/10/2023 18:03:42] -> Assigning ML Features...
INFO:    [03/10/2023 18:03:42] -> Generating Decoys...
INFO:    [03/10/2023 18:03:42] -> Extracting Ion Currents...
INFO:    [03/10/2023 18:05:04] -> Releasing Raw Files...
INFO:    [03/10/2023 18:05:04] -> Machine Learning...
INFO:    [03/10/2023 18:05:59] -> Initializing HTRMS...
INFO:    [03/10/2023 18:05:59] -> Releasing Run Resources...
INFO:    [03/10/2023 18:06:01] -> Calculating Qvalues...
INFO:    [03/10/2023 18:06:02] -> Unique precursors: 50,905 of 124,933 | modified peptides: 47,032 of 110,346 | peptides: 44,658 of 95,110 |  protein groups: 5,564 (Qvalue <= 0.01) [20230809_AST1_EVO5_ZY_Hela_SCP_EvoCHIP_1Cell_40SPD_4Th6ms_10.raw]
INFO:    [03/10/2023 18:06:02] -> Calibration successful
INFO:    [03/10/2023 18:06:02] -> Collapsing Search Tree...
INFO:    [03/10/2023 18:06:02] -> Processed in 2.35m
INFO:    [03/10/2023 18:06:02] -> Initializing QC...
INFO:    [03/10/2023 18:06:02] -> Determining Calibration Parameter...
INFO:    [03/10/2023 18:06:03] -> Assigning ML Features...
INFO:    [03/10/2023 18:06:06] -> Generating Decoys...
INFO:    [03/10/2023 18:06:07] -> Extracting Ion Currents...
INFO:    [03/10/2023 18:07:30] -> Releasing Raw Files...
INFO:    [03/10/2023 18:07:30] -> Machine Learning...
INFO:    [03/10/2023 18:08:24] -> Initializing HTRMS...
INFO:    [03/10/2023 18:08:24] -> Releasing Run Resources...
INFO:    [03/10/2023 18:08:25] -> Calculating Qvalues...
INFO:    [03/10/2023 18:08:26] -> Unique precursors: 44,469 of 124,933 | modified peptides: 41,314 of 110,346 | peptides: 39,637 of 95,110 |  protein groups: 5,302 (Qvalue <= 0.01) [20230809_AST1_EVO5_ZY_Hela_SCP_EvoCHIP_1Cell_40SPD_4Th6ms_11.raw]
INFO:    [03/10/2023 18:08:26] -> Calibration successful
INFO:    [03/10/2023 18:08:26] -> Collapsing Search Tree...
INFO:    [03/10/2023 18:08:26] -> Processed in 2.4m
INFO:    [03/10/2023 18:08:26] -> Initializing QC...
INFO:    [03/10/2023 18:08:27] -> Determining Calibration Parameter...
INFO:    [03/10/2023 18:08:27] -> Assigning ML Features...
INFO:    [03/10/2023 18:08:27] -> Generating Decoys...
INFO:    [03/10/2023 18:08:27] -> Extracting Ion Currents...
INFO:    [03/10/2023 18:09:50] -> Releasing Raw Files...
INFO:    [03/10/2023 18:09:50] -> Machine Learning...
INFO:    [03/10/2023 18:10:48] -> Initializing HTRMS...
INFO:    [03/10/2023 18:10:48] -> Releasing Run Resources...
INFO:    [03/10/2023 18:10:50] -> Calculating Qvalues...
INFO:    [03/10/2023 18:10:51] -> Unique precursors: 55,713 of 124,933 | modified peptides: 51,408 of 110,346 | peptides: 48,892 of 95,110 |  protein groups: 5,780 (Qvalue <= 0.01) [20230809_AST1_EVO5_ZY_Hela_SCP_EvoCHIP_1Cell_40SPD_4Th6ms_12.raw]
INFO:    [03/10/2023 18:10:51] -> Calibration successful
INFO:    [03/10/2023 18:10:51] -> Collapsing Search Tree...
INFO:    [03/10/2023 18:10:51] -> Processed in 2.4m
INFO:    [03/10/2023 18:10:51] -> Initializing QC...
INFO:    [03/10/2023 18:10:51] -> Determining Calibration Parameter...
INFO:    [03/10/2023 18:10:51] -> Assigning ML Features...
INFO:    [03/10/2023 18:10:51] -> Generating Decoys...
INFO:    [03/10/2023 18:10:52] -> Extracting Ion Currents...
INFO:    [03/10/2023 18:12:45] -> Releasing Raw Files...
INFO:    [03/10/2023 18:12:45] -> Machine Learning...
INFO:    [03/10/2023 18:13:38] -> Initializing HTRMS...
INFO:    [03/10/2023 18:13:38] -> Releasing Run Resources...
INFO:    [03/10/2023 18:13:39] -> Calculating Qvalues...
INFO:    [03/10/2023 18:13:41] -> Unique precursors: 117,717 of 124,933 | modified peptides: 104,298 of 110,346 | peptides: 89,973 of 95,110 |  protein groups: 7,321 (Qvalue <= 0.01) [20230809_AST1_EVO5_ZY_Hela_SCP_EvoCHIP_20Cells_40SPD_2Th3ms_01.raw]
INFO:    [03/10/2023 18:13:41] -> Calibration successful
INFO:    [03/10/2023 18:13:41] -> Collapsing Search Tree...
INFO:    [03/10/2023 18:13:41] -> Processed in 2.83m
INFO:    [03/10/2023 18:13:41] -> Initializing QC...
INFO:    [03/10/2023 18:13:41] -> Determining Calibration Parameter...
INFO:    [03/10/2023 18:13:41] -> Assigning ML Features...
INFO:    [03/10/2023 18:13:41] -> Generating Decoys...
INFO:    [03/10/2023 18:13:41] -> Extracting Ion Currents...
INFO:    [03/10/2023 18:15:42] -> Releasing Raw Files...
INFO:    [03/10/2023 18:15:42] -> Machine Learning...
INFO:    [03/10/2023 18:16:35] -> Initializing HTRMS...
INFO:    [03/10/2023 18:16:35] -> Releasing Run Resources...
INFO:    [03/10/2023 18:16:37] -> Calculating Qvalues...
INFO:    [03/10/2023 18:16:38] -> Unique precursors: 110,618 of 124,933 | modified peptides: 98,033 of 110,346 | peptides: 84,962 of 95,110 |  protein groups: 7,264 (Qvalue <= 0.01) [20230809_AST1_EVO5_ZY_Hela_SCP_EvoCHIP_20Cells_40SPD_2Th3ms_02.raw]
INFO:    [03/10/2023 18:16:38] -> Calibration successful
INFO:    [03/10/2023 18:16:38] -> Collapsing Search Tree...
INFO:    [03/10/2023 18:16:38] -> Processed in 2.96m
INFO:    [03/10/2023 18:16:38] -> Initializing QC...
INFO:    [03/10/2023 18:16:38] -> Determining Calibration Parameter...
INFO:    [03/10/2023 18:16:38] -> Assigning ML Features...
INFO:    [03/10/2023 18:16:39] -> Generating Decoys...
INFO:    [03/10/2023 18:16:39] -> Extracting Ion Currents...
INFO:    [03/10/2023 18:18:35] -> Releasing Raw Files...
INFO:    [03/10/2023 18:18:35] -> Machine Learning...
INFO:    [03/10/2023 18:19:27] -> Initializing HTRMS...
INFO:    [03/10/2023 18:19:27] -> Releasing Run Resources...
INFO:    [03/10/2023 18:19:29] -> Calculating Qvalues...
INFO:    [03/10/2023 18:19:30] -> Unique precursors: 114,017 of 124,933 | modified peptides: 101,356 of 110,346 | peptides: 87,854 of 95,110 |  protein groups: 7,273 (Qvalue <= 0.01) [20230809_AST1_EVO5_ZY_Hela_SCP_EvoCHIP_20Cells_40SPD_2Th3ms_03.raw]
INFO:    [03/10/2023 18:19:30] -> Calibration successful
INFO:    [03/10/2023 18:19:30] -> Collapsing Search Tree...
INFO:    [03/10/2023 18:19:30] -> Processed in 2.86m
INFO:    [03/10/2023 18:19:30] -> Initializing QC...
INFO:    [03/10/2023 18:19:30] -> Determining Calibration Parameter...
INFO:    [03/10/2023 18:19:30] -> Assigning ML Features...
INFO:    [03/10/2023 18:19:30] -> Generating Decoys...
INFO:    [03/10/2023 18:19:31] -> Extracting Ion Currents...
INFO:    [03/10/2023 18:21:23] -> Releasing Raw Files...
INFO:    [03/10/2023 18:21:23] -> Machine Learning...
INFO:    [03/10/2023 18:22:19] -> Initializing HTRMS...
INFO:    [03/10/2023 18:22:19] -> Releasing Run Resources...
INFO:    [03/10/2023 18:22:21] -> Calculating Qvalues...
INFO:    [03/10/2023 18:22:22] -> Unique precursors: 114,303 of 124,933 | modified peptides: 101,534 of 110,346 | peptides: 87,978 of 95,110 |  protein groups: 7,313 (Qvalue <= 0.01) [20230809_AST1_EVO5_ZY_Hela_SCP_EvoCHIP_20Cells_40SPD_2Th3ms_04.raw]
INFO:    [03/10/2023 18:22:22] -> Calibration successful
INFO:    [03/10/2023 18:22:22] -> Collapsing Search Tree...
INFO:    [03/10/2023 18:22:22] -> Processed in 2.88m
INFO:    [03/10/2023 18:22:22] -> Initializing QC...
INFO:    [03/10/2023 18:22:22] -> Determining Calibration Parameter...
INFO:    [03/10/2023 18:22:23] -> Assigning ML Features...
INFO:    [03/10/2023 18:22:23] -> Generating Decoys...
INFO:    [03/10/2023 18:22:23] -> Extracting Ion Currents...
INFO:    [03/10/2023 18:23:52] -> Releasing Raw Files...
INFO:    [03/10/2023 18:23:52] -> Machine Learning...
INFO:    [03/10/2023 18:24:47] -> Initializing HTRMS...
INFO:    [03/10/2023 18:24:47] -> Releasing Run Resources...
INFO:    [03/10/2023 18:24:49] -> Calculating Qvalues...
INFO:    [03/10/2023 18:24:50] -> Unique precursors: 113,607 of 124,933 | modified peptides: 100,874 of 110,346 | peptides: 87,344 of 95,110 |  protein groups: 7,306 (Qvalue <= 0.01) [20230809_AST1_EVO5_ZY_Hela_SCP_EvoCHIP_20Cells_40SPD_4Th6ms_01.raw]
INFO:    [03/10/2023 18:24:50] -> Calibration successful
INFO:    [03/10/2023 18:24:50] -> Collapsing Search Tree...
INFO:    [03/10/2023 18:24:50] -> Processed in 2.46m
INFO:    [03/10/2023 18:24:50] -> Initializing QC...
INFO:    [03/10/2023 18:24:50] -> Determining Calibration Parameter...
INFO:    [03/10/2023 18:24:50] -> Assigning ML Features...
INFO:    [03/10/2023 18:24:50] -> Generating Decoys...
INFO:    [03/10/2023 18:24:51] -> Extracting Ion Currents...
INFO:    [03/10/2023 18:26:17] -> Releasing Raw Files...
INFO:    [03/10/2023 18:26:17] -> Machine Learning...
INFO:    [03/10/2023 18:27:09] -> Initializing HTRMS...
INFO:    [03/10/2023 18:27:09] -> Releasing Run Resources...
INFO:    [03/10/2023 18:27:11] -> Calculating Qvalues...
INFO:    [03/10/2023 18:27:12] -> Unique precursors: 110,915 of 124,933 | modified peptides: 98,513 of 110,346 | peptides: 85,960 of 95,110 |  protein groups: 7,309 (Qvalue <= 0.01) [20230809_AST1_EVO5_ZY_Hela_SCP_EvoCHIP_20Cells_40SPD_4Th6ms_02.raw]
INFO:    [03/10/2023 18:27:12] -> Calibration successful
INFO:    [03/10/2023 18:27:12] -> Collapsing Search Tree...
INFO:    [03/10/2023 18:27:12] -> Processed in 2.38m
INFO:    [03/10/2023 18:27:12] -> Initializing QC...
INFO:    [03/10/2023 18:27:12] -> Determining Calibration Parameter...
INFO:    [03/10/2023 18:27:13] -> Assigning ML Features...
INFO:    [03/10/2023 18:27:13] -> Generating Decoys...
INFO:    [03/10/2023 18:27:13] -> Extracting Ion Currents...
INFO:    [03/10/2023 18:28:42] -> Releasing Raw Files...
INFO:    [03/10/2023 18:28:42] -> Machine Learning...
INFO:    [03/10/2023 18:29:38] -> Initializing HTRMS...
INFO:    [03/10/2023 18:29:38] -> Releasing Run Resources...
INFO:    [03/10/2023 18:29:39] -> Calculating Qvalues...
INFO:    [03/10/2023 18:29:40] -> Unique precursors: 110,261 of 124,933 | modified peptides: 97,934 of 110,346 | peptides: 85,868 of 95,110 |  protein groups: 7,289 (Qvalue <= 0.01) [20230809_AST1_EVO5_ZY_Hela_SCP_EvoCHIP_20Cells_40SPD_4Th6ms_03.raw]
INFO:    [03/10/2023 18:29:40] -> Calibration successful
INFO:    [03/10/2023 18:29:40] -> Collapsing Search Tree...
INFO:    [03/10/2023 18:29:40] -> Processed in 2.47m
INFO:    [03/10/2023 18:29:40] -> Initializing QC...
INFO:    [03/10/2023 18:29:41] -> Determining Calibration Parameter...
INFO:    [03/10/2023 18:29:41] -> Assigning ML Features...
INFO:    [03/10/2023 18:29:41] -> Generating Decoys...
INFO:    [03/10/2023 18:29:41] -> Extracting Ion Currents...
INFO:    [03/10/2023 18:31:06] -> Releasing Raw Files...
INFO:    [03/10/2023 18:31:06] -> Machine Learning...
INFO:    [03/10/2023 18:32:03] -> Initializing HTRMS...
INFO:    [03/10/2023 18:32:03] -> Releasing Run Resources...
INFO:    [03/10/2023 18:32:05] -> Calculating Qvalues...
INFO:    [03/10/2023 18:32:10] -> Unique precursors: 109,287 of 124,933 | modified peptides: 97,030 of 110,346 | peptides: 84,726 of 95,110 |  protein groups: 7,302 (Qvalue <= 0.01) [20230809_AST1_EVO5_ZY_Hela_SCP_EvoCHIP_20Cells_40SPD_4Th6ms_04.raw]
INFO:    [03/10/2023 18:32:10] -> Calibration successful
INFO:    [03/10/2023 18:32:10] -> Collapsing Search Tree...
INFO:    [03/10/2023 18:32:10] -> Processed in 2.49m
INFO:    [03/10/2023 18:32:10] -> Initializing QC...
INFO:    [03/10/2023 18:32:10] -> Determining Calibration Parameter...
INFO:    [03/10/2023 18:32:10] -> Assigning ML Features...
INFO:    [03/10/2023 18:32:10] -> Generating Decoys...
INFO:    [03/10/2023 18:32:11] -> Extracting Ion Currents...
INFO:    [03/10/2023 18:33:18] -> Releasing Raw Files...
INFO:    [03/10/2023 18:33:18] -> Machine Learning...
INFO:    [03/10/2023 18:34:13] -> Initializing HTRMS...
INFO:    [03/10/2023 18:34:13] -> Releasing Run Resources...
INFO:    [03/10/2023 18:34:14] -> Calculating Qvalues...
INFO:    [03/10/2023 18:34:15] -> Unique precursors: 98,025 of 124,933 | modified peptides: 87,199 of 110,346 | peptides: 76,481 of 95,110 |  protein groups: 7,053 (Qvalue <= 0.01) [20230809_AST1_EVO5_ZY_Hela_SCP_EvoCHIP_20Cells_40SPD_8Th12ms_01.raw]
INFO:    [03/10/2023 18:34:15] -> Calibration successful
INFO:    [03/10/2023 18:34:15] -> Collapsing Search Tree...
INFO:    [03/10/2023 18:34:15] -> Processed in 2.09m
INFO:    [03/10/2023 18:34:15] -> Initializing QC...
INFO:    [03/10/2023 18:34:15] -> Determining Calibration Parameter...
INFO:    [03/10/2023 18:34:16] -> Assigning ML Features...
INFO:    [03/10/2023 18:34:16] -> Generating Decoys...
INFO:    [03/10/2023 18:34:16] -> Extracting Ion Currents...
INFO:    [03/10/2023 18:35:26] -> Releasing Raw Files...
INFO:    [03/10/2023 18:35:26] -> Machine Learning...
INFO:    [03/10/2023 18:36:20] -> Initializing HTRMS...
INFO:    [03/10/2023 18:36:20] -> Releasing Run Resources...
INFO:    [03/10/2023 18:36:22] -> Calculating Qvalues...
INFO:    [03/10/2023 18:36:23] -> Unique precursors: 99,844 of 124,933 | modified peptides: 88,886 of 110,346 | peptides: 78,986 of 95,110 |  protein groups: 7,070 (Qvalue <= 0.01) [20230809_AST1_EVO5_ZY_Hela_SCP_EvoCHIP_20Cells_40SPD_8Th12ms_02.raw]
INFO:    [03/10/2023 18:36:23] -> Calibration successful
INFO:    [03/10/2023 18:36:23] -> Collapsing Search Tree...
INFO:    [03/10/2023 18:36:23] -> Processed in 2.13m
INFO:    [03/10/2023 18:36:23] -> Initializing QC...
INFO:    [03/10/2023 18:36:23] -> Determining Calibration Parameter...
INFO:    [03/10/2023 18:36:23] -> Assigning ML Features...
INFO:    [03/10/2023 18:36:23] -> Generating Decoys...
INFO:    [03/10/2023 18:36:24] -> Extracting Ion Currents...
INFO:    [03/10/2023 18:37:30] -> Releasing Raw Files...
INFO:    [03/10/2023 18:37:30] -> Machine Learning...
INFO:    [03/10/2023 18:38:25] -> Initializing HTRMS...
INFO:    [03/10/2023 18:38:25] -> Releasing Run Resources...
INFO:    [03/10/2023 18:38:27] -> Calculating Qvalues...
INFO:    [03/10/2023 18:38:28] -> Unique precursors: 92,908 of 124,933 | modified peptides: 82,873 of 110,346 | peptides: 74,626 of 95,110 |  protein groups: 7,006 (Qvalue <= 0.01) [20230809_AST1_EVO5_ZY_Hela_SCP_EvoCHIP_20Cells_40SPD_8Th12ms_03.raw]
INFO:    [03/10/2023 18:38:28] -> Calibration successful
INFO:    [03/10/2023 18:38:28] -> Collapsing Search Tree...
INFO:    [03/10/2023 18:38:28] -> Processed in 2.08m
INFO:    [03/10/2023 18:38:28] -> Initializing QC...
INFO:    [03/10/2023 18:38:28] -> Determining Calibration Parameter...
INFO:    [03/10/2023 18:38:28] -> Assigning ML Features...
INFO:    [03/10/2023 18:38:28] -> Generating Decoys...
INFO:    [03/10/2023 18:38:29] -> Extracting Ion Currents...
INFO:    [03/10/2023 18:39:35] -> Releasing Raw Files...
INFO:    [03/10/2023 18:39:35] -> Machine Learning...
INFO:    [03/10/2023 18:40:33] -> Initializing HTRMS...
INFO:    [03/10/2023 18:40:33] -> Releasing Run Resources...
INFO:    [03/10/2023 18:40:35] -> Calculating Qvalues...
INFO:    [03/10/2023 18:40:36] -> Unique precursors: 101,898 of 124,933 | modified peptides: 90,768 of 110,346 | peptides: 80,122 of 95,110 |  protein groups: 7,115 (Qvalue <= 0.01) [20230809_AST1_EVO5_ZY_Hela_SCP_EvoCHIP_20Cells_40SPD_8Th12ms_04.raw]
INFO:    [03/10/2023 18:40:36] -> Calibration successful
INFO:    [03/10/2023 18:40:36] -> Collapsing Search Tree...
INFO:    [03/10/2023 18:40:36] -> Processed in 2.14m
INFO:    [03/10/2023 18:40:36] -> Normalizing Cscores...
INFO:    [03/10/2023 18:40:37] -> Initializing Protein Groups...
INFO:    [03/10/2023 18:41:23] -> Correcting Interferences...
INFO:    [03/10/2023 18:44:03] -> Calculating Global CVs
INFO:    [03/10/2023 18:44:07] -> Calculating Precursor Quantities...
INFO:    [03/10/2023 18:44:07] -> Normalizing Quantification...
INFO:    [03/10/2023 18:44:07] -> Cross-run normalization disabled!
INFO:    [03/10/2023 18:44:07] -> Calculating Global CVs
INFO:    [03/10/2023 18:44:11] -> Calculating Condition CVs
INFO:    [03/10/2023 18:44:17] -> Excluding Library Duplicates...
INFO:    [03/10/2023 18:44:17] -> Calculating Global CVs
INFO:    [03/10/2023 18:44:21] -> Building Protein Groups...
INFO:    [03/10/2023 18:44:55] -> Calculating Run-Wise Protein Group FDR...
INFO:    [03/10/2023 18:45:05] -> Annotating Protein Single Hits...
INFO:    [03/10/2023 18:45:08] -> Calculating Global CVs
INFO:    [03/10/2023 18:45:11] -> Updating Identification Counts...
INFO:    [03/10/2023 18:45:21] -> Resetting existing imputation...
INFO:    [03/10/2023 18:45:22] -> Calculating Protein Quantities...
INFO:    [03/10/2023 18:45:24] -> Calculating Protein Quantities...
INFO:    [03/10/2023 18:45:24] -> Calculating MaxLFQ Protein Quantities...
INFO:    [03/10/2023 18:45:56] -> Collapsing PTM-Locations...
INFO:    [03/10/2023 18:45:56] -> Creating Protein Map...
INFO:    [03/10/2023 18:45:56] -> Compiling Run Summary Information...
INFO:    [03/10/2023 18:45:56] -> Running Post Analysis Processes...
INFO:    [03/10/2023 18:46:58] -> Saving Qc Data...
INFO:    [03/10/2023 18:47:04] -> Generating Output
INFO:    [03/10/2023 18:47:04] -> Generating Experiment Report
INFO:    [03/10/2023 18:51:06] -> SCP_Phos_Report_BGS Factory Report (Normal).tsv
INFO:    [03/10/2023 18:51:06] -> Generating RT Recalibration Report
INFO:    [03/10/2023 18:51:06] -> 20230809_AST1_EVO5_ZY_Hela_SCP_EvoCHIP_1Cell_40SPD_4Th6ms_01.raw_01_iRTCalibration.tsv
INFO:    [03/10/2023 18:51:06] -> 20230809_AST1_EVO5_ZY_Hela_SCP_EvoCHIP_1Cell_40SPD_4Th6ms_02.raw_02_iRTCalibration.tsv
INFO:    [03/10/2023 18:51:06] -> 20230809_AST1_EVO5_ZY_Hela_SCP_EvoCHIP_1Cell_40SPD_4Th6ms_03.raw_03_iRTCalibration.tsv
INFO:    [03/10/2023 18:51:06] -> 20230809_AST1_EVO5_ZY_Hela_SCP_EvoCHIP_1Cell_40SPD_4Th6ms_04.raw_04_iRTCalibration.tsv
INFO:    [03/10/2023 18:51:06] -> 20230809_AST1_EVO5_ZY_Hela_SCP_EvoCHIP_1Cell_40SPD_4Th6ms_05.raw_05_iRTCalibration.tsv
INFO:    [03/10/2023 18:51:06] -> 20230809_AST1_EVO5_ZY_Hela_SCP_EvoCHIP_1Cell_40SPD_4Th6ms_06.raw_06_iRTCalibration.tsv
INFO:    [03/10/2023 18:51:06] -> 20230809_AST1_EVO5_ZY_Hela_SCP_EvoCHIP_1Cell_40SPD_4Th6ms_07.raw_07_iRTCalibration.tsv
INFO:    [03/10/2023 18:51:06] -> 20230809_AST1_EVO5_ZY_Hela_SCP_EvoCHIP_1Cell_40SPD_4Th6ms_08.raw_08_iRTCalibration.tsv
INFO:    [03/10/2023 18:51:06] -> 20230809_AST1_EVO5_ZY_Hela_SCP_EvoCHIP_1Cell_40SPD_4Th6ms_09.raw_09_iRTCalibration.tsv
INFO:    [03/10/2023 18:51:06] -> 20230809_AST1_EVO5_ZY_Hela_SCP_EvoCHIP_1Cell_40SPD_4Th6ms_10.raw_10_iRTCalibration.tsv
INFO:    [03/10/2023 18:51:06] -> 20230809_AST1_EVO5_ZY_Hela_SCP_EvoCHIP_1Cell_40SPD_4Th6ms_11.raw_11_iRTCalibration.tsv
INFO:    [03/10/2023 18:51:06] -> 20230809_AST1_EVO5_ZY_Hela_SCP_EvoCHIP_1Cell_40SPD_4Th6ms_12.raw_12_iRTCalibration.tsv
INFO:    [03/10/2023 18:51:06] -> 20230809_AST1_EVO5_ZY_Hela_SCP_EvoCHIP_20Cells_40SPD_2Th3ms_01.raw_13_iRTCalibration.tsv
INFO:    [03/10/2023 18:51:06] -> 20230809_AST1_EVO5_ZY_Hela_SCP_EvoCHIP_20Cells_40SPD_2Th3ms_02.raw_14_iRTCalibration.tsv
INFO:    [03/10/2023 18:51:06] -> 20230809_AST1_EVO5_ZY_Hela_SCP_EvoCHIP_20Cells_40SPD_2Th3ms_03.raw_15_iRTCalibration.tsv
INFO:    [03/10/2023 18:51:06] -> 20230809_AST1_EVO5_ZY_Hela_SCP_EvoCHIP_20Cells_40SPD_2Th3ms_04.raw_16_iRTCalibration.tsv
INFO:    [03/10/2023 18:51:06] -> 20230809_AST1_EVO5_ZY_Hela_SCP_EvoCHIP_20Cells_40SPD_4Th6ms_01.raw_17_iRTCalibration.tsv
INFO:    [03/10/2023 18:51:06] -> 20230809_AST1_EVO5_ZY_Hela_SCP_EvoCHIP_20Cells_40SPD_4Th6ms_02.raw_18_iRTCalibration.tsv
INFO:    [03/10/2023 18:51:06] -> 20230809_AST1_EVO5_ZY_Hela_SCP_EvoCHIP_20Cells_40SPD_4Th6ms_03.raw_19_iRTCalibration.tsv
INFO:    [03/10/2023 18:51:06] -> 20230809_AST1_EVO5_ZY_Hela_SCP_EvoCHIP_20Cells_40SPD_4Th6ms_04.raw_20_iRTCalibration.tsv
INFO:    [03/10/2023 18:51:06] -> 20230809_AST1_EVO5_ZY_Hela_SCP_EvoCHIP_20Cells_40SPD_8Th12ms_01.raw_21_iRTCalibration.tsv
INFO:    [03/10/2023 18:51:06] -> 20230809_AST1_EVO5_ZY_Hela_SCP_EvoCHIP_20Cells_40SPD_8Th12ms_02.raw_22_iRTCalibration.tsv
INFO:    [03/10/2023 18:51:06] -> 20230809_AST1_EVO5_ZY_Hela_SCP_EvoCHIP_20Cells_40SPD_8Th12ms_03.raw_23_iRTCalibration.tsv
INFO:    [03/10/2023 18:51:06] -> 20230809_AST1_EVO5_ZY_Hela_SCP_EvoCHIP_20Cells_40SPD_8Th12ms_04.raw_24_iRTCalibration.tsv
INFO:    [03/10/2023 18:51:06] -> Generating Run Meta Report
INFO:    [03/10/2023 18:51:10] -> 20230809_AST1_EVO5_ZY_Hela_SCP_EvoCHIP_1Cell_40SPD_4Th6ms_01.raw_01_RunOverview.tsv
INFO:    [03/10/2023 18:51:10] -> 20230809_AST1_EVO5_ZY_Hela_SCP_EvoCHIP_1Cell_40SPD_4Th6ms_02.raw_02_RunOverview.tsv
INFO:    [03/10/2023 18:51:10] -> 20230809_AST1_EVO5_ZY_Hela_SCP_EvoCHIP_1Cell_40SPD_4Th6ms_03.raw_03_RunOverview.tsv
INFO:    [03/10/2023 18:51:10] -> 20230809_AST1_EVO5_ZY_Hela_SCP_EvoCHIP_1Cell_40SPD_4Th6ms_04.raw_04_RunOverview.tsv
INFO:    [03/10/2023 18:51:10] -> 20230809_AST1_EVO5_ZY_Hela_SCP_EvoCHIP_1Cell_40SPD_4Th6ms_05.raw_05_RunOverview.tsv
INFO:    [03/10/2023 18:51:10] -> 20230809_AST1_EVO5_ZY_Hela_SCP_EvoCHIP_1Cell_40SPD_4Th6ms_06.raw_06_RunOverview.tsv
INFO:    [03/10/2023 18:51:10] -> 20230809_AST1_EVO5_ZY_Hela_SCP_EvoCHIP_1Cell_40SPD_4Th6ms_07.raw_07_RunOverview.tsv
INFO:    [03/10/2023 18:51:10] -> 20230809_AST1_EVO5_ZY_Hela_SCP_EvoCHIP_1Cell_40SPD_4Th6ms_08.raw_08_RunOverview.tsv
INFO:    [03/10/2023 18:51:10] -> 20230809_AST1_EVO5_ZY_Hela_SCP_EvoCHIP_1Cell_40SPD_4Th6ms_09.raw_09_RunOverview.tsv
INFO:    [03/10/2023 18:51:10] -> 20230809_AST1_EVO5_ZY_Hela_SCP_EvoCHIP_1Cell_40SPD_4Th6ms_10.raw_10_RunOverview.tsv
INFO:    [03/10/2023 18:51:10] -> 20230809_AST1_EVO5_ZY_Hela_SCP_EvoCHIP_1Cell_40SPD_4Th6ms_11.raw_11_RunOverview.tsv
INFO:    [03/10/2023 18:51:10] -> 20230809_AST1_EVO5_ZY_Hela_SCP_EvoCHIP_1Cell_40SPD_4Th6ms_12.raw_12_RunOverview.tsv
INFO:    [03/10/2023 18:51:10] -> 20230809_AST1_EVO5_ZY_Hela_SCP_EvoCHIP_20Cells_40SPD_2Th3ms_01.raw_13_RunOverview.tsv
INFO:    [03/10/2023 18:51:10] -> 20230809_AST1_EVO5_ZY_Hela_SCP_EvoCHIP_20Cells_40SPD_2Th3ms_02.raw_14_RunOverview.tsv
INFO:    [03/10/2023 18:51:10] -> 20230809_AST1_EVO5_ZY_Hela_SCP_EvoCHIP_20Cells_40SPD_2Th3ms_03.raw_15_RunOverview.tsv
INFO:    [03/10/2023 18:51:10] -> 20230809_AST1_EVO5_ZY_Hela_SCP_EvoCHIP_20Cells_40SPD_2Th3ms_04.raw_16_RunOverview.tsv
INFO:    [03/10/2023 18:51:10] -> 20230809_AST1_EVO5_ZY_Hela_SCP_EvoCHIP_20Cells_40SPD_4Th6ms_01.raw_17_RunOverview.tsv
INFO:    [03/10/2023 18:51:10] -> 20230809_AST1_EVO5_ZY_Hela_SCP_EvoCHIP_20Cells_40SPD_4Th6ms_02.raw_18_RunOverview.tsv
INFO:    [03/10/2023 18:51:10] -> 20230809_AST1_EVO5_ZY_Hela_SCP_EvoCHIP_20Cells_40SPD_4Th6ms_03.raw_19_RunOverview.tsv
INFO:    [03/10/2023 18:51:10] -> 20230809_AST1_EVO5_ZY_Hela_SCP_EvoCHIP_20Cells_40SPD_4Th6ms_04.raw_20_RunOverview.tsv
INFO:    [03/10/2023 18:51:10] -> 20230809_AST1_EVO5_ZY_Hela_SCP_EvoCHIP_20Cells_40SPD_8Th12ms_01.raw_21_RunOverview.tsv
INFO:    [03/10/2023 18:51:10] -> 20230809_AST1_EVO5_ZY_Hela_SCP_EvoCHIP_20Cells_40SPD_8Th12ms_02.raw_22_RunOverview.tsv
INFO:    [03/10/2023 18:51:10] -> 20230809_AST1_EVO5_ZY_Hela_SCP_EvoCHIP_20Cells_40SPD_8Th12ms_03.raw_23_RunOverview.tsv
INFO:    [03/10/2023 18:51:10] -> 20230809_AST1_EVO5_ZY_Hela_SCP_EvoCHIP_20Cells_40SPD_8Th12ms_04.raw_24_RunOverview.tsv
INFO:    [03/10/2023 18:51:10] -> Generating Post Analysis Reports
INFO:    [03/10/2023 18:51:17] -> SCP_Phos_AnalyisOverview.txt
INFO:    [03/10/2023 18:51:17] -> ProteinFDR-Histogram.pdf
INFO:    [03/10/2023 18:51:17] -> Candidates.tsv
INFO:    [03/10/2023 18:51:17] -> VolcanoPlot.pdf
INFO:    [03/10/2023 18:51:17] -> Heatmap.png
INFO:    [03/10/2023 18:51:17] -> Generating Normalization Report
INFO:    [03/10/2023 18:51:17] -> Generating Condition Setup Report
INFO:    [03/10/2023 18:51:17] -> SCP_Phos_ConditionSetup.tsv
INFO:    [03/10/2023 18:51:17] -> Generating Memory Consumption Report
INFO:    [03/10/2023 18:51:17] -> SCP_Phos_MemoryConsumption.tsv
INFO:    [03/10/2023 18:51:17] -> Generating Experiment Settings Report
INFO:    [03/10/2023 18:51:21] -> SCP_Phos_ExperimentSetupOverview_ZY_SCP.txt
INFO:    [03/10/2023 18:51:21] -> Writing Summary Information...
INFO:    [03/10/2023 18:51:21] -> Unique precursors: 63,669 of 124,933 | modified peptides: 58,248 of 110,346 | peptides: 54,437 of 95,110 |  protein groups: 5,963 (Qvalue <= 0.01) for run #1 "20230809_AST1_EVO5_ZY_Hela_SCP_EvoCHIP_1Cell_40SPD_4Th6ms_01.raw"
INFO:    [03/10/2023 18:51:21] -> Unique precursors: 70,048 of 124,933 | modified peptides: 63,699 of 110,346 | peptides: 58,780 of 95,110 |  protein groups: 6,241 (Qvalue <= 0.01) for run #2 "20230809_AST1_EVO5_ZY_Hela_SCP_EvoCHIP_1Cell_40SPD_4Th6ms_02.raw"
INFO:    [03/10/2023 18:51:21] -> Unique precursors: 57,629 of 124,933 | modified peptides: 52,813 of 110,346 | peptides: 49,321 of 95,110 |  protein groups: 5,800 (Qvalue <= 0.01) for run #3 "20230809_AST1_EVO5_ZY_Hela_SCP_EvoCHIP_1Cell_40SPD_4Th6ms_03.raw"
INFO:    [03/10/2023 18:51:21] -> Unique precursors: 44,008 of 124,933 | modified peptides: 40,757 of 110,346 | peptides: 38,475 of 95,110 |  protein groups: 5,225 (Qvalue <= 0.01) for run #4 "20230809_AST1_EVO5_ZY_Hela_SCP_EvoCHIP_1Cell_40SPD_4Th6ms_04.raw"
INFO:    [03/10/2023 18:51:21] -> Unique precursors: 32,574 of 124,933 | modified peptides: 30,349 of 110,346 | peptides: 28,602 of 95,110 |  protein groups: 4,439 (Qvalue <= 0.01) for run #5 "20230809_AST1_EVO5_ZY_Hela_SCP_EvoCHIP_1Cell_40SPD_4Th6ms_05.raw"
INFO:    [03/10/2023 18:51:21] -> Unique precursors: 45,644 of 124,933 | modified peptides: 42,116 of 110,346 | peptides: 39,331 of 95,110 |  protein groups: 5,245 (Qvalue <= 0.01) for run #6 "20230809_AST1_EVO5_ZY_Hela_SCP_EvoCHIP_1Cell_40SPD_4Th6ms_06.raw"
INFO:    [03/10/2023 18:51:21] -> Unique precursors: 45,747 of 124,933 | modified peptides: 42,307 of 110,346 | peptides: 40,013 of 95,110 |  protein groups: 5,222 (Qvalue <= 0.01) for run #7 "20230809_AST1_EVO5_ZY_Hela_SCP_EvoCHIP_1Cell_40SPD_4Th6ms_07.raw"
INFO:    [03/10/2023 18:51:21] -> Unique precursors: 48,342 of 124,933 | modified peptides: 44,444 of 110,346 | peptides: 41,503 of 95,110 |  protein groups: 5,401 (Qvalue <= 0.01) for run #8 "20230809_AST1_EVO5_ZY_Hela_SCP_EvoCHIP_1Cell_40SPD_4Th6ms_08.raw"
INFO:    [03/10/2023 18:51:21] -> Unique precursors: 46,606 of 124,933 | modified peptides: 43,214 of 110,346 | peptides: 40,691 of 95,110 |  protein groups: 5,277 (Qvalue <= 0.01) for run #9 "20230809_AST1_EVO5_ZY_Hela_SCP_EvoCHIP_1Cell_40SPD_4Th6ms_09.raw"
INFO:    [03/10/2023 18:51:21] -> Unique precursors: 50,727 of 124,933 | modified peptides: 46,854 of 110,346 | peptides: 44,481 of 95,110 |  protein groups: 5,402 (Qvalue <= 0.01) for run #10 "20230809_AST1_EVO5_ZY_Hela_SCP_EvoCHIP_1Cell_40SPD_4Th6ms_10.raw"
INFO:    [03/10/2023 18:51:21] -> Unique precursors: 44,317 of 124,933 | modified peptides: 41,162 of 110,346 | peptides: 39,485 of 95,110 |  protein groups: 5,162 (Qvalue <= 0.01) for run #11 "20230809_AST1_EVO5_ZY_Hela_SCP_EvoCHIP_1Cell_40SPD_4Th6ms_11.raw"
INFO:    [03/10/2023 18:51:21] -> Unique precursors: 55,506 of 124,933 | modified peptides: 51,201 of 110,346 | peptides: 48,685 of 95,110 |  protein groups: 5,587 (Qvalue <= 0.01) for run #12 "20230809_AST1_EVO5_ZY_Hela_SCP_EvoCHIP_1Cell_40SPD_4Th6ms_12.raw"
INFO:    [03/10/2023 18:51:21] -> Unique precursors: 117,445 of 124,933 | modified peptides: 104,028 of 110,346 | peptides: 89,704 of 95,110 |  protein groups: 7,087 (Qvalue <= 0.01) for run #13 "20230809_AST1_EVO5_ZY_Hela_SCP_EvoCHIP_20Cells_40SPD_2Th3ms_01.raw"
INFO:    [03/10/2023 18:51:21] -> Unique precursors: 110,323 of 124,933 | modified peptides: 97,738 of 110,346 | peptides: 84,668 of 95,110 |  protein groups: 7,015 (Qvalue <= 0.01) for run #14 "20230809_AST1_EVO5_ZY_Hela_SCP_EvoCHIP_20Cells_40SPD_2Th3ms_02.raw"
INFO:    [03/10/2023 18:51:21] -> Unique precursors: 113,641 of 124,933 | modified peptides: 100,981 of 110,346 | peptides: 87,480 of 95,110 |  protein groups: 6,964 (Qvalue <= 0.01) for run #15 "20230809_AST1_EVO5_ZY_Hela_SCP_EvoCHIP_20Cells_40SPD_2Th3ms_03.raw"
INFO:    [03/10/2023 18:51:21] -> Unique precursors: 113,954 of 124,933 | modified peptides: 101,185 of 110,346 | peptides: 87,630 of 95,110 |  protein groups: 7,025 (Qvalue <= 0.01) for run #16 "20230809_AST1_EVO5_ZY_Hela_SCP_EvoCHIP_20Cells_40SPD_2Th3ms_04.raw"
INFO:    [03/10/2023 18:51:21] -> Unique precursors: 113,305 of 124,933 | modified peptides: 100,572 of 110,346 | peptides: 87,045 of 95,110 |  protein groups: 7,063 (Qvalue <= 0.01) for run #17 "20230809_AST1_EVO5_ZY_Hela_SCP_EvoCHIP_20Cells_40SPD_4Th6ms_01.raw"
INFO:    [03/10/2023 18:51:21] -> Unique precursors: 110,602 of 124,933 | modified peptides: 98,200 of 110,346 | peptides: 85,649 of 95,110 |  protein groups: 7,041 (Qvalue <= 0.01) for run #18 "20230809_AST1_EVO5_ZY_Hela_SCP_EvoCHIP_20Cells_40SPD_4Th6ms_02.raw"
INFO:    [03/10/2023 18:51:21] -> Unique precursors: 109,947 of 124,933 | modified peptides: 97,620 of 110,346 | peptides: 85,555 of 95,110 |  protein groups: 7,021 (Qvalue <= 0.01) for run #19 "20230809_AST1_EVO5_ZY_Hela_SCP_EvoCHIP_20Cells_40SPD_4Th6ms_03.raw"
INFO:    [03/10/2023 18:51:21] -> Unique precursors: 109,016 of 124,933 | modified peptides: 96,759 of 110,346 | peptides: 84,457 of 95,110 |  protein groups: 7,065 (Qvalue <= 0.01) for run #20 "20230809_AST1_EVO5_ZY_Hela_SCP_EvoCHIP_20Cells_40SPD_4Th6ms_04.raw"
INFO:    [03/10/2023 18:51:21] -> Unique precursors: 97,733 of 124,933 | modified peptides: 86,908 of 110,346 | peptides: 76,191 of 95,110 |  protein groups: 6,810 (Qvalue <= 0.01) for run #21 "20230809_AST1_EVO5_ZY_Hela_SCP_EvoCHIP_20Cells_40SPD_8Th12ms_01.raw"
INFO:    [03/10/2023 18:51:21] -> Unique precursors: 99,539 of 124,933 | modified peptides: 88,581 of 110,346 | peptides: 78,683 of 95,110 |  protein groups: 6,811 (Qvalue <= 0.01) for run #22 "20230809_AST1_EVO5_ZY_Hela_SCP_EvoCHIP_20Cells_40SPD_8Th12ms_02.raw"
INFO:    [03/10/2023 18:51:21] -> Unique precursors: 92,659 of 124,933 | modified peptides: 82,624 of 110,346 | peptides: 74,378 of 95,110 |  protein groups: 6,790 (Qvalue <= 0.01) for run #23 "20230809_AST1_EVO5_ZY_Hela_SCP_EvoCHIP_20Cells_40SPD_8Th12ms_03.raw"
INFO:    [03/10/2023 18:51:21] -> Unique precursors: 101,583 of 124,933 | modified peptides: 90,453 of 110,346 | peptides: 79,808 of 95,110 |  protein groups: 6,841 (Qvalue <= 0.01) for run #24 "20230809_AST1_EVO5_ZY_Hela_SCP_EvoCHIP_20Cells_40SPD_8Th12ms_04.raw"
INFO:    [03/10/2023 18:51:21] -> Unique precursors: 124,743 of 124,933 | modified peptides: 110,199 of 110,346 | peptides: 94,972 of 95,110 |  protein groups: 7,568 (Qvalue <= 0.01) for whole experiment "SCP_Phos"

INFO:    [03/10/2023 18:51:21] -> Saving SNE File...
INFO:    [03/10/2023 18:51:21] -> Storing SNE File: D:/ZY/SCP\20231003_071940_SCP_Phos\20231003_185121_SCP_Phos.sne
INFO:    [03/10/2023 18:51:21] -> Initializing Pipeline...
INFO:    [03/10/2023 18:51:21] -> Calculating Qvalues...
INFO:    [03/10/2023 18:51:21] -> Saving...
INFO:    [03/10/2023 18:52:40] -> Current Experiment had 0 Warnings and 0 Errors.
INFO:    [03/10/2023 18:52:41] -> Pipeline executed in 1.32m - Current Experiment had 0 Warnings and 0 Errors.
INFO:    [03/10/2023 18:52:46] -> Generating Output
INFO:    [03/10/2023 18:52:46] -> Generating Spectronaut Log
INFO:    [03/10/2023 18:52:46] -> SCP_Phos_AnalysisLog.txt
INFO:    [03/10/2023 18:52:46] -> Cleanup...
INFO:    [03/10/2023 18:53:12] -> Current Experiment had 0 Warnings and 0 Errors.
INFO:    [03/10/2023 18:53:13] -> Pipeline executed in 11.56h - Current Experiment had 0 Warnings and 0 Errors.
