# Supplementary material for: Enhanced sensitivity and scalability with a Chip-Tip workflow enables deep single-cell proteomics
Source: Nat Methods. 2025 Jan 16;22(3):499–509. doi: 10.1038/s41592-024-02558-2 (PMC11903336; doi:10.1038/s41592-024-02558-2)
Supplement: Supplementary file 4 — Analysis log files and settings files from Spectronaut and DIA-NN. [file 41592_2024_2558_MOESM4_ESM.zip › SD1/CombinedFiles/SCP_EvoCHIP_HeLa_1Cell_8Th_AnalysisLog.txt]

INFO:    [16/08/2023 20:05:20] -> Initializing Pipeline...
INFO:    [16/08/2023 20:05:20] -> Preprocessing Run #1 of 12...
INFO:    [16/08/2023 20:05:20] -> Searching DIA with Pulsar...
INFO:    [16/08/2023 20:05:24] -> Initialize Pipeline...
INFO:    [16/08/2023 20:05:24] -> Initialize Pipeline
INFO:    [16/08/2023 20:05:42] -> Initialize Pipeline...
INFO:    [16/08/2023 20:05:42] -> Creating Experiment Environment
INFO:    [16/08/2023 20:05:42] -> SuperRun 1/12: Initializing (20230809_AST1_EVO5_ZY_Hela_SCP_EvoCHIP_1Cell_40SPD_8Th12ms_01.raw)
INFO:    [16/08/2023 20:05:42] -> Run 1/12: Organizing Data from Run
INFO:    [16/08/2023 20:05:42] -> Run 1/12: Creating Calibration Search Space...
INFO:    [16/08/2023 20:05:44] -> Run 1/12: Creating Search Space...
INFO:    [16/08/2023 20:05:44] -> Size of search space [MB]: 0
INFO:    [16/08/2023 20:05:44] -> Number of IMPGs in search space: 0
INFO:    [16/08/2023 20:05:44] -> Run 1/12: MS2 Index Generation
INFO:    [16/08/2023 20:05:45] -> MS2 Index Generation Time: 1.46s
INFO:    [16/08/2023 20:05:45] -> Run 1/12: Method-Specific Pre-Processing...
INFO:    [16/08/2023 20:05:47] -> Initializing...
INFO:    [16/08/2023 20:06:42] -> Finalizing HTRMS File...
INFO:    [16/08/2023 20:09:12] -> Processed in 3.4m
INFO:    [16/08/2023 20:09:15] -> Done
INFO:    [16/08/2023 20:09:15] -> Run 1/12: Process Raw File...
INFO:    [16/08/2023 20:10:40] -> Run 1/12: Preparing Partitions...
INFO:    [16/08/2023 20:10:40] -> Part 1/1 - Run 1/12: Preparing Calibration Searches...
INFO:    [16/08/2023 20:10:41] -> Part 1/1 - Run 1/12: First Pass Calibration Search...
INFO:    [16/08/2023 20:10:49] -> Part 1/1 - Run 1/12: Calibration Search...
INFO:    [16/08/2023 20:11:25] -> The number of PSMs identified during calibration with FDR <= 0.01 is 5901 [36s]
INFO:    [16/08/2023 20:11:50] -> Part 1/1 - Run 1/12: Preparing Main Search...
INFO:    [16/08/2023 20:11:51] -> Part 1/1 - Run 1/12: Main Search...
INFO:    [16/08/2023 20:15:35] -> Extracting 132844 MS1 XICs
INFO:    [16/08/2023 20:16:16] -> Run 1/12: Cleaning Up Run..
INFO:    [16/08/2023 20:16:16] -> SuperRun 2/12: Initializing (20230809_AST1_EVO5_ZY_Hela_SCP_EvoCHIP_1Cell_40SPD_8Th12ms_02.raw)
INFO:    [16/08/2023 20:16:16] -> Run 2/12: Organizing Data from Run
INFO:    [16/08/2023 20:16:16] -> Run 2/12: Creating Calibration Search Space...
INFO:    [16/08/2023 20:16:16] -> Run 2/12: Creating Search Space...
INFO:    [16/08/2023 20:16:16] -> Size of search space [MB]: 0
INFO:    [16/08/2023 20:16:16] -> Number of IMPGs in search space: 0
INFO:    [16/08/2023 20:16:16] -> Run 2/12: MS2 Index Generation
INFO:    [16/08/2023 20:16:18] -> MS2 Index Generation Time: 1.46s
INFO:    [16/08/2023 20:16:18] -> Run 2/12: Method-Specific Pre-Processing...
INFO:    [16/08/2023 20:16:20] -> Initializing...
INFO:    [16/08/2023 20:17:15] -> Finalizing HTRMS File...
INFO:    [16/08/2023 20:19:50] -> Processed in 3.5m
INFO:    [16/08/2023 20:19:54] -> Done
INFO:    [16/08/2023 20:19:54] -> Run 2/12: Process Raw File...
INFO:    [16/08/2023 20:21:21] -> Run 2/12: Preparing Partitions...
INFO:    [16/08/2023 20:21:21] -> Part 1/1 - Run 2/12: Preparing Calibration Searches...
INFO:    [16/08/2023 20:21:23] -> Part 1/1 - Run 2/12: First Pass Calibration Search...
INFO:    [16/08/2023 20:21:31] -> Part 1/1 - Run 2/12: Calibration Search...
INFO:    [16/08/2023 20:21:56] -> The number of PSMs identified during calibration with FDR <= 0.01 is 5760 [24.6s]
INFO:    [16/08/2023 20:21:58] -> Part 1/1 - Run 2/12: Preparing Main Search...
INFO:    [16/08/2023 20:22:00] -> Part 1/1 - Run 2/12: Main Search...
INFO:    [16/08/2023 20:27:04] -> Extracting 179442 MS1 XICs
INFO:    [16/08/2023 20:27:58] -> Run 2/12: Cleaning Up Run..
INFO:    [16/08/2023 20:27:58] -> SuperRun 3/12: Initializing (20230809_AST1_EVO5_ZY_Hela_SCP_EvoCHIP_1Cell_40SPD_8Th12ms_03.raw)
INFO:    [16/08/2023 20:27:58] -> Run 3/12: Organizing Data from Run
INFO:    [16/08/2023 20:27:58] -> Run 3/12: Creating Calibration Search Space...
INFO:    [16/08/2023 20:27:58] -> Run 3/12: Creating Search Space...
INFO:    [16/08/2023 20:27:58] -> Size of search space [MB]: 0
INFO:    [16/08/2023 20:27:58] -> Number of IMPGs in search space: 0
INFO:    [16/08/2023 20:27:58] -> Run 3/12: MS2 Index Generation
INFO:    [16/08/2023 20:27:59] -> MS2 Index Generation Time: 1.55s
INFO:    [16/08/2023 20:27:59] -> Run 3/12: Method-Specific Pre-Processing...
INFO:    [16/08/2023 20:28:01] -> Initializing...
INFO:    [16/08/2023 20:28:48] -> Finalizing HTRMS File...
INFO:    [16/08/2023 20:31:13] -> Processed in 3.2m
INFO:    [16/08/2023 20:31:16] -> Done
INFO:    [16/08/2023 20:31:16] -> Run 3/12: Process Raw File...
INFO:    [16/08/2023 20:32:31] -> Run 3/12: Preparing Partitions...
INFO:    [16/08/2023 20:32:31] -> Part 1/1 - Run 3/12: Preparing Calibration Searches...
INFO:    [16/08/2023 20:32:33] -> Part 1/1 - Run 3/12: First Pass Calibration Search...
INFO:    [16/08/2023 20:32:39] -> Part 1/1 - Run 3/12: Calibration Search...
INFO:    [16/08/2023 20:33:01] -> The number of PSMs identified during calibration with FDR <= 0.01 is 5850 [22.9s]
INFO:    [16/08/2023 20:33:26] -> Part 1/1 - Run 3/12: Preparing Main Search...
INFO:    [16/08/2023 20:33:28] -> Part 1/1 - Run 3/12: Main Search...
INFO:    [16/08/2023 20:36:29] -> Extracting 107021 MS1 XICs
INFO:    [16/08/2023 20:37:00] -> Run 3/12: Cleaning Up Run..
INFO:    [16/08/2023 20:37:00] -> SuperRun 4/12: Initializing (20230809_AST1_EVO5_ZY_Hela_SCP_EvoCHIP_1Cell_40SPD_8Th12ms_04.raw)
INFO:    [16/08/2023 20:37:00] -> Run 4/12: Organizing Data from Run
INFO:    [16/08/2023 20:37:00] -> Run 4/12: Creating Calibration Search Space...
INFO:    [16/08/2023 20:37:00] -> Run 4/12: Creating Search Space...
INFO:    [16/08/2023 20:37:00] -> Size of search space [MB]: 0
INFO:    [16/08/2023 20:37:00] -> Number of IMPGs in search space: 0
INFO:    [16/08/2023 20:37:00] -> Run 4/12: MS2 Index Generation
INFO:    [16/08/2023 20:37:02] -> MS2 Index Generation Time: 1.5s
INFO:    [16/08/2023 20:37:02] -> Run 4/12: Method-Specific Pre-Processing...
INFO:    [16/08/2023 20:37:04] -> Initializing...
INFO:    [16/08/2023 20:37:53] -> Finalizing HTRMS File...
INFO:    [16/08/2023 20:40:12] -> Processed in 3.1m
INFO:    [16/08/2023 20:40:15] -> Done
INFO:    [16/08/2023 20:40:15] -> Run 4/12: Process Raw File...
INFO:    [16/08/2023 20:41:31] -> Run 4/12: Preparing Partitions...
INFO:    [16/08/2023 20:41:31] -> Part 1/1 - Run 4/12: Preparing Calibration Searches...
INFO:    [16/08/2023 20:41:32] -> Part 1/1 - Run 4/12: First Pass Calibration Search...
INFO:    [16/08/2023 20:41:38] -> Part 1/1 - Run 4/12: Calibration Search...
INFO:    [16/08/2023 20:41:49] -> The number of PSMs identified during calibration with FDR <= 0.01 is 3006 [10.9s]
INFO:    [16/08/2023 20:41:51] -> Part 1/1 - Run 4/12: Preparing Main Search...
INFO:    [16/08/2023 20:41:52] -> Part 1/1 - Run 4/12: Main Search...
INFO:    [16/08/2023 20:44:58] -> Extracting 166242 MS1 XICs
INFO:    [16/08/2023 20:45:46] -> Run 4/12: Cleaning Up Run..
INFO:    [16/08/2023 20:45:46] -> SuperRun 5/12: Initializing (20230809_AST1_EVO5_ZY_Hela_SCP_EvoCHIP_1Cell_40SPD_8Th12ms_05.raw)
INFO:    [16/08/2023 20:45:46] -> Run 5/12: Organizing Data from Run
INFO:    [16/08/2023 20:45:46] -> Run 5/12: Creating Calibration Search Space...
INFO:    [16/08/2023 20:45:46] -> Run 5/12: Creating Search Space...
INFO:    [16/08/2023 20:45:46] -> Size of search space [MB]: 0
INFO:    [16/08/2023 20:45:46] -> Number of IMPGs in search space: 0
INFO:    [16/08/2023 20:45:46] -> Run 5/12: MS2 Index Generation
INFO:    [16/08/2023 20:45:47] -> MS2 Index Generation Time: 1.46s
INFO:    [16/08/2023 20:45:47] -> Run 5/12: Method-Specific Pre-Processing...
INFO:    [16/08/2023 20:45:49] -> Initializing...
INFO:    [16/08/2023 20:46:42] -> Finalizing HTRMS File...
INFO:    [16/08/2023 20:49:07] -> Processed in 3.3m
INFO:    [16/08/2023 20:49:10] -> Done
INFO:    [16/08/2023 20:49:10] -> Run 5/12: Process Raw File...
INFO:    [16/08/2023 20:50:27] -> Run 5/12: Preparing Partitions...
INFO:    [16/08/2023 20:50:27] -> Part 1/1 - Run 5/12: Preparing Calibration Searches...
INFO:    [16/08/2023 20:50:28] -> Part 1/1 - Run 5/12: First Pass Calibration Search...
INFO:    [16/08/2023 20:50:35] -> Part 1/1 - Run 5/12: Calibration Search...
INFO:    [16/08/2023 20:50:46] -> The number of PSMs identified during calibration with FDR <= 0.01 is 4338 [11s]
INFO:    [16/08/2023 20:50:48] -> Part 1/1 - Run 5/12: Preparing Main Search...
INFO:    [16/08/2023 20:50:50] -> Part 1/1 - Run 5/12: Main Search...
INFO:    [16/08/2023 20:54:25] -> Extracting 227093 MS1 XICs
INFO:    [16/08/2023 20:55:31] -> Run 5/12: Cleaning Up Run..
INFO:    [16/08/2023 20:55:31] -> SuperRun 6/12: Initializing (20230809_AST1_EVO5_ZY_Hela_SCP_EvoCHIP_1Cell_40SPD_8Th12ms_06.raw)
INFO:    [16/08/2023 20:55:31] -> Run 6/12: Organizing Data from Run
INFO:    [16/08/2023 20:55:31] -> Run 6/12: Creating Calibration Search Space...
INFO:    [16/08/2023 20:55:31] -> Run 6/12: Creating Search Space...
INFO:    [16/08/2023 20:55:31] -> Size of search space [MB]: 0
INFO:    [16/08/2023 20:55:31] -> Number of IMPGs in search space: 0
INFO:    [16/08/2023 20:55:31] -> Run 6/12: MS2 Index Generation
INFO:    [16/08/2023 20:55:32] -> MS2 Index Generation Time: 1.46s
INFO:    [16/08/2023 20:55:32] -> Run 6/12: Method-Specific Pre-Processing...
INFO:    [16/08/2023 20:55:35] -> Initializing...
INFO:    [16/08/2023 20:56:27] -> Finalizing HTRMS File...
INFO:    [16/08/2023 20:59:08] -> Processed in 3.6m
INFO:    [16/08/2023 20:59:11] -> Done
INFO:    [16/08/2023 20:59:11] -> Run 6/12: Process Raw File...
INFO:    [16/08/2023 21:00:50] -> Run 6/12: Preparing Partitions...
INFO:    [16/08/2023 21:00:50] -> Part 1/1 - Run 6/12: Preparing Calibration Searches...
INFO:    [16/08/2023 21:00:51] -> Part 1/1 - Run 6/12: First Pass Calibration Search...
INFO:    [16/08/2023 21:01:00] -> Part 1/1 - Run 6/12: Calibration Search...
INFO:    [16/08/2023 21:01:28] -> The number of PSMs identified during calibration with FDR <= 0.01 is 7465 [27.7s]
INFO:    [16/08/2023 21:01:30] -> Part 1/1 - Run 6/12: Preparing Main Search...
INFO:    [16/08/2023 21:01:32] -> Part 1/1 - Run 6/12: Main Search...
INFO:    [16/08/2023 21:06:05] -> Extracting 143483 MS1 XICs
INFO:    [16/08/2023 21:06:49] -> Run 6/12: Cleaning Up Run..
INFO:    [16/08/2023 21:06:49] -> SuperRun 7/12: Initializing (20230809_AST1_EVO5_ZY_Hela_SCP_EvoCHIP_1Cell_40SPD_8Th12ms_07.raw)
INFO:    [16/08/2023 21:06:49] -> Run 7/12: Organizing Data from Run
INFO:    [16/08/2023 21:06:49] -> Run 7/12: Creating Calibration Search Space...
INFO:    [16/08/2023 21:06:49] -> Run 7/12: Creating Search Space...
INFO:    [16/08/2023 21:06:49] -> Size of search space [MB]: 0
INFO:    [16/08/2023 21:06:49] -> Number of IMPGs in search space: 0
INFO:    [16/08/2023 21:06:49] -> Run 7/12: MS2 Index Generation
INFO:    [16/08/2023 21:06:51] -> MS2 Index Generation Time: 1.54s
INFO:    [16/08/2023 21:06:51] -> Run 7/12: Method-Specific Pre-Processing...
INFO:    [16/08/2023 21:06:53] -> Initializing...
INFO:    [16/08/2023 21:07:48] -> Finalizing HTRMS File...
INFO:    [16/08/2023 21:10:35] -> Processed in 3.7m
INFO:    [16/08/2023 21:10:39] -> Done
INFO:    [16/08/2023 21:10:39] -> Run 7/12: Process Raw File...
INFO:    [16/08/2023 21:12:11] -> Run 7/12: Preparing Partitions...
INFO:    [16/08/2023 21:12:11] -> Part 1/1 - Run 7/12: Preparing Calibration Searches...
INFO:    [16/08/2023 21:12:13] -> Part 1/1 - Run 7/12: First Pass Calibration Search...
INFO:    [16/08/2023 21:12:20] -> Part 1/1 - Run 7/12: Calibration Search...
INFO:    [16/08/2023 21:12:44] -> The number of PSMs identified during calibration with FDR <= 0.01 is 7133 [23.9s]
INFO:    [16/08/2023 21:12:48] -> Part 1/1 - Run 7/12: Preparing Main Search...
INFO:    [16/08/2023 21:12:50] -> Part 1/1 - Run 7/12: Main Search...
INFO:    [16/08/2023 21:18:02] -> Extracting 206117 MS1 XICs
INFO:    [16/08/2023 21:19:02] -> Run 7/12: Cleaning Up Run..
INFO:    [16/08/2023 21:19:02] -> SuperRun 8/12: Initializing (20230809_AST1_EVO5_ZY_Hela_SCP_EvoCHIP_1Cell_40SPD_8Th12ms_08.raw)
INFO:    [16/08/2023 21:19:02] -> Run 8/12: Organizing Data from Run
INFO:    [16/08/2023 21:19:02] -> Run 8/12: Creating Calibration Search Space...
INFO:    [16/08/2023 21:19:02] -> Run 8/12: Creating Search Space...
INFO:    [16/08/2023 21:19:02] -> Size of search space [MB]: 0
INFO:    [16/08/2023 21:19:02] -> Number of IMPGs in search space: 0
INFO:    [16/08/2023 21:19:02] -> Run 8/12: MS2 Index Generation
INFO:    [16/08/2023 21:19:04] -> MS2 Index Generation Time: 1.8s
INFO:    [16/08/2023 21:19:04] -> Run 8/12: Method-Specific Pre-Processing...
INFO:    [16/08/2023 21:19:06] -> Initializing...
INFO:    [16/08/2023 21:19:57] -> Finalizing HTRMS File...
INFO:    [16/08/2023 21:22:37] -> Processed in 3.5m
INFO:    [16/08/2023 21:22:40] -> Done
INFO:    [16/08/2023 21:22:40] -> Run 8/12: Process Raw File...
INFO:    [16/08/2023 21:24:03] -> Run 8/12: Preparing Partitions...
INFO:    [16/08/2023 21:24:03] -> Part 1/1 - Run 8/12: Preparing Calibration Searches...
INFO:    [16/08/2023 21:24:05] -> Part 1/1 - Run 8/12: First Pass Calibration Search...
INFO:    [16/08/2023 21:24:13] -> Part 1/1 - Run 8/12: Calibration Search...
INFO:    [16/08/2023 21:24:27] -> The number of PSMs identified during calibration with FDR <= 0.01 is 4396 [14.4s]
INFO:    [16/08/2023 21:24:29] -> Part 1/1 - Run 8/12: Preparing Main Search...
INFO:    [16/08/2023 21:24:31] -> Part 1/1 - Run 8/12: Main Search...
INFO:    [16/08/2023 21:29:46] -> Extracting 270717 MS1 XICs
INFO:    [16/08/2023 21:31:01] -> Run 8/12: Cleaning Up Run..
INFO:    [16/08/2023 21:31:01] -> SuperRun 9/12: Initializing (20230809_AST1_EVO5_ZY_Hela_SCP_EvoCHIP_1Cell_40SPD_8Th12ms_09.raw)
INFO:    [16/08/2023 21:31:01] -> Run 9/12: Organizing Data from Run
INFO:    [16/08/2023 21:31:01] -> Run 9/12: Creating Calibration Search Space...
INFO:    [16/08/2023 21:31:01] -> Run 9/12: Creating Search Space...
INFO:    [16/08/2023 21:31:01] -> Size of search space [MB]: 0
INFO:    [16/08/2023 21:31:01] -> Number of IMPGs in search space: 0
INFO:    [16/08/2023 21:31:01] -> Run 9/12: MS2 Index Generation
INFO:    [16/08/2023 21:31:03] -> MS2 Index Generation Time: 1.46s
INFO:    [16/08/2023 21:31:03] -> Run 9/12: Method-Specific Pre-Processing...
INFO:    [16/08/2023 21:31:05] -> Initializing...
INFO:    [16/08/2023 21:31:54] -> Finalizing HTRMS File...
INFO:    [16/08/2023 21:34:19] -> Processed in 3.2m
INFO:    [16/08/2023 21:34:22] -> Done
INFO:    [16/08/2023 21:34:22] -> Run 9/12: Process Raw File...
INFO:    [16/08/2023 21:35:40] -> Run 9/12: Preparing Partitions...
INFO:    [16/08/2023 21:35:40] -> Part 1/1 - Run 9/12: Preparing Calibration Searches...
INFO:    [16/08/2023 21:35:42] -> Part 1/1 - Run 9/12: First Pass Calibration Search...
INFO:    [16/08/2023 21:35:48] -> Part 1/1 - Run 9/12: Calibration Search...
INFO:    [16/08/2023 21:35:59] -> The number of PSMs identified during calibration with FDR <= 0.01 is 3719 [10.7s]
INFO:    [16/08/2023 21:36:01] -> Part 1/1 - Run 9/12: Preparing Main Search...
INFO:    [16/08/2023 21:36:02] -> Part 1/1 - Run 9/12: Main Search...
INFO:    [16/08/2023 21:40:00] -> Extracting 198683 MS1 XICs
INFO:    [16/08/2023 21:40:58] -> Run 9/12: Cleaning Up Run..
INFO:    [16/08/2023 21:40:58] -> SuperRun 10/12: Initializing (20230809_AST1_EVO5_ZY_Hela_SCP_EvoCHIP_1Cell_40SPD_8Th12ms_10.raw)
INFO:    [16/08/2023 21:40:58] -> Run 10/12: Organizing Data from Run
INFO:    [16/08/2023 21:40:58] -> Run 10/12: Creating Calibration Search Space...
INFO:    [16/08/2023 21:40:58] -> Run 10/12: Creating Search Space...
INFO:    [16/08/2023 21:40:58] -> Size of search space [MB]: 0
INFO:    [16/08/2023 21:40:58] -> Number of IMPGs in search space: 0
INFO:    [16/08/2023 21:40:58] -> Run 10/12: MS2 Index Generation
INFO:    [16/08/2023 21:41:00] -> MS2 Index Generation Time: 1.69s
INFO:    [16/08/2023 21:41:00] -> Run 10/12: Method-Specific Pre-Processing...
INFO:    [16/08/2023 21:41:02] -> Initializing...
INFO:    [16/08/2023 21:41:51] -> Finalizing HTRMS File...
INFO:    [16/08/2023 21:44:17] -> Processed in 3.2m
INFO:    [16/08/2023 21:44:20] -> Done
INFO:    [16/08/2023 21:44:20] -> Run 10/12: Process Raw File...
INFO:    [16/08/2023 21:45:37] -> Run 10/12: Preparing Partitions...
INFO:    [16/08/2023 21:45:37] -> Part 1/1 - Run 10/12: Preparing Calibration Searches...
INFO:    [16/08/2023 21:45:38] -> Part 1/1 - Run 10/12: First Pass Calibration Search...
INFO:    [16/08/2023 21:45:44] -> Part 1/1 - Run 10/12: Calibration Search...
INFO:    [16/08/2023 21:46:02] -> The number of PSMs identified during calibration with FDR <= 0.01 is 2255 [18.4s]
INFO:    [16/08/2023 21:46:04] -> Part 1/1 - Run 10/12: Preparing Main Search...
INFO:    [16/08/2023 21:46:06] -> Part 1/1 - Run 10/12: Main Search...
INFO:    [16/08/2023 21:47:59] -> Extracting 105941 MS1 XICs
INFO:    [16/08/2023 21:48:30] -> Run 10/12: Cleaning Up Run..
INFO:    [16/08/2023 21:48:30] -> SuperRun 11/12: Initializing (20230809_AST1_EVO5_ZY_Hela_SCP_EvoCHIP_1Cell_40SPD_8Th12ms_11.raw)
INFO:    [16/08/2023 21:48:30] -> Run 11/12: Organizing Data from Run
INFO:    [16/08/2023 21:48:30] -> Run 11/12: Creating Calibration Search Space...
INFO:    [16/08/2023 21:48:30] -> Run 11/12: Creating Search Space...
INFO:    [16/08/2023 21:48:30] -> Size of search space [MB]: 0
INFO:    [16/08/2023 21:48:30] -> Number of IMPGs in search space: 0
INFO:    [16/08/2023 21:48:30] -> Run 11/12: MS2 Index Generation
INFO:    [16/08/2023 21:48:32] -> MS2 Index Generation Time: 1.93s
INFO:    [16/08/2023 21:48:32] -> Run 11/12: Method-Specific Pre-Processing...
INFO:    [16/08/2023 21:48:34] -> Initializing...
INFO:    [16/08/2023 21:49:19] -> Finalizing HTRMS File...
INFO:    [16/08/2023 21:51:51] -> Processed in 3.3m
INFO:    [16/08/2023 21:51:53] -> Done
INFO:    [16/08/2023 21:51:53] -> Run 11/12: Process Raw File...
INFO:    [16/08/2023 21:53:08] -> Run 11/12: Preparing Partitions...
INFO:    [16/08/2023 21:53:08] -> Part 1/1 - Run 11/12: Preparing Calibration Searches...
INFO:    [16/08/2023 21:53:10] -> Part 1/1 - Run 11/12: First Pass Calibration Search...
INFO:    [16/08/2023 21:53:16] -> Part 1/1 - Run 11/12: Calibration Search...
INFO:    [16/08/2023 21:53:40] -> The number of PSMs identified during calibration with FDR <= 0.01 is 5047 [24.3s]
INFO:    [16/08/2023 21:54:05] -> Part 1/1 - Run 11/12: Preparing Main Search...
INFO:    [16/08/2023 21:54:06] -> Part 1/1 - Run 11/12: Main Search...
INFO:    [16/08/2023 21:56:53] -> Extracting 107445 MS1 XICs
INFO:    [16/08/2023 21:57:26] -> Run 11/12: Cleaning Up Run..
INFO:    [16/08/2023 21:57:26] -> SuperRun 12/12: Initializing (20230809_AST1_EVO5_ZY_Hela_SCP_EvoCHIP_1Cell_40SPD_8Th12ms_12.raw)
INFO:    [16/08/2023 21:57:26] -> Run 12/12: Organizing Data from Run
INFO:    [16/08/2023 21:57:26] -> Run 12/12: Creating Calibration Search Space...
INFO:    [16/08/2023 21:57:26] -> Run 12/12: Creating Search Space...
INFO:    [16/08/2023 21:57:26] -> Size of search space [MB]: 0
INFO:    [16/08/2023 21:57:26] -> Number of IMPGs in search space: 0
INFO:    [16/08/2023 21:57:26] -> Run 12/12: MS2 Index Generation
INFO:    [16/08/2023 21:57:27] -> MS2 Index Generation Time: 1.55s
INFO:    [16/08/2023 21:57:27] -> Run 12/12: Method-Specific Pre-Processing...
INFO:    [16/08/2023 21:57:29] -> Initializing...
INFO:    [16/08/2023 21:58:17] -> Finalizing HTRMS File...
INFO:    [16/08/2023 22:00:40] -> Processed in 3.2m
INFO:    [16/08/2023 22:00:43] -> Done
INFO:    [16/08/2023 22:00:43] -> Run 12/12: Process Raw File...
INFO:    [16/08/2023 22:02:01] -> Run 12/12: Preparing Partitions...
INFO:    [16/08/2023 22:02:01] -> Part 1/1 - Run 12/12: Preparing Calibration Searches...
INFO:    [16/08/2023 22:02:03] -> Part 1/1 - Run 12/12: First Pass Calibration Search...
INFO:    [16/08/2023 22:02:10] -> Part 1/1 - Run 12/12: Calibration Search...
INFO:    [16/08/2023 22:02:23] -> The number of PSMs identified during calibration with FDR <= 0.01 is 4163 [13.5s]
INFO:    [16/08/2023 22:02:25] -> Part 1/1 - Run 12/12: Preparing Main Search...
INFO:    [16/08/2023 22:02:27] -> Part 1/1 - Run 12/12: Main Search...
INFO:    [16/08/2023 22:06:03] -> Extracting 207336 MS1 XICs
INFO:    [16/08/2023 22:07:02] -> Run 12/12: Cleaning Up Run..
INFO:    [16/08/2023 22:07:12] -> Remove Aborted Runs (if any) from the Experiment...
INFO:    [16/08/2023 22:07:12] -> Score Post-Processing
INFO:    [16/08/2023 22:09:02] -> Score Post-Processing: 1.83m
INFO:    [16/08/2023 22:09:02] -> PSM FDR...
INFO:    [16/08/2023 22:10:01] -> PSM FDR: 58.55s
INFO:    [16/08/2023 22:10:01] -> Converting to non-redundant data structure...
INFO:    [16/08/2023 22:10:16] -> Performing Peptide FDR...
INFO:    [16/08/2023 22:10:20] -> Performing Protein Inference...
INFO:    [16/08/2023 22:10:21] -> Performing Protein FDR...
INFO:    [16/08/2023 22:10:22] -> Calculating Result Values at Run and Experiment Level...
INFO:    [16/08/2023 22:10:29] -> Pulsar identified 351468 PSMs, 16620 stripped sequences, 18953 peptide precursors, 2382 protein groups.
INFO:    [16/08/2023 22:10:29] -> Selecting Data For Quantification...
INFO:    [16/08/2023 22:10:29] -> Calculating Quantities...
INFO:    [16/08/2023 22:10:38] -> Calculating Protein Group Quantities using MaxLFQ Algorithm...
INFO:    [16/08/2023 22:10:40] -> Collapsing PTM-Locations...
INFO:    [16/08/2023 22:10:40] -> Summarizing Fractions...
INFO:    [16/08/2023 22:10:41] -> Identifying Calibration Peptides...
INFO:    [16/08/2023 22:10:41] -> iRT Calibration...
INFO:    [16/08/2023 22:10:46] -> Performing directDIA+ search...
INFO:    [16/08/2023 22:11:36] -> Generating directDIA+ search space
INFO:    [16/08/2023 22:15:31] -> directDIA+ search: 20230809_AST1_EVO5_ZY_Hela_SCP_EvoCHIP_1Cell_40SPD_8Th12ms_01.raw
INFO:    [16/08/2023 22:17:32] -> directDIA+ search: 20230809_AST1_EVO5_ZY_Hela_SCP_EvoCHIP_1Cell_40SPD_8Th12ms_02.raw
INFO:    [16/08/2023 22:19:38] -> directDIA+ search: 20230809_AST1_EVO5_ZY_Hela_SCP_EvoCHIP_1Cell_40SPD_8Th12ms_03.raw
INFO:    [16/08/2023 22:21:26] -> directDIA+ search: 20230809_AST1_EVO5_ZY_Hela_SCP_EvoCHIP_1Cell_40SPD_8Th12ms_04.raw
INFO:    [16/08/2023 22:23:25] -> directDIA+ search: 20230809_AST1_EVO5_ZY_Hela_SCP_EvoCHIP_1Cell_40SPD_8Th12ms_05.raw
INFO:    [16/08/2023 22:25:31] -> directDIA+ search: 20230809_AST1_EVO5_ZY_Hela_SCP_EvoCHIP_1Cell_40SPD_8Th12ms_06.raw
INFO:    [16/08/2023 22:27:47] -> directDIA+ search: 20230809_AST1_EVO5_ZY_Hela_SCP_EvoCHIP_1Cell_40SPD_8Th12ms_07.raw
INFO:    [16/08/2023 22:30:07] -> directDIA+ search: 20230809_AST1_EVO5_ZY_Hela_SCP_EvoCHIP_1Cell_40SPD_8Th12ms_08.raw
INFO:    [16/08/2023 22:32:13] -> directDIA+ search: 20230809_AST1_EVO5_ZY_Hela_SCP_EvoCHIP_1Cell_40SPD_8Th12ms_09.raw
INFO:    [16/08/2023 22:34:07] -> directDIA+ search: 20230809_AST1_EVO5_ZY_Hela_SCP_EvoCHIP_1Cell_40SPD_8Th12ms_10.raw
INFO:    [16/08/2023 22:36:02] -> directDIA+ search: 20230809_AST1_EVO5_ZY_Hela_SCP_EvoCHIP_1Cell_40SPD_8Th12ms_11.raw
INFO:    [16/08/2023 22:37:53] -> directDIA+ search: 20230809_AST1_EVO5_ZY_Hela_SCP_EvoCHIP_1Cell_40SPD_8Th12ms_12.raw
INFO:    [16/08/2023 22:39:50] -> Performing  directDIA+  Post Processing...
INFO:    [16/08/2023 22:39:54] -> Writing experiment store..
INFO:    [16/08/2023 22:40:05] -> Assigning iRT Source...
INFO:    [16/08/2023 22:40:05] -> Calculating iRT...
INFO:    [16/08/2023 22:40:05] -> Summarizing Identifications
INFO:    [16/08/2023 22:40:07] -> Number of decoys going through Genesis: 0 (0 %)
INFO:    [16/08/2023 22:40:11] -> Number of decoys going through Genesis: 0 (0 %)
INFO:    [16/08/2023 22:40:14] -> Number of decoys going through Genesis: 0 (0 %)
INFO:    [16/08/2023 22:40:17] -> Number of decoys going through Genesis: 0 (0 %)
INFO:    [16/08/2023 22:40:21] -> Number of decoys going through Genesis: 0 (0 %)
INFO:    [16/08/2023 22:40:25] -> Number of decoys going through Genesis: 0 (0 %)
INFO:    [16/08/2023 22:40:28] -> Number of decoys going through Genesis: 0 (0 %)
INFO:    [16/08/2023 22:40:31] -> Number of decoys going through Genesis: 0 (0 %)
INFO:    [16/08/2023 22:40:34] -> Number of decoys going through Genesis: 0 (0 %)
INFO:    [16/08/2023 22:40:38] -> Number of decoys going through Genesis: 0 (0 %)
INFO:    [16/08/2023 22:40:41] -> Number of decoys going through Genesis: 0 (0 %)
INFO:    [16/08/2023 22:40:45] -> Number of decoys going through Genesis: 0 (0 %)
INFO:    [16/08/2023 22:41:19] -> Identifiying Significant Precursors...
INFO:    [16/08/2023 22:41:31] -> Predicting Ion Mobility
INFO:    [16/08/2023 22:41:45] -> Calculating Median iRT
INFO:    [16/08/2023 22:41:46] -> Building BGS Protein Grouping...
INFO:    [16/08/2023 22:41:46] -> Digesting Fasta...
INFO:    [16/08/2023 22:41:46] -> Annotating Proteins...
INFO:    [16/08/2023 22:41:46] -> Grouping Proteins...
INFO:    [16/08/2023 22:41:47] -> Calculating Run Summary Statistics...
INFO:    [16/08/2023 22:42:04] -> Building Consensus Fragment Spectra...
INFO:    [16/08/2023 22:42:38] -> Selecting best fragment ions
INFO:    [16/08/2023 22:44:14] -> Cleaning Up Experiment...
INFO:    [16/08/2023 22:44:15] -> Initializing Experiment...
INFO:    [16/08/2023 22:44:15] -> Loading Spectral Libraries...
INFO:    [16/08/2023 22:44:37] -> Initialize Scoring...
INFO:    [16/08/2023 22:44:37] -> Generating Scan Map...
INFO:    [16/08/2023 22:44:37] -> Initializing Workpackages...
INFO:    [16/08/2023 22:44:37] -> Performing Basic Calibration...
INFO:    [16/08/2023 22:44:38] -> Calibration successful
INFO:    [16/08/2023 22:44:38] -> Identifying Calibration Peptides...
INFO:    [16/08/2023 22:44:38] -> Calibration successful
INFO:    [16/08/2023 22:44:38] -> Correcting Gradient Fine Structure...
INFO:    [16/08/2023 22:44:41] -> Initializing Pipeline...
INFO:    [16/08/2023 22:44:41] -> Preprocessing Run #1 of 12...
INFO:    [16/08/2023 22:44:41] -> Initialize Scoring...
INFO:    [16/08/2023 22:44:41] -> Extracting Ion Currents...
INFO:    [16/08/2023 22:44:56] -> Machine Learning...
INFO:    [16/08/2023 22:45:00] -> Pipeline executed in 19.11s - Current Experiment had 0 Warnings and 0 Errors.
INFO:    [16/08/2023 22:45:02] -> Calibration successful
INFO:    [16/08/2023 22:45:05] -> Initializing Pipeline...
INFO:    [16/08/2023 22:45:05] -> Preprocessing Run #1 of 12...
INFO:    [16/08/2023 22:45:05] -> Initialize Scoring...
INFO:    [16/08/2023 22:45:05] -> Extracting Ion Currents...
INFO:    [16/08/2023 22:45:22] -> Machine Learning...
INFO:    [16/08/2023 22:45:25] -> Pipeline executed in 19.24s - Current Experiment had 0 Warnings and 0 Errors.
INFO:    [16/08/2023 22:45:31] -> Calibration successful
INFO:    [16/08/2023 22:45:31] -> Initialize Scoring...
INFO:    [16/08/2023 22:45:31] -> Preprocessing Run #2 of 12...
INFO:    [16/08/2023 22:45:31] -> Searching DIA with Pulsar...
INFO:    [16/08/2023 22:45:31] -> Initializing Experiment...
INFO:    [16/08/2023 22:45:31] -> Loading Spectral Libraries...
INFO:    [16/08/2023 22:45:31] -> Initialize Scoring...
INFO:    [16/08/2023 22:45:31] -> Generating Scan Map...
INFO:    [16/08/2023 22:45:31] -> Initializing Workpackages...
INFO:    [16/08/2023 22:45:31] -> Performing Basic Calibration...
INFO:    [16/08/2023 22:45:32] -> Calibration successful
INFO:    [16/08/2023 22:45:32] -> Identifying Calibration Peptides...
INFO:    [16/08/2023 22:45:32] -> Calibration successful
INFO:    [16/08/2023 22:45:32] -> Correcting Gradient Fine Structure...
INFO:    [16/08/2023 22:45:36] -> Initializing Pipeline...
INFO:    [16/08/2023 22:45:36] -> Preprocessing Run #2 of 12...
INFO:    [16/08/2023 22:45:36] -> Initialize Scoring...
INFO:    [16/08/2023 22:45:36] -> Extracting Ion Currents...
INFO:    [16/08/2023 22:45:54] -> Machine Learning...
INFO:    [16/08/2023 22:45:55] -> Pipeline executed in 19.3s - Current Experiment had 0 Warnings and 0 Errors.
INFO:    [16/08/2023 22:45:57] -> Calibration successful
INFO:    [16/08/2023 22:46:00] -> Initializing Pipeline...
INFO:    [16/08/2023 22:46:00] -> Preprocessing Run #2 of 12...
INFO:    [16/08/2023 22:46:00] -> Initialize Scoring...
INFO:    [16/08/2023 22:46:00] -> Extracting Ion Currents...
INFO:    [16/08/2023 22:46:16] -> Machine Learning...
INFO:    [16/08/2023 22:46:19] -> Pipeline executed in 18.55s - Current Experiment had 0 Warnings and 0 Errors.
INFO:    [16/08/2023 22:46:25] -> Calibration successful
INFO:    [16/08/2023 22:46:25] -> Initialize Scoring...
INFO:    [16/08/2023 22:46:25] -> Preprocessing Run #3 of 12...
INFO:    [16/08/2023 22:46:25] -> Searching DIA with Pulsar...
INFO:    [16/08/2023 22:46:25] -> Initializing Experiment...
INFO:    [16/08/2023 22:46:25] -> Loading Spectral Libraries...
INFO:    [16/08/2023 22:46:25] -> Initialize Scoring...
INFO:    [16/08/2023 22:46:25] -> Generating Scan Map...
INFO:    [16/08/2023 22:46:25] -> Initializing Workpackages...
INFO:    [16/08/2023 22:46:25] -> Performing Basic Calibration...
INFO:    [16/08/2023 22:46:26] -> Calibration successful
INFO:    [16/08/2023 22:46:26] -> Identifying Calibration Peptides...
INFO:    [16/08/2023 22:46:26] -> Calibration successful
INFO:    [16/08/2023 22:46:26] -> Correcting Gradient Fine Structure...
INFO:    [16/08/2023 22:46:29] -> Initializing Pipeline...
INFO:    [16/08/2023 22:46:29] -> Preprocessing Run #3 of 12...
INFO:    [16/08/2023 22:46:29] -> Initialize Scoring...
INFO:    [16/08/2023 22:46:29] -> Extracting Ion Currents...
INFO:    [16/08/2023 22:46:46] -> Machine Learning...
INFO:    [16/08/2023 22:46:51] -> Pipeline executed in 21.65s - Current Experiment had 0 Warnings and 0 Errors.
INFO:    [16/08/2023 22:46:52] -> Calibration successful
INFO:    [16/08/2023 22:46:56] -> Initializing Pipeline...
INFO:    [16/08/2023 22:46:56] -> Preprocessing Run #3 of 12...
INFO:    [16/08/2023 22:46:56] -> Initialize Scoring...
INFO:    [16/08/2023 22:46:56] -> Extracting Ion Currents...
INFO:    [16/08/2023 22:47:13] -> Machine Learning...
INFO:    [16/08/2023 22:47:16] -> Pipeline executed in 20.65s - Current Experiment had 0 Warnings and 0 Errors.
INFO:    [16/08/2023 22:47:20] -> Calibration successful
INFO:    [16/08/2023 22:47:20] -> Initialize Scoring...
INFO:    [16/08/2023 22:47:20] -> Preprocessing Run #4 of 12...
INFO:    [16/08/2023 22:47:20] -> Searching DIA with Pulsar...
INFO:    [16/08/2023 22:47:20] -> Initializing Experiment...
INFO:    [16/08/2023 22:47:20] -> Loading Spectral Libraries...
INFO:    [16/08/2023 22:47:20] -> Initialize Scoring...
INFO:    [16/08/2023 22:47:20] -> Generating Scan Map...
INFO:    [16/08/2023 22:47:20] -> Initializing Workpackages...
INFO:    [16/08/2023 22:47:20] -> Performing Basic Calibration...
INFO:    [16/08/2023 22:47:22] -> Calibration successful
INFO:    [16/08/2023 22:47:22] -> Identifying Calibration Peptides...
INFO:    [16/08/2023 22:47:22] -> Calibration successful
INFO:    [16/08/2023 22:47:22] -> Correcting Gradient Fine Structure...
INFO:    [16/08/2023 22:47:25] -> Initializing Pipeline...
INFO:    [16/08/2023 22:47:25] -> Preprocessing Run #4 of 12...
INFO:    [16/08/2023 22:47:25] -> Initialize Scoring...
INFO:    [16/08/2023 22:47:25] -> Extracting Ion Currents...
INFO:    [16/08/2023 22:47:40] -> Machine Learning...
INFO:    [16/08/2023 22:47:41] -> Pipeline executed in 16.36s - Current Experiment had 0 Warnings and 0 Errors.
INFO:    [16/08/2023 22:47:43] -> Calibration successful
INFO:    [16/08/2023 22:47:46] -> Initializing Pipeline...
INFO:    [16/08/2023 22:47:46] -> Preprocessing Run #4 of 12...
INFO:    [16/08/2023 22:47:46] -> Initialize Scoring...
INFO:    [16/08/2023 22:47:46] -> Extracting Ion Currents...
INFO:    [16/08/2023 22:48:03] -> Machine Learning...
INFO:    [16/08/2023 22:48:06] -> Pipeline executed in 19.67s - Current Experiment had 0 Warnings and 0 Errors.
INFO:    [16/08/2023 22:48:09] -> Calibration successful
INFO:    [16/08/2023 22:48:09] -> Initialize Scoring...
INFO:    [16/08/2023 22:48:09] -> Preprocessing Run #5 of 12...
INFO:    [16/08/2023 22:48:09] -> Searching DIA with Pulsar...
INFO:    [16/08/2023 22:48:09] -> Initializing Experiment...
INFO:    [16/08/2023 22:48:09] -> Loading Spectral Libraries...
INFO:    [16/08/2023 22:48:09] -> Initialize Scoring...
INFO:    [16/08/2023 22:48:09] -> Generating Scan Map...
INFO:    [16/08/2023 22:48:09] -> Initializing Workpackages...
INFO:    [16/08/2023 22:48:09] -> Performing Basic Calibration...
INFO:    [16/08/2023 22:48:11] -> Calibration successful
INFO:    [16/08/2023 22:48:11] -> Identifying Calibration Peptides...
INFO:    [16/08/2023 22:48:11] -> Calibration successful
INFO:    [16/08/2023 22:48:11] -> Correcting Gradient Fine Structure...
INFO:    [16/08/2023 22:48:14] -> Initializing Pipeline...
INFO:    [16/08/2023 22:48:14] -> Preprocessing Run #5 of 12...
INFO:    [16/08/2023 22:48:14] -> Initialize Scoring...
INFO:    [16/08/2023 22:48:14] -> Extracting Ion Currents...
INFO:    [16/08/2023 22:48:31] -> Machine Learning...
INFO:    [16/08/2023 22:48:36] -> Pipeline executed in 21.64s - Current Experiment had 0 Warnings and 0 Errors.
INFO:    [16/08/2023 22:48:37] -> Calibration successful
INFO:    [16/08/2023 22:48:41] -> Initializing Pipeline...
INFO:    [16/08/2023 22:48:41] -> Preprocessing Run #5 of 12...
INFO:    [16/08/2023 22:48:41] -> Initialize Scoring...
INFO:    [16/08/2023 22:48:41] -> Extracting Ion Currents...
INFO:    [16/08/2023 22:48:56] -> Machine Learning...
INFO:    [16/08/2023 22:49:00] -> Pipeline executed in 18.78s - Current Experiment had 0 Warnings and 0 Errors.
INFO:    [16/08/2023 22:49:04] -> Calibration successful
INFO:    [16/08/2023 22:49:04] -> Initialize Scoring...
INFO:    [16/08/2023 22:49:04] -> Preprocessing Run #6 of 12...
INFO:    [16/08/2023 22:49:04] -> Searching DIA with Pulsar...
INFO:    [16/08/2023 22:49:04] -> Initializing Experiment...
INFO:    [16/08/2023 22:49:04] -> Loading Spectral Libraries...
INFO:    [16/08/2023 22:49:04] -> Initialize Scoring...
INFO:    [16/08/2023 22:49:04] -> Generating Scan Map...
INFO:    [16/08/2023 22:49:04] -> Initializing Workpackages...
INFO:    [16/08/2023 22:49:04] -> Performing Basic Calibration...
INFO:    [16/08/2023 22:49:06] -> Calibration successful
INFO:    [16/08/2023 22:49:06] -> Identifying Calibration Peptides...
INFO:    [16/08/2023 22:49:06] -> Calibration successful
INFO:    [16/08/2023 22:49:06] -> Correcting Gradient Fine Structure...
INFO:    [16/08/2023 22:49:09] -> Initializing Pipeline...
INFO:    [16/08/2023 22:49:09] -> Preprocessing Run #6 of 12...
INFO:    [16/08/2023 22:49:09] -> Initialize Scoring...
INFO:    [16/08/2023 22:49:09] -> Extracting Ion Currents...
INFO:    [16/08/2023 22:49:25] -> Machine Learning...
INFO:    [16/08/2023 22:49:27] -> Pipeline executed in 17.71s - Current Experiment had 0 Warnings and 0 Errors.
INFO:    [16/08/2023 22:49:28] -> Calibration successful
INFO:    [16/08/2023 22:49:32] -> Initializing Pipeline...
INFO:    [16/08/2023 22:49:32] -> Preprocessing Run #6 of 12...
INFO:    [16/08/2023 22:49:32] -> Initialize Scoring...
INFO:    [16/08/2023 22:49:32] -> Extracting Ion Currents...
INFO:    [16/08/2023 22:49:48] -> Machine Learning...
INFO:    [16/08/2023 22:49:51] -> Pipeline executed in 19.37s - Current Experiment had 0 Warnings and 0 Errors.
INFO:    [16/08/2023 22:49:56] -> Calibration successful
INFO:    [16/08/2023 22:49:56] -> Initialize Scoring...
INFO:    [16/08/2023 22:49:56] -> Preprocessing Run #7 of 12...
INFO:    [16/08/2023 22:49:56] -> Searching DIA with Pulsar...
INFO:    [16/08/2023 22:49:56] -> Initializing Experiment...
INFO:    [16/08/2023 22:49:56] -> Loading Spectral Libraries...
INFO:    [16/08/2023 22:49:56] -> Initialize Scoring...
INFO:    [16/08/2023 22:49:56] -> Generating Scan Map...
INFO:    [16/08/2023 22:49:56] -> Initializing Workpackages...
INFO:    [16/08/2023 22:49:56] -> Performing Basic Calibration...
INFO:    [16/08/2023 22:49:57] -> Calibration successful
INFO:    [16/08/2023 22:49:57] -> Identifying Calibration Peptides...
INFO:    [16/08/2023 22:49:57] -> Calibration successful
INFO:    [16/08/2023 22:49:57] -> Correcting Gradient Fine Structure...
INFO:    [16/08/2023 22:50:01] -> Initializing Pipeline...
INFO:    [16/08/2023 22:50:01] -> Preprocessing Run #7 of 12...
INFO:    [16/08/2023 22:50:01] -> Initialize Scoring...
INFO:    [16/08/2023 22:50:01] -> Extracting Ion Currents...
INFO:    [16/08/2023 22:50:21] -> Machine Learning...
INFO:    [16/08/2023 22:50:22] -> Pipeline executed in 21.28s - Current Experiment had 0 Warnings and 0 Errors.
INFO:    [16/08/2023 22:50:23] -> Calibration successful
INFO:    [16/08/2023 22:50:27] -> Initializing Pipeline...
INFO:    [16/08/2023 22:50:27] -> Preprocessing Run #7 of 12...
INFO:    [16/08/2023 22:50:27] -> Initialize Scoring...
INFO:    [16/08/2023 22:50:27] -> Extracting Ion Currents...
INFO:    [16/08/2023 22:50:43] -> Machine Learning...
INFO:    [16/08/2023 22:50:46] -> Pipeline executed in 19.23s - Current Experiment had 0 Warnings and 0 Errors.
INFO:    [16/08/2023 22:50:50] -> Calibration successful
INFO:    [16/08/2023 22:50:50] -> Initialize Scoring...
INFO:    [16/08/2023 22:50:50] -> Preprocessing Run #8 of 12...
INFO:    [16/08/2023 22:50:50] -> Searching DIA with Pulsar...
INFO:    [16/08/2023 22:50:50] -> Initializing Experiment...
INFO:    [16/08/2023 22:50:50] -> Loading Spectral Libraries...
INFO:    [16/08/2023 22:50:50] -> Initialize Scoring...
INFO:    [16/08/2023 22:50:50] -> Generating Scan Map...
INFO:    [16/08/2023 22:50:50] -> Initializing Workpackages...
INFO:    [16/08/2023 22:50:50] -> Performing Basic Calibration...
INFO:    [16/08/2023 22:50:51] -> Calibration successful
INFO:    [16/08/2023 22:50:51] -> Identifying Calibration Peptides...
INFO:    [16/08/2023 22:50:51] -> Calibration successful
INFO:    [16/08/2023 22:50:51] -> Correcting Gradient Fine Structure...
INFO:    [16/08/2023 22:50:54] -> Initializing Pipeline...
INFO:    [16/08/2023 22:50:54] -> Preprocessing Run #8 of 12...
INFO:    [16/08/2023 22:50:54] -> Initialize Scoring...
INFO:    [16/08/2023 22:50:54] -> Extracting Ion Currents...
INFO:    [16/08/2023 22:51:09] -> Machine Learning...
INFO:    [16/08/2023 22:51:11] -> Pipeline executed in 16.18s - Current Experiment had 0 Warnings and 0 Errors.
INFO:    [16/08/2023 22:51:12] -> Calibration successful
INFO:    [16/08/2023 22:51:16] -> Initializing Pipeline...
INFO:    [16/08/2023 22:51:16] -> Preprocessing Run #8 of 12...
INFO:    [16/08/2023 22:51:16] -> Initialize Scoring...
INFO:    [16/08/2023 22:51:16] -> Extracting Ion Currents...
INFO:    [16/08/2023 22:51:32] -> Machine Learning...
INFO:    [16/08/2023 22:51:35] -> Pipeline executed in 19.59s - Current Experiment had 0 Warnings and 0 Errors.
INFO:    [16/08/2023 22:51:39] -> Calibration successful
INFO:    [16/08/2023 22:51:39] -> Initialize Scoring...
INFO:    [16/08/2023 22:51:39] -> Preprocessing Run #9 of 12...
INFO:    [16/08/2023 22:51:39] -> Searching DIA with Pulsar...
INFO:    [16/08/2023 22:51:39] -> Initializing Experiment...
INFO:    [16/08/2023 22:51:39] -> Loading Spectral Libraries...
INFO:    [16/08/2023 22:51:39] -> Initialize Scoring...
INFO:    [16/08/2023 22:51:40] -> Generating Scan Map...
INFO:    [16/08/2023 22:51:40] -> Initializing Workpackages...
INFO:    [16/08/2023 22:51:40] -> Performing Basic Calibration...
INFO:    [16/08/2023 22:51:41] -> Calibration successful
INFO:    [16/08/2023 22:51:41] -> Identifying Calibration Peptides...
INFO:    [16/08/2023 22:51:41] -> Calibration successful
INFO:    [16/08/2023 22:51:41] -> Correcting Gradient Fine Structure...
INFO:    [16/08/2023 22:51:44] -> Initializing Pipeline...
INFO:    [16/08/2023 22:51:44] -> Preprocessing Run #9 of 12...
INFO:    [16/08/2023 22:51:44] -> Initialize Scoring...
INFO:    [16/08/2023 22:51:44] -> Extracting Ion Currents...
INFO:    [16/08/2023 22:52:03] -> Machine Learning...
INFO:    [16/08/2023 22:52:04] -> Pipeline executed in 20.01s - Current Experiment had 0 Warnings and 0 Errors.
INFO:    [16/08/2023 22:52:06] -> Calibration successful
INFO:    [16/08/2023 22:52:10] -> Initializing Pipeline...
INFO:    [16/08/2023 22:52:10] -> Preprocessing Run #9 of 12...
INFO:    [16/08/2023 22:52:10] -> Initialize Scoring...
INFO:    [16/08/2023 22:52:10] -> Extracting Ion Currents...
INFO:    [16/08/2023 22:52:25] -> Machine Learning...
INFO:    [16/08/2023 22:52:29] -> Pipeline executed in 18.72s - Current Experiment had 0 Warnings and 0 Errors.
INFO:    [16/08/2023 22:52:33] -> Calibration successful
INFO:    [16/08/2023 22:52:33] -> Initialize Scoring...
INFO:    [16/08/2023 22:52:33] -> Preprocessing Run #10 of 12...
INFO:    [16/08/2023 22:52:33] -> Searching DIA with Pulsar...
INFO:    [16/08/2023 22:52:33] -> Initializing Experiment...
INFO:    [16/08/2023 22:52:33] -> Loading Spectral Libraries...
INFO:    [16/08/2023 22:52:33] -> Initialize Scoring...
INFO:    [16/08/2023 22:52:33] -> Generating Scan Map...
INFO:    [16/08/2023 22:52:33] -> Initializing Workpackages...
INFO:    [16/08/2023 22:52:33] -> Performing Basic Calibration...
INFO:    [16/08/2023 22:52:35] -> Calibration successful
INFO:    [16/08/2023 22:52:35] -> Identifying Calibration Peptides...
INFO:    [16/08/2023 22:52:35] -> Calibration successful
INFO:    [16/08/2023 22:52:35] -> Correcting Gradient Fine Structure...
INFO:    [16/08/2023 22:52:38] -> Initializing Pipeline...
INFO:    [16/08/2023 22:52:38] -> Preprocessing Run #10 of 12...
INFO:    [16/08/2023 22:52:38] -> Initialize Scoring...
INFO:    [16/08/2023 22:52:38] -> Extracting Ion Currents...
INFO:    [16/08/2023 22:52:52] -> Machine Learning...
INFO:    [16/08/2023 22:52:53] -> Pipeline executed in 15.36s - Current Experiment had 0 Warnings and 0 Errors.
INFO:    [16/08/2023 22:52:55] -> Calibration successful
INFO:    [16/08/2023 22:52:58] -> Initializing Pipeline...
INFO:    [16/08/2023 22:52:58] -> Preprocessing Run #10 of 12...
INFO:    [16/08/2023 22:52:58] -> Initialize Scoring...
INFO:    [16/08/2023 22:52:58] -> Extracting Ion Currents...
INFO:    [16/08/2023 22:53:16] -> Machine Learning...
INFO:    [16/08/2023 22:53:19] -> Pipeline executed in 20.47s - Current Experiment had 0 Warnings and 0 Errors.
INFO:    [16/08/2023 22:53:24] -> Calibration successful
INFO:    [16/08/2023 22:53:24] -> Initialize Scoring...
INFO:    [16/08/2023 22:53:24] -> Preprocessing Run #11 of 12...
INFO:    [16/08/2023 22:53:24] -> Searching DIA with Pulsar...
INFO:    [16/08/2023 22:53:24] -> Initializing Experiment...
INFO:    [16/08/2023 22:53:24] -> Loading Spectral Libraries...
INFO:    [16/08/2023 22:53:24] -> Initialize Scoring...
INFO:    [16/08/2023 22:53:24] -> Generating Scan Map...
INFO:    [16/08/2023 22:53:24] -> Initializing Workpackages...
INFO:    [16/08/2023 22:53:24] -> Performing Basic Calibration...
INFO:    [16/08/2023 22:53:25] -> Calibration successful
INFO:    [16/08/2023 22:53:25] -> Identifying Calibration Peptides...
INFO:    [16/08/2023 22:53:25] -> Calibration successful
INFO:    [16/08/2023 22:53:25] -> Correcting Gradient Fine Structure...
INFO:    [16/08/2023 22:53:28] -> Initializing Pipeline...
INFO:    [16/08/2023 22:53:28] -> Preprocessing Run #11 of 12...
INFO:    [16/08/2023 22:53:28] -> Initialize Scoring...
INFO:    [16/08/2023 22:53:28] -> Extracting Ion Currents...
INFO:    [16/08/2023 22:53:47] -> Machine Learning...
INFO:    [16/08/2023 22:53:49] -> Pipeline executed in 20.03s - Current Experiment had 0 Warnings and 0 Errors.
INFO:    [16/08/2023 22:53:50] -> Calibration successful
INFO:    [16/08/2023 22:53:54] -> Initializing Pipeline...
INFO:    [16/08/2023 22:53:54] -> Preprocessing Run #11 of 12...
INFO:    [16/08/2023 22:53:54] -> Initialize Scoring...
INFO:    [16/08/2023 22:53:54] -> Extracting Ion Currents...
INFO:    [16/08/2023 22:54:10] -> Machine Learning...
INFO:    [16/08/2023 22:54:13] -> Pipeline executed in 19.63s - Current Experiment had 0 Warnings and 0 Errors.
INFO:    [16/08/2023 22:54:19] -> Calibration successful
INFO:    [16/08/2023 22:54:19] -> Initialize Scoring...
INFO:    [16/08/2023 22:54:19] -> Preprocessing Run #12 of 12...
INFO:    [16/08/2023 22:54:19] -> Searching DIA with Pulsar...
INFO:    [16/08/2023 22:54:19] -> Initializing Experiment...
INFO:    [16/08/2023 22:54:19] -> Loading Spectral Libraries...
INFO:    [16/08/2023 22:54:19] -> Initialize Scoring...
INFO:    [16/08/2023 22:54:19] -> Generating Scan Map...
INFO:    [16/08/2023 22:54:19] -> Initializing Workpackages...
INFO:    [16/08/2023 22:54:19] -> Performing Basic Calibration...
INFO:    [16/08/2023 22:54:20] -> Calibration successful
INFO:    [16/08/2023 22:54:20] -> Identifying Calibration Peptides...
INFO:    [16/08/2023 22:54:20] -> Calibration successful
INFO:    [16/08/2023 22:54:20] -> Correcting Gradient Fine Structure...
INFO:    [16/08/2023 22:54:24] -> Initializing Pipeline...
INFO:    [16/08/2023 22:54:24] -> Preprocessing Run #12 of 12...
INFO:    [16/08/2023 22:54:24] -> Initialize Scoring...
INFO:    [16/08/2023 22:54:24] -> Extracting Ion Currents...
INFO:    [16/08/2023 22:54:39] -> Machine Learning...
INFO:    [16/08/2023 22:54:40] -> Pipeline executed in 16.41s - Current Experiment had 0 Warnings and 0 Errors.
INFO:    [16/08/2023 22:54:42] -> Calibration successful
INFO:    [16/08/2023 22:54:45] -> Initializing Pipeline...
INFO:    [16/08/2023 22:54:45] -> Preprocessing Run #12 of 12...
INFO:    [16/08/2023 22:54:45] -> Initialize Scoring...
INFO:    [16/08/2023 22:54:45] -> Extracting Ion Currents...
INFO:    [16/08/2023 22:55:03] -> Machine Learning...
INFO:    [16/08/2023 22:55:07] -> Pipeline executed in 21.19s - Current Experiment had 0 Warnings and 0 Errors.
INFO:    [16/08/2023 22:55:10] -> Calibration successful
INFO:    [16/08/2023 22:55:10] -> Initialize Scoring...
INFO:    [16/08/2023 22:55:10] -> Initializing QC...
INFO:    [16/08/2023 22:55:10] -> Determining Calibration Parameter...
INFO:    [16/08/2023 22:55:11] -> Assigning ML Features...
INFO:    [16/08/2023 22:55:11] -> Generating Decoys...
INFO:    [16/08/2023 22:55:13] -> Extracting Ion Currents...
INFO:    [16/08/2023 22:55:46] -> Releasing Raw Files...
INFO:    [16/08/2023 22:55:46] -> Machine Learning...
INFO:    [16/08/2023 22:56:06] -> Initializing HTRMS...
INFO:    [16/08/2023 22:56:06] -> Releasing Run Resources...
INFO:    [16/08/2023 22:56:07] -> Calculating Qvalues...
INFO:    [16/08/2023 22:56:07] -> Unique precursors: 32,979 of 36,628 | modified peptides: 30,528 of 33,712 | peptides: 29,162 of 32,078 |  protein groups: 3,616 (Qvalue <= 0.01) [20230809_AST1_EVO5_ZY_Hela_SCP_EvoCHIP_1Cell_40SPD_8Th12ms_01.raw]
INFO:    [16/08/2023 22:56:07] -> Calibration successful
INFO:    [16/08/2023 22:56:07] -> Collapsing Search Tree...
INFO:    [16/08/2023 22:56:07] -> Processed in 56.5s
INFO:    [16/08/2023 22:56:07] -> Initializing QC...
INFO:    [16/08/2023 22:56:07] -> Determining Calibration Parameter...
INFO:    [16/08/2023 22:56:07] -> Assigning ML Features...
INFO:    [16/08/2023 22:56:07] -> Generating Decoys...
INFO:    [16/08/2023 22:56:07] -> Extracting Ion Currents...
INFO:    [16/08/2023 22:56:40] -> Releasing Raw Files...
INFO:    [16/08/2023 22:56:40] -> Machine Learning...
INFO:    [16/08/2023 22:57:03] -> Initializing HTRMS...
INFO:    [16/08/2023 22:57:03] -> Releasing Run Resources...
INFO:    [16/08/2023 22:57:04] -> Calculating Qvalues...
INFO:    [16/08/2023 22:57:04] -> Unique precursors: 31,120 of 36,628 | modified peptides: 28,684 of 33,712 | peptides: 27,479 of 32,078 |  protein groups: 3,503 (Qvalue <= 0.01) [20230809_AST1_EVO5_ZY_Hela_SCP_EvoCHIP_1Cell_40SPD_8Th12ms_02.raw]
INFO:    [16/08/2023 22:57:04] -> Calibration successful
INFO:    [16/08/2023 22:57:04] -> Collapsing Search Tree...
INFO:    [16/08/2023 22:57:04] -> Processed in 57.04s
INFO:    [16/08/2023 22:57:04] -> Initializing QC...
INFO:    [16/08/2023 22:57:04] -> Determining Calibration Parameter...
INFO:    [16/08/2023 22:57:04] -> Assigning ML Features...
INFO:    [16/08/2023 22:57:04] -> Generating Decoys...
INFO:    [16/08/2023 22:57:04] -> Extracting Ion Currents...
INFO:    [16/08/2023 22:57:36] -> Releasing Raw Files...
INFO:    [16/08/2023 22:57:36] -> Machine Learning...
INFO:    [16/08/2023 22:57:54] -> Initializing HTRMS...
INFO:    [16/08/2023 22:57:54] -> Releasing Run Resources...
INFO:    [16/08/2023 22:57:55] -> Calculating Qvalues...
INFO:    [16/08/2023 22:57:55] -> Unique precursors: 30,408 of 36,628 | modified peptides: 28,387 of 33,712 | peptides: 27,295 of 32,078 |  protein groups: 3,482 (Qvalue <= 0.01) [20230809_AST1_EVO5_ZY_Hela_SCP_EvoCHIP_1Cell_40SPD_8Th12ms_03.raw]
INFO:    [16/08/2023 22:57:55] -> Calibration successful
INFO:    [16/08/2023 22:57:55] -> Collapsing Search Tree...
INFO:    [16/08/2023 22:57:55] -> Processed in 51.15s
INFO:    [16/08/2023 22:57:55] -> Initializing QC...
INFO:    [16/08/2023 22:57:55] -> Determining Calibration Parameter...
INFO:    [16/08/2023 22:57:55] -> Assigning ML Features...
INFO:    [16/08/2023 22:57:55] -> Generating Decoys...
INFO:    [16/08/2023 22:57:55] -> Extracting Ion Currents...
INFO:    [16/08/2023 22:58:27] -> Releasing Raw Files...
INFO:    [16/08/2023 22:58:27] -> Machine Learning...
INFO:    [16/08/2023 22:58:47] -> Initializing HTRMS...
INFO:    [16/08/2023 22:58:47] -> Releasing Run Resources...
INFO:    [16/08/2023 22:58:47] -> Calculating Qvalues...
INFO:    [16/08/2023 22:58:48] -> Unique precursors: 30,749 of 36,628 | modified peptides: 28,590 of 33,712 | peptides: 27,427 of 32,078 |  protein groups: 3,504 (Qvalue <= 0.01) [20230809_AST1_EVO5_ZY_Hela_SCP_EvoCHIP_1Cell_40SPD_8Th12ms_04.raw]
INFO:    [16/08/2023 22:58:48] -> Calibration successful
INFO:    [16/08/2023 22:58:48] -> Collapsing Search Tree...
INFO:    [16/08/2023 22:58:48] -> Processed in 52.45s
INFO:    [16/08/2023 22:58:48] -> Initializing QC...
INFO:    [16/08/2023 22:58:48] -> Determining Calibration Parameter...
INFO:    [16/08/2023 22:58:48] -> Assigning ML Features...
INFO:    [16/08/2023 22:58:48] -> Generating Decoys...
INFO:    [16/08/2023 22:58:48] -> Extracting Ion Currents...
INFO:    [16/08/2023 22:59:20] -> Releasing Raw Files...
INFO:    [16/08/2023 22:59:20] -> Machine Learning...
INFO:    [16/08/2023 22:59:38] -> Initializing HTRMS...
INFO:    [16/08/2023 22:59:38] -> Releasing Run Resources...
INFO:    [16/08/2023 22:59:39] -> Calculating Qvalues...
INFO:    [16/08/2023 22:59:39] -> Unique precursors: 33,107 of 36,628 | modified peptides: 30,584 of 33,712 | peptides: 29,177 of 32,078 |  protein groups: 3,626 (Qvalue <= 0.01) [20230809_AST1_EVO5_ZY_Hela_SCP_EvoCHIP_1Cell_40SPD_8Th12ms_05.raw]
INFO:    [16/08/2023 22:59:39] -> Calibration successful
INFO:    [16/08/2023 22:59:39] -> Collapsing Search Tree...
INFO:    [16/08/2023 22:59:39] -> Processed in 51.12s
INFO:    [16/08/2023 22:59:39] -> Initializing QC...
INFO:    [16/08/2023 22:59:39] -> Determining Calibration Parameter...
INFO:    [16/08/2023 22:59:39] -> Assigning ML Features...
INFO:    [16/08/2023 22:59:39] -> Generating Decoys...
INFO:    [16/08/2023 22:59:39] -> Extracting Ion Currents...
INFO:    [16/08/2023 23:00:12] -> Releasing Raw Files...
INFO:    [16/08/2023 23:00:12] -> Machine Learning...
INFO:    [16/08/2023 23:00:32] -> Initializing HTRMS...
INFO:    [16/08/2023 23:00:32] -> Releasing Run Resources...
INFO:    [16/08/2023 23:00:33] -> Calculating Qvalues...
INFO:    [16/08/2023 23:00:33] -> Unique precursors: 29,069 of 36,628 | modified peptides: 26,849 of 33,712 | peptides: 25,560 of 32,078 |  protein groups: 3,377 (Qvalue <= 0.01) [20230809_AST1_EVO5_ZY_Hela_SCP_EvoCHIP_1Cell_40SPD_8Th12ms_06.raw]
INFO:    [16/08/2023 23:00:33] -> Calibration successful
INFO:    [16/08/2023 23:00:33] -> Collapsing Search Tree...
INFO:    [16/08/2023 23:00:33] -> Processed in 54.22s
INFO:    [16/08/2023 23:00:33] -> Initializing QC...
INFO:    [16/08/2023 23:00:33] -> Determining Calibration Parameter...
INFO:    [16/08/2023 23:00:33] -> Assigning ML Features...
INFO:    [16/08/2023 23:00:33] -> Generating Decoys...
INFO:    [16/08/2023 23:00:33] -> Extracting Ion Currents...
INFO:    [16/08/2023 23:01:05] -> Releasing Raw Files...
INFO:    [16/08/2023 23:01:05] -> Machine Learning...
INFO:    [16/08/2023 23:01:26] -> Initializing HTRMS...
INFO:    [16/08/2023 23:01:26] -> Releasing Run Resources...
INFO:    [16/08/2023 23:01:27] -> Calculating Qvalues...
INFO:    [16/08/2023 23:01:27] -> Unique precursors: 28,505 of 36,628 | modified peptides: 26,339 of 33,712 | peptides: 25,004 of 32,078 |  protein groups: 3,367 (Qvalue <= 0.01) [20230809_AST1_EVO5_ZY_Hela_SCP_EvoCHIP_1Cell_40SPD_8Th12ms_07.raw]
INFO:    [16/08/2023 23:01:27] -> Calibration successful
INFO:    [16/08/2023 23:01:27] -> Collapsing Search Tree...
INFO:    [16/08/2023 23:01:27] -> Processed in 53.92s
INFO:    [16/08/2023 23:01:27] -> Initializing QC...
INFO:    [16/08/2023 23:01:27] -> Determining Calibration Parameter...
INFO:    [16/08/2023 23:01:27] -> Assigning ML Features...
INFO:    [16/08/2023 23:01:27] -> Generating Decoys...
INFO:    [16/08/2023 23:01:27] -> Extracting Ion Currents...
INFO:    [16/08/2023 23:02:02] -> Releasing Raw Files...
INFO:    [16/08/2023 23:02:02] -> Machine Learning...
INFO:    [16/08/2023 23:02:21] -> Initializing HTRMS...
INFO:    [16/08/2023 23:02:21] -> Releasing Run Resources...
INFO:    [16/08/2023 23:02:22] -> Calculating Qvalues...
INFO:    [16/08/2023 23:02:22] -> Unique precursors: 30,499 of 36,628 | modified peptides: 28,186 of 33,712 | peptides: 26,889 of 32,078 |  protein groups: 3,473 (Qvalue <= 0.01) [20230809_AST1_EVO5_ZY_Hela_SCP_EvoCHIP_1Cell_40SPD_8Th12ms_08.raw]
INFO:    [16/08/2023 23:02:22] -> Calibration successful
INFO:    [16/08/2023 23:02:22] -> Collapsing Search Tree...
INFO:    [16/08/2023 23:02:22] -> Processed in 54.78s
INFO:    [16/08/2023 23:02:22] -> Initializing QC...
INFO:    [16/08/2023 23:02:22] -> Determining Calibration Parameter...
INFO:    [16/08/2023 23:02:22] -> Assigning ML Features...
INFO:    [16/08/2023 23:02:22] -> Generating Decoys...
INFO:    [16/08/2023 23:02:22] -> Extracting Ion Currents...
INFO:    [16/08/2023 23:02:53] -> Releasing Raw Files...
INFO:    [16/08/2023 23:02:53] -> Machine Learning...
INFO:    [16/08/2023 23:03:14] -> Initializing HTRMS...
INFO:    [16/08/2023 23:03:14] -> Releasing Run Resources...
INFO:    [16/08/2023 23:03:15] -> Calculating Qvalues...
INFO:    [16/08/2023 23:03:15] -> Unique precursors: 31,153 of 36,628 | modified peptides: 28,913 of 33,712 | peptides: 27,725 of 32,078 |  protein groups: 3,520 (Qvalue <= 0.01) [20230809_AST1_EVO5_ZY_Hela_SCP_EvoCHIP_1Cell_40SPD_8Th12ms_09.raw]
INFO:    [16/08/2023 23:03:15] -> Calibration successful
INFO:    [16/08/2023 23:03:15] -> Collapsing Search Tree...
INFO:    [16/08/2023 23:03:15] -> Processed in 53.24s
INFO:    [16/08/2023 23:03:15] -> Initializing QC...
INFO:    [16/08/2023 23:03:15] -> Determining Calibration Parameter...
INFO:    [16/08/2023 23:03:15] -> Assigning ML Features...
INFO:    [16/08/2023 23:03:15] -> Generating Decoys...
INFO:    [16/08/2023 23:03:15] -> Extracting Ion Currents...
INFO:    [16/08/2023 23:03:48] -> Releasing Raw Files...
INFO:    [16/08/2023 23:03:48] -> Machine Learning...
INFO:    [16/08/2023 23:04:08] -> Initializing HTRMS...
INFO:    [16/08/2023 23:04:08] -> Releasing Run Resources...
INFO:    [16/08/2023 23:04:08] -> Calculating Qvalues...
INFO:    [16/08/2023 23:04:09] -> Unique precursors: 31,141 of 36,628 | modified peptides: 28,732 of 33,712 | peptides: 27,411 of 32,078 |  protein groups: 3,503 (Qvalue <= 0.01) [20230809_AST1_EVO5_ZY_Hela_SCP_EvoCHIP_1Cell_40SPD_8Th12ms_10.raw]
INFO:    [16/08/2023 23:04:09] -> Calibration successful
INFO:    [16/08/2023 23:04:09] -> Collapsing Search Tree...
INFO:    [16/08/2023 23:04:09] -> Processed in 53.33s
INFO:    [16/08/2023 23:04:09] -> Initializing QC...
INFO:    [16/08/2023 23:04:09] -> Determining Calibration Parameter...
INFO:    [16/08/2023 23:04:09] -> Assigning ML Features...
INFO:    [16/08/2023 23:04:09] -> Generating Decoys...
INFO:    [16/08/2023 23:04:09] -> Extracting Ion Currents...
INFO:    [16/08/2023 23:04:40] -> Releasing Raw Files...
INFO:    [16/08/2023 23:04:40] -> Machine Learning...
INFO:    [16/08/2023 23:05:00] -> Initializing HTRMS...
INFO:    [16/08/2023 23:05:00] -> Releasing Run Resources...
INFO:    [16/08/2023 23:05:00] -> Calculating Qvalues...
INFO:    [16/08/2023 23:05:00] -> Unique precursors: 30,688 of 36,628 | modified peptides: 28,604 of 33,712 | peptides: 27,453 of 32,078 |  protein groups: 3,472 (Qvalue <= 0.01) [20230809_AST1_EVO5_ZY_Hela_SCP_EvoCHIP_1Cell_40SPD_8Th12ms_11.raw]
INFO:    [16/08/2023 23:05:00] -> Calibration successful
INFO:    [16/08/2023 23:05:00] -> Collapsing Search Tree...
INFO:    [16/08/2023 23:05:00] -> Processed in 51.76s
INFO:    [16/08/2023 23:05:00] -> Initializing QC...
INFO:    [16/08/2023 23:05:00] -> Determining Calibration Parameter...
INFO:    [16/08/2023 23:05:00] -> Assigning ML Features...
INFO:    [16/08/2023 23:05:00] -> Generating Decoys...
INFO:    [16/08/2023 23:05:01] -> Extracting Ion Currents...
INFO:    [16/08/2023 23:05:32] -> Releasing Raw Files...
INFO:    [16/08/2023 23:05:32] -> Machine Learning...
INFO:    [16/08/2023 23:05:52] -> Initializing HTRMS...
INFO:    [16/08/2023 23:05:52] -> Releasing Run Resources...
INFO:    [16/08/2023 23:05:53] -> Calculating Qvalues...
INFO:    [16/08/2023 23:05:53] -> Unique precursors: 30,464 of 36,628 | modified peptides: 28,163 of 33,712 | peptides: 26,987 of 32,078 |  protein groups: 3,452 (Qvalue <= 0.01) [20230809_AST1_EVO5_ZY_Hela_SCP_EvoCHIP_1Cell_40SPD_8Th12ms_12.raw]
INFO:    [16/08/2023 23:05:53] -> Calibration successful
INFO:    [16/08/2023 23:05:53] -> Collapsing Search Tree...
INFO:    [16/08/2023 23:05:53] -> Processed in 52.68s
INFO:    [16/08/2023 23:05:53] -> Normalizing Cscores...
INFO:    [16/08/2023 23:05:53] -> Initializing Protein Groups...
INFO:    [16/08/2023 23:06:02] -> Correcting Interferences...
INFO:    [16/08/2023 23:06:30] -> Calculating Global CVs
INFO:    [16/08/2023 23:06:31] -> Calculating Precursor Quantities...
INFO:    [16/08/2023 23:06:31] -> Normalizing Quantification...
INFO:    [16/08/2023 23:06:31] -> Cross-run normalization disabled!
INFO:    [16/08/2023 23:06:31] -> Calculating Global CVs
INFO:    [16/08/2023 23:06:31] -> Calculating Condition CVs
INFO:    [16/08/2023 23:06:32] -> Excluding Library Duplicates...
INFO:    [16/08/2023 23:06:32] -> Calculating Global CVs
INFO:    [16/08/2023 23:06:33] -> Building Protein Groups...
INFO:    [16/08/2023 23:06:40] -> Calculating Run-Wise Protein Group FDR...
INFO:    [16/08/2023 23:06:41] -> Annotating Protein Single Hits...
INFO:    [16/08/2023 23:06:42] -> Calculating Global CVs
INFO:    [16/08/2023 23:06:42] -> Updating Identification Counts...
INFO:    [16/08/2023 23:06:43] -> Resetting existing imputation...
INFO:    [16/08/2023 23:06:43] -> Calculating Protein Quantities...
INFO:    [16/08/2023 23:06:44] -> Calculating Protein Quantities...
INFO:    [16/08/2023 23:06:44] -> Calculating MaxLFQ Protein Quantities...
INFO:    [16/08/2023 23:06:51] -> Collapsing PTM-Locations...
INFO:    [16/08/2023 23:06:52] -> Creating Protein Map...
INFO:    [16/08/2023 23:06:52] -> Compiling Run Summary Information...
INFO:    [16/08/2023 23:06:52] -> Running Post Analysis Processes...
INFO:    [16/08/2023 23:07:03] -> Saving Qc Data...
INFO:    [16/08/2023 23:07:04] -> Generating Output
INFO:    [16/08/2023 23:07:04] -> Generating Experiment Report
INFO:    [16/08/2023 23:07:47] -> SCP_EvoCHIP_HeLa_1Cell_8Th_Report_BGS Factory Report (Normal).tsv
INFO:    [16/08/2023 23:07:47] -> Generating RT Recalibration Report
INFO:    [16/08/2023 23:07:47] -> 20230809_AST1_EVO5_ZY_Hela_SCP_EvoCHIP_1Cell_40SPD_8Th12ms_01.raw_01_iRTCalibration.tsv
INFO:    [16/08/2023 23:07:47] -> 20230809_AST1_EVO5_ZY_Hela_SCP_EvoCHIP_1Cell_40SPD_8Th12ms_02.raw_02_iRTCalibration.tsv
INFO:    [16/08/2023 23:07:47] -> 20230809_AST1_EVO5_ZY_Hela_SCP_EvoCHIP_1Cell_40SPD_8Th12ms_03.raw_03_iRTCalibration.tsv
INFO:    [16/08/2023 23:07:47] -> 20230809_AST1_EVO5_ZY_Hela_SCP_EvoCHIP_1Cell_40SPD_8Th12ms_04.raw_04_iRTCalibration.tsv
INFO:    [16/08/2023 23:07:47] -> 20230809_AST1_EVO5_ZY_Hela_SCP_EvoCHIP_1Cell_40SPD_8Th12ms_05.raw_05_iRTCalibration.tsv
INFO:    [16/08/2023 23:07:47] -> 20230809_AST1_EVO5_ZY_Hela_SCP_EvoCHIP_1Cell_40SPD_8Th12ms_06.raw_06_iRTCalibration.tsv
INFO:    [16/08/2023 23:07:47] -> 20230809_AST1_EVO5_ZY_Hela_SCP_EvoCHIP_1Cell_40SPD_8Th12ms_07.raw_07_iRTCalibration.tsv
INFO:    [16/08/2023 23:07:47] -> 20230809_AST1_EVO5_ZY_Hela_SCP_EvoCHIP_1Cell_40SPD_8Th12ms_08.raw_08_iRTCalibration.tsv
INFO:    [16/08/2023 23:07:47] -> 20230809_AST1_EVO5_ZY_Hela_SCP_EvoCHIP_1Cell_40SPD_8Th12ms_09.raw_09_iRTCalibration.tsv
INFO:    [16/08/2023 23:07:47] -> 20230809_AST1_EVO5_ZY_Hela_SCP_EvoCHIP_1Cell_40SPD_8Th12ms_10.raw_10_iRTCalibration.tsv
INFO:    [16/08/2023 23:07:47] -> 20230809_AST1_EVO5_ZY_Hela_SCP_EvoCHIP_1Cell_40SPD_8Th12ms_11.raw_11_iRTCalibration.tsv
INFO:    [16/08/2023 23:07:47] -> 20230809_AST1_EVO5_ZY_Hela_SCP_EvoCHIP_1Cell_40SPD_8Th12ms_12.raw_12_iRTCalibration.tsv
INFO:    [16/08/2023 23:07:47] -> Generating Run Meta Report
INFO:    [16/08/2023 23:07:48] -> 20230809_AST1_EVO5_ZY_Hela_SCP_EvoCHIP_1Cell_40SPD_8Th12ms_01.raw_01_RunOverview.tsv
INFO:    [16/08/2023 23:07:48] -> 20230809_AST1_EVO5_ZY_Hela_SCP_EvoCHIP_1Cell_40SPD_8Th12ms_02.raw_02_RunOverview.tsv
INFO:    [16/08/2023 23:07:48] -> 20230809_AST1_EVO5_ZY_Hela_SCP_EvoCHIP_1Cell_40SPD_8Th12ms_03.raw_03_RunOverview.tsv
INFO:    [16/08/2023 23:07:48] -> 20230809_AST1_EVO5_ZY_Hela_SCP_EvoCHIP_1Cell_40SPD_8Th12ms_04.raw_04_RunOverview.tsv
INFO:    [16/08/2023 23:07:48] -> 20230809_AST1_EVO5_ZY_Hela_SCP_EvoCHIP_1Cell_40SPD_8Th12ms_05.raw_05_RunOverview.tsv
INFO:    [16/08/2023 23:07:48] -> 20230809_AST1_EVO5_ZY_Hela_SCP_EvoCHIP_1Cell_40SPD_8Th12ms_06.raw_06_RunOverview.tsv
INFO:    [16/08/2023 23:07:48] -> 20230809_AST1_EVO5_ZY_Hela_SCP_EvoCHIP_1Cell_40SPD_8Th12ms_07.raw_07_RunOverview.tsv
INFO:    [16/08/2023 23:07:48] -> 20230809_AST1_EVO5_ZY_Hela_SCP_EvoCHIP_1Cell_40SPD_8Th12ms_08.raw_08_RunOverview.tsv
INFO:    [16/08/2023 23:07:48] -> 20230809_AST1_EVO5_ZY_Hela_SCP_EvoCHIP_1Cell_40SPD_8Th12ms_09.raw_09_RunOverview.tsv
INFO:    [16/08/2023 23:07:48] -> 20230809_AST1_EVO5_ZY_Hela_SCP_EvoCHIP_1Cell_40SPD_8Th12ms_10.raw_10_RunOverview.tsv
INFO:    [16/08/2023 23:07:48] -> 20230809_AST1_EVO5_ZY_Hela_SCP_EvoCHIP_1Cell_40SPD_8Th12ms_11.raw_11_RunOverview.tsv
INFO:    [16/08/2023 23:07:48] -> 20230809_AST1_EVO5_ZY_Hela_SCP_EvoCHIP_1Cell_40SPD_8Th12ms_12.raw_12_RunOverview.tsv
INFO:    [16/08/2023 23:07:48] -> Generating Post Analysis Reports
INFO:    [16/08/2023 23:07:48] -> SCP_EvoCHIP_HeLa_1Cell_8Th_AnalyisOverview.txt
INFO:    [16/08/2023 23:07:48] -> ProteinFDR-Histogram.pdf
INFO:    [16/08/2023 23:07:48] -> Heatmap.png
INFO:    [16/08/2023 23:07:48] -> Generating Normalization Report
INFO:    [16/08/2023 23:07:48] -> Generating Condition Setup Report
INFO:    [16/08/2023 23:07:48] -> SCP_EvoCHIP_HeLa_1Cell_8Th_ConditionSetup.tsv
INFO:    [16/08/2023 23:07:48] -> Generating Memory Consumption Report
INFO:    [16/08/2023 23:07:49] -> SCP_EvoCHIP_HeLa_1Cell_8Th_MemoryConsumption.tsv
INFO:    [16/08/2023 23:07:49] -> Generating Experiment Settings Report
INFO:    [16/08/2023 23:07:49] -> SCP_EvoCHIP_HeLa_1Cell_8Th_ExperimentSetupOverview_ZY_SCP.txt
INFO:    [16/08/2023 23:07:49] -> Writing Summary Information...
INFO:    [16/08/2023 23:07:49] -> Unique precursors: 32,823 of 36,628 | modified peptides: 30,373 of 33,712 | peptides: 29,007 of 32,078 |  protein groups: 3,470 (Qvalue <= 0.01) for run #1 "20230809_AST1_EVO5_ZY_Hela_SCP_EvoCHIP_1Cell_40SPD_8Th12ms_01.raw"
INFO:    [16/08/2023 23:07:49] -> Unique precursors: 30,994 of 36,628 | modified peptides: 28,559 of 33,712 | peptides: 27,354 of 32,078 |  protein groups: 3,390 (Qvalue <= 0.01) for run #2 "20230809_AST1_EVO5_ZY_Hela_SCP_EvoCHIP_1Cell_40SPD_8Th12ms_02.raw"
INFO:    [16/08/2023 23:07:49] -> Unique precursors: 30,273 of 36,628 | modified peptides: 28,252 of 33,712 | peptides: 27,160 of 32,078 |  protein groups: 3,355 (Qvalue <= 0.01) for run #3 "20230809_AST1_EVO5_ZY_Hela_SCP_EvoCHIP_1Cell_40SPD_8Th12ms_03.raw"
INFO:    [16/08/2023 23:07:49] -> Unique precursors: 30,627 of 36,628 | modified peptides: 28,468 of 33,712 | peptides: 27,305 of 32,078 |  protein groups: 3,388 (Qvalue <= 0.01) for run #4 "20230809_AST1_EVO5_ZY_Hela_SCP_EvoCHIP_1Cell_40SPD_8Th12ms_04.raw"
INFO:    [16/08/2023 23:07:49] -> Unique precursors: 32,962 of 36,628 | modified peptides: 30,439 of 33,712 | peptides: 29,032 of 32,078 |  protein groups: 3,487 (Qvalue <= 0.01) for run #5 "20230809_AST1_EVO5_ZY_Hela_SCP_EvoCHIP_1Cell_40SPD_8Th12ms_05.raw"
INFO:    [16/08/2023 23:07:49] -> Unique precursors: 28,963 of 36,628 | modified peptides: 26,743 of 33,712 | peptides: 25,454 of 32,078 |  protein groups: 3,278 (Qvalue <= 0.01) for run #6 "20230809_AST1_EVO5_ZY_Hela_SCP_EvoCHIP_1Cell_40SPD_8Th12ms_06.raw"
INFO:    [16/08/2023 23:07:49] -> Unique precursors: 28,415 of 36,628 | modified peptides: 26,250 of 33,712 | peptides: 24,915 of 32,078 |  protein groups: 3,286 (Qvalue <= 0.01) for run #7 "20230809_AST1_EVO5_ZY_Hela_SCP_EvoCHIP_1Cell_40SPD_8Th12ms_07.raw"
INFO:    [16/08/2023 23:07:49] -> Unique precursors: 30,389 of 36,628 | modified peptides: 28,076 of 33,712 | peptides: 26,779 of 32,078 |  protein groups: 3,366 (Qvalue <= 0.01) for run #8 "20230809_AST1_EVO5_ZY_Hela_SCP_EvoCHIP_1Cell_40SPD_8Th12ms_08.raw"
INFO:    [16/08/2023 23:07:49] -> Unique precursors: 31,031 of 36,628 | modified peptides: 28,792 of 33,712 | peptides: 27,604 of 32,078 |  protein groups: 3,404 (Qvalue <= 0.01) for run #9 "20230809_AST1_EVO5_ZY_Hela_SCP_EvoCHIP_1Cell_40SPD_8Th12ms_09.raw"
INFO:    [16/08/2023 23:07:49] -> Unique precursors: 31,031 of 36,628 | modified peptides: 28,622 of 33,712 | peptides: 27,301 of 32,078 |  protein groups: 3,396 (Qvalue <= 0.01) for run #10 "20230809_AST1_EVO5_ZY_Hela_SCP_EvoCHIP_1Cell_40SPD_8Th12ms_10.raw"
INFO:    [16/08/2023 23:07:49] -> Unique precursors: 30,540 of 36,628 | modified peptides: 28,456 of 33,712 | peptides: 27,305 of 32,078 |  protein groups: 3,333 (Qvalue <= 0.01) for run #11 "20230809_AST1_EVO5_ZY_Hela_SCP_EvoCHIP_1Cell_40SPD_8Th12ms_11.raw"
INFO:    [16/08/2023 23:07:49] -> Unique precursors: 30,360 of 36,628 | modified peptides: 28,059 of 33,712 | peptides: 26,883 of 32,078 |  protein groups: 3,351 (Qvalue <= 0.01) for run #12 "20230809_AST1_EVO5_ZY_Hela_SCP_EvoCHIP_1Cell_40SPD_8Th12ms_12.raw"
INFO:    [16/08/2023 23:07:49] -> Unique precursors: 36,301 of 36,628 | modified peptides: 33,400 of 33,712 | peptides: 31,768 of 32,078 |  protein groups: 3,628 (Qvalue <= 0.01) for whole experiment "SCP_EvoCHIP_HeLa_1Cell_8Th"

INFO:    [16/08/2023 23:07:49] -> Saving SNE File...
INFO:    [16/08/2023 23:07:49] -> Storing SNE File: D:/ZY/SCP\20230815_065106_SCP_EvoCHIP_HeLa_1Cell_8Th\20230816_230749_SCP_EvoCHIP_HeLa_1Cell_8Th.sne
INFO:    [16/08/2023 23:07:49] -> Initializing Pipeline...
INFO:    [16/08/2023 23:07:49] -> Calculating Qvalues...
INFO:    [16/08/2023 23:07:49] -> Saving...
INFO:    [16/08/2023 23:08:04] -> Current Experiment had 0 Warnings and 0 Errors.
INFO:    [16/08/2023 23:08:04] -> Pipeline executed in 14.8s - Current Experiment had 0 Warnings and 0 Errors.
INFO:    [16/08/2023 23:08:06] -> Generating Output
INFO:    [16/08/2023 23:08:06] -> Generating Spectronaut Log
INFO:    [16/08/2023 23:08:06] -> SCP_EvoCHIP_HeLa_1Cell_8Th_AnalysisLog.txt
INFO:    [16/08/2023 23:08:06] -> Cleanup...
INFO:    [16/08/2023 23:08:15] -> Current Experiment had 0 Warnings and 0 Errors.
INFO:    [16/08/2023 23:08:15] -> Pipeline executed in 3.05h - Current Experiment had 0 Warnings and 0 Errors.
