# Supplementary material for: Enhanced sensitivity and scalability with a Chip-Tip workflow enables deep single-cell proteomics
Source: Nat Methods. 2025 Jan 16;22(3):499–509. doi: 10.1038/s41592-024-02558-2 (PMC11903336; doi:10.1038/s41592-024-02558-2)
Supplement: Supplementary file 4 — Analysis log files and settings files from Spectronaut and DIA-NN. [file 41592_2024_2558_MOESM4_ESM.zip › SD1/CombinedFiles/SCP_EvoCHIP_HeLa_1Cell_8Th_6xR_ExperimentSetupOverview_ZY_SCP.txt]

Spectronaut 18.0.230605.50606
Computer Name: JVO3
User Domain Name: JVO3
User Name: cpr
Analysis Mode: UI
Analysis Type: directDIA
Analysis Date: 16-August-2023 01:03:23 UTC+0


[BEGIN-SETTINGS]
Settings Used: ZY_SCP
   ├─ DIA Analysis\Calibration
   │  ├─ MZ Extraction Strategy:	Maximum Intensity
   │  ├─ Allow source specific iRT Calibration:	True
   │  ├─ Precision iRT:	True
   │  │  ├─ Exclude De-amidated Peptides:	True
   │  │  └─ iRT <-> RT Regression Type:	Local (Non-Linear) Regression
   │  ├─ MS1 Mass Tolerance Strategy:	System Default
   │  └─ MS2 Mass Tolerance Strategy:	System Default
   ├─ DIA Analysis\Identification
   │  ├─ Precursor Qvalue Cutoff:	0.01
   │  ├─ Precursor PEP Cutoff:	0.2
   │  ├─ Protein Qvalue Cutoff (Experiment):	0.01
   │  ├─ Protein Qvalue Cutoff (Run):	0.05
   │  ├─ Protein PEP Cutoff:	0.75
   │  ├─ Single Hit Definition:	By Stripped Sequence
   │  ├─ Exclude Single Hit Proteins:	False
   │  ├─ Exclude Duplicate Assays:	True
   │  ├─ Exclude Predicted Fragment Scores:	False
   │  ├─ Generate Decoys:	True
   │  │  ├─ Decoy Generation Method:	Mutated
   │  │  │  └─ Preferred Fragment Source:	NN Predicted Fragments
   │  │  └─ Decoy Limit Strategy:	Dynamic
   │  │     └─ Library Size Fraction:	0.1
   │  └─ Pvalue Estimator:	Kernel Density Estimator
   ├─ DIA Analysis\Pipeline Mode
   │  ├─ Generate SNE File:	True
   │  │  └─ Store Ion traces in SNE:	True
   │  ├─ Post Analysis Reports:	
   │  │  ├─ CV Density Line Chart:	False
   │  │  ├─ CVs Below X Bar Chart:	False
   │  │  ├─ Data Completeness Bar Chart:	False
   │  │  ├─ Run Identifications Bar Chart:	False
   │  │  └─ Scoring Histograms:	False
   │  ├─ PTM Report Schema:	
   │  ├─ Report Schema:	BGS Factory Report (Normal)
   │  └─ Reporting Unit:	Across Experiment
   ├─ DIA Analysis\Post Analysis
   │  ├─ Differential Abundance Testing:	Unpaired t-test
   │  │  ├─ Assume Equal Variance:	False
   │  │  ├─ Group-Wise Testing Correction:	False
   │  │  ├─ Log2 Ratio Candidate Filter:	0.58
   │  │  └─ Confidence Candidate Filter:	Qvalue
   │  │     └─ Confidence:	0.05
   │  ├─ Differential Abundance Grouping:	Major Group (Quantification Settings)
   │  │  └─ Smallest Quantitative Unit:	Major Group (Quantification Settings)
   │  │     └─ Use All MS-Level Quantities:	True
   │  ├─ Calculate Explained TIC:	None
   │  ├─ Calculate Sample Correlation Matrix:	False
   │  └─ Hierarchical Clustering:	True
   │     ├─ Distance Metric:	Manhattan Distance
   │     ├─ Linkage Strategy:	Ward's Method
   │     ├─ Order Runs by Clustering:	True
   │     └─ Z-score Transformation:	False
   ├─ DIA Analysis\Protein Inference
   │  └─ Protein Inference Workflow:	Automatic
   │     └─ Inference Algorithm:	IDPicker
   ├─ DIA Analysis\PTM Workflow
   │  └─ PTM Localization:	False
   ├─ DIA Analysis\Quantification
   │  ├─ Precursor Filtering:	Identified (Qvalue)
   │  │  └─ Imputation Strategy:	None
   │  ├─ Proteotypicity Filter:	None
   │  ├─ Protein LFQ Method:	Automatic
   │  ├─ Quantity MS Level:	MS2
   │  ├─ Quantity Type:	Area
   │  ├─ Cross-Run Normalization:	False
   │  ├─ Quantification window:	Synchronized
   │  ├─ Interference Correction:	True
   │  │  ├─ Only Identified Peptides:	True
   │  │  ├─ Exclude All Multi-Channel Interferences:	True
   │  │  ├─ MS1 Min:	2
   │  │  └─ MS2 Min:	3
   │  ├─ Major (Protein) Grouping:	by Protein Group Id
   │  ├─ Minor (Peptide) Grouping:	by Stripped Sequence
   │  ├─ Major Group Quantity:	Mean peptide quantity
   │  ├─ Major Group Top N:	True
   │  │  ├─ Max:	3
   │  │  └─ Min:	1
   │  ├─ Minor Group Quantity:	Mean precursor quantity
   │  └─ Minor Group Top N:	True
   │     ├─ Max:	3
   │     └─ Min:	1
   ├─ DIA Analysis\Workflow
   │  ├─ Method Evaluation:	False
   │  ├─ MS2 DeMultiplexing:	Automatic
   │  ├─ Profiling Strategy:	None
   │  ├─ Run Limit for directDIA Library:	-1
   │  └─ Unify Peptide Peaks Strategy:	None
   ├─ DIA Analysis\XIC Extraction
   │  ├─ XIC IM Extraction Window:	Dynamic
   │  │  └─ Correction Factor:	1
   │  ├─ XIC RT Extraction Window:	Dynamic
   │  │  └─ Correction Factor:	1
   │  ├─ MS1 Mass Tolerance Strategy:	Dynamic
   │  │  └─ Correction Factor:	1
   │  └─ MS2 Mass Tolerance Strategy:	Dynamic
   │     └─ Correction Factor:	1
   ├─ Pulsar Search\Identification
   │  ├─ PSM FDR:	0.01
   │  ├─ Peptide FDR:	0.01
   │  ├─ Protein Group FDR:	0.01
   │  ├─ directDIA Workflow:	directDIA+ (Deep)
   │  └─ PTM Localization Filter:	False
   ├─ Pulsar Search\Labeling
   │  └─ Channels:	
   │     ├─ Channel 1:	False
   │     ├─ Channel 2:	False
   │     └─ Channel 3:	False
   ├─ Pulsar Search\Modifications
   │  ├─ Max Variable Modifications:	5
   │  └─ Select Modifications:	
   │     ├─ Fixed Modifications::	
   │     └─ Variable Modifications: :	Acetyl (Protein N-term), Oxidation (M)
   ├─ Pulsar Search\Peptides
   │  ├─ Enzymes / Cleavage Rules:	Trypsin/P
   │  ├─ Digest Type:	Specific
   │  ├─ Max Peptide Length:	52
   │  ├─ Min Peptide Length:	7
   │  ├─ Missed Cleavages:	2
   │  └─ Toggle N-terminal M:	True
   ├─ Pulsar Search\Result Filters
   │  ├─ Fragment Ions:	
   │  │  ├─ Ion AA Length:	True
   │  │  │  └─ N:	3
   │  │  ├─ Ion Charge:	False
   │  │  ├─ Ion Loss Type:	False
   │  │  ├─ Ion Type:	False
   │  │  ├─ m/z :	True
   │  │  │  ├─ Max:	3000
   │  │  │  └─ Min:	200
   │  │  └─ Relative Intensity:	True
   │  │     └─ Min:	1
   │  └─ Precursors:	
   │     ├─ Amino Acids:	False
   │     ├─ Best N Fragments per Peptide:	True
   │     │  ├─ Max:	6
   │     │  └─ Min:	3
   │     ├─ Best N Peptides per Protein Group:	False
   │     ├─ Channel Count:	False
   │     ├─ FASTA Matched:	False
   │     ├─ Missed Cleavage:	False
   │     ├─ Modifications:	None
   │     ├─ Peptide Charge:	False
   │     └─ Proteotypicity:	False
   ├─ Pulsar Search\Speed-Up
   │  ├─ IM DFD Processing:	
   │  │  └─ Use Dynamic IM Peak Filter:	True
   │  │     └─ Target TIC Fraction:	0.9
   │  └─ MS2 Index:	Automatic
   ├─ Pulsar Search\Tolerances
   │  └─ Tolerance Parameters:	
   │     ├─ Thermo IonTrap:	
   │     │  ├─ Calibration Search:	Dynamic
   │     │  │  ├─ MS1 Correction Factor:	1
   │     │  │  └─ MS2 Correction Factor:	1
   │     │  └─ Main Search:	Dynamic
   │     │     ├─ MS1 Correction Factor:	1
   │     │     └─ MS2 Correction Factor:	1
   │     ├─ Thermo Orbitrap:	
   │     │  ├─ Calibration Search:	Dynamic
   │     │  │  ├─ MS1 Correction Factor:	1
   │     │  │  └─ MS2 Correction Factor:	1
   │     │  └─ Main Search:	Dynamic
   │     │     ├─ MS1 Correction Factor:	1
   │     │     └─ MS2 Correction Factor:	1
   │     └─ TOF:	
   │        ├─ Calibration Search:	Dynamic
   │        │  ├─ MS1 Correction Factor:	1
   │        │  └─ MS2 Correction Factor:	1
   │        └─ Main Search:	Dynamic
   │           ├─ MS1 Correction Factor:	1
   │           └─ MS2 Correction Factor:	1
   └─ Pulsar Search\Workflow
      ├─ Fragment Ion Selection Strategy:	Intensity Based
      ├─ In-Silico Generate Missing Channels:	False
      └─ Use DNN Predicted Ion Mobility:	Auto
[END-SETTINGS]

[BEGIN-SETUP]
Run: 20230809_AST1_EVO5_ZY_Hela_SCP_EvoCHIP_1Cell_40SPD_8Th12ms_01.raw
   ├─ Vendor: Thermo
   ├─ File: 20230809_AST1_EVO5_ZY_Hela_SCP_EvoCHIP_1Cell_40SPD_8Th12ms_01
   ├─ Path: "Z:\ZY\SingleCellProteomics\Raw\Astral_SCP\EvoCHIP\20230809_AST1_EVO5_ZY_Hela_SCP_EvoCHIP_1Cell_40SPD_8Th12ms_01.raw"
   ├─ Condition: C1
   ├─ Replicate: 1
   ├─ HTRMS Version: 18.0.230605.50606
   ├─ Protein Databases Used
   │  ├─ contaminants_for_Spectronaut
   │  │  ├─ Protein Entries: 246
   │  │  ├─ Original File: contaminants_for_Spectronaut.fasta
   │  │  ├─ Date Created: 14-August-2020 08:59:31 UTC+0
   │  │  ├─ Date Modified: 16-August-2023 00:43:08 UTC+0
   │  │  └─ Parsing Rule: WormPep FASTA
   │  └─ UP000005640_9606
   │     ├─ Protein Entries: 20,598
   │     ├─ Original File: UP000005640_9606.fasta
   │     ├─ Date Created: 14-August-2023 17:19:30 UTC+0
   │     ├─ Date Modified: 16-August-2023 00:43:08 UTC+0
   │     └─ Parsing Rule: UniProt FASTA
   └─ MS2 Method
      ├─ [380.4 - 388.4]
      ├─ [388.4 - 396.4]
      ├─ [396.4 - 404.4]
      ├─ [404.4 - 412.4]
      ├─ [412.4 - 420.4]
      ├─ [420.4 - 428.4]
      ├─ [428.4 - 436.4]
      ├─ [436.4 - 444.5]
      ├─ [444.5 - 452.5]
      ├─ [452.5 - 460.5]
      ├─ [460.5 - 468.5]
      ├─ [468.5 - 476.5]
      ├─ [476.5 - 484.5]
      ├─ [484.5 - 492.5]
      ├─ [492.5 - 500.5]
      ├─ [500.5 - 508.5]
      ├─ [508.5 - 516.5]
      ├─ [516.5 - 524.5]
      ├─ [524.5 - 532.5]
      ├─ [532.5 - 540.5]
      ├─ [540.5 - 548.5]
      ├─ [548.5 - 556.5]
      ├─ [556.5 - 564.5]
      ├─ [564.5 - 572.5]
      ├─ [572.5 - 580.5]
      ├─ [580.5 - 588.5]
      ├─ [588.5 - 596.5]
      ├─ [596.5 - 604.5]
      ├─ [604.5 - 612.5]
      ├─ [612.5 - 620.5]
      ├─ [620.5 - 628.5]
      ├─ [628.5 - 636.5]
      ├─ [636.5 - 644.5]
      ├─ [644.5 - 652.5]
      ├─ [652.5 - 660.6]
      ├─ [660.6 - 668.6]
      ├─ [668.6 - 676.6]
      ├─ [676.6 - 684.6]
      ├─ [684.6 - 692.6]
      ├─ [692.6 - 700.6]
      ├─ [700.6 - 708.6]
      ├─ [708.6 - 716.6]
      ├─ [716.6 - 724.6]
      ├─ [724.6 - 732.6]
      ├─ [732.6 - 740.6]
      ├─ [740.6 - 748.6]
      ├─ [748.6 - 756.6]
      ├─ [756.6 - 764.6]
      ├─ [764.6 - 772.6]
      ├─ [772.6 - 780.6]
      ├─ [780.6 - 788.6]
      ├─ [788.6 - 796.6]
      ├─ [796.6 - 804.6]
      ├─ [804.6 - 812.6]
      ├─ [812.6 - 820.6]
      ├─ [820.6 - 828.6]
      ├─ [828.6 - 836.6]
      ├─ [836.6 - 844.6]
      ├─ [844.6 - 852.6]
      ├─ [852.6 - 860.6]
      ├─ [860.6 - 868.6]
      ├─ [868.6 - 876.6]
      ├─ [876.6 - 884.7]
      ├─ [884.7 - 892.7]
      ├─ [892.7 - 900.7]
      ├─ [900.7 - 908.7]
      ├─ [908.7 - 916.7]
      ├─ [916.7 - 924.7]
      ├─ [924.7 - 932.7]
      ├─ [932.7 - 940.7]
      ├─ [940.7 - 948.7]
      ├─ [948.7 - 956.7]
      ├─ [956.7 - 964.7]
      ├─ [964.7 - 972.7]
      └─ [972.7 - 980.7]

Run: 20230809_AST1_EVO5_ZY_Hela_SCP_EvoCHIP_1Cell_40SPD_8Th12ms_02.raw
   ├─ Vendor: Thermo
   ├─ File: 20230809_AST1_EVO5_ZY_Hela_SCP_EvoCHIP_1Cell_40SPD_8Th12ms_02
   ├─ Path: "Z:\ZY\SingleCellProteomics\Raw\Astral_SCP\EvoCHIP\20230809_AST1_EVO5_ZY_Hela_SCP_EvoCHIP_1Cell_40SPD_8Th12ms_02.raw"
   ├─ Condition: C2
   ├─ Replicate: 1
   ├─ HTRMS Version: 18.0.230605.50606
   ├─ Protein Databases Used
   │  ├─ contaminants_for_Spectronaut
   │  │  ├─ Protein Entries: 246
   │  │  ├─ Original File: contaminants_for_Spectronaut.fasta
   │  │  ├─ Date Created: 14-August-2020 08:59:31 UTC+0
   │  │  ├─ Date Modified: 16-August-2023 00:43:08 UTC+0
   │  │  └─ Parsing Rule: WormPep FASTA
   │  └─ UP000005640_9606
   │     ├─ Protein Entries: 20,598
   │     ├─ Original File: UP000005640_9606.fasta
   │     ├─ Date Created: 14-August-2023 17:19:30 UTC+0
   │     ├─ Date Modified: 16-August-2023 00:43:08 UTC+0
   │     └─ Parsing Rule: UniProt FASTA
   └─ MS2 Method
      ├─ [380.4 - 388.4]
      ├─ [388.4 - 396.4]
      ├─ [396.4 - 404.4]
      ├─ [404.4 - 412.4]
      ├─ [412.4 - 420.4]
      ├─ [420.4 - 428.4]
      ├─ [428.4 - 436.4]
      ├─ [436.4 - 444.5]
      ├─ [444.5 - 452.5]
      ├─ [452.5 - 460.5]
      ├─ [460.5 - 468.5]
      ├─ [468.5 - 476.5]
      ├─ [476.5 - 484.5]
      ├─ [484.5 - 492.5]
      ├─ [492.5 - 500.5]
      ├─ [500.5 - 508.5]
      ├─ [508.5 - 516.5]
      ├─ [516.5 - 524.5]
      ├─ [524.5 - 532.5]
      ├─ [532.5 - 540.5]
      ├─ [540.5 - 548.5]
      ├─ [548.5 - 556.5]
      ├─ [556.5 - 564.5]
      ├─ [564.5 - 572.5]
      ├─ [572.5 - 580.5]
      ├─ [580.5 - 588.5]
      ├─ [588.5 - 596.5]
      ├─ [596.5 - 604.5]
      ├─ [604.5 - 612.5]
      ├─ [612.5 - 620.5]
      ├─ [620.5 - 628.5]
      ├─ [628.5 - 636.5]
      ├─ [636.5 - 644.5]
      ├─ [644.5 - 652.5]
      ├─ [652.5 - 660.6]
      ├─ [660.6 - 668.6]
      ├─ [668.6 - 676.6]
      ├─ [676.6 - 684.6]
      ├─ [684.6 - 692.6]
      ├─ [692.6 - 700.6]
      ├─ [700.6 - 708.6]
      ├─ [708.6 - 716.6]
      ├─ [716.6 - 724.6]
      ├─ [724.6 - 732.6]
      ├─ [732.6 - 740.6]
      ├─ [740.6 - 748.6]
      ├─ [748.6 - 756.6]
      ├─ [756.6 - 764.6]
      ├─ [764.6 - 772.6]
      ├─ [772.6 - 780.6]
      ├─ [780.6 - 788.6]
      ├─ [788.6 - 796.6]
      ├─ [796.6 - 804.6]
      ├─ [804.6 - 812.6]
      ├─ [812.6 - 820.6]
      ├─ [820.6 - 828.6]
      ├─ [828.6 - 836.6]
      ├─ [836.6 - 844.6]
      ├─ [844.6 - 852.6]
      ├─ [852.6 - 860.6]
      ├─ [860.6 - 868.6]
      ├─ [868.6 - 876.6]
      ├─ [876.6 - 884.7]
      ├─ [884.7 - 892.7]
      ├─ [892.7 - 900.7]
      ├─ [900.7 - 908.7]
      ├─ [908.7 - 916.7]
      ├─ [916.7 - 924.7]
      ├─ [924.7 - 932.7]
      ├─ [932.7 - 940.7]
      ├─ [940.7 - 948.7]
      ├─ [948.7 - 956.7]
      ├─ [956.7 - 964.7]
      ├─ [964.7 - 972.7]
      └─ [972.7 - 980.7]

Run: 20230809_AST1_EVO5_ZY_Hela_SCP_EvoCHIP_1Cell_40SPD_8Th12ms_03.raw
   ├─ Vendor: Thermo
   ├─ File: 20230809_AST1_EVO5_ZY_Hela_SCP_EvoCHIP_1Cell_40SPD_8Th12ms_03
   ├─ Path: "Z:\ZY\SingleCellProteomics\Raw\Astral_SCP\EvoCHIP\20230809_AST1_EVO5_ZY_Hela_SCP_EvoCHIP_1Cell_40SPD_8Th12ms_03.raw"
   ├─ Condition: C3
   ├─ Replicate: 1
   ├─ HTRMS Version: 18.0.230605.50606
   ├─ Protein Databases Used
   │  ├─ contaminants_for_Spectronaut
   │  │  ├─ Protein Entries: 246
   │  │  ├─ Original File: contaminants_for_Spectronaut.fasta
   │  │  ├─ Date Created: 14-August-2020 08:59:31 UTC+0
   │  │  ├─ Date Modified: 16-August-2023 00:43:08 UTC+0
   │  │  └─ Parsing Rule: WormPep FASTA
   │  └─ UP000005640_9606
   │     ├─ Protein Entries: 20,598
   │     ├─ Original File: UP000005640_9606.fasta
   │     ├─ Date Created: 14-August-2023 17:19:30 UTC+0
   │     ├─ Date Modified: 16-August-2023 00:43:08 UTC+0
   │     └─ Parsing Rule: UniProt FASTA
   └─ MS2 Method
      ├─ [380.4 - 388.4]
      ├─ [388.4 - 396.4]
      ├─ [396.4 - 404.4]
      ├─ [404.4 - 412.4]
      ├─ [412.4 - 420.4]
      ├─ [420.4 - 428.4]
      ├─ [428.4 - 436.4]
      ├─ [436.4 - 444.5]
      ├─ [444.5 - 452.5]
      ├─ [452.5 - 460.5]
      ├─ [460.5 - 468.5]
      ├─ [468.5 - 476.5]
      ├─ [476.5 - 484.5]
      ├─ [484.5 - 492.5]
      ├─ [492.5 - 500.5]
      ├─ [500.5 - 508.5]
      ├─ [508.5 - 516.5]
      ├─ [516.5 - 524.5]
      ├─ [524.5 - 532.5]
      ├─ [532.5 - 540.5]
      ├─ [540.5 - 548.5]
      ├─ [548.5 - 556.5]
      ├─ [556.5 - 564.5]
      ├─ [564.5 - 572.5]
      ├─ [572.5 - 580.5]
      ├─ [580.5 - 588.5]
      ├─ [588.5 - 596.5]
      ├─ [596.5 - 604.5]
      ├─ [604.5 - 612.5]
      ├─ [612.5 - 620.5]
      ├─ [620.5 - 628.5]
      ├─ [628.5 - 636.5]
      ├─ [636.5 - 644.5]
      ├─ [644.5 - 652.5]
      ├─ [652.5 - 660.6]
      ├─ [660.6 - 668.6]
      ├─ [668.6 - 676.6]
      ├─ [676.6 - 684.6]
      ├─ [684.6 - 692.6]
      ├─ [692.6 - 700.6]
      ├─ [700.6 - 708.6]
      ├─ [708.6 - 716.6]
      ├─ [716.6 - 724.6]
      ├─ [724.6 - 732.6]
      ├─ [732.6 - 740.6]
      ├─ [740.6 - 748.6]
      ├─ [748.6 - 756.6]
      ├─ [756.6 - 764.6]
      ├─ [764.6 - 772.6]
      ├─ [772.6 - 780.6]
      ├─ [780.6 - 788.6]
      ├─ [788.6 - 796.6]
      ├─ [796.6 - 804.6]
      ├─ [804.6 - 812.6]
      ├─ [812.6 - 820.6]
      ├─ [820.6 - 828.6]
      ├─ [828.6 - 836.6]
      ├─ [836.6 - 844.6]
      ├─ [844.6 - 852.6]
      ├─ [852.6 - 860.6]
      ├─ [860.6 - 868.6]
      ├─ [868.6 - 876.6]
      ├─ [876.6 - 884.7]
      ├─ [884.7 - 892.7]
      ├─ [892.7 - 900.7]
      ├─ [900.7 - 908.7]
      ├─ [908.7 - 916.7]
      ├─ [916.7 - 924.7]
      ├─ [924.7 - 932.7]
      ├─ [932.7 - 940.7]
      ├─ [940.7 - 948.7]
      ├─ [948.7 - 956.7]
      ├─ [956.7 - 964.7]
      ├─ [964.7 - 972.7]
      └─ [972.7 - 980.7]

Run: 20230809_AST1_EVO5_ZY_Hela_SCP_EvoCHIP_1Cell_40SPD_8Th12ms_04.raw
   ├─ Vendor: Thermo
   ├─ File: 20230809_AST1_EVO5_ZY_Hela_SCP_EvoCHIP_1Cell_40SPD_8Th12ms_04
   ├─ Path: "Z:\ZY\SingleCellProteomics\Raw\Astral_SCP\EvoCHIP\20230809_AST1_EVO5_ZY_Hela_SCP_EvoCHIP_1Cell_40SPD_8Th12ms_04.raw"
   ├─ Condition: C4
   ├─ Replicate: 1
   ├─ HTRMS Version: 18.0.230605.50606
   ├─ Protein Databases Used
   │  ├─ contaminants_for_Spectronaut
   │  │  ├─ Protein Entries: 246
   │  │  ├─ Original File: contaminants_for_Spectronaut.fasta
   │  │  ├─ Date Created: 14-August-2020 08:59:31 UTC+0
   │  │  ├─ Date Modified: 16-August-2023 00:43:08 UTC+0
   │  │  └─ Parsing Rule: WormPep FASTA
   │  └─ UP000005640_9606
   │     ├─ Protein Entries: 20,598
   │     ├─ Original File: UP000005640_9606.fasta
   │     ├─ Date Created: 14-August-2023 17:19:30 UTC+0
   │     ├─ Date Modified: 16-August-2023 00:43:08 UTC+0
   │     └─ Parsing Rule: UniProt FASTA
   └─ MS2 Method
      ├─ [380.4 - 388.4]
      ├─ [388.4 - 396.4]
      ├─ [396.4 - 404.4]
      ├─ [404.4 - 412.4]
      ├─ [412.4 - 420.4]
      ├─ [420.4 - 428.4]
      ├─ [428.4 - 436.4]
      ├─ [436.4 - 444.5]
      ├─ [444.5 - 452.5]
      ├─ [452.5 - 460.5]
      ├─ [460.5 - 468.5]
      ├─ [468.5 - 476.5]
      ├─ [476.5 - 484.5]
      ├─ [484.5 - 492.5]
      ├─ [492.5 - 500.5]
      ├─ [500.5 - 508.5]
      ├─ [508.5 - 516.5]
      ├─ [516.5 - 524.5]
      ├─ [524.5 - 532.5]
      ├─ [532.5 - 540.5]
      ├─ [540.5 - 548.5]
      ├─ [548.5 - 556.5]
      ├─ [556.5 - 564.5]
      ├─ [564.5 - 572.5]
      ├─ [572.5 - 580.5]
      ├─ [580.5 - 588.5]
      ├─ [588.5 - 596.5]
      ├─ [596.5 - 604.5]
      ├─ [604.5 - 612.5]
      ├─ [612.5 - 620.5]
      ├─ [620.5 - 628.5]
      ├─ [628.5 - 636.5]
      ├─ [636.5 - 644.5]
      ├─ [644.5 - 652.5]
      ├─ [652.5 - 660.6]
      ├─ [660.6 - 668.6]
      ├─ [668.6 - 676.6]
      ├─ [676.6 - 684.6]
      ├─ [684.6 - 692.6]
      ├─ [692.6 - 700.6]
      ├─ [700.6 - 708.6]
      ├─ [708.6 - 716.6]
      ├─ [716.6 - 724.6]
      ├─ [724.6 - 732.6]
      ├─ [732.6 - 740.6]
      ├─ [740.6 - 748.6]
      ├─ [748.6 - 756.6]
      ├─ [756.6 - 764.6]
      ├─ [764.6 - 772.6]
      ├─ [772.6 - 780.6]
      ├─ [780.6 - 788.6]
      ├─ [788.6 - 796.6]
      ├─ [796.6 - 804.6]
      ├─ [804.6 - 812.6]
      ├─ [812.6 - 820.6]
      ├─ [820.6 - 828.6]
      ├─ [828.6 - 836.6]
      ├─ [836.6 - 844.6]
      ├─ [844.6 - 852.6]
      ├─ [852.6 - 860.6]
      ├─ [860.6 - 868.6]
      ├─ [868.6 - 876.6]
      ├─ [876.6 - 884.7]
      ├─ [884.7 - 892.7]
      ├─ [892.7 - 900.7]
      ├─ [900.7 - 908.7]
      ├─ [908.7 - 916.7]
      ├─ [916.7 - 924.7]
      ├─ [924.7 - 932.7]
      ├─ [932.7 - 940.7]
      ├─ [940.7 - 948.7]
      ├─ [948.7 - 956.7]
      ├─ [956.7 - 964.7]
      ├─ [964.7 - 972.7]
      └─ [972.7 - 980.7]

Run: 20230809_AST1_EVO5_ZY_Hela_SCP_EvoCHIP_1Cell_40SPD_8Th12ms_05.raw
   ├─ Vendor: Thermo
   ├─ File: 20230809_AST1_EVO5_ZY_Hela_SCP_EvoCHIP_1Cell_40SPD_8Th12ms_05
   ├─ Path: "Z:\ZY\SingleCellProteomics\Raw\Astral_SCP\EvoCHIP\20230809_AST1_EVO5_ZY_Hela_SCP_EvoCHIP_1Cell_40SPD_8Th12ms_05.raw"
   ├─ Condition: C5
   ├─ Replicate: 1
   ├─ HTRMS Version: 18.0.230605.50606
   ├─ Protein Databases Used
   │  ├─ contaminants_for_Spectronaut
   │  │  ├─ Protein Entries: 246
   │  │  ├─ Original File: contaminants_for_Spectronaut.fasta
   │  │  ├─ Date Created: 14-August-2020 08:59:31 UTC+0
   │  │  ├─ Date Modified: 16-August-2023 00:43:08 UTC+0
   │  │  └─ Parsing Rule: WormPep FASTA
   │  └─ UP000005640_9606
   │     ├─ Protein Entries: 20,598
   │     ├─ Original File: UP000005640_9606.fasta
   │     ├─ Date Created: 14-August-2023 17:19:30 UTC+0
   │     ├─ Date Modified: 16-August-2023 00:43:08 UTC+0
   │     └─ Parsing Rule: UniProt FASTA
   └─ MS2 Method
      ├─ [380.4 - 388.4]
      ├─ [388.4 - 396.4]
      ├─ [396.4 - 404.4]
      ├─ [404.4 - 412.4]
      ├─ [412.4 - 420.4]
      ├─ [420.4 - 428.4]
      ├─ [428.4 - 436.4]
      ├─ [436.4 - 444.5]
      ├─ [444.5 - 452.5]
      ├─ [452.5 - 460.5]
      ├─ [460.5 - 468.5]
      ├─ [468.5 - 476.5]
      ├─ [476.5 - 484.5]
      ├─ [484.5 - 492.5]
      ├─ [492.5 - 500.5]
      ├─ [500.5 - 508.5]
      ├─ [508.5 - 516.5]
      ├─ [516.5 - 524.5]
      ├─ [524.5 - 532.5]
      ├─ [532.5 - 540.5]
      ├─ [540.5 - 548.5]
      ├─ [548.5 - 556.5]
      ├─ [556.5 - 564.5]
      ├─ [564.5 - 572.5]
      ├─ [572.5 - 580.5]
      ├─ [580.5 - 588.5]
      ├─ [588.5 - 596.5]
      ├─ [596.5 - 604.5]
      ├─ [604.5 - 612.5]
      ├─ [612.5 - 620.5]
      ├─ [620.5 - 628.5]
      ├─ [628.5 - 636.5]
      ├─ [636.5 - 644.5]
      ├─ [644.5 - 652.5]
      ├─ [652.5 - 660.6]
      ├─ [660.6 - 668.6]
      ├─ [668.6 - 676.6]
      ├─ [676.6 - 684.6]
      ├─ [684.6 - 692.6]
      ├─ [692.6 - 700.6]
      ├─ [700.6 - 708.6]
      ├─ [708.6 - 716.6]
      ├─ [716.6 - 724.6]
      ├─ [724.6 - 732.6]
      ├─ [732.6 - 740.6]
      ├─ [740.6 - 748.6]
      ├─ [748.6 - 756.6]
      ├─ [756.6 - 764.6]
      ├─ [764.6 - 772.6]
      ├─ [772.6 - 780.6]
      ├─ [780.6 - 788.6]
      ├─ [788.6 - 796.6]
      ├─ [796.6 - 804.6]
      ├─ [804.6 - 812.6]
      ├─ [812.6 - 820.6]
      ├─ [820.6 - 828.6]
      ├─ [828.6 - 836.6]
      ├─ [836.6 - 844.6]
      ├─ [844.6 - 852.6]
      ├─ [852.6 - 860.6]
      ├─ [860.6 - 868.6]
      ├─ [868.6 - 876.6]
      ├─ [876.6 - 884.7]
      ├─ [884.7 - 892.7]
      ├─ [892.7 - 900.7]
      ├─ [900.7 - 908.7]
      ├─ [908.7 - 916.7]
      ├─ [916.7 - 924.7]
      ├─ [924.7 - 932.7]
      ├─ [932.7 - 940.7]
      ├─ [940.7 - 948.7]
      ├─ [948.7 - 956.7]
      ├─ [956.7 - 964.7]
      ├─ [964.7 - 972.7]
      └─ [972.7 - 980.7]

Run: 20230809_AST1_EVO5_ZY_Hela_SCP_EvoCHIP_1Cell_40SPD_8Th12ms_06.raw
   ├─ Vendor: Thermo
   ├─ File: 20230809_AST1_EVO5_ZY_Hela_SCP_EvoCHIP_1Cell_40SPD_8Th12ms_06
   ├─ Path: "Z:\ZY\SingleCellProteomics\Raw\Astral_SCP\EvoCHIP\20230809_AST1_EVO5_ZY_Hela_SCP_EvoCHIP_1Cell_40SPD_8Th12ms_06.raw"
   ├─ Condition: C6
   ├─ Replicate: 1
   ├─ HTRMS Version: 18.0.230605.50606
   ├─ Protein Databases Used
   │  ├─ contaminants_for_Spectronaut
   │  │  ├─ Protein Entries: 246
   │  │  ├─ Original File: contaminants_for_Spectronaut.fasta
   │  │  ├─ Date Created: 14-August-2020 08:59:31 UTC+0
   │  │  ├─ Date Modified: 16-August-2023 00:43:08 UTC+0
   │  │  └─ Parsing Rule: WormPep FASTA
   │  └─ UP000005640_9606
   │     ├─ Protein Entries: 20,598
   │     ├─ Original File: UP000005640_9606.fasta
   │     ├─ Date Created: 14-August-2023 17:19:30 UTC+0
   │     ├─ Date Modified: 16-August-2023 00:43:08 UTC+0
   │     └─ Parsing Rule: UniProt FASTA
   └─ MS2 Method
      ├─ [380.4 - 388.4]
      ├─ [388.4 - 396.4]
      ├─ [396.4 - 404.4]
      ├─ [404.4 - 412.4]
      ├─ [412.4 - 420.4]
      ├─ [420.4 - 428.4]
      ├─ [428.4 - 436.4]
      ├─ [436.4 - 444.5]
      ├─ [444.5 - 452.5]
      ├─ [452.5 - 460.5]
      ├─ [460.5 - 468.5]
      ├─ [468.5 - 476.5]
      ├─ [476.5 - 484.5]
      ├─ [484.5 - 492.5]
      ├─ [492.5 - 500.5]
      ├─ [500.5 - 508.5]
      ├─ [508.5 - 516.5]
      ├─ [516.5 - 524.5]
      ├─ [524.5 - 532.5]
      ├─ [532.5 - 540.5]
      ├─ [540.5 - 548.5]
      ├─ [548.5 - 556.5]
      ├─ [556.5 - 564.5]
      ├─ [564.5 - 572.5]
      ├─ [572.5 - 580.5]
      ├─ [580.5 - 588.5]
      ├─ [588.5 - 596.5]
      ├─ [596.5 - 604.5]
      ├─ [604.5 - 612.5]
      ├─ [612.5 - 620.5]
      ├─ [620.5 - 628.5]
      ├─ [628.5 - 636.5]
      ├─ [636.5 - 644.5]
      ├─ [644.5 - 652.5]
      ├─ [652.5 - 660.6]
      ├─ [660.6 - 668.6]
      ├─ [668.6 - 676.6]
      ├─ [676.6 - 684.6]
      ├─ [684.6 - 692.6]
      ├─ [692.6 - 700.6]
      ├─ [700.6 - 708.6]
      ├─ [708.6 - 716.6]
      ├─ [716.6 - 724.6]
      ├─ [724.6 - 732.6]
      ├─ [732.6 - 740.6]
      ├─ [740.6 - 748.6]
      ├─ [748.6 - 756.6]
      ├─ [756.6 - 764.6]
      ├─ [764.6 - 772.6]
      ├─ [772.6 - 780.6]
      ├─ [780.6 - 788.6]
      ├─ [788.6 - 796.6]
      ├─ [796.6 - 804.6]
      ├─ [804.6 - 812.6]
      ├─ [812.6 - 820.6]
      ├─ [820.6 - 828.6]
      ├─ [828.6 - 836.6]
      ├─ [836.6 - 844.6]
      ├─ [844.6 - 852.6]
      ├─ [852.6 - 860.6]
      ├─ [860.6 - 868.6]
      ├─ [868.6 - 876.6]
      ├─ [876.6 - 884.7]
      ├─ [884.7 - 892.7]
      ├─ [892.7 - 900.7]
      ├─ [900.7 - 908.7]
      ├─ [908.7 - 916.7]
      ├─ [916.7 - 924.7]
      ├─ [924.7 - 932.7]
      ├─ [932.7 - 940.7]
      ├─ [940.7 - 948.7]
      ├─ [948.7 - 956.7]
      ├─ [956.7 - 964.7]
      ├─ [964.7 - 972.7]
      └─ [972.7 - 980.7]

[END-SETUP]

[BEGIN-LOG]
INFO:    [15/08/2023 23.14.58] -> Initializing Pipeline...
INFO:    [15/08/2023 23.14.58] -> Preprocessing Run #1 of 6...
INFO:    [15/08/2023 23.14.58] -> Searching DIA with Pulsar...
INFO:    [15/08/2023 23.14.59] -> Initialize Pipeline...
INFO:    [15/08/2023 23.14.59] -> Initialize Pipeline
INFO:    [15/08/2023 23.15.03] -> Initialize Pipeline...
INFO:    [15/08/2023 23.15.03] -> Creating Experiment Environment
INFO:    [15/08/2023 23.15.03] -> SuperRun 1/6: Initializing (20230809_AST1_EVO5_ZY_Hela_SCP_EvoCHIP_1Cell_40SPD_8Th12ms_01.raw)
INFO:    [15/08/2023 23.15.03] -> Run 1/6: Organizing Data from Run
INFO:    [15/08/2023 23.15.03] -> Run 1/6: Creating Calibration Search Space...
INFO:    [15/08/2023 23.15.04] -> Run 1/6: Creating Search Space...
INFO:    [15/08/2023 23.15.04] -> Size of search space [MB]: 0
INFO:    [15/08/2023 23.15.04] -> Number of IMPGs in search space: 0
INFO:    [15/08/2023 23.15.04] -> Run 1/6: MS2 Index Generation
INFO:    [15/08/2023 23.15.06] -> MS2 Index Generation Time: 1.6s
INFO:    [15/08/2023 23.15.06] -> Run 1/6: Method-Specific Pre-Processing...
INFO:    [15/08/2023 23.15.07] -> Initializing...
INFO:    [15/08/2023 23.15.56] -> Finalizing HTRMS File...
INFO:    [15/08/2023 23.18.05] -> Processed in 3m
INFO:    [15/08/2023 23.18.07] -> Done
INFO:    [15/08/2023 23.18.07] -> Run 1/6: Process Raw File...
INFO:    [15/08/2023 23.18.48] -> Run 1/6: Preparing Partitions...
INFO:    [15/08/2023 23.18.48] -> Part 1/1 - Run 1/6: Preparing Calibration Searches...
INFO:    [15/08/2023 23.18.50] -> Part 1/1 - Run 1/6: First Pass Calibration Search...
INFO:    [15/08/2023 23.18.57] -> Part 1/1 - Run 1/6: Calibration Search...
INFO:    [15/08/2023 23.19.34] -> The number of PSMs identified during calibration with FDR <= 0.01 is 5901 [37.3s]
INFO:    [15/08/2023 23.20.09] -> Part 1/1 - Run 1/6: Preparing Main Search...
INFO:    [15/08/2023 23.20.11] -> Part 1/1 - Run 1/6: Main Search...
INFO:    [15/08/2023 23.24.01] -> Extracting 132844 MS1 XICs
INFO:    [15/08/2023 23.24.53] -> Run 1/6: Cleaning Up Run..
INFO:    [15/08/2023 23.24.53] -> SuperRun 2/6: Initializing (20230809_AST1_EVO5_ZY_Hela_SCP_EvoCHIP_1Cell_40SPD_8Th12ms_02.raw)
INFO:    [15/08/2023 23.24.53] -> Run 2/6: Organizing Data from Run
INFO:    [15/08/2023 23.24.53] -> Run 2/6: Creating Calibration Search Space...
INFO:    [15/08/2023 23.24.53] -> Run 2/6: Creating Search Space...
INFO:    [15/08/2023 23.24.53] -> Size of search space [MB]: 0
INFO:    [15/08/2023 23.24.53] -> Number of IMPGs in search space: 0
INFO:    [15/08/2023 23.24.53] -> Run 2/6: MS2 Index Generation
INFO:    [15/08/2023 23.24.54] -> MS2 Index Generation Time: 1.61s
INFO:    [15/08/2023 23.24.54] -> Run 2/6: Method-Specific Pre-Processing...
INFO:    [15/08/2023 23.24.56] -> Initializing...
INFO:    [15/08/2023 23.25.45] -> Finalizing HTRMS File...
INFO:    [15/08/2023 23.27.57] -> Processed in 3m
INFO:    [15/08/2023 23.27.59] -> Done
INFO:    [15/08/2023 23.27.59] -> Run 2/6: Process Raw File...
INFO:    [15/08/2023 23.28.50] -> Run 2/6: Preparing Partitions...
INFO:    [15/08/2023 23.28.50] -> Part 1/1 - Run 2/6: Preparing Calibration Searches...
INFO:    [15/08/2023 23.28.52] -> Part 1/1 - Run 2/6: First Pass Calibration Search...
INFO:    [15/08/2023 23.29.00] -> Part 1/1 - Run 2/6: Calibration Search...
INFO:    [15/08/2023 23.29.22] -> The number of PSMs identified during calibration with FDR <= 0.01 is 5760 [22s]
INFO:    [15/08/2023 23.29.24] -> Part 1/1 - Run 2/6: Preparing Main Search...
INFO:    [15/08/2023 23.29.26] -> Part 1/1 - Run 2/6: Main Search...
INFO:    [15/08/2023 23.34.54] -> Extracting 179442 MS1 XICs
INFO:    [15/08/2023 23.36.01] -> Run 2/6: Cleaning Up Run..
INFO:    [15/08/2023 23.36.01] -> SuperRun 3/6: Initializing (20230809_AST1_EVO5_ZY_Hela_SCP_EvoCHIP_1Cell_40SPD_8Th12ms_03.raw)
INFO:    [15/08/2023 23.36.01] -> Run 3/6: Organizing Data from Run
INFO:    [15/08/2023 23.36.01] -> Run 3/6: Creating Calibration Search Space...
INFO:    [15/08/2023 23.36.01] -> Run 3/6: Creating Search Space...
INFO:    [15/08/2023 23.36.01] -> Size of search space [MB]: 0
INFO:    [15/08/2023 23.36.01] -> Number of IMPGs in search space: 0
INFO:    [15/08/2023 23.36.01] -> Run 3/6: MS2 Index Generation
INFO:    [15/08/2023 23.36.02] -> MS2 Index Generation Time: 1.61s
INFO:    [15/08/2023 23.36.02] -> Run 3/6: Method-Specific Pre-Processing...
INFO:    [15/08/2023 23.36.03] -> Initializing...
INFO:    [15/08/2023 23.36.54] -> Finalizing HTRMS File...
INFO:    [15/08/2023 23.39.14] -> Processed in 3.2m
INFO:    [15/08/2023 23.39.15] -> Done
INFO:    [15/08/2023 23.39.15] -> Run 3/6: Process Raw File...
INFO:    [15/08/2023 23.39.58] -> Run 3/6: Preparing Partitions...
INFO:    [15/08/2023 23.39.58] -> Part 1/1 - Run 3/6: Preparing Calibration Searches...
INFO:    [15/08/2023 23.40.00] -> Part 1/1 - Run 3/6: First Pass Calibration Search...
INFO:    [15/08/2023 23.40.06] -> Part 1/1 - Run 3/6: Calibration Search...
INFO:    [15/08/2023 23.40.30] -> The number of PSMs identified during calibration with FDR <= 0.01 is 5850 [24.5s]
INFO:    [15/08/2023 23.41.07] -> Part 1/1 - Run 3/6: Preparing Main Search...
INFO:    [15/08/2023 23.41.08] -> Part 1/1 - Run 3/6: Main Search...
INFO:    [15/08/2023 23.44.16] -> Extracting 107021 MS1 XICs
INFO:    [15/08/2023 23.44.59] -> Run 3/6: Cleaning Up Run..
INFO:    [15/08/2023 23.44.59] -> SuperRun 4/6: Initializing (20230809_AST1_EVO5_ZY_Hela_SCP_EvoCHIP_1Cell_40SPD_8Th12ms_04.raw)
INFO:    [15/08/2023 23.44.59] -> Run 4/6: Organizing Data from Run
INFO:    [15/08/2023 23.44.59] -> Run 4/6: Creating Calibration Search Space...
INFO:    [15/08/2023 23.45.00] -> Run 4/6: Creating Search Space...
INFO:    [15/08/2023 23.45.00] -> Size of search space [MB]: 0
INFO:    [15/08/2023 23.45.00] -> Number of IMPGs in search space: 0
INFO:    [15/08/2023 23.45.00] -> Run 4/6: MS2 Index Generation
INFO:    [15/08/2023 23.45.01] -> MS2 Index Generation Time: 1.73s
INFO:    [15/08/2023 23.45.01] -> Run 4/6: Method-Specific Pre-Processing...
INFO:    [15/08/2023 23.45.02] -> Initializing...
INFO:    [15/08/2023 23.45.53] -> Finalizing HTRMS File...
INFO:    [15/08/2023 23.48.14] -> Processed in 3.2m
INFO:    [15/08/2023 23.48.16] -> Done
INFO:    [15/08/2023 23.48.16] -> Run 4/6: Process Raw File...
INFO:    [15/08/2023 23.49.00] -> Run 4/6: Preparing Partitions...
INFO:    [15/08/2023 23.49.00] -> Part 1/1 - Run 4/6: Preparing Calibration Searches...
INFO:    [15/08/2023 23.49.02] -> Part 1/1 - Run 4/6: First Pass Calibration Search...
INFO:    [15/08/2023 23.49.08] -> Part 1/1 - Run 4/6: Calibration Search...
INFO:    [15/08/2023 23.49.20] -> The number of PSMs identified during calibration with FDR <= 0.01 is 3006 [11.5s]
INFO:    [15/08/2023 23.49.22] -> Part 1/1 - Run 4/6: Preparing Main Search...
INFO:    [15/08/2023 23.49.24] -> Part 1/1 - Run 4/6: Main Search...
INFO:    [15/08/2023 23.52.38] -> Extracting 166242 MS1 XICs
INFO:    [15/08/2023 23.53.39] -> Run 4/6: Cleaning Up Run..
INFO:    [15/08/2023 23.53.39] -> SuperRun 5/6: Initializing (20230809_AST1_EVO5_ZY_Hela_SCP_EvoCHIP_1Cell_40SPD_8Th12ms_05.raw)
INFO:    [15/08/2023 23.53.39] -> Run 5/6: Organizing Data from Run
INFO:    [15/08/2023 23.53.39] -> Run 5/6: Creating Calibration Search Space...
INFO:    [15/08/2023 23.53.39] -> Run 5/6: Creating Search Space...
INFO:    [15/08/2023 23.53.39] -> Size of search space [MB]: 0
INFO:    [15/08/2023 23.53.39] -> Number of IMPGs in search space: 0
INFO:    [15/08/2023 23.53.39] -> Run 5/6: MS2 Index Generation
INFO:    [15/08/2023 23.53.41] -> MS2 Index Generation Time: 2.11s
INFO:    [15/08/2023 23.53.41] -> Run 5/6: Method-Specific Pre-Processing...
INFO:    [15/08/2023 23.53.41] -> Initializing...
INFO:    [15/08/2023 23.56.20] -> Finalizing HTRMS File...
INFO:    [15/08/2023 23.58.55] -> Processed in 5.2m
INFO:    [15/08/2023 23.58.57] -> Done
INFO:    [15/08/2023 23.58.57] -> Run 5/6: Process Raw File...
INFO:    [15/08/2023 23.59.36] -> Run 5/6: Preparing Partitions...
INFO:    [15/08/2023 23.59.36] -> Part 1/1 - Run 5/6: Preparing Calibration Searches...
INFO:    [15/08/2023 23.59.38] -> Part 1/1 - Run 5/6: First Pass Calibration Search...
INFO:    [15/08/2023 23.59.45] -> Part 1/1 - Run 5/6: Calibration Search...
INFO:    [15/08/2023 23.59.56] -> The number of PSMs identified during calibration with FDR <= 0.01 is 4338 [11.7s]
INFO:    [16/08/2023 00.00.00] -> Part 1/1 - Run 5/6: Preparing Main Search...
INFO:    [16/08/2023 00.00.02] -> Part 1/1 - Run 5/6: Main Search...
INFO:    [16/08/2023 00.03.57] -> Extracting 227093 MS1 XICs
INFO:    [16/08/2023 00.05.14] -> Run 5/6: Cleaning Up Run..
INFO:    [16/08/2023 00.05.14] -> SuperRun 6/6: Initializing (20230809_AST1_EVO5_ZY_Hela_SCP_EvoCHIP_1Cell_40SPD_8Th12ms_06.raw)
INFO:    [16/08/2023 00.05.14] -> Run 6/6: Organizing Data from Run
INFO:    [16/08/2023 00.05.14] -> Run 6/6: Creating Calibration Search Space...
INFO:    [16/08/2023 00.05.14] -> Run 6/6: Creating Search Space...
INFO:    [16/08/2023 00.05.14] -> Size of search space [MB]: 0
INFO:    [16/08/2023 00.05.14] -> Number of IMPGs in search space: 0
INFO:    [16/08/2023 00.05.14] -> Run 6/6: MS2 Index Generation
INFO:    [16/08/2023 00.05.16] -> MS2 Index Generation Time: 1.71s
INFO:    [16/08/2023 00.05.16] -> Run 6/6: Method-Specific Pre-Processing...
INFO:    [16/08/2023 00.05.16] -> Initializing...
INFO:    [16/08/2023 00.08.15] -> Finalizing HTRMS File...
INFO:    [16/08/2023 00.10.47] -> Processed in 5.5m
INFO:    [16/08/2023 00.10.51] -> Done
INFO:    [16/08/2023 00.10.51] -> Run 6/6: Process Raw File...
INFO:    [16/08/2023 00.11.44] -> Run 6/6: Preparing Partitions...
INFO:    [16/08/2023 00.11.44] -> Part 1/1 - Run 6/6: Preparing Calibration Searches...
INFO:    [16/08/2023 00.11.46] -> Part 1/1 - Run 6/6: First Pass Calibration Search...
INFO:    [16/08/2023 00.11.54] -> Part 1/1 - Run 6/6: Calibration Search...
INFO:    [16/08/2023 00.12.24] -> The number of PSMs identified during calibration with FDR <= 0.01 is 7465 [29.9s]
INFO:    [16/08/2023 00.12.27] -> Part 1/1 - Run 6/6: Preparing Main Search...
INFO:    [16/08/2023 00.12.29] -> Part 1/1 - Run 6/6: Main Search...
INFO:    [16/08/2023 00.17.32] -> Extracting 143483 MS1 XICs
INFO:    [16/08/2023 00.18.23] -> Run 6/6: Cleaning Up Run..
INFO:    [16/08/2023 00.18.31] -> Remove Aborted Runs (if any) from the Experiment...
INFO:    [16/08/2023 00.18.31] -> Score Post-Processing
INFO:    [16/08/2023 00.20.18] -> Score Post-Processing: 1.78m
INFO:    [16/08/2023 00.20.18] -> PSM FDR...
INFO:    [16/08/2023 00.20.43] -> PSM FDR: 24.67s
INFO:    [16/08/2023 00.20.43] -> Converting to non-redundant data structure...
INFO:    [16/08/2023 00.20.50] -> Performing Peptide FDR...
INFO:    [16/08/2023 00.20.51] -> Performing Protein Inference...
INFO:    [16/08/2023 00.20.52] -> Performing Protein FDR...
INFO:    [16/08/2023 00.20.52] -> Calculating Result Values at Run and Experiment Level...
INFO:    [16/08/2023 00.20.57] -> Pulsar identified 178023 PSMs, 15007 stripped sequences, 16960 peptide precursors, 2227 protein groups.
INFO:    [16/08/2023 00.20.57] -> Selecting Data For Quantification...
INFO:    [16/08/2023 00.20.57] -> Calculating Quantities...
INFO:    [16/08/2023 00.21.01] -> Calculating Protein Group Quantities using MaxLFQ Algorithm...
INFO:    [16/08/2023 00.21.06] -> Collapsing PTM-Locations...
INFO:    [16/08/2023 00.21.06] -> Summarizing Fractions...
INFO:    [16/08/2023 00.21.07] -> Identifying Calibration Peptides...
INFO:    [16/08/2023 00.21.07] -> iRT Calibration...
INFO:    [16/08/2023 00.21.12] -> Performing directDIA+ search...
INFO:    [16/08/2023 00.22.26] -> Generating directDIA+ search space
INFO:    [16/08/2023 00.27.46] -> directDIA+ search: 20230809_AST1_EVO5_ZY_Hela_SCP_EvoCHIP_1Cell_40SPD_8Th12ms_01.raw
INFO:    [16/08/2023 00.30.17] -> directDIA+ search: 20230809_AST1_EVO5_ZY_Hela_SCP_EvoCHIP_1Cell_40SPD_8Th12ms_02.raw
INFO:    [16/08/2023 00.32.50] -> directDIA+ search: 20230809_AST1_EVO5_ZY_Hela_SCP_EvoCHIP_1Cell_40SPD_8Th12ms_03.raw
INFO:    [16/08/2023 00.35.02] -> directDIA+ search: 20230809_AST1_EVO5_ZY_Hela_SCP_EvoCHIP_1Cell_40SPD_8Th12ms_04.raw
INFO:    [16/08/2023 00.37.26] -> directDIA+ search: 20230809_AST1_EVO5_ZY_Hela_SCP_EvoCHIP_1Cell_40SPD_8Th12ms_05.raw
INFO:    [16/08/2023 00.39.59] -> directDIA+ search: 20230809_AST1_EVO5_ZY_Hela_SCP_EvoCHIP_1Cell_40SPD_8Th12ms_06.raw
INFO:    [16/08/2023 00.42.53] -> Performing  directDIA+  Post Processing...
INFO:    [16/08/2023 00.42.58] -> Writing experiment store..
INFO:    [16/08/2023 00.43.10] -> Assigning iRT Source...
INFO:    [16/08/2023 00.43.10] -> Calculating iRT...
INFO:    [16/08/2023 00.43.10] -> Summarizing Identifications
INFO:    [16/08/2023 00.43.48] -> Identifiying Significant Precursors...
INFO:    [16/08/2023 00.43.54] -> Predicting Ion Mobility
INFO:    [16/08/2023 00.44.07] -> Calculating Median iRT
INFO:    [16/08/2023 00.44.08] -> Building BGS Protein Grouping...
INFO:    [16/08/2023 00.44.08] -> Digesting Fasta...
INFO:    [16/08/2023 00.44.08] -> Annotating Proteins...
INFO:    [16/08/2023 00.44.09] -> Grouping Proteins...
INFO:    [16/08/2023 00.44.09] -> Calculating Run Summary Statistics...
INFO:    [16/08/2023 00.44.19] -> Building Consensus Fragment Spectra...
INFO:    [16/08/2023 00.44.33] -> Selecting best fragment ions
INFO:    [16/08/2023 00.45.35] -> Cleaning Up Experiment...
INFO:    [16/08/2023 00.45.36] -> Initializing Experiment...
INFO:    [16/08/2023 00.45.36] -> Loading Spectral Libraries...
INFO:    [16/08/2023 00.45.55] -> Initialize Scoring...
INFO:    [16/08/2023 00.45.55] -> Generating Scan Map...
INFO:    [16/08/2023 00.45.55] -> Initializing Workpackages...
INFO:    [16/08/2023 00.45.55] -> Performing Basic Calibration...
INFO:    [16/08/2023 00.45.56] -> Calibration successful
INFO:    [16/08/2023 00.45.56] -> Identifying Calibration Peptides...
INFO:    [16/08/2023 00.45.56] -> Calibration successful
INFO:    [16/08/2023 00.45.56] -> Correcting Gradient Fine Structure...
INFO:    [16/08/2023 00.45.58] -> Initializing Pipeline...
INFO:    [16/08/2023 00.45.58] -> Preprocessing Run #1 of 6...
INFO:    [16/08/2023 00.45.58] -> Initialize Scoring...
INFO:    [16/08/2023 00.45.58] -> Extracting Ion Currents...
INFO:    [16/08/2023 00.46.13] -> Machine Learning...
INFO:    [16/08/2023 00.46.14] -> Pipeline executed in 15.77s - Current Experiment had 0 Warnings and 0 Errors.
INFO:    [16/08/2023 00.46.15] -> Calibration successful
INFO:    [16/08/2023 00.46.18] -> Initializing Pipeline...
INFO:    [16/08/2023 00.46.18] -> Preprocessing Run #1 of 6...
INFO:    [16/08/2023 00.46.18] -> Initialize Scoring...
INFO:    [16/08/2023 00.46.18] -> Extracting Ion Currents...
INFO:    [16/08/2023 00.46.28] -> Machine Learning...
INFO:    [16/08/2023 00.46.31] -> Pipeline executed in 12.41s - Current Experiment had 0 Warnings and 0 Errors.
INFO:    [16/08/2023 00.46.35] -> Calibration successful
INFO:    [16/08/2023 00.46.35] -> Initialize Scoring...
INFO:    [16/08/2023 00.46.35] -> Preprocessing Run #2 of 6...
INFO:    [16/08/2023 00.46.35] -> Searching DIA with Pulsar...
INFO:    [16/08/2023 00.46.35] -> Initializing Experiment...
INFO:    [16/08/2023 00.46.35] -> Loading Spectral Libraries...
INFO:    [16/08/2023 00.46.35] -> Initialize Scoring...
INFO:    [16/08/2023 00.46.35] -> Generating Scan Map...
INFO:    [16/08/2023 00.46.35] -> Initializing Workpackages...
INFO:    [16/08/2023 00.46.35] -> Performing Basic Calibration...
INFO:    [16/08/2023 00.46.37] -> Calibration successful
INFO:    [16/08/2023 00.46.37] -> Identifying Calibration Peptides...
INFO:    [16/08/2023 00.46.37] -> Calibration successful
INFO:    [16/08/2023 00.46.37] -> Correcting Gradient Fine Structure...
INFO:    [16/08/2023 00.46.39] -> Initializing Pipeline...
INFO:    [16/08/2023 00.46.39] -> Preprocessing Run #2 of 6...
INFO:    [16/08/2023 00.46.39] -> Initialize Scoring...
INFO:    [16/08/2023 00.46.39] -> Extracting Ion Currents...
INFO:    [16/08/2023 00.46.52] -> Machine Learning...
INFO:    [16/08/2023 00.46.53] -> Pipeline executed in 14.13s - Current Experiment had 0 Warnings and 0 Errors.
INFO:    [16/08/2023 00.46.55] -> Calibration successful
INFO:    [16/08/2023 00.46.57] -> Initializing Pipeline...
INFO:    [16/08/2023 00.46.57] -> Preprocessing Run #2 of 6...
INFO:    [16/08/2023 00.46.57] -> Initialize Scoring...
INFO:    [16/08/2023 00.46.57] -> Extracting Ion Currents...
INFO:    [16/08/2023 00.47.08] -> Machine Learning...
INFO:    [16/08/2023 00.47.10] -> Pipeline executed in 12.88s - Current Experiment had 0 Warnings and 0 Errors.
INFO:    [16/08/2023 00.47.13] -> Calibration successful
INFO:    [16/08/2023 00.47.13] -> Initialize Scoring...
INFO:    [16/08/2023 00.47.13] -> Preprocessing Run #3 of 6...
INFO:    [16/08/2023 00.47.13] -> Searching DIA with Pulsar...
INFO:    [16/08/2023 00.47.13] -> Initializing Experiment...
INFO:    [16/08/2023 00.47.13] -> Loading Spectral Libraries...
INFO:    [16/08/2023 00.47.13] -> Initialize Scoring...
INFO:    [16/08/2023 00.47.13] -> Generating Scan Map...
INFO:    [16/08/2023 00.47.13] -> Initializing Workpackages...
INFO:    [16/08/2023 00.47.13] -> Performing Basic Calibration...
INFO:    [16/08/2023 00.47.14] -> Calibration successful
INFO:    [16/08/2023 00.47.14] -> Identifying Calibration Peptides...
INFO:    [16/08/2023 00.47.14] -> Calibration successful
INFO:    [16/08/2023 00.47.14] -> Correcting Gradient Fine Structure...
INFO:    [16/08/2023 00.47.17] -> Initializing Pipeline...
INFO:    [16/08/2023 00.47.17] -> Preprocessing Run #3 of 6...
INFO:    [16/08/2023 00.47.17] -> Initialize Scoring...
INFO:    [16/08/2023 00.47.17] -> Extracting Ion Currents...
INFO:    [16/08/2023 00.47.32] -> Machine Learning...
INFO:    [16/08/2023 00.47.33] -> Pipeline executed in 16.3s - Current Experiment had 0 Warnings and 0 Errors.
INFO:    [16/08/2023 00.47.34] -> Calibration successful
INFO:    [16/08/2023 00.47.37] -> Initializing Pipeline...
INFO:    [16/08/2023 00.47.37] -> Preprocessing Run #3 of 6...
INFO:    [16/08/2023 00.47.37] -> Initialize Scoring...
INFO:    [16/08/2023 00.47.37] -> Extracting Ion Currents...
INFO:    [16/08/2023 00.47.47] -> Machine Learning...
INFO:    [16/08/2023 00.47.50] -> Pipeline executed in 12.77s - Current Experiment had 0 Warnings and 0 Errors.
INFO:    [16/08/2023 00.47.53] -> Calibration successful
INFO:    [16/08/2023 00.47.53] -> Initialize Scoring...
INFO:    [16/08/2023 00.47.53] -> Preprocessing Run #4 of 6...
INFO:    [16/08/2023 00.47.53] -> Searching DIA with Pulsar...
INFO:    [16/08/2023 00.47.53] -> Initializing Experiment...
INFO:    [16/08/2023 00.47.53] -> Loading Spectral Libraries...
INFO:    [16/08/2023 00.47.53] -> Initialize Scoring...
INFO:    [16/08/2023 00.47.53] -> Generating Scan Map...
INFO:    [16/08/2023 00.47.53] -> Initializing Workpackages...
INFO:    [16/08/2023 00.47.53] -> Performing Basic Calibration...
INFO:    [16/08/2023 00.47.54] -> Calibration successful
INFO:    [16/08/2023 00.47.54] -> Identifying Calibration Peptides...
INFO:    [16/08/2023 00.47.54] -> Calibration successful
INFO:    [16/08/2023 00.47.54] -> Correcting Gradient Fine Structure...
INFO:    [16/08/2023 00.47.57] -> Initializing Pipeline...
INFO:    [16/08/2023 00.47.57] -> Preprocessing Run #4 of 6...
INFO:    [16/08/2023 00.47.57] -> Initialize Scoring...
INFO:    [16/08/2023 00.47.57] -> Extracting Ion Currents...
INFO:    [16/08/2023 00.48.12] -> Machine Learning...
INFO:    [16/08/2023 00.48.13] -> Pipeline executed in 16.62s - Current Experiment had 0 Warnings and 0 Errors.
INFO:    [16/08/2023 00.48.15] -> Calibration successful
INFO:    [16/08/2023 00.48.18] -> Initializing Pipeline...
INFO:    [16/08/2023 00.48.18] -> Preprocessing Run #4 of 6...
INFO:    [16/08/2023 00.48.18] -> Initialize Scoring...
INFO:    [16/08/2023 00.48.18] -> Extracting Ion Currents...
INFO:    [16/08/2023 00.48.30] -> Machine Learning...
INFO:    [16/08/2023 00.48.32] -> Pipeline executed in 14.75s - Current Experiment had 0 Warnings and 0 Errors.
INFO:    [16/08/2023 00.48.36] -> Calibration successful
INFO:    [16/08/2023 00.48.36] -> Initialize Scoring...
INFO:    [16/08/2023 00.48.36] -> Preprocessing Run #5 of 6...
INFO:    [16/08/2023 00.48.36] -> Searching DIA with Pulsar...
INFO:    [16/08/2023 00.48.36] -> Initializing Experiment...
INFO:    [16/08/2023 00.48.36] -> Loading Spectral Libraries...
INFO:    [16/08/2023 00.48.36] -> Initialize Scoring...
INFO:    [16/08/2023 00.48.36] -> Generating Scan Map...
INFO:    [16/08/2023 00.48.36] -> Initializing Workpackages...
INFO:    [16/08/2023 00.48.36] -> Performing Basic Calibration...
INFO:    [16/08/2023 00.48.37] -> Calibration successful
INFO:    [16/08/2023 00.48.37] -> Identifying Calibration Peptides...
INFO:    [16/08/2023 00.48.37] -> Calibration successful
INFO:    [16/08/2023 00.48.37] -> Correcting Gradient Fine Structure...
INFO:    [16/08/2023 00.48.40] -> Initializing Pipeline...
INFO:    [16/08/2023 00.48.40] -> Preprocessing Run #5 of 6...
INFO:    [16/08/2023 00.48.40] -> Initialize Scoring...
INFO:    [16/08/2023 00.48.40] -> Extracting Ion Currents...
INFO:    [16/08/2023 00.48.56] -> Machine Learning...
INFO:    [16/08/2023 00.48.57] -> Pipeline executed in 17.14s - Current Experiment had 0 Warnings and 0 Errors.
INFO:    [16/08/2023 00.48.58] -> Calibration successful
INFO:    [16/08/2023 00.49.01] -> Initializing Pipeline...
INFO:    [16/08/2023 00.49.01] -> Preprocessing Run #5 of 6...
INFO:    [16/08/2023 00.49.01] -> Initialize Scoring...
INFO:    [16/08/2023 00.49.01] -> Extracting Ion Currents...
INFO:    [16/08/2023 00.49.12] -> Machine Learning...
INFO:    [16/08/2023 00.49.15] -> Pipeline executed in 13.5s - Current Experiment had 0 Warnings and 0 Errors.
INFO:    [16/08/2023 00.49.18] -> Calibration successful
INFO:    [16/08/2023 00.49.18] -> Initialize Scoring...
INFO:    [16/08/2023 00.49.18] -> Preprocessing Run #6 of 6...
INFO:    [16/08/2023 00.49.18] -> Searching DIA with Pulsar...
INFO:    [16/08/2023 00.49.18] -> Initializing Experiment...
INFO:    [16/08/2023 00.49.18] -> Loading Spectral Libraries...
INFO:    [16/08/2023 00.49.18] -> Initialize Scoring...
INFO:    [16/08/2023 00.49.18] -> Generating Scan Map...
INFO:    [16/08/2023 00.49.18] -> Initializing Workpackages...
INFO:    [16/08/2023 00.49.18] -> Performing Basic Calibration...
INFO:    [16/08/2023 00.49.19] -> Calibration successful
INFO:    [16/08/2023 00.49.19] -> Identifying Calibration Peptides...
INFO:    [16/08/2023 00.49.19] -> Calibration successful
INFO:    [16/08/2023 00.49.19] -> Correcting Gradient Fine Structure...
INFO:    [16/08/2023 00.49.22] -> Initializing Pipeline...
INFO:    [16/08/2023 00.49.22] -> Preprocessing Run #6 of 6...
INFO:    [16/08/2023 00.49.22] -> Initialize Scoring...
INFO:    [16/08/2023 00.49.22] -> Extracting Ion Currents...
INFO:    [16/08/2023 00.49.37] -> Machine Learning...
INFO:    [16/08/2023 00.49.38] -> Pipeline executed in 16.58s - Current Experiment had 0 Warnings and 0 Errors.
INFO:    [16/08/2023 00.49.39] -> Calibration successful
INFO:    [16/08/2023 00.49.42] -> Initializing Pipeline...
INFO:    [16/08/2023 00.49.42] -> Preprocessing Run #6 of 6...
INFO:    [16/08/2023 00.49.42] -> Initialize Scoring...
INFO:    [16/08/2023 00.49.42] -> Extracting Ion Currents...
INFO:    [16/08/2023 00.49.52] -> Machine Learning...
INFO:    [16/08/2023 00.49.55] -> Pipeline executed in 13.06s - Current Experiment had 0 Warnings and 0 Errors.
INFO:    [16/08/2023 00.49.58] -> Calibration successful
INFO:    [16/08/2023 00.49.58] -> Initialize Scoring...
INFO:    [16/08/2023 00.49.58] -> Initializing QC...
INFO:    [16/08/2023 00.49.58] -> Determining Calibration Parameter...
INFO:    [16/08/2023 00.49.58] -> Assigning ML Features...
INFO:    [16/08/2023 00.49.58] -> Generating Decoys...
INFO:    [16/08/2023 00.50.00] -> Extracting Ion Currents...
INFO:    [16/08/2023 00.50.36] -> Releasing Raw Files...
INFO:    [16/08/2023 00.50.36] -> Machine Learning...
INFO:    [16/08/2023 00.52.23] -> Initializing HTRMS...
INFO:    [16/08/2023 00.52.23] -> Releasing Run Resources...
INFO:    [16/08/2023 00.52.23] -> Calculating Qvalues...
INFO:    [16/08/2023 00.52.23] -> Unique precursors: 31,946 of 33,512 | modified peptides: 29,576 of 30,933 | peptides: 28,301 of 29,539 |  protein groups: 3,480 (Qvalue <= 0.01) [20230809_AST1_EVO5_ZY_Hela_SCP_EvoCHIP_1Cell_40SPD_8Th12ms_01.raw]
INFO:    [16/08/2023 00.52.23] -> Calibration successful
INFO:    [16/08/2023 00.52.23] -> Collapsing Search Tree...
INFO:    [16/08/2023 00.52.23] -> Processed in 2.42m
INFO:    [16/08/2023 00.52.23] -> Initializing QC...
INFO:    [16/08/2023 00.52.23] -> Determining Calibration Parameter...
INFO:    [16/08/2023 00.52.23] -> Assigning ML Features...
INFO:    [16/08/2023 00.52.23] -> Generating Decoys...
INFO:    [16/08/2023 00.52.23] -> Extracting Ion Currents...
INFO:    [16/08/2023 00.52.58] -> Releasing Raw Files...
INFO:    [16/08/2023 00.52.58] -> Machine Learning...
INFO:    [16/08/2023 00.53.53] -> Initializing HTRMS...
INFO:    [16/08/2023 00.53.53] -> Releasing Run Resources...
INFO:    [16/08/2023 00.53.53] -> Calculating Qvalues...
INFO:    [16/08/2023 00.53.53] -> Unique precursors: 31,529 of 33,512 | modified peptides: 29,123 of 30,933 | peptides: 27,896 of 29,539 |  protein groups: 3,455 (Qvalue <= 0.01) [20230809_AST1_EVO5_ZY_Hela_SCP_EvoCHIP_1Cell_40SPD_8Th12ms_02.raw]
INFO:    [16/08/2023 00.53.53] -> Calibration successful
INFO:    [16/08/2023 00.53.53] -> Collapsing Search Tree...
INFO:    [16/08/2023 00.53.53] -> Processed in 1.5m
INFO:    [16/08/2023 00.53.53] -> Initializing QC...
INFO:    [16/08/2023 00.53.53] -> Determining Calibration Parameter...
INFO:    [16/08/2023 00.53.53] -> Assigning ML Features...
INFO:    [16/08/2023 00.53.53] -> Generating Decoys...
INFO:    [16/08/2023 00.53.55] -> Extracting Ion Currents...
INFO:    [16/08/2023 00.54.31] -> Releasing Raw Files...
INFO:    [16/08/2023 00.54.31] -> Machine Learning...
INFO:    [16/08/2023 00.56.52] -> Initializing HTRMS...
INFO:    [16/08/2023 00.56.52] -> Releasing Run Resources...
INFO:    [16/08/2023 00.56.53] -> Calculating Qvalues...
INFO:    [16/08/2023 00.56.53] -> Unique precursors: 30,402 of 33,512 | modified peptides: 28,326 of 30,933 | peptides: 27,203 of 29,539 |  protein groups: 3,404 (Qvalue <= 0.01) [20230809_AST1_EVO5_ZY_Hela_SCP_EvoCHIP_1Cell_40SPD_8Th12ms_03.raw]
INFO:    [16/08/2023 00.56.53] -> Calibration successful
INFO:    [16/08/2023 00.56.53] -> Collapsing Search Tree...
INFO:    [16/08/2023 00.56.53] -> Processed in 2.99m
INFO:    [16/08/2023 00.56.53] -> Initializing QC...
INFO:    [16/08/2023 00.56.53] -> Determining Calibration Parameter...
INFO:    [16/08/2023 00.56.53] -> Assigning ML Features...
INFO:    [16/08/2023 00.56.53] -> Generating Decoys...
INFO:    [16/08/2023 00.56.53] -> Extracting Ion Currents...
INFO:    [16/08/2023 00.57.27] -> Releasing Raw Files...
INFO:    [16/08/2023 00.57.27] -> Machine Learning...
INFO:    [16/08/2023 00.58.21] -> Initializing HTRMS...
INFO:    [16/08/2023 00.58.21] -> Releasing Run Resources...
INFO:    [16/08/2023 00.58.21] -> Calculating Qvalues...
INFO:    [16/08/2023 00.58.21] -> Unique precursors: 31,712 of 33,512 | modified peptides: 29,432 of 30,933 | peptides: 28,194 of 29,539 |  protein groups: 3,452 (Qvalue <= 0.01) [20230809_AST1_EVO5_ZY_Hela_SCP_EvoCHIP_1Cell_40SPD_8Th12ms_04.raw]
INFO:    [16/08/2023 00.58.21] -> Calibration successful
INFO:    [16/08/2023 00.58.21] -> Collapsing Search Tree...
INFO:    [16/08/2023 00.58.21] -> Processed in 1.47m
INFO:    [16/08/2023 00.58.21] -> Initializing QC...
INFO:    [16/08/2023 00.58.21] -> Determining Calibration Parameter...
INFO:    [16/08/2023 00.58.21] -> Assigning ML Features...
INFO:    [16/08/2023 00.58.21] -> Generating Decoys...
INFO:    [16/08/2023 00.58.22] -> Extracting Ion Currents...
INFO:    [16/08/2023 00.58.59] -> Releasing Raw Files...
INFO:    [16/08/2023 00.58.59] -> Machine Learning...
INFO:    [16/08/2023 01.00.42] -> Initializing HTRMS...
INFO:    [16/08/2023 01.00.42] -> Releasing Run Resources...
INFO:    [16/08/2023 01.00.42] -> Calculating Qvalues...
INFO:    [16/08/2023 01.00.42] -> Unique precursors: 32,343 of 33,512 | modified peptides: 29,907 of 30,933 | peptides: 28,597 of 29,539 |  protein groups: 3,494 (Qvalue <= 0.01) [20230809_AST1_EVO5_ZY_Hela_SCP_EvoCHIP_1Cell_40SPD_8Th12ms_05.raw]
INFO:    [16/08/2023 01.00.42] -> Calibration successful
INFO:    [16/08/2023 01.00.42] -> Collapsing Search Tree...
INFO:    [16/08/2023 01.00.42] -> Processed in 2.35m
INFO:    [16/08/2023 01.00.42] -> Initializing QC...
INFO:    [16/08/2023 01.00.42] -> Determining Calibration Parameter...
INFO:    [16/08/2023 01.00.42] -> Assigning ML Features...
INFO:    [16/08/2023 01.00.42] -> Generating Decoys...
INFO:    [16/08/2023 01.00.43] -> Extracting Ion Currents...
INFO:    [16/08/2023 01.01.17] -> Releasing Raw Files...
INFO:    [16/08/2023 01.01.17] -> Machine Learning...
INFO:    [16/08/2023 01.02.10] -> Initializing HTRMS...
INFO:    [16/08/2023 01.02.10] -> Releasing Run Resources...
INFO:    [16/08/2023 01.02.11] -> Calculating Qvalues...
INFO:    [16/08/2023 01.02.11] -> Unique precursors: 30,634 of 33,512 | modified peptides: 28,312 of 30,933 | peptides: 27,027 of 29,539 |  protein groups: 3,363 (Qvalue <= 0.01) [20230809_AST1_EVO5_ZY_Hela_SCP_EvoCHIP_1Cell_40SPD_8Th12ms_06.raw]
INFO:    [16/08/2023 01.02.11] -> Calibration successful
INFO:    [16/08/2023 01.02.11] -> Collapsing Search Tree...
INFO:    [16/08/2023 01.02.11] -> Processed in 1.48m
INFO:    [16/08/2023 01.02.11] -> Normalizing Cscores...
INFO:    [16/08/2023 01.02.11] -> Initializing Protein Groups...
INFO:    [16/08/2023 01.02.21] -> Correcting Interferences...
INFO:    [16/08/2023 01.02.31] -> Calculating Global CVs
INFO:    [16/08/2023 01.02.31] -> Calculating Precursor Quantities...
INFO:    [16/08/2023 01.02.31] -> Normalizing Quantification...
INFO:    [16/08/2023 01.02.31] -> Cross-run normalization disabled!
INFO:    [16/08/2023 01.02.31] -> Calculating Global CVs
INFO:    [16/08/2023 01.02.32] -> Calculating Condition CVs
INFO:    [16/08/2023 01.02.32] -> Excluding Library Duplicates...
INFO:    [16/08/2023 01.02.33] -> Calculating Global CVs
INFO:    [16/08/2023 01.02.33] -> Building Protein Groups...
INFO:    [16/08/2023 01.02.42] -> Calculating Run-Wise Protein Group FDR...
INFO:    [16/08/2023 01.02.43] -> Annotating Protein Single Hits...
INFO:    [16/08/2023 01.02.44] -> Calculating Global CVs
INFO:    [16/08/2023 01.02.44] -> Updating Identification Counts...
INFO:    [16/08/2023 01.02.44] -> Resetting existing imputation...
INFO:    [16/08/2023 01.02.44] -> Calculating Protein Quantities...
INFO:    [16/08/2023 01.02.45] -> Calculating Protein Quantities...
INFO:    [16/08/2023 01.02.45] -> Calculating MaxLFQ Protein Quantities...
INFO:    [16/08/2023 01.02.49] -> Collapsing PTM-Locations...
INFO:    [16/08/2023 01.02.49] -> Creating Protein Map...
INFO:    [16/08/2023 01.02.49] -> Compiling Run Summary Information...
INFO:    [16/08/2023 01.02.49] -> Running Post Analysis Processes...
INFO:    [16/08/2023 01.02.56] -> Saving Qc Data...
INFO:    [16/08/2023 01.02.58] -> Generating Output
INFO:    [16/08/2023 01.02.58] -> Generating Experiment Report
INFO:    [16/08/2023 01.03.18] -> SCP_EvoCHIP_HeLa_1Cell_8Th_6xR_Report_BGS Factory Report (Normal).tsv
INFO:    [16/08/2023 01.03.18] -> Generating RT Recalibration Report
INFO:    [16/08/2023 01.03.18] -> 20230809_AST1_EVO5_ZY_Hela_SCP_EvoCHIP_1Cell_40SPD_8Th12ms_01.raw_1_iRTCalibration.tsv
INFO:    [16/08/2023 01.03.18] -> 20230809_AST1_EVO5_ZY_Hela_SCP_EvoCHIP_1Cell_40SPD_8Th12ms_02.raw_2_iRTCalibration.tsv
INFO:    [16/08/2023 01.03.18] -> 20230809_AST1_EVO5_ZY_Hela_SCP_EvoCHIP_1Cell_40SPD_8Th12ms_03.raw_3_iRTCalibration.tsv
INFO:    [16/08/2023 01.03.18] -> 20230809_AST1_EVO5_ZY_Hela_SCP_EvoCHIP_1Cell_40SPD_8Th12ms_04.raw_4_iRTCalibration.tsv
INFO:    [16/08/2023 01.03.18] -> 20230809_AST1_EVO5_ZY_Hela_SCP_EvoCHIP_1Cell_40SPD_8Th12ms_05.raw_5_iRTCalibration.tsv
INFO:    [16/08/2023 01.03.18] -> 20230809_AST1_EVO5_ZY_Hela_SCP_EvoCHIP_1Cell_40SPD_8Th12ms_06.raw_6_iRTCalibration.tsv
INFO:    [16/08/2023 01.03.18] -> Generating Run Meta Report
INFO:    [16/08/2023 01.03.19] -> 20230809_AST1_EVO5_ZY_Hela_SCP_EvoCHIP_1Cell_40SPD_8Th12ms_01.raw_1_RunOverview.tsv
INFO:    [16/08/2023 01.03.19] -> 20230809_AST1_EVO5_ZY_Hela_SCP_EvoCHIP_1Cell_40SPD_8Th12ms_02.raw_2_RunOverview.tsv
INFO:    [16/08/2023 01.03.19] -> 20230809_AST1_EVO5_ZY_Hela_SCP_EvoCHIP_1Cell_40SPD_8Th12ms_03.raw_3_RunOverview.tsv
INFO:    [16/08/2023 01.03.19] -> 20230809_AST1_EVO5_ZY_Hela_SCP_EvoCHIP_1Cell_40SPD_8Th12ms_04.raw_4_RunOverview.tsv
INFO:    [16/08/2023 01.03.19] -> 20230809_AST1_EVO5_ZY_Hela_SCP_EvoCHIP_1Cell_40SPD_8Th12ms_05.raw_5_RunOverview.tsv
INFO:    [16/08/2023 01.03.19] -> 20230809_AST1_EVO5_ZY_Hela_SCP_EvoCHIP_1Cell_40SPD_8Th12ms_06.raw_6_RunOverview.tsv
INFO:    [16/08/2023 01.03.19] -> Generating Post Analysis Reports
INFO:    [16/08/2023 01.03.23] -> SCP_EvoCHIP_HeLa_1Cell_8Th_6xR_AnalyisOverview.txt
INFO:    [16/08/2023 01.03.23] -> ProteinFDR-Histogram.pdf
INFO:    [16/08/2023 01.03.23] -> Candidates.tsv
INFO:    [16/08/2023 01.03.23] -> VolcanoPlot.pdf
INFO:    [16/08/2023 01.03.23] -> Heatmap.png
INFO:    [16/08/2023 01.03.23] -> Generating Normalization Report
INFO:    [16/08/2023 01.03.23] -> Generating Condition Setup Report
INFO:    [16/08/2023 01.03.23] -> SCP_EvoCHIP_HeLa_1Cell_8Th_6xR_ConditionSetup.tsv
INFO:    [16/08/2023 01.03.23] -> Generating Memory Consumption Report
INFO:    [16/08/2023 01.03.23] -> SCP_EvoCHIP_HeLa_1Cell_8Th_6xR_MemoryConsumption.tsv
INFO:    [16/08/2023 01.03.23] -> Generating Experiment Settings Report
[END-LOG]
