# Supplementary material for: Enhanced sensitivity and scalability with a Chip-Tip workflow enables deep single-cell proteomics
Source: Nat Methods. 2025 Jan 16;22(3):499–509. doi: 10.1038/s41592-024-02558-2 (PMC11903336; doi:10.1038/s41592-024-02558-2)
Supplement: Supplementary file 4 — Analysis log files and settings files from Spectronaut and DIA-NN. [file 41592_2024_2558_MOESM4_ESM.zip › SD1/CombinedFiles/SCP_EvoCHIP_HeLa_1Cell_8Th_4xR_AnalysisLog.txt]

INFO:    [15/08/2023 22.09.11] -> Initializing Pipeline...
INFO:    [15/08/2023 22.09.11] -> Preprocessing Run #1 of 4...
INFO:    [15/08/2023 22.09.11] -> Searching DIA with Pulsar...
INFO:    [15/08/2023 22.09.12] -> Initialize Pipeline...
INFO:    [15/08/2023 22.09.12] -> Initialize Pipeline
INFO:    [15/08/2023 22.09.16] -> Initialize Pipeline...
INFO:    [15/08/2023 22.09.16] -> Creating Experiment Environment
INFO:    [15/08/2023 22.09.16] -> SuperRun 1/4: Initializing (20230809_AST1_EVO5_ZY_Hela_SCP_EvoCHIP_1Cell_40SPD_8Th12ms_01.raw)
INFO:    [15/08/2023 22.09.16] -> Run 1/4: Organizing Data from Run
INFO:    [15/08/2023 22.09.16] -> Run 1/4: Creating Calibration Search Space...
INFO:    [15/08/2023 22.09.17] -> Run 1/4: Creating Search Space...
INFO:    [15/08/2023 22.09.17] -> Size of search space [MB]: 0
INFO:    [15/08/2023 22.09.17] -> Number of IMPGs in search space: 0
INFO:    [15/08/2023 22.09.17] -> Run 1/4: MS2 Index Generation
INFO:    [15/08/2023 22.09.19] -> MS2 Index Generation Time: 1.54s
INFO:    [15/08/2023 22.09.19] -> Run 1/4: Method-Specific Pre-Processing...
INFO:    [15/08/2023 22.09.20] -> Initializing...
INFO:    [15/08/2023 22.10.11] -> Finalizing HTRMS File...
INFO:    [15/08/2023 22.12.21] -> Processed in 3m
INFO:    [15/08/2023 22.12.23] -> Done
INFO:    [15/08/2023 22.12.23] -> Run 1/4: Process Raw File...
INFO:    [15/08/2023 22.13.07] -> Run 1/4: Preparing Partitions...
INFO:    [15/08/2023 22.13.07] -> Part 1/1 - Run 1/4: Preparing Calibration Searches...
INFO:    [15/08/2023 22.13.09] -> Part 1/1 - Run 1/4: First Pass Calibration Search...
INFO:    [15/08/2023 22.13.16] -> Part 1/1 - Run 1/4: Calibration Search...
INFO:    [15/08/2023 22.13.53] -> The number of PSMs identified during calibration with FDR <= 0.01 is 5901 [36.8s]
INFO:    [15/08/2023 22.14.28] -> Part 1/1 - Run 1/4: Preparing Main Search...
INFO:    [15/08/2023 22.14.30] -> Part 1/1 - Run 1/4: Main Search...
INFO:    [15/08/2023 22.18.18] -> Extracting 132844 MS1 XICs
INFO:    [15/08/2023 22.19.07] -> Run 1/4: Cleaning Up Run..
INFO:    [15/08/2023 22.19.07] -> SuperRun 2/4: Initializing (20230809_AST1_EVO5_ZY_Hela_SCP_EvoCHIP_1Cell_40SPD_8Th12ms_02.raw)
INFO:    [15/08/2023 22.19.07] -> Run 2/4: Organizing Data from Run
INFO:    [15/08/2023 22.19.07] -> Run 2/4: Creating Calibration Search Space...
INFO:    [15/08/2023 22.19.07] -> Run 2/4: Creating Search Space...
INFO:    [15/08/2023 22.19.07] -> Size of search space [MB]: 0
INFO:    [15/08/2023 22.19.07] -> Number of IMPGs in search space: 0
INFO:    [15/08/2023 22.19.07] -> Run 2/4: MS2 Index Generation
INFO:    [15/08/2023 22.19.09] -> MS2 Index Generation Time: 1.6s
INFO:    [15/08/2023 22.19.09] -> Run 2/4: Method-Specific Pre-Processing...
INFO:    [15/08/2023 22.19.10] -> Initializing...
INFO:    [15/08/2023 22.20.01] -> Finalizing HTRMS File...
INFO:    [15/08/2023 22.22.15] -> Processed in 3.1m
INFO:    [15/08/2023 22.22.18] -> Done
INFO:    [15/08/2023 22.22.18] -> Run 2/4: Process Raw File...
INFO:    [15/08/2023 22.23.03] -> Run 2/4: Preparing Partitions...
INFO:    [15/08/2023 22.23.03] -> Part 1/1 - Run 2/4: Preparing Calibration Searches...
INFO:    [15/08/2023 22.23.05] -> Part 1/1 - Run 2/4: First Pass Calibration Search...
INFO:    [15/08/2023 22.23.12] -> Part 1/1 - Run 2/4: Calibration Search...
INFO:    [15/08/2023 22.23.35] -> The number of PSMs identified during calibration with FDR <= 0.01 is 5760 [22.5s]
INFO:    [15/08/2023 22.23.37] -> Part 1/1 - Run 2/4: Preparing Main Search...
INFO:    [15/08/2023 22.23.39] -> Part 1/1 - Run 2/4: Main Search...
INFO:    [15/08/2023 22.28.54] -> Extracting 179442 MS1 XICs
INFO:    [15/08/2023 22.29.54] -> Run 2/4: Cleaning Up Run..
INFO:    [15/08/2023 22.29.54] -> SuperRun 3/4: Initializing (20230809_AST1_EVO5_ZY_Hela_SCP_EvoCHIP_1Cell_40SPD_8Th12ms_03.raw)
INFO:    [15/08/2023 22.29.54] -> Run 3/4: Organizing Data from Run
INFO:    [15/08/2023 22.29.54] -> Run 3/4: Creating Calibration Search Space...
INFO:    [15/08/2023 22.29.54] -> Run 3/4: Creating Search Space...
INFO:    [15/08/2023 22.29.54] -> Size of search space [MB]: 0
INFO:    [15/08/2023 22.29.54] -> Number of IMPGs in search space: 0
INFO:    [15/08/2023 22.29.54] -> Run 3/4: MS2 Index Generation
INFO:    [15/08/2023 22.29.56] -> MS2 Index Generation Time: 1.78s
INFO:    [15/08/2023 22.29.56] -> Run 3/4: Method-Specific Pre-Processing...
INFO:    [15/08/2023 22.29.56] -> Initializing...
INFO:    [15/08/2023 22.31.56] -> Finalizing HTRMS File...
INFO:    [15/08/2023 22.34.12] -> Processed in 4.3m
INFO:    [15/08/2023 22.34.14] -> Done
INFO:    [15/08/2023 22.34.14] -> Run 3/4: Process Raw File...
INFO:    [15/08/2023 22.34.51] -> Run 3/4: Preparing Partitions...
INFO:    [15/08/2023 22.34.51] -> Part 1/1 - Run 3/4: Preparing Calibration Searches...
INFO:    [15/08/2023 22.34.53] -> Part 1/1 - Run 3/4: First Pass Calibration Search...
INFO:    [15/08/2023 22.34.59] -> Part 1/1 - Run 3/4: Calibration Search...
INFO:    [15/08/2023 22.35.22] -> The number of PSMs identified during calibration with FDR <= 0.01 is 5850 [23.9s]
INFO:    [15/08/2023 22.35.58] -> Part 1/1 - Run 3/4: Preparing Main Search...
INFO:    [15/08/2023 22.36.00] -> Part 1/1 - Run 3/4: Main Search...
INFO:    [15/08/2023 22.38.58] -> Extracting 107021 MS1 XICs
INFO:    [15/08/2023 22.39.39] -> Run 3/4: Cleaning Up Run..
INFO:    [15/08/2023 22.39.39] -> SuperRun 4/4: Initializing (20230809_AST1_EVO5_ZY_Hela_SCP_EvoCHIP_1Cell_40SPD_8Th12ms_04.raw)
INFO:    [15/08/2023 22.39.39] -> Run 4/4: Organizing Data from Run
INFO:    [15/08/2023 22.39.39] -> Run 4/4: Creating Calibration Search Space...
INFO:    [15/08/2023 22.39.39] -> Run 4/4: Creating Search Space...
INFO:    [15/08/2023 22.39.39] -> Size of search space [MB]: 0
INFO:    [15/08/2023 22.39.39] -> Number of IMPGs in search space: 0
INFO:    [15/08/2023 22.39.39] -> Run 4/4: MS2 Index Generation
INFO:    [15/08/2023 22.39.41] -> MS2 Index Generation Time: 1.55s
INFO:    [15/08/2023 22.39.41] -> Run 4/4: Method-Specific Pre-Processing...
INFO:    [15/08/2023 22.39.41] -> Initializing...
INFO:    [15/08/2023 22.41.43] -> Finalizing HTRMS File...
INFO:    [15/08/2023 22.43.45] -> Processed in 4.1m
INFO:    [15/08/2023 22.43.48] -> Done
INFO:    [15/08/2023 22.43.48] -> Run 4/4: Process Raw File...
INFO:    [15/08/2023 22.44.26] -> Run 4/4: Preparing Partitions...
INFO:    [15/08/2023 22.44.26] -> Part 1/1 - Run 4/4: Preparing Calibration Searches...
INFO:    [15/08/2023 22.44.28] -> Part 1/1 - Run 4/4: First Pass Calibration Search...
INFO:    [15/08/2023 22.44.33] -> Part 1/1 - Run 4/4: Calibration Search...
INFO:    [15/08/2023 22.44.45] -> The number of PSMs identified during calibration with FDR <= 0.01 is 3006 [11.4s]
INFO:    [15/08/2023 22.44.47] -> Part 1/1 - Run 4/4: Preparing Main Search...
INFO:    [15/08/2023 22.44.49] -> Part 1/1 - Run 4/4: Main Search...
INFO:    [15/08/2023 22.47.51] -> Extracting 166242 MS1 XICs
INFO:    [15/08/2023 22.48.57] -> Run 4/4: Cleaning Up Run..
INFO:    [15/08/2023 22.49.03] -> Remove Aborted Runs (if any) from the Experiment...
INFO:    [15/08/2023 22.49.03] -> Score Post-Processing
INFO:    [15/08/2023 22.50.01] -> Score Post-Processing: 58.23s
INFO:    [15/08/2023 22.50.01] -> PSM FDR...
INFO:    [15/08/2023 22.50.15] -> PSM FDR: 13.55s
INFO:    [15/08/2023 22.50.15] -> Converting to non-redundant data structure...
INFO:    [15/08/2023 22.50.17] -> Performing Peptide FDR...
INFO:    [15/08/2023 22.50.18] -> Performing Protein Inference...
INFO:    [15/08/2023 22.50.19] -> Performing Protein FDR...
INFO:    [15/08/2023 22.50.20] -> Calculating Result Values at Run and Experiment Level...
INFO:    [15/08/2023 22.50.22] -> Pulsar identified 108305 PSMs, 14197 stripped sequences, 15888 peptide precursors, 2150 protein groups.
INFO:    [15/08/2023 22.50.22] -> Selecting Data For Quantification...
INFO:    [15/08/2023 22.50.22] -> Calculating Quantities...
INFO:    [15/08/2023 22.50.24] -> Calculating Protein Group Quantities using MaxLFQ Algorithm...
INFO:    [15/08/2023 22.50.28] -> Collapsing PTM-Locations...
INFO:    [15/08/2023 22.50.28] -> Summarizing Fractions...
INFO:    [15/08/2023 22.50.28] -> Identifying Calibration Peptides...
INFO:    [15/08/2023 22.50.28] -> iRT Calibration...
INFO:    [15/08/2023 22.50.31] -> Performing directDIA+ search...
INFO:    [15/08/2023 22.51.28] -> Generating directDIA+ search space
INFO:    [15/08/2023 22.56.34] -> directDIA+ search: 20230809_AST1_EVO5_ZY_Hela_SCP_EvoCHIP_1Cell_40SPD_8Th12ms_01.raw
INFO:    [15/08/2023 22.58.52] -> directDIA+ search: 20230809_AST1_EVO5_ZY_Hela_SCP_EvoCHIP_1Cell_40SPD_8Th12ms_02.raw
INFO:    [15/08/2023 23.01.19] -> directDIA+ search: 20230809_AST1_EVO5_ZY_Hela_SCP_EvoCHIP_1Cell_40SPD_8Th12ms_03.raw
INFO:    [15/08/2023 23.03.24] -> directDIA+ search: 20230809_AST1_EVO5_ZY_Hela_SCP_EvoCHIP_1Cell_40SPD_8Th12ms_04.raw
INFO:    [15/08/2023 23.05.35] -> Performing  directDIA+  Post Processing...
INFO:    [15/08/2023 23.05.39] -> Writing experiment store..
INFO:    [15/08/2023 23.05.47] -> Assigning iRT Source...
INFO:    [15/08/2023 23.05.47] -> Calculating iRT...
INFO:    [15/08/2023 23.05.47] -> Summarizing Identifications
INFO:    [15/08/2023 23.06.10] -> Identifiying Significant Precursors...
INFO:    [15/08/2023 23.06.13] -> Predicting Ion Mobility
INFO:    [15/08/2023 23.06.23] -> Calculating Median iRT
INFO:    [15/08/2023 23.06.23] -> Building BGS Protein Grouping...
INFO:    [15/08/2023 23.06.23] -> Digesting Fasta...
INFO:    [15/08/2023 23.06.23] -> Annotating Proteins...
INFO:    [15/08/2023 23.06.24] -> Grouping Proteins...
INFO:    [15/08/2023 23.06.24] -> Calculating Run Summary Statistics...
INFO:    [15/08/2023 23.06.30] -> Building Consensus Fragment Spectra...
INFO:    [15/08/2023 23.06.39] -> Selecting best fragment ions
INFO:    [15/08/2023 23.07.18] -> Cleaning Up Experiment...
INFO:    [15/08/2023 23.07.19] -> Initializing Experiment...
INFO:    [15/08/2023 23.07.19] -> Loading Spectral Libraries...
INFO:    [15/08/2023 23.07.33] -> Initialize Scoring...
INFO:    [15/08/2023 23.07.33] -> Generating Scan Map...
INFO:    [15/08/2023 23.07.33] -> Initializing Workpackages...
INFO:    [15/08/2023 23.07.33] -> Performing Basic Calibration...
INFO:    [15/08/2023 23.07.34] -> Calibration successful
INFO:    [15/08/2023 23.07.34] -> Identifying Calibration Peptides...
INFO:    [15/08/2023 23.07.34] -> Calibration successful
INFO:    [15/08/2023 23.07.34] -> Correcting Gradient Fine Structure...
INFO:    [15/08/2023 23.07.37] -> Initializing Pipeline...
INFO:    [15/08/2023 23.07.37] -> Preprocessing Run #1 of 4...
INFO:    [15/08/2023 23.07.37] -> Initialize Scoring...
INFO:    [15/08/2023 23.07.37] -> Extracting Ion Currents...
INFO:    [15/08/2023 23.07.51] -> Machine Learning...
INFO:    [15/08/2023 23.07.52] -> Pipeline executed in 15.31s - Current Experiment had 0 Warnings and 0 Errors.
INFO:    [15/08/2023 23.07.54] -> Calibration successful
INFO:    [15/08/2023 23.07.56] -> Initializing Pipeline...
INFO:    [15/08/2023 23.07.56] -> Preprocessing Run #1 of 4...
INFO:    [15/08/2023 23.07.56] -> Initialize Scoring...
INFO:    [15/08/2023 23.07.56] -> Extracting Ion Currents...
INFO:    [15/08/2023 23.08.07] -> Machine Learning...
INFO:    [15/08/2023 23.08.09] -> Pipeline executed in 13.06s - Current Experiment had 0 Warnings and 0 Errors.
INFO:    [15/08/2023 23.08.12] -> Calibration successful
INFO:    [15/08/2023 23.08.12] -> Initialize Scoring...
INFO:    [15/08/2023 23.08.12] -> Preprocessing Run #2 of 4...
INFO:    [15/08/2023 23.08.12] -> Searching DIA with Pulsar...
INFO:    [15/08/2023 23.08.12] -> Initializing Experiment...
INFO:    [15/08/2023 23.08.12] -> Loading Spectral Libraries...
INFO:    [15/08/2023 23.08.12] -> Initialize Scoring...
INFO:    [15/08/2023 23.08.12] -> Generating Scan Map...
INFO:    [15/08/2023 23.08.12] -> Initializing Workpackages...
INFO:    [15/08/2023 23.08.12] -> Performing Basic Calibration...
INFO:    [15/08/2023 23.08.13] -> Calibration successful
INFO:    [15/08/2023 23.08.13] -> Identifying Calibration Peptides...
INFO:    [15/08/2023 23.08.13] -> Calibration successful
INFO:    [15/08/2023 23.08.13] -> Correcting Gradient Fine Structure...
INFO:    [15/08/2023 23.08.15] -> Initializing Pipeline...
INFO:    [15/08/2023 23.08.15] -> Preprocessing Run #2 of 4...
INFO:    [15/08/2023 23.08.15] -> Initialize Scoring...
INFO:    [15/08/2023 23.08.15] -> Extracting Ion Currents...
INFO:    [15/08/2023 23.08.29] -> Machine Learning...
INFO:    [15/08/2023 23.08.30] -> Pipeline executed in 14.6s - Current Experiment had 0 Warnings and 0 Errors.
INFO:    [15/08/2023 23.08.31] -> Calibration successful
INFO:    [15/08/2023 23.08.33] -> Initializing Pipeline...
INFO:    [15/08/2023 23.08.33] -> Preprocessing Run #2 of 4...
INFO:    [15/08/2023 23.08.33] -> Initialize Scoring...
INFO:    [15/08/2023 23.08.33] -> Extracting Ion Currents...
INFO:    [15/08/2023 23.08.44] -> Machine Learning...
INFO:    [15/08/2023 23.08.46] -> Pipeline executed in 12.76s - Current Experiment had 0 Warnings and 0 Errors.
INFO:    [15/08/2023 23.08.49] -> Calibration successful
INFO:    [15/08/2023 23.08.49] -> Initialize Scoring...
INFO:    [15/08/2023 23.08.49] -> Preprocessing Run #3 of 4...
INFO:    [15/08/2023 23.08.49] -> Searching DIA with Pulsar...
INFO:    [15/08/2023 23.08.49] -> Initializing Experiment...
INFO:    [15/08/2023 23.08.49] -> Loading Spectral Libraries...
INFO:    [15/08/2023 23.08.49] -> Initialize Scoring...
INFO:    [15/08/2023 23.08.49] -> Generating Scan Map...
INFO:    [15/08/2023 23.08.49] -> Initializing Workpackages...
INFO:    [15/08/2023 23.08.49] -> Performing Basic Calibration...
INFO:    [15/08/2023 23.08.50] -> Calibration successful
INFO:    [15/08/2023 23.08.50] -> Identifying Calibration Peptides...
INFO:    [15/08/2023 23.08.50] -> Calibration successful
INFO:    [15/08/2023 23.08.50] -> Correcting Gradient Fine Structure...
INFO:    [15/08/2023 23.08.52] -> Initializing Pipeline...
INFO:    [15/08/2023 23.08.52] -> Preprocessing Run #3 of 4...
INFO:    [15/08/2023 23.08.52] -> Initialize Scoring...
INFO:    [15/08/2023 23.08.52] -> Extracting Ion Currents...
INFO:    [15/08/2023 23.09.07] -> Machine Learning...
INFO:    [15/08/2023 23.09.08] -> Pipeline executed in 15.74s - Current Experiment had 0 Warnings and 0 Errors.
INFO:    [15/08/2023 23.09.09] -> Calibration successful
INFO:    [15/08/2023 23.09.11] -> Initializing Pipeline...
INFO:    [15/08/2023 23.09.11] -> Preprocessing Run #3 of 4...
INFO:    [15/08/2023 23.09.11] -> Initialize Scoring...
INFO:    [15/08/2023 23.09.11] -> Extracting Ion Currents...
INFO:    [15/08/2023 23.09.21] -> Machine Learning...
INFO:    [15/08/2023 23.09.23] -> Pipeline executed in 12.07s - Current Experiment had 0 Warnings and 0 Errors.
INFO:    [15/08/2023 23.09.26] -> Calibration successful
INFO:    [15/08/2023 23.09.26] -> Initialize Scoring...
INFO:    [15/08/2023 23.09.26] -> Preprocessing Run #4 of 4...
INFO:    [15/08/2023 23.09.26] -> Searching DIA with Pulsar...
INFO:    [15/08/2023 23.09.26] -> Initializing Experiment...
INFO:    [15/08/2023 23.09.26] -> Loading Spectral Libraries...
INFO:    [15/08/2023 23.09.26] -> Initialize Scoring...
INFO:    [15/08/2023 23.09.26] -> Generating Scan Map...
INFO:    [15/08/2023 23.09.26] -> Initializing Workpackages...
INFO:    [15/08/2023 23.09.26] -> Performing Basic Calibration...
INFO:    [15/08/2023 23.09.27] -> Calibration successful
INFO:    [15/08/2023 23.09.27] -> Identifying Calibration Peptides...
INFO:    [15/08/2023 23.09.27] -> Calibration successful
INFO:    [15/08/2023 23.09.27] -> Correcting Gradient Fine Structure...
INFO:    [15/08/2023 23.09.29] -> Initializing Pipeline...
INFO:    [15/08/2023 23.09.29] -> Preprocessing Run #4 of 4...
INFO:    [15/08/2023 23.09.29] -> Initialize Scoring...
INFO:    [15/08/2023 23.09.29] -> Extracting Ion Currents...
INFO:    [15/08/2023 23.09.43] -> Machine Learning...
INFO:    [15/08/2023 23.09.44] -> Pipeline executed in 15.45s - Current Experiment had 0 Warnings and 0 Errors.
INFO:    [15/08/2023 23.09.45] -> Calibration successful
INFO:    [15/08/2023 23.09.48] -> Initializing Pipeline...
INFO:    [15/08/2023 23.09.48] -> Preprocessing Run #4 of 4...
INFO:    [15/08/2023 23.09.48] -> Initialize Scoring...
INFO:    [15/08/2023 23.09.48] -> Extracting Ion Currents...
INFO:    [15/08/2023 23.09.59] -> Machine Learning...
INFO:    [15/08/2023 23.10.01] -> Pipeline executed in 13.3s - Current Experiment had 0 Warnings and 0 Errors.
INFO:    [15/08/2023 23.10.04] -> Calibration successful
INFO:    [15/08/2023 23.10.04] -> Initialize Scoring...
INFO:    [15/08/2023 23.10.04] -> Initializing QC...
INFO:    [15/08/2023 23.10.04] -> Determining Calibration Parameter...
INFO:    [15/08/2023 23.10.04] -> Assigning ML Features...
INFO:    [15/08/2023 23.10.04] -> Generating Decoys...
INFO:    [15/08/2023 23.10.05] -> Extracting Ion Currents...
INFO:    [15/08/2023 23.10.37] -> Releasing Raw Files...
INFO:    [15/08/2023 23.10.37] -> Machine Learning...
INFO:    [15/08/2023 23.10.58] -> Initializing HTRMS...
INFO:    [15/08/2023 23.10.58] -> Releasing Run Resources...
INFO:    [15/08/2023 23.10.59] -> Calculating Qvalues...
INFO:    [15/08/2023 23.10.59] -> Unique precursors: 29,314 of 30,276 | modified peptides: 27,240 of 28,048 | peptides: 26,167 of 26,925 |  protein groups: 3,278 (Qvalue <= 0.01) [20230809_AST1_EVO5_ZY_Hela_SCP_EvoCHIP_1Cell_40SPD_8Th12ms_01.raw]
INFO:    [15/08/2023 23.10.59] -> Calibration successful
INFO:    [15/08/2023 23.10.59] -> Collapsing Search Tree...
INFO:    [15/08/2023 23.10.59] -> Processed in 54.99s
INFO:    [15/08/2023 23.10.59] -> Initializing QC...
INFO:    [15/08/2023 23.10.59] -> Determining Calibration Parameter...
INFO:    [15/08/2023 23.10.59] -> Assigning ML Features...
INFO:    [15/08/2023 23.10.59] -> Generating Decoys...
INFO:    [15/08/2023 23.10.59] -> Extracting Ion Currents...
INFO:    [15/08/2023 23.11.30] -> Releasing Raw Files...
INFO:    [15/08/2023 23.11.30] -> Machine Learning...
INFO:    [15/08/2023 23.11.56] -> Initializing HTRMS...
INFO:    [15/08/2023 23.11.56] -> Releasing Run Resources...
INFO:    [15/08/2023 23.11.57] -> Calculating Qvalues...
INFO:    [15/08/2023 23.11.57] -> Unique precursors: 28,865 of 30,276 | modified peptides: 26,751 of 28,048 | peptides: 25,725 of 26,925 |  protein groups: 3,229 (Qvalue <= 0.01) [20230809_AST1_EVO5_ZY_Hela_SCP_EvoCHIP_1Cell_40SPD_8Th12ms_02.raw]
INFO:    [15/08/2023 23.11.57] -> Calibration successful
INFO:    [15/08/2023 23.11.57] -> Collapsing Search Tree...
INFO:    [15/08/2023 23.11.57] -> Processed in 58.03s
INFO:    [15/08/2023 23.11.57] -> Initializing QC...
INFO:    [15/08/2023 23.11.57] -> Determining Calibration Parameter...
INFO:    [15/08/2023 23.11.57] -> Assigning ML Features...
INFO:    [15/08/2023 23.11.57] -> Generating Decoys...
INFO:    [15/08/2023 23.11.57] -> Extracting Ion Currents...
INFO:    [15/08/2023 23.12.28] -> Releasing Raw Files...
INFO:    [15/08/2023 23.12.28] -> Machine Learning...
INFO:    [15/08/2023 23.12.51] -> Initializing HTRMS...
INFO:    [15/08/2023 23.12.51] -> Releasing Run Resources...
INFO:    [15/08/2023 23.12.52] -> Calculating Qvalues...
INFO:    [15/08/2023 23.12.52] -> Unique precursors: 27,903 of 30,276 | modified peptides: 26,068 of 28,048 | peptides: 25,130 of 26,925 |  protein groups: 3,182 (Qvalue <= 0.01) [20230809_AST1_EVO5_ZY_Hela_SCP_EvoCHIP_1Cell_40SPD_8Th12ms_03.raw]
INFO:    [15/08/2023 23.12.52] -> Calibration successful
INFO:    [15/08/2023 23.12.52] -> Collapsing Search Tree...
INFO:    [15/08/2023 23.12.52] -> Processed in 55.07s
INFO:    [15/08/2023 23.12.52] -> Initializing QC...
INFO:    [15/08/2023 23.12.52] -> Determining Calibration Parameter...
INFO:    [15/08/2023 23.12.52] -> Assigning ML Features...
INFO:    [15/08/2023 23.12.52] -> Generating Decoys...
INFO:    [15/08/2023 23.12.52] -> Extracting Ion Currents...
INFO:    [15/08/2023 23.13.24] -> Releasing Raw Files...
INFO:    [15/08/2023 23.13.24] -> Machine Learning...
INFO:    [15/08/2023 23.13.54] -> Initializing HTRMS...
INFO:    [15/08/2023 23.13.54] -> Releasing Run Resources...
INFO:    [15/08/2023 23.13.55] -> Calculating Qvalues...
INFO:    [15/08/2023 23.13.55] -> Unique precursors: 28,660 of 30,276 | modified peptides: 26,679 of 28,048 | peptides: 25,649 of 26,925 |  protein groups: 3,199 (Qvalue <= 0.01) [20230809_AST1_EVO5_ZY_Hela_SCP_EvoCHIP_1Cell_40SPD_8Th12ms_04.raw]
INFO:    [15/08/2023 23.13.55] -> Calibration successful
INFO:    [15/08/2023 23.13.55] -> Collapsing Search Tree...
INFO:    [15/08/2023 23.13.55] -> Processed in 1.05m
INFO:    [15/08/2023 23.13.55] -> Normalizing Cscores...
INFO:    [15/08/2023 23.13.55] -> Initializing Protein Groups...
INFO:    [15/08/2023 23.14.03] -> Correcting Interferences...
INFO:    [15/08/2023 23.14.09] -> Calculating Global CVs
INFO:    [15/08/2023 23.14.09] -> Calculating Precursor Quantities...
INFO:    [15/08/2023 23.14.09] -> Normalizing Quantification...
INFO:    [15/08/2023 23.14.09] -> Cross-run normalization disabled!
INFO:    [15/08/2023 23.14.09] -> Calculating Global CVs
INFO:    [15/08/2023 23.14.09] -> Calculating Condition CVs
INFO:    [15/08/2023 23.14.10] -> Excluding Library Duplicates...
INFO:    [15/08/2023 23.14.10] -> Calculating Global CVs
INFO:    [15/08/2023 23.14.10] -> Building Protein Groups...
INFO:    [15/08/2023 23.14.17] -> Calculating Run-Wise Protein Group FDR...
INFO:    [15/08/2023 23.14.18] -> Annotating Protein Single Hits...
INFO:    [15/08/2023 23.14.18] -> Calculating Global CVs
INFO:    [15/08/2023 23.14.18] -> Updating Identification Counts...
INFO:    [15/08/2023 23.14.19] -> Resetting existing imputation...
INFO:    [15/08/2023 23.14.19] -> Calculating Protein Quantities...
INFO:    [15/08/2023 23.14.19] -> Calculating Protein Quantities...
INFO:    [15/08/2023 23.14.19] -> Calculating MaxLFQ Protein Quantities...
INFO:    [15/08/2023 23.14.24] -> Collapsing PTM-Locations...
INFO:    [15/08/2023 23.14.24] -> Creating Protein Map...
INFO:    [15/08/2023 23.14.24] -> Compiling Run Summary Information...
INFO:    [15/08/2023 23.14.24] -> Running Post Analysis Processes...
INFO:    [15/08/2023 23.14.29] -> Saving Qc Data...
INFO:    [15/08/2023 23.14.30] -> Generating Output
INFO:    [15/08/2023 23.14.30] -> Generating Experiment Report
INFO:    [15/08/2023 23.14.42] -> SCP_EvoCHIP_HeLa_1Cell_8Th_4xR_Report_BGS Factory Report (Normal).tsv
INFO:    [15/08/2023 23.14.42] -> Generating RT Recalibration Report
INFO:    [15/08/2023 23.14.42] -> 20230809_AST1_EVO5_ZY_Hela_SCP_EvoCHIP_1Cell_40SPD_8Th12ms_01.raw_1_iRTCalibration.tsv
INFO:    [15/08/2023 23.14.42] -> 20230809_AST1_EVO5_ZY_Hela_SCP_EvoCHIP_1Cell_40SPD_8Th12ms_02.raw_2_iRTCalibration.tsv
INFO:    [15/08/2023 23.14.42] -> 20230809_AST1_EVO5_ZY_Hela_SCP_EvoCHIP_1Cell_40SPD_8Th12ms_03.raw_3_iRTCalibration.tsv
INFO:    [15/08/2023 23.14.42] -> 20230809_AST1_EVO5_ZY_Hela_SCP_EvoCHIP_1Cell_40SPD_8Th12ms_04.raw_4_iRTCalibration.tsv
INFO:    [15/08/2023 23.14.42] -> Generating Run Meta Report
INFO:    [15/08/2023 23.14.42] -> 20230809_AST1_EVO5_ZY_Hela_SCP_EvoCHIP_1Cell_40SPD_8Th12ms_01.raw_1_RunOverview.tsv
INFO:    [15/08/2023 23.14.42] -> 20230809_AST1_EVO5_ZY_Hela_SCP_EvoCHIP_1Cell_40SPD_8Th12ms_02.raw_2_RunOverview.tsv
INFO:    [15/08/2023 23.14.42] -> 20230809_AST1_EVO5_ZY_Hela_SCP_EvoCHIP_1Cell_40SPD_8Th12ms_03.raw_3_RunOverview.tsv
INFO:    [15/08/2023 23.14.42] -> 20230809_AST1_EVO5_ZY_Hela_SCP_EvoCHIP_1Cell_40SPD_8Th12ms_04.raw_4_RunOverview.tsv
INFO:    [15/08/2023 23.14.42] -> Generating Post Analysis Reports
INFO:    [15/08/2023 23.14.44] -> SCP_EvoCHIP_HeLa_1Cell_8Th_4xR_AnalyisOverview.txt
INFO:    [15/08/2023 23.14.44] -> ProteinFDR-Histogram.pdf
INFO:    [15/08/2023 23.14.44] -> Candidates.tsv
INFO:    [15/08/2023 23.14.44] -> VolcanoPlot.pdf
INFO:    [15/08/2023 23.14.44] -> Heatmap.png
INFO:    [15/08/2023 23.14.44] -> Generating Normalization Report
INFO:    [15/08/2023 23.14.44] -> Generating Condition Setup Report
INFO:    [15/08/2023 23.14.44] -> SCP_EvoCHIP_HeLa_1Cell_8Th_4xR_ConditionSetup.tsv
INFO:    [15/08/2023 23.14.44] -> Generating Memory Consumption Report
INFO:    [15/08/2023 23.14.44] -> SCP_EvoCHIP_HeLa_1Cell_8Th_4xR_MemoryConsumption.tsv
INFO:    [15/08/2023 23.14.44] -> Generating Experiment Settings Report
INFO:    [15/08/2023 23.14.44] -> SCP_EvoCHIP_HeLa_1Cell_8Th_4xR_ExperimentSetupOverview_ZY_SCP.txt
INFO:    [15/08/2023 23.14.44] -> Writing Summary Information...
INFO:    [15/08/2023 23.14.44] -> Unique precursors: 29,147 of 30,276 | modified peptides: 27,074 of 28,048 | peptides: 26,001 of 26,925 |  protein groups: 3,129 (Qvalue <= 0.01) for run #1 "20230809_AST1_EVO5_ZY_Hela_SCP_EvoCHIP_1Cell_40SPD_8Th12ms_01.raw"
INFO:    [15/08/2023 23.14.44] -> Unique precursors: 28,703 of 30,276 | modified peptides: 26,590 of 28,048 | peptides: 25,564 of 26,925 |  protein groups: 3,082 (Qvalue <= 0.01) for run #2 "20230809_AST1_EVO5_ZY_Hela_SCP_EvoCHIP_1Cell_40SPD_8Th12ms_02.raw"
INFO:    [15/08/2023 23.14.44] -> Unique precursors: 27,761 of 30,276 | modified peptides: 25,926 of 28,048 | peptides: 24,988 of 26,925 |  protein groups: 3,053 (Qvalue <= 0.01) for run #3 "20230809_AST1_EVO5_ZY_Hela_SCP_EvoCHIP_1Cell_40SPD_8Th12ms_03.raw"
INFO:    [15/08/2023 23.14.44] -> Unique precursors: 28,488 of 30,276 | modified peptides: 26,509 of 28,048 | peptides: 25,479 of 26,925 |  protein groups: 3,047 (Qvalue <= 0.01) for run #4 "20230809_AST1_EVO5_ZY_Hela_SCP_EvoCHIP_1Cell_40SPD_8Th12ms_04.raw"
INFO:    [15/08/2023 23.14.44] -> Unique precursors: 30,095 of 30,276 | modified peptides: 27,868 of 28,048 | peptides: 26,745 of 26,925 |  protein groups: 3,159 (Qvalue <= 0.01) for whole experiment "SCP_EvoCHIP_HeLa_1Cell_8Th_4xR"

INFO:    [15/08/2023 23.14.44] -> Saving SNE File...
INFO:    [15/08/2023 23.14.44] -> Storing SNE File: D:/ZY/SCP\20230815_212538_SCP_EvoCHIP_HeLa_1Cell_8Th_4xR\20230815_231444_SCP_EvoCHIP_HeLa_1Cell_8Th_4xR.sne
INFO:    [15/08/2023 23.14.44] -> Initializing Pipeline...
INFO:    [15/08/2023 23.14.44] -> Calculating Qvalues...
INFO:    [15/08/2023 23.14.44] -> Saving...
INFO:    [15/08/2023 23.14.49] -> Current Experiment had 0 Warnings and 0 Errors.
INFO:    [15/08/2023 23.14.49] -> Pipeline executed in 4.34s - Current Experiment had 0 Warnings and 0 Errors.
INFO:    [15/08/2023 23.14.52] -> Generating Output
INFO:    [15/08/2023 23.14.52] -> Generating Spectronaut Log
INFO:    [15/08/2023 23.14.52] -> SCP_EvoCHIP_HeLa_1Cell_8Th_4xR_AnalysisLog.txt
INFO:    [15/08/2023 23.14.52] -> Cleanup...
INFO:    [15/08/2023 23.14.56] -> Current Experiment had 0 Warnings and 0 Errors.
INFO:    [15/08/2023 23.14.56] -> Pipeline executed in 1.1h - Current Experiment had 0 Warnings and 0 Errors.
