# Supplementary material for: Enhanced sensitivity and scalability with a Chip-Tip workflow enables deep single-cell proteomics
Source: Nat Methods. 2025 Jan 16;22(3):499–509. doi: 10.1038/s41592-024-02558-2 (PMC11903336; doi:10.1038/s41592-024-02558-2)
Supplement: Supplementary file 4 — Analysis log files and settings files from Spectronaut and DIA-NN. [file 41592_2024_2558_MOESM4_ESM.zip › SD1/CombinedFiles/SCP_EvoCHIP_HeLa_1Cell_8Th_14xR_AnalysisLog.txt]

INFO:    [16/08/2023 12.11.51] -> Initializing Pipeline...
INFO:    [16/08/2023 12.11.51] -> Preprocessing Run #1 of 14...
INFO:    [16/08/2023 12.11.51] -> Searching DIA with Pulsar...
INFO:    [16/08/2023 12.11.55] -> Initialize Pipeline...
INFO:    [16/08/2023 12.11.55] -> Initialize Pipeline
INFO:    [16/08/2023 12.12.17] -> Initialize Pipeline...
INFO:    [16/08/2023 12.12.17] -> Creating Experiment Environment
INFO:    [16/08/2023 12.12.17] -> SuperRun 1/14: Initializing (20230809_AST1_EVO5_ZY_Hela_SCP_EvoCHIP_1Cell_40SPD_8Th12ms_01.raw)
INFO:    [16/08/2023 12.12.17] -> Run 1/14: Organizing Data from Run
INFO:    [16/08/2023 12.12.17] -> Run 1/14: Creating Calibration Search Space...
INFO:    [16/08/2023 12.12.20] -> Run 1/14: Creating Search Space...
INFO:    [16/08/2023 12.12.20] -> Size of search space [MB]: 0
INFO:    [16/08/2023 12.12.20] -> Number of IMPGs in search space: 0
INFO:    [16/08/2023 12.12.20] -> Run 1/14: MS2 Index Generation
INFO:    [16/08/2023 12.12.23] -> MS2 Index Generation Time: 3.46s
INFO:    [16/08/2023 12.12.23] -> Run 1/14: Method-Specific Pre-Processing...
INFO:    [16/08/2023 12.12.25] -> Initializing...
INFO:    [16/08/2023 12.13.57] -> Finalizing HTRMS File...
INFO:    [16/08/2023 12.17.05] -> Processed in 4.7m
INFO:    [16/08/2023 12.17.09] -> Done
INFO:    [16/08/2023 12.17.09] -> Run 1/14: Process Raw File...
INFO:    [16/08/2023 12.18.09] -> Run 1/14: Preparing Partitions...
INFO:    [16/08/2023 12.18.09] -> Part 1/1 - Run 1/14: Preparing Calibration Searches...
INFO:    [16/08/2023 12.18.12] -> Part 1/1 - Run 1/14: First Pass Calibration Search...
INFO:    [16/08/2023 12.18.22] -> Part 1/1 - Run 1/14: Calibration Search...
INFO:    [16/08/2023 12.19.11] -> The number of PSMs identified during calibration with FDR <= 0.01 is 5901 [48.3s]
INFO:    [16/08/2023 12.20.02] -> Part 1/1 - Run 1/14: Preparing Main Search...
INFO:    [16/08/2023 12.20.04] -> Part 1/1 - Run 1/14: Main Search...
INFO:    [16/08/2023 12.25.27] -> Extracting 132844 MS1 XICs
INFO:    [16/08/2023 12.26.42] -> Run 1/14: Cleaning Up Run..
INFO:    [16/08/2023 12.26.42] -> SuperRun 2/14: Initializing (20230809_AST1_EVO5_ZY_Hela_SCP_EvoCHIP_1Cell_40SPD_8Th12ms_02.raw)
INFO:    [16/08/2023 12.26.42] -> Run 2/14: Organizing Data from Run
INFO:    [16/08/2023 12.26.42] -> Run 2/14: Creating Calibration Search Space...
INFO:    [16/08/2023 12.26.42] -> Run 2/14: Creating Search Space...
INFO:    [16/08/2023 12.26.42] -> Size of search space [MB]: 0
INFO:    [16/08/2023 12.26.42] -> Number of IMPGs in search space: 0
INFO:    [16/08/2023 12.26.42] -> Run 2/14: MS2 Index Generation
INFO:    [16/08/2023 12.26.44] -> MS2 Index Generation Time: 1.93s
INFO:    [16/08/2023 12.26.44] -> Run 2/14: Method-Specific Pre-Processing...
INFO:    [16/08/2023 12.26.45] -> Initializing...
INFO:    [16/08/2023 12.27.39] -> Finalizing HTRMS File...
INFO:    [16/08/2023 12.30.55] -> Processed in 4.2m
INFO:    [16/08/2023 12.30.58] -> Done
INFO:    [16/08/2023 12.30.59] -> Run 2/14: Process Raw File...
INFO:    [16/08/2023 12.31.57] -> Run 2/14: Preparing Partitions...
INFO:    [16/08/2023 12.31.57] -> Part 1/1 - Run 2/14: Preparing Calibration Searches...
INFO:    [16/08/2023 12.31.59] -> Part 1/1 - Run 2/14: First Pass Calibration Search...
INFO:    [16/08/2023 12.32.08] -> Part 1/1 - Run 2/14: Calibration Search...
INFO:    [16/08/2023 12.32.35] -> The number of PSMs identified during calibration with FDR <= 0.01 is 5760 [26.5s]
INFO:    [16/08/2023 12.32.37] -> Part 1/1 - Run 2/14: Preparing Main Search...
INFO:    [16/08/2023 12.32.39] -> Part 1/1 - Run 2/14: Main Search...
INFO:    [16/08/2023 12.39.35] -> Extracting 179442 MS1 XICs
INFO:    [16/08/2023 12.41.05] -> Run 2/14: Cleaning Up Run..
INFO:    [16/08/2023 12.41.05] -> SuperRun 3/14: Initializing (20230809_AST1_EVO5_ZY_Hela_SCP_EvoCHIP_1Cell_40SPD_8Th12ms_03.raw)
INFO:    [16/08/2023 12.41.05] -> Run 3/14: Organizing Data from Run
INFO:    [16/08/2023 12.41.05] -> Run 3/14: Creating Calibration Search Space...
INFO:    [16/08/2023 12.41.05] -> Run 3/14: Creating Search Space...
INFO:    [16/08/2023 12.41.05] -> Size of search space [MB]: 0
INFO:    [16/08/2023 12.41.05] -> Number of IMPGs in search space: 0
INFO:    [16/08/2023 12.41.05] -> Run 3/14: MS2 Index Generation
INFO:    [16/08/2023 12.41.08] -> MS2 Index Generation Time: 2.5s
INFO:    [16/08/2023 12.41.08] -> Run 3/14: Method-Specific Pre-Processing...
INFO:    [16/08/2023 12.41.09] -> Initializing...
INFO:    [16/08/2023 12.42.14] -> Finalizing HTRMS File...
INFO:    [16/08/2023 12.45.34] -> Processed in 4.4m
INFO:    [16/08/2023 12.45.36] -> Done
INFO:    [16/08/2023 12.45.36] -> Run 3/14: Process Raw File...
INFO:    [16/08/2023 12.46.21] -> Run 3/14: Preparing Partitions...
INFO:    [16/08/2023 12.46.21] -> Part 1/1 - Run 3/14: Preparing Calibration Searches...
INFO:    [16/08/2023 12.46.23] -> Part 1/1 - Run 3/14: First Pass Calibration Search...
INFO:    [16/08/2023 12.46.31] -> Part 1/1 - Run 3/14: Calibration Search...
INFO:    [16/08/2023 12.47.02] -> The number of PSMs identified during calibration with FDR <= 0.01 is 5850 [30.6s]
INFO:    [16/08/2023 12.48.02] -> Part 1/1 - Run 3/14: Preparing Main Search...
INFO:    [16/08/2023 12.48.05] -> Part 1/1 - Run 3/14: Main Search...
INFO:    [16/08/2023 12.51.54] -> Extracting 107021 MS1 XICs
INFO:    [16/08/2023 12.52.50] -> Run 3/14: Cleaning Up Run..
INFO:    [16/08/2023 12.52.50] -> SuperRun 4/14: Initializing (20230809_AST1_EVO5_ZY_Hela_SCP_EvoCHIP_1Cell_40SPD_8Th12ms_04.raw)
INFO:    [16/08/2023 12.52.50] -> Run 4/14: Organizing Data from Run
INFO:    [16/08/2023 12.52.50] -> Run 4/14: Creating Calibration Search Space...
INFO:    [16/08/2023 12.52.50] -> Run 4/14: Creating Search Space...
INFO:    [16/08/2023 12.52.50] -> Size of search space [MB]: 0
INFO:    [16/08/2023 12.52.50] -> Number of IMPGs in search space: 0
INFO:    [16/08/2023 12.52.50] -> Run 4/14: MS2 Index Generation
INFO:    [16/08/2023 12.52.52] -> MS2 Index Generation Time: 2.16s
INFO:    [16/08/2023 12.52.52] -> Run 4/14: Method-Specific Pre-Processing...
INFO:    [16/08/2023 12.52.53] -> Initializing...
INFO:    [16/08/2023 12.53.57] -> Finalizing HTRMS File...
INFO:    [16/08/2023 12.57.04] -> Processed in 4.2m
INFO:    [16/08/2023 12.57.07] -> Done
INFO:    [16/08/2023 12.57.07] -> Run 4/14: Process Raw File...
INFO:    [16/08/2023 12.57.52] -> Run 4/14: Preparing Partitions...
INFO:    [16/08/2023 12.57.52] -> Part 1/1 - Run 4/14: Preparing Calibration Searches...
INFO:    [16/08/2023 12.57.54] -> Part 1/1 - Run 4/14: First Pass Calibration Search...
INFO:    [16/08/2023 12.58.02] -> Part 1/1 - Run 4/14: Calibration Search...
INFO:    [16/08/2023 12.58.14] -> The number of PSMs identified during calibration with FDR <= 0.01 is 3006 [13s]
INFO:    [16/08/2023 12.58.18] -> Part 1/1 - Run 4/14: Preparing Main Search...
INFO:    [16/08/2023 12.58.21] -> Part 1/1 - Run 4/14: Main Search...
INFO:    [16/08/2023 13.02.19] -> Extracting 166242 MS1 XICs
INFO:    [16/08/2023 13.03.41] -> Run 4/14: Cleaning Up Run..
INFO:    [16/08/2023 13.03.41] -> SuperRun 5/14: Initializing (20230809_AST1_EVO5_ZY_Hela_SCP_EvoCHIP_1Cell_40SPD_8Th12ms_05.raw)
INFO:    [16/08/2023 13.03.41] -> Run 5/14: Organizing Data from Run
INFO:    [16/08/2023 13.03.41] -> Run 5/14: Creating Calibration Search Space...
INFO:    [16/08/2023 13.03.41] -> Run 5/14: Creating Search Space...
INFO:    [16/08/2023 13.03.41] -> Size of search space [MB]: 0
INFO:    [16/08/2023 13.03.41] -> Number of IMPGs in search space: 0
INFO:    [16/08/2023 13.03.41] -> Run 5/14: MS2 Index Generation
INFO:    [16/08/2023 13.03.44] -> MS2 Index Generation Time: 2.16s
INFO:    [16/08/2023 13.03.44] -> Run 5/14: Method-Specific Pre-Processing...
INFO:    [16/08/2023 13.03.45] -> Initializing...
INFO:    [16/08/2023 13.04.47] -> Finalizing HTRMS File...
INFO:    [16/08/2023 13.08.05] -> Processed in 4.3m
INFO:    [16/08/2023 13.08.08] -> Done
INFO:    [16/08/2023 13.08.08] -> Run 5/14: Process Raw File...
INFO:    [16/08/2023 13.09.00] -> Run 5/14: Preparing Partitions...
INFO:    [16/08/2023 13.09.00] -> Part 1/1 - Run 5/14: Preparing Calibration Searches...
INFO:    [16/08/2023 13.09.02] -> Part 1/1 - Run 5/14: First Pass Calibration Search...
INFO:    [16/08/2023 13.09.12] -> Part 1/1 - Run 5/14: Calibration Search...
INFO:    [16/08/2023 13.09.26] -> The number of PSMs identified during calibration with FDR <= 0.01 is 4338 [13.6s]
INFO:    [16/08/2023 13.09.29] -> Part 1/1 - Run 5/14: Preparing Main Search...
INFO:    [16/08/2023 13.09.32] -> Part 1/1 - Run 5/14: Main Search...
INFO:    [16/08/2023 13.14.07] -> Extracting 227093 MS1 XICs
INFO:    [16/08/2023 13.15.55] -> Run 5/14: Cleaning Up Run..
INFO:    [16/08/2023 13.15.55] -> SuperRun 6/14: Initializing (20230809_AST1_EVO5_ZY_Hela_SCP_EvoCHIP_1Cell_40SPD_8Th12ms_06.raw)
INFO:    [16/08/2023 13.15.55] -> Run 6/14: Organizing Data from Run
INFO:    [16/08/2023 13.15.55] -> Run 6/14: Creating Calibration Search Space...
INFO:    [16/08/2023 13.15.55] -> Run 6/14: Creating Search Space...
INFO:    [16/08/2023 13.15.55] -> Size of search space [MB]: 0
INFO:    [16/08/2023 13.15.55] -> Number of IMPGs in search space: 0
INFO:    [16/08/2023 13.15.55] -> Run 6/14: MS2 Index Generation
INFO:    [16/08/2023 13.15.57] -> MS2 Index Generation Time: 2.22s
INFO:    [16/08/2023 13.15.57] -> Run 6/14: Method-Specific Pre-Processing...
INFO:    [16/08/2023 13.15.59] -> Initializing...
INFO:    [16/08/2023 13.17.04] -> Finalizing HTRMS File...
INFO:    [16/08/2023 13.20.16] -> Processed in 4.3m
INFO:    [16/08/2023 13.20.21] -> Done
INFO:    [16/08/2023 13.20.21] -> Run 6/14: Process Raw File...
INFO:    [16/08/2023 13.21.29] -> Run 6/14: Preparing Partitions...
INFO:    [16/08/2023 13.21.29] -> Part 1/1 - Run 6/14: Preparing Calibration Searches...
INFO:    [16/08/2023 13.21.32] -> Part 1/1 - Run 6/14: First Pass Calibration Search...
INFO:    [16/08/2023 13.21.43] -> Part 1/1 - Run 6/14: Calibration Search...
INFO:    [16/08/2023 13.22.20] -> The number of PSMs identified during calibration with FDR <= 0.01 is 7465 [36.6s]
INFO:    [16/08/2023 13.22.24] -> Part 1/1 - Run 6/14: Preparing Main Search...
INFO:    [16/08/2023 13.22.26] -> Part 1/1 - Run 6/14: Main Search...
INFO:    [16/08/2023 13.28.33] -> Extracting 143483 MS1 XICs
INFO:    [16/08/2023 13.29.41] -> Run 6/14: Cleaning Up Run..
INFO:    [16/08/2023 13.29.42] -> SuperRun 7/14: Initializing (20230809_AST1_EVO5_ZY_Hela_SCP_EvoCHIP_1Cell_40SPD_8Th12ms_07.raw)
INFO:    [16/08/2023 13.29.42] -> Run 7/14: Organizing Data from Run
INFO:    [16/08/2023 13.29.42] -> Run 7/14: Creating Calibration Search Space...
INFO:    [16/08/2023 13.29.42] -> Run 7/14: Creating Search Space...
INFO:    [16/08/2023 13.29.42] -> Size of search space [MB]: 0
INFO:    [16/08/2023 13.29.42] -> Number of IMPGs in search space: 0
INFO:    [16/08/2023 13.29.42] -> Run 7/14: MS2 Index Generation
INFO:    [16/08/2023 13.29.44] -> MS2 Index Generation Time: 2.1s
INFO:    [16/08/2023 13.29.44] -> Run 7/14: Method-Specific Pre-Processing...
INFO:    [16/08/2023 13.29.45] -> Initializing...
INFO:    [16/08/2023 13.30.48] -> Finalizing HTRMS File...
INFO:    [16/08/2023 13.34.11] -> Processed in 4.4m
INFO:    [16/08/2023 13.34.15] -> Done
INFO:    [16/08/2023 13.34.15] -> Run 7/14: Process Raw File...
INFO:    [16/08/2023 13.35.24] -> Run 7/14: Preparing Partitions...
INFO:    [16/08/2023 13.35.24] -> Part 1/1 - Run 7/14: Preparing Calibration Searches...
INFO:    [16/08/2023 13.35.26] -> Part 1/1 - Run 7/14: First Pass Calibration Search...
INFO:    [16/08/2023 13.35.34] -> Part 1/1 - Run 7/14: Calibration Search...
INFO:    [16/08/2023 13.36.02] -> The number of PSMs identified during calibration with FDR <= 0.01 is 7133 [27.9s]
INFO:    [16/08/2023 13.36.04] -> Part 1/1 - Run 7/14: Preparing Main Search...
INFO:    [16/08/2023 13.36.06] -> Part 1/1 - Run 7/14: Main Search...
INFO:    [16/08/2023 13.43.11] -> Extracting 206117 MS1 XICs
INFO:    [16/08/2023 13.44.46] -> Run 7/14: Cleaning Up Run..
INFO:    [16/08/2023 13.44.46] -> SuperRun 8/14: Initializing (20230809_AST1_EVO5_ZY_Hela_SCP_EvoCHIP_1Cell_40SPD_8Th12ms_08.raw)
INFO:    [16/08/2023 13.44.46] -> Run 8/14: Organizing Data from Run
INFO:    [16/08/2023 13.44.46] -> Run 8/14: Creating Calibration Search Space...
INFO:    [16/08/2023 13.44.46] -> Run 8/14: Creating Search Space...
INFO:    [16/08/2023 13.44.46] -> Size of search space [MB]: 0
INFO:    [16/08/2023 13.44.46] -> Number of IMPGs in search space: 0
INFO:    [16/08/2023 13.44.46] -> Run 8/14: MS2 Index Generation
INFO:    [16/08/2023 13.44.48] -> MS2 Index Generation Time: 2.43s
INFO:    [16/08/2023 13.44.48] -> Run 8/14: Method-Specific Pre-Processing...
INFO:    [16/08/2023 13.44.50] -> Initializing...
INFO:    [16/08/2023 13.46.01] -> Finalizing HTRMS File...
INFO:    [16/08/2023 13.49.26] -> Processed in 4.6m
INFO:    [16/08/2023 13.49.30] -> Done
INFO:    [16/08/2023 13.49.30] -> Run 8/14: Process Raw File...
INFO:    [16/08/2023 13.50.17] -> Run 8/14: Preparing Partitions...
INFO:    [16/08/2023 13.50.17] -> Part 1/1 - Run 8/14: Preparing Calibration Searches...
INFO:    [16/08/2023 13.50.20] -> Part 1/1 - Run 8/14: First Pass Calibration Search...
INFO:    [16/08/2023 13.50.38] -> Part 1/1 - Run 8/14: Calibration Search...
INFO:    [16/08/2023 13.50.57] -> The number of PSMs identified during calibration with FDR <= 0.01 is 4396 [19.1s]
INFO:    [16/08/2023 13.51.02] -> Part 1/1 - Run 8/14: Preparing Main Search...
INFO:    [16/08/2023 13.51.04] -> Part 1/1 - Run 8/14: Main Search...
INFO:    [16/08/2023 13.57.43] -> Extracting 270717 MS1 XICs
INFO:    [16/08/2023 13.59.42] -> Run 8/14: Cleaning Up Run..
INFO:    [16/08/2023 13.59.42] -> SuperRun 9/14: Initializing (20230809_AST1_EVO5_ZY_Hela_SCP_EvoCHIP_1Cell_40SPD_8Th12ms_09.raw)
INFO:    [16/08/2023 13.59.42] -> Run 9/14: Organizing Data from Run
INFO:    [16/08/2023 13.59.42] -> Run 9/14: Creating Calibration Search Space...
INFO:    [16/08/2023 13.59.42] -> Run 9/14: Creating Search Space...
INFO:    [16/08/2023 13.59.42] -> Size of search space [MB]: 0
INFO:    [16/08/2023 13.59.42] -> Number of IMPGs in search space: 0
INFO:    [16/08/2023 13.59.42] -> Run 9/14: MS2 Index Generation
INFO:    [16/08/2023 13.59.44] -> MS2 Index Generation Time: 2.23s
INFO:    [16/08/2023 13.59.44] -> Run 9/14: Method-Specific Pre-Processing...
INFO:    [16/08/2023 13.59.46] -> Initializing...
INFO:    [16/08/2023 14.01.00] -> Finalizing HTRMS File...
INFO:    [16/08/2023 14.04.00] -> Processed in 4.2m
INFO:    [16/08/2023 14.04.03] -> Done
INFO:    [16/08/2023 14.04.03] -> Run 9/14: Process Raw File...
INFO:    [16/08/2023 14.04.49] -> Run 9/14: Preparing Partitions...
INFO:    [16/08/2023 14.04.49] -> Part 1/1 - Run 9/14: Preparing Calibration Searches...
INFO:    [16/08/2023 14.04.52] -> Part 1/1 - Run 9/14: First Pass Calibration Search...
INFO:    [16/08/2023 14.05.00] -> Part 1/1 - Run 9/14: Calibration Search...
INFO:    [16/08/2023 14.05.20] -> The number of PSMs identified during calibration with FDR <= 0.01 is 3719 [19.3s]
INFO:    [16/08/2023 14.05.24] -> Part 1/1 - Run 9/14: Preparing Main Search...
INFO:    [16/08/2023 14.05.26] -> Part 1/1 - Run 9/14: Main Search...
INFO:    [16/08/2023 14.10.28] -> Extracting 198683 MS1 XICs
INFO:    [16/08/2023 14.12.01] -> Run 9/14: Cleaning Up Run..
INFO:    [16/08/2023 14.12.01] -> SuperRun 10/14: Initializing (20230809_AST1_EVO5_ZY_Hela_SCP_EvoCHIP_1Cell_40SPD_8Th12ms_10.raw)
INFO:    [16/08/2023 14.12.01] -> Run 10/14: Organizing Data from Run
INFO:    [16/08/2023 14.12.01] -> Run 10/14: Creating Calibration Search Space...
INFO:    [16/08/2023 14.12.01] -> Run 10/14: Creating Search Space...
INFO:    [16/08/2023 14.12.01] -> Size of search space [MB]: 0
INFO:    [16/08/2023 14.12.01] -> Number of IMPGs in search space: 0
INFO:    [16/08/2023 14.12.01] -> Run 10/14: MS2 Index Generation
INFO:    [16/08/2023 14.12.04] -> MS2 Index Generation Time: 2.27s
INFO:    [16/08/2023 14.12.04] -> Run 10/14: Method-Specific Pre-Processing...
INFO:    [16/08/2023 14.12.05] -> Initializing...
INFO:    [16/08/2023 14.13.11] -> Finalizing HTRMS File...
INFO:    [16/08/2023 14.16.23] -> Processed in 4.3m
INFO:    [16/08/2023 14.16.25] -> Done
INFO:    [16/08/2023 14.16.25] -> Run 10/14: Process Raw File...
INFO:    [16/08/2023 14.17.07] -> Run 10/14: Preparing Partitions...
INFO:    [16/08/2023 14.17.07] -> Part 1/1 - Run 10/14: Preparing Calibration Searches...
INFO:    [16/08/2023 14.17.09] -> Part 1/1 - Run 10/14: First Pass Calibration Search...
INFO:    [16/08/2023 14.17.18] -> Part 1/1 - Run 10/14: Calibration Search...
INFO:    [16/08/2023 14.17.45] -> The number of PSMs identified during calibration with FDR <= 0.01 is 2255 [27.5s]
INFO:    [16/08/2023 14.17.50] -> Part 1/1 - Run 10/14: Preparing Main Search...
INFO:    [16/08/2023 14.17.53] -> Part 1/1 - Run 10/14: Main Search...
INFO:    [16/08/2023 14.20.26] -> Extracting 105941 MS1 XICs
INFO:    [16/08/2023 14.21.26] -> Run 10/14: Cleaning Up Run..
INFO:    [16/08/2023 14.21.26] -> SuperRun 11/14: Initializing (20230809_AST1_EVO5_ZY_Hela_SCP_EvoCHIP_1Cell_40SPD_8Th12ms_11.raw)
INFO:    [16/08/2023 14.21.26] -> Run 11/14: Organizing Data from Run
INFO:    [16/08/2023 14.21.26] -> Run 11/14: Creating Calibration Search Space...
INFO:    [16/08/2023 14.21.26] -> Run 11/14: Creating Search Space...
INFO:    [16/08/2023 14.21.26] -> Size of search space [MB]: 0
INFO:    [16/08/2023 14.21.26] -> Number of IMPGs in search space: 0
INFO:    [16/08/2023 14.21.26] -> Run 11/14: MS2 Index Generation
INFO:    [16/08/2023 14.21.29] -> MS2 Index Generation Time: 2.09s
INFO:    [16/08/2023 14.21.29] -> Run 11/14: Method-Specific Pre-Processing...
INFO:    [16/08/2023 14.21.30] -> Initializing...
INFO:    [16/08/2023 14.22.32] -> Finalizing HTRMS File...
INFO:    [16/08/2023 14.25.30] -> Processed in 4m
INFO:    [16/08/2023 14.25.33] -> Done
INFO:    [16/08/2023 14.25.33] -> Run 11/14: Process Raw File...
INFO:    [16/08/2023 14.26.29] -> Run 11/14: Preparing Partitions...
INFO:    [16/08/2023 14.26.29] -> Part 1/1 - Run 11/14: Preparing Calibration Searches...
INFO:    [16/08/2023 14.26.31] -> Part 1/1 - Run 11/14: First Pass Calibration Search...
INFO:    [16/08/2023 14.26.40] -> Part 1/1 - Run 11/14: Calibration Search...
INFO:    [16/08/2023 14.27.11] -> The number of PSMs identified during calibration with FDR <= 0.01 is 5047 [30.9s]
INFO:    [16/08/2023 14.28.03] -> Part 1/1 - Run 11/14: Preparing Main Search...
INFO:    [16/08/2023 14.28.06] -> Part 1/1 - Run 11/14: Main Search...
INFO:    [16/08/2023 14.32.00] -> Extracting 107445 MS1 XICs
INFO:    [16/08/2023 14.33.05] -> Run 11/14: Cleaning Up Run..
INFO:    [16/08/2023 14.33.05] -> SuperRun 12/14: Initializing (20230809_AST1_EVO5_ZY_Hela_SCP_EvoCHIP_1Cell_40SPD_8Th12ms_12.raw)
INFO:    [16/08/2023 14.33.05] -> Run 12/14: Organizing Data from Run
INFO:    [16/08/2023 14.33.05] -> Run 12/14: Creating Calibration Search Space...
INFO:    [16/08/2023 14.33.05] -> Run 12/14: Creating Search Space...
INFO:    [16/08/2023 14.33.05] -> Size of search space [MB]: 0
INFO:    [16/08/2023 14.33.05] -> Number of IMPGs in search space: 0
INFO:    [16/08/2023 14.33.05] -> Run 12/14: MS2 Index Generation
INFO:    [16/08/2023 14.33.07] -> MS2 Index Generation Time: 2.34s
INFO:    [16/08/2023 14.33.07] -> Run 12/14: Method-Specific Pre-Processing...
INFO:    [16/08/2023 14.33.09] -> Initializing...
INFO:    [16/08/2023 14.34.11] -> Finalizing HTRMS File...
INFO:    [16/08/2023 14.37.02] -> Processed in 3.9m
INFO:    [16/08/2023 14.37.05] -> Done
INFO:    [16/08/2023 14.37.05] -> Run 12/14: Process Raw File...
INFO:    [16/08/2023 14.38.03] -> Run 12/14: Preparing Partitions...
INFO:    [16/08/2023 14.38.03] -> Part 1/1 - Run 12/14: Preparing Calibration Searches...
INFO:    [16/08/2023 14.38.05] -> Part 1/1 - Run 12/14: First Pass Calibration Search...
INFO:    [16/08/2023 14.38.15] -> Part 1/1 - Run 12/14: Calibration Search...
INFO:    [16/08/2023 14.38.35] -> The number of PSMs identified during calibration with FDR <= 0.01 is 4163 [19.7s]
INFO:    [16/08/2023 14.38.39] -> Part 1/1 - Run 12/14: Preparing Main Search...
INFO:    [16/08/2023 14.38.41] -> Part 1/1 - Run 12/14: Main Search...
INFO:    [16/08/2023 14.43.25] -> Extracting 207336 MS1 XICs
INFO:    [16/08/2023 14.45.04] -> Run 12/14: Cleaning Up Run..
INFO:    [16/08/2023 14.45.04] -> SuperRun 13/14: Initializing (20230809_AST1_EVO5_ZY_Hela_SCP_EvoCHIP_1Cell_40SPD_8Th12ms_13.raw)
INFO:    [16/08/2023 14.45.04] -> Run 13/14: Organizing Data from Run
INFO:    [16/08/2023 14.45.04] -> Run 13/14: Creating Calibration Search Space...
INFO:    [16/08/2023 14.45.04] -> Run 13/14: Creating Search Space...
INFO:    [16/08/2023 14.45.04] -> Size of search space [MB]: 0
INFO:    [16/08/2023 14.45.04] -> Number of IMPGs in search space: 0
INFO:    [16/08/2023 14.45.04] -> Run 13/14: MS2 Index Generation
INFO:    [16/08/2023 14.45.06] -> MS2 Index Generation Time: 2.25s
INFO:    [16/08/2023 14.45.06] -> Run 13/14: Method-Specific Pre-Processing...
INFO:    [16/08/2023 14.45.07] -> Initializing...
INFO:    [16/08/2023 14.49.42] -> Finalizing HTRMS File...
INFO:    [16/08/2023 14.52.30] -> Processed in 7.4m
INFO:    [16/08/2023 14.52.33] -> Done
INFO:    [16/08/2023 14.52.33] -> Run 13/14: Process Raw File...
INFO:    [16/08/2023 14.53.35] -> Run 13/14: Preparing Partitions...
INFO:    [16/08/2023 14.53.35] -> Part 1/1 - Run 13/14: Preparing Calibration Searches...
INFO:    [16/08/2023 14.53.38] -> Part 1/1 - Run 13/14: First Pass Calibration Search...
INFO:    [16/08/2023 14.53.48] -> Part 1/1 - Run 13/14: Calibration Search...
INFO:    [16/08/2023 14.54.14] -> The number of PSMs identified during calibration with FDR <= 0.01 is 4563 [25.2s]
INFO:    [16/08/2023 14.54.17] -> Part 1/1 - Run 13/14: Preparing Main Search...
INFO:    [16/08/2023 14.54.20] -> Part 1/1 - Run 13/14: Main Search...
INFO:    [16/08/2023 15.00.06] -> Extracting 171972 MS1 XICs
INFO:    [16/08/2023 15.01.28] -> Run 13/14: Cleaning Up Run..
INFO:    [16/08/2023 15.01.28] -> SuperRun 14/14: Initializing (20230809_AST1_EVO5_ZY_Hela_SCP_EvoCHIP_1Cell_40SPD_8Th12ms_14.raw)
INFO:    [16/08/2023 15.01.28] -> Run 14/14: Organizing Data from Run
INFO:    [16/08/2023 15.01.28] -> Run 14/14: Creating Calibration Search Space...
INFO:    [16/08/2023 15.01.28] -> Run 14/14: Creating Search Space...
INFO:    [16/08/2023 15.01.28] -> Size of search space [MB]: 0
INFO:    [16/08/2023 15.01.28] -> Number of IMPGs in search space: 0
INFO:    [16/08/2023 15.01.28] -> Run 14/14: MS2 Index Generation
INFO:    [16/08/2023 15.01.30] -> MS2 Index Generation Time: 2.09s
INFO:    [16/08/2023 15.01.30] -> Run 14/14: Method-Specific Pre-Processing...
INFO:    [16/08/2023 15.01.31] -> Initializing...
INFO:    [16/08/2023 15.05.44] -> Finalizing HTRMS File...
INFO:    [16/08/2023 15.08.50] -> Processed in 7.3m
INFO:    [16/08/2023 15.08.53] -> Done
INFO:    [16/08/2023 15.08.53] -> Run 14/14: Process Raw File...
INFO:    [16/08/2023 15.09.46] -> Run 14/14: Preparing Partitions...
INFO:    [16/08/2023 15.09.46] -> Part 1/1 - Run 14/14: Preparing Calibration Searches...
INFO:    [16/08/2023 15.09.48] -> Part 1/1 - Run 14/14: First Pass Calibration Search...
INFO:    [16/08/2023 15.09.58] -> Part 1/1 - Run 14/14: Calibration Search...
INFO:    [16/08/2023 15.10.14] -> The number of PSMs identified during calibration with FDR <= 0.01 is 3305 [15.8s]
INFO:    [16/08/2023 15.10.18] -> Part 1/1 - Run 14/14: Preparing Main Search...
INFO:    [16/08/2023 15.10.21] -> Part 1/1 - Run 14/14: Main Search...
INFO:    [16/08/2023 15.14.56] -> Extracting 201281 MS1 XICs
INFO:    [16/08/2023 15.16.32] -> Run 14/14: Cleaning Up Run..
INFO:    [16/08/2023 15.16.42] -> Remove Aborted Runs (if any) from the Experiment...
INFO:    [16/08/2023 15.16.43] -> Score Post-Processing
INFO:    [16/08/2023 15.22.58] -> Score Post-Processing: 6.25m
INFO:    [16/08/2023 15.22.58] -> PSM FDR...
INFO:    [16/08/2023 15.24.12] -> PSM FDR: 1.25m
INFO:    [16/08/2023 15.24.12] -> Converting to non-redundant data structure...
INFO:    [16/08/2023 15.24.39] -> Performing Peptide FDR...
INFO:    [16/08/2023 15.24.45] -> Performing Protein Inference...
INFO:    [16/08/2023 15.24.46] -> Performing Protein FDR...
INFO:    [16/08/2023 15.24.48] -> Calculating Result Values at Run and Experiment Level...
INFO:    [16/08/2023 15.25.01] -> Pulsar identified 415402 PSMs, 16921 stripped sequences, 19344 peptide precursors, 2364 protein groups.
INFO:    [16/08/2023 15.25.01] -> Selecting Data For Quantification...
INFO:    [16/08/2023 15.25.01] -> Calculating Quantities...
INFO:    [16/08/2023 15.25.14] -> Calculating Protein Group Quantities using MaxLFQ Algorithm...
INFO:    [16/08/2023 15.25.16] -> Collapsing PTM-Locations...
INFO:    [16/08/2023 15.25.16] -> Summarizing Fractions...
INFO:    [16/08/2023 15.25.17] -> Identifying Calibration Peptides...
INFO:    [16/08/2023 15.25.18] -> iRT Calibration...
INFO:    [16/08/2023 15.25.32] -> Performing directDIA+ search...
INFO:    [16/08/2023 15.27.31] -> Generating directDIA+ search space
INFO:    [16/08/2023 15.33.50] -> directDIA+ search: 20230809_AST1_EVO5_ZY_Hela_SCP_EvoCHIP_1Cell_40SPD_8Th12ms_01.raw
INFO:    [16/08/2023 15.37.07] -> directDIA+ search: 20230809_AST1_EVO5_ZY_Hela_SCP_EvoCHIP_1Cell_40SPD_8Th12ms_02.raw
INFO:    [16/08/2023 15.40.10] -> directDIA+ search: 20230809_AST1_EVO5_ZY_Hela_SCP_EvoCHIP_1Cell_40SPD_8Th12ms_03.raw
INFO:    [16/08/2023 15.43.05] -> directDIA+ search: 20230809_AST1_EVO5_ZY_Hela_SCP_EvoCHIP_1Cell_40SPD_8Th12ms_04.raw
INFO:    [16/08/2023 15.46.06] -> directDIA+ search: 20230809_AST1_EVO5_ZY_Hela_SCP_EvoCHIP_1Cell_40SPD_8Th12ms_05.raw
INFO:    [16/08/2023 15.49.09] -> directDIA+ search: 20230809_AST1_EVO5_ZY_Hela_SCP_EvoCHIP_1Cell_40SPD_8Th12ms_06.raw
INFO:    [16/08/2023 15.52.52] -> directDIA+ search: 20230809_AST1_EVO5_ZY_Hela_SCP_EvoCHIP_1Cell_40SPD_8Th12ms_07.raw
INFO:    [16/08/2023 15.56.12] -> directDIA+ search: 20230809_AST1_EVO5_ZY_Hela_SCP_EvoCHIP_1Cell_40SPD_8Th12ms_08.raw
INFO:    [16/08/2023 15.59.44] -> directDIA+ search: 20230809_AST1_EVO5_ZY_Hela_SCP_EvoCHIP_1Cell_40SPD_8Th12ms_09.raw
INFO:    [16/08/2023 16.02.42] -> directDIA+ search: 20230809_AST1_EVO5_ZY_Hela_SCP_EvoCHIP_1Cell_40SPD_8Th12ms_10.raw
INFO:    [16/08/2023 16.06.20] -> directDIA+ search: 20230809_AST1_EVO5_ZY_Hela_SCP_EvoCHIP_1Cell_40SPD_8Th12ms_11.raw
INFO:    [16/08/2023 16.09.32] -> directDIA+ search: 20230809_AST1_EVO5_ZY_Hela_SCP_EvoCHIP_1Cell_40SPD_8Th12ms_12.raw
INFO:    [16/08/2023 16.13.41] -> directDIA+ search: 20230809_AST1_EVO5_ZY_Hela_SCP_EvoCHIP_1Cell_40SPD_8Th12ms_13.raw
INFO:    [16/08/2023 16.16.43] -> directDIA+ search: 20230809_AST1_EVO5_ZY_Hela_SCP_EvoCHIP_1Cell_40SPD_8Th12ms_14.raw
INFO:    [16/08/2023 16.20.00] -> Performing  directDIA+  Post Processing...
INFO:    [16/08/2023 16.20.08] -> Writing experiment store..
INFO:    [16/08/2023 16.20.40] -> Assigning iRT Source...
INFO:    [16/08/2023 16.20.40] -> Calculating iRT...
INFO:    [16/08/2023 16.20.40] -> Summarizing Identifications
INFO:    [16/08/2023 16.22.27] -> Identifiying Significant Precursors...
INFO:    [16/08/2023 16.22.47] -> Predicting Ion Mobility
INFO:    [16/08/2023 16.23.13] -> Calculating Median iRT
INFO:    [16/08/2023 16.23.14] -> Building BGS Protein Grouping...
INFO:    [16/08/2023 16.23.15] -> Digesting Fasta...
INFO:    [16/08/2023 16.23.15] -> Annotating Proteins...
INFO:    [16/08/2023 16.23.16] -> Grouping Proteins...
INFO:    [16/08/2023 16.23.17] -> Calculating Run Summary Statistics...
INFO:    [16/08/2023 16.23.45] -> Building Consensus Fragment Spectra...
INFO:    [16/08/2023 16.24.34] -> Selecting best fragment ions
INFO:    [16/08/2023 16.26.49] -> Cleaning Up Experiment...
INFO:    [16/08/2023 16.26.51] -> Initializing Experiment...
INFO:    [16/08/2023 16.26.51] -> Loading Spectral Libraries...
INFO:    [16/08/2023 16.27.23] -> Initialize Scoring...
INFO:    [16/08/2023 16.27.23] -> Generating Scan Map...
INFO:    [16/08/2023 16.27.23] -> Initializing Workpackages...
INFO:    [16/08/2023 16.27.23] -> Performing Basic Calibration...
INFO:    [16/08/2023 16.27.25] -> Calibration successful
INFO:    [16/08/2023 16.27.25] -> Identifying Calibration Peptides...
INFO:    [16/08/2023 16.27.25] -> Calibration successful
INFO:    [16/08/2023 16.27.25] -> Correcting Gradient Fine Structure...
INFO:    [16/08/2023 16.27.29] -> Initializing Pipeline...
INFO:    [16/08/2023 16.27.29] -> Preprocessing Run #1 of 14...
INFO:    [16/08/2023 16.27.29] -> Initialize Scoring...
INFO:    [16/08/2023 16.27.29] -> Extracting Ion Currents...
INFO:    [16/08/2023 16.27.46] -> Machine Learning...
INFO:    [16/08/2023 16.27.48] -> Pipeline executed in 19.4s - Current Experiment had 0 Warnings and 0 Errors.
INFO:    [16/08/2023 16.27.50] -> Calibration successful
INFO:    [16/08/2023 16.27.54] -> Initializing Pipeline...
INFO:    [16/08/2023 16.27.54] -> Preprocessing Run #1 of 14...
INFO:    [16/08/2023 16.27.54] -> Initialize Scoring...
INFO:    [16/08/2023 16.27.54] -> Extracting Ion Currents...
INFO:    [16/08/2023 16.28.08] -> Machine Learning...
INFO:    [16/08/2023 16.28.12] -> Pipeline executed in 17.62s - Current Experiment had 0 Warnings and 0 Errors.
INFO:    [16/08/2023 16.28.16] -> Calibration successful
INFO:    [16/08/2023 16.28.16] -> Initialize Scoring...
INFO:    [16/08/2023 16.28.16] -> Preprocessing Run #2 of 14...
INFO:    [16/08/2023 16.28.16] -> Searching DIA with Pulsar...
INFO:    [16/08/2023 16.28.16] -> Initializing Experiment...
INFO:    [16/08/2023 16.28.16] -> Loading Spectral Libraries...
INFO:    [16/08/2023 16.28.16] -> Initialize Scoring...
INFO:    [16/08/2023 16.28.16] -> Generating Scan Map...
INFO:    [16/08/2023 16.28.16] -> Initializing Workpackages...
INFO:    [16/08/2023 16.28.16] -> Performing Basic Calibration...
INFO:    [16/08/2023 16.28.17] -> Calibration successful
INFO:    [16/08/2023 16.28.17] -> Identifying Calibration Peptides...
INFO:    [16/08/2023 16.28.17] -> Calibration successful
INFO:    [16/08/2023 16.28.17] -> Correcting Gradient Fine Structure...
INFO:    [16/08/2023 16.28.20] -> Initializing Pipeline...
INFO:    [16/08/2023 16.28.20] -> Preprocessing Run #2 of 14...
INFO:    [16/08/2023 16.28.20] -> Initialize Scoring...
INFO:    [16/08/2023 16.28.20] -> Extracting Ion Currents...
INFO:    [16/08/2023 16.28.41] -> Machine Learning...
INFO:    [16/08/2023 16.28.43] -> Pipeline executed in 22.25s - Current Experiment had 0 Warnings and 0 Errors.
INFO:    [16/08/2023 16.28.44] -> Calibration successful
INFO:    [16/08/2023 16.28.47] -> Initializing Pipeline...
INFO:    [16/08/2023 16.28.47] -> Preprocessing Run #2 of 14...
INFO:    [16/08/2023 16.28.47] -> Initialize Scoring...
INFO:    [16/08/2023 16.28.47] -> Extracting Ion Currents...
INFO:    [16/08/2023 16.28.59] -> Machine Learning...
INFO:    [16/08/2023 16.29.02] -> Pipeline executed in 15.58s - Current Experiment had 0 Warnings and 0 Errors.
INFO:    [16/08/2023 16.29.06] -> Calibration successful
INFO:    [16/08/2023 16.29.06] -> Initialize Scoring...
INFO:    [16/08/2023 16.29.06] -> Preprocessing Run #3 of 14...
INFO:    [16/08/2023 16.29.06] -> Searching DIA with Pulsar...
INFO:    [16/08/2023 16.29.06] -> Initializing Experiment...
INFO:    [16/08/2023 16.29.06] -> Loading Spectral Libraries...
INFO:    [16/08/2023 16.29.07] -> Initialize Scoring...
INFO:    [16/08/2023 16.29.07] -> Generating Scan Map...
INFO:    [16/08/2023 16.29.07] -> Initializing Workpackages...
INFO:    [16/08/2023 16.29.07] -> Performing Basic Calibration...
INFO:    [16/08/2023 16.29.08] -> Calibration successful
INFO:    [16/08/2023 16.29.08] -> Identifying Calibration Peptides...
INFO:    [16/08/2023 16.29.08] -> Calibration successful
INFO:    [16/08/2023 16.29.08] -> Correcting Gradient Fine Structure...
INFO:    [16/08/2023 16.29.12] -> Initializing Pipeline...
INFO:    [16/08/2023 16.29.12] -> Preprocessing Run #3 of 14...
INFO:    [16/08/2023 16.29.12] -> Initialize Scoring...
INFO:    [16/08/2023 16.29.12] -> Extracting Ion Currents...
INFO:    [16/08/2023 16.29.27] -> Machine Learning...
INFO:    [16/08/2023 16.29.29] -> Pipeline executed in 16.48s - Current Experiment had 0 Warnings and 0 Errors.
INFO:    [16/08/2023 16.29.30] -> Calibration successful
INFO:    [16/08/2023 16.29.34] -> Initializing Pipeline...
INFO:    [16/08/2023 16.29.34] -> Preprocessing Run #3 of 14...
INFO:    [16/08/2023 16.29.34] -> Initialize Scoring...
INFO:    [16/08/2023 16.29.34] -> Extracting Ion Currents...
INFO:    [16/08/2023 16.29.52] -> Machine Learning...
INFO:    [16/08/2023 16.29.56] -> Pipeline executed in 21.22s - Current Experiment had 0 Warnings and 0 Errors.
INFO:    [16/08/2023 16.30.00] -> Calibration successful
INFO:    [16/08/2023 16.30.00] -> Initialize Scoring...
INFO:    [16/08/2023 16.30.00] -> Preprocessing Run #4 of 14...
INFO:    [16/08/2023 16.30.00] -> Searching DIA with Pulsar...
INFO:    [16/08/2023 16.30.00] -> Initializing Experiment...
INFO:    [16/08/2023 16.30.00] -> Loading Spectral Libraries...
INFO:    [16/08/2023 16.30.00] -> Initialize Scoring...
INFO:    [16/08/2023 16.30.00] -> Generating Scan Map...
INFO:    [16/08/2023 16.30.00] -> Initializing Workpackages...
INFO:    [16/08/2023 16.30.00] -> Performing Basic Calibration...
INFO:    [16/08/2023 16.30.02] -> Calibration successful
INFO:    [16/08/2023 16.30.02] -> Identifying Calibration Peptides...
INFO:    [16/08/2023 16.30.02] -> Calibration successful
INFO:    [16/08/2023 16.30.02] -> Correcting Gradient Fine Structure...
INFO:    [16/08/2023 16.30.05] -> Initializing Pipeline...
INFO:    [16/08/2023 16.30.05] -> Preprocessing Run #4 of 14...
INFO:    [16/08/2023 16.30.05] -> Initialize Scoring...
INFO:    [16/08/2023 16.30.05] -> Extracting Ion Currents...
INFO:    [16/08/2023 16.30.30] -> Machine Learning...
INFO:    [16/08/2023 16.30.32] -> Pipeline executed in 26.4s - Current Experiment had 0 Warnings and 0 Errors.
INFO:    [16/08/2023 16.30.33] -> Calibration successful
INFO:    [16/08/2023 16.30.37] -> Initializing Pipeline...
INFO:    [16/08/2023 16.30.37] -> Preprocessing Run #4 of 14...
INFO:    [16/08/2023 16.30.37] -> Initialize Scoring...
INFO:    [16/08/2023 16.30.37] -> Extracting Ion Currents...
INFO:    [16/08/2023 16.30.51] -> Machine Learning...
INFO:    [16/08/2023 16.30.56] -> Pipeline executed in 18.54s - Current Experiment had 0 Warnings and 0 Errors.
INFO:    [16/08/2023 16.30.59] -> Calibration successful
INFO:    [16/08/2023 16.30.59] -> Initialize Scoring...
INFO:    [16/08/2023 16.30.59] -> Preprocessing Run #5 of 14...
INFO:    [16/08/2023 16.30.59] -> Searching DIA with Pulsar...
INFO:    [16/08/2023 16.31.00] -> Initializing Experiment...
INFO:    [16/08/2023 16.31.00] -> Loading Spectral Libraries...
INFO:    [16/08/2023 16.31.00] -> Initialize Scoring...
INFO:    [16/08/2023 16.31.00] -> Generating Scan Map...
INFO:    [16/08/2023 16.31.00] -> Initializing Workpackages...
INFO:    [16/08/2023 16.31.00] -> Performing Basic Calibration...
INFO:    [16/08/2023 16.31.01] -> Calibration successful
INFO:    [16/08/2023 16.31.01] -> Identifying Calibration Peptides...
INFO:    [16/08/2023 16.31.02] -> Calibration successful
INFO:    [16/08/2023 16.31.02] -> Correcting Gradient Fine Structure...
INFO:    [16/08/2023 16.31.06] -> Initializing Pipeline...
INFO:    [16/08/2023 16.31.06] -> Preprocessing Run #5 of 14...
INFO:    [16/08/2023 16.31.06] -> Initialize Scoring...
INFO:    [16/08/2023 16.31.06] -> Extracting Ion Currents...
INFO:    [16/08/2023 16.31.21] -> Machine Learning...
INFO:    [16/08/2023 16.31.23] -> Pipeline executed in 17.54s - Current Experiment had 0 Warnings and 0 Errors.
INFO:    [16/08/2023 16.31.25] -> Calibration successful
INFO:    [16/08/2023 16.31.29] -> Initializing Pipeline...
INFO:    [16/08/2023 16.31.29] -> Preprocessing Run #5 of 14...
INFO:    [16/08/2023 16.31.29] -> Initialize Scoring...
INFO:    [16/08/2023 16.31.29] -> Extracting Ion Currents...
INFO:    [16/08/2023 16.31.43] -> Machine Learning...
INFO:    [16/08/2023 16.31.47] -> Pipeline executed in 18.11s - Current Experiment had 0 Warnings and 0 Errors.
INFO:    [16/08/2023 16.31.51] -> Calibration successful
INFO:    [16/08/2023 16.31.51] -> Initialize Scoring...
INFO:    [16/08/2023 16.31.51] -> Preprocessing Run #6 of 14...
INFO:    [16/08/2023 16.31.51] -> Searching DIA with Pulsar...
INFO:    [16/08/2023 16.31.51] -> Initializing Experiment...
INFO:    [16/08/2023 16.31.51] -> Loading Spectral Libraries...
INFO:    [16/08/2023 16.31.51] -> Initialize Scoring...
INFO:    [16/08/2023 16.31.51] -> Generating Scan Map...
INFO:    [16/08/2023 16.31.51] -> Initializing Workpackages...
INFO:    [16/08/2023 16.31.51] -> Performing Basic Calibration...
INFO:    [16/08/2023 16.31.53] -> Calibration successful
INFO:    [16/08/2023 16.31.53] -> Identifying Calibration Peptides...
INFO:    [16/08/2023 16.31.53] -> Calibration successful
INFO:    [16/08/2023 16.31.53] -> Correcting Gradient Fine Structure...
INFO:    [16/08/2023 16.31.57] -> Initializing Pipeline...
INFO:    [16/08/2023 16.31.57] -> Preprocessing Run #6 of 14...
INFO:    [16/08/2023 16.31.57] -> Initialize Scoring...
INFO:    [16/08/2023 16.31.57] -> Extracting Ion Currents...
INFO:    [16/08/2023 16.32.12] -> Machine Learning...
INFO:    [16/08/2023 16.32.14] -> Pipeline executed in 16.47s - Current Experiment had 0 Warnings and 0 Errors.
INFO:    [16/08/2023 16.32.15] -> Calibration successful
INFO:    [16/08/2023 16.32.19] -> Initializing Pipeline...
INFO:    [16/08/2023 16.32.19] -> Preprocessing Run #6 of 14...
INFO:    [16/08/2023 16.32.19] -> Initialize Scoring...
INFO:    [16/08/2023 16.32.19] -> Extracting Ion Currents...
INFO:    [16/08/2023 16.32.32] -> Machine Learning...
INFO:    [16/08/2023 16.32.35] -> Pipeline executed in 15.76s - Current Experiment had 0 Warnings and 0 Errors.
INFO:    [16/08/2023 16.32.38] -> Calibration successful
INFO:    [16/08/2023 16.32.38] -> Initialize Scoring...
INFO:    [16/08/2023 16.32.38] -> Preprocessing Run #7 of 14...
INFO:    [16/08/2023 16.32.38] -> Searching DIA with Pulsar...
INFO:    [16/08/2023 16.32.38] -> Initializing Experiment...
INFO:    [16/08/2023 16.32.38] -> Loading Spectral Libraries...
INFO:    [16/08/2023 16.32.38] -> Initialize Scoring...
INFO:    [16/08/2023 16.32.38] -> Generating Scan Map...
INFO:    [16/08/2023 16.32.38] -> Initializing Workpackages...
INFO:    [16/08/2023 16.32.38] -> Performing Basic Calibration...
INFO:    [16/08/2023 16.32.40] -> Calibration successful
INFO:    [16/08/2023 16.32.40] -> Identifying Calibration Peptides...
INFO:    [16/08/2023 16.32.40] -> Calibration successful
INFO:    [16/08/2023 16.32.40] -> Correcting Gradient Fine Structure...
INFO:    [16/08/2023 16.32.43] -> Initializing Pipeline...
INFO:    [16/08/2023 16.32.43] -> Preprocessing Run #7 of 14...
INFO:    [16/08/2023 16.32.43] -> Initialize Scoring...
INFO:    [16/08/2023 16.32.43] -> Extracting Ion Currents...
INFO:    [16/08/2023 16.33.03] -> Machine Learning...
INFO:    [16/08/2023 16.33.04] -> Pipeline executed in 20.97s - Current Experiment had 0 Warnings and 0 Errors.
INFO:    [16/08/2023 16.33.05] -> Calibration successful
INFO:    [16/08/2023 16.33.09] -> Initializing Pipeline...
INFO:    [16/08/2023 16.33.09] -> Preprocessing Run #7 of 14...
INFO:    [16/08/2023 16.33.09] -> Initialize Scoring...
INFO:    [16/08/2023 16.33.09] -> Extracting Ion Currents...
INFO:    [16/08/2023 16.33.23] -> Machine Learning...
INFO:    [16/08/2023 16.33.27] -> Pipeline executed in 17.25s - Current Experiment had 0 Warnings and 0 Errors.
INFO:    [16/08/2023 16.33.31] -> Calibration successful
INFO:    [16/08/2023 16.33.31] -> Initialize Scoring...
INFO:    [16/08/2023 16.33.31] -> Preprocessing Run #8 of 14...
INFO:    [16/08/2023 16.33.31] -> Searching DIA with Pulsar...
INFO:    [16/08/2023 16.33.31] -> Initializing Experiment...
INFO:    [16/08/2023 16.33.31] -> Loading Spectral Libraries...
INFO:    [16/08/2023 16.33.31] -> Initialize Scoring...
INFO:    [16/08/2023 16.33.31] -> Generating Scan Map...
INFO:    [16/08/2023 16.33.31] -> Initializing Workpackages...
INFO:    [16/08/2023 16.33.31] -> Performing Basic Calibration...
INFO:    [16/08/2023 16.33.33] -> Calibration successful
INFO:    [16/08/2023 16.33.33] -> Identifying Calibration Peptides...
INFO:    [16/08/2023 16.33.33] -> Calibration successful
INFO:    [16/08/2023 16.33.33] -> Correcting Gradient Fine Structure...
INFO:    [16/08/2023 16.33.37] -> Initializing Pipeline...
INFO:    [16/08/2023 16.33.37] -> Preprocessing Run #8 of 14...
INFO:    [16/08/2023 16.33.37] -> Initialize Scoring...
INFO:    [16/08/2023 16.33.37] -> Extracting Ion Currents...
INFO:    [16/08/2023 16.33.51] -> Machine Learning...
INFO:    [16/08/2023 16.33.53] -> Pipeline executed in 16.36s - Current Experiment had 0 Warnings and 0 Errors.
INFO:    [16/08/2023 16.33.55] -> Calibration successful
INFO:    [16/08/2023 16.33.59] -> Initializing Pipeline...
INFO:    [16/08/2023 16.33.59] -> Preprocessing Run #8 of 14...
INFO:    [16/08/2023 16.33.59] -> Initialize Scoring...
INFO:    [16/08/2023 16.33.59] -> Extracting Ion Currents...
INFO:    [16/08/2023 16.34.14] -> Machine Learning...
INFO:    [16/08/2023 16.34.18] -> Pipeline executed in 18.5s - Current Experiment had 0 Warnings and 0 Errors.
INFO:    [16/08/2023 16.34.21] -> Calibration successful
INFO:    [16/08/2023 16.34.21] -> Initialize Scoring...
INFO:    [16/08/2023 16.34.21] -> Preprocessing Run #9 of 14...
INFO:    [16/08/2023 16.34.21] -> Searching DIA with Pulsar...
INFO:    [16/08/2023 16.34.22] -> Initializing Experiment...
INFO:    [16/08/2023 16.34.22] -> Loading Spectral Libraries...
INFO:    [16/08/2023 16.34.22] -> Initialize Scoring...
INFO:    [16/08/2023 16.34.22] -> Generating Scan Map...
INFO:    [16/08/2023 16.34.22] -> Initializing Workpackages...
INFO:    [16/08/2023 16.34.22] -> Performing Basic Calibration...
INFO:    [16/08/2023 16.34.24] -> Calibration successful
INFO:    [16/08/2023 16.34.24] -> Identifying Calibration Peptides...
INFO:    [16/08/2023 16.34.24] -> Calibration successful
INFO:    [16/08/2023 16.34.24] -> Correcting Gradient Fine Structure...
INFO:    [16/08/2023 16.34.28] -> Initializing Pipeline...
INFO:    [16/08/2023 16.34.28] -> Preprocessing Run #9 of 14...
INFO:    [16/08/2023 16.34.28] -> Initialize Scoring...
INFO:    [16/08/2023 16.34.28] -> Extracting Ion Currents...
INFO:    [16/08/2023 16.34.43] -> Machine Learning...
INFO:    [16/08/2023 16.34.45] -> Pipeline executed in 17.07s - Current Experiment had 0 Warnings and 0 Errors.
INFO:    [16/08/2023 16.34.53] -> Calibration successful
INFO:    [16/08/2023 16.34.57] -> Initializing Pipeline...
INFO:    [16/08/2023 16.34.57] -> Preprocessing Run #9 of 14...
INFO:    [16/08/2023 16.34.57] -> Initialize Scoring...
INFO:    [16/08/2023 16.34.57] -> Extracting Ion Currents...
INFO:    [16/08/2023 16.35.11] -> Machine Learning...
INFO:    [16/08/2023 16.35.16] -> Pipeline executed in 18.4s - Current Experiment had 0 Warnings and 0 Errors.
INFO:    [16/08/2023 16.35.19] -> Calibration successful
INFO:    [16/08/2023 16.35.19] -> Initialize Scoring...
INFO:    [16/08/2023 16.35.19] -> Preprocessing Run #10 of 14...
INFO:    [16/08/2023 16.35.19] -> Searching DIA with Pulsar...
INFO:    [16/08/2023 16.35.19] -> Initializing Experiment...
INFO:    [16/08/2023 16.35.20] -> Loading Spectral Libraries...
INFO:    [16/08/2023 16.35.20] -> Initialize Scoring...
INFO:    [16/08/2023 16.35.20] -> Generating Scan Map...
INFO:    [16/08/2023 16.35.20] -> Initializing Workpackages...
INFO:    [16/08/2023 16.35.20] -> Performing Basic Calibration...
INFO:    [16/08/2023 16.35.21] -> Calibration successful
INFO:    [16/08/2023 16.35.21] -> Identifying Calibration Peptides...
INFO:    [16/08/2023 16.35.21] -> Calibration successful
INFO:    [16/08/2023 16.35.21] -> Correcting Gradient Fine Structure...
INFO:    [16/08/2023 16.35.26] -> Initializing Pipeline...
INFO:    [16/08/2023 16.35.26] -> Preprocessing Run #10 of 14...
INFO:    [16/08/2023 16.35.26] -> Initialize Scoring...
INFO:    [16/08/2023 16.35.26] -> Extracting Ion Currents...
INFO:    [16/08/2023 16.35.40] -> Machine Learning...
INFO:    [16/08/2023 16.35.42] -> Pipeline executed in 15.65s - Current Experiment had 0 Warnings and 0 Errors.
INFO:    [16/08/2023 16.35.43] -> Calibration successful
INFO:    [16/08/2023 16.35.47] -> Initializing Pipeline...
INFO:    [16/08/2023 16.35.47] -> Preprocessing Run #10 of 14...
INFO:    [16/08/2023 16.35.47] -> Initialize Scoring...
INFO:    [16/08/2023 16.35.47] -> Extracting Ion Currents...
INFO:    [16/08/2023 16.36.01] -> Machine Learning...
INFO:    [16/08/2023 16.36.05] -> Pipeline executed in 17.77s - Current Experiment had 0 Warnings and 0 Errors.
INFO:    [16/08/2023 16.36.09] -> Calibration successful
INFO:    [16/08/2023 16.36.09] -> Initialize Scoring...
INFO:    [16/08/2023 16.36.09] -> Preprocessing Run #11 of 14...
INFO:    [16/08/2023 16.36.09] -> Searching DIA with Pulsar...
INFO:    [16/08/2023 16.36.09] -> Initializing Experiment...
INFO:    [16/08/2023 16.36.09] -> Loading Spectral Libraries...
INFO:    [16/08/2023 16.36.09] -> Initialize Scoring...
INFO:    [16/08/2023 16.36.09] -> Generating Scan Map...
INFO:    [16/08/2023 16.36.09] -> Initializing Workpackages...
INFO:    [16/08/2023 16.36.09] -> Performing Basic Calibration...
INFO:    [16/08/2023 16.36.11] -> Calibration successful
INFO:    [16/08/2023 16.36.11] -> Identifying Calibration Peptides...
INFO:    [16/08/2023 16.36.11] -> Calibration successful
INFO:    [16/08/2023 16.36.11] -> Correcting Gradient Fine Structure...
INFO:    [16/08/2023 16.36.16] -> Initializing Pipeline...
INFO:    [16/08/2023 16.36.16] -> Preprocessing Run #11 of 14...
INFO:    [16/08/2023 16.36.16] -> Initialize Scoring...
INFO:    [16/08/2023 16.36.16] -> Extracting Ion Currents...
INFO:    [16/08/2023 16.36.30] -> Machine Learning...
INFO:    [16/08/2023 16.36.31] -> Pipeline executed in 15.43s - Current Experiment had 0 Warnings and 0 Errors.
INFO:    [16/08/2023 16.36.32] -> Calibration successful
INFO:    [16/08/2023 16.36.36] -> Initializing Pipeline...
INFO:    [16/08/2023 16.36.36] -> Preprocessing Run #11 of 14...
INFO:    [16/08/2023 16.36.36] -> Initialize Scoring...
INFO:    [16/08/2023 16.36.36] -> Extracting Ion Currents...
INFO:    [16/08/2023 16.36.49] -> Machine Learning...
INFO:    [16/08/2023 16.36.52] -> Pipeline executed in 16.07s - Current Experiment had 0 Warnings and 0 Errors.
INFO:    [16/08/2023 16.36.55] -> Calibration successful
INFO:    [16/08/2023 16.36.55] -> Initialize Scoring...
INFO:    [16/08/2023 16.36.55] -> Preprocessing Run #12 of 14...
INFO:    [16/08/2023 16.36.55] -> Searching DIA with Pulsar...
INFO:    [16/08/2023 16.36.55] -> Initializing Experiment...
INFO:    [16/08/2023 16.36.55] -> Loading Spectral Libraries...
INFO:    [16/08/2023 16.36.55] -> Initialize Scoring...
INFO:    [16/08/2023 16.36.55] -> Generating Scan Map...
INFO:    [16/08/2023 16.36.56] -> Initializing Workpackages...
INFO:    [16/08/2023 16.36.56] -> Performing Basic Calibration...
INFO:    [16/08/2023 16.36.57] -> Calibration successful
INFO:    [16/08/2023 16.36.57] -> Identifying Calibration Peptides...
INFO:    [16/08/2023 16.36.57] -> Calibration successful
INFO:    [16/08/2023 16.36.57] -> Correcting Gradient Fine Structure...
INFO:    [16/08/2023 16.37.01] -> Initializing Pipeline...
INFO:    [16/08/2023 16.37.01] -> Preprocessing Run #12 of 14...
INFO:    [16/08/2023 16.37.01] -> Initialize Scoring...
INFO:    [16/08/2023 16.37.01] -> Extracting Ion Currents...
INFO:    [16/08/2023 16.37.22] -> Machine Learning...
INFO:    [16/08/2023 16.37.24] -> Pipeline executed in 22.73s - Current Experiment had 0 Warnings and 0 Errors.
INFO:    [16/08/2023 16.37.25] -> Calibration successful
INFO:    [16/08/2023 16.37.29] -> Initializing Pipeline...
INFO:    [16/08/2023 16.37.29] -> Preprocessing Run #12 of 14...
INFO:    [16/08/2023 16.37.29] -> Initialize Scoring...
INFO:    [16/08/2023 16.37.29] -> Extracting Ion Currents...
INFO:    [16/08/2023 16.37.46] -> Machine Learning...
INFO:    [16/08/2023 16.37.51] -> Pipeline executed in 21.17s - Current Experiment had 0 Warnings and 0 Errors.
INFO:    [16/08/2023 16.37.55] -> Calibration successful
INFO:    [16/08/2023 16.37.55] -> Initialize Scoring...
INFO:    [16/08/2023 16.37.55] -> Preprocessing Run #13 of 14...
INFO:    [16/08/2023 16.37.55] -> Searching DIA with Pulsar...
INFO:    [16/08/2023 16.37.55] -> Initializing Experiment...
INFO:    [16/08/2023 16.37.55] -> Loading Spectral Libraries...
INFO:    [16/08/2023 16.37.55] -> Initialize Scoring...
INFO:    [16/08/2023 16.37.55] -> Generating Scan Map...
INFO:    [16/08/2023 16.37.55] -> Initializing Workpackages...
INFO:    [16/08/2023 16.37.55] -> Performing Basic Calibration...
INFO:    [16/08/2023 16.37.57] -> Calibration successful
INFO:    [16/08/2023 16.37.57] -> Identifying Calibration Peptides...
INFO:    [16/08/2023 16.37.57] -> Calibration successful
INFO:    [16/08/2023 16.37.57] -> Correcting Gradient Fine Structure...
INFO:    [16/08/2023 16.38.01] -> Initializing Pipeline...
INFO:    [16/08/2023 16.38.01] -> Preprocessing Run #13 of 14...
INFO:    [16/08/2023 16.38.01] -> Initialize Scoring...
INFO:    [16/08/2023 16.38.01] -> Extracting Ion Currents...
INFO:    [16/08/2023 16.38.17] -> Machine Learning...
INFO:    [16/08/2023 16.38.19] -> Pipeline executed in 17.31s - Current Experiment had 0 Warnings and 0 Errors.
INFO:    [16/08/2023 16.38.20] -> Calibration successful
INFO:    [16/08/2023 16.38.25] -> Initializing Pipeline...
INFO:    [16/08/2023 16.38.25] -> Preprocessing Run #13 of 14...
INFO:    [16/08/2023 16.38.25] -> Initialize Scoring...
INFO:    [16/08/2023 16.38.25] -> Extracting Ion Currents...
INFO:    [16/08/2023 16.38.39] -> Machine Learning...
INFO:    [16/08/2023 16.38.44] -> Pipeline executed in 19.1s - Current Experiment had 0 Warnings and 0 Errors.
INFO:    [16/08/2023 16.38.48] -> Calibration successful
INFO:    [16/08/2023 16.38.48] -> Initialize Scoring...
INFO:    [16/08/2023 16.38.49] -> Preprocessing Run #14 of 14...
INFO:    [16/08/2023 16.38.49] -> Searching DIA with Pulsar...
INFO:    [16/08/2023 16.38.49] -> Initializing Experiment...
INFO:    [16/08/2023 16.38.49] -> Loading Spectral Libraries...
INFO:    [16/08/2023 16.38.49] -> Initialize Scoring...
INFO:    [16/08/2023 16.38.49] -> Generating Scan Map...
INFO:    [16/08/2023 16.38.49] -> Initializing Workpackages...
INFO:    [16/08/2023 16.38.49] -> Performing Basic Calibration...
INFO:    [16/08/2023 16.38.51] -> Calibration successful
INFO:    [16/08/2023 16.38.51] -> Identifying Calibration Peptides...
INFO:    [16/08/2023 16.38.51] -> Calibration successful
INFO:    [16/08/2023 16.38.51] -> Correcting Gradient Fine Structure...
INFO:    [16/08/2023 16.38.55] -> Initializing Pipeline...
INFO:    [16/08/2023 16.38.55] -> Preprocessing Run #14 of 14...
INFO:    [16/08/2023 16.38.55] -> Initialize Scoring...
INFO:    [16/08/2023 16.38.55] -> Extracting Ion Currents...
INFO:    [16/08/2023 16.39.12] -> Machine Learning...
INFO:    [16/08/2023 16.39.14] -> Pipeline executed in 17.97s - Current Experiment had 0 Warnings and 0 Errors.
INFO:    [16/08/2023 16.39.15] -> Calibration successful
INFO:    [16/08/2023 16.39.20] -> Initializing Pipeline...
INFO:    [16/08/2023 16.39.20] -> Preprocessing Run #14 of 14...
INFO:    [16/08/2023 16.39.20] -> Initialize Scoring...
INFO:    [16/08/2023 16.39.20] -> Extracting Ion Currents...
INFO:    [16/08/2023 16.39.39] -> Machine Learning...
INFO:    [16/08/2023 16.39.43] -> Pipeline executed in 23.32s - Current Experiment had 0 Warnings and 0 Errors.
INFO:    [16/08/2023 16.39.47] -> Calibration successful
INFO:    [16/08/2023 16.39.47] -> Initialize Scoring...
INFO:    [16/08/2023 16.39.47] -> Initializing QC...
INFO:    [16/08/2023 16.39.47] -> Determining Calibration Parameter...
INFO:    [16/08/2023 16.39.47] -> Assigning ML Features...
INFO:    [16/08/2023 16.39.48] -> Generating Decoys...
INFO:    [16/08/2023 16.39.52] -> Extracting Ion Currents...
INFO:    [16/08/2023 16.40.44] -> Releasing Raw Files...
INFO:    [16/08/2023 16.40.44] -> Machine Learning...
INFO:    [16/08/2023 16.45.58] -> Initializing HTRMS...
INFO:    [16/08/2023 16.45.58] -> Releasing Run Resources...
INFO:    [16/08/2023 16.45.59] -> Calculating Qvalues...
INFO:    [16/08/2023 16.45.59] -> Unique precursors: 35,828 of 38,292 | modified peptides: 33,059 of 35,216 | peptides: 31,526 of 33,514 |  protein groups: 3,820 (Qvalue <= 0.01) [20230809_AST1_EVO5_ZY_Hela_SCP_EvoCHIP_1Cell_40SPD_8Th12ms_01.raw]
INFO:    [16/08/2023 16.45.59] -> Calibration successful
INFO:    [16/08/2023 16.45.59] -> Collapsing Search Tree...
INFO:    [16/08/2023 16.45.59] -> Processed in 6.2m
INFO:    [16/08/2023 16.45.59] -> Initializing QC...
INFO:    [16/08/2023 16.45.59] -> Determining Calibration Parameter...
INFO:    [16/08/2023 16.45.59] -> Assigning ML Features...
INFO:    [16/08/2023 16.45.59] -> Generating Decoys...
INFO:    [16/08/2023 16.45.59] -> Extracting Ion Currents...
INFO:    [16/08/2023 16.46.48] -> Releasing Raw Files...
INFO:    [16/08/2023 16.46.48] -> Machine Learning...
INFO:    [16/08/2023 16.50.35] -> Initializing HTRMS...
INFO:    [16/08/2023 16.50.35] -> Releasing Run Resources...
INFO:    [16/08/2023 16.50.36] -> Calculating Qvalues...
INFO:    [16/08/2023 16.50.36] -> Unique precursors: 34,692 of 38,292 | modified peptides: 31,943 of 35,216 | peptides: 30,522 of 33,514 |  protein groups: 3,777 (Qvalue <= 0.01) [20230809_AST1_EVO5_ZY_Hela_SCP_EvoCHIP_1Cell_40SPD_8Th12ms_02.raw]
INFO:    [16/08/2023 16.50.36] -> Calibration successful
INFO:    [16/08/2023 16.50.36] -> Collapsing Search Tree...
INFO:    [16/08/2023 16.50.36] -> Processed in 4.62m
INFO:    [16/08/2023 16.50.36] -> Initializing QC...
INFO:    [16/08/2023 16.50.36] -> Determining Calibration Parameter...
INFO:    [16/08/2023 16.50.36] -> Assigning ML Features...
INFO:    [16/08/2023 16.50.36] -> Generating Decoys...
INFO:    [16/08/2023 16.50.37] -> Extracting Ion Currents...
INFO:    [16/08/2023 16.51.32] -> Releasing Raw Files...
INFO:    [16/08/2023 16.51.33] -> Machine Learning...
INFO:    [16/08/2023 16.56.55] -> Initializing HTRMS...
INFO:    [16/08/2023 16.56.55] -> Releasing Run Resources...
INFO:    [16/08/2023 16.56.56] -> Calculating Qvalues...
INFO:    [16/08/2023 16.56.56] -> Unique precursors: 33,551 of 38,292 | modified peptides: 31,187 of 35,216 | peptides: 29,866 of 33,514 |  protein groups: 3,678 (Qvalue <= 0.01) [20230809_AST1_EVO5_ZY_Hela_SCP_EvoCHIP_1Cell_40SPD_8Th12ms_03.raw]
INFO:    [16/08/2023 16.56.56] -> Calibration successful
INFO:    [16/08/2023 16.56.56] -> Collapsing Search Tree...
INFO:    [16/08/2023 16.56.56] -> Processed in 6.34m
INFO:    [16/08/2023 16.56.56] -> Initializing QC...
INFO:    [16/08/2023 16.56.56] -> Determining Calibration Parameter...
INFO:    [16/08/2023 16.56.56] -> Assigning ML Features...
INFO:    [16/08/2023 16.56.57] -> Generating Decoys...
INFO:    [16/08/2023 16.56.57] -> Extracting Ion Currents...
INFO:    [16/08/2023 16.57.51] -> Releasing Raw Files...
INFO:    [16/08/2023 16.57.51] -> Machine Learning...
INFO:    [16/08/2023 16.59.42] -> Initializing HTRMS...
INFO:    [16/08/2023 16.59.42] -> Releasing Run Resources...
INFO:    [16/08/2023 16.59.42] -> Calculating Qvalues...
INFO:    [16/08/2023 16.59.42] -> Unique precursors: 34,294 of 38,292 | modified peptides: 31,761 of 35,216 | peptides: 30,381 of 33,514 |  protein groups: 3,742 (Qvalue <= 0.01) [20230809_AST1_EVO5_ZY_Hela_SCP_EvoCHIP_1Cell_40SPD_8Th12ms_04.raw]
INFO:    [16/08/2023 16.59.42] -> Calibration successful
INFO:    [16/08/2023 16.59.42] -> Collapsing Search Tree...
INFO:    [16/08/2023 16.59.42] -> Processed in 2.77m
INFO:    [16/08/2023 16.59.42] -> Initializing QC...
INFO:    [16/08/2023 16.59.42] -> Determining Calibration Parameter...
INFO:    [16/08/2023 16.59.42] -> Assigning ML Features...
INFO:    [16/08/2023 16.59.42] -> Generating Decoys...
INFO:    [16/08/2023 16.59.43] -> Extracting Ion Currents...
INFO:    [16/08/2023 17.00.37] -> Releasing Raw Files...
INFO:    [16/08/2023 17.00.37] -> Machine Learning...
INFO:    [16/08/2023 17.05.01] -> Initializing HTRMS...
INFO:    [16/08/2023 17.05.01] -> Releasing Run Resources...
INFO:    [16/08/2023 17.05.01] -> Calculating Qvalues...
INFO:    [16/08/2023 17.05.01] -> Unique precursors: 35,921 of 38,292 | modified peptides: 33,102 of 35,216 | peptides: 31,534 of 33,514 |  protein groups: 3,820 (Qvalue <= 0.01) [20230809_AST1_EVO5_ZY_Hela_SCP_EvoCHIP_1Cell_40SPD_8Th12ms_05.raw]
INFO:    [16/08/2023 17.05.01] -> Calibration successful
INFO:    [16/08/2023 17.05.01] -> Collapsing Search Tree...
INFO:    [16/08/2023 17.05.01] -> Processed in 5.32m
INFO:    [16/08/2023 17.05.01] -> Initializing QC...
INFO:    [16/08/2023 17.05.01] -> Determining Calibration Parameter...
INFO:    [16/08/2023 17.05.01] -> Assigning ML Features...
INFO:    [16/08/2023 17.05.02] -> Generating Decoys...
INFO:    [16/08/2023 17.05.02] -> Extracting Ion Currents...
INFO:    [16/08/2023 17.05.45] -> Releasing Raw Files...
INFO:    [16/08/2023 17.05.45] -> Machine Learning...
INFO:    [16/08/2023 17.14.54] -> Initializing HTRMS...
INFO:    [16/08/2023 17.14.54] -> Releasing Run Resources...
INFO:    [16/08/2023 17.14.54] -> Calculating Qvalues...
INFO:    [16/08/2023 17.14.55] -> Unique precursors: 33,654 of 38,292 | modified peptides: 30,981 of 35,216 | peptides: 29,475 of 33,514 |  protein groups: 3,710 (Qvalue <= 0.01) [20230809_AST1_EVO5_ZY_Hela_SCP_EvoCHIP_1Cell_40SPD_8Th12ms_06.raw]
INFO:    [16/08/2023 17.14.55] -> Calibration successful
INFO:    [16/08/2023 17.14.55] -> Collapsing Search Tree...
INFO:    [16/08/2023 17.14.55] -> Processed in 9.89m
INFO:    [16/08/2023 17.14.55] -> Initializing QC...
INFO:    [16/08/2023 17.14.55] -> Determining Calibration Parameter...
INFO:    [16/08/2023 17.14.55] -> Assigning ML Features...
INFO:    [16/08/2023 17.14.55] -> Generating Decoys...
INFO:    [16/08/2023 17.14.55] -> Extracting Ion Currents...
INFO:    [16/08/2023 17.15.53] -> Releasing Raw Files...
INFO:    [16/08/2023 17.15.53] -> Machine Learning...
INFO:    [16/08/2023 17.21.19] -> Initializing HTRMS...
INFO:    [16/08/2023 17.21.19] -> Releasing Run Resources...
INFO:    [16/08/2023 17.21.19] -> Calculating Qvalues...
INFO:    [16/08/2023 17.21.19] -> Unique precursors: 32,295 of 38,292 | modified peptides: 29,780 of 35,216 | peptides: 28,290 of 33,514 |  protein groups: 3,654 (Qvalue <= 0.01) [20230809_AST1_EVO5_ZY_Hela_SCP_EvoCHIP_1Cell_40SPD_8Th12ms_07.raw]
INFO:    [16/08/2023 17.21.19] -> Calibration successful
INFO:    [16/08/2023 17.21.19] -> Collapsing Search Tree...
INFO:    [16/08/2023 17.21.19] -> Processed in 6.41m
INFO:    [16/08/2023 17.21.19] -> Initializing QC...
INFO:    [16/08/2023 17.21.20] -> Determining Calibration Parameter...
INFO:    [16/08/2023 17.21.20] -> Assigning ML Features...
INFO:    [16/08/2023 17.21.20] -> Generating Decoys...
INFO:    [16/08/2023 17.21.20] -> Extracting Ion Currents...
INFO:    [16/08/2023 17.22.15] -> Releasing Raw Files...
INFO:    [16/08/2023 17.22.15] -> Machine Learning...
INFO:    [16/08/2023 17.24.10] -> Initializing HTRMS...
INFO:    [16/08/2023 17.24.10] -> Releasing Run Resources...
INFO:    [16/08/2023 17.24.10] -> Calculating Qvalues...
INFO:    [16/08/2023 17.24.11] -> Unique precursors: 34,628 of 38,292 | modified peptides: 31,912 of 35,216 | peptides: 30,409 of 33,514 |  protein groups: 3,778 (Qvalue <= 0.01) [20230809_AST1_EVO5_ZY_Hela_SCP_EvoCHIP_1Cell_40SPD_8Th12ms_08.raw]
INFO:    [16/08/2023 17.24.11] -> Calibration successful
INFO:    [16/08/2023 17.24.11] -> Collapsing Search Tree...
INFO:    [16/08/2023 17.24.11] -> Processed in 2.86m
INFO:    [16/08/2023 17.24.11] -> Initializing QC...
INFO:    [16/08/2023 17.24.11] -> Determining Calibration Parameter...
INFO:    [16/08/2023 17.24.11] -> Assigning ML Features...
INFO:    [16/08/2023 17.24.11] -> Generating Decoys...
INFO:    [16/08/2023 17.24.11] -> Extracting Ion Currents...
INFO:    [16/08/2023 17.24.51] -> Releasing Raw Files...
INFO:    [16/08/2023 17.24.51] -> Machine Learning...
INFO:    [16/08/2023 17.25.39] -> Initializing HTRMS...
INFO:    [16/08/2023 17.25.39] -> Releasing Run Resources...
INFO:    [16/08/2023 17.25.39] -> Calculating Qvalues...
INFO:    [16/08/2023 17.25.39] -> Unique precursors: 35,020 of 38,292 | modified peptides: 32,386 of 35,216 | peptides: 30,930 of 33,514 |  protein groups: 3,790 (Qvalue <= 0.01) [20230809_AST1_EVO5_ZY_Hela_SCP_EvoCHIP_1Cell_40SPD_8Th12ms_09.raw]
INFO:    [16/08/2023 17.25.39] -> Calibration successful
INFO:    [16/08/2023 17.25.39] -> Collapsing Search Tree...
INFO:    [16/08/2023 17.25.39] -> Processed in 1.47m
INFO:    [16/08/2023 17.25.39] -> Initializing QC...
INFO:    [16/08/2023 17.25.39] -> Determining Calibration Parameter...
INFO:    [16/08/2023 17.25.39] -> Assigning ML Features...
INFO:    [16/08/2023 17.25.39] -> Generating Decoys...
INFO:    [16/08/2023 17.25.39] -> Extracting Ion Currents...
INFO:    [16/08/2023 17.26.16] -> Releasing Raw Files...
INFO:    [16/08/2023 17.26.16] -> Machine Learning...
INFO:    [16/08/2023 17.27.07] -> Initializing HTRMS...
INFO:    [16/08/2023 17.27.07] -> Releasing Run Resources...
INFO:    [16/08/2023 17.27.08] -> Calculating Qvalues...
INFO:    [16/08/2023 17.27.08] -> Unique precursors: 34,860 of 38,292 | modified peptides: 32,106 of 35,216 | peptides: 30,577 of 33,514 |  protein groups: 3,756 (Qvalue <= 0.01) [20230809_AST1_EVO5_ZY_Hela_SCP_EvoCHIP_1Cell_40SPD_8Th12ms_10.raw]
INFO:    [16/08/2023 17.27.08] -> Calibration successful
INFO:    [16/08/2023 17.27.08] -> Collapsing Search Tree...
INFO:    [16/08/2023 17.27.08] -> Processed in 1.48m
INFO:    [16/08/2023 17.27.08] -> Initializing QC...
INFO:    [16/08/2023 17.27.08] -> Determining Calibration Parameter...
INFO:    [16/08/2023 17.27.08] -> Assigning ML Features...
INFO:    [16/08/2023 17.27.08] -> Generating Decoys...
INFO:    [16/08/2023 17.27.08] -> Extracting Ion Currents...
INFO:    [16/08/2023 17.27.51] -> Releasing Raw Files...
INFO:    [16/08/2023 17.27.51] -> Machine Learning...
INFO:    [16/08/2023 17.28.25] -> Initializing HTRMS...
INFO:    [16/08/2023 17.28.25] -> Releasing Run Resources...
INFO:    [16/08/2023 17.28.25] -> Calculating Qvalues...
INFO:    [16/08/2023 17.28.25] -> Unique precursors: 33,731 of 38,292 | modified peptides: 31,332 of 35,216 | peptides: 29,976 of 33,514 |  protein groups: 3,694 (Qvalue <= 0.01) [20230809_AST1_EVO5_ZY_Hela_SCP_EvoCHIP_1Cell_40SPD_8Th12ms_11.raw]
INFO:    [16/08/2023 17.28.25] -> Calibration successful
INFO:    [16/08/2023 17.28.25] -> Collapsing Search Tree...
INFO:    [16/08/2023 17.28.25] -> Processed in 1.29m
INFO:    [16/08/2023 17.28.25] -> Initializing QC...
INFO:    [16/08/2023 17.28.25] -> Determining Calibration Parameter...
INFO:    [16/08/2023 17.28.25] -> Assigning ML Features...
INFO:    [16/08/2023 17.28.25] -> Generating Decoys...
INFO:    [16/08/2023 17.28.26] -> Extracting Ion Currents...
INFO:    [16/08/2023 17.29.03] -> Releasing Raw Files...
INFO:    [16/08/2023 17.29.03] -> Machine Learning...
INFO:    [16/08/2023 17.32.15] -> Initializing HTRMS...
INFO:    [16/08/2023 17.32.15] -> Releasing Run Resources...
INFO:    [16/08/2023 17.32.15] -> Calculating Qvalues...
INFO:    [16/08/2023 17.32.16] -> Unique precursors: 34,466 of 38,292 | modified peptides: 31,778 of 35,216 | peptides: 30,332 of 33,514 |  protein groups: 3,758 (Qvalue <= 0.01) [20230809_AST1_EVO5_ZY_Hela_SCP_EvoCHIP_1Cell_40SPD_8Th12ms_12.raw]
INFO:    [16/08/2023 17.32.16] -> Calibration successful
INFO:    [16/08/2023 17.32.16] -> Collapsing Search Tree...
INFO:    [16/08/2023 17.32.16] -> Processed in 3.84m
INFO:    [16/08/2023 17.32.16] -> Initializing QC...
INFO:    [16/08/2023 17.32.16] -> Determining Calibration Parameter...
INFO:    [16/08/2023 17.32.16] -> Assigning ML Features...
INFO:    [16/08/2023 17.32.16] -> Generating Decoys...
INFO:    [16/08/2023 17.32.16] -> Extracting Ion Currents...
INFO:    [16/08/2023 17.32.55] -> Releasing Raw Files...
INFO:    [16/08/2023 17.32.55] -> Machine Learning...
INFO:    [16/08/2023 17.35.17] -> Initializing HTRMS...
INFO:    [16/08/2023 17.35.17] -> Releasing Run Resources...
INFO:    [16/08/2023 17.35.17] -> Calculating Qvalues...
INFO:    [16/08/2023 17.35.17] -> Unique precursors: 35,041 of 38,292 | modified peptides: 32,323 of 35,216 | peptides: 30,880 of 33,514 |  protein groups: 3,777 (Qvalue <= 0.01) [20230809_AST1_EVO5_ZY_Hela_SCP_EvoCHIP_1Cell_40SPD_8Th12ms_13.raw]
INFO:    [16/08/2023 17.35.17] -> Calibration successful
INFO:    [16/08/2023 17.35.17] -> Collapsing Search Tree...
INFO:    [16/08/2023 17.35.17] -> Processed in 3.02m
INFO:    [16/08/2023 17.35.17] -> Initializing QC...
INFO:    [16/08/2023 17.35.18] -> Determining Calibration Parameter...
INFO:    [16/08/2023 17.35.18] -> Assigning ML Features...
INFO:    [16/08/2023 17.35.18] -> Generating Decoys...
INFO:    [16/08/2023 17.35.18] -> Extracting Ion Currents...
INFO:    [16/08/2023 17.36.03] -> Releasing Raw Files...
INFO:    [16/08/2023 17.36.03] -> Machine Learning...
INFO:    [16/08/2023 17.39.09] -> Initializing HTRMS...
INFO:    [16/08/2023 17.39.09] -> Releasing Run Resources...
INFO:    [16/08/2023 17.39.10] -> Calculating Qvalues...
INFO:    [16/08/2023 17.39.10] -> Unique precursors: 34,914 of 38,292 | modified peptides: 32,281 of 35,216 | peptides: 30,807 of 33,514 |  protein groups: 3,741 (Qvalue <= 0.01) [20230809_AST1_EVO5_ZY_Hela_SCP_EvoCHIP_1Cell_40SPD_8Th12ms_14.raw]
INFO:    [16/08/2023 17.39.10] -> Calibration successful
INFO:    [16/08/2023 17.39.10] -> Collapsing Search Tree...
INFO:    [16/08/2023 17.39.10] -> Processed in 3.88m
INFO:    [16/08/2023 17.39.10] -> Normalizing Cscores...
INFO:    [16/08/2023 17.39.10] -> Initializing Protein Groups...
INFO:    [16/08/2023 17.39.28] -> Correcting Interferences...
INFO:    [16/08/2023 17.39.55] -> Calculating Global CVs
INFO:    [16/08/2023 17.39.56] -> Calculating Precursor Quantities...
INFO:    [16/08/2023 17.39.56] -> Normalizing Quantification...
INFO:    [16/08/2023 17.39.56] -> Cross-run normalization disabled!
INFO:    [16/08/2023 17.39.56] -> Calculating Global CVs
INFO:    [16/08/2023 17.39.57] -> Calculating Condition CVs
INFO:    [16/08/2023 17.39.58] -> Excluding Library Duplicates...
INFO:    [16/08/2023 17.39.58] -> Calculating Global CVs
INFO:    [16/08/2023 17.39.59] -> Building Protein Groups...
INFO:    [16/08/2023 17.40.13] -> Calculating Run-Wise Protein Group FDR...
INFO:    [16/08/2023 17.40.15] -> Annotating Protein Single Hits...
INFO:    [16/08/2023 17.40.16] -> Calculating Global CVs
INFO:    [16/08/2023 17.40.17] -> Updating Identification Counts...
INFO:    [16/08/2023 17.40.18] -> Resetting existing imputation...
INFO:    [16/08/2023 17.40.18] -> Calculating Protein Quantities...
INFO:    [16/08/2023 17.40.19] -> Calculating Protein Quantities...
INFO:    [16/08/2023 17.40.19] -> Calculating MaxLFQ Protein Quantities...
INFO:    [16/08/2023 17.40.28] -> Collapsing PTM-Locations...
INFO:    [16/08/2023 17.40.28] -> Creating Protein Map...
INFO:    [16/08/2023 17.40.28] -> Compiling Run Summary Information...
INFO:    [16/08/2023 17.40.28] -> Running Post Analysis Processes...
INFO:    [16/08/2023 17.40.42] -> Saving Qc Data...
INFO:    [16/08/2023 17.40.43] -> Generating Output
INFO:    [16/08/2023 17.40.43] -> Generating Experiment Report
INFO:    [16/08/2023 17.41.35] -> SCP_EvoCHIP_HeLa_1Cell_8Th_14xR_Report_BGS Factory Report (Normal).tsv
INFO:    [16/08/2023 17.41.35] -> Generating RT Recalibration Report
INFO:    [16/08/2023 17.41.36] -> 20230809_AST1_EVO5_ZY_Hela_SCP_EvoCHIP_1Cell_40SPD_8Th12ms_01.raw_01_iRTCalibration.tsv
INFO:    [16/08/2023 17.41.36] -> 20230809_AST1_EVO5_ZY_Hela_SCP_EvoCHIP_1Cell_40SPD_8Th12ms_02.raw_02_iRTCalibration.tsv
INFO:    [16/08/2023 17.41.36] -> 20230809_AST1_EVO5_ZY_Hela_SCP_EvoCHIP_1Cell_40SPD_8Th12ms_03.raw_03_iRTCalibration.tsv
INFO:    [16/08/2023 17.41.36] -> 20230809_AST1_EVO5_ZY_Hela_SCP_EvoCHIP_1Cell_40SPD_8Th12ms_04.raw_04_iRTCalibration.tsv
INFO:    [16/08/2023 17.41.36] -> 20230809_AST1_EVO5_ZY_Hela_SCP_EvoCHIP_1Cell_40SPD_8Th12ms_05.raw_05_iRTCalibration.tsv
INFO:    [16/08/2023 17.41.36] -> 20230809_AST1_EVO5_ZY_Hela_SCP_EvoCHIP_1Cell_40SPD_8Th12ms_06.raw_06_iRTCalibration.tsv
INFO:    [16/08/2023 17.41.36] -> 20230809_AST1_EVO5_ZY_Hela_SCP_EvoCHIP_1Cell_40SPD_8Th12ms_07.raw_07_iRTCalibration.tsv
INFO:    [16/08/2023 17.41.36] -> 20230809_AST1_EVO5_ZY_Hela_SCP_EvoCHIP_1Cell_40SPD_8Th12ms_08.raw_08_iRTCalibration.tsv
INFO:    [16/08/2023 17.41.36] -> 20230809_AST1_EVO5_ZY_Hela_SCP_EvoCHIP_1Cell_40SPD_8Th12ms_09.raw_09_iRTCalibration.tsv
INFO:    [16/08/2023 17.41.36] -> 20230809_AST1_EVO5_ZY_Hela_SCP_EvoCHIP_1Cell_40SPD_8Th12ms_10.raw_10_iRTCalibration.tsv
INFO:    [16/08/2023 17.41.36] -> 20230809_AST1_EVO5_ZY_Hela_SCP_EvoCHIP_1Cell_40SPD_8Th12ms_11.raw_11_iRTCalibration.tsv
INFO:    [16/08/2023 17.41.36] -> 20230809_AST1_EVO5_ZY_Hela_SCP_EvoCHIP_1Cell_40SPD_8Th12ms_12.raw_12_iRTCalibration.tsv
INFO:    [16/08/2023 17.41.36] -> 20230809_AST1_EVO5_ZY_Hela_SCP_EvoCHIP_1Cell_40SPD_8Th12ms_13.raw_13_iRTCalibration.tsv
INFO:    [16/08/2023 17.41.36] -> 20230809_AST1_EVO5_ZY_Hela_SCP_EvoCHIP_1Cell_40SPD_8Th12ms_14.raw_14_iRTCalibration.tsv
INFO:    [16/08/2023 17.41.36] -> Generating Run Meta Report
INFO:    [16/08/2023 17.41.36] -> 20230809_AST1_EVO5_ZY_Hela_SCP_EvoCHIP_1Cell_40SPD_8Th12ms_01.raw_01_RunOverview.tsv
INFO:    [16/08/2023 17.41.36] -> 20230809_AST1_EVO5_ZY_Hela_SCP_EvoCHIP_1Cell_40SPD_8Th12ms_02.raw_02_RunOverview.tsv
INFO:    [16/08/2023 17.41.36] -> 20230809_AST1_EVO5_ZY_Hela_SCP_EvoCHIP_1Cell_40SPD_8Th12ms_03.raw_03_RunOverview.tsv
INFO:    [16/08/2023 17.41.36] -> 20230809_AST1_EVO5_ZY_Hela_SCP_EvoCHIP_1Cell_40SPD_8Th12ms_04.raw_04_RunOverview.tsv
INFO:    [16/08/2023 17.41.36] -> 20230809_AST1_EVO5_ZY_Hela_SCP_EvoCHIP_1Cell_40SPD_8Th12ms_05.raw_05_RunOverview.tsv
INFO:    [16/08/2023 17.41.36] -> 20230809_AST1_EVO5_ZY_Hela_SCP_EvoCHIP_1Cell_40SPD_8Th12ms_06.raw_06_RunOverview.tsv
INFO:    [16/08/2023 17.41.36] -> 20230809_AST1_EVO5_ZY_Hela_SCP_EvoCHIP_1Cell_40SPD_8Th12ms_07.raw_07_RunOverview.tsv
INFO:    [16/08/2023 17.41.36] -> 20230809_AST1_EVO5_ZY_Hela_SCP_EvoCHIP_1Cell_40SPD_8Th12ms_08.raw_08_RunOverview.tsv
INFO:    [16/08/2023 17.41.36] -> 20230809_AST1_EVO5_ZY_Hela_SCP_EvoCHIP_1Cell_40SPD_8Th12ms_09.raw_09_RunOverview.tsv
INFO:    [16/08/2023 17.41.36] -> 20230809_AST1_EVO5_ZY_Hela_SCP_EvoCHIP_1Cell_40SPD_8Th12ms_10.raw_10_RunOverview.tsv
INFO:    [16/08/2023 17.41.36] -> 20230809_AST1_EVO5_ZY_Hela_SCP_EvoCHIP_1Cell_40SPD_8Th12ms_11.raw_11_RunOverview.tsv
INFO:    [16/08/2023 17.41.36] -> 20230809_AST1_EVO5_ZY_Hela_SCP_EvoCHIP_1Cell_40SPD_8Th12ms_12.raw_12_RunOverview.tsv
INFO:    [16/08/2023 17.41.36] -> 20230809_AST1_EVO5_ZY_Hela_SCP_EvoCHIP_1Cell_40SPD_8Th12ms_13.raw_13_RunOverview.tsv
INFO:    [16/08/2023 17.41.36] -> 20230809_AST1_EVO5_ZY_Hela_SCP_EvoCHIP_1Cell_40SPD_8Th12ms_14.raw_14_RunOverview.tsv
INFO:    [16/08/2023 17.41.36] -> Generating Post Analysis Reports
INFO:    [16/08/2023 17.41.58] -> SCP_EvoCHIP_HeLa_1Cell_8Th_14xR_AnalyisOverview.txt
INFO:    [16/08/2023 17.41.58] -> ProteinFDR-Histogram.pdf
INFO:    [16/08/2023 17.41.58] -> Candidates.tsv
INFO:    [16/08/2023 17.41.58] -> VolcanoPlot.pdf
INFO:    [16/08/2023 17.41.58] -> Heatmap.png
INFO:    [16/08/2023 17.41.58] -> Generating Normalization Report
INFO:    [16/08/2023 17.41.58] -> Generating Condition Setup Report
INFO:    [16/08/2023 17.41.58] -> SCP_EvoCHIP_HeLa_1Cell_8Th_14xR_ConditionSetup.tsv
INFO:    [16/08/2023 17.41.58] -> Generating Memory Consumption Report
INFO:    [16/08/2023 17.41.58] -> SCP_EvoCHIP_HeLa_1Cell_8Th_14xR_MemoryConsumption.tsv
INFO:    [16/08/2023 17.41.58] -> Generating Experiment Settings Report
INFO:    [16/08/2023 17.41.59] -> SCP_EvoCHIP_HeLa_1Cell_8Th_14xR_ExperimentSetupOverview_ZY_SCP.txt
INFO:    [16/08/2023 17.41.59] -> Writing Summary Information...
INFO:    [16/08/2023 17.41.59] -> Unique precursors: 35,556 of 38,292 | modified peptides: 32,789 of 35,216 | peptides: 31,256 of 33,514 |  protein groups: 3,568 (Qvalue <= 0.01) for run #1 "20230809_AST1_EVO5_ZY_Hela_SCP_EvoCHIP_1Cell_40SPD_8Th12ms_01.raw"
INFO:    [16/08/2023 17.41.59] -> Unique precursors: 34,453 of 38,292 | modified peptides: 31,705 of 35,216 | peptides: 30,284 of 33,514 |  protein groups: 3,552 (Qvalue <= 0.01) for run #2 "20230809_AST1_EVO5_ZY_Hela_SCP_EvoCHIP_1Cell_40SPD_8Th12ms_02.raw"
INFO:    [16/08/2023 17.41.59] -> Unique precursors: 33,263 of 38,292 | modified peptides: 30,900 of 35,216 | peptides: 29,579 of 33,514 |  protein groups: 3,417 (Qvalue <= 0.01) for run #3 "20230809_AST1_EVO5_ZY_Hela_SCP_EvoCHIP_1Cell_40SPD_8Th12ms_03.raw"
INFO:    [16/08/2023 17.41.59] -> Unique precursors: 34,066 of 38,292 | modified peptides: 31,534 of 35,216 | peptides: 30,154 of 33,514 |  protein groups: 3,525 (Qvalue <= 0.01) for run #4 "20230809_AST1_EVO5_ZY_Hela_SCP_EvoCHIP_1Cell_40SPD_8Th12ms_04.raw"
INFO:    [16/08/2023 17.41.59] -> Unique precursors: 35,647 of 38,292 | modified peptides: 32,829 of 35,216 | peptides: 31,261 of 33,514 |  protein groups: 3,574 (Qvalue <= 0.01) for run #5 "20230809_AST1_EVO5_ZY_Hela_SCP_EvoCHIP_1Cell_40SPD_8Th12ms_05.raw"
INFO:    [16/08/2023 17.41.59] -> Unique precursors: 33,409 of 38,292 | modified peptides: 30,737 of 35,216 | peptides: 29,231 of 33,514 |  protein groups: 3,485 (Qvalue <= 0.01) for run #6 "20230809_AST1_EVO5_ZY_Hela_SCP_EvoCHIP_1Cell_40SPD_8Th12ms_06.raw"
INFO:    [16/08/2023 17.41.59] -> Unique precursors: 32,099 of 38,292 | modified peptides: 29,585 of 35,216 | peptides: 28,096 of 33,514 |  protein groups: 3,469 (Qvalue <= 0.01) for run #7 "20230809_AST1_EVO5_ZY_Hela_SCP_EvoCHIP_1Cell_40SPD_8Th12ms_07.raw"
INFO:    [16/08/2023 17.41.59] -> Unique precursors: 34,381 of 38,292 | modified peptides: 31,666 of 35,216 | peptides: 30,163 of 33,514 |  protein groups: 3,546 (Qvalue <= 0.01) for run #8 "20230809_AST1_EVO5_ZY_Hela_SCP_EvoCHIP_1Cell_40SPD_8Th12ms_08.raw"
INFO:    [16/08/2023 17.41.59] -> Unique precursors: 34,757 of 38,292 | modified peptides: 32,124 of 35,216 | peptides: 30,668 of 33,514 |  protein groups: 3,550 (Qvalue <= 0.01) for run #9 "20230809_AST1_EVO5_ZY_Hela_SCP_EvoCHIP_1Cell_40SPD_8Th12ms_09.raw"
INFO:    [16/08/2023 17.41.59] -> Unique precursors: 34,583 of 38,292 | modified peptides: 31,830 of 35,216 | peptides: 30,301 of 33,514 |  protein groups: 3,496 (Qvalue <= 0.01) for run #10 "20230809_AST1_EVO5_ZY_Hela_SCP_EvoCHIP_1Cell_40SPD_8Th12ms_10.raw"
INFO:    [16/08/2023 17.41.59] -> Unique precursors: 33,465 of 38,292 | modified peptides: 31,068 of 35,216 | peptides: 29,712 of 33,514 |  protein groups: 3,450 (Qvalue <= 0.01) for run #11 "20230809_AST1_EVO5_ZY_Hela_SCP_EvoCHIP_1Cell_40SPD_8Th12ms_11.raw"
INFO:    [16/08/2023 17.41.59] -> Unique precursors: 34,183 of 38,292 | modified peptides: 31,497 of 35,216 | peptides: 30,051 of 33,514 |  protein groups: 3,500 (Qvalue <= 0.01) for run #12 "20230809_AST1_EVO5_ZY_Hela_SCP_EvoCHIP_1Cell_40SPD_8Th12ms_12.raw"
INFO:    [16/08/2023 17.41.59] -> Unique precursors: 34,778 of 38,292 | modified peptides: 32,062 of 35,216 | peptides: 30,619 of 33,514 |  protein groups: 3,542 (Qvalue <= 0.01) for run #13 "20230809_AST1_EVO5_ZY_Hela_SCP_EvoCHIP_1Cell_40SPD_8Th12ms_13.raw"
INFO:    [16/08/2023 17.41.59] -> Unique precursors: 34,688 of 38,292 | modified peptides: 32,056 of 35,216 | peptides: 30,582 of 33,514 |  protein groups: 3,533 (Qvalue <= 0.01) for run #14 "20230809_AST1_EVO5_ZY_Hela_SCP_EvoCHIP_1Cell_40SPD_8Th12ms_14.raw"
INFO:    [16/08/2023 17.41.59] -> Unique precursors: 37,955 of 38,292 | modified peptides: 34,885 of 35,216 | peptides: 33,184 of 33,514 |  protein groups: 3,716 (Qvalue <= 0.01) for whole experiment "SCP_EvoCHIP_HeLa_1Cell_8Th_14xR"

INFO:    [16/08/2023 17.41.59] -> Saving SNE File...
INFO:    [16/08/2023 17.41.59] -> Storing SNE File: D:/ZY/SCP\20230816_084840_SCP_EvoCHIP_HeLa_1Cell_8Th_14xR\20230816_174159_SCP_EvoCHIP_HeLa_1Cell_8Th_14xR.sne
INFO:    [16/08/2023 17.41.59] -> Initializing Pipeline...
INFO:    [16/08/2023 17.41.59] -> Calculating Qvalues...
INFO:    [16/08/2023 17.42.00] -> Saving...
INFO:    [16/08/2023 17.42.12] -> Current Experiment had 0 Warnings and 0 Errors.
INFO:    [16/08/2023 17.42.12] -> Pipeline executed in 12.25s - Current Experiment had 0 Warnings and 0 Errors.
INFO:    [16/08/2023 17.42.14] -> Generating Output
INFO:    [16/08/2023 17.42.14] -> Generating Spectronaut Log
INFO:    [16/08/2023 17.42.14] -> SCP_EvoCHIP_HeLa_1Cell_8Th_14xR_AnalysisLog.txt
INFO:    [16/08/2023 17.42.14] -> Cleanup...
INFO:    [16/08/2023 17.42.22] -> Current Experiment had 0 Warnings and 0 Errors.
INFO:    [16/08/2023 17.42.22] -> Pipeline executed in 5.51h - Current Experiment had 0 Warnings and 0 Errors.
