# Supplementary material for: Enhanced sensitivity and scalability with a Chip-Tip workflow enables deep single-cell proteomics
Source: Nat Methods. 2025 Jan 16;22(3):499–509. doi: 10.1038/s41592-024-02558-2 (PMC11903336; doi:10.1038/s41592-024-02558-2)
Supplement: Supplementary file 4 — Analysis log files and settings files from Spectronaut and DIA-NN. [file 41592_2024_2558_MOESM4_ESM.zip › SD1/CombinedFiles/SCP_EvoCHIP_HeLa_1Cell_8Th_20xR_AnalysisLog.txt]

INFO:    [17/08/2023 03.42.25] -> Initializing Pipeline...
INFO:    [17/08/2023 03.42.25] -> Preprocessing Run #1 of 20...
INFO:    [17/08/2023 03.42.25] -> Searching DIA with Pulsar...
INFO:    [17/08/2023 03.42.27] -> Initialize Pipeline...
INFO:    [17/08/2023 03.42.27] -> Initialize Pipeline
INFO:    [17/08/2023 03.42.43] -> Initialize Pipeline...
INFO:    [17/08/2023 03.42.43] -> Creating Experiment Environment
INFO:    [17/08/2023 03.42.43] -> SuperRun 1/20: Initializing (20230809_AST1_EVO5_ZY_Hela_SCP_EvoCHIP_1Cell_40SPD_8Th12ms_01.raw)
INFO:    [17/08/2023 03.42.43] -> Run 1/20: Organizing Data from Run
INFO:    [17/08/2023 03.42.43] -> Run 1/20: Creating Calibration Search Space...
INFO:    [17/08/2023 03.42.45] -> Run 1/20: Creating Search Space...
INFO:    [17/08/2023 03.42.45] -> Size of search space [MB]: 0
INFO:    [17/08/2023 03.42.45] -> Number of IMPGs in search space: 0
INFO:    [17/08/2023 03.42.45] -> Run 1/20: MS2 Index Generation
INFO:    [17/08/2023 03.42.46] -> MS2 Index Generation Time: 1.64s
INFO:    [17/08/2023 03.42.46] -> Run 1/20: Method-Specific Pre-Processing...
INFO:    [17/08/2023 03.42.47] -> Initializing...
INFO:    [17/08/2023 03.43.43] -> Finalizing HTRMS File...
INFO:    [17/08/2023 03.45.58] -> Processed in 3.2m
INFO:    [17/08/2023 03.46.01] -> Done
INFO:    [17/08/2023 03.46.01] -> Run 1/20: Process Raw File...
INFO:    [17/08/2023 03.46.45] -> Run 1/20: Preparing Partitions...
INFO:    [17/08/2023 03.46.45] -> Part 1/1 - Run 1/20: Preparing Calibration Searches...
INFO:    [17/08/2023 03.46.47] -> Part 1/1 - Run 1/20: First Pass Calibration Search...
INFO:    [17/08/2023 03.46.54] -> Part 1/1 - Run 1/20: Calibration Search...
INFO:    [17/08/2023 03.47.31] -> The number of PSMs identified during calibration with FDR <= 0.01 is 5901 [37s]
INFO:    [17/08/2023 03.48.08] -> Part 1/1 - Run 1/20: Preparing Main Search...
INFO:    [17/08/2023 03.48.10] -> Part 1/1 - Run 1/20: Main Search...
INFO:    [17/08/2023 03.52.28] -> Extracting 132844 MS1 XICs
INFO:    [17/08/2023 03.53.24] -> Run 1/20: Cleaning Up Run..
INFO:    [17/08/2023 03.53.24] -> SuperRun 2/20: Initializing (20230809_AST1_EVO5_ZY_Hela_SCP_EvoCHIP_1Cell_40SPD_8Th12ms_02.raw)
INFO:    [17/08/2023 03.53.24] -> Run 2/20: Organizing Data from Run
INFO:    [17/08/2023 03.53.24] -> Run 2/20: Creating Calibration Search Space...
INFO:    [17/08/2023 03.53.24] -> Run 2/20: Creating Search Space...
INFO:    [17/08/2023 03.53.24] -> Size of search space [MB]: 0
INFO:    [17/08/2023 03.53.24] -> Number of IMPGs in search space: 0
INFO:    [17/08/2023 03.53.24] -> Run 2/20: MS2 Index Generation
INFO:    [17/08/2023 03.53.25] -> MS2 Index Generation Time: 1.69s
INFO:    [17/08/2023 03.53.25] -> Run 2/20: Method-Specific Pre-Processing...
INFO:    [17/08/2023 03.53.26] -> Initializing...
INFO:    [17/08/2023 03.54.21] -> Finalizing HTRMS File...
INFO:    [17/08/2023 03.56.37] -> Processed in 3.2m
INFO:    [17/08/2023 03.56.40] -> Done
INFO:    [17/08/2023 03.56.40] -> Run 2/20: Process Raw File...
INFO:    [17/08/2023 03.57.26] -> Run 2/20: Preparing Partitions...
INFO:    [17/08/2023 03.57.26] -> Part 1/1 - Run 2/20: Preparing Calibration Searches...
INFO:    [17/08/2023 03.57.28] -> Part 1/1 - Run 2/20: First Pass Calibration Search...
INFO:    [17/08/2023 03.57.36] -> Part 1/1 - Run 2/20: Calibration Search...
INFO:    [17/08/2023 03.57.59] -> The number of PSMs identified during calibration with FDR <= 0.01 is 5760 [22.8s]
INFO:    [17/08/2023 03.58.02] -> Part 1/1 - Run 2/20: Preparing Main Search...
INFO:    [17/08/2023 03.58.03] -> Part 1/1 - Run 2/20: Main Search...
INFO:    [17/08/2023 04.04.07] -> Extracting 179442 MS1 XICs
INFO:    [17/08/2023 04.05.16] -> Run 2/20: Cleaning Up Run..
INFO:    [17/08/2023 04.05.16] -> SuperRun 3/20: Initializing (20230809_AST1_EVO5_ZY_Hela_SCP_EvoCHIP_1Cell_40SPD_8Th12ms_03.raw)
INFO:    [17/08/2023 04.05.16] -> Run 3/20: Organizing Data from Run
INFO:    [17/08/2023 04.05.16] -> Run 3/20: Creating Calibration Search Space...
INFO:    [17/08/2023 04.05.16] -> Run 3/20: Creating Search Space...
INFO:    [17/08/2023 04.05.16] -> Size of search space [MB]: 0
INFO:    [17/08/2023 04.05.16] -> Number of IMPGs in search space: 0
INFO:    [17/08/2023 04.05.16] -> Run 3/20: MS2 Index Generation
INFO:    [17/08/2023 04.05.18] -> MS2 Index Generation Time: 1.63s
INFO:    [17/08/2023 04.05.18] -> Run 3/20: Method-Specific Pre-Processing...
INFO:    [17/08/2023 04.05.19] -> Initializing...
INFO:    [17/08/2023 04.06.12] -> Finalizing HTRMS File...
INFO:    [17/08/2023 04.08.31] -> Processed in 3.2m
INFO:    [17/08/2023 04.08.33] -> Done
INFO:    [17/08/2023 04.08.33] -> Run 3/20: Process Raw File...
INFO:    [17/08/2023 04.09.12] -> Run 3/20: Preparing Partitions...
INFO:    [17/08/2023 04.09.13] -> Part 1/1 - Run 3/20: Preparing Calibration Searches...
INFO:    [17/08/2023 04.09.14] -> Part 1/1 - Run 3/20: First Pass Calibration Search...
INFO:    [17/08/2023 04.09.20] -> Part 1/1 - Run 3/20: Calibration Search...
INFO:    [17/08/2023 04.09.45] -> The number of PSMs identified during calibration with FDR <= 0.01 is 5850 [25.1s]
INFO:    [17/08/2023 04.10.22] -> Part 1/1 - Run 3/20: Preparing Main Search...
INFO:    [17/08/2023 04.10.24] -> Part 1/1 - Run 3/20: Main Search...
INFO:    [17/08/2023 04.13.40] -> Extracting 107021 MS1 XICs
INFO:    [17/08/2023 04.14.21] -> Run 3/20: Cleaning Up Run..
INFO:    [17/08/2023 04.14.21] -> SuperRun 4/20: Initializing (20230809_AST1_EVO5_ZY_Hela_SCP_EvoCHIP_1Cell_40SPD_8Th12ms_04.raw)
INFO:    [17/08/2023 04.14.21] -> Run 4/20: Organizing Data from Run
INFO:    [17/08/2023 04.14.21] -> Run 4/20: Creating Calibration Search Space...
INFO:    [17/08/2023 04.14.21] -> Run 4/20: Creating Search Space...
INFO:    [17/08/2023 04.14.21] -> Size of search space [MB]: 0
INFO:    [17/08/2023 04.14.21] -> Number of IMPGs in search space: 0
INFO:    [17/08/2023 04.14.21] -> Run 4/20: MS2 Index Generation
INFO:    [17/08/2023 04.14.23] -> MS2 Index Generation Time: 1.6s
INFO:    [17/08/2023 04.14.23] -> Run 4/20: Method-Specific Pre-Processing...
INFO:    [17/08/2023 04.14.24] -> Initializing...
INFO:    [17/08/2023 04.15.19] -> Finalizing HTRMS File...
INFO:    [17/08/2023 04.17.33] -> Processed in 3.1m
INFO:    [17/08/2023 04.17.35] -> Done
INFO:    [17/08/2023 04.17.35] -> Run 4/20: Process Raw File...
INFO:    [17/08/2023 04.18.15] -> Run 4/20: Preparing Partitions...
INFO:    [17/08/2023 04.18.15] -> Part 1/1 - Run 4/20: Preparing Calibration Searches...
INFO:    [17/08/2023 04.18.17] -> Part 1/1 - Run 4/20: First Pass Calibration Search...
INFO:    [17/08/2023 04.18.23] -> Part 1/1 - Run 4/20: Calibration Search...
INFO:    [17/08/2023 04.18.34] -> The number of PSMs identified during calibration with FDR <= 0.01 is 3006 [11s]
INFO:    [17/08/2023 04.18.37] -> Part 1/1 - Run 4/20: Preparing Main Search...
INFO:    [17/08/2023 04.18.39] -> Part 1/1 - Run 4/20: Main Search...
INFO:    [17/08/2023 04.22.02] -> Extracting 166242 MS1 XICs
INFO:    [17/08/2023 04.23.04] -> Run 4/20: Cleaning Up Run..
INFO:    [17/08/2023 04.23.04] -> SuperRun 5/20: Initializing (20230809_AST1_EVO5_ZY_Hela_SCP_EvoCHIP_1Cell_40SPD_8Th12ms_05.raw)
INFO:    [17/08/2023 04.23.04] -> Run 5/20: Organizing Data from Run
INFO:    [17/08/2023 04.23.04] -> Run 5/20: Creating Calibration Search Space...
INFO:    [17/08/2023 04.23.04] -> Run 5/20: Creating Search Space...
INFO:    [17/08/2023 04.23.04] -> Size of search space [MB]: 0
INFO:    [17/08/2023 04.23.04] -> Number of IMPGs in search space: 0
INFO:    [17/08/2023 04.23.04] -> Run 5/20: MS2 Index Generation
INFO:    [17/08/2023 04.23.06] -> MS2 Index Generation Time: 1.88s
INFO:    [17/08/2023 04.23.06] -> Run 5/20: Method-Specific Pre-Processing...
INFO:    [17/08/2023 04.23.07] -> Initializing...
INFO:    [17/08/2023 04.24.03] -> Finalizing HTRMS File...
INFO:    [17/08/2023 04.26.23] -> Processed in 3.3m
INFO:    [17/08/2023 04.26.25] -> Done
INFO:    [17/08/2023 04.26.25] -> Run 5/20: Process Raw File...
INFO:    [17/08/2023 04.27.05] -> Run 5/20: Preparing Partitions...
INFO:    [17/08/2023 04.27.05] -> Part 1/1 - Run 5/20: Preparing Calibration Searches...
INFO:    [17/08/2023 04.27.07] -> Part 1/1 - Run 5/20: First Pass Calibration Search...
INFO:    [17/08/2023 04.27.14] -> Part 1/1 - Run 5/20: Calibration Search...
INFO:    [17/08/2023 04.27.25] -> The number of PSMs identified during calibration with FDR <= 0.01 is 4338 [11s]
INFO:    [17/08/2023 04.27.28] -> Part 1/1 - Run 5/20: Preparing Main Search...
INFO:    [17/08/2023 04.27.30] -> Part 1/1 - Run 5/20: Main Search...
INFO:    [17/08/2023 04.31.29] -> Extracting 227093 MS1 XICs
INFO:    [17/08/2023 04.32.56] -> Run 5/20: Cleaning Up Run..
INFO:    [17/08/2023 04.32.56] -> SuperRun 6/20: Initializing (20230809_AST1_EVO5_ZY_Hela_SCP_EvoCHIP_1Cell_40SPD_8Th12ms_06.raw)
INFO:    [17/08/2023 04.32.56] -> Run 6/20: Organizing Data from Run
INFO:    [17/08/2023 04.32.56] -> Run 6/20: Creating Calibration Search Space...
INFO:    [17/08/2023 04.32.56] -> Run 6/20: Creating Search Space...
INFO:    [17/08/2023 04.32.56] -> Size of search space [MB]: 0
INFO:    [17/08/2023 04.32.56] -> Number of IMPGs in search space: 0
INFO:    [17/08/2023 04.32.56] -> Run 6/20: MS2 Index Generation
INFO:    [17/08/2023 04.32.57] -> MS2 Index Generation Time: 1.68s
INFO:    [17/08/2023 04.32.57] -> Run 6/20: Method-Specific Pre-Processing...
INFO:    [17/08/2023 04.32.58] -> Initializing...
INFO:    [17/08/2023 04.33.58] -> Finalizing HTRMS File...
INFO:    [17/08/2023 04.36.25] -> Processed in 3.4m
INFO:    [17/08/2023 04.36.28] -> Done
INFO:    [17/08/2023 04.36.28] -> Run 6/20: Process Raw File...
INFO:    [17/08/2023 04.37.18] -> Run 6/20: Preparing Partitions...
INFO:    [17/08/2023 04.37.18] -> Part 1/1 - Run 6/20: Preparing Calibration Searches...
INFO:    [17/08/2023 04.37.20] -> Part 1/1 - Run 6/20: First Pass Calibration Search...
INFO:    [17/08/2023 04.37.28] -> Part 1/1 - Run 6/20: Calibration Search...
INFO:    [17/08/2023 04.37.57] -> The number of PSMs identified during calibration with FDR <= 0.01 is 7465 [29s]
INFO:    [17/08/2023 04.37.59] -> Part 1/1 - Run 6/20: Preparing Main Search...
INFO:    [17/08/2023 04.38.01] -> Part 1/1 - Run 6/20: Main Search...
INFO:    [17/08/2023 04.43.27] -> Extracting 143483 MS1 XICs
INFO:    [17/08/2023 04.44.20] -> Run 6/20: Cleaning Up Run..
INFO:    [17/08/2023 04.44.20] -> SuperRun 7/20: Initializing (20230809_AST1_EVO5_ZY_Hela_SCP_EvoCHIP_1Cell_40SPD_8Th12ms_07.raw)
INFO:    [17/08/2023 04.44.20] -> Run 7/20: Organizing Data from Run
INFO:    [17/08/2023 04.44.20] -> Run 7/20: Creating Calibration Search Space...
INFO:    [17/08/2023 04.44.20] -> Run 7/20: Creating Search Space...
INFO:    [17/08/2023 04.44.20] -> Size of search space [MB]: 0
INFO:    [17/08/2023 04.44.20] -> Number of IMPGs in search space: 0
INFO:    [17/08/2023 04.44.20] -> Run 7/20: MS2 Index Generation
INFO:    [17/08/2023 04.44.22] -> MS2 Index Generation Time: 1.91s
INFO:    [17/08/2023 04.44.22] -> Run 7/20: Method-Specific Pre-Processing...
INFO:    [17/08/2023 04.44.23] -> Initializing...
INFO:    [17/08/2023 04.45.20] -> Finalizing HTRMS File...
INFO:    [17/08/2023 04.47.52] -> Processed in 3.5m
INFO:    [17/08/2023 04.47.55] -> Done
INFO:    [17/08/2023 04.47.55] -> Run 7/20: Process Raw File...
INFO:    [17/08/2023 04.48.43] -> Run 7/20: Preparing Partitions...
INFO:    [17/08/2023 04.48.43] -> Part 1/1 - Run 7/20: Preparing Calibration Searches...
INFO:    [17/08/2023 04.48.45] -> Part 1/1 - Run 7/20: First Pass Calibration Search...
INFO:    [17/08/2023 04.48.52] -> Part 1/1 - Run 7/20: Calibration Search...
INFO:    [17/08/2023 04.49.16] -> The number of PSMs identified during calibration with FDR <= 0.01 is 7133 [23.2s]
INFO:    [17/08/2023 04.49.18] -> Part 1/1 - Run 7/20: Preparing Main Search...
INFO:    [17/08/2023 04.49.20] -> Part 1/1 - Run 7/20: Main Search...
INFO:    [17/08/2023 04.55.21] -> Extracting 206117 MS1 XICs
INFO:    [17/08/2023 04.56.38] -> Run 7/20: Cleaning Up Run..
INFO:    [17/08/2023 04.56.38] -> SuperRun 8/20: Initializing (20230809_AST1_EVO5_ZY_Hela_SCP_EvoCHIP_1Cell_40SPD_8Th12ms_08.raw)
INFO:    [17/08/2023 04.56.38] -> Run 8/20: Organizing Data from Run
INFO:    [17/08/2023 04.56.38] -> Run 8/20: Creating Calibration Search Space...
INFO:    [17/08/2023 04.56.38] -> Run 8/20: Creating Search Space...
INFO:    [17/08/2023 04.56.38] -> Size of search space [MB]: 0
INFO:    [17/08/2023 04.56.38] -> Number of IMPGs in search space: 0
INFO:    [17/08/2023 04.56.38] -> Run 8/20: MS2 Index Generation
INFO:    [17/08/2023 04.56.39] -> MS2 Index Generation Time: 1.58s
INFO:    [17/08/2023 04.56.39] -> Run 8/20: Method-Specific Pre-Processing...
INFO:    [17/08/2023 04.56.40] -> Initializing...
INFO:    [17/08/2023 04.57.36] -> Finalizing HTRMS File...
INFO:    [17/08/2023 04.59.58] -> Processed in 3.3m
INFO:    [17/08/2023 05.00.01] -> Done
INFO:    [17/08/2023 05.00.01] -> Run 8/20: Process Raw File...
INFO:    [17/08/2023 05.00.48] -> Run 8/20: Preparing Partitions...
INFO:    [17/08/2023 05.00.48] -> Part 1/1 - Run 8/20: Preparing Calibration Searches...
INFO:    [17/08/2023 05.00.50] -> Part 1/1 - Run 8/20: First Pass Calibration Search...
INFO:    [17/08/2023 05.00.58] -> Part 1/1 - Run 8/20: Calibration Search...
INFO:    [17/08/2023 05.01.12] -> The number of PSMs identified during calibration with FDR <= 0.01 is 4396 [13.5s]
INFO:    [17/08/2023 05.01.14] -> Part 1/1 - Run 8/20: Preparing Main Search...
INFO:    [17/08/2023 05.01.16] -> Part 1/1 - Run 8/20: Main Search...
INFO:    [17/08/2023 05.06.54] -> Extracting 270717 MS1 XICs
INFO:    [17/08/2023 05.08.36] -> Run 8/20: Cleaning Up Run..
INFO:    [17/08/2023 05.08.36] -> SuperRun 9/20: Initializing (20230809_AST1_EVO5_ZY_Hela_SCP_EvoCHIP_1Cell_40SPD_8Th12ms_09.raw)
INFO:    [17/08/2023 05.08.36] -> Run 9/20: Organizing Data from Run
INFO:    [17/08/2023 05.08.36] -> Run 9/20: Creating Calibration Search Space...
INFO:    [17/08/2023 05.08.36] -> Run 9/20: Creating Search Space...
INFO:    [17/08/2023 05.08.36] -> Size of search space [MB]: 0
INFO:    [17/08/2023 05.08.36] -> Number of IMPGs in search space: 0
INFO:    [17/08/2023 05.08.36] -> Run 9/20: MS2 Index Generation
INFO:    [17/08/2023 05.08.37] -> MS2 Index Generation Time: 1.69s
INFO:    [17/08/2023 05.08.37] -> Run 9/20: Method-Specific Pre-Processing...
INFO:    [17/08/2023 05.08.39] -> Initializing...
INFO:    [17/08/2023 05.09.41] -> Finalizing HTRMS File...
INFO:    [17/08/2023 05.11.50] -> Processed in 3.2m
INFO:    [17/08/2023 05.11.53] -> Done
INFO:    [17/08/2023 05.11.53] -> Run 9/20: Process Raw File...
INFO:    [17/08/2023 05.12.32] -> Run 9/20: Preparing Partitions...
INFO:    [17/08/2023 05.12.32] -> Part 1/1 - Run 9/20: Preparing Calibration Searches...
INFO:    [17/08/2023 05.12.34] -> Part 1/1 - Run 9/20: First Pass Calibration Search...
INFO:    [17/08/2023 05.12.40] -> Part 1/1 - Run 9/20: Calibration Search...
INFO:    [17/08/2023 05.12.50] -> The number of PSMs identified during calibration with FDR <= 0.01 is 3719 [10.6s]
INFO:    [17/08/2023 05.12.53] -> Part 1/1 - Run 9/20: Preparing Main Search...
INFO:    [17/08/2023 05.12.55] -> Part 1/1 - Run 9/20: Main Search...
INFO:    [17/08/2023 05.17.08] -> Extracting 198683 MS1 XICs
INFO:    [17/08/2023 05.18.21] -> Run 9/20: Cleaning Up Run..
INFO:    [17/08/2023 05.18.21] -> SuperRun 10/20: Initializing (20230809_AST1_EVO5_ZY_Hela_SCP_EvoCHIP_1Cell_40SPD_8Th12ms_10.raw)
INFO:    [17/08/2023 05.18.21] -> Run 10/20: Organizing Data from Run
INFO:    [17/08/2023 05.18.21] -> Run 10/20: Creating Calibration Search Space...
INFO:    [17/08/2023 05.18.21] -> Run 10/20: Creating Search Space...
INFO:    [17/08/2023 05.18.21] -> Size of search space [MB]: 0
INFO:    [17/08/2023 05.18.21] -> Number of IMPGs in search space: 0
INFO:    [17/08/2023 05.18.21] -> Run 10/20: MS2 Index Generation
INFO:    [17/08/2023 05.18.22] -> MS2 Index Generation Time: 1.86s
INFO:    [17/08/2023 05.18.22] -> Run 10/20: Method-Specific Pre-Processing...
INFO:    [17/08/2023 05.18.24] -> Initializing...
INFO:    [17/08/2023 05.19.24] -> Finalizing HTRMS File...
INFO:    [17/08/2023 05.21.34] -> Processed in 3.2m
INFO:    [17/08/2023 05.21.37] -> Done
INFO:    [17/08/2023 05.21.37] -> Run 10/20: Process Raw File...
INFO:    [17/08/2023 05.22.15] -> Run 10/20: Preparing Partitions...
INFO:    [17/08/2023 05.22.15] -> Part 1/1 - Run 10/20: Preparing Calibration Searches...
INFO:    [17/08/2023 05.22.17] -> Part 1/1 - Run 10/20: First Pass Calibration Search...
INFO:    [17/08/2023 05.22.23] -> Part 1/1 - Run 10/20: Calibration Search...
INFO:    [17/08/2023 05.22.43] -> The number of PSMs identified during calibration with FDR <= 0.01 is 2255 [20.7s]
INFO:    [17/08/2023 05.22.46] -> Part 1/1 - Run 10/20: Preparing Main Search...
INFO:    [17/08/2023 05.22.48] -> Part 1/1 - Run 10/20: Main Search...
INFO:    [17/08/2023 05.24.54] -> Extracting 105941 MS1 XICs
INFO:    [17/08/2023 05.25.33] -> Run 10/20: Cleaning Up Run..
INFO:    [17/08/2023 05.25.33] -> SuperRun 11/20: Initializing (20230809_AST1_EVO5_ZY_Hela_SCP_EvoCHIP_1Cell_40SPD_8Th12ms_11.raw)
INFO:    [17/08/2023 05.25.33] -> Run 11/20: Organizing Data from Run
INFO:    [17/08/2023 05.25.33] -> Run 11/20: Creating Calibration Search Space...
INFO:    [17/08/2023 05.25.33] -> Run 11/20: Creating Search Space...
INFO:    [17/08/2023 05.25.33] -> Size of search space [MB]: 0
INFO:    [17/08/2023 05.25.33] -> Number of IMPGs in search space: 0
INFO:    [17/08/2023 05.25.33] -> Run 11/20: MS2 Index Generation
INFO:    [17/08/2023 05.25.34] -> MS2 Index Generation Time: 1.68s
INFO:    [17/08/2023 05.25.34] -> Run 11/20: Method-Specific Pre-Processing...
INFO:    [17/08/2023 05.25.36] -> Initializing...
INFO:    [17/08/2023 05.26.35] -> Finalizing HTRMS File...
INFO:    [17/08/2023 05.28.54] -> Processed in 3.3m
INFO:    [17/08/2023 05.28.57] -> Done
INFO:    [17/08/2023 05.28.57] -> Run 11/20: Process Raw File...
INFO:    [17/08/2023 05.29.36] -> Run 11/20: Preparing Partitions...
INFO:    [17/08/2023 05.29.36] -> Part 1/1 - Run 11/20: Preparing Calibration Searches...
INFO:    [17/08/2023 05.29.38] -> Part 1/1 - Run 11/20: First Pass Calibration Search...
INFO:    [17/08/2023 05.29.44] -> Part 1/1 - Run 11/20: Calibration Search...
INFO:    [17/08/2023 05.30.09] -> The number of PSMs identified during calibration with FDR <= 0.01 is 5047 [25.4s]
INFO:    [17/08/2023 05.30.45] -> Part 1/1 - Run 11/20: Preparing Main Search...
INFO:    [17/08/2023 05.30.47] -> Part 1/1 - Run 11/20: Main Search...
INFO:    [17/08/2023 05.34.00] -> Extracting 107445 MS1 XICs
INFO:    [17/08/2023 05.34.43] -> Run 11/20: Cleaning Up Run..
INFO:    [17/08/2023 05.34.43] -> SuperRun 12/20: Initializing (20230809_AST1_EVO5_ZY_Hela_SCP_EvoCHIP_1Cell_40SPD_8Th12ms_12.raw)
INFO:    [17/08/2023 05.34.43] -> Run 12/20: Organizing Data from Run
INFO:    [17/08/2023 05.34.43] -> Run 12/20: Creating Calibration Search Space...
INFO:    [17/08/2023 05.34.43] -> Run 12/20: Creating Search Space...
INFO:    [17/08/2023 05.34.43] -> Size of search space [MB]: 0
INFO:    [17/08/2023 05.34.43] -> Number of IMPGs in search space: 0
INFO:    [17/08/2023 05.34.43] -> Run 12/20: MS2 Index Generation
INFO:    [17/08/2023 05.34.44] -> MS2 Index Generation Time: 1.7s
INFO:    [17/08/2023 05.34.44] -> Run 12/20: Method-Specific Pre-Processing...
INFO:    [17/08/2023 05.34.45] -> Initializing...
INFO:    [17/08/2023 05.35.44] -> Finalizing HTRMS File...
INFO:    [17/08/2023 05.37.50] -> Processed in 3.1m
INFO:    [17/08/2023 05.37.53] -> Done
INFO:    [17/08/2023 05.37.53] -> Run 12/20: Process Raw File...
INFO:    [17/08/2023 05.38.33] -> Run 12/20: Preparing Partitions...
INFO:    [17/08/2023 05.38.33] -> Part 1/1 - Run 12/20: Preparing Calibration Searches...
INFO:    [17/08/2023 05.38.35] -> Part 1/1 - Run 12/20: First Pass Calibration Search...
INFO:    [17/08/2023 05.38.42] -> Part 1/1 - Run 12/20: Calibration Search...
INFO:    [17/08/2023 05.38.56] -> The number of PSMs identified during calibration with FDR <= 0.01 is 4163 [13.8s]
INFO:    [17/08/2023 05.38.58] -> Part 1/1 - Run 12/20: Preparing Main Search...
INFO:    [17/08/2023 05.39.00] -> Part 1/1 - Run 12/20: Main Search...
INFO:    [17/08/2023 05.42.59] -> Extracting 207336 MS1 XICs
INFO:    [17/08/2023 05.44.20] -> Run 12/20: Cleaning Up Run..
INFO:    [17/08/2023 05.44.20] -> SuperRun 13/20: Initializing (20230809_AST1_EVO5_ZY_Hela_SCP_EvoCHIP_1Cell_40SPD_8Th12ms_13.raw)
INFO:    [17/08/2023 05.44.20] -> Run 13/20: Organizing Data from Run
INFO:    [17/08/2023 05.44.20] -> Run 13/20: Creating Calibration Search Space...
INFO:    [17/08/2023 05.44.20] -> Run 13/20: Creating Search Space...
INFO:    [17/08/2023 05.44.20] -> Size of search space [MB]: 0
INFO:    [17/08/2023 05.44.20] -> Number of IMPGs in search space: 0
INFO:    [17/08/2023 05.44.20] -> Run 13/20: MS2 Index Generation
INFO:    [17/08/2023 05.44.21] -> MS2 Index Generation Time: 1.65s
INFO:    [17/08/2023 05.44.21] -> Run 13/20: Method-Specific Pre-Processing...
INFO:    [17/08/2023 05.44.23] -> Initializing...
INFO:    [17/08/2023 05.45.17] -> Finalizing HTRMS File...
INFO:    [17/08/2023 05.47.30] -> Processed in 3.1m
INFO:    [17/08/2023 05.47.33] -> Done
INFO:    [17/08/2023 05.47.33] -> Run 13/20: Process Raw File...
INFO:    [17/08/2023 05.48.16] -> Run 13/20: Preparing Partitions...
INFO:    [17/08/2023 05.48.16] -> Part 1/1 - Run 13/20: Preparing Calibration Searches...
INFO:    [17/08/2023 05.48.18] -> Part 1/1 - Run 13/20: First Pass Calibration Search...
INFO:    [17/08/2023 05.48.25] -> Part 1/1 - Run 13/20: Calibration Search...
INFO:    [17/08/2023 05.48.43] -> The number of PSMs identified during calibration with FDR <= 0.01 is 4563 [17.9s]
INFO:    [17/08/2023 05.48.45] -> Part 1/1 - Run 13/20: Preparing Main Search...
INFO:    [17/08/2023 05.48.47] -> Part 1/1 - Run 13/20: Main Search...
INFO:    [17/08/2023 05.53.26] -> Extracting 171972 MS1 XICs
INFO:    [17/08/2023 05.54.27] -> Run 13/20: Cleaning Up Run..
INFO:    [17/08/2023 05.54.27] -> SuperRun 14/20: Initializing (20230809_AST1_EVO5_ZY_Hela_SCP_EvoCHIP_1Cell_40SPD_8Th12ms_14.raw)
INFO:    [17/08/2023 05.54.27] -> Run 14/20: Organizing Data from Run
INFO:    [17/08/2023 05.54.27] -> Run 14/20: Creating Calibration Search Space...
INFO:    [17/08/2023 05.54.27] -> Run 14/20: Creating Search Space...
INFO:    [17/08/2023 05.54.27] -> Size of search space [MB]: 0
INFO:    [17/08/2023 05.54.27] -> Number of IMPGs in search space: 0
INFO:    [17/08/2023 05.54.27] -> Run 14/20: MS2 Index Generation
INFO:    [17/08/2023 05.54.29] -> MS2 Index Generation Time: 1.63s
INFO:    [17/08/2023 05.54.29] -> Run 14/20: Method-Specific Pre-Processing...
INFO:    [17/08/2023 05.54.30] -> Initializing...
INFO:    [17/08/2023 05.55.23] -> Finalizing HTRMS File...
INFO:    [17/08/2023 05.57.39] -> Processed in 3.1m
INFO:    [17/08/2023 05.57.42] -> Done
INFO:    [17/08/2023 05.57.42] -> Run 14/20: Process Raw File...
INFO:    [17/08/2023 05.58.20] -> Run 14/20: Preparing Partitions...
INFO:    [17/08/2023 05.58.20] -> Part 1/1 - Run 14/20: Preparing Calibration Searches...
INFO:    [17/08/2023 05.58.22] -> Part 1/1 - Run 14/20: First Pass Calibration Search...
INFO:    [17/08/2023 05.58.29] -> Part 1/1 - Run 14/20: Calibration Search...
INFO:    [17/08/2023 05.58.40] -> The number of PSMs identified during calibration with FDR <= 0.01 is 3305 [10.7s]
INFO:    [17/08/2023 05.58.43] -> Part 1/1 - Run 14/20: Preparing Main Search...
INFO:    [17/08/2023 05.58.44] -> Part 1/1 - Run 14/20: Main Search...
INFO:    [17/08/2023 06.02.45] -> Extracting 201281 MS1 XICs
INFO:    [17/08/2023 06.04.00] -> Run 14/20: Cleaning Up Run..
INFO:    [17/08/2023 06.04.00] -> SuperRun 15/20: Initializing (20230809_AST1_EVO5_ZY_Hela_SCP_EvoCHIP_1Cell_40SPD_8Th12ms_15.raw)
INFO:    [17/08/2023 06.04.00] -> Run 15/20: Organizing Data from Run
INFO:    [17/08/2023 06.04.00] -> Run 15/20: Creating Calibration Search Space...
INFO:    [17/08/2023 06.04.00] -> Run 15/20: Creating Search Space...
INFO:    [17/08/2023 06.04.00] -> Size of search space [MB]: 0
INFO:    [17/08/2023 06.04.00] -> Number of IMPGs in search space: 0
INFO:    [17/08/2023 06.04.00] -> Run 15/20: MS2 Index Generation
INFO:    [17/08/2023 06.04.01] -> MS2 Index Generation Time: 1.66s
INFO:    [17/08/2023 06.04.01] -> Run 15/20: Method-Specific Pre-Processing...
INFO:    [17/08/2023 06.04.02] -> Initializing...
INFO:    [17/08/2023 06.05.01] -> Finalizing HTRMS File...
INFO:    [17/08/2023 06.07.24] -> Processed in 3.4m
INFO:    [17/08/2023 06.07.27] -> Done
INFO:    [17/08/2023 06.07.27] -> Run 15/20: Process Raw File...
INFO:    [17/08/2023 06.08.07] -> Run 15/20: Preparing Partitions...
INFO:    [17/08/2023 06.08.07] -> Part 1/1 - Run 15/20: Preparing Calibration Searches...
INFO:    [17/08/2023 06.08.09] -> Part 1/1 - Run 15/20: First Pass Calibration Search...
INFO:    [17/08/2023 06.08.16] -> Part 1/1 - Run 15/20: Calibration Search...
INFO:    [17/08/2023 06.08.45] -> The number of PSMs identified during calibration with FDR <= 0.01 is 6906 [29.9s]
INFO:    [17/08/2023 06.09.22] -> Part 1/1 - Run 15/20: Preparing Main Search...
INFO:    [17/08/2023 06.09.24] -> Part 1/1 - Run 15/20: Main Search...
INFO:    [17/08/2023 06.12.41] -> Extracting 122357 MS1 XICs
INFO:    [17/08/2023 06.13.42] -> Run 15/20: Cleaning Up Run..
INFO:    [17/08/2023 06.13.42] -> SuperRun 16/20: Initializing (20230809_AST1_EVO5_ZY_Hela_SCP_EvoCHIP_1Cell_40SPD_8Th12ms_16.raw)
INFO:    [17/08/2023 06.13.42] -> Run 16/20: Organizing Data from Run
INFO:    [17/08/2023 06.13.42] -> Run 16/20: Creating Calibration Search Space...
INFO:    [17/08/2023 06.13.42] -> Run 16/20: Creating Search Space...
INFO:    [17/08/2023 06.13.42] -> Size of search space [MB]: 0
INFO:    [17/08/2023 06.13.42] -> Number of IMPGs in search space: 0
INFO:    [17/08/2023 06.13.42] -> Run 16/20: MS2 Index Generation
INFO:    [17/08/2023 06.13.43] -> MS2 Index Generation Time: 1.63s
INFO:    [17/08/2023 06.13.43] -> Run 16/20: Method-Specific Pre-Processing...
INFO:    [17/08/2023 06.13.44] -> Initializing...
INFO:    [17/08/2023 06.14.40] -> Finalizing HTRMS File...
INFO:    [17/08/2023 06.16.55] -> Processed in 3.2m
INFO:    [17/08/2023 06.16.57] -> Done
INFO:    [17/08/2023 06.16.57] -> Run 16/20: Process Raw File...
INFO:    [17/08/2023 06.17.43] -> Run 16/20: Preparing Partitions...
INFO:    [17/08/2023 06.17.43] -> Part 1/1 - Run 16/20: Preparing Calibration Searches...
INFO:    [17/08/2023 06.17.45] -> Part 1/1 - Run 16/20: First Pass Calibration Search...
INFO:    [17/08/2023 06.17.53] -> Part 1/1 - Run 16/20: Calibration Search...
INFO:    [17/08/2023 06.18.15] -> The number of PSMs identified during calibration with FDR <= 0.01 is 4827 [22.9s]
INFO:    [17/08/2023 06.18.18] -> Part 1/1 - Run 16/20: Preparing Main Search...
INFO:    [17/08/2023 06.18.20] -> Part 1/1 - Run 16/20: Main Search...
INFO:    [17/08/2023 06.23.43] -> Extracting 175927 MS1 XICs
INFO:    [17/08/2023 06.24.53] -> Run 16/20: Cleaning Up Run..
INFO:    [17/08/2023 06.24.53] -> SuperRun 17/20: Initializing (20230809_AST1_EVO5_ZY_Hela_SCP_EvoCHIP_1Cell_40SPD_8Th12ms_17.raw)
INFO:    [17/08/2023 06.24.53] -> Run 17/20: Organizing Data from Run
INFO:    [17/08/2023 06.24.53] -> Run 17/20: Creating Calibration Search Space...
INFO:    [17/08/2023 06.24.53] -> Run 17/20: Creating Search Space...
INFO:    [17/08/2023 06.24.53] -> Size of search space [MB]: 0
INFO:    [17/08/2023 06.24.53] -> Number of IMPGs in search space: 0
INFO:    [17/08/2023 06.24.53] -> Run 17/20: MS2 Index Generation
INFO:    [17/08/2023 06.24.55] -> MS2 Index Generation Time: 1.69s
INFO:    [17/08/2023 06.24.55] -> Run 17/20: Method-Specific Pre-Processing...
INFO:    [17/08/2023 06.24.56] -> Initializing...
INFO:    [17/08/2023 06.25.48] -> Finalizing HTRMS File...
INFO:    [17/08/2023 06.28.08] -> Processed in 3.2m
INFO:    [17/08/2023 06.28.11] -> Done
INFO:    [17/08/2023 06.28.11] -> Run 17/20: Process Raw File...
INFO:    [17/08/2023 06.28.53] -> Run 17/20: Preparing Partitions...
INFO:    [17/08/2023 06.28.53] -> Part 1/1 - Run 17/20: Preparing Calibration Searches...
INFO:    [17/08/2023 06.28.55] -> Part 1/1 - Run 17/20: First Pass Calibration Search...
INFO:    [17/08/2023 06.29.02] -> Part 1/1 - Run 17/20: Calibration Search...
INFO:    [17/08/2023 06.29.15] -> The number of PSMs identified during calibration with FDR <= 0.01 is 4830 [12.6s]
INFO:    [17/08/2023 06.29.18] -> Part 1/1 - Run 17/20: Preparing Main Search...
INFO:    [17/08/2023 06.29.19] -> Part 1/1 - Run 17/20: Main Search...
INFO:    [17/08/2023 06.34.10] -> Extracting 237499 MS1 XICs
INFO:    [17/08/2023 06.35.45] -> Run 17/20: Cleaning Up Run..
INFO:    [17/08/2023 06.35.45] -> SuperRun 18/20: Initializing (20230809_AST1_EVO5_ZY_Hela_SCP_EvoCHIP_1Cell_40SPD_8Th12ms_18.raw)
INFO:    [17/08/2023 06.35.45] -> Run 18/20: Organizing Data from Run
INFO:    [17/08/2023 06.35.45] -> Run 18/20: Creating Calibration Search Space...
INFO:    [17/08/2023 06.35.45] -> Run 18/20: Creating Search Space...
INFO:    [17/08/2023 06.35.45] -> Size of search space [MB]: 0
INFO:    [17/08/2023 06.35.45] -> Number of IMPGs in search space: 0
INFO:    [17/08/2023 06.35.45] -> Run 18/20: MS2 Index Generation
INFO:    [17/08/2023 06.35.46] -> MS2 Index Generation Time: 1.6s
INFO:    [17/08/2023 06.35.46] -> Run 18/20: Method-Specific Pre-Processing...
INFO:    [17/08/2023 06.35.48] -> Initializing...
INFO:    [17/08/2023 06.36.42] -> Finalizing HTRMS File...
INFO:    [17/08/2023 06.39.23] -> Processed in 3.6m
INFO:    [17/08/2023 06.39.26] -> Done
INFO:    [17/08/2023 06.39.26] -> Run 18/20: Process Raw File...
INFO:    [17/08/2023 06.40.10] -> Run 18/20: Preparing Partitions...
INFO:    [17/08/2023 06.40.10] -> Part 1/1 - Run 18/20: Preparing Calibration Searches...
INFO:    [17/08/2023 06.40.12] -> Part 1/1 - Run 18/20: First Pass Calibration Search...
INFO:    [17/08/2023 06.40.20] -> Part 1/1 - Run 18/20: Calibration Search...
INFO:    [17/08/2023 06.40.58] -> The number of PSMs identified during calibration with FDR <= 0.01 is 6572 [38.2s]
INFO:    [17/08/2023 06.41.34] -> Part 1/1 - Run 18/20: Preparing Main Search...
INFO:    [17/08/2023 06.41.36] -> Part 1/1 - Run 18/20: Main Search...
INFO:    [17/08/2023 06.46.59] -> Extracting 171653 MS1 XICs
INFO:    [17/08/2023 06.48.17] -> Run 18/20: Cleaning Up Run..
INFO:    [17/08/2023 06.48.17] -> SuperRun 19/20: Initializing (20230809_AST1_EVO5_ZY_Hela_SCP_EvoCHIP_1Cell_40SPD_8Th12ms_19.raw)
INFO:    [17/08/2023 06.48.17] -> Run 19/20: Organizing Data from Run
INFO:    [17/08/2023 06.48.17] -> Run 19/20: Creating Calibration Search Space...
INFO:    [17/08/2023 06.48.17] -> Run 19/20: Creating Search Space...
INFO:    [17/08/2023 06.48.17] -> Size of search space [MB]: 0
INFO:    [17/08/2023 06.48.17] -> Number of IMPGs in search space: 0
INFO:    [17/08/2023 06.48.17] -> Run 19/20: MS2 Index Generation
INFO:    [17/08/2023 06.48.19] -> MS2 Index Generation Time: 1.71s
INFO:    [17/08/2023 06.48.19] -> Run 19/20: Method-Specific Pre-Processing...
INFO:    [17/08/2023 06.48.19] -> Initializing...
INFO:    [17/08/2023 06.50.41] -> Finalizing HTRMS File...
INFO:    [17/08/2023 06.53.00] -> Processed in 4.7m
INFO:    [17/08/2023 06.53.03] -> Done
INFO:    [17/08/2023 06.53.03] -> Run 19/20: Process Raw File...
INFO:    [17/08/2023 06.53.53] -> Run 19/20: Preparing Partitions...
INFO:    [17/08/2023 06.53.53] -> Part 1/1 - Run 19/20: Preparing Calibration Searches...
INFO:    [17/08/2023 06.53.55] -> Part 1/1 - Run 19/20: First Pass Calibration Search...
INFO:    [17/08/2023 06.54.02] -> Part 1/1 - Run 19/20: Calibration Search...
INFO:    [17/08/2023 06.54.18] -> The number of PSMs identified during calibration with FDR <= 0.01 is 5032 [15.6s]
INFO:    [17/08/2023 06.54.20] -> Part 1/1 - Run 19/20: Preparing Main Search...
INFO:    [17/08/2023 06.54.22] -> Part 1/1 - Run 19/20: Main Search...
INFO:    [17/08/2023 06.59.41] -> Extracting 217667 MS1 XICs
INFO:    [17/08/2023 07.01.09] -> Run 19/20: Cleaning Up Run..
INFO:    [17/08/2023 07.01.09] -> SuperRun 20/20: Initializing (20230809_AST1_EVO5_ZY_Hela_SCP_EvoCHIP_1Cell_40SPD_8Th12ms_20.raw)
INFO:    [17/08/2023 07.01.09] -> Run 20/20: Organizing Data from Run
INFO:    [17/08/2023 07.01.09] -> Run 20/20: Creating Calibration Search Space...
INFO:    [17/08/2023 07.01.09] -> Run 20/20: Creating Search Space...
INFO:    [17/08/2023 07.01.09] -> Size of search space [MB]: 0
INFO:    [17/08/2023 07.01.09] -> Number of IMPGs in search space: 0
INFO:    [17/08/2023 07.01.09] -> Run 20/20: MS2 Index Generation
INFO:    [17/08/2023 07.01.11] -> MS2 Index Generation Time: 1.66s
INFO:    [17/08/2023 07.01.11] -> Run 20/20: Method-Specific Pre-Processing...
INFO:    [17/08/2023 07.01.11] -> Initializing...
INFO:    [17/08/2023 07.03.30] -> Finalizing HTRMS File...
INFO:    [17/08/2023 07.06.12] -> Processed in 5m
INFO:    [17/08/2023 07.06.15] -> Done
INFO:    [17/08/2023 07.06.15] -> Run 20/20: Process Raw File...
INFO:    [17/08/2023 07.06.57] -> Run 20/20: Preparing Partitions...
INFO:    [17/08/2023 07.06.57] -> Part 1/1 - Run 20/20: Preparing Calibration Searches...
INFO:    [17/08/2023 07.06.59] -> Part 1/1 - Run 20/20: First Pass Calibration Search...
INFO:    [17/08/2023 07.07.07] -> Part 1/1 - Run 20/20: Calibration Search...
INFO:    [17/08/2023 07.07.21] -> The number of PSMs identified during calibration with FDR <= 0.01 is 4127 [14.7s]
INFO:    [17/08/2023 07.07.24] -> Part 1/1 - Run 20/20: Preparing Main Search...
INFO:    [17/08/2023 07.07.26] -> Part 1/1 - Run 20/20: Main Search...
INFO:    [17/08/2023 07.12.20] -> Extracting 169237 MS1 XICs
INFO:    [17/08/2023 07.13.24] -> Run 20/20: Cleaning Up Run..
INFO:    [17/08/2023 07.13.31] -> Remove Aborted Runs (if any) from the Experiment...
INFO:    [17/08/2023 07.13.31] -> Score Post-Processing
INFO:    [17/08/2023 07.16.09] -> Score Post-Processing: 2.63m
INFO:    [17/08/2023 07.16.09] -> PSM FDR...
INFO:    [17/08/2023 07.17.36] -> PSM FDR: 1.45m
INFO:    [17/08/2023 07.17.36] -> Converting to non-redundant data structure...
INFO:    [17/08/2023 07.18.04] -> Performing Peptide FDR...
INFO:    [17/08/2023 07.18.09] -> Performing Protein Inference...
INFO:    [17/08/2023 07.18.09] -> Performing Protein FDR...
INFO:    [17/08/2023 07.18.12] -> Calculating Result Values at Run and Experiment Level...
INFO:    [17/08/2023 07.18.25] -> Pulsar identified 634598 PSMs, 20954 stripped sequences, 23981 peptide precursors, 2837 protein groups.
INFO:    [17/08/2023 07.18.25] -> Selecting Data For Quantification...
INFO:    [17/08/2023 07.18.25] -> Calculating Quantities...
INFO:    [17/08/2023 07.18.39] -> Calculating Protein Group Quantities using MaxLFQ Algorithm...
INFO:    [17/08/2023 07.18.41] -> Collapsing PTM-Locations...
INFO:    [17/08/2023 07.18.41] -> Summarizing Fractions...
INFO:    [17/08/2023 07.18.42] -> Identifying Calibration Peptides...
INFO:    [17/08/2023 07.18.43] -> iRT Calibration...
INFO:    [17/08/2023 07.18.58] -> Performing directDIA+ search...
INFO:    [17/08/2023 07.20.30] -> Generating directDIA+ search space
INFO:    [17/08/2023 07.26.01] -> directDIA+ search: 20230809_AST1_EVO5_ZY_Hela_SCP_EvoCHIP_1Cell_40SPD_8Th12ms_01.raw
INFO:    [17/08/2023 07.28.30] -> directDIA+ search: 20230809_AST1_EVO5_ZY_Hela_SCP_EvoCHIP_1Cell_40SPD_8Th12ms_02.raw
INFO:    [17/08/2023 07.31.06] -> directDIA+ search: 20230809_AST1_EVO5_ZY_Hela_SCP_EvoCHIP_1Cell_40SPD_8Th12ms_03.raw
INFO:    [17/08/2023 07.33.19] -> directDIA+ search: 20230809_AST1_EVO5_ZY_Hela_SCP_EvoCHIP_1Cell_40SPD_8Th12ms_04.raw
INFO:    [17/08/2023 07.35.44] -> directDIA+ search: 20230809_AST1_EVO5_ZY_Hela_SCP_EvoCHIP_1Cell_40SPD_8Th12ms_05.raw
INFO:    [17/08/2023 07.38.17] -> directDIA+ search: 20230809_AST1_EVO5_ZY_Hela_SCP_EvoCHIP_1Cell_40SPD_8Th12ms_06.raw
INFO:    [17/08/2023 07.41.10] -> directDIA+ search: 20230809_AST1_EVO5_ZY_Hela_SCP_EvoCHIP_1Cell_40SPD_8Th12ms_07.raw
INFO:    [17/08/2023 07.44.01] -> directDIA+ search: 20230809_AST1_EVO5_ZY_Hela_SCP_EvoCHIP_1Cell_40SPD_8Th12ms_08.raw
INFO:    [17/08/2023 07.46.36] -> directDIA+ search: 20230809_AST1_EVO5_ZY_Hela_SCP_EvoCHIP_1Cell_40SPD_8Th12ms_09.raw
INFO:    [17/08/2023 07.48.56] -> directDIA+ search: 20230809_AST1_EVO5_ZY_Hela_SCP_EvoCHIP_1Cell_40SPD_8Th12ms_10.raw
INFO:    [17/08/2023 07.51.20] -> directDIA+ search: 20230809_AST1_EVO5_ZY_Hela_SCP_EvoCHIP_1Cell_40SPD_8Th12ms_11.raw
INFO:    [17/08/2023 07.53.38] -> directDIA+ search: 20230809_AST1_EVO5_ZY_Hela_SCP_EvoCHIP_1Cell_40SPD_8Th12ms_12.raw
INFO:    [17/08/2023 07.56.03] -> directDIA+ search: 20230809_AST1_EVO5_ZY_Hela_SCP_EvoCHIP_1Cell_40SPD_8Th12ms_13.raw
INFO:    [17/08/2023 07.58.34] -> directDIA+ search: 20230809_AST1_EVO5_ZY_Hela_SCP_EvoCHIP_1Cell_40SPD_8Th12ms_14.raw
INFO:    [17/08/2023 08.01.04] -> directDIA+ search: 20230809_AST1_EVO5_ZY_Hela_SCP_EvoCHIP_1Cell_40SPD_8Th12ms_15.raw
INFO:    [17/08/2023 08.03.46] -> directDIA+ search: 20230809_AST1_EVO5_ZY_Hela_SCP_EvoCHIP_1Cell_40SPD_8Th12ms_16.raw
INFO:    [17/08/2023 08.06.30] -> directDIA+ search: 20230809_AST1_EVO5_ZY_Hela_SCP_EvoCHIP_1Cell_40SPD_8Th12ms_17.raw
INFO:    [17/08/2023 08.09.05] -> directDIA+ search: 20230809_AST1_EVO5_ZY_Hela_SCP_EvoCHIP_1Cell_40SPD_8Th12ms_18.raw
INFO:    [17/08/2023 08.11.45] -> directDIA+ search: 20230809_AST1_EVO5_ZY_Hela_SCP_EvoCHIP_1Cell_40SPD_8Th12ms_19.raw
INFO:    [17/08/2023 08.14.29] -> directDIA+ search: 20230809_AST1_EVO5_ZY_Hela_SCP_EvoCHIP_1Cell_40SPD_8Th12ms_20.raw
INFO:    [17/08/2023 08.17.02] -> Performing  directDIA+  Post Processing...
INFO:    [17/08/2023 08.17.08] -> Writing experiment store..
INFO:    [17/08/2023 08.17.37] -> Assigning iRT Source...
INFO:    [17/08/2023 08.17.37] -> Calculating iRT...
INFO:    [17/08/2023 08.17.37] -> Summarizing Identifications
INFO:    [17/08/2023 08.19.36] -> Identifiying Significant Precursors...
INFO:    [17/08/2023 08.19.54] -> Predicting Ion Mobility
INFO:    [17/08/2023 08.20.12] -> Calculating Median iRT
INFO:    [17/08/2023 08.20.13] -> Building BGS Protein Grouping...
INFO:    [17/08/2023 08.20.13] -> Digesting Fasta...
INFO:    [17/08/2023 08.20.14] -> Annotating Proteins...
INFO:    [17/08/2023 08.20.14] -> Grouping Proteins...
INFO:    [17/08/2023 08.20.15] -> Calculating Run Summary Statistics...
INFO:    [17/08/2023 08.20.41] -> Building Consensus Fragment Spectra...
INFO:    [17/08/2023 08.21.29] -> Selecting best fragment ions
INFO:    [17/08/2023 08.23.37] -> Cleaning Up Experiment...
INFO:    [17/08/2023 08.23.39] -> Initializing Experiment...
INFO:    [17/08/2023 08.23.39] -> Loading Spectral Libraries...
INFO:    [17/08/2023 08.24.02] -> Initialize Scoring...
INFO:    [17/08/2023 08.24.02] -> Generating Scan Map...
INFO:    [17/08/2023 08.24.02] -> Initializing Workpackages...
INFO:    [17/08/2023 08.24.02] -> Performing Basic Calibration...
INFO:    [17/08/2023 08.24.03] -> Calibration successful
INFO:    [17/08/2023 08.24.03] -> Identifying Calibration Peptides...
INFO:    [17/08/2023 08.24.03] -> Calibration successful
INFO:    [17/08/2023 08.24.03] -> Correcting Gradient Fine Structure...
INFO:    [17/08/2023 08.24.07] -> Initializing Pipeline...
INFO:    [17/08/2023 08.24.07] -> Preprocessing Run #1 of 20...
INFO:    [17/08/2023 08.24.07] -> Initialize Scoring...
INFO:    [17/08/2023 08.24.07] -> Extracting Ion Currents...
INFO:    [17/08/2023 08.24.19] -> Machine Learning...
INFO:    [17/08/2023 08.24.20] -> Pipeline executed in 13.9s - Current Experiment had 0 Warnings and 0 Errors.
INFO:    [17/08/2023 08.24.21] -> Calibration successful
INFO:    [17/08/2023 08.24.24] -> Initializing Pipeline...
INFO:    [17/08/2023 08.24.24] -> Preprocessing Run #1 of 20...
INFO:    [17/08/2023 08.24.24] -> Initialize Scoring...
INFO:    [17/08/2023 08.24.24] -> Extracting Ion Currents...
INFO:    [17/08/2023 08.24.41] -> Machine Learning...
INFO:    [17/08/2023 08.24.44] -> Pipeline executed in 19.27s - Current Experiment had 0 Warnings and 0 Errors.
INFO:    [17/08/2023 08.24.47] -> Calibration successful
INFO:    [17/08/2023 08.24.47] -> Initialize Scoring...
INFO:    [17/08/2023 08.24.47] -> Preprocessing Run #2 of 20...
INFO:    [17/08/2023 08.24.47] -> Searching DIA with Pulsar...
INFO:    [17/08/2023 08.24.47] -> Initializing Experiment...
INFO:    [17/08/2023 08.24.47] -> Loading Spectral Libraries...
INFO:    [17/08/2023 08.24.47] -> Initialize Scoring...
INFO:    [17/08/2023 08.24.47] -> Generating Scan Map...
INFO:    [17/08/2023 08.24.47] -> Initializing Workpackages...
INFO:    [17/08/2023 08.24.47] -> Performing Basic Calibration...
INFO:    [17/08/2023 08.24.49] -> Calibration successful
INFO:    [17/08/2023 08.24.49] -> Identifying Calibration Peptides...
INFO:    [17/08/2023 08.24.49] -> Calibration successful
INFO:    [17/08/2023 08.24.49] -> Correcting Gradient Fine Structure...
INFO:    [17/08/2023 08.24.52] -> Initializing Pipeline...
INFO:    [17/08/2023 08.24.52] -> Preprocessing Run #2 of 20...
INFO:    [17/08/2023 08.24.52] -> Initialize Scoring...
INFO:    [17/08/2023 08.24.52] -> Extracting Ion Currents...
INFO:    [17/08/2023 08.25.06] -> Machine Learning...
INFO:    [17/08/2023 08.25.07] -> Pipeline executed in 15.29s - Current Experiment had 0 Warnings and 0 Errors.
INFO:    [17/08/2023 08.25.08] -> Calibration successful
INFO:    [17/08/2023 08.25.11] -> Initializing Pipeline...
INFO:    [17/08/2023 08.25.11] -> Preprocessing Run #2 of 20...
INFO:    [17/08/2023 08.25.11] -> Initialize Scoring...
INFO:    [17/08/2023 08.25.11] -> Extracting Ion Currents...
INFO:    [17/08/2023 08.25.23] -> Machine Learning...
INFO:    [17/08/2023 08.25.25] -> Pipeline executed in 14.21s - Current Experiment had 0 Warnings and 0 Errors.
INFO:    [17/08/2023 08.25.28] -> Calibration successful
INFO:    [17/08/2023 08.25.28] -> Initialize Scoring...
INFO:    [17/08/2023 08.25.28] -> Preprocessing Run #3 of 20...
INFO:    [17/08/2023 08.25.28] -> Searching DIA with Pulsar...
INFO:    [17/08/2023 08.25.28] -> Initializing Experiment...
INFO:    [17/08/2023 08.25.28] -> Loading Spectral Libraries...
INFO:    [17/08/2023 08.25.28] -> Initialize Scoring...
INFO:    [17/08/2023 08.25.28] -> Generating Scan Map...
INFO:    [17/08/2023 08.25.28] -> Initializing Workpackages...
INFO:    [17/08/2023 08.25.28] -> Performing Basic Calibration...
INFO:    [17/08/2023 08.25.30] -> Calibration successful
INFO:    [17/08/2023 08.25.30] -> Identifying Calibration Peptides...
INFO:    [17/08/2023 08.25.30] -> Calibration successful
INFO:    [17/08/2023 08.25.30] -> Correcting Gradient Fine Structure...
INFO:    [17/08/2023 08.25.33] -> Initializing Pipeline...
INFO:    [17/08/2023 08.25.33] -> Preprocessing Run #3 of 20...
INFO:    [17/08/2023 08.25.33] -> Initialize Scoring...
INFO:    [17/08/2023 08.25.33] -> Extracting Ion Currents...
INFO:    [17/08/2023 08.25.47] -> Machine Learning...
INFO:    [17/08/2023 08.25.48] -> Pipeline executed in 15s - Current Experiment had 0 Warnings and 0 Errors.
INFO:    [17/08/2023 08.25.49] -> Calibration successful
INFO:    [17/08/2023 08.25.52] -> Initializing Pipeline...
INFO:    [17/08/2023 08.25.52] -> Preprocessing Run #3 of 20...
INFO:    [17/08/2023 08.25.52] -> Initialize Scoring...
INFO:    [17/08/2023 08.25.52] -> Extracting Ion Currents...
INFO:    [17/08/2023 08.26.04] -> Machine Learning...
INFO:    [17/08/2023 08.26.07] -> Pipeline executed in 14.56s - Current Experiment had 0 Warnings and 0 Errors.
INFO:    [17/08/2023 08.26.10] -> Calibration successful
INFO:    [17/08/2023 08.26.10] -> Initialize Scoring...
INFO:    [17/08/2023 08.26.10] -> Preprocessing Run #4 of 20...
INFO:    [17/08/2023 08.26.10] -> Searching DIA with Pulsar...
INFO:    [17/08/2023 08.26.10] -> Initializing Experiment...
INFO:    [17/08/2023 08.26.10] -> Loading Spectral Libraries...
INFO:    [17/08/2023 08.26.10] -> Initialize Scoring...
INFO:    [17/08/2023 08.26.10] -> Generating Scan Map...
INFO:    [17/08/2023 08.26.10] -> Initializing Workpackages...
INFO:    [17/08/2023 08.26.10] -> Performing Basic Calibration...
INFO:    [17/08/2023 08.26.11] -> Calibration successful
INFO:    [17/08/2023 08.26.11] -> Identifying Calibration Peptides...
INFO:    [17/08/2023 08.26.11] -> Calibration successful
INFO:    [17/08/2023 08.26.11] -> Correcting Gradient Fine Structure...
INFO:    [17/08/2023 08.26.15] -> Initializing Pipeline...
INFO:    [17/08/2023 08.26.15] -> Preprocessing Run #4 of 20...
INFO:    [17/08/2023 08.26.15] -> Initialize Scoring...
INFO:    [17/08/2023 08.26.15] -> Extracting Ion Currents...
INFO:    [17/08/2023 08.26.36] -> Machine Learning...
INFO:    [17/08/2023 08.26.37] -> Pipeline executed in 22.47s - Current Experiment had 0 Warnings and 0 Errors.
INFO:    [17/08/2023 08.26.38] -> Calibration successful
INFO:    [17/08/2023 08.26.41] -> Initializing Pipeline...
INFO:    [17/08/2023 08.26.41] -> Preprocessing Run #4 of 20...
INFO:    [17/08/2023 08.26.41] -> Initialize Scoring...
INFO:    [17/08/2023 08.26.41] -> Extracting Ion Currents...
INFO:    [17/08/2023 08.26.53] -> Machine Learning...
INFO:    [17/08/2023 08.26.56] -> Pipeline executed in 14.61s - Current Experiment had 0 Warnings and 0 Errors.
INFO:    [17/08/2023 08.26.59] -> Calibration successful
INFO:    [17/08/2023 08.26.59] -> Initialize Scoring...
INFO:    [17/08/2023 08.26.59] -> Preprocessing Run #5 of 20...
INFO:    [17/08/2023 08.26.59] -> Searching DIA with Pulsar...
INFO:    [17/08/2023 08.26.59] -> Initializing Experiment...
INFO:    [17/08/2023 08.26.59] -> Loading Spectral Libraries...
INFO:    [17/08/2023 08.26.59] -> Initialize Scoring...
INFO:    [17/08/2023 08.26.59] -> Generating Scan Map...
INFO:    [17/08/2023 08.26.59] -> Initializing Workpackages...
INFO:    [17/08/2023 08.26.59] -> Performing Basic Calibration...
INFO:    [17/08/2023 08.27.00] -> Calibration successful
INFO:    [17/08/2023 08.27.00] -> Identifying Calibration Peptides...
INFO:    [17/08/2023 08.27.00] -> Calibration successful
INFO:    [17/08/2023 08.27.00] -> Correcting Gradient Fine Structure...
INFO:    [17/08/2023 08.27.03] -> Initializing Pipeline...
INFO:    [17/08/2023 08.27.03] -> Preprocessing Run #5 of 20...
INFO:    [17/08/2023 08.27.03] -> Initialize Scoring...
INFO:    [17/08/2023 08.27.03] -> Extracting Ion Currents...
INFO:    [17/08/2023 08.27.20] -> Machine Learning...
INFO:    [17/08/2023 08.27.22] -> Pipeline executed in 18.2s - Current Experiment had 0 Warnings and 0 Errors.
INFO:    [17/08/2023 08.27.22] -> Calibration successful
INFO:    [17/08/2023 08.27.26] -> Initializing Pipeline...
INFO:    [17/08/2023 08.27.26] -> Preprocessing Run #5 of 20...
INFO:    [17/08/2023 08.27.26] -> Initialize Scoring...
INFO:    [17/08/2023 08.27.26] -> Extracting Ion Currents...
INFO:    [17/08/2023 08.27.38] -> Machine Learning...
INFO:    [17/08/2023 08.27.41] -> Pipeline executed in 15.3s - Current Experiment had 0 Warnings and 0 Errors.
INFO:    [17/08/2023 08.27.45] -> Calibration successful
INFO:    [17/08/2023 08.27.45] -> Initialize Scoring...
INFO:    [17/08/2023 08.27.45] -> Preprocessing Run #6 of 20...
INFO:    [17/08/2023 08.27.45] -> Searching DIA with Pulsar...
INFO:    [17/08/2023 08.27.45] -> Initializing Experiment...
INFO:    [17/08/2023 08.27.45] -> Loading Spectral Libraries...
INFO:    [17/08/2023 08.27.45] -> Initialize Scoring...
INFO:    [17/08/2023 08.27.45] -> Generating Scan Map...
INFO:    [17/08/2023 08.27.45] -> Initializing Workpackages...
INFO:    [17/08/2023 08.27.45] -> Performing Basic Calibration...
INFO:    [17/08/2023 08.27.47] -> Calibration successful
INFO:    [17/08/2023 08.27.47] -> Identifying Calibration Peptides...
INFO:    [17/08/2023 08.27.47] -> Calibration successful
INFO:    [17/08/2023 08.27.47] -> Correcting Gradient Fine Structure...
INFO:    [17/08/2023 08.27.50] -> Initializing Pipeline...
INFO:    [17/08/2023 08.27.50] -> Preprocessing Run #6 of 20...
INFO:    [17/08/2023 08.27.50] -> Initialize Scoring...
INFO:    [17/08/2023 08.27.50] -> Extracting Ion Currents...
INFO:    [17/08/2023 08.28.04] -> Machine Learning...
INFO:    [17/08/2023 08.28.05] -> Pipeline executed in 15.48s - Current Experiment had 0 Warnings and 0 Errors.
INFO:    [17/08/2023 08.28.06] -> Calibration successful
INFO:    [17/08/2023 08.28.10] -> Initializing Pipeline...
INFO:    [17/08/2023 08.28.10] -> Preprocessing Run #6 of 20...
INFO:    [17/08/2023 08.28.10] -> Initialize Scoring...
INFO:    [17/08/2023 08.28.10] -> Extracting Ion Currents...
INFO:    [17/08/2023 08.28.22] -> Machine Learning...
INFO:    [17/08/2023 08.28.25] -> Pipeline executed in 14.85s - Current Experiment had 0 Warnings and 0 Errors.
INFO:    [17/08/2023 08.28.28] -> Calibration successful
INFO:    [17/08/2023 08.28.28] -> Initialize Scoring...
INFO:    [17/08/2023 08.28.28] -> Preprocessing Run #7 of 20...
INFO:    [17/08/2023 08.28.28] -> Searching DIA with Pulsar...
INFO:    [17/08/2023 08.28.28] -> Initializing Experiment...
INFO:    [17/08/2023 08.28.28] -> Loading Spectral Libraries...
INFO:    [17/08/2023 08.28.28] -> Initialize Scoring...
INFO:    [17/08/2023 08.28.28] -> Generating Scan Map...
INFO:    [17/08/2023 08.28.28] -> Initializing Workpackages...
INFO:    [17/08/2023 08.28.28] -> Performing Basic Calibration...
INFO:    [17/08/2023 08.28.29] -> Calibration successful
INFO:    [17/08/2023 08.28.29] -> Identifying Calibration Peptides...
INFO:    [17/08/2023 08.28.29] -> Calibration successful
INFO:    [17/08/2023 08.28.29] -> Correcting Gradient Fine Structure...
INFO:    [17/08/2023 08.28.32] -> Initializing Pipeline...
INFO:    [17/08/2023 08.28.32] -> Preprocessing Run #7 of 20...
INFO:    [17/08/2023 08.28.32] -> Initialize Scoring...
INFO:    [17/08/2023 08.28.32] -> Extracting Ion Currents...
INFO:    [17/08/2023 08.28.47] -> Machine Learning...
INFO:    [17/08/2023 08.28.48] -> Pipeline executed in 15.26s - Current Experiment had 0 Warnings and 0 Errors.
INFO:    [17/08/2023 08.28.49] -> Calibration successful
INFO:    [17/08/2023 08.28.52] -> Initializing Pipeline...
INFO:    [17/08/2023 08.28.52] -> Preprocessing Run #7 of 20...
INFO:    [17/08/2023 08.28.52] -> Initialize Scoring...
INFO:    [17/08/2023 08.28.52] -> Extracting Ion Currents...
INFO:    [17/08/2023 08.29.04] -> Machine Learning...
INFO:    [17/08/2023 08.29.07] -> Pipeline executed in 14.84s - Current Experiment had 0 Warnings and 0 Errors.
INFO:    [17/08/2023 08.29.10] -> Calibration successful
INFO:    [17/08/2023 08.29.10] -> Initialize Scoring...
INFO:    [17/08/2023 08.29.10] -> Preprocessing Run #8 of 20...
INFO:    [17/08/2023 08.29.10] -> Searching DIA with Pulsar...
INFO:    [17/08/2023 08.29.10] -> Initializing Experiment...
INFO:    [17/08/2023 08.29.10] -> Loading Spectral Libraries...
INFO:    [17/08/2023 08.29.10] -> Initialize Scoring...
INFO:    [17/08/2023 08.29.10] -> Generating Scan Map...
INFO:    [17/08/2023 08.29.10] -> Initializing Workpackages...
INFO:    [17/08/2023 08.29.10] -> Performing Basic Calibration...
INFO:    [17/08/2023 08.29.11] -> Calibration successful
INFO:    [17/08/2023 08.29.11] -> Identifying Calibration Peptides...
INFO:    [17/08/2023 08.29.11] -> Calibration successful
INFO:    [17/08/2023 08.29.11] -> Correcting Gradient Fine Structure...
INFO:    [17/08/2023 08.29.15] -> Initializing Pipeline...
INFO:    [17/08/2023 08.29.15] -> Preprocessing Run #8 of 20...
INFO:    [17/08/2023 08.29.15] -> Initialize Scoring...
INFO:    [17/08/2023 08.29.15] -> Extracting Ion Currents...
INFO:    [17/08/2023 08.29.36] -> Machine Learning...
INFO:    [17/08/2023 08.29.37] -> Pipeline executed in 22.01s - Current Experiment had 0 Warnings and 0 Errors.
INFO:    [17/08/2023 08.29.37] -> Calibration successful
INFO:    [17/08/2023 08.29.41] -> Initializing Pipeline...
INFO:    [17/08/2023 08.29.41] -> Preprocessing Run #8 of 20...
INFO:    [17/08/2023 08.29.41] -> Initialize Scoring...
INFO:    [17/08/2023 08.29.41] -> Extracting Ion Currents...
INFO:    [17/08/2023 08.29.53] -> Machine Learning...
INFO:    [17/08/2023 08.29.56] -> Pipeline executed in 15.35s - Current Experiment had 0 Warnings and 0 Errors.
INFO:    [17/08/2023 08.29.59] -> Calibration successful
INFO:    [17/08/2023 08.29.59] -> Initialize Scoring...
INFO:    [17/08/2023 08.29.59] -> Preprocessing Run #9 of 20...
INFO:    [17/08/2023 08.29.59] -> Searching DIA with Pulsar...
INFO:    [17/08/2023 08.29.59] -> Initializing Experiment...
INFO:    [17/08/2023 08.29.59] -> Loading Spectral Libraries...
INFO:    [17/08/2023 08.29.59] -> Initialize Scoring...
INFO:    [17/08/2023 08.29.59] -> Generating Scan Map...
INFO:    [17/08/2023 08.29.59] -> Initializing Workpackages...
INFO:    [17/08/2023 08.29.59] -> Performing Basic Calibration...
INFO:    [17/08/2023 08.30.00] -> Calibration successful
INFO:    [17/08/2023 08.30.00] -> Identifying Calibration Peptides...
INFO:    [17/08/2023 08.30.00] -> Calibration successful
INFO:    [17/08/2023 08.30.00] -> Correcting Gradient Fine Structure...
INFO:    [17/08/2023 08.30.04] -> Initializing Pipeline...
INFO:    [17/08/2023 08.30.04] -> Preprocessing Run #9 of 20...
INFO:    [17/08/2023 08.30.04] -> Initialize Scoring...
INFO:    [17/08/2023 08.30.04] -> Extracting Ion Currents...
INFO:    [17/08/2023 08.30.20] -> Machine Learning...
INFO:    [17/08/2023 08.30.21] -> Pipeline executed in 16.85s - Current Experiment had 0 Warnings and 0 Errors.
INFO:    [17/08/2023 08.30.22] -> Calibration successful
INFO:    [17/08/2023 08.30.25] -> Initializing Pipeline...
INFO:    [17/08/2023 08.30.25] -> Preprocessing Run #9 of 20...
INFO:    [17/08/2023 08.30.25] -> Initialize Scoring...
INFO:    [17/08/2023 08.30.25] -> Extracting Ion Currents...
INFO:    [17/08/2023 08.30.38] -> Machine Learning...
INFO:    [17/08/2023 08.30.41] -> Pipeline executed in 15.62s - Current Experiment had 0 Warnings and 0 Errors.
INFO:    [17/08/2023 08.30.44] -> Calibration successful
INFO:    [17/08/2023 08.30.44] -> Initialize Scoring...
INFO:    [17/08/2023 08.30.44] -> Preprocessing Run #10 of 20...
INFO:    [17/08/2023 08.30.44] -> Searching DIA with Pulsar...
INFO:    [17/08/2023 08.30.44] -> Initializing Experiment...
INFO:    [17/08/2023 08.30.44] -> Loading Spectral Libraries...
INFO:    [17/08/2023 08.30.44] -> Initialize Scoring...
INFO:    [17/08/2023 08.30.44] -> Generating Scan Map...
INFO:    [17/08/2023 08.30.44] -> Initializing Workpackages...
INFO:    [17/08/2023 08.30.44] -> Performing Basic Calibration...
INFO:    [17/08/2023 08.30.45] -> Calibration successful
INFO:    [17/08/2023 08.30.45] -> Identifying Calibration Peptides...
INFO:    [17/08/2023 08.30.45] -> Calibration successful
INFO:    [17/08/2023 08.30.45] -> Correcting Gradient Fine Structure...
INFO:    [17/08/2023 08.30.49] -> Initializing Pipeline...
INFO:    [17/08/2023 08.30.49] -> Preprocessing Run #10 of 20...
INFO:    [17/08/2023 08.30.49] -> Initialize Scoring...
INFO:    [17/08/2023 08.30.49] -> Extracting Ion Currents...
INFO:    [17/08/2023 08.31.03] -> Machine Learning...
INFO:    [17/08/2023 08.31.04] -> Pipeline executed in 15.4s - Current Experiment had 0 Warnings and 0 Errors.
INFO:    [17/08/2023 08.31.05] -> Calibration successful
INFO:    [17/08/2023 08.31.08] -> Initializing Pipeline...
INFO:    [17/08/2023 08.31.08] -> Preprocessing Run #10 of 20...
INFO:    [17/08/2023 08.31.08] -> Initialize Scoring...
INFO:    [17/08/2023 08.31.08] -> Extracting Ion Currents...
INFO:    [17/08/2023 08.31.21] -> Machine Learning...
INFO:    [17/08/2023 08.31.24] -> Pipeline executed in 15.25s - Current Experiment had 0 Warnings and 0 Errors.
INFO:    [17/08/2023 08.31.27] -> Calibration successful
INFO:    [17/08/2023 08.31.27] -> Initialize Scoring...
INFO:    [17/08/2023 08.31.27] -> Preprocessing Run #11 of 20...
INFO:    [17/08/2023 08.31.27] -> Searching DIA with Pulsar...
INFO:    [17/08/2023 08.31.27] -> Initializing Experiment...
INFO:    [17/08/2023 08.31.27] -> Loading Spectral Libraries...
INFO:    [17/08/2023 08.31.27] -> Initialize Scoring...
INFO:    [17/08/2023 08.31.27] -> Generating Scan Map...
INFO:    [17/08/2023 08.31.27] -> Initializing Workpackages...
INFO:    [17/08/2023 08.31.27] -> Performing Basic Calibration...
INFO:    [17/08/2023 08.31.28] -> Calibration successful
INFO:    [17/08/2023 08.31.28] -> Identifying Calibration Peptides...
INFO:    [17/08/2023 08.31.28] -> Calibration successful
INFO:    [17/08/2023 08.31.28] -> Correcting Gradient Fine Structure...
INFO:    [17/08/2023 08.31.31] -> Initializing Pipeline...
INFO:    [17/08/2023 08.31.31] -> Preprocessing Run #11 of 20...
INFO:    [17/08/2023 08.31.31] -> Initialize Scoring...
INFO:    [17/08/2023 08.31.31] -> Extracting Ion Currents...
INFO:    [17/08/2023 08.31.45] -> Machine Learning...
INFO:    [17/08/2023 08.31.46] -> Pipeline executed in 14.93s - Current Experiment had 0 Warnings and 0 Errors.
INFO:    [17/08/2023 08.31.47] -> Calibration successful
INFO:    [17/08/2023 08.31.59] -> Initializing Pipeline...
INFO:    [17/08/2023 08.31.59] -> Preprocessing Run #11 of 20...
INFO:    [17/08/2023 08.31.59] -> Initialize Scoring...
INFO:    [17/08/2023 08.31.59] -> Extracting Ion Currents...
INFO:    [17/08/2023 08.32.11] -> Machine Learning...
INFO:    [17/08/2023 08.32.14] -> Pipeline executed in 15.23s - Current Experiment had 0 Warnings and 0 Errors.
INFO:    [17/08/2023 08.32.17] -> Calibration successful
INFO:    [17/08/2023 08.32.17] -> Initialize Scoring...
INFO:    [17/08/2023 08.32.17] -> Preprocessing Run #12 of 20...
INFO:    [17/08/2023 08.32.17] -> Searching DIA with Pulsar...
INFO:    [17/08/2023 08.32.18] -> Initializing Experiment...
INFO:    [17/08/2023 08.32.18] -> Loading Spectral Libraries...
INFO:    [17/08/2023 08.32.18] -> Initialize Scoring...
INFO:    [17/08/2023 08.32.18] -> Generating Scan Map...
INFO:    [17/08/2023 08.32.18] -> Initializing Workpackages...
INFO:    [17/08/2023 08.32.18] -> Performing Basic Calibration...
INFO:    [17/08/2023 08.32.19] -> Calibration successful
INFO:    [17/08/2023 08.32.19] -> Identifying Calibration Peptides...
INFO:    [17/08/2023 08.32.19] -> Calibration successful
INFO:    [17/08/2023 08.32.19] -> Correcting Gradient Fine Structure...
INFO:    [17/08/2023 08.32.22] -> Initializing Pipeline...
INFO:    [17/08/2023 08.32.22] -> Preprocessing Run #12 of 20...
INFO:    [17/08/2023 08.32.22] -> Initialize Scoring...
INFO:    [17/08/2023 08.32.22] -> Extracting Ion Currents...
INFO:    [17/08/2023 08.32.43] -> Machine Learning...
INFO:    [17/08/2023 08.32.44] -> Pipeline executed in 21.49s - Current Experiment had 0 Warnings and 0 Errors.
INFO:    [17/08/2023 08.32.44] -> Calibration successful
INFO:    [17/08/2023 08.32.48] -> Initializing Pipeline...
INFO:    [17/08/2023 08.32.48] -> Preprocessing Run #12 of 20...
INFO:    [17/08/2023 08.32.48] -> Initialize Scoring...
INFO:    [17/08/2023 08.32.48] -> Extracting Ion Currents...
INFO:    [17/08/2023 08.33.00] -> Machine Learning...
INFO:    [17/08/2023 08.33.02] -> Pipeline executed in 14.45s - Current Experiment had 0 Warnings and 0 Errors.
INFO:    [17/08/2023 08.33.06] -> Calibration successful
INFO:    [17/08/2023 08.33.06] -> Initialize Scoring...
INFO:    [17/08/2023 08.33.06] -> Preprocessing Run #13 of 20...
INFO:    [17/08/2023 08.33.06] -> Searching DIA with Pulsar...
INFO:    [17/08/2023 08.33.06] -> Initializing Experiment...
INFO:    [17/08/2023 08.33.06] -> Loading Spectral Libraries...
INFO:    [17/08/2023 08.33.06] -> Initialize Scoring...
INFO:    [17/08/2023 08.33.06] -> Generating Scan Map...
INFO:    [17/08/2023 08.33.06] -> Initializing Workpackages...
INFO:    [17/08/2023 08.33.06] -> Performing Basic Calibration...
INFO:    [17/08/2023 08.33.07] -> Calibration successful
INFO:    [17/08/2023 08.33.07] -> Identifying Calibration Peptides...
INFO:    [17/08/2023 08.33.07] -> Calibration successful
INFO:    [17/08/2023 08.33.07] -> Correcting Gradient Fine Structure...
INFO:    [17/08/2023 08.33.11] -> Initializing Pipeline...
INFO:    [17/08/2023 08.33.11] -> Preprocessing Run #13 of 20...
INFO:    [17/08/2023 08.33.11] -> Initialize Scoring...
INFO:    [17/08/2023 08.33.11] -> Extracting Ion Currents...
INFO:    [17/08/2023 08.33.25] -> Machine Learning...
INFO:    [17/08/2023 08.33.26] -> Pipeline executed in 15.62s - Current Experiment had 0 Warnings and 0 Errors.
INFO:    [17/08/2023 08.33.27] -> Calibration successful
INFO:    [17/08/2023 08.33.31] -> Initializing Pipeline...
INFO:    [17/08/2023 08.33.31] -> Preprocessing Run #13 of 20...
INFO:    [17/08/2023 08.33.31] -> Initialize Scoring...
INFO:    [17/08/2023 08.33.31] -> Extracting Ion Currents...
INFO:    [17/08/2023 08.33.43] -> Machine Learning...
INFO:    [17/08/2023 08.33.45] -> Pipeline executed in 14.76s - Current Experiment had 0 Warnings and 0 Errors.
INFO:    [17/08/2023 08.33.49] -> Calibration successful
INFO:    [17/08/2023 08.33.49] -> Initialize Scoring...
INFO:    [17/08/2023 08.33.49] -> Preprocessing Run #14 of 20...
INFO:    [17/08/2023 08.33.49] -> Searching DIA with Pulsar...
INFO:    [17/08/2023 08.33.49] -> Initializing Experiment...
INFO:    [17/08/2023 08.33.49] -> Loading Spectral Libraries...
INFO:    [17/08/2023 08.33.49] -> Initialize Scoring...
INFO:    [17/08/2023 08.33.49] -> Generating Scan Map...
INFO:    [17/08/2023 08.33.49] -> Initializing Workpackages...
INFO:    [17/08/2023 08.33.49] -> Performing Basic Calibration...
INFO:    [17/08/2023 08.33.50] -> Calibration successful
INFO:    [17/08/2023 08.33.50] -> Identifying Calibration Peptides...
INFO:    [17/08/2023 08.33.50] -> Calibration successful
INFO:    [17/08/2023 08.33.50] -> Correcting Gradient Fine Structure...
INFO:    [17/08/2023 08.33.53] -> Initializing Pipeline...
INFO:    [17/08/2023 08.33.53] -> Preprocessing Run #14 of 20...
INFO:    [17/08/2023 08.33.53] -> Initialize Scoring...
INFO:    [17/08/2023 08.33.53] -> Extracting Ion Currents...
INFO:    [17/08/2023 08.34.08] -> Machine Learning...
INFO:    [17/08/2023 08.34.09] -> Pipeline executed in 15.43s - Current Experiment had 0 Warnings and 0 Errors.
INFO:    [17/08/2023 08.34.10] -> Calibration successful
INFO:    [17/08/2023 08.34.13] -> Initializing Pipeline...
INFO:    [17/08/2023 08.34.13] -> Preprocessing Run #14 of 20...
INFO:    [17/08/2023 08.34.13] -> Initialize Scoring...
INFO:    [17/08/2023 08.34.13] -> Extracting Ion Currents...
INFO:    [17/08/2023 08.34.25] -> Machine Learning...
INFO:    [17/08/2023 08.34.28] -> Pipeline executed in 14.81s - Current Experiment had 0 Warnings and 0 Errors.
INFO:    [17/08/2023 08.34.31] -> Calibration successful
INFO:    [17/08/2023 08.34.31] -> Initialize Scoring...
INFO:    [17/08/2023 08.34.31] -> Preprocessing Run #15 of 20...
INFO:    [17/08/2023 08.34.31] -> Searching DIA with Pulsar...
INFO:    [17/08/2023 08.34.31] -> Initializing Experiment...
INFO:    [17/08/2023 08.34.31] -> Loading Spectral Libraries...
INFO:    [17/08/2023 08.34.31] -> Initialize Scoring...
INFO:    [17/08/2023 08.34.31] -> Generating Scan Map...
INFO:    [17/08/2023 08.34.31] -> Initializing Workpackages...
INFO:    [17/08/2023 08.34.31] -> Performing Basic Calibration...
INFO:    [17/08/2023 08.34.32] -> Calibration successful
INFO:    [17/08/2023 08.34.32] -> Identifying Calibration Peptides...
INFO:    [17/08/2023 08.34.32] -> Calibration successful
INFO:    [17/08/2023 08.34.32] -> Correcting Gradient Fine Structure...
INFO:    [17/08/2023 08.34.36] -> Initializing Pipeline...
INFO:    [17/08/2023 08.34.36] -> Preprocessing Run #15 of 20...
INFO:    [17/08/2023 08.34.36] -> Initialize Scoring...
INFO:    [17/08/2023 08.34.36] -> Extracting Ion Currents...
INFO:    [17/08/2023 08.34.57] -> Machine Learning...
INFO:    [17/08/2023 08.34.58] -> Pipeline executed in 21.76s - Current Experiment had 0 Warnings and 0 Errors.
INFO:    [17/08/2023 08.34.59] -> Calibration successful
INFO:    [17/08/2023 08.35.02] -> Initializing Pipeline...
INFO:    [17/08/2023 08.35.02] -> Preprocessing Run #15 of 20...
INFO:    [17/08/2023 08.35.02] -> Initialize Scoring...
INFO:    [17/08/2023 08.35.02] -> Extracting Ion Currents...
INFO:    [17/08/2023 08.35.14] -> Machine Learning...
INFO:    [17/08/2023 08.35.17] -> Pipeline executed in 14.5s - Current Experiment had 0 Warnings and 0 Errors.
INFO:    [17/08/2023 08.35.20] -> Calibration successful
INFO:    [17/08/2023 08.35.20] -> Initialize Scoring...
INFO:    [17/08/2023 08.35.20] -> Preprocessing Run #16 of 20...
INFO:    [17/08/2023 08.35.20] -> Searching DIA with Pulsar...
INFO:    [17/08/2023 08.35.20] -> Initializing Experiment...
INFO:    [17/08/2023 08.35.20] -> Loading Spectral Libraries...
INFO:    [17/08/2023 08.35.20] -> Initialize Scoring...
INFO:    [17/08/2023 08.35.20] -> Generating Scan Map...
INFO:    [17/08/2023 08.35.20] -> Initializing Workpackages...
INFO:    [17/08/2023 08.35.21] -> Performing Basic Calibration...
INFO:    [17/08/2023 08.35.22] -> Calibration successful
INFO:    [17/08/2023 08.35.22] -> Identifying Calibration Peptides...
INFO:    [17/08/2023 08.35.22] -> Calibration successful
INFO:    [17/08/2023 08.35.22] -> Correcting Gradient Fine Structure...
INFO:    [17/08/2023 08.35.25] -> Initializing Pipeline...
INFO:    [17/08/2023 08.35.25] -> Preprocessing Run #16 of 20...
INFO:    [17/08/2023 08.35.25] -> Initialize Scoring...
INFO:    [17/08/2023 08.35.25] -> Extracting Ion Currents...
INFO:    [17/08/2023 08.35.39] -> Machine Learning...
INFO:    [17/08/2023 08.35.40] -> Pipeline executed in 15.07s - Current Experiment had 0 Warnings and 0 Errors.
INFO:    [17/08/2023 08.35.41] -> Calibration successful
INFO:    [17/08/2023 08.35.45] -> Initializing Pipeline...
INFO:    [17/08/2023 08.35.45] -> Preprocessing Run #16 of 20...
INFO:    [17/08/2023 08.35.45] -> Initialize Scoring...
INFO:    [17/08/2023 08.35.45] -> Extracting Ion Currents...
INFO:    [17/08/2023 08.35.57] -> Machine Learning...
INFO:    [17/08/2023 08.36.00] -> Pipeline executed in 15.05s - Current Experiment had 0 Warnings and 0 Errors.
INFO:    [17/08/2023 08.36.03] -> Calibration successful
INFO:    [17/08/2023 08.36.03] -> Initialize Scoring...
INFO:    [17/08/2023 08.36.03] -> Preprocessing Run #17 of 20...
INFO:    [17/08/2023 08.36.03] -> Searching DIA with Pulsar...
INFO:    [17/08/2023 08.36.03] -> Initializing Experiment...
INFO:    [17/08/2023 08.36.03] -> Loading Spectral Libraries...
INFO:    [17/08/2023 08.36.03] -> Initialize Scoring...
INFO:    [17/08/2023 08.36.03] -> Generating Scan Map...
INFO:    [17/08/2023 08.36.03] -> Initializing Workpackages...
INFO:    [17/08/2023 08.36.03] -> Performing Basic Calibration...
INFO:    [17/08/2023 08.36.04] -> Calibration successful
INFO:    [17/08/2023 08.36.04] -> Identifying Calibration Peptides...
INFO:    [17/08/2023 08.36.04] -> Calibration successful
INFO:    [17/08/2023 08.36.04] -> Correcting Gradient Fine Structure...
INFO:    [17/08/2023 08.36.08] -> Initializing Pipeline...
INFO:    [17/08/2023 08.36.08] -> Preprocessing Run #17 of 20...
INFO:    [17/08/2023 08.36.08] -> Initialize Scoring...
INFO:    [17/08/2023 08.36.08] -> Extracting Ion Currents...
INFO:    [17/08/2023 08.36.22] -> Machine Learning...
INFO:    [17/08/2023 08.36.23] -> Pipeline executed in 15.14s - Current Experiment had 0 Warnings and 0 Errors.
INFO:    [17/08/2023 08.36.24] -> Calibration successful
INFO:    [17/08/2023 08.36.27] -> Initializing Pipeline...
INFO:    [17/08/2023 08.36.27] -> Preprocessing Run #17 of 20...
INFO:    [17/08/2023 08.36.27] -> Initialize Scoring...
INFO:    [17/08/2023 08.36.27] -> Extracting Ion Currents...
INFO:    [17/08/2023 08.36.39] -> Machine Learning...
INFO:    [17/08/2023 08.36.42] -> Pipeline executed in 15s - Current Experiment had 0 Warnings and 0 Errors.
INFO:    [17/08/2023 08.36.45] -> Calibration successful
INFO:    [17/08/2023 08.36.45] -> Initialize Scoring...
INFO:    [17/08/2023 08.36.45] -> Preprocessing Run #18 of 20...
INFO:    [17/08/2023 08.36.45] -> Searching DIA with Pulsar...
INFO:    [17/08/2023 08.36.45] -> Initializing Experiment...
INFO:    [17/08/2023 08.36.46] -> Loading Spectral Libraries...
INFO:    [17/08/2023 08.36.46] -> Initialize Scoring...
INFO:    [17/08/2023 08.36.46] -> Generating Scan Map...
INFO:    [17/08/2023 08.36.46] -> Initializing Workpackages...
INFO:    [17/08/2023 08.36.46] -> Performing Basic Calibration...
INFO:    [17/08/2023 08.36.47] -> Calibration successful
INFO:    [17/08/2023 08.36.47] -> Identifying Calibration Peptides...
INFO:    [17/08/2023 08.36.47] -> Calibration successful
INFO:    [17/08/2023 08.36.47] -> Correcting Gradient Fine Structure...
INFO:    [17/08/2023 08.36.50] -> Initializing Pipeline...
INFO:    [17/08/2023 08.36.50] -> Preprocessing Run #18 of 20...
INFO:    [17/08/2023 08.36.50] -> Initialize Scoring...
INFO:    [17/08/2023 08.36.50] -> Extracting Ion Currents...
INFO:    [17/08/2023 08.37.05] -> Machine Learning...
INFO:    [17/08/2023 08.37.06] -> Pipeline executed in 15.77s - Current Experiment had 0 Warnings and 0 Errors.
INFO:    [17/08/2023 08.37.07] -> Calibration successful
INFO:    [17/08/2023 08.37.10] -> Initializing Pipeline...
INFO:    [17/08/2023 08.37.10] -> Preprocessing Run #18 of 20...
INFO:    [17/08/2023 08.37.10] -> Initialize Scoring...
INFO:    [17/08/2023 08.37.10] -> Extracting Ion Currents...
INFO:    [17/08/2023 08.37.23] -> Machine Learning...
INFO:    [17/08/2023 08.37.26] -> Pipeline executed in 15.43s - Current Experiment had 0 Warnings and 0 Errors.
INFO:    [17/08/2023 08.37.37] -> Calibration successful
INFO:    [17/08/2023 08.37.37] -> Initialize Scoring...
INFO:    [17/08/2023 08.37.37] -> Preprocessing Run #19 of 20...
INFO:    [17/08/2023 08.37.37] -> Searching DIA with Pulsar...
INFO:    [17/08/2023 08.37.37] -> Initializing Experiment...
INFO:    [17/08/2023 08.37.37] -> Loading Spectral Libraries...
INFO:    [17/08/2023 08.37.37] -> Initialize Scoring...
INFO:    [17/08/2023 08.37.37] -> Generating Scan Map...
INFO:    [17/08/2023 08.37.37] -> Initializing Workpackages...
INFO:    [17/08/2023 08.37.37] -> Performing Basic Calibration...
INFO:    [17/08/2023 08.37.38] -> Calibration successful
INFO:    [17/08/2023 08.37.38] -> Identifying Calibration Peptides...
INFO:    [17/08/2023 08.37.38] -> Calibration successful
INFO:    [17/08/2023 08.37.38] -> Correcting Gradient Fine Structure...
INFO:    [17/08/2023 08.37.41] -> Initializing Pipeline...
INFO:    [17/08/2023 08.37.41] -> Preprocessing Run #19 of 20...
INFO:    [17/08/2023 08.37.41] -> Initialize Scoring...
INFO:    [17/08/2023 08.37.41] -> Extracting Ion Currents...
INFO:    [17/08/2023 08.37.55] -> Machine Learning...
INFO:    [17/08/2023 08.37.56] -> Pipeline executed in 14.83s - Current Experiment had 0 Warnings and 0 Errors.
INFO:    [17/08/2023 08.37.57] -> Calibration successful
INFO:    [17/08/2023 08.38.01] -> Initializing Pipeline...
INFO:    [17/08/2023 08.38.01] -> Preprocessing Run #19 of 20...
INFO:    [17/08/2023 08.38.01] -> Initialize Scoring...
INFO:    [17/08/2023 08.38.01] -> Extracting Ion Currents...
INFO:    [17/08/2023 08.38.12] -> Machine Learning...
INFO:    [17/08/2023 08.38.15] -> Pipeline executed in 14.35s - Current Experiment had 0 Warnings and 0 Errors.
INFO:    [17/08/2023 08.38.19] -> Calibration successful
INFO:    [17/08/2023 08.38.19] -> Initialize Scoring...
INFO:    [17/08/2023 08.38.19] -> Preprocessing Run #20 of 20...
INFO:    [17/08/2023 08.38.19] -> Searching DIA with Pulsar...
INFO:    [17/08/2023 08.38.19] -> Initializing Experiment...
INFO:    [17/08/2023 08.38.19] -> Loading Spectral Libraries...
INFO:    [17/08/2023 08.38.19] -> Initialize Scoring...
INFO:    [17/08/2023 08.38.19] -> Generating Scan Map...
INFO:    [17/08/2023 08.38.19] -> Initializing Workpackages...
INFO:    [17/08/2023 08.38.19] -> Performing Basic Calibration...
INFO:    [17/08/2023 08.38.20] -> Calibration successful
INFO:    [17/08/2023 08.38.20] -> Identifying Calibration Peptides...
INFO:    [17/08/2023 08.38.20] -> Calibration successful
INFO:    [17/08/2023 08.38.20] -> Correcting Gradient Fine Structure...
INFO:    [17/08/2023 08.38.23] -> Initializing Pipeline...
INFO:    [17/08/2023 08.38.23] -> Preprocessing Run #20 of 20...
INFO:    [17/08/2023 08.38.23] -> Initialize Scoring...
INFO:    [17/08/2023 08.38.23] -> Extracting Ion Currents...
INFO:    [17/08/2023 08.38.37] -> Machine Learning...
INFO:    [17/08/2023 08.38.38] -> Pipeline executed in 14.98s - Current Experiment had 0 Warnings and 0 Errors.
INFO:    [17/08/2023 08.38.39] -> Calibration successful
INFO:    [17/08/2023 08.38.42] -> Initializing Pipeline...
INFO:    [17/08/2023 08.38.42] -> Preprocessing Run #20 of 20...
INFO:    [17/08/2023 08.38.42] -> Initialize Scoring...
INFO:    [17/08/2023 08.38.42] -> Extracting Ion Currents...
INFO:    [17/08/2023 08.38.55] -> Machine Learning...
INFO:    [17/08/2023 08.38.58] -> Pipeline executed in 15.24s - Current Experiment had 0 Warnings and 0 Errors.
INFO:    [17/08/2023 08.39.01] -> Calibration successful
INFO:    [17/08/2023 08.39.01] -> Initialize Scoring...
INFO:    [17/08/2023 08.39.01] -> Initializing QC...
INFO:    [17/08/2023 08.39.01] -> Determining Calibration Parameter...
INFO:    [17/08/2023 08.39.01] -> Assigning ML Features...
INFO:    [17/08/2023 08.39.02] -> Generating Decoys...
INFO:    [17/08/2023 08.39.06] -> Extracting Ion Currents...
INFO:    [17/08/2023 08.39.45] -> Releasing Raw Files...
INFO:    [17/08/2023 08.39.45] -> Machine Learning...
INFO:    [17/08/2023 08.40.20] -> Initializing HTRMS...
INFO:    [17/08/2023 08.40.20] -> Releasing Run Resources...
INFO:    [17/08/2023 08.40.20] -> Calculating Qvalues...
INFO:    [17/08/2023 08.40.20] -> Unique precursors: 41,296 of 45,975 | modified peptides: 38,063 of 42,225 | peptides: 36,268 of 40,181 |  protein groups: 4,289 (Qvalue <= 0.01) [20230809_AST1_EVO5_ZY_Hela_SCP_EvoCHIP_1Cell_40SPD_8Th12ms_01.raw]
INFO:    [17/08/2023 08.40.20] -> Calibration successful
INFO:    [17/08/2023 08.40.20] -> Collapsing Search Tree...
INFO:    [17/08/2023 08.40.20] -> Processed in 1.33m
INFO:    [17/08/2023 08.40.20] -> Initializing QC...
INFO:    [17/08/2023 08.40.21] -> Determining Calibration Parameter...
INFO:    [17/08/2023 08.40.21] -> Assigning ML Features...
INFO:    [17/08/2023 08.40.21] -> Generating Decoys...
INFO:    [17/08/2023 08.40.21] -> Extracting Ion Currents...
INFO:    [17/08/2023 08.41.00] -> Releasing Raw Files...
INFO:    [17/08/2023 08.41.00] -> Machine Learning...
INFO:    [17/08/2023 08.41.41] -> Initializing HTRMS...
INFO:    [17/08/2023 08.41.41] -> Releasing Run Resources...
INFO:    [17/08/2023 08.41.41] -> Calculating Qvalues...
INFO:    [17/08/2023 08.41.42] -> Unique precursors: 38,881 of 45,975 | modified peptides: 35,762 of 42,225 | peptides: 34,156 of 40,181 |  protein groups: 4,205 (Qvalue <= 0.01) [20230809_AST1_EVO5_ZY_Hela_SCP_EvoCHIP_1Cell_40SPD_8Th12ms_02.raw]
INFO:    [17/08/2023 08.41.42] -> Calibration successful
INFO:    [17/08/2023 08.41.42] -> Collapsing Search Tree...
INFO:    [17/08/2023 08.41.42] -> Processed in 1.35m
INFO:    [17/08/2023 08.41.42] -> Initializing QC...
INFO:    [17/08/2023 08.41.42] -> Determining Calibration Parameter...
INFO:    [17/08/2023 08.41.42] -> Assigning ML Features...
INFO:    [17/08/2023 08.41.42] -> Generating Decoys...
INFO:    [17/08/2023 08.41.42] -> Extracting Ion Currents...
INFO:    [17/08/2023 08.42.21] -> Releasing Raw Files...
INFO:    [17/08/2023 08.42.21] -> Machine Learning...
INFO:    [17/08/2023 08.42.54] -> Initializing HTRMS...
INFO:    [17/08/2023 08.42.54] -> Releasing Run Resources...
INFO:    [17/08/2023 08.42.55] -> Calculating Qvalues...
INFO:    [17/08/2023 08.42.55] -> Unique precursors: 38,371 of 45,975 | modified peptides: 35,612 of 42,225 | peptides: 34,119 of 40,181 |  protein groups: 4,126 (Qvalue <= 0.01) [20230809_AST1_EVO5_ZY_Hela_SCP_EvoCHIP_1Cell_40SPD_8Th12ms_03.raw]
INFO:    [17/08/2023 08.42.55] -> Calibration successful
INFO:    [17/08/2023 08.42.55] -> Collapsing Search Tree...
INFO:    [17/08/2023 08.42.55] -> Processed in 1.22m
INFO:    [17/08/2023 08.42.55] -> Initializing QC...
INFO:    [17/08/2023 08.42.55] -> Determining Calibration Parameter...
INFO:    [17/08/2023 08.42.55] -> Assigning ML Features...
INFO:    [17/08/2023 08.42.55] -> Generating Decoys...
INFO:    [17/08/2023 08.42.55] -> Extracting Ion Currents...
INFO:    [17/08/2023 08.43.35] -> Releasing Raw Files...
INFO:    [17/08/2023 08.43.35] -> Machine Learning...
INFO:    [17/08/2023 08.44.10] -> Initializing HTRMS...
INFO:    [17/08/2023 08.44.10] -> Releasing Run Resources...
INFO:    [17/08/2023 08.44.10] -> Calculating Qvalues...
INFO:    [17/08/2023 08.44.17] -> Unique precursors: 37,957 of 45,975 | modified peptides: 35,138 of 42,225 | peptides: 33,588 of 40,181 |  protein groups: 4,137 (Qvalue <= 0.01) [20230809_AST1_EVO5_ZY_Hela_SCP_EvoCHIP_1Cell_40SPD_8Th12ms_04.raw]
INFO:    [17/08/2023 08.44.17] -> Calibration successful
INFO:    [17/08/2023 08.44.17] -> Collapsing Search Tree...
INFO:    [17/08/2023 08.44.17] -> Processed in 1.37m
INFO:    [17/08/2023 08.44.17] -> Initializing QC...
INFO:    [17/08/2023 08.44.17] -> Determining Calibration Parameter...
INFO:    [17/08/2023 08.44.17] -> Assigning ML Features...
INFO:    [17/08/2023 08.44.17] -> Generating Decoys...
INFO:    [17/08/2023 08.44.17] -> Extracting Ion Currents...
INFO:    [17/08/2023 08.44.57] -> Releasing Raw Files...
INFO:    [17/08/2023 08.44.57] -> Machine Learning...
INFO:    [17/08/2023 08.45.37] -> Initializing HTRMS...
INFO:    [17/08/2023 08.45.37] -> Releasing Run Resources...
INFO:    [17/08/2023 08.45.37] -> Calculating Qvalues...
INFO:    [17/08/2023 08.45.38] -> Unique precursors: 41,156 of 45,975 | modified peptides: 37,899 of 42,225 | peptides: 36,073 of 40,181 |  protein groups: 4,303 (Qvalue <= 0.01) [20230809_AST1_EVO5_ZY_Hela_SCP_EvoCHIP_1Cell_40SPD_8Th12ms_05.raw]
INFO:    [17/08/2023 08.45.38] -> Calibration successful
INFO:    [17/08/2023 08.45.38] -> Collapsing Search Tree...
INFO:    [17/08/2023 08.45.38] -> Processed in 1.34m
INFO:    [17/08/2023 08.45.38] -> Initializing QC...
INFO:    [17/08/2023 08.45.38] -> Determining Calibration Parameter...
INFO:    [17/08/2023 08.45.38] -> Assigning ML Features...
INFO:    [17/08/2023 08.45.38] -> Generating Decoys...
INFO:    [17/08/2023 08.45.38] -> Extracting Ion Currents...
INFO:    [17/08/2023 08.46.17] -> Releasing Raw Files...
INFO:    [17/08/2023 08.46.17] -> Machine Learning...
INFO:    [17/08/2023 08.46.57] -> Initializing HTRMS...
INFO:    [17/08/2023 08.46.57] -> Releasing Run Resources...
INFO:    [17/08/2023 08.46.57] -> Calculating Qvalues...
INFO:    [17/08/2023 08.46.57] -> Unique precursors: 35,863 of 45,975 | modified peptides: 33,005 of 42,225 | peptides: 31,344 of 40,181 |  protein groups: 4,030 (Qvalue <= 0.01) [20230809_AST1_EVO5_ZY_Hela_SCP_EvoCHIP_1Cell_40SPD_8Th12ms_06.raw]
INFO:    [17/08/2023 08.46.57] -> Calibration successful
INFO:    [17/08/2023 08.46.57] -> Collapsing Search Tree...
INFO:    [17/08/2023 08.46.58] -> Processed in 1.33m
INFO:    [17/08/2023 08.46.58] -> Initializing QC...
INFO:    [17/08/2023 08.46.58] -> Determining Calibration Parameter...
INFO:    [17/08/2023 08.46.58] -> Assigning ML Features...
INFO:    [17/08/2023 08.46.58] -> Generating Decoys...
INFO:    [17/08/2023 08.46.58] -> Extracting Ion Currents...
INFO:    [17/08/2023 08.47.37] -> Releasing Raw Files...
INFO:    [17/08/2023 08.47.37] -> Machine Learning...
INFO:    [17/08/2023 08.48.14] -> Initializing HTRMS...
INFO:    [17/08/2023 08.48.15] -> Releasing Run Resources...
INFO:    [17/08/2023 08.48.15] -> Calculating Qvalues...
INFO:    [17/08/2023 08.48.15] -> Unique precursors: 34,845 of 45,975 | modified peptides: 32,113 of 42,225 | peptides: 30,451 of 40,181 |  protein groups: 3,969 (Qvalue <= 0.01) [20230809_AST1_EVO5_ZY_Hela_SCP_EvoCHIP_1Cell_40SPD_8Th12ms_07.raw]
INFO:    [17/08/2023 08.48.15] -> Calibration successful
INFO:    [17/08/2023 08.48.15] -> Collapsing Search Tree...
INFO:    [17/08/2023 08.48.15] -> Processed in 1.29m
INFO:    [17/08/2023 08.48.15] -> Initializing QC...
INFO:    [17/08/2023 08.48.15] -> Determining Calibration Parameter...
INFO:    [17/08/2023 08.48.15] -> Assigning ML Features...
INFO:    [17/08/2023 08.48.15] -> Generating Decoys...
INFO:    [17/08/2023 08.48.16] -> Extracting Ion Currents...
INFO:    [17/08/2023 08.48.55] -> Releasing Raw Files...
INFO:    [17/08/2023 08.48.55] -> Machine Learning...
INFO:    [17/08/2023 08.49.30] -> Initializing HTRMS...
INFO:    [17/08/2023 08.49.30] -> Releasing Run Resources...
INFO:    [17/08/2023 08.49.30] -> Calculating Qvalues...
INFO:    [17/08/2023 08.49.30] -> Unique precursors: 37,632 of 45,975 | modified peptides: 34,657 of 42,225 | peptides: 32,981 of 40,181 |  protein groups: 4,103 (Qvalue <= 0.01) [20230809_AST1_EVO5_ZY_Hela_SCP_EvoCHIP_1Cell_40SPD_8Th12ms_08.raw]
INFO:    [17/08/2023 08.49.30] -> Calibration successful
INFO:    [17/08/2023 08.49.30] -> Collapsing Search Tree...
INFO:    [17/08/2023 08.49.30] -> Processed in 1.25m
INFO:    [17/08/2023 08.49.30] -> Initializing QC...
INFO:    [17/08/2023 08.49.30] -> Determining Calibration Parameter...
INFO:    [17/08/2023 08.49.30] -> Assigning ML Features...
INFO:    [17/08/2023 08.49.31] -> Generating Decoys...
INFO:    [17/08/2023 08.49.31] -> Extracting Ion Currents...
INFO:    [17/08/2023 08.50.10] -> Releasing Raw Files...
INFO:    [17/08/2023 08.50.10] -> Machine Learning...
INFO:    [17/08/2023 08.50.40] -> Initializing HTRMS...
INFO:    [17/08/2023 08.50.40] -> Releasing Run Resources...
INFO:    [17/08/2023 08.50.41] -> Calculating Qvalues...
INFO:    [17/08/2023 08.50.41] -> Unique precursors: 39,538 of 45,975 | modified peptides: 36,516 of 42,225 | peptides: 34,897 of 40,181 |  protein groups: 4,210 (Qvalue <= 0.01) [20230809_AST1_EVO5_ZY_Hela_SCP_EvoCHIP_1Cell_40SPD_8Th12ms_09.raw]
INFO:    [17/08/2023 08.50.41] -> Calibration successful
INFO:    [17/08/2023 08.50.41] -> Collapsing Search Tree...
INFO:    [17/08/2023 08.50.41] -> Processed in 1.18m
INFO:    [17/08/2023 08.50.41] -> Initializing QC...
INFO:    [17/08/2023 08.50.41] -> Determining Calibration Parameter...
INFO:    [17/08/2023 08.50.41] -> Assigning ML Features...
INFO:    [17/08/2023 08.50.41] -> Generating Decoys...
INFO:    [17/08/2023 08.50.41] -> Extracting Ion Currents...
INFO:    [17/08/2023 08.51.21] -> Releasing Raw Files...
INFO:    [17/08/2023 08.51.21] -> Machine Learning...
INFO:    [17/08/2023 08.51.59] -> Initializing HTRMS...
INFO:    [17/08/2023 08.51.59] -> Releasing Run Resources...
INFO:    [17/08/2023 08.51.59] -> Calculating Qvalues...
INFO:    [17/08/2023 08.51.59] -> Unique precursors: 38,686 of 45,975 | modified peptides: 35,610 of 42,225 | peptides: 33,892 of 40,181 |  protein groups: 4,123 (Qvalue <= 0.01) [20230809_AST1_EVO5_ZY_Hela_SCP_EvoCHIP_1Cell_40SPD_8Th12ms_10.raw]
INFO:    [17/08/2023 08.51.59] -> Calibration successful
INFO:    [17/08/2023 08.51.59] -> Collapsing Search Tree...
INFO:    [17/08/2023 08.51.59] -> Processed in 1.31m
INFO:    [17/08/2023 08.51.59] -> Initializing QC...
INFO:    [17/08/2023 08.51.59] -> Determining Calibration Parameter...
INFO:    [17/08/2023 08.51.59] -> Assigning ML Features...
INFO:    [17/08/2023 08.52.00] -> Generating Decoys...
INFO:    [17/08/2023 08.52.00] -> Extracting Ion Currents...
INFO:    [17/08/2023 08.52.39] -> Releasing Raw Files...
INFO:    [17/08/2023 08.52.39] -> Machine Learning...
INFO:    [17/08/2023 08.53.20] -> Initializing HTRMS...
INFO:    [17/08/2023 08.53.20] -> Releasing Run Resources...
INFO:    [17/08/2023 08.53.21] -> Calculating Qvalues...
INFO:    [17/08/2023 08.53.21] -> Unique precursors: 38,905 of 45,975 | modified peptides: 36,071 of 42,225 | peptides: 34,523 of 40,181 |  protein groups: 4,141 (Qvalue <= 0.01) [20230809_AST1_EVO5_ZY_Hela_SCP_EvoCHIP_1Cell_40SPD_8Th12ms_11.raw]
INFO:    [17/08/2023 08.53.21] -> Calibration successful
INFO:    [17/08/2023 08.53.21] -> Collapsing Search Tree...
INFO:    [17/08/2023 08.53.21] -> Processed in 1.36m
INFO:    [17/08/2023 08.53.21] -> Initializing QC...
INFO:    [17/08/2023 08.53.21] -> Determining Calibration Parameter...
INFO:    [17/08/2023 08.53.21] -> Assigning ML Features...
INFO:    [17/08/2023 08.53.21] -> Generating Decoys...
INFO:    [17/08/2023 08.53.21] -> Extracting Ion Currents...
INFO:    [17/08/2023 08.54.01] -> Releasing Raw Files...
INFO:    [17/08/2023 08.54.01] -> Machine Learning...
INFO:    [17/08/2023 08.54.38] -> Initializing HTRMS...
INFO:    [17/08/2023 08.54.38] -> Releasing Run Resources...
INFO:    [17/08/2023 08.54.38] -> Calculating Qvalues...
INFO:    [17/08/2023 08.54.39] -> Unique precursors: 37,961 of 45,975 | modified peptides: 34,965 of 42,225 | peptides: 33,408 of 40,181 |  protein groups: 4,147 (Qvalue <= 0.01) [20230809_AST1_EVO5_ZY_Hela_SCP_EvoCHIP_1Cell_40SPD_8Th12ms_12.raw]
INFO:    [17/08/2023 08.54.39] -> Calibration successful
INFO:    [17/08/2023 08.54.39] -> Collapsing Search Tree...
INFO:    [17/08/2023 08.54.39] -> Processed in 1.29m
INFO:    [17/08/2023 08.54.39] -> Initializing QC...
INFO:    [17/08/2023 08.54.39] -> Determining Calibration Parameter...
INFO:    [17/08/2023 08.54.39] -> Assigning ML Features...
INFO:    [17/08/2023 08.54.39] -> Generating Decoys...
INFO:    [17/08/2023 08.54.39] -> Extracting Ion Currents...
INFO:    [17/08/2023 08.55.18] -> Releasing Raw Files...
INFO:    [17/08/2023 08.55.18] -> Machine Learning...
INFO:    [17/08/2023 08.55.52] -> Initializing HTRMS...
INFO:    [17/08/2023 08.55.52] -> Releasing Run Resources...
INFO:    [17/08/2023 08.55.52] -> Calculating Qvalues...
INFO:    [17/08/2023 08.55.52] -> Unique precursors: 39,650 of 45,975 | modified peptides: 36,560 of 42,225 | peptides: 34,959 of 40,181 |  protein groups: 4,196 (Qvalue <= 0.01) [20230809_AST1_EVO5_ZY_Hela_SCP_EvoCHIP_1Cell_40SPD_8Th12ms_13.raw]
INFO:    [17/08/2023 08.55.52] -> Calibration successful
INFO:    [17/08/2023 08.55.52] -> Collapsing Search Tree...
INFO:    [17/08/2023 08.55.52] -> Processed in 1.23m
INFO:    [17/08/2023 08.55.52] -> Initializing QC...
INFO:    [17/08/2023 08.55.52] -> Determining Calibration Parameter...
INFO:    [17/08/2023 08.55.53] -> Assigning ML Features...
INFO:    [17/08/2023 08.55.53] -> Generating Decoys...
INFO:    [17/08/2023 08.55.53] -> Extracting Ion Currents...
INFO:    [17/08/2023 08.56.40] -> Releasing Raw Files...
INFO:    [17/08/2023 08.56.40] -> Machine Learning...
INFO:    [17/08/2023 08.57.18] -> Initializing HTRMS...
INFO:    [17/08/2023 08.57.18] -> Releasing Run Resources...
INFO:    [17/08/2023 08.57.18] -> Calculating Qvalues...
INFO:    [17/08/2023 08.57.18] -> Unique precursors: 40,603 of 45,975 | modified peptides: 37,470 of 42,225 | peptides: 35,747 of 40,181 |  protein groups: 4,274 (Qvalue <= 0.01) [20230809_AST1_EVO5_ZY_Hela_SCP_EvoCHIP_1Cell_40SPD_8Th12ms_14.raw]
INFO:    [17/08/2023 08.57.18] -> Calibration successful
INFO:    [17/08/2023 08.57.18] -> Collapsing Search Tree...
INFO:    [17/08/2023 08.57.18] -> Processed in 1.43m
INFO:    [17/08/2023 08.57.18] -> Initializing QC...
INFO:    [17/08/2023 08.57.18] -> Determining Calibration Parameter...
INFO:    [17/08/2023 08.57.18] -> Assigning ML Features...
INFO:    [17/08/2023 08.57.18] -> Generating Decoys...
INFO:    [17/08/2023 08.57.19] -> Extracting Ion Currents...
INFO:    [17/08/2023 08.57.58] -> Releasing Raw Files...
INFO:    [17/08/2023 08.57.58] -> Machine Learning...
INFO:    [17/08/2023 08.58.33] -> Initializing HTRMS...
INFO:    [17/08/2023 08.58.33] -> Releasing Run Resources...
INFO:    [17/08/2023 08.58.33] -> Calculating Qvalues...
INFO:    [17/08/2023 08.58.34] -> Unique precursors: 41,492 of 45,975 | modified peptides: 38,460 of 42,225 | peptides: 36,814 of 40,181 |  protein groups: 4,296 (Qvalue <= 0.01) [20230809_AST1_EVO5_ZY_Hela_SCP_EvoCHIP_1Cell_40SPD_8Th12ms_15.raw]
INFO:    [17/08/2023 08.58.34] -> Calibration successful
INFO:    [17/08/2023 08.58.34] -> Collapsing Search Tree...
INFO:    [17/08/2023 08.58.34] -> Processed in 1.26m
INFO:    [17/08/2023 08.58.34] -> Initializing QC...
INFO:    [17/08/2023 08.58.34] -> Determining Calibration Parameter...
INFO:    [17/08/2023 08.58.34] -> Assigning ML Features...
INFO:    [17/08/2023 08.58.34] -> Generating Decoys...
INFO:    [17/08/2023 08.58.34] -> Extracting Ion Currents...
INFO:    [17/08/2023 08.59.13] -> Releasing Raw Files...
INFO:    [17/08/2023 08.59.13] -> Machine Learning...
INFO:    [17/08/2023 08.59.45] -> Initializing HTRMS...
INFO:    [17/08/2023 08.59.45] -> Releasing Run Resources...
INFO:    [17/08/2023 08.59.45] -> Calculating Qvalues...
INFO:    [17/08/2023 08.59.45] -> Unique precursors: 42,417 of 45,975 | modified peptides: 39,046 of 42,225 | peptides: 37,276 of 40,181 |  protein groups: 4,328 (Qvalue <= 0.01) [20230809_AST1_EVO5_ZY_Hela_SCP_EvoCHIP_1Cell_40SPD_8Th12ms_16.raw]
INFO:    [17/08/2023 08.59.45] -> Calibration successful
INFO:    [17/08/2023 08.59.45] -> Collapsing Search Tree...
INFO:    [17/08/2023 08.59.46] -> Processed in 1.2m
INFO:    [17/08/2023 08.59.46] -> Initializing QC...
INFO:    [17/08/2023 08.59.46] -> Determining Calibration Parameter...
INFO:    [17/08/2023 08.59.46] -> Assigning ML Features...
INFO:    [17/08/2023 08.59.46] -> Generating Decoys...
INFO:    [17/08/2023 08.59.46] -> Extracting Ion Currents...
INFO:    [17/08/2023 09.00.25] -> Releasing Raw Files...
INFO:    [17/08/2023 09.00.25] -> Machine Learning...
INFO:    [17/08/2023 09.01.01] -> Initializing HTRMS...
INFO:    [17/08/2023 09.01.01] -> Releasing Run Resources...
INFO:    [17/08/2023 09.01.01] -> Calculating Qvalues...
INFO:    [17/08/2023 09.01.01] -> Unique precursors: 41,335 of 45,975 | modified peptides: 38,056 of 42,225 | peptides: 36,275 of 40,181 |  protein groups: 4,252 (Qvalue <= 0.01) [20230809_AST1_EVO5_ZY_Hela_SCP_EvoCHIP_1Cell_40SPD_8Th12ms_17.raw]
INFO:    [17/08/2023 09.01.01] -> Calibration successful
INFO:    [17/08/2023 09.01.01] -> Collapsing Search Tree...
INFO:    [17/08/2023 09.01.01] -> Processed in 1.27m
INFO:    [17/08/2023 09.01.01] -> Initializing QC...
INFO:    [17/08/2023 09.01.02] -> Determining Calibration Parameter...
INFO:    [17/08/2023 09.01.02] -> Assigning ML Features...
INFO:    [17/08/2023 09.01.02] -> Generating Decoys...
INFO:    [17/08/2023 09.01.02] -> Extracting Ion Currents...
INFO:    [17/08/2023 09.01.41] -> Releasing Raw Files...
INFO:    [17/08/2023 09.01.41] -> Machine Learning...
INFO:    [17/08/2023 09.02.18] -> Initializing HTRMS...
INFO:    [17/08/2023 09.02.18] -> Releasing Run Resources...
INFO:    [17/08/2023 09.02.18] -> Calculating Qvalues...
INFO:    [17/08/2023 09.02.18] -> Unique precursors: 42,341 of 45,975 | modified peptides: 39,020 of 42,225 | peptides: 37,123 of 40,181 |  protein groups: 4,324 (Qvalue <= 0.01) [20230809_AST1_EVO5_ZY_Hela_SCP_EvoCHIP_1Cell_40SPD_8Th12ms_18.raw]
INFO:    [17/08/2023 09.02.18] -> Calibration successful
INFO:    [17/08/2023 09.02.18] -> Collapsing Search Tree...
INFO:    [17/08/2023 09.02.18] -> Processed in 1.28m
INFO:    [17/08/2023 09.02.18] -> Initializing QC...
INFO:    [17/08/2023 09.02.18] -> Determining Calibration Parameter...
INFO:    [17/08/2023 09.02.19] -> Assigning ML Features...
INFO:    [17/08/2023 09.02.19] -> Generating Decoys...
INFO:    [17/08/2023 09.02.19] -> Extracting Ion Currents...
INFO:    [17/08/2023 09.02.58] -> Releasing Raw Files...
INFO:    [17/08/2023 09.02.58] -> Machine Learning...
INFO:    [17/08/2023 09.03.37] -> Initializing HTRMS...
INFO:    [17/08/2023 09.03.37] -> Releasing Run Resources...
INFO:    [17/08/2023 09.03.37] -> Calculating Qvalues...
INFO:    [17/08/2023 09.03.37] -> Unique precursors: 42,338 of 45,975 | modified peptides: 38,933 of 42,225 | peptides: 37,164 of 40,181 |  protein groups: 4,312 (Qvalue <= 0.01) [20230809_AST1_EVO5_ZY_Hela_SCP_EvoCHIP_1Cell_40SPD_8Th12ms_19.raw]
INFO:    [17/08/2023 09.03.37] -> Calibration successful
INFO:    [17/08/2023 09.03.37] -> Collapsing Search Tree...
INFO:    [17/08/2023 09.03.37] -> Processed in 1.32m
INFO:    [17/08/2023 09.03.37] -> Initializing QC...
INFO:    [17/08/2023 09.03.37] -> Determining Calibration Parameter...
INFO:    [17/08/2023 09.03.38] -> Assigning ML Features...
INFO:    [17/08/2023 09.03.38] -> Generating Decoys...
INFO:    [17/08/2023 09.03.38] -> Extracting Ion Currents...
INFO:    [17/08/2023 09.04.17] -> Releasing Raw Files...
INFO:    [17/08/2023 09.04.17] -> Machine Learning...
INFO:    [17/08/2023 09.04.48] -> Initializing HTRMS...
INFO:    [17/08/2023 09.04.48] -> Releasing Run Resources...
INFO:    [17/08/2023 09.04.49] -> Calculating Qvalues...
INFO:    [17/08/2023 09.04.49] -> Unique precursors: 40,129 of 45,975 | modified peptides: 36,991 of 42,225 | peptides: 35,384 of 40,181 |  protein groups: 4,218 (Qvalue <= 0.01) [20230809_AST1_EVO5_ZY_Hela_SCP_EvoCHIP_1Cell_40SPD_8Th12ms_20.raw]
INFO:    [17/08/2023 09.04.49] -> Calibration successful
INFO:    [17/08/2023 09.04.49] -> Collapsing Search Tree...
INFO:    [17/08/2023 09.04.49] -> Processed in 1.19m
INFO:    [17/08/2023 09.04.49] -> Normalizing Cscores...
INFO:    [17/08/2023 09.04.49] -> Initializing Protein Groups...
INFO:    [17/08/2023 09.05.09] -> Correcting Interferences...
INFO:    [17/08/2023 09.05.53] -> Calculating Global CVs
INFO:    [17/08/2023 09.05.54] -> Calculating Precursor Quantities...
INFO:    [17/08/2023 09.05.54] -> Normalizing Quantification...
INFO:    [17/08/2023 09.05.54] -> Cross-run normalization disabled!
INFO:    [17/08/2023 09.05.54] -> Calculating Global CVs
INFO:    [17/08/2023 09.05.55] -> Calculating Condition CVs
INFO:    [17/08/2023 09.05.57] -> Excluding Library Duplicates...
INFO:    [17/08/2023 09.06.05] -> Calculating Global CVs
INFO:    [17/08/2023 09.06.06] -> Building Protein Groups...
INFO:    [17/08/2023 09.06.22] -> Calculating Run-Wise Protein Group FDR...
INFO:    [17/08/2023 09.06.25] -> Annotating Protein Single Hits...
INFO:    [17/08/2023 09.06.26] -> Calculating Global CVs
INFO:    [17/08/2023 09.06.27] -> Updating Identification Counts...
INFO:    [17/08/2023 09.06.29] -> Resetting existing imputation...
INFO:    [17/08/2023 09.06.30] -> Calculating Protein Quantities...
INFO:    [17/08/2023 09.06.31] -> Calculating Protein Quantities...
INFO:    [17/08/2023 09.06.31] -> Calculating MaxLFQ Protein Quantities...
INFO:    [17/08/2023 09.06.43] -> Collapsing PTM-Locations...
INFO:    [17/08/2023 09.06.43] -> Creating Protein Map...
INFO:    [17/08/2023 09.06.43] -> Compiling Run Summary Information...
INFO:    [17/08/2023 09.06.43] -> Running Post Analysis Processes...
INFO:    [17/08/2023 09.07.03] -> Saving Qc Data...
INFO:    [17/08/2023 09.07.05] -> Generating Output
INFO:    [17/08/2023 09.07.05] -> Generating Experiment Report
INFO:    [17/08/2023 09.08.20] -> SCP_EvoCHIP_HeLa_1Cell_8Th_20xR_Report_BGS Factory Report (Normal).tsv
INFO:    [17/08/2023 09.08.20] -> Generating RT Recalibration Report
INFO:    [17/08/2023 09.08.20] -> 20230809_AST1_EVO5_ZY_Hela_SCP_EvoCHIP_1Cell_40SPD_8Th12ms_01.raw_01_iRTCalibration.tsv
INFO:    [17/08/2023 09.08.20] -> 20230809_AST1_EVO5_ZY_Hela_SCP_EvoCHIP_1Cell_40SPD_8Th12ms_02.raw_02_iRTCalibration.tsv
INFO:    [17/08/2023 09.08.20] -> 20230809_AST1_EVO5_ZY_Hela_SCP_EvoCHIP_1Cell_40SPD_8Th12ms_03.raw_03_iRTCalibration.tsv
INFO:    [17/08/2023 09.08.20] -> 20230809_AST1_EVO5_ZY_Hela_SCP_EvoCHIP_1Cell_40SPD_8Th12ms_04.raw_04_iRTCalibration.tsv
INFO:    [17/08/2023 09.08.20] -> 20230809_AST1_EVO5_ZY_Hela_SCP_EvoCHIP_1Cell_40SPD_8Th12ms_05.raw_05_iRTCalibration.tsv
INFO:    [17/08/2023 09.08.20] -> 20230809_AST1_EVO5_ZY_Hela_SCP_EvoCHIP_1Cell_40SPD_8Th12ms_06.raw_06_iRTCalibration.tsv
INFO:    [17/08/2023 09.08.20] -> 20230809_AST1_EVO5_ZY_Hela_SCP_EvoCHIP_1Cell_40SPD_8Th12ms_07.raw_07_iRTCalibration.tsv
INFO:    [17/08/2023 09.08.20] -> 20230809_AST1_EVO5_ZY_Hela_SCP_EvoCHIP_1Cell_40SPD_8Th12ms_08.raw_08_iRTCalibration.tsv
INFO:    [17/08/2023 09.08.20] -> 20230809_AST1_EVO5_ZY_Hela_SCP_EvoCHIP_1Cell_40SPD_8Th12ms_09.raw_09_iRTCalibration.tsv
INFO:    [17/08/2023 09.08.20] -> 20230809_AST1_EVO5_ZY_Hela_SCP_EvoCHIP_1Cell_40SPD_8Th12ms_10.raw_10_iRTCalibration.tsv
INFO:    [17/08/2023 09.08.20] -> 20230809_AST1_EVO5_ZY_Hela_SCP_EvoCHIP_1Cell_40SPD_8Th12ms_11.raw_11_iRTCalibration.tsv
INFO:    [17/08/2023 09.08.20] -> 20230809_AST1_EVO5_ZY_Hela_SCP_EvoCHIP_1Cell_40SPD_8Th12ms_12.raw_12_iRTCalibration.tsv
INFO:    [17/08/2023 09.08.20] -> 20230809_AST1_EVO5_ZY_Hela_SCP_EvoCHIP_1Cell_40SPD_8Th12ms_13.raw_13_iRTCalibration.tsv
INFO:    [17/08/2023 09.08.20] -> 20230809_AST1_EVO5_ZY_Hela_SCP_EvoCHIP_1Cell_40SPD_8Th12ms_14.raw_14_iRTCalibration.tsv
INFO:    [17/08/2023 09.08.20] -> 20230809_AST1_EVO5_ZY_Hela_SCP_EvoCHIP_1Cell_40SPD_8Th12ms_15.raw_15_iRTCalibration.tsv
INFO:    [17/08/2023 09.08.20] -> 20230809_AST1_EVO5_ZY_Hela_SCP_EvoCHIP_1Cell_40SPD_8Th12ms_16.raw_16_iRTCalibration.tsv
INFO:    [17/08/2023 09.08.20] -> 20230809_AST1_EVO5_ZY_Hela_SCP_EvoCHIP_1Cell_40SPD_8Th12ms_17.raw_17_iRTCalibration.tsv
INFO:    [17/08/2023 09.08.20] -> 20230809_AST1_EVO5_ZY_Hela_SCP_EvoCHIP_1Cell_40SPD_8Th12ms_18.raw_18_iRTCalibration.tsv
INFO:    [17/08/2023 09.08.20] -> 20230809_AST1_EVO5_ZY_Hela_SCP_EvoCHIP_1Cell_40SPD_8Th12ms_19.raw_19_iRTCalibration.tsv
INFO:    [17/08/2023 09.08.20] -> 20230809_AST1_EVO5_ZY_Hela_SCP_EvoCHIP_1Cell_40SPD_8Th12ms_20.raw_20_iRTCalibration.tsv
INFO:    [17/08/2023 09.08.20] -> Generating Run Meta Report
INFO:    [17/08/2023 09.08.21] -> 20230809_AST1_EVO5_ZY_Hela_SCP_EvoCHIP_1Cell_40SPD_8Th12ms_01.raw_01_RunOverview.tsv
INFO:    [17/08/2023 09.08.21] -> 20230809_AST1_EVO5_ZY_Hela_SCP_EvoCHIP_1Cell_40SPD_8Th12ms_02.raw_02_RunOverview.tsv
INFO:    [17/08/2023 09.08.21] -> 20230809_AST1_EVO5_ZY_Hela_SCP_EvoCHIP_1Cell_40SPD_8Th12ms_03.raw_03_RunOverview.tsv
INFO:    [17/08/2023 09.08.21] -> 20230809_AST1_EVO5_ZY_Hela_SCP_EvoCHIP_1Cell_40SPD_8Th12ms_04.raw_04_RunOverview.tsv
INFO:    [17/08/2023 09.08.21] -> 20230809_AST1_EVO5_ZY_Hela_SCP_EvoCHIP_1Cell_40SPD_8Th12ms_05.raw_05_RunOverview.tsv
INFO:    [17/08/2023 09.08.21] -> 20230809_AST1_EVO5_ZY_Hela_SCP_EvoCHIP_1Cell_40SPD_8Th12ms_06.raw_06_RunOverview.tsv
INFO:    [17/08/2023 09.08.21] -> 20230809_AST1_EVO5_ZY_Hela_SCP_EvoCHIP_1Cell_40SPD_8Th12ms_07.raw_07_RunOverview.tsv
INFO:    [17/08/2023 09.08.21] -> 20230809_AST1_EVO5_ZY_Hela_SCP_EvoCHIP_1Cell_40SPD_8Th12ms_08.raw_08_RunOverview.tsv
INFO:    [17/08/2023 09.08.21] -> 20230809_AST1_EVO5_ZY_Hela_SCP_EvoCHIP_1Cell_40SPD_8Th12ms_09.raw_09_RunOverview.tsv
INFO:    [17/08/2023 09.08.21] -> 20230809_AST1_EVO5_ZY_Hela_SCP_EvoCHIP_1Cell_40SPD_8Th12ms_10.raw_10_RunOverview.tsv
INFO:    [17/08/2023 09.08.21] -> 20230809_AST1_EVO5_ZY_Hela_SCP_EvoCHIP_1Cell_40SPD_8Th12ms_11.raw_11_RunOverview.tsv
INFO:    [17/08/2023 09.08.21] -> 20230809_AST1_EVO5_ZY_Hela_SCP_EvoCHIP_1Cell_40SPD_8Th12ms_12.raw_12_RunOverview.tsv
INFO:    [17/08/2023 09.08.21] -> 20230809_AST1_EVO5_ZY_Hela_SCP_EvoCHIP_1Cell_40SPD_8Th12ms_13.raw_13_RunOverview.tsv
INFO:    [17/08/2023 09.08.21] -> 20230809_AST1_EVO5_ZY_Hela_SCP_EvoCHIP_1Cell_40SPD_8Th12ms_14.raw_14_RunOverview.tsv
INFO:    [17/08/2023 09.08.21] -> 20230809_AST1_EVO5_ZY_Hela_SCP_EvoCHIP_1Cell_40SPD_8Th12ms_15.raw_15_RunOverview.tsv
INFO:    [17/08/2023 09.08.21] -> 20230809_AST1_EVO5_ZY_Hela_SCP_EvoCHIP_1Cell_40SPD_8Th12ms_16.raw_16_RunOverview.tsv
INFO:    [17/08/2023 09.08.21] -> 20230809_AST1_EVO5_ZY_Hela_SCP_EvoCHIP_1Cell_40SPD_8Th12ms_17.raw_17_RunOverview.tsv
INFO:    [17/08/2023 09.08.21] -> 20230809_AST1_EVO5_ZY_Hela_SCP_EvoCHIP_1Cell_40SPD_8Th12ms_18.raw_18_RunOverview.tsv
INFO:    [17/08/2023 09.08.21] -> 20230809_AST1_EVO5_ZY_Hela_SCP_EvoCHIP_1Cell_40SPD_8Th12ms_19.raw_19_RunOverview.tsv
INFO:    [17/08/2023 09.08.21] -> 20230809_AST1_EVO5_ZY_Hela_SCP_EvoCHIP_1Cell_40SPD_8Th12ms_20.raw_20_RunOverview.tsv
INFO:    [17/08/2023 09.08.21] -> Generating Post Analysis Reports
INFO:    [17/08/2023 09.09.03] -> SCP_EvoCHIP_HeLa_1Cell_8Th_20xR_AnalyisOverview.txt
INFO:    [17/08/2023 09.09.03] -> ProteinFDR-Histogram.pdf
INFO:    [17/08/2023 09.09.03] -> Candidates.tsv
INFO:    [17/08/2023 09.09.03] -> VolcanoPlot.pdf
INFO:    [17/08/2023 09.09.03] -> Heatmap.png
INFO:    [17/08/2023 09.09.03] -> Generating Normalization Report
INFO:    [17/08/2023 09.09.03] -> Generating Condition Setup Report
INFO:    [17/08/2023 09.09.03] -> SCP_EvoCHIP_HeLa_1Cell_8Th_20xR_ConditionSetup.tsv
INFO:    [17/08/2023 09.09.03] -> Generating Memory Consumption Report
INFO:    [17/08/2023 09.09.03] -> SCP_EvoCHIP_HeLa_1Cell_8Th_20xR_MemoryConsumption.tsv
INFO:    [17/08/2023 09.09.03] -> Generating Experiment Settings Report
INFO:    [17/08/2023 09.09.04] -> SCP_EvoCHIP_HeLa_1Cell_8Th_20xR_ExperimentSetupOverview_ZY_SCP.txt
INFO:    [17/08/2023 09.09.04] -> Writing Summary Information...
INFO:    [17/08/2023 09.09.04] -> Unique precursors: 40,812 of 45,975 | modified peptides: 37,582 of 42,225 | peptides: 35,789 of 40,181 |  protein groups: 3,888 (Qvalue <= 0.01) for run #1 "20230809_AST1_EVO5_ZY_Hela_SCP_EvoCHIP_1Cell_40SPD_8Th12ms_01.raw"
INFO:    [17/08/2023 09.09.04] -> Unique precursors: 38,487 of 45,975 | modified peptides: 35,369 of 42,225 | peptides: 33,765 of 40,181 |  protein groups: 3,860 (Qvalue <= 0.01) for run #2 "20230809_AST1_EVO5_ZY_Hela_SCP_EvoCHIP_1Cell_40SPD_8Th12ms_02.raw"
INFO:    [17/08/2023 09.09.04] -> Unique precursors: 37,981 of 45,975 | modified peptides: 35,223 of 42,225 | peptides: 33,731 of 40,181 |  protein groups: 3,776 (Qvalue <= 0.01) for run #3 "20230809_AST1_EVO5_ZY_Hela_SCP_EvoCHIP_1Cell_40SPD_8Th12ms_03.raw"
INFO:    [17/08/2023 09.09.04] -> Unique precursors: 37,610 of 45,975 | modified peptides: 34,794 of 42,225 | peptides: 33,246 of 40,181 |  protein groups: 3,829 (Qvalue <= 0.01) for run #4 "20230809_AST1_EVO5_ZY_Hela_SCP_EvoCHIP_1Cell_40SPD_8Th12ms_04.raw"
INFO:    [17/08/2023 09.09.04] -> Unique precursors: 40,764 of 45,975 | modified peptides: 37,508 of 42,225 | peptides: 35,684 of 40,181 |  protein groups: 3,955 (Qvalue <= 0.01) for run #5 "20230809_AST1_EVO5_ZY_Hela_SCP_EvoCHIP_1Cell_40SPD_8Th12ms_05.raw"
INFO:    [17/08/2023 09.09.04] -> Unique precursors: 35,518 of 45,975 | modified peptides: 32,662 of 42,225 | peptides: 31,003 of 40,181 |  protein groups: 3,722 (Qvalue <= 0.01) for run #6 "20230809_AST1_EVO5_ZY_Hela_SCP_EvoCHIP_1Cell_40SPD_8Th12ms_06.raw"
INFO:    [17/08/2023 09.09.04] -> Unique precursors: 34,549 of 45,975 | modified peptides: 31,818 of 42,225 | peptides: 30,159 of 40,181 |  protein groups: 3,706 (Qvalue <= 0.01) for run #7 "20230809_AST1_EVO5_ZY_Hela_SCP_EvoCHIP_1Cell_40SPD_8Th12ms_07.raw"
INFO:    [17/08/2023 09.09.04] -> Unique precursors: 37,284 of 45,975 | modified peptides: 34,310 of 42,225 | peptides: 32,636 of 40,181 |  protein groups: 3,795 (Qvalue <= 0.01) for run #8 "20230809_AST1_EVO5_ZY_Hela_SCP_EvoCHIP_1Cell_40SPD_8Th12ms_08.raw"
INFO:    [17/08/2023 09.09.04] -> Unique precursors: 39,168 of 45,975 | modified peptides: 36,148 of 42,225 | peptides: 34,531 of 40,181 |  protein groups: 3,875 (Qvalue <= 0.01) for run #9 "20230809_AST1_EVO5_ZY_Hela_SCP_EvoCHIP_1Cell_40SPD_8Th12ms_09.raw"
INFO:    [17/08/2023 09.09.04] -> Unique precursors: 38,303 of 45,975 | modified peptides: 35,228 of 42,225 | peptides: 33,511 of 40,181 |  protein groups: 3,792 (Qvalue <= 0.01) for run #10 "20230809_AST1_EVO5_ZY_Hela_SCP_EvoCHIP_1Cell_40SPD_8Th12ms_10.raw"
INFO:    [17/08/2023 09.09.04] -> Unique precursors: 38,481 of 45,975 | modified peptides: 35,648 of 42,225 | peptides: 34,102 of 40,181 |  protein groups: 3,773 (Qvalue <= 0.01) for run #11 "20230809_AST1_EVO5_ZY_Hela_SCP_EvoCHIP_1Cell_40SPD_8Th12ms_11.raw"
INFO:    [17/08/2023 09.09.04] -> Unique precursors: 37,600 of 45,975 | modified peptides: 34,605 of 42,225 | peptides: 33,050 of 40,181 |  protein groups: 3,822 (Qvalue <= 0.01) for run #12 "20230809_AST1_EVO5_ZY_Hela_SCP_EvoCHIP_1Cell_40SPD_8Th12ms_12.raw"
INFO:    [17/08/2023 09.09.04] -> Unique precursors: 39,210 of 45,975 | modified peptides: 36,121 of 42,225 | peptides: 34,522 of 40,181 |  protein groups: 3,807 (Qvalue <= 0.01) for run #13 "20230809_AST1_EVO5_ZY_Hela_SCP_EvoCHIP_1Cell_40SPD_8Th12ms_13.raw"
INFO:    [17/08/2023 09.09.04] -> Unique precursors: 40,163 of 45,975 | modified peptides: 37,031 of 42,225 | peptides: 35,310 of 40,181 |  protein groups: 3,878 (Qvalue <= 0.01) for run #14 "20230809_AST1_EVO5_ZY_Hela_SCP_EvoCHIP_1Cell_40SPD_8Th12ms_14.raw"
INFO:    [17/08/2023 09.09.04] -> Unique precursors: 41,017 of 45,975 | modified peptides: 37,987 of 42,225 | peptides: 36,345 of 40,181 |  protein groups: 3,891 (Qvalue <= 0.01) for run #15 "20230809_AST1_EVO5_ZY_Hela_SCP_EvoCHIP_1Cell_40SPD_8Th12ms_15.raw"
INFO:    [17/08/2023 09.09.04] -> Unique precursors: 41,943 of 45,975 | modified peptides: 38,575 of 42,225 | peptides: 36,807 of 40,181 |  protein groups: 3,927 (Qvalue <= 0.01) for run #16 "20230809_AST1_EVO5_ZY_Hela_SCP_EvoCHIP_1Cell_40SPD_8Th12ms_16.raw"
INFO:    [17/08/2023 09.09.04] -> Unique precursors: 40,882 of 45,975 | modified peptides: 37,605 of 42,225 | peptides: 35,826 of 40,181 |  protein groups: 3,860 (Qvalue <= 0.01) for run #17 "20230809_AST1_EVO5_ZY_Hela_SCP_EvoCHIP_1Cell_40SPD_8Th12ms_17.raw"
INFO:    [17/08/2023 09.09.04] -> Unique precursors: 41,830 of 45,975 | modified peptides: 38,514 of 42,225 | peptides: 36,619 of 40,181 |  protein groups: 3,893 (Qvalue <= 0.01) for run #18 "20230809_AST1_EVO5_ZY_Hela_SCP_EvoCHIP_1Cell_40SPD_8Th12ms_18.raw"
INFO:    [17/08/2023 09.09.04] -> Unique precursors: 41,893 of 45,975 | modified peptides: 38,490 of 42,225 | peptides: 36,724 of 40,181 |  protein groups: 3,940 (Qvalue <= 0.01) for run #19 "20230809_AST1_EVO5_ZY_Hela_SCP_EvoCHIP_1Cell_40SPD_8Th12ms_19.raw"
INFO:    [17/08/2023 09.09.04] -> Unique precursors: 39,716 of 45,975 | modified peptides: 36,580 of 42,225 | peptides: 34,975 of 40,181 |  protein groups: 3,854 (Qvalue <= 0.01) for run #20 "20230809_AST1_EVO5_ZY_Hela_SCP_EvoCHIP_1Cell_40SPD_8Th12ms_20.raw"
INFO:    [17/08/2023 09.09.04] -> Unique precursors: 45,369 of 45,975 | modified peptides: 41,625 of 42,225 | peptides: 39,584 of 40,181 |  protein groups: 4,087 (Qvalue <= 0.01) for whole experiment "SCP_EvoCHIP_HeLa_1Cell_8Th_20xR"

INFO:    [17/08/2023 09.09.04] -> Saving SNE File...
INFO:    [17/08/2023 09.09.04] -> Storing SNE File: D:/ZY/SCP\20230816_085440_SCP_EvoCHIP_HeLa_1Cell_8Th_20xR\20230817_090904_SCP_EvoCHIP_HeLa_1Cell_8Th_20xR.sne
INFO:    [17/08/2023 09.09.04] -> Initializing Pipeline...
INFO:    [17/08/2023 09.09.04] -> Calculating Qvalues...
INFO:    [17/08/2023 09.09.04] -> Saving...
INFO:    [17/08/2023 09.09.22] -> Current Experiment had 0 Warnings and 0 Errors.
INFO:    [17/08/2023 09.09.22] -> Pipeline executed in 17.56s - Current Experiment had 0 Warnings and 0 Errors.
INFO:    [17/08/2023 09.09.25] -> Generating Output
INFO:    [17/08/2023 09.09.25] -> Generating Spectronaut Log
INFO:    [17/08/2023 09.09.25] -> SCP_EvoCHIP_HeLa_1Cell_8Th_20xR_AnalysisLog.txt
INFO:    [17/08/2023 09.09.25] -> Cleanup...
INFO:    [17/08/2023 09.09.34] -> Current Experiment had 0 Warnings and 0 Errors.
INFO:    [17/08/2023 09.09.35] -> Pipeline executed in 5.45h - Current Experiment had 0 Warnings and 0 Errors.
