# Supplementary material for: Enhanced sensitivity and scalability with a Chip-Tip workflow enables deep single-cell proteomics
Source: Nat Methods. 2025 Jan 16;22(3):499–509. doi: 10.1038/s41592-024-02558-2 (PMC11903336; doi:10.1038/s41592-024-02558-2)
Supplement: Supplementary file 4 — Analysis log files and settings files from Spectronaut and DIA-NN. [file 41592_2024_2558_MOESM4_ESM.zip › SD1/CombinedFiles/SCP_EvoCHIP_HeLa_1Cell_8Th_8xR_AnalysisLog.txt]

INFO:    [16/08/2023 01.03.39] -> Initializing Pipeline...
INFO:    [16/08/2023 01.03.39] -> Preprocessing Run #1 of 8...
INFO:    [16/08/2023 01.03.39] -> Searching DIA with Pulsar...
INFO:    [16/08/2023 01.03.40] -> Initialize Pipeline...
INFO:    [16/08/2023 01.03.40] -> Initialize Pipeline
INFO:    [16/08/2023 01.03.47] -> Initialize Pipeline...
INFO:    [16/08/2023 01.03.47] -> Creating Experiment Environment
INFO:    [16/08/2023 01.03.47] -> SuperRun 1/8: Initializing (20230809_AST1_EVO5_ZY_Hela_SCP_EvoCHIP_1Cell_40SPD_8Th12ms_01.raw)
INFO:    [16/08/2023 01.03.47] -> Run 1/8: Organizing Data from Run
INFO:    [16/08/2023 01.03.47] -> Run 1/8: Creating Calibration Search Space...
INFO:    [16/08/2023 01.03.49] -> Run 1/8: Creating Search Space...
INFO:    [16/08/2023 01.03.49] -> Size of search space [MB]: 0
INFO:    [16/08/2023 01.03.49] -> Number of IMPGs in search space: 0
INFO:    [16/08/2023 01.03.49] -> Run 1/8: MS2 Index Generation
INFO:    [16/08/2023 01.03.50] -> MS2 Index Generation Time: 1.74s
INFO:    [16/08/2023 01.03.50] -> Run 1/8: Method-Specific Pre-Processing...
INFO:    [16/08/2023 01.03.51] -> Initializing...
INFO:    [16/08/2023 01.04.42] -> Finalizing HTRMS File...
INFO:    [16/08/2023 01.06.59] -> Processed in 3.1m
INFO:    [16/08/2023 01.07.01] -> Done
INFO:    [16/08/2023 01.07.01] -> Run 1/8: Process Raw File...
INFO:    [16/08/2023 01.07.49] -> Run 1/8: Preparing Partitions...
INFO:    [16/08/2023 01.07.49] -> Part 1/1 - Run 1/8: Preparing Calibration Searches...
INFO:    [16/08/2023 01.07.51] -> Part 1/1 - Run 1/8: First Pass Calibration Search...
INFO:    [16/08/2023 01.07.58] -> Part 1/1 - Run 1/8: Calibration Search...
INFO:    [16/08/2023 01.08.39] -> The number of PSMs identified during calibration with FDR <= 0.01 is 5901 [40.3s]
INFO:    [16/08/2023 01.09.18] -> Part 1/1 - Run 1/8: Preparing Main Search...
INFO:    [16/08/2023 01.09.20] -> Part 1/1 - Run 1/8: Main Search...
INFO:    [16/08/2023 01.13.22] -> Extracting 132844 MS1 XICs
INFO:    [16/08/2023 01.14.26] -> Run 1/8: Cleaning Up Run..
INFO:    [16/08/2023 01.14.26] -> SuperRun 2/8: Initializing (20230809_AST1_EVO5_ZY_Hela_SCP_EvoCHIP_1Cell_40SPD_8Th12ms_02.raw)
INFO:    [16/08/2023 01.14.26] -> Run 2/8: Organizing Data from Run
INFO:    [16/08/2023 01.14.26] -> Run 2/8: Creating Calibration Search Space...
INFO:    [16/08/2023 01.14.26] -> Run 2/8: Creating Search Space...
INFO:    [16/08/2023 01.14.26] -> Size of search space [MB]: 0
INFO:    [16/08/2023 01.14.26] -> Number of IMPGs in search space: 0
INFO:    [16/08/2023 01.14.26] -> Run 2/8: MS2 Index Generation
INFO:    [16/08/2023 01.14.28] -> MS2 Index Generation Time: 1.75s
INFO:    [16/08/2023 01.14.28] -> Run 2/8: Method-Specific Pre-Processing...
INFO:    [16/08/2023 01.14.29] -> Initializing...
INFO:    [16/08/2023 01.15.23] -> Finalizing HTRMS File...
INFO:    [16/08/2023 01.17.49] -> Processed in 3.3m
INFO:    [16/08/2023 01.17.51] -> Done
INFO:    [16/08/2023 01.17.51] -> Run 2/8: Process Raw File...
INFO:    [16/08/2023 01.18.40] -> Run 2/8: Preparing Partitions...
INFO:    [16/08/2023 01.18.40] -> Part 1/1 - Run 2/8: Preparing Calibration Searches...
INFO:    [16/08/2023 01.18.42] -> Part 1/1 - Run 2/8: First Pass Calibration Search...
INFO:    [16/08/2023 01.18.50] -> Part 1/1 - Run 2/8: Calibration Search...
INFO:    [16/08/2023 01.19.13] -> The number of PSMs identified during calibration with FDR <= 0.01 is 5760 [23.2s]
INFO:    [16/08/2023 01.19.17] -> Part 1/1 - Run 2/8: Preparing Main Search...
INFO:    [16/08/2023 01.19.19] -> Part 1/1 - Run 2/8: Main Search...
INFO:    [16/08/2023 01.24.52] -> Extracting 179442 MS1 XICs
INFO:    [16/08/2023 01.26.06] -> Run 2/8: Cleaning Up Run..
INFO:    [16/08/2023 01.26.06] -> SuperRun 3/8: Initializing (20230809_AST1_EVO5_ZY_Hela_SCP_EvoCHIP_1Cell_40SPD_8Th12ms_03.raw)
INFO:    [16/08/2023 01.26.06] -> Run 3/8: Organizing Data from Run
INFO:    [16/08/2023 01.26.06] -> Run 3/8: Creating Calibration Search Space...
INFO:    [16/08/2023 01.26.06] -> Run 3/8: Creating Search Space...
INFO:    [16/08/2023 01.26.06] -> Size of search space [MB]: 0
INFO:    [16/08/2023 01.26.06] -> Number of IMPGs in search space: 0
INFO:    [16/08/2023 01.26.06] -> Run 3/8: MS2 Index Generation
INFO:    [16/08/2023 01.26.08] -> MS2 Index Generation Time: 2.04s
INFO:    [16/08/2023 01.26.08] -> Run 3/8: Method-Specific Pre-Processing...
INFO:    [16/08/2023 01.26.09] -> Initializing...
INFO:    [16/08/2023 01.27.03] -> Finalizing HTRMS File...
INFO:    [16/08/2023 01.29.32] -> Processed in 3.4m
INFO:    [16/08/2023 01.29.33] -> Done
INFO:    [16/08/2023 01.29.33] -> Run 3/8: Process Raw File...
INFO:    [16/08/2023 01.30.15] -> Run 3/8: Preparing Partitions...
INFO:    [16/08/2023 01.30.15] -> Part 1/1 - Run 3/8: Preparing Calibration Searches...
INFO:    [16/08/2023 01.30.17] -> Part 1/1 - Run 3/8: First Pass Calibration Search...
INFO:    [16/08/2023 01.30.23] -> Part 1/1 - Run 3/8: Calibration Search...
INFO:    [16/08/2023 01.30.48] -> The number of PSMs identified during calibration with FDR <= 0.01 is 5850 [25s]
INFO:    [16/08/2023 01.31.29] -> Part 1/1 - Run 3/8: Preparing Main Search...
INFO:    [16/08/2023 01.31.31] -> Part 1/1 - Run 3/8: Main Search...
INFO:    [16/08/2023 01.34.43] -> Extracting 107021 MS1 XICs
INFO:    [16/08/2023 01.35.33] -> Run 3/8: Cleaning Up Run..
INFO:    [16/08/2023 01.35.33] -> SuperRun 4/8: Initializing (20230809_AST1_EVO5_ZY_Hela_SCP_EvoCHIP_1Cell_40SPD_8Th12ms_04.raw)
INFO:    [16/08/2023 01.35.33] -> Run 4/8: Organizing Data from Run
INFO:    [16/08/2023 01.35.33] -> Run 4/8: Creating Calibration Search Space...
INFO:    [16/08/2023 01.35.33] -> Run 4/8: Creating Search Space...
INFO:    [16/08/2023 01.35.33] -> Size of search space [MB]: 0
INFO:    [16/08/2023 01.35.33] -> Number of IMPGs in search space: 0
INFO:    [16/08/2023 01.35.33] -> Run 4/8: MS2 Index Generation
INFO:    [16/08/2023 01.35.35] -> MS2 Index Generation Time: 1.86s
INFO:    [16/08/2023 01.35.35] -> Run 4/8: Method-Specific Pre-Processing...
INFO:    [16/08/2023 01.35.36] -> Initializing...
INFO:    [16/08/2023 01.36.28] -> Finalizing HTRMS File...
INFO:    [16/08/2023 01.38.48] -> Processed in 3.2m
INFO:    [16/08/2023 01.38.50] -> Done
INFO:    [16/08/2023 01.38.50] -> Run 4/8: Process Raw File...
INFO:    [16/08/2023 01.39.32] -> Run 4/8: Preparing Partitions...
INFO:    [16/08/2023 01.39.32] -> Part 1/1 - Run 4/8: Preparing Calibration Searches...
INFO:    [16/08/2023 01.39.34] -> Part 1/1 - Run 4/8: First Pass Calibration Search...
INFO:    [16/08/2023 01.39.40] -> Part 1/1 - Run 4/8: Calibration Search...
INFO:    [16/08/2023 01.39.53] -> The number of PSMs identified during calibration with FDR <= 0.01 is 3006 [12.1s]
INFO:    [16/08/2023 01.39.55] -> Part 1/1 - Run 4/8: Preparing Main Search...
INFO:    [16/08/2023 01.39.57] -> Part 1/1 - Run 4/8: Main Search...
INFO:    [16/08/2023 01.43.17] -> Extracting 166242 MS1 XICs
INFO:    [16/08/2023 01.44.27] -> Run 4/8: Cleaning Up Run..
INFO:    [16/08/2023 01.44.27] -> SuperRun 5/8: Initializing (20230809_AST1_EVO5_ZY_Hela_SCP_EvoCHIP_1Cell_40SPD_8Th12ms_05.raw)
INFO:    [16/08/2023 01.44.27] -> Run 5/8: Organizing Data from Run
INFO:    [16/08/2023 01.44.27] -> Run 5/8: Creating Calibration Search Space...
INFO:    [16/08/2023 01.44.27] -> Run 5/8: Creating Search Space...
INFO:    [16/08/2023 01.44.27] -> Size of search space [MB]: 0
INFO:    [16/08/2023 01.44.27] -> Number of IMPGs in search space: 0
INFO:    [16/08/2023 01.44.27] -> Run 5/8: MS2 Index Generation
INFO:    [16/08/2023 01.44.29] -> MS2 Index Generation Time: 1.9s
INFO:    [16/08/2023 01.44.29] -> Run 5/8: Method-Specific Pre-Processing...
INFO:    [16/08/2023 01.44.30] -> Initializing...
INFO:    [16/08/2023 01.45.25] -> Finalizing HTRMS File...
INFO:    [16/08/2023 01.47.58] -> Processed in 3.5m
INFO:    [16/08/2023 01.48.00] -> Done
INFO:    [16/08/2023 01.48.00] -> Run 5/8: Process Raw File...
INFO:    [16/08/2023 01.48.39] -> Run 5/8: Preparing Partitions...
INFO:    [16/08/2023 01.48.39] -> Part 1/1 - Run 5/8: Preparing Calibration Searches...
INFO:    [16/08/2023 01.48.41] -> Part 1/1 - Run 5/8: First Pass Calibration Search...
INFO:    [16/08/2023 01.48.49] -> Part 1/1 - Run 5/8: Calibration Search...
INFO:    [16/08/2023 01.49.00] -> The number of PSMs identified during calibration with FDR <= 0.01 is 4338 [11.5s]
INFO:    [16/08/2023 01.49.03] -> Part 1/1 - Run 5/8: Preparing Main Search...
INFO:    [16/08/2023 01.49.05] -> Part 1/1 - Run 5/8: Main Search...
INFO:    [16/08/2023 01.53.03] -> Extracting 227093 MS1 XICs
INFO:    [16/08/2023 01.54.41] -> Run 5/8: Cleaning Up Run..
INFO:    [16/08/2023 01.54.41] -> SuperRun 6/8: Initializing (20230809_AST1_EVO5_ZY_Hela_SCP_EvoCHIP_1Cell_40SPD_8Th12ms_06.raw)
INFO:    [16/08/2023 01.54.41] -> Run 6/8: Organizing Data from Run
INFO:    [16/08/2023 01.54.41] -> Run 6/8: Creating Calibration Search Space...
INFO:    [16/08/2023 01.54.41] -> Run 6/8: Creating Search Space...
INFO:    [16/08/2023 01.54.41] -> Size of search space [MB]: 0
INFO:    [16/08/2023 01.54.41] -> Number of IMPGs in search space: 0
INFO:    [16/08/2023 01.54.41] -> Run 6/8: MS2 Index Generation
INFO:    [16/08/2023 01.54.43] -> MS2 Index Generation Time: 1.67s
INFO:    [16/08/2023 01.54.43] -> Run 6/8: Method-Specific Pre-Processing...
INFO:    [16/08/2023 01.54.44] -> Initializing...
INFO:    [16/08/2023 01.55.42] -> Finalizing HTRMS File...
INFO:    [16/08/2023 01.58.20] -> Processed in 3.6m
INFO:    [16/08/2023 01.58.23] -> Done
INFO:    [16/08/2023 01.58.23] -> Run 6/8: Process Raw File...
INFO:    [16/08/2023 01.59.13] -> Run 6/8: Preparing Partitions...
INFO:    [16/08/2023 01.59.13] -> Part 1/1 - Run 6/8: Preparing Calibration Searches...
INFO:    [16/08/2023 01.59.15] -> Part 1/1 - Run 6/8: First Pass Calibration Search...
INFO:    [16/08/2023 01.59.24] -> Part 1/1 - Run 6/8: Calibration Search...
INFO:    [16/08/2023 01.59.54] -> The number of PSMs identified during calibration with FDR <= 0.01 is 7465 [30.5s]
INFO:    [16/08/2023 01.59.57] -> Part 1/1 - Run 6/8: Preparing Main Search...
INFO:    [16/08/2023 01.59.59] -> Part 1/1 - Run 6/8: Main Search...
INFO:    [16/08/2023 02.05.00] -> Extracting 143483 MS1 XICs
INFO:    [16/08/2023 02.06.03] -> Run 6/8: Cleaning Up Run..
INFO:    [16/08/2023 02.06.03] -> SuperRun 7/8: Initializing (20230809_AST1_EVO5_ZY_Hela_SCP_EvoCHIP_1Cell_40SPD_8Th12ms_07.raw)
INFO:    [16/08/2023 02.06.03] -> Run 7/8: Organizing Data from Run
INFO:    [16/08/2023 02.06.03] -> Run 7/8: Creating Calibration Search Space...
INFO:    [16/08/2023 02.06.03] -> Run 7/8: Creating Search Space...
INFO:    [16/08/2023 02.06.03] -> Size of search space [MB]: 0
INFO:    [16/08/2023 02.06.03] -> Number of IMPGs in search space: 0
INFO:    [16/08/2023 02.06.03] -> Run 7/8: MS2 Index Generation
INFO:    [16/08/2023 02.06.05] -> MS2 Index Generation Time: 1.98s
INFO:    [16/08/2023 02.06.05] -> Run 7/8: Method-Specific Pre-Processing...
INFO:    [16/08/2023 02.06.06] -> Initializing...
INFO:    [16/08/2023 02.08.59] -> Finalizing HTRMS File...
INFO:    [16/08/2023 02.11.33] -> Processed in 5.5m
INFO:    [16/08/2023 02.11.38] -> Done
INFO:    [16/08/2023 02.11.38] -> Run 7/8: Process Raw File...
INFO:    [16/08/2023 02.12.30] -> Run 7/8: Preparing Partitions...
INFO:    [16/08/2023 02.12.30] -> Part 1/1 - Run 7/8: Preparing Calibration Searches...
INFO:    [16/08/2023 02.12.32] -> Part 1/1 - Run 7/8: First Pass Calibration Search...
INFO:    [16/08/2023 02.12.40] -> Part 1/1 - Run 7/8: Calibration Search...
INFO:    [16/08/2023 02.13.05] -> The number of PSMs identified during calibration with FDR <= 0.01 is 7133 [25.7s]
INFO:    [16/08/2023 02.13.08] -> Part 1/1 - Run 7/8: Preparing Main Search...
INFO:    [16/08/2023 02.13.10] -> Part 1/1 - Run 7/8: Main Search...
INFO:    [16/08/2023 02.18.51] -> Extracting 206117 MS1 XICs
INFO:    [16/08/2023 02.20.27] -> Run 7/8: Cleaning Up Run..
INFO:    [16/08/2023 02.20.27] -> SuperRun 8/8: Initializing (20230809_AST1_EVO5_ZY_Hela_SCP_EvoCHIP_1Cell_40SPD_8Th12ms_08.raw)
INFO:    [16/08/2023 02.20.27] -> Run 8/8: Organizing Data from Run
INFO:    [16/08/2023 02.20.27] -> Run 8/8: Creating Calibration Search Space...
INFO:    [16/08/2023 02.20.27] -> Run 8/8: Creating Search Space...
INFO:    [16/08/2023 02.20.27] -> Size of search space [MB]: 0
INFO:    [16/08/2023 02.20.27] -> Number of IMPGs in search space: 0
INFO:    [16/08/2023 02.20.27] -> Run 8/8: MS2 Index Generation
INFO:    [16/08/2023 02.20.29] -> MS2 Index Generation Time: 1.87s
INFO:    [16/08/2023 02.20.29] -> Run 8/8: Method-Specific Pre-Processing...
INFO:    [16/08/2023 02.20.29] -> Initializing...
INFO:    [16/08/2023 02.23.07] -> Finalizing HTRMS File...
INFO:    [16/08/2023 02.25.41] -> Processed in 5.2m
INFO:    [16/08/2023 02.25.43] -> Done
INFO:    [16/08/2023 02.25.43] -> Run 8/8: Process Raw File...
INFO:    [16/08/2023 02.26.26] -> Run 8/8: Preparing Partitions...
INFO:    [16/08/2023 02.26.26] -> Part 1/1 - Run 8/8: Preparing Calibration Searches...
INFO:    [16/08/2023 02.26.28] -> Part 1/1 - Run 8/8: First Pass Calibration Search...
INFO:    [16/08/2023 02.26.36] -> Part 1/1 - Run 8/8: Calibration Search...
INFO:    [16/08/2023 02.26.51] -> The number of PSMs identified during calibration with FDR <= 0.01 is 4396 [14.7s]
INFO:    [16/08/2023 02.26.54] -> Part 1/1 - Run 8/8: Preparing Main Search...
INFO:    [16/08/2023 02.26.56] -> Part 1/1 - Run 8/8: Main Search...
INFO:    [16/08/2023 02.32.34] -> Extracting 270717 MS1 XICs
INFO:    [16/08/2023 02.34.26] -> Run 8/8: Cleaning Up Run..
INFO:    [16/08/2023 02.34.36] -> Remove Aborted Runs (if any) from the Experiment...
INFO:    [16/08/2023 02.34.36] -> Score Post-Processing
INFO:    [16/08/2023 02.37.11] -> Score Post-Processing: 2.59m
INFO:    [16/08/2023 02.37.11] -> PSM FDR...
INFO:    [16/08/2023 02.37.49] -> PSM FDR: 37.63s
INFO:    [16/08/2023 02.37.49] -> Converting to non-redundant data structure...
INFO:    [16/08/2023 02.37.58] -> Performing Peptide FDR...
INFO:    [16/08/2023 02.38.00] -> Performing Protein Inference...
INFO:    [16/08/2023 02.38.01] -> Performing Protein FDR...
INFO:    [16/08/2023 02.38.02] -> Calculating Result Values at Run and Experiment Level...
INFO:    [16/08/2023 02.38.08] -> Pulsar identified 249774 PSMs, 15589 stripped sequences, 17720 peptide precursors, 2255 protein groups.
INFO:    [16/08/2023 02.38.08] -> Selecting Data For Quantification...
INFO:    [16/08/2023 02.38.08] -> Calculating Quantities...
INFO:    [16/08/2023 02.38.15] -> Calculating Protein Group Quantities using MaxLFQ Algorithm...
INFO:    [16/08/2023 02.38.19] -> Collapsing PTM-Locations...
INFO:    [16/08/2023 02.38.19] -> Summarizing Fractions...
INFO:    [16/08/2023 02.38.20] -> Identifying Calibration Peptides...
INFO:    [16/08/2023 02.38.20] -> iRT Calibration...
INFO:    [16/08/2023 02.38.27] -> Performing directDIA+ search...
INFO:    [16/08/2023 02.39.49] -> Generating directDIA+ search space
INFO:    [16/08/2023 02.45.24] -> directDIA+ search: 20230809_AST1_EVO5_ZY_Hela_SCP_EvoCHIP_1Cell_40SPD_8Th12ms_01.raw
INFO:    [16/08/2023 02.47.48] -> directDIA+ search: 20230809_AST1_EVO5_ZY_Hela_SCP_EvoCHIP_1Cell_40SPD_8Th12ms_02.raw
INFO:    [16/08/2023 02.50.20] -> directDIA+ search: 20230809_AST1_EVO5_ZY_Hela_SCP_EvoCHIP_1Cell_40SPD_8Th12ms_03.raw
INFO:    [16/08/2023 02.52.36] -> directDIA+ search: 20230809_AST1_EVO5_ZY_Hela_SCP_EvoCHIP_1Cell_40SPD_8Th12ms_04.raw
INFO:    [16/08/2023 02.54.56] -> directDIA+ search: 20230809_AST1_EVO5_ZY_Hela_SCP_EvoCHIP_1Cell_40SPD_8Th12ms_05.raw
INFO:    [16/08/2023 02.57.27] -> directDIA+ search: 20230809_AST1_EVO5_ZY_Hela_SCP_EvoCHIP_1Cell_40SPD_8Th12ms_06.raw
INFO:    [16/08/2023 03.00.15] -> directDIA+ search: 20230809_AST1_EVO5_ZY_Hela_SCP_EvoCHIP_1Cell_40SPD_8Th12ms_07.raw
INFO:    [16/08/2023 03.02.56] -> directDIA+ search: 20230809_AST1_EVO5_ZY_Hela_SCP_EvoCHIP_1Cell_40SPD_8Th12ms_08.raw
INFO:    [16/08/2023 03.05.29] -> Performing  directDIA+  Post Processing...
INFO:    [16/08/2023 03.05.35] -> Writing experiment store..
INFO:    [16/08/2023 03.05.51] -> Assigning iRT Source...
INFO:    [16/08/2023 03.05.51] -> Calculating iRT...
INFO:    [16/08/2023 03.05.51] -> Summarizing Identifications
INFO:    [16/08/2023 03.06.40] -> Identifiying Significant Precursors...
INFO:    [16/08/2023 03.06.47] -> Predicting Ion Mobility
INFO:    [16/08/2023 03.07.00] -> Calculating Median iRT
INFO:    [16/08/2023 03.07.00] -> Building BGS Protein Grouping...
INFO:    [16/08/2023 03.07.00] -> Digesting Fasta...
INFO:    [16/08/2023 03.07.01] -> Annotating Proteins...
INFO:    [16/08/2023 03.07.01] -> Grouping Proteins...
INFO:    [16/08/2023 03.07.02] -> Calculating Run Summary Statistics...
INFO:    [16/08/2023 03.07.13] -> Building Consensus Fragment Spectra...
INFO:    [16/08/2023 03.07.31] -> Selecting best fragment ions
INFO:    [16/08/2023 03.08.42] -> Cleaning Up Experiment...
INFO:    [16/08/2023 03.08.43] -> Initializing Experiment...
INFO:    [16/08/2023 03.08.43] -> Loading Spectral Libraries...
INFO:    [16/08/2023 03.09.02] -> Initialize Scoring...
INFO:    [16/08/2023 03.09.02] -> Generating Scan Map...
INFO:    [16/08/2023 03.09.02] -> Initializing Workpackages...
INFO:    [16/08/2023 03.09.02] -> Performing Basic Calibration...
INFO:    [16/08/2023 03.09.03] -> Calibration successful
INFO:    [16/08/2023 03.09.03] -> Identifying Calibration Peptides...
INFO:    [16/08/2023 03.09.03] -> Calibration successful
INFO:    [16/08/2023 03.09.03] -> Correcting Gradient Fine Structure...
INFO:    [16/08/2023 03.09.07] -> Initializing Pipeline...
INFO:    [16/08/2023 03.09.07] -> Preprocessing Run #1 of 8...
INFO:    [16/08/2023 03.09.07] -> Initialize Scoring...
INFO:    [16/08/2023 03.09.07] -> Extracting Ion Currents...
INFO:    [16/08/2023 03.09.21] -> Machine Learning...
INFO:    [16/08/2023 03.09.22] -> Pipeline executed in 15.5s - Current Experiment had 0 Warnings and 0 Errors.
INFO:    [16/08/2023 03.09.23] -> Calibration successful
INFO:    [16/08/2023 03.09.26] -> Initializing Pipeline...
INFO:    [16/08/2023 03.09.26] -> Preprocessing Run #1 of 8...
INFO:    [16/08/2023 03.09.26] -> Initialize Scoring...
INFO:    [16/08/2023 03.09.26] -> Extracting Ion Currents...
INFO:    [16/08/2023 03.09.37] -> Machine Learning...
INFO:    [16/08/2023 03.09.42] -> Pipeline executed in 16.01s - Current Experiment had 0 Warnings and 0 Errors.
INFO:    [16/08/2023 03.09.45] -> Calibration successful
INFO:    [16/08/2023 03.09.45] -> Initialize Scoring...
INFO:    [16/08/2023 03.09.45] -> Preprocessing Run #2 of 8...
INFO:    [16/08/2023 03.09.45] -> Searching DIA with Pulsar...
INFO:    [16/08/2023 03.09.45] -> Initializing Experiment...
INFO:    [16/08/2023 03.09.45] -> Loading Spectral Libraries...
INFO:    [16/08/2023 03.09.45] -> Initialize Scoring...
INFO:    [16/08/2023 03.09.45] -> Generating Scan Map...
INFO:    [16/08/2023 03.09.45] -> Initializing Workpackages...
INFO:    [16/08/2023 03.09.45] -> Performing Basic Calibration...
INFO:    [16/08/2023 03.09.47] -> Calibration successful
INFO:    [16/08/2023 03.09.47] -> Identifying Calibration Peptides...
INFO:    [16/08/2023 03.09.47] -> Calibration successful
INFO:    [16/08/2023 03.09.47] -> Correcting Gradient Fine Structure...
INFO:    [16/08/2023 03.09.49] -> Initializing Pipeline...
INFO:    [16/08/2023 03.09.49] -> Preprocessing Run #2 of 8...
INFO:    [16/08/2023 03.09.49] -> Initialize Scoring...
INFO:    [16/08/2023 03.09.49] -> Extracting Ion Currents...
INFO:    [16/08/2023 03.10.03] -> Machine Learning...
INFO:    [16/08/2023 03.10.04] -> Pipeline executed in 14.8s - Current Experiment had 0 Warnings and 0 Errors.
INFO:    [16/08/2023 03.10.05] -> Calibration successful
INFO:    [16/08/2023 03.10.08] -> Initializing Pipeline...
INFO:    [16/08/2023 03.10.08] -> Preprocessing Run #2 of 8...
INFO:    [16/08/2023 03.10.08] -> Initialize Scoring...
INFO:    [16/08/2023 03.10.08] -> Extracting Ion Currents...
INFO:    [16/08/2023 03.10.19] -> Machine Learning...
INFO:    [16/08/2023 03.10.22] -> Pipeline executed in 13.48s - Current Experiment had 0 Warnings and 0 Errors.
INFO:    [16/08/2023 03.10.24] -> Calibration successful
INFO:    [16/08/2023 03.10.24] -> Initialize Scoring...
INFO:    [16/08/2023 03.10.24] -> Preprocessing Run #3 of 8...
INFO:    [16/08/2023 03.10.24] -> Searching DIA with Pulsar...
INFO:    [16/08/2023 03.10.24] -> Initializing Experiment...
INFO:    [16/08/2023 03.10.24] -> Loading Spectral Libraries...
INFO:    [16/08/2023 03.10.24] -> Initialize Scoring...
INFO:    [16/08/2023 03.10.24] -> Generating Scan Map...
INFO:    [16/08/2023 03.10.24] -> Initializing Workpackages...
INFO:    [16/08/2023 03.10.24] -> Performing Basic Calibration...
INFO:    [16/08/2023 03.10.26] -> Calibration successful
INFO:    [16/08/2023 03.10.26] -> Identifying Calibration Peptides...
INFO:    [16/08/2023 03.10.26] -> Calibration successful
INFO:    [16/08/2023 03.10.26] -> Correcting Gradient Fine Structure...
INFO:    [16/08/2023 03.10.29] -> Initializing Pipeline...
INFO:    [16/08/2023 03.10.29] -> Preprocessing Run #3 of 8...
INFO:    [16/08/2023 03.10.29] -> Initialize Scoring...
INFO:    [16/08/2023 03.10.29] -> Extracting Ion Currents...
INFO:    [16/08/2023 03.10.45] -> Machine Learning...
INFO:    [16/08/2023 03.10.46] -> Pipeline executed in 17.88s - Current Experiment had 0 Warnings and 0 Errors.
INFO:    [16/08/2023 03.10.48] -> Calibration successful
INFO:    [16/08/2023 03.10.50] -> Initializing Pipeline...
INFO:    [16/08/2023 03.10.50] -> Preprocessing Run #3 of 8...
INFO:    [16/08/2023 03.10.50] -> Initialize Scoring...
INFO:    [16/08/2023 03.10.50] -> Extracting Ion Currents...
INFO:    [16/08/2023 03.11.01] -> Machine Learning...
INFO:    [16/08/2023 03.11.04] -> Pipeline executed in 13.53s - Current Experiment had 0 Warnings and 0 Errors.
INFO:    [16/08/2023 03.11.07] -> Calibration successful
INFO:    [16/08/2023 03.11.07] -> Initialize Scoring...
INFO:    [16/08/2023 03.11.07] -> Preprocessing Run #4 of 8...
INFO:    [16/08/2023 03.11.07] -> Searching DIA with Pulsar...
INFO:    [16/08/2023 03.11.07] -> Initializing Experiment...
INFO:    [16/08/2023 03.11.07] -> Loading Spectral Libraries...
INFO:    [16/08/2023 03.11.07] -> Initialize Scoring...
INFO:    [16/08/2023 03.11.07] -> Generating Scan Map...
INFO:    [16/08/2023 03.11.07] -> Initializing Workpackages...
INFO:    [16/08/2023 03.11.07] -> Performing Basic Calibration...
INFO:    [16/08/2023 03.11.08] -> Calibration successful
INFO:    [16/08/2023 03.11.08] -> Identifying Calibration Peptides...
INFO:    [16/08/2023 03.11.08] -> Calibration successful
INFO:    [16/08/2023 03.11.08] -> Correcting Gradient Fine Structure...
INFO:    [16/08/2023 03.11.11] -> Initializing Pipeline...
INFO:    [16/08/2023 03.11.11] -> Preprocessing Run #4 of 8...
INFO:    [16/08/2023 03.11.11] -> Initialize Scoring...
INFO:    [16/08/2023 03.11.11] -> Extracting Ion Currents...
INFO:    [16/08/2023 03.11.25] -> Machine Learning...
INFO:    [16/08/2023 03.11.26] -> Pipeline executed in 15.24s - Current Experiment had 0 Warnings and 0 Errors.
INFO:    [16/08/2023 03.11.27] -> Calibration successful
INFO:    [16/08/2023 03.11.30] -> Initializing Pipeline...
INFO:    [16/08/2023 03.11.30] -> Preprocessing Run #4 of 8...
INFO:    [16/08/2023 03.11.30] -> Initialize Scoring...
INFO:    [16/08/2023 03.11.30] -> Extracting Ion Currents...
INFO:    [16/08/2023 03.11.42] -> Machine Learning...
INFO:    [16/08/2023 03.11.44] -> Pipeline executed in 13.94s - Current Experiment had 0 Warnings and 0 Errors.
INFO:    [16/08/2023 03.11.50] -> Calibration successful
INFO:    [16/08/2023 03.11.50] -> Initialize Scoring...
INFO:    [16/08/2023 03.11.50] -> Preprocessing Run #5 of 8...
INFO:    [16/08/2023 03.11.50] -> Searching DIA with Pulsar...
INFO:    [16/08/2023 03.11.50] -> Initializing Experiment...
INFO:    [16/08/2023 03.11.50] -> Loading Spectral Libraries...
INFO:    [16/08/2023 03.11.50] -> Initialize Scoring...
INFO:    [16/08/2023 03.11.50] -> Generating Scan Map...
INFO:    [16/08/2023 03.11.50] -> Initializing Workpackages...
INFO:    [16/08/2023 03.11.50] -> Performing Basic Calibration...
INFO:    [16/08/2023 03.11.51] -> Calibration successful
INFO:    [16/08/2023 03.11.51] -> Identifying Calibration Peptides...
INFO:    [16/08/2023 03.11.51] -> Calibration successful
INFO:    [16/08/2023 03.11.51] -> Correcting Gradient Fine Structure...
INFO:    [16/08/2023 03.11.54] -> Initializing Pipeline...
INFO:    [16/08/2023 03.11.54] -> Preprocessing Run #5 of 8...
INFO:    [16/08/2023 03.11.54] -> Initialize Scoring...
INFO:    [16/08/2023 03.11.54] -> Extracting Ion Currents...
INFO:    [16/08/2023 03.12.08] -> Machine Learning...
INFO:    [16/08/2023 03.12.09] -> Pipeline executed in 14.94s - Current Experiment had 0 Warnings and 0 Errors.
INFO:    [16/08/2023 03.12.11] -> Calibration successful
INFO:    [16/08/2023 03.12.14] -> Initializing Pipeline...
INFO:    [16/08/2023 03.12.14] -> Preprocessing Run #5 of 8...
INFO:    [16/08/2023 03.12.14] -> Initialize Scoring...
INFO:    [16/08/2023 03.12.14] -> Extracting Ion Currents...
INFO:    [16/08/2023 03.12.24] -> Machine Learning...
INFO:    [16/08/2023 03.12.27] -> Pipeline executed in 12.82s - Current Experiment had 0 Warnings and 0 Errors.
INFO:    [16/08/2023 03.12.30] -> Calibration successful
INFO:    [16/08/2023 03.12.30] -> Initialize Scoring...
INFO:    [16/08/2023 03.12.30] -> Preprocessing Run #6 of 8...
INFO:    [16/08/2023 03.12.30] -> Searching DIA with Pulsar...
INFO:    [16/08/2023 03.12.30] -> Initializing Experiment...
INFO:    [16/08/2023 03.12.30] -> Loading Spectral Libraries...
INFO:    [16/08/2023 03.12.30] -> Initialize Scoring...
INFO:    [16/08/2023 03.12.30] -> Generating Scan Map...
INFO:    [16/08/2023 03.12.30] -> Initializing Workpackages...
INFO:    [16/08/2023 03.12.30] -> Performing Basic Calibration...
INFO:    [16/08/2023 03.12.31] -> Calibration successful
INFO:    [16/08/2023 03.12.31] -> Identifying Calibration Peptides...
INFO:    [16/08/2023 03.12.31] -> Calibration successful
INFO:    [16/08/2023 03.12.31] -> Correcting Gradient Fine Structure...
INFO:    [16/08/2023 03.12.34] -> Initializing Pipeline...
INFO:    [16/08/2023 03.12.34] -> Preprocessing Run #6 of 8...
INFO:    [16/08/2023 03.12.34] -> Initialize Scoring...
INFO:    [16/08/2023 03.12.34] -> Extracting Ion Currents...
INFO:    [16/08/2023 03.12.47] -> Machine Learning...
INFO:    [16/08/2023 03.12.48] -> Pipeline executed in 14.34s - Current Experiment had 0 Warnings and 0 Errors.
INFO:    [16/08/2023 03.12.49] -> Calibration successful
INFO:    [16/08/2023 03.12.52] -> Initializing Pipeline...
INFO:    [16/08/2023 03.12.52] -> Preprocessing Run #6 of 8...
INFO:    [16/08/2023 03.12.52] -> Initialize Scoring...
INFO:    [16/08/2023 03.12.52] -> Extracting Ion Currents...
INFO:    [16/08/2023 03.13.03] -> Machine Learning...
INFO:    [16/08/2023 03.13.05] -> Pipeline executed in 13.06s - Current Experiment had 0 Warnings and 0 Errors.
INFO:    [16/08/2023 03.13.08] -> Calibration successful
INFO:    [16/08/2023 03.13.08] -> Initialize Scoring...
INFO:    [16/08/2023 03.13.08] -> Preprocessing Run #7 of 8...
INFO:    [16/08/2023 03.13.08] -> Searching DIA with Pulsar...
INFO:    [16/08/2023 03.13.08] -> Initializing Experiment...
INFO:    [16/08/2023 03.13.08] -> Loading Spectral Libraries...
INFO:    [16/08/2023 03.13.08] -> Initialize Scoring...
INFO:    [16/08/2023 03.13.08] -> Generating Scan Map...
INFO:    [16/08/2023 03.13.08] -> Initializing Workpackages...
INFO:    [16/08/2023 03.13.08] -> Performing Basic Calibration...
INFO:    [16/08/2023 03.13.09] -> Calibration successful
INFO:    [16/08/2023 03.13.09] -> Identifying Calibration Peptides...
INFO:    [16/08/2023 03.13.09] -> Calibration successful
INFO:    [16/08/2023 03.13.09] -> Correcting Gradient Fine Structure...
INFO:    [16/08/2023 03.13.12] -> Initializing Pipeline...
INFO:    [16/08/2023 03.13.12] -> Preprocessing Run #7 of 8...
INFO:    [16/08/2023 03.13.12] -> Initialize Scoring...
INFO:    [16/08/2023 03.13.12] -> Extracting Ion Currents...
INFO:    [16/08/2023 03.13.25] -> Machine Learning...
INFO:    [16/08/2023 03.13.26] -> Pipeline executed in 13.47s - Current Experiment had 0 Warnings and 0 Errors.
INFO:    [16/08/2023 03.13.27] -> Calibration successful
INFO:    [16/08/2023 03.13.29] -> Initializing Pipeline...
INFO:    [16/08/2023 03.13.29] -> Preprocessing Run #7 of 8...
INFO:    [16/08/2023 03.13.29] -> Initialize Scoring...
INFO:    [16/08/2023 03.13.29] -> Extracting Ion Currents...
INFO:    [16/08/2023 03.13.39] -> Machine Learning...
INFO:    [16/08/2023 03.13.42] -> Pipeline executed in 12.38s - Current Experiment had 0 Warnings and 0 Errors.
INFO:    [16/08/2023 03.13.44] -> Calibration successful
INFO:    [16/08/2023 03.13.44] -> Initialize Scoring...
INFO:    [16/08/2023 03.13.44] -> Preprocessing Run #8 of 8...
INFO:    [16/08/2023 03.13.44] -> Searching DIA with Pulsar...
INFO:    [16/08/2023 03.13.44] -> Initializing Experiment...
INFO:    [16/08/2023 03.13.44] -> Loading Spectral Libraries...
INFO:    [16/08/2023 03.13.44] -> Initialize Scoring...
INFO:    [16/08/2023 03.13.44] -> Generating Scan Map...
INFO:    [16/08/2023 03.13.44] -> Initializing Workpackages...
INFO:    [16/08/2023 03.13.44] -> Performing Basic Calibration...
INFO:    [16/08/2023 03.13.45] -> Calibration successful
INFO:    [16/08/2023 03.13.45] -> Identifying Calibration Peptides...
INFO:    [16/08/2023 03.13.45] -> Calibration successful
INFO:    [16/08/2023 03.13.45] -> Correcting Gradient Fine Structure...
INFO:    [16/08/2023 03.13.49] -> Initializing Pipeline...
INFO:    [16/08/2023 03.13.49] -> Preprocessing Run #8 of 8...
INFO:    [16/08/2023 03.13.49] -> Initialize Scoring...
INFO:    [16/08/2023 03.13.49] -> Extracting Ion Currents...
INFO:    [16/08/2023 03.14.01] -> Machine Learning...
INFO:    [16/08/2023 03.14.02] -> Pipeline executed in 13.5s - Current Experiment had 0 Warnings and 0 Errors.
INFO:    [16/08/2023 03.14.03] -> Calibration successful
INFO:    [16/08/2023 03.14.06] -> Initializing Pipeline...
INFO:    [16/08/2023 03.14.06] -> Preprocessing Run #8 of 8...
INFO:    [16/08/2023 03.14.06] -> Initialize Scoring...
INFO:    [16/08/2023 03.14.06] -> Extracting Ion Currents...
INFO:    [16/08/2023 03.14.16] -> Machine Learning...
INFO:    [16/08/2023 03.14.19] -> Pipeline executed in 13.08s - Current Experiment had 0 Warnings and 0 Errors.
INFO:    [16/08/2023 03.14.22] -> Calibration successful
INFO:    [16/08/2023 03.14.22] -> Initialize Scoring...
INFO:    [16/08/2023 03.14.22] -> Initializing QC...
INFO:    [16/08/2023 03.14.22] -> Determining Calibration Parameter...
INFO:    [16/08/2023 03.14.22] -> Assigning ML Features...
INFO:    [16/08/2023 03.14.22] -> Generating Decoys...
INFO:    [16/08/2023 03.14.25] -> Extracting Ion Currents...
INFO:    [16/08/2023 03.15.05] -> Releasing Raw Files...
INFO:    [16/08/2023 03.15.05] -> Machine Learning...
INFO:    [16/08/2023 03.16.02] -> Initializing HTRMS...
INFO:    [16/08/2023 03.16.02] -> Releasing Run Resources...
INFO:    [16/08/2023 03.16.02] -> Calculating Qvalues...
INFO:    [16/08/2023 03.16.02] -> Unique precursors: 32,324 of 34,271 | modified peptides: 29,929 of 31,606 | peptides: 28,567 of 30,093 |  protein groups: 3,502 (Qvalue <= 0.01) [20230809_AST1_EVO5_ZY_Hela_SCP_EvoCHIP_1Cell_40SPD_8Th12ms_01.raw]
INFO:    [16/08/2023 03.16.02] -> Calibration successful
INFO:    [16/08/2023 03.16.02] -> Collapsing Search Tree...
INFO:    [16/08/2023 03.16.02] -> Processed in 1.68m
INFO:    [16/08/2023 03.16.02] -> Initializing QC...
INFO:    [16/08/2023 03.16.02] -> Determining Calibration Parameter...
INFO:    [16/08/2023 03.16.03] -> Assigning ML Features...
INFO:    [16/08/2023 03.16.03] -> Generating Decoys...
INFO:    [16/08/2023 03.16.03] -> Extracting Ion Currents...
INFO:    [16/08/2023 03.16.39] -> Releasing Raw Files...
INFO:    [16/08/2023 03.16.39] -> Machine Learning...
INFO:    [16/08/2023 03.18.45] -> Initializing HTRMS...
INFO:    [16/08/2023 03.18.45] -> Releasing Run Resources...
INFO:    [16/08/2023 03.18.46] -> Calculating Qvalues...
INFO:    [16/08/2023 03.18.46] -> Unique precursors: 32,096 of 34,271 | modified peptides: 29,614 of 31,606 | peptides: 28,312 of 30,093 |  protein groups: 3,479 (Qvalue <= 0.01) [20230809_AST1_EVO5_ZY_Hela_SCP_EvoCHIP_1Cell_40SPD_8Th12ms_02.raw]
INFO:    [16/08/2023 03.18.46] -> Calibration successful
INFO:    [16/08/2023 03.18.46] -> Collapsing Search Tree...
INFO:    [16/08/2023 03.18.46] -> Processed in 2.72m
INFO:    [16/08/2023 03.18.46] -> Initializing QC...
INFO:    [16/08/2023 03.18.46] -> Determining Calibration Parameter...
INFO:    [16/08/2023 03.18.46] -> Assigning ML Features...
INFO:    [16/08/2023 03.18.46] -> Generating Decoys...
INFO:    [16/08/2023 03.18.46] -> Extracting Ion Currents...
INFO:    [16/08/2023 03.19.21] -> Releasing Raw Files...
INFO:    [16/08/2023 03.19.21] -> Machine Learning...
INFO:    [16/08/2023 03.20.26] -> Initializing HTRMS...
INFO:    [16/08/2023 03.20.26] -> Releasing Run Resources...
INFO:    [16/08/2023 03.20.26] -> Calculating Qvalues...
INFO:    [16/08/2023 03.20.26] -> Unique precursors: 30,575 of 34,271 | modified peptides: 28,517 of 31,606 | peptides: 27,352 of 30,093 |  protein groups: 3,409 (Qvalue <= 0.01) [20230809_AST1_EVO5_ZY_Hela_SCP_EvoCHIP_1Cell_40SPD_8Th12ms_03.raw]
INFO:    [16/08/2023 03.20.26] -> Calibration successful
INFO:    [16/08/2023 03.20.26] -> Collapsing Search Tree...
INFO:    [16/08/2023 03.20.26] -> Processed in 1.67m
INFO:    [16/08/2023 03.20.26] -> Initializing QC...
INFO:    [16/08/2023 03.20.26] -> Determining Calibration Parameter...
INFO:    [16/08/2023 03.20.27] -> Assigning ML Features...
INFO:    [16/08/2023 03.20.27] -> Generating Decoys...
INFO:    [16/08/2023 03.20.27] -> Extracting Ion Currents...
INFO:    [16/08/2023 03.21.04] -> Releasing Raw Files...
INFO:    [16/08/2023 03.21.04] -> Machine Learning...
INFO:    [16/08/2023 03.23.05] -> Initializing HTRMS...
INFO:    [16/08/2023 03.23.05] -> Releasing Run Resources...
INFO:    [16/08/2023 03.23.06] -> Calculating Qvalues...
INFO:    [16/08/2023 03.23.06] -> Unique precursors: 31,718 of 34,271 | modified peptides: 29,472 of 31,606 | peptides: 28,197 of 30,093 |  protein groups: 3,462 (Qvalue <= 0.01) [20230809_AST1_EVO5_ZY_Hela_SCP_EvoCHIP_1Cell_40SPD_8Th12ms_04.raw]
INFO:    [16/08/2023 03.23.06] -> Calibration successful
INFO:    [16/08/2023 03.23.06] -> Collapsing Search Tree...
INFO:    [16/08/2023 03.23.06] -> Processed in 2.66m
INFO:    [16/08/2023 03.23.06] -> Initializing QC...
INFO:    [16/08/2023 03.23.06] -> Determining Calibration Parameter...
INFO:    [16/08/2023 03.23.06] -> Assigning ML Features...
INFO:    [16/08/2023 03.23.06] -> Generating Decoys...
INFO:    [16/08/2023 03.23.06] -> Extracting Ion Currents...
INFO:    [16/08/2023 03.23.41] -> Releasing Raw Files...
INFO:    [16/08/2023 03.23.41] -> Machine Learning...
INFO:    [16/08/2023 03.24.53] -> Initializing HTRMS...
INFO:    [16/08/2023 03.24.53] -> Releasing Run Resources...
INFO:    [16/08/2023 03.24.53] -> Calculating Qvalues...
INFO:    [16/08/2023 03.24.53] -> Unique precursors: 32,780 of 34,271 | modified peptides: 30,310 of 31,606 | peptides: 28,919 of 30,093 |  protein groups: 3,538 (Qvalue <= 0.01) [20230809_AST1_EVO5_ZY_Hela_SCP_EvoCHIP_1Cell_40SPD_8Th12ms_05.raw]
INFO:    [16/08/2023 03.24.53] -> Calibration successful
INFO:    [16/08/2023 03.24.53] -> Collapsing Search Tree...
INFO:    [16/08/2023 03.24.53] -> Processed in 1.78m
INFO:    [16/08/2023 03.24.53] -> Initializing QC...
INFO:    [16/08/2023 03.24.53] -> Determining Calibration Parameter...
INFO:    [16/08/2023 03.24.53] -> Assigning ML Features...
INFO:    [16/08/2023 03.24.53] -> Generating Decoys...
INFO:    [16/08/2023 03.24.54] -> Extracting Ion Currents...
INFO:    [16/08/2023 03.25.32] -> Releasing Raw Files...
INFO:    [16/08/2023 03.25.32] -> Machine Learning...
INFO:    [16/08/2023 03.27.25] -> Initializing HTRMS...
INFO:    [16/08/2023 03.27.25] -> Releasing Run Resources...
INFO:    [16/08/2023 03.27.26] -> Calculating Qvalues...
INFO:    [16/08/2023 03.27.26] -> Unique precursors: 31,502 of 34,271 | modified peptides: 29,086 of 31,606 | peptides: 27,701 of 30,093 |  protein groups: 3,448 (Qvalue <= 0.01) [20230809_AST1_EVO5_ZY_Hela_SCP_EvoCHIP_1Cell_40SPD_8Th12ms_06.raw]
INFO:    [16/08/2023 03.27.26] -> Calibration successful
INFO:    [16/08/2023 03.27.26] -> Collapsing Search Tree...
INFO:    [16/08/2023 03.27.26] -> Processed in 2.54m
INFO:    [16/08/2023 03.27.26] -> Initializing QC...
INFO:    [16/08/2023 03.27.26] -> Determining Calibration Parameter...
INFO:    [16/08/2023 03.27.26] -> Assigning ML Features...
INFO:    [16/08/2023 03.27.26] -> Generating Decoys...
INFO:    [16/08/2023 03.27.27] -> Extracting Ion Currents...
INFO:    [16/08/2023 03.28.01] -> Releasing Raw Files...
INFO:    [16/08/2023 03.28.01] -> Machine Learning...
INFO:    [16/08/2023 03.28.53] -> Initializing HTRMS...
INFO:    [16/08/2023 03.28.53] -> Releasing Run Resources...
INFO:    [16/08/2023 03.28.54] -> Calculating Qvalues...
INFO:    [16/08/2023 03.28.54] -> Unique precursors: 30,561 of 34,271 | modified peptides: 28,236 of 31,606 | peptides: 26,850 of 30,093 |  protein groups: 3,432 (Qvalue <= 0.01) [20230809_AST1_EVO5_ZY_Hela_SCP_EvoCHIP_1Cell_40SPD_8Th12ms_07.raw]
INFO:    [16/08/2023 03.28.54] -> Calibration successful
INFO:    [16/08/2023 03.28.54] -> Collapsing Search Tree...
INFO:    [16/08/2023 03.28.54] -> Processed in 1.46m
INFO:    [16/08/2023 03.28.54] -> Initializing QC...
INFO:    [16/08/2023 03.28.54] -> Determining Calibration Parameter...
INFO:    [16/08/2023 03.28.54] -> Assigning ML Features...
INFO:    [16/08/2023 03.28.54] -> Generating Decoys...
INFO:    [16/08/2023 03.28.55] -> Extracting Ion Currents...
INFO:    [16/08/2023 03.29.33] -> Releasing Raw Files...
INFO:    [16/08/2023 03.29.33] -> Machine Learning...
INFO:    [16/08/2023 03.31.26] -> Initializing HTRMS...
INFO:    [16/08/2023 03.31.26] -> Releasing Run Resources...
INFO:    [16/08/2023 03.31.26] -> Calculating Qvalues...
INFO:    [16/08/2023 03.31.26] -> Unique precursors: 31,657 of 34,271 | modified peptides: 29,253 of 31,606 | peptides: 27,891 of 30,093 |  protein groups: 3,458 (Qvalue <= 0.01) [20230809_AST1_EVO5_ZY_Hela_SCP_EvoCHIP_1Cell_40SPD_8Th12ms_08.raw]
INFO:    [16/08/2023 03.31.26] -> Calibration successful
INFO:    [16/08/2023 03.31.26] -> Collapsing Search Tree...
INFO:    [16/08/2023 03.31.26] -> Processed in 2.53m
INFO:    [16/08/2023 03.31.26] -> Normalizing Cscores...
INFO:    [16/08/2023 03.31.27] -> Initializing Protein Groups...
INFO:    [16/08/2023 03.31.38] -> Correcting Interferences...
INFO:    [16/08/2023 03.31.52] -> Calculating Global CVs
INFO:    [16/08/2023 03.31.52] -> Calculating Precursor Quantities...
INFO:    [16/08/2023 03.31.52] -> Normalizing Quantification...
INFO:    [16/08/2023 03.31.52] -> Cross-run normalization disabled!
INFO:    [16/08/2023 03.31.52] -> Calculating Global CVs
INFO:    [16/08/2023 03.31.53] -> Calculating Condition CVs
INFO:    [16/08/2023 03.31.53] -> Excluding Library Duplicates...
INFO:    [16/08/2023 03.31.54] -> Calculating Global CVs
INFO:    [16/08/2023 03.31.54] -> Building Protein Groups...
INFO:    [16/08/2023 03.32.04] -> Calculating Run-Wise Protein Group FDR...
INFO:    [16/08/2023 03.32.05] -> Annotating Protein Single Hits...
INFO:    [16/08/2023 03.32.05] -> Calculating Global CVs
INFO:    [16/08/2023 03.32.06] -> Updating Identification Counts...
INFO:    [16/08/2023 03.32.07] -> Resetting existing imputation...
INFO:    [16/08/2023 03.32.07] -> Calculating Protein Quantities...
INFO:    [16/08/2023 03.32.07] -> Calculating Protein Quantities...
INFO:    [16/08/2023 03.32.07] -> Calculating MaxLFQ Protein Quantities...
INFO:    [16/08/2023 03.32.12] -> Collapsing PTM-Locations...
INFO:    [16/08/2023 03.32.12] -> Creating Protein Map...
INFO:    [16/08/2023 03.32.12] -> Compiling Run Summary Information...
INFO:    [16/08/2023 03.32.13] -> Running Post Analysis Processes...
INFO:    [16/08/2023 03.32.21] -> Saving Qc Data...
INFO:    [16/08/2023 03.32.21] -> Generating Output
INFO:    [16/08/2023 03.32.21] -> Generating Experiment Report
INFO:    [16/08/2023 03.32.48] -> SCP_EvoCHIP_HeLa_1Cell_8Th_8xR_Report_BGS Factory Report (Normal).tsv
INFO:    [16/08/2023 03.32.48] -> Generating RT Recalibration Report
INFO:    [16/08/2023 03.32.48] -> 20230809_AST1_EVO5_ZY_Hela_SCP_EvoCHIP_1Cell_40SPD_8Th12ms_01.raw_1_iRTCalibration.tsv
INFO:    [16/08/2023 03.32.48] -> 20230809_AST1_EVO5_ZY_Hela_SCP_EvoCHIP_1Cell_40SPD_8Th12ms_02.raw_2_iRTCalibration.tsv
INFO:    [16/08/2023 03.32.48] -> 20230809_AST1_EVO5_ZY_Hela_SCP_EvoCHIP_1Cell_40SPD_8Th12ms_03.raw_3_iRTCalibration.tsv
INFO:    [16/08/2023 03.32.48] -> 20230809_AST1_EVO5_ZY_Hela_SCP_EvoCHIP_1Cell_40SPD_8Th12ms_04.raw_4_iRTCalibration.tsv
INFO:    [16/08/2023 03.32.48] -> 20230809_AST1_EVO5_ZY_Hela_SCP_EvoCHIP_1Cell_40SPD_8Th12ms_05.raw_5_iRTCalibration.tsv
INFO:    [16/08/2023 03.32.48] -> 20230809_AST1_EVO5_ZY_Hela_SCP_EvoCHIP_1Cell_40SPD_8Th12ms_06.raw_6_iRTCalibration.tsv
INFO:    [16/08/2023 03.32.48] -> 20230809_AST1_EVO5_ZY_Hela_SCP_EvoCHIP_1Cell_40SPD_8Th12ms_07.raw_7_iRTCalibration.tsv
INFO:    [16/08/2023 03.32.48] -> 20230809_AST1_EVO5_ZY_Hela_SCP_EvoCHIP_1Cell_40SPD_8Th12ms_08.raw_8_iRTCalibration.tsv
INFO:    [16/08/2023 03.32.48] -> Generating Run Meta Report
INFO:    [16/08/2023 03.32.48] -> 20230809_AST1_EVO5_ZY_Hela_SCP_EvoCHIP_1Cell_40SPD_8Th12ms_01.raw_1_RunOverview.tsv
INFO:    [16/08/2023 03.32.48] -> 20230809_AST1_EVO5_ZY_Hela_SCP_EvoCHIP_1Cell_40SPD_8Th12ms_02.raw_2_RunOverview.tsv
INFO:    [16/08/2023 03.32.48] -> 20230809_AST1_EVO5_ZY_Hela_SCP_EvoCHIP_1Cell_40SPD_8Th12ms_03.raw_3_RunOverview.tsv
INFO:    [16/08/2023 03.32.48] -> 20230809_AST1_EVO5_ZY_Hela_SCP_EvoCHIP_1Cell_40SPD_8Th12ms_04.raw_4_RunOverview.tsv
INFO:    [16/08/2023 03.32.48] -> 20230809_AST1_EVO5_ZY_Hela_SCP_EvoCHIP_1Cell_40SPD_8Th12ms_05.raw_5_RunOverview.tsv
INFO:    [16/08/2023 03.32.48] -> 20230809_AST1_EVO5_ZY_Hela_SCP_EvoCHIP_1Cell_40SPD_8Th12ms_06.raw_6_RunOverview.tsv
INFO:    [16/08/2023 03.32.48] -> 20230809_AST1_EVO5_ZY_Hela_SCP_EvoCHIP_1Cell_40SPD_8Th12ms_07.raw_7_RunOverview.tsv
INFO:    [16/08/2023 03.32.48] -> 20230809_AST1_EVO5_ZY_Hela_SCP_EvoCHIP_1Cell_40SPD_8Th12ms_08.raw_8_RunOverview.tsv
INFO:    [16/08/2023 03.32.48] -> Generating Post Analysis Reports
INFO:    [16/08/2023 03.32.55] -> SCP_EvoCHIP_HeLa_1Cell_8Th_8xR_AnalyisOverview.txt
INFO:    [16/08/2023 03.32.55] -> ProteinFDR-Histogram.pdf
INFO:    [16/08/2023 03.32.55] -> Candidates.tsv
INFO:    [16/08/2023 03.32.55] -> VolcanoPlot.pdf
INFO:    [16/08/2023 03.32.55] -> Heatmap.png
INFO:    [16/08/2023 03.32.55] -> Generating Normalization Report
INFO:    [16/08/2023 03.32.55] -> Generating Condition Setup Report
INFO:    [16/08/2023 03.32.55] -> SCP_EvoCHIP_HeLa_1Cell_8Th_8xR_ConditionSetup.tsv
INFO:    [16/08/2023 03.32.55] -> Generating Memory Consumption Report
INFO:    [16/08/2023 03.32.55] -> SCP_EvoCHIP_HeLa_1Cell_8Th_8xR_MemoryConsumption.tsv
INFO:    [16/08/2023 03.32.55] -> Generating Experiment Settings Report
INFO:    [16/08/2023 03.32.56] -> SCP_EvoCHIP_HeLa_1Cell_8Th_8xR_ExperimentSetupOverview_ZY_SCP.txt
INFO:    [16/08/2023 03.32.56] -> Writing Summary Information...
INFO:    [16/08/2023 03.32.56] -> Unique precursors: 32,173 of 34,271 | modified peptides: 29,778 of 31,606 | peptides: 28,416 of 30,093 |  protein groups: 3,365 (Qvalue <= 0.01) for run #1 "20230809_AST1_EVO5_ZY_Hela_SCP_EvoCHIP_1Cell_40SPD_8Th12ms_01.raw"
INFO:    [16/08/2023 03.32.56] -> Unique precursors: 31,923 of 34,271 | modified peptides: 29,441 of 31,606 | peptides: 28,139 of 30,093 |  protein groups: 3,317 (Qvalue <= 0.01) for run #2 "20230809_AST1_EVO5_ZY_Hela_SCP_EvoCHIP_1Cell_40SPD_8Th12ms_02.raw"
INFO:    [16/08/2023 03.32.56] -> Unique precursors: 30,411 of 34,271 | modified peptides: 28,353 of 31,606 | peptides: 27,188 of 30,093 |  protein groups: 3,257 (Qvalue <= 0.01) for run #3 "20230809_AST1_EVO5_ZY_Hela_SCP_EvoCHIP_1Cell_40SPD_8Th12ms_03.raw"
INFO:    [16/08/2023 03.32.56] -> Unique precursors: 31,535 of 34,271 | modified peptides: 29,289 of 31,606 | peptides: 28,014 of 30,093 |  protein groups: 3,296 (Qvalue <= 0.01) for run #4 "20230809_AST1_EVO5_ZY_Hela_SCP_EvoCHIP_1Cell_40SPD_8Th12ms_04.raw"
INFO:    [16/08/2023 03.32.56] -> Unique precursors: 32,634 of 34,271 | modified peptides: 30,164 of 31,606 | peptides: 28,773 of 30,093 |  protein groups: 3,400 (Qvalue <= 0.01) for run #5 "20230809_AST1_EVO5_ZY_Hela_SCP_EvoCHIP_1Cell_40SPD_8Th12ms_05.raw"
INFO:    [16/08/2023 03.32.56] -> Unique precursors: 31,317 of 34,271 | modified peptides: 28,902 of 31,606 | peptides: 27,517 of 30,093 |  protein groups: 3,278 (Qvalue <= 0.01) for run #6 "20230809_AST1_EVO5_ZY_Hela_SCP_EvoCHIP_1Cell_40SPD_8Th12ms_06.raw"
INFO:    [16/08/2023 03.32.56] -> Unique precursors: 30,427 of 34,271 | modified peptides: 28,103 of 31,606 | peptides: 26,717 of 30,093 |  protein groups: 3,313 (Qvalue <= 0.01) for run #7 "20230809_AST1_EVO5_ZY_Hela_SCP_EvoCHIP_1Cell_40SPD_8Th12ms_07.raw"
INFO:    [16/08/2023 03.32.56] -> Unique precursors: 31,532 of 34,271 | modified peptides: 29,128 of 31,606 | peptides: 27,766 of 30,093 |  protein groups: 3,338 (Qvalue <= 0.01) for run #8 "20230809_AST1_EVO5_ZY_Hela_SCP_EvoCHIP_1Cell_40SPD_8Th12ms_08.raw"
INFO:    [16/08/2023 03.32.56] -> Unique precursors: 34,093 of 34,271 | modified peptides: 31,433 of 31,606 | peptides: 29,920 of 30,093 |  protein groups: 3,477 (Qvalue <= 0.01) for whole experiment "SCP_EvoCHIP_HeLa_1Cell_8Th_8xR"

INFO:    [16/08/2023 03.32.56] -> Saving SNE File...
INFO:    [16/08/2023 03.32.56] -> Storing SNE File: D:/ZY/SCP\20230815_212746_SCP_EvoCHIP_HeLa_1Cell_8Th_8xR\20230816_033256_SCP_EvoCHIP_HeLa_1Cell_8Th_8xR.sne
INFO:    [16/08/2023 03.32.56] -> Initializing Pipeline...
INFO:    [16/08/2023 03.32.56] -> Calculating Qvalues...
INFO:    [16/08/2023 03.32.56] -> Saving...
INFO:    [16/08/2023 03.33.04] -> Current Experiment had 0 Warnings and 0 Errors.
INFO:    [16/08/2023 03.33.04] -> Pipeline executed in 7.68s - Current Experiment had 0 Warnings and 0 Errors.
INFO:    [16/08/2023 03.33.05] -> Generating Output
INFO:    [16/08/2023 03.33.05] -> Generating Spectronaut Log
INFO:    [16/08/2023 03.33.05] -> SCP_EvoCHIP_HeLa_1Cell_8Th_8xR_AnalysisLog.txt
INFO:    [16/08/2023 03.33.05] -> Cleanup...
INFO:    [16/08/2023 03.33.10] -> Current Experiment had 0 Warnings and 0 Errors.
INFO:    [16/08/2023 03.33.10] -> Pipeline executed in 2.49h - Current Experiment had 0 Warnings and 0 Errors.
