# Supplementary material for: Enhanced sensitivity and scalability with a Chip-Tip workflow enables deep single-cell proteomics
Source: Nat Methods. 2025 Jan 16;22(3):499–509. doi: 10.1038/s41592-024-02558-2 (PMC11903336; doi:10.1038/s41592-024-02558-2)
Supplement: Supplementary file 4 — Analysis log files and settings files from Spectronaut and DIA-NN. [file 41592_2024_2558_MOESM4_ESM.zip › SD1/CombinedFiles/SCP_EvoCHIP_HeLa_1Cell_8Th_18xR_ExperimentSetupOverview_ZY_SCP.txt]

Spectronaut 18.0.230605.50606
Computer Name: JVO3
User Domain Name: JVO3
User Name: cpr
Analysis Mode: UI
Analysis Type: directDIA
Analysis Date: 17-August-2023 03:41:54 UTC+0


[BEGIN-SETTINGS]
Settings Used: ZY_SCP
   ├─ DIA Analysis\Calibration
   │  ├─ MZ Extraction Strategy:	Maximum Intensity
   │  ├─ Allow source specific iRT Calibration:	True
   │  ├─ Precision iRT:	True
   │  │  ├─ Exclude De-amidated Peptides:	True
   │  │  └─ iRT <-> RT Regression Type:	Local (Non-Linear) Regression
   │  ├─ MS1 Mass Tolerance Strategy:	System Default
   │  └─ MS2 Mass Tolerance Strategy:	System Default
   ├─ DIA Analysis\Identification
   │  ├─ Precursor Qvalue Cutoff:	0.01
   │  ├─ Precursor PEP Cutoff:	0.2
   │  ├─ Protein Qvalue Cutoff (Experiment):	0.01
   │  ├─ Protein Qvalue Cutoff (Run):	0.05
   │  ├─ Protein PEP Cutoff:	0.75
   │  ├─ Single Hit Definition:	By Stripped Sequence
   │  ├─ Exclude Single Hit Proteins:	False
   │  ├─ Exclude Duplicate Assays:	True
   │  ├─ Exclude Predicted Fragment Scores:	False
   │  ├─ Generate Decoys:	True
   │  │  ├─ Decoy Generation Method:	Mutated
   │  │  │  └─ Preferred Fragment Source:	NN Predicted Fragments
   │  │  └─ Decoy Limit Strategy:	Dynamic
   │  │     └─ Library Size Fraction:	0.1
   │  └─ Pvalue Estimator:	Kernel Density Estimator
   ├─ DIA Analysis\Pipeline Mode
   │  ├─ Generate SNE File:	True
   │  │  └─ Store Ion traces in SNE:	True
   │  ├─ Post Analysis Reports:	
   │  │  ├─ CV Density Line Chart:	False
   │  │  ├─ CVs Below X Bar Chart:	False
   │  │  ├─ Data Completeness Bar Chart:	False
   │  │  ├─ Run Identifications Bar Chart:	False
   │  │  └─ Scoring Histograms:	False
   │  ├─ PTM Report Schema:	
   │  ├─ Report Schema:	BGS Factory Report (Normal)
   │  └─ Reporting Unit:	Across Experiment
   ├─ DIA Analysis\Post Analysis
   │  ├─ Differential Abundance Testing:	Unpaired t-test
   │  │  ├─ Assume Equal Variance:	False
   │  │  ├─ Group-Wise Testing Correction:	False
   │  │  ├─ Log2 Ratio Candidate Filter:	0.58
   │  │  └─ Confidence Candidate Filter:	Qvalue
   │  │     └─ Confidence:	0.05
   │  ├─ Differential Abundance Grouping:	Major Group (Quantification Settings)
   │  │  └─ Smallest Quantitative Unit:	Major Group (Quantification Settings)
   │  │     └─ Use All MS-Level Quantities:	True
   │  ├─ Calculate Explained TIC:	None
   │  ├─ Calculate Sample Correlation Matrix:	False
   │  └─ Hierarchical Clustering:	True
   │     ├─ Distance Metric:	Manhattan Distance
   │     ├─ Linkage Strategy:	Ward's Method
   │     ├─ Order Runs by Clustering:	True
   │     └─ Z-score Transformation:	False
   ├─ DIA Analysis\Protein Inference
   │  └─ Protein Inference Workflow:	Automatic
   │     └─ Inference Algorithm:	IDPicker
   ├─ DIA Analysis\PTM Workflow
   │  └─ PTM Localization:	False
   ├─ DIA Analysis\Quantification
   │  ├─ Precursor Filtering:	Identified (Qvalue)
   │  │  └─ Imputation Strategy:	None
   │  ├─ Proteotypicity Filter:	None
   │  ├─ Protein LFQ Method:	Automatic
   │  ├─ Quantity MS Level:	MS2
   │  ├─ Quantity Type:	Area
   │  ├─ Cross-Run Normalization:	False
   │  ├─ Quantification window:	Synchronized
   │  ├─ Interference Correction:	True
   │  │  ├─ Only Identified Peptides:	True
   │  │  ├─ Exclude All Multi-Channel Interferences:	True
   │  │  ├─ MS1 Min:	2
   │  │  └─ MS2 Min:	3
   │  ├─ Major (Protein) Grouping:	by Protein Group Id
   │  ├─ Minor (Peptide) Grouping:	by Stripped Sequence
   │  ├─ Major Group Quantity:	Mean peptide quantity
   │  ├─ Major Group Top N:	True
   │  │  ├─ Max:	3
   │  │  └─ Min:	1
   │  ├─ Minor Group Quantity:	Mean precursor quantity
   │  └─ Minor Group Top N:	True
   │     ├─ Max:	3
   │     └─ Min:	1
   ├─ DIA Analysis\Workflow
   │  ├─ Method Evaluation:	False
   │  ├─ MS2 DeMultiplexing:	Automatic
   │  ├─ Profiling Strategy:	None
   │  ├─ Run Limit for directDIA Library:	-1
   │  └─ Unify Peptide Peaks Strategy:	None
   ├─ DIA Analysis\XIC Extraction
   │  ├─ XIC IM Extraction Window:	Dynamic
   │  │  └─ Correction Factor:	1
   │  ├─ XIC RT Extraction Window:	Dynamic
   │  │  └─ Correction Factor:	1
   │  ├─ MS1 Mass Tolerance Strategy:	Dynamic
   │  │  └─ Correction Factor:	1
   │  └─ MS2 Mass Tolerance Strategy:	Dynamic
   │     └─ Correction Factor:	1
   ├─ Pulsar Search\Identification
   │  ├─ PSM FDR:	0.01
   │  ├─ Peptide FDR:	0.01
   │  ├─ Protein Group FDR:	0.01
   │  ├─ directDIA Workflow:	directDIA+ (Deep)
   │  └─ PTM Localization Filter:	False
   ├─ Pulsar Search\Labeling
   │  └─ Channels:	
   │     ├─ Channel 1:	False
   │     ├─ Channel 2:	False
   │     └─ Channel 3:	False
   ├─ Pulsar Search\Modifications
   │  ├─ Max Variable Modifications:	5
   │  └─ Select Modifications:	
   │     ├─ Fixed Modifications::	
   │     └─ Variable Modifications: :	Acetyl (Protein N-term), Oxidation (M)
   ├─ Pulsar Search\Peptides
   │  ├─ Enzymes / Cleavage Rules:	Trypsin/P
   │  ├─ Digest Type:	Specific
   │  ├─ Max Peptide Length:	52
   │  ├─ Min Peptide Length:	7
   │  ├─ Missed Cleavages:	2
   │  └─ Toggle N-terminal M:	True
   ├─ Pulsar Search\Result Filters
   │  ├─ Fragment Ions:	
   │  │  ├─ Ion AA Length:	True
   │  │  │  └─ N:	3
   │  │  ├─ Ion Charge:	False
   │  │  ├─ Ion Loss Type:	False
   │  │  ├─ Ion Type:	False
   │  │  ├─ m/z :	True
   │  │  │  ├─ Max:	3000
   │  │  │  └─ Min:	200
   │  │  └─ Relative Intensity:	True
   │  │     └─ Min:	1
   │  └─ Precursors:	
   │     ├─ Amino Acids:	False
   │     ├─ Best N Fragments per Peptide:	True
   │     │  ├─ Max:	6
   │     │  └─ Min:	3
   │     ├─ Best N Peptides per Protein Group:	False
   │     ├─ Channel Count:	False
   │     ├─ FASTA Matched:	False
   │     ├─ Missed Cleavage:	False
   │     ├─ Modifications:	None
   │     ├─ Peptide Charge:	False
   │     └─ Proteotypicity:	False
   ├─ Pulsar Search\Speed-Up
   │  ├─ IM DFD Processing:	
   │  │  └─ Use Dynamic IM Peak Filter:	True
   │  │     └─ Target TIC Fraction:	0.9
   │  └─ MS2 Index:	Automatic
   ├─ Pulsar Search\Tolerances
   │  └─ Tolerance Parameters:	
   │     ├─ Thermo IonTrap:	
   │     │  ├─ Calibration Search:	Dynamic
   │     │  │  ├─ MS1 Correction Factor:	1
   │     │  │  └─ MS2 Correction Factor:	1
   │     │  └─ Main Search:	Dynamic
   │     │     ├─ MS1 Correction Factor:	1
   │     │     └─ MS2 Correction Factor:	1
   │     ├─ Thermo Orbitrap:	
   │     │  ├─ Calibration Search:	Dynamic
   │     │  │  ├─ MS1 Correction Factor:	1
   │     │  │  └─ MS2 Correction Factor:	1
   │     │  └─ Main Search:	Dynamic
   │     │     ├─ MS1 Correction Factor:	1
   │     │     └─ MS2 Correction Factor:	1
   │     └─ TOF:	
   │        ├─ Calibration Search:	Dynamic
   │        │  ├─ MS1 Correction Factor:	1
   │        │  └─ MS2 Correction Factor:	1
   │        └─ Main Search:	Dynamic
   │           ├─ MS1 Correction Factor:	1
   │           └─ MS2 Correction Factor:	1
   └─ Pulsar Search\Workflow
      ├─ Fragment Ion Selection Strategy:	Intensity Based
      ├─ In-Silico Generate Missing Channels:	False
      └─ Use DNN Predicted Ion Mobility:	Auto
[END-SETTINGS]

[BEGIN-SETUP]
Run: 20230809_AST1_EVO5_ZY_Hela_SCP_EvoCHIP_1Cell_40SPD_8Th12ms_01.raw
   ├─ Vendor: Thermo
   ├─ File: 20230809_AST1_EVO5_ZY_Hela_SCP_EvoCHIP_1Cell_40SPD_8Th12ms_01
   ├─ Path: "Z:\ZY\SingleCellProteomics\Raw\Astral_SCP\EvoCHIP\20230809_AST1_EVO5_ZY_Hela_SCP_EvoCHIP_1Cell_40SPD_8Th12ms_01.raw"
   ├─ Condition: C1
   ├─ Replicate: 1
   ├─ HTRMS Version: 18.0.230605.50606
   ├─ Protein Databases Used
   │  ├─ contaminants_for_Spectronaut
   │  │  ├─ Protein Entries: 246
   │  │  ├─ Original File: contaminants_for_Spectronaut.fasta
   │  │  ├─ Date Created: 14-August-2020 08:59:31 UTC+0
   │  │  ├─ Date Modified: 17-August-2023 02:26:36 UTC+0
   │  │  └─ Parsing Rule: WormPep FASTA
   │  └─ UP000005640_9606
   │     ├─ Protein Entries: 20,598
   │     ├─ Original File: UP000005640_9606.fasta
   │     ├─ Date Created: 14-August-2023 17:19:30 UTC+0
   │     ├─ Date Modified: 17-August-2023 02:26:36 UTC+0
   │     └─ Parsing Rule: UniProt FASTA
   └─ MS2 Method
      ├─ [380.4 - 388.4]
      ├─ [388.4 - 396.4]
      ├─ [396.4 - 404.4]
      ├─ [404.4 - 412.4]
      ├─ [412.4 - 420.4]
      ├─ [420.4 - 428.4]
      ├─ [428.4 - 436.4]
      ├─ [436.4 - 444.5]
      ├─ [444.5 - 452.5]
      ├─ [452.5 - 460.5]
      ├─ [460.5 - 468.5]
      ├─ [468.5 - 476.5]
      ├─ [476.5 - 484.5]
      ├─ [484.5 - 492.5]
      ├─ [492.5 - 500.5]
      ├─ [500.5 - 508.5]
      ├─ [508.5 - 516.5]
      ├─ [516.5 - 524.5]
      ├─ [524.5 - 532.5]
      ├─ [532.5 - 540.5]
      ├─ [540.5 - 548.5]
      ├─ [548.5 - 556.5]
      ├─ [556.5 - 564.5]
      ├─ [564.5 - 572.5]
      ├─ [572.5 - 580.5]
      ├─ [580.5 - 588.5]
      ├─ [588.5 - 596.5]
      ├─ [596.5 - 604.5]
      ├─ [604.5 - 612.5]
      ├─ [612.5 - 620.5]
      ├─ [620.5 - 628.5]
      ├─ [628.5 - 636.5]
      ├─ [636.5 - 644.5]
      ├─ [644.5 - 652.5]
      ├─ [652.5 - 660.6]
      ├─ [660.6 - 668.6]
      ├─ [668.6 - 676.6]
      ├─ [676.6 - 684.6]
      ├─ [684.6 - 692.6]
      ├─ [692.6 - 700.6]
      ├─ [700.6 - 708.6]
      ├─ [708.6 - 716.6]
      ├─ [716.6 - 724.6]
      ├─ [724.6 - 732.6]
      ├─ [732.6 - 740.6]
      ├─ [740.6 - 748.6]
      ├─ [748.6 - 756.6]
      ├─ [756.6 - 764.6]
      ├─ [764.6 - 772.6]
      ├─ [772.6 - 780.6]
      ├─ [780.6 - 788.6]
      ├─ [788.6 - 796.6]
      ├─ [796.6 - 804.6]
      ├─ [804.6 - 812.6]
      ├─ [812.6 - 820.6]
      ├─ [820.6 - 828.6]
      ├─ [828.6 - 836.6]
      ├─ [836.6 - 844.6]
      ├─ [844.6 - 852.6]
      ├─ [852.6 - 860.6]
      ├─ [860.6 - 868.6]
      ├─ [868.6 - 876.6]
      ├─ [876.6 - 884.7]
      ├─ [884.7 - 892.7]
      ├─ [892.7 - 900.7]
      ├─ [900.7 - 908.7]
      ├─ [908.7 - 916.7]
      ├─ [916.7 - 924.7]
      ├─ [924.7 - 932.7]
      ├─ [932.7 - 940.7]
      ├─ [940.7 - 948.7]
      ├─ [948.7 - 956.7]
      ├─ [956.7 - 964.7]
      ├─ [964.7 - 972.7]
      └─ [972.7 - 980.7]

Run: 20230809_AST1_EVO5_ZY_Hela_SCP_EvoCHIP_1Cell_40SPD_8Th12ms_02.raw
   ├─ Vendor: Thermo
   ├─ File: 20230809_AST1_EVO5_ZY_Hela_SCP_EvoCHIP_1Cell_40SPD_8Th12ms_02
   ├─ Path: "Z:\ZY\SingleCellProteomics\Raw\Astral_SCP\EvoCHIP\20230809_AST1_EVO5_ZY_Hela_SCP_EvoCHIP_1Cell_40SPD_8Th12ms_02.raw"
   ├─ Condition: C2
   ├─ Replicate: 1
   ├─ HTRMS Version: 18.0.230605.50606
   ├─ Protein Databases Used
   │  ├─ contaminants_for_Spectronaut
   │  │  ├─ Protein Entries: 246
   │  │  ├─ Original File: contaminants_for_Spectronaut.fasta
   │  │  ├─ Date Created: 14-August-2020 08:59:31 UTC+0
   │  │  ├─ Date Modified: 17-August-2023 02:26:36 UTC+0
   │  │  └─ Parsing Rule: WormPep FASTA
   │  └─ UP000005640_9606
   │     ├─ Protein Entries: 20,598
   │     ├─ Original File: UP000005640_9606.fasta
   │     ├─ Date Created: 14-August-2023 17:19:30 UTC+0
   │     ├─ Date Modified: 17-August-2023 02:26:36 UTC+0
   │     └─ Parsing Rule: UniProt FASTA
   └─ MS2 Method
      ├─ [380.4 - 388.4]
      ├─ [388.4 - 396.4]
      ├─ [396.4 - 404.4]
      ├─ [404.4 - 412.4]
      ├─ [412.4 - 420.4]
      ├─ [420.4 - 428.4]
      ├─ [428.4 - 436.4]
      ├─ [436.4 - 444.5]
      ├─ [444.5 - 452.5]
      ├─ [452.5 - 460.5]
      ├─ [460.5 - 468.5]
      ├─ [468.5 - 476.5]
      ├─ [476.5 - 484.5]
      ├─ [484.5 - 492.5]
      ├─ [492.5 - 500.5]
      ├─ [500.5 - 508.5]
      ├─ [508.5 - 516.5]
      ├─ [516.5 - 524.5]
      ├─ [524.5 - 532.5]
      ├─ [532.5 - 540.5]
      ├─ [540.5 - 548.5]
      ├─ [548.5 - 556.5]
      ├─ [556.5 - 564.5]
      ├─ [564.5 - 572.5]
      ├─ [572.5 - 580.5]
      ├─ [580.5 - 588.5]
      ├─ [588.5 - 596.5]
      ├─ [596.5 - 604.5]
      ├─ [604.5 - 612.5]
      ├─ [612.5 - 620.5]
      ├─ [620.5 - 628.5]
      ├─ [628.5 - 636.5]
      ├─ [636.5 - 644.5]
      ├─ [644.5 - 652.5]
      ├─ [652.5 - 660.6]
      ├─ [660.6 - 668.6]
      ├─ [668.6 - 676.6]
      ├─ [676.6 - 684.6]
      ├─ [684.6 - 692.6]
      ├─ [692.6 - 700.6]
      ├─ [700.6 - 708.6]
      ├─ [708.6 - 716.6]
      ├─ [716.6 - 724.6]
      ├─ [724.6 - 732.6]
      ├─ [732.6 - 740.6]
      ├─ [740.6 - 748.6]
      ├─ [748.6 - 756.6]
      ├─ [756.6 - 764.6]
      ├─ [764.6 - 772.6]
      ├─ [772.6 - 780.6]
      ├─ [780.6 - 788.6]
      ├─ [788.6 - 796.6]
      ├─ [796.6 - 804.6]
      ├─ [804.6 - 812.6]
      ├─ [812.6 - 820.6]
      ├─ [820.6 - 828.6]
      ├─ [828.6 - 836.6]
      ├─ [836.6 - 844.6]
      ├─ [844.6 - 852.6]
      ├─ [852.6 - 860.6]
      ├─ [860.6 - 868.6]
      ├─ [868.6 - 876.6]
      ├─ [876.6 - 884.7]
      ├─ [884.7 - 892.7]
      ├─ [892.7 - 900.7]
      ├─ [900.7 - 908.7]
      ├─ [908.7 - 916.7]
      ├─ [916.7 - 924.7]
      ├─ [924.7 - 932.7]
      ├─ [932.7 - 940.7]
      ├─ [940.7 - 948.7]
      ├─ [948.7 - 956.7]
      ├─ [956.7 - 964.7]
      ├─ [964.7 - 972.7]
      └─ [972.7 - 980.7]

Run: 20230809_AST1_EVO5_ZY_Hela_SCP_EvoCHIP_1Cell_40SPD_8Th12ms_03.raw
   ├─ Vendor: Thermo
   ├─ File: 20230809_AST1_EVO5_ZY_Hela_SCP_EvoCHIP_1Cell_40SPD_8Th12ms_03
   ├─ Path: "Z:\ZY\SingleCellProteomics\Raw\Astral_SCP\EvoCHIP\20230809_AST1_EVO5_ZY_Hela_SCP_EvoCHIP_1Cell_40SPD_8Th12ms_03.raw"
   ├─ Condition: C3
   ├─ Replicate: 1
   ├─ HTRMS Version: 18.0.230605.50606
   ├─ Protein Databases Used
   │  ├─ contaminants_for_Spectronaut
   │  │  ├─ Protein Entries: 246
   │  │  ├─ Original File: contaminants_for_Spectronaut.fasta
   │  │  ├─ Date Created: 14-August-2020 08:59:31 UTC+0
   │  │  ├─ Date Modified: 17-August-2023 02:26:36 UTC+0
   │  │  └─ Parsing Rule: WormPep FASTA
   │  └─ UP000005640_9606
   │     ├─ Protein Entries: 20,598
   │     ├─ Original File: UP000005640_9606.fasta
   │     ├─ Date Created: 14-August-2023 17:19:30 UTC+0
   │     ├─ Date Modified: 17-August-2023 02:26:36 UTC+0
   │     └─ Parsing Rule: UniProt FASTA
   └─ MS2 Method
      ├─ [380.4 - 388.4]
      ├─ [388.4 - 396.4]
      ├─ [396.4 - 404.4]
      ├─ [404.4 - 412.4]
      ├─ [412.4 - 420.4]
      ├─ [420.4 - 428.4]
      ├─ [428.4 - 436.4]
      ├─ [436.4 - 444.5]
      ├─ [444.5 - 452.5]
      ├─ [452.5 - 460.5]
      ├─ [460.5 - 468.5]
      ├─ [468.5 - 476.5]
      ├─ [476.5 - 484.5]
      ├─ [484.5 - 492.5]
      ├─ [492.5 - 500.5]
      ├─ [500.5 - 508.5]
      ├─ [508.5 - 516.5]
      ├─ [516.5 - 524.5]
      ├─ [524.5 - 532.5]
      ├─ [532.5 - 540.5]
      ├─ [540.5 - 548.5]
      ├─ [548.5 - 556.5]
      ├─ [556.5 - 564.5]
      ├─ [564.5 - 572.5]
      ├─ [572.5 - 580.5]
      ├─ [580.5 - 588.5]
      ├─ [588.5 - 596.5]
      ├─ [596.5 - 604.5]
      ├─ [604.5 - 612.5]
      ├─ [612.5 - 620.5]
      ├─ [620.5 - 628.5]
      ├─ [628.5 - 636.5]
      ├─ [636.5 - 644.5]
      ├─ [644.5 - 652.5]
      ├─ [652.5 - 660.6]
      ├─ [660.6 - 668.6]
      ├─ [668.6 - 676.6]
      ├─ [676.6 - 684.6]
      ├─ [684.6 - 692.6]
      ├─ [692.6 - 700.6]
      ├─ [700.6 - 708.6]
      ├─ [708.6 - 716.6]
      ├─ [716.6 - 724.6]
      ├─ [724.6 - 732.6]
      ├─ [732.6 - 740.6]
      ├─ [740.6 - 748.6]
      ├─ [748.6 - 756.6]
      ├─ [756.6 - 764.6]
      ├─ [764.6 - 772.6]
      ├─ [772.6 - 780.6]
      ├─ [780.6 - 788.6]
      ├─ [788.6 - 796.6]
      ├─ [796.6 - 804.6]
      ├─ [804.6 - 812.6]
      ├─ [812.6 - 820.6]
      ├─ [820.6 - 828.6]
      ├─ [828.6 - 836.6]
      ├─ [836.6 - 844.6]
      ├─ [844.6 - 852.6]
      ├─ [852.6 - 860.6]
      ├─ [860.6 - 868.6]
      ├─ [868.6 - 876.6]
      ├─ [876.6 - 884.7]
      ├─ [884.7 - 892.7]
      ├─ [892.7 - 900.7]
      ├─ [900.7 - 908.7]
      ├─ [908.7 - 916.7]
      ├─ [916.7 - 924.7]
      ├─ [924.7 - 932.7]
      ├─ [932.7 - 940.7]
      ├─ [940.7 - 948.7]
      ├─ [948.7 - 956.7]
      ├─ [956.7 - 964.7]
      ├─ [964.7 - 972.7]
      └─ [972.7 - 980.7]

Run: 20230809_AST1_EVO5_ZY_Hela_SCP_EvoCHIP_1Cell_40SPD_8Th12ms_04.raw
   ├─ Vendor: Thermo
   ├─ File: 20230809_AST1_EVO5_ZY_Hela_SCP_EvoCHIP_1Cell_40SPD_8Th12ms_04
   ├─ Path: "Z:\ZY\SingleCellProteomics\Raw\Astral_SCP\EvoCHIP\20230809_AST1_EVO5_ZY_Hela_SCP_EvoCHIP_1Cell_40SPD_8Th12ms_04.raw"
   ├─ Condition: C4
   ├─ Replicate: 1
   ├─ HTRMS Version: 18.0.230605.50606
   ├─ Protein Databases Used
   │  ├─ contaminants_for_Spectronaut
   │  │  ├─ Protein Entries: 246
   │  │  ├─ Original File: contaminants_for_Spectronaut.fasta
   │  │  ├─ Date Created: 14-August-2020 08:59:31 UTC+0
   │  │  ├─ Date Modified: 17-August-2023 02:26:36 UTC+0
   │  │  └─ Parsing Rule: WormPep FASTA
   │  └─ UP000005640_9606
   │     ├─ Protein Entries: 20,598
   │     ├─ Original File: UP000005640_9606.fasta
   │     ├─ Date Created: 14-August-2023 17:19:30 UTC+0
   │     ├─ Date Modified: 17-August-2023 02:26:36 UTC+0
   │     └─ Parsing Rule: UniProt FASTA
   └─ MS2 Method
      ├─ [380.4 - 388.4]
      ├─ [388.4 - 396.4]
      ├─ [396.4 - 404.4]
      ├─ [404.4 - 412.4]
      ├─ [412.4 - 420.4]
      ├─ [420.4 - 428.4]
      ├─ [428.4 - 436.4]
      ├─ [436.4 - 444.5]
      ├─ [444.5 - 452.5]
      ├─ [452.5 - 460.5]
      ├─ [460.5 - 468.5]
      ├─ [468.5 - 476.5]
      ├─ [476.5 - 484.5]
      ├─ [484.5 - 492.5]
      ├─ [492.5 - 500.5]
      ├─ [500.5 - 508.5]
      ├─ [508.5 - 516.5]
      ├─ [516.5 - 524.5]
      ├─ [524.5 - 532.5]
      ├─ [532.5 - 540.5]
      ├─ [540.5 - 548.5]
      ├─ [548.5 - 556.5]
      ├─ [556.5 - 564.5]
      ├─ [564.5 - 572.5]
      ├─ [572.5 - 580.5]
      ├─ [580.5 - 588.5]
      ├─ [588.5 - 596.5]
      ├─ [596.5 - 604.5]
      ├─ [604.5 - 612.5]
      ├─ [612.5 - 620.5]
      ├─ [620.5 - 628.5]
      ├─ [628.5 - 636.5]
      ├─ [636.5 - 644.5]
      ├─ [644.5 - 652.5]
      ├─ [652.5 - 660.6]
      ├─ [660.6 - 668.6]
      ├─ [668.6 - 676.6]
      ├─ [676.6 - 684.6]
      ├─ [684.6 - 692.6]
      ├─ [692.6 - 700.6]
      ├─ [700.6 - 708.6]
      ├─ [708.6 - 716.6]
      ├─ [716.6 - 724.6]
      ├─ [724.6 - 732.6]
      ├─ [732.6 - 740.6]
      ├─ [740.6 - 748.6]
      ├─ [748.6 - 756.6]
      ├─ [756.6 - 764.6]
      ├─ [764.6 - 772.6]
      ├─ [772.6 - 780.6]
      ├─ [780.6 - 788.6]
      ├─ [788.6 - 796.6]
      ├─ [796.6 - 804.6]
      ├─ [804.6 - 812.6]
      ├─ [812.6 - 820.6]
      ├─ [820.6 - 828.6]
      ├─ [828.6 - 836.6]
      ├─ [836.6 - 844.6]
      ├─ [844.6 - 852.6]
      ├─ [852.6 - 860.6]
      ├─ [860.6 - 868.6]
      ├─ [868.6 - 876.6]
      ├─ [876.6 - 884.7]
      ├─ [884.7 - 892.7]
      ├─ [892.7 - 900.7]
      ├─ [900.7 - 908.7]
      ├─ [908.7 - 916.7]
      ├─ [916.7 - 924.7]
      ├─ [924.7 - 932.7]
      ├─ [932.7 - 940.7]
      ├─ [940.7 - 948.7]
      ├─ [948.7 - 956.7]
      ├─ [956.7 - 964.7]
      ├─ [964.7 - 972.7]
      └─ [972.7 - 980.7]

Run: 20230809_AST1_EVO5_ZY_Hela_SCP_EvoCHIP_1Cell_40SPD_8Th12ms_05.raw
   ├─ Vendor: Thermo
   ├─ File: 20230809_AST1_EVO5_ZY_Hela_SCP_EvoCHIP_1Cell_40SPD_8Th12ms_05
   ├─ Path: "Z:\ZY\SingleCellProteomics\Raw\Astral_SCP\EvoCHIP\20230809_AST1_EVO5_ZY_Hela_SCP_EvoCHIP_1Cell_40SPD_8Th12ms_05.raw"
   ├─ Condition: C5
   ├─ Replicate: 1
   ├─ HTRMS Version: 18.0.230605.50606
   ├─ Protein Databases Used
   │  ├─ contaminants_for_Spectronaut
   │  │  ├─ Protein Entries: 246
   │  │  ├─ Original File: contaminants_for_Spectronaut.fasta
   │  │  ├─ Date Created: 14-August-2020 08:59:31 UTC+0
   │  │  ├─ Date Modified: 17-August-2023 02:26:36 UTC+0
   │  │  └─ Parsing Rule: WormPep FASTA
   │  └─ UP000005640_9606
   │     ├─ Protein Entries: 20,598
   │     ├─ Original File: UP000005640_9606.fasta
   │     ├─ Date Created: 14-August-2023 17:19:30 UTC+0
   │     ├─ Date Modified: 17-August-2023 02:26:36 UTC+0
   │     └─ Parsing Rule: UniProt FASTA
   └─ MS2 Method
      ├─ [380.4 - 388.4]
      ├─ [388.4 - 396.4]
      ├─ [396.4 - 404.4]
      ├─ [404.4 - 412.4]
      ├─ [412.4 - 420.4]
      ├─ [420.4 - 428.4]
      ├─ [428.4 - 436.4]
      ├─ [436.4 - 444.5]
      ├─ [444.5 - 452.5]
      ├─ [452.5 - 460.5]
      ├─ [460.5 - 468.5]
      ├─ [468.5 - 476.5]
      ├─ [476.5 - 484.5]
      ├─ [484.5 - 492.5]
      ├─ [492.5 - 500.5]
      ├─ [500.5 - 508.5]
      ├─ [508.5 - 516.5]
      ├─ [516.5 - 524.5]
      ├─ [524.5 - 532.5]
      ├─ [532.5 - 540.5]
      ├─ [540.5 - 548.5]
      ├─ [548.5 - 556.5]
      ├─ [556.5 - 564.5]
      ├─ [564.5 - 572.5]
      ├─ [572.5 - 580.5]
      ├─ [580.5 - 588.5]
      ├─ [588.5 - 596.5]
      ├─ [596.5 - 604.5]
      ├─ [604.5 - 612.5]
      ├─ [612.5 - 620.5]
      ├─ [620.5 - 628.5]
      ├─ [628.5 - 636.5]
      ├─ [636.5 - 644.5]
      ├─ [644.5 - 652.5]
      ├─ [652.5 - 660.6]
      ├─ [660.6 - 668.6]
      ├─ [668.6 - 676.6]
      ├─ [676.6 - 684.6]
      ├─ [684.6 - 692.6]
      ├─ [692.6 - 700.6]
      ├─ [700.6 - 708.6]
      ├─ [708.6 - 716.6]
      ├─ [716.6 - 724.6]
      ├─ [724.6 - 732.6]
      ├─ [732.6 - 740.6]
      ├─ [740.6 - 748.6]
      ├─ [748.6 - 756.6]
      ├─ [756.6 - 764.6]
      ├─ [764.6 - 772.6]
      ├─ [772.6 - 780.6]
      ├─ [780.6 - 788.6]
      ├─ [788.6 - 796.6]
      ├─ [796.6 - 804.6]
      ├─ [804.6 - 812.6]
      ├─ [812.6 - 820.6]
      ├─ [820.6 - 828.6]
      ├─ [828.6 - 836.6]
      ├─ [836.6 - 844.6]
      ├─ [844.6 - 852.6]
      ├─ [852.6 - 860.6]
      ├─ [860.6 - 868.6]
      ├─ [868.6 - 876.6]
      ├─ [876.6 - 884.7]
      ├─ [884.7 - 892.7]
      ├─ [892.7 - 900.7]
      ├─ [900.7 - 908.7]
      ├─ [908.7 - 916.7]
      ├─ [916.7 - 924.7]
      ├─ [924.7 - 932.7]
      ├─ [932.7 - 940.7]
      ├─ [940.7 - 948.7]
      ├─ [948.7 - 956.7]
      ├─ [956.7 - 964.7]
      ├─ [964.7 - 972.7]
      └─ [972.7 - 980.7]

Run: 20230809_AST1_EVO5_ZY_Hela_SCP_EvoCHIP_1Cell_40SPD_8Th12ms_06.raw
   ├─ Vendor: Thermo
   ├─ File: 20230809_AST1_EVO5_ZY_Hela_SCP_EvoCHIP_1Cell_40SPD_8Th12ms_06
   ├─ Path: "Z:\ZY\SingleCellProteomics\Raw\Astral_SCP\EvoCHIP\20230809_AST1_EVO5_ZY_Hela_SCP_EvoCHIP_1Cell_40SPD_8Th12ms_06.raw"
   ├─ Condition: C6
   ├─ Replicate: 1
   ├─ HTRMS Version: 18.0.230605.50606
   ├─ Protein Databases Used
   │  ├─ contaminants_for_Spectronaut
   │  │  ├─ Protein Entries: 246
   │  │  ├─ Original File: contaminants_for_Spectronaut.fasta
   │  │  ├─ Date Created: 14-August-2020 08:59:31 UTC+0
   │  │  ├─ Date Modified: 17-August-2023 02:26:36 UTC+0
   │  │  └─ Parsing Rule: WormPep FASTA
   │  └─ UP000005640_9606
   │     ├─ Protein Entries: 20,598
   │     ├─ Original File: UP000005640_9606.fasta
   │     ├─ Date Created: 14-August-2023 17:19:30 UTC+0
   │     ├─ Date Modified: 17-August-2023 02:26:36 UTC+0
   │     └─ Parsing Rule: UniProt FASTA
   └─ MS2 Method
      ├─ [380.4 - 388.4]
      ├─ [388.4 - 396.4]
      ├─ [396.4 - 404.4]
      ├─ [404.4 - 412.4]
      ├─ [412.4 - 420.4]
      ├─ [420.4 - 428.4]
      ├─ [428.4 - 436.4]
      ├─ [436.4 - 444.5]
      ├─ [444.5 - 452.5]
      ├─ [452.5 - 460.5]
      ├─ [460.5 - 468.5]
      ├─ [468.5 - 476.5]
      ├─ [476.5 - 484.5]
      ├─ [484.5 - 492.5]
      ├─ [492.5 - 500.5]
      ├─ [500.5 - 508.5]
      ├─ [508.5 - 516.5]
      ├─ [516.5 - 524.5]
      ├─ [524.5 - 532.5]
      ├─ [532.5 - 540.5]
      ├─ [540.5 - 548.5]
      ├─ [548.5 - 556.5]
      ├─ [556.5 - 564.5]
      ├─ [564.5 - 572.5]
      ├─ [572.5 - 580.5]
      ├─ [580.5 - 588.5]
      ├─ [588.5 - 596.5]
      ├─ [596.5 - 604.5]
      ├─ [604.5 - 612.5]
      ├─ [612.5 - 620.5]
      ├─ [620.5 - 628.5]
      ├─ [628.5 - 636.5]
      ├─ [636.5 - 644.5]
      ├─ [644.5 - 652.5]
      ├─ [652.5 - 660.6]
      ├─ [660.6 - 668.6]
      ├─ [668.6 - 676.6]
      ├─ [676.6 - 684.6]
      ├─ [684.6 - 692.6]
      ├─ [692.6 - 700.6]
      ├─ [700.6 - 708.6]
      ├─ [708.6 - 716.6]
      ├─ [716.6 - 724.6]
      ├─ [724.6 - 732.6]
      ├─ [732.6 - 740.6]
      ├─ [740.6 - 748.6]
      ├─ [748.6 - 756.6]
      ├─ [756.6 - 764.6]
      ├─ [764.6 - 772.6]
      ├─ [772.6 - 780.6]
      ├─ [780.6 - 788.6]
      ├─ [788.6 - 796.6]
      ├─ [796.6 - 804.6]
      ├─ [804.6 - 812.6]
      ├─ [812.6 - 820.6]
      ├─ [820.6 - 828.6]
      ├─ [828.6 - 836.6]
      ├─ [836.6 - 844.6]
      ├─ [844.6 - 852.6]
      ├─ [852.6 - 860.6]
      ├─ [860.6 - 868.6]
      ├─ [868.6 - 876.6]
      ├─ [876.6 - 884.7]
      ├─ [884.7 - 892.7]
      ├─ [892.7 - 900.7]
      ├─ [900.7 - 908.7]
      ├─ [908.7 - 916.7]
      ├─ [916.7 - 924.7]
      ├─ [924.7 - 932.7]
      ├─ [932.7 - 940.7]
      ├─ [940.7 - 948.7]
      ├─ [948.7 - 956.7]
      ├─ [956.7 - 964.7]
      ├─ [964.7 - 972.7]
      └─ [972.7 - 980.7]

Run: 20230809_AST1_EVO5_ZY_Hela_SCP_EvoCHIP_1Cell_40SPD_8Th12ms_07.raw
   ├─ Vendor: Thermo
   ├─ File: 20230809_AST1_EVO5_ZY_Hela_SCP_EvoCHIP_1Cell_40SPD_8Th12ms_07
   ├─ Path: "Z:\ZY\SingleCellProteomics\Raw\Astral_SCP\EvoCHIP\20230809_AST1_EVO5_ZY_Hela_SCP_EvoCHIP_1Cell_40SPD_8Th12ms_07.raw"
   ├─ Condition: C7
   ├─ Replicate: 1
   ├─ HTRMS Version: 18.0.230605.50606
   ├─ Protein Databases Used
   │  ├─ contaminants_for_Spectronaut
   │  │  ├─ Protein Entries: 246
   │  │  ├─ Original File: contaminants_for_Spectronaut.fasta
   │  │  ├─ Date Created: 14-August-2020 08:59:31 UTC+0
   │  │  ├─ Date Modified: 17-August-2023 02:26:36 UTC+0
   │  │  └─ Parsing Rule: WormPep FASTA
   │  └─ UP000005640_9606
   │     ├─ Protein Entries: 20,598
   │     ├─ Original File: UP000005640_9606.fasta
   │     ├─ Date Created: 14-August-2023 17:19:30 UTC+0
   │     ├─ Date Modified: 17-August-2023 02:26:36 UTC+0
   │     └─ Parsing Rule: UniProt FASTA
   └─ MS2 Method
      ├─ [380.4 - 388.4]
      ├─ [388.4 - 396.4]
      ├─ [396.4 - 404.4]
      ├─ [404.4 - 412.4]
      ├─ [412.4 - 420.4]
      ├─ [420.4 - 428.4]
      ├─ [428.4 - 436.4]
      ├─ [436.4 - 444.5]
      ├─ [444.5 - 452.5]
      ├─ [452.5 - 460.5]
      ├─ [460.5 - 468.5]
      ├─ [468.5 - 476.5]
      ├─ [476.5 - 484.5]
      ├─ [484.5 - 492.5]
      ├─ [492.5 - 500.5]
      ├─ [500.5 - 508.5]
      ├─ [508.5 - 516.5]
      ├─ [516.5 - 524.5]
      ├─ [524.5 - 532.5]
      ├─ [532.5 - 540.5]
      ├─ [540.5 - 548.5]
      ├─ [548.5 - 556.5]
      ├─ [556.5 - 564.5]
      ├─ [564.5 - 572.5]
      ├─ [572.5 - 580.5]
      ├─ [580.5 - 588.5]
      ├─ [588.5 - 596.5]
      ├─ [596.5 - 604.5]
      ├─ [604.5 - 612.5]
      ├─ [612.5 - 620.5]
      ├─ [620.5 - 628.5]
      ├─ [628.5 - 636.5]
      ├─ [636.5 - 644.5]
      ├─ [644.5 - 652.5]
      ├─ [652.5 - 660.6]
      ├─ [660.6 - 668.6]
      ├─ [668.6 - 676.6]
      ├─ [676.6 - 684.6]
      ├─ [684.6 - 692.6]
      ├─ [692.6 - 700.6]
      ├─ [700.6 - 708.6]
      ├─ [708.6 - 716.6]
      ├─ [716.6 - 724.6]
      ├─ [724.6 - 732.6]
      ├─ [732.6 - 740.6]
      ├─ [740.6 - 748.6]
      ├─ [748.6 - 756.6]
      ├─ [756.6 - 764.6]
      ├─ [764.6 - 772.6]
      ├─ [772.6 - 780.6]
      ├─ [780.6 - 788.6]
      ├─ [788.6 - 796.6]
      ├─ [796.6 - 804.6]
      ├─ [804.6 - 812.6]
      ├─ [812.6 - 820.6]
      ├─ [820.6 - 828.6]
      ├─ [828.6 - 836.6]
      ├─ [836.6 - 844.6]
      ├─ [844.6 - 852.6]
      ├─ [852.6 - 860.6]
      ├─ [860.6 - 868.6]
      ├─ [868.6 - 876.6]
      ├─ [876.6 - 884.7]
      ├─ [884.7 - 892.7]
      ├─ [892.7 - 900.7]
      ├─ [900.7 - 908.7]
      ├─ [908.7 - 916.7]
      ├─ [916.7 - 924.7]
      ├─ [924.7 - 932.7]
      ├─ [932.7 - 940.7]
      ├─ [940.7 - 948.7]
      ├─ [948.7 - 956.7]
      ├─ [956.7 - 964.7]
      ├─ [964.7 - 972.7]
      └─ [972.7 - 980.7]

Run: 20230809_AST1_EVO5_ZY_Hela_SCP_EvoCHIP_1Cell_40SPD_8Th12ms_08.raw
   ├─ Vendor: Thermo
   ├─ File: 20230809_AST1_EVO5_ZY_Hela_SCP_EvoCHIP_1Cell_40SPD_8Th12ms_08
   ├─ Path: "Z:\ZY\SingleCellProteomics\Raw\Astral_SCP\EvoCHIP\20230809_AST1_EVO5_ZY_Hela_SCP_EvoCHIP_1Cell_40SPD_8Th12ms_08.raw"
   ├─ Condition: C8
   ├─ Replicate: 1
   ├─ HTRMS Version: 18.0.230605.50606
   ├─ Protein Databases Used
   │  ├─ contaminants_for_Spectronaut
   │  │  ├─ Protein Entries: 246
   │  │  ├─ Original File: contaminants_for_Spectronaut.fasta
   │  │  ├─ Date Created: 14-August-2020 08:59:31 UTC+0
   │  │  ├─ Date Modified: 17-August-2023 02:26:36 UTC+0
   │  │  └─ Parsing Rule: WormPep FASTA
   │  └─ UP000005640_9606
   │     ├─ Protein Entries: 20,598
   │     ├─ Original File: UP000005640_9606.fasta
   │     ├─ Date Created: 14-August-2023 17:19:30 UTC+0
   │     ├─ Date Modified: 17-August-2023 02:26:36 UTC+0
   │     └─ Parsing Rule: UniProt FASTA
   └─ MS2 Method
      ├─ [380.4 - 388.4]
      ├─ [388.4 - 396.4]
      ├─ [396.4 - 404.4]
      ├─ [404.4 - 412.4]
      ├─ [412.4 - 420.4]
      ├─ [420.4 - 428.4]
      ├─ [428.4 - 436.4]
      ├─ [436.4 - 444.5]
      ├─ [444.5 - 452.5]
      ├─ [452.5 - 460.5]
      ├─ [460.5 - 468.5]
      ├─ [468.5 - 476.5]
      ├─ [476.5 - 484.5]
      ├─ [484.5 - 492.5]
      ├─ [492.5 - 500.5]
      ├─ [500.5 - 508.5]
      ├─ [508.5 - 516.5]
      ├─ [516.5 - 524.5]
      ├─ [524.5 - 532.5]
      ├─ [532.5 - 540.5]
      ├─ [540.5 - 548.5]
      ├─ [548.5 - 556.5]
      ├─ [556.5 - 564.5]
      ├─ [564.5 - 572.5]
      ├─ [572.5 - 580.5]
      ├─ [580.5 - 588.5]
      ├─ [588.5 - 596.5]
      ├─ [596.5 - 604.5]
      ├─ [604.5 - 612.5]
      ├─ [612.5 - 620.5]
      ├─ [620.5 - 628.5]
      ├─ [628.5 - 636.5]
      ├─ [636.5 - 644.5]
      ├─ [644.5 - 652.5]
      ├─ [652.5 - 660.6]
      ├─ [660.6 - 668.6]
      ├─ [668.6 - 676.6]
      ├─ [676.6 - 684.6]
      ├─ [684.6 - 692.6]
      ├─ [692.6 - 700.6]
      ├─ [700.6 - 708.6]
      ├─ [708.6 - 716.6]
      ├─ [716.6 - 724.6]
      ├─ [724.6 - 732.6]
      ├─ [732.6 - 740.6]
      ├─ [740.6 - 748.6]
      ├─ [748.6 - 756.6]
      ├─ [756.6 - 764.6]
      ├─ [764.6 - 772.6]
      ├─ [772.6 - 780.6]
      ├─ [780.6 - 788.6]
      ├─ [788.6 - 796.6]
      ├─ [796.6 - 804.6]
      ├─ [804.6 - 812.6]
      ├─ [812.6 - 820.6]
      ├─ [820.6 - 828.6]
      ├─ [828.6 - 836.6]
      ├─ [836.6 - 844.6]
      ├─ [844.6 - 852.6]
      ├─ [852.6 - 860.6]
      ├─ [860.6 - 868.6]
      ├─ [868.6 - 876.6]
      ├─ [876.6 - 884.7]
      ├─ [884.7 - 892.7]
      ├─ [892.7 - 900.7]
      ├─ [900.7 - 908.7]
      ├─ [908.7 - 916.7]
      ├─ [916.7 - 924.7]
      ├─ [924.7 - 932.7]
      ├─ [932.7 - 940.7]
      ├─ [940.7 - 948.7]
      ├─ [948.7 - 956.7]
      ├─ [956.7 - 964.7]
      ├─ [964.7 - 972.7]
      └─ [972.7 - 980.7]

Run: 20230809_AST1_EVO5_ZY_Hela_SCP_EvoCHIP_1Cell_40SPD_8Th12ms_09.raw
   ├─ Vendor: Thermo
   ├─ File: 20230809_AST1_EVO5_ZY_Hela_SCP_EvoCHIP_1Cell_40SPD_8Th12ms_09
   ├─ Path: "Z:\ZY\SingleCellProteomics\Raw\Astral_SCP\EvoCHIP\20230809_AST1_EVO5_ZY_Hela_SCP_EvoCHIP_1Cell_40SPD_8Th12ms_09.raw"
   ├─ Condition: C9
   ├─ Replicate: 1
   ├─ HTRMS Version: 18.0.230605.50606
   ├─ Protein Databases Used
   │  ├─ contaminants_for_Spectronaut
   │  │  ├─ Protein Entries: 246
   │  │  ├─ Original File: contaminants_for_Spectronaut.fasta
   │  │  ├─ Date Created: 14-August-2020 08:59:31 UTC+0
   │  │  ├─ Date Modified: 17-August-2023 02:26:36 UTC+0
   │  │  └─ Parsing Rule: WormPep FASTA
   │  └─ UP000005640_9606
   │     ├─ Protein Entries: 20,598
   │     ├─ Original File: UP000005640_9606.fasta
   │     ├─ Date Created: 14-August-2023 17:19:30 UTC+0
   │     ├─ Date Modified: 17-August-2023 02:26:36 UTC+0
   │     └─ Parsing Rule: UniProt FASTA
   └─ MS2 Method
      ├─ [380.4 - 388.4]
      ├─ [388.4 - 396.4]
      ├─ [396.4 - 404.4]
      ├─ [404.4 - 412.4]
      ├─ [412.4 - 420.4]
      ├─ [420.4 - 428.4]
      ├─ [428.4 - 436.4]
      ├─ [436.4 - 444.5]
      ├─ [444.5 - 452.5]
      ├─ [452.5 - 460.5]
      ├─ [460.5 - 468.5]
      ├─ [468.5 - 476.5]
      ├─ [476.5 - 484.5]
      ├─ [484.5 - 492.5]
      ├─ [492.5 - 500.5]
      ├─ [500.5 - 508.5]
      ├─ [508.5 - 516.5]
      ├─ [516.5 - 524.5]
      ├─ [524.5 - 532.5]
      ├─ [532.5 - 540.5]
      ├─ [540.5 - 548.5]
      ├─ [548.5 - 556.5]
      ├─ [556.5 - 564.5]
      ├─ [564.5 - 572.5]
      ├─ [572.5 - 580.5]
      ├─ [580.5 - 588.5]
      ├─ [588.5 - 596.5]
      ├─ [596.5 - 604.5]
      ├─ [604.5 - 612.5]
      ├─ [612.5 - 620.5]
      ├─ [620.5 - 628.5]
      ├─ [628.5 - 636.5]
      ├─ [636.5 - 644.5]
      ├─ [644.5 - 652.5]
      ├─ [652.5 - 660.6]
      ├─ [660.6 - 668.6]
      ├─ [668.6 - 676.6]
      ├─ [676.6 - 684.6]
      ├─ [684.6 - 692.6]
      ├─ [692.6 - 700.6]
      ├─ [700.6 - 708.6]
      ├─ [708.6 - 716.6]
      ├─ [716.6 - 724.6]
      ├─ [724.6 - 732.6]
      ├─ [732.6 - 740.6]
      ├─ [740.6 - 748.6]
      ├─ [748.6 - 756.6]
      ├─ [756.6 - 764.6]
      ├─ [764.6 - 772.6]
      ├─ [772.6 - 780.6]
      ├─ [780.6 - 788.6]
      ├─ [788.6 - 796.6]
      ├─ [796.6 - 804.6]
      ├─ [804.6 - 812.6]
      ├─ [812.6 - 820.6]
      ├─ [820.6 - 828.6]
      ├─ [828.6 - 836.6]
      ├─ [836.6 - 844.6]
      ├─ [844.6 - 852.6]
      ├─ [852.6 - 860.6]
      ├─ [860.6 - 868.6]
      ├─ [868.6 - 876.6]
      ├─ [876.6 - 884.7]
      ├─ [884.7 - 892.7]
      ├─ [892.7 - 900.7]
      ├─ [900.7 - 908.7]
      ├─ [908.7 - 916.7]
      ├─ [916.7 - 924.7]
      ├─ [924.7 - 932.7]
      ├─ [932.7 - 940.7]
      ├─ [940.7 - 948.7]
      ├─ [948.7 - 956.7]
      ├─ [956.7 - 964.7]
      ├─ [964.7 - 972.7]
      └─ [972.7 - 980.7]

Run: 20230809_AST1_EVO5_ZY_Hela_SCP_EvoCHIP_1Cell_40SPD_8Th12ms_10.raw
   ├─ Vendor: Thermo
   ├─ File: 20230809_AST1_EVO5_ZY_Hela_SCP_EvoCHIP_1Cell_40SPD_8Th12ms_10
   ├─ Path: "Z:\ZY\SingleCellProteomics\Raw\Astral_SCP\EvoCHIP\20230809_AST1_EVO5_ZY_Hela_SCP_EvoCHIP_1Cell_40SPD_8Th12ms_10.raw"
   ├─ Condition: C10
   ├─ Replicate: 1
   ├─ HTRMS Version: 18.0.230605.50606
   ├─ Protein Databases Used
   │  ├─ contaminants_for_Spectronaut
   │  │  ├─ Protein Entries: 246
   │  │  ├─ Original File: contaminants_for_Spectronaut.fasta
   │  │  ├─ Date Created: 14-August-2020 08:59:31 UTC+0
   │  │  ├─ Date Modified: 17-August-2023 02:26:36 UTC+0
   │  │  └─ Parsing Rule: WormPep FASTA
   │  └─ UP000005640_9606
   │     ├─ Protein Entries: 20,598
   │     ├─ Original File: UP000005640_9606.fasta
   │     ├─ Date Created: 14-August-2023 17:19:30 UTC+0
   │     ├─ Date Modified: 17-August-2023 02:26:36 UTC+0
   │     └─ Parsing Rule: UniProt FASTA
   └─ MS2 Method
      ├─ [380.4 - 388.4]
      ├─ [388.4 - 396.4]
      ├─ [396.4 - 404.4]
      ├─ [404.4 - 412.4]
      ├─ [412.4 - 420.4]
      ├─ [420.4 - 428.4]
      ├─ [428.4 - 436.4]
      ├─ [436.4 - 444.5]
      ├─ [444.5 - 452.5]
      ├─ [452.5 - 460.5]
      ├─ [460.5 - 468.5]
      ├─ [468.5 - 476.5]
      ├─ [476.5 - 484.5]
      ├─ [484.5 - 492.5]
      ├─ [492.5 - 500.5]
      ├─ [500.5 - 508.5]
      ├─ [508.5 - 516.5]
      ├─ [516.5 - 524.5]
      ├─ [524.5 - 532.5]
      ├─ [532.5 - 540.5]
      ├─ [540.5 - 548.5]
      ├─ [548.5 - 556.5]
      ├─ [556.5 - 564.5]
      ├─ [564.5 - 572.5]
      ├─ [572.5 - 580.5]
      ├─ [580.5 - 588.5]
      ├─ [588.5 - 596.5]
      ├─ [596.5 - 604.5]
      ├─ [604.5 - 612.5]
      ├─ [612.5 - 620.5]
      ├─ [620.5 - 628.5]
      ├─ [628.5 - 636.5]
      ├─ [636.5 - 644.5]
      ├─ [644.5 - 652.5]
      ├─ [652.5 - 660.6]
      ├─ [660.6 - 668.6]
      ├─ [668.6 - 676.6]
      ├─ [676.6 - 684.6]
      ├─ [684.6 - 692.6]
      ├─ [692.6 - 700.6]
      ├─ [700.6 - 708.6]
      ├─ [708.6 - 716.6]
      ├─ [716.6 - 724.6]
      ├─ [724.6 - 732.6]
      ├─ [732.6 - 740.6]
      ├─ [740.6 - 748.6]
      ├─ [748.6 - 756.6]
      ├─ [756.6 - 764.6]
      ├─ [764.6 - 772.6]
      ├─ [772.6 - 780.6]
      ├─ [780.6 - 788.6]
      ├─ [788.6 - 796.6]
      ├─ [796.6 - 804.6]
      ├─ [804.6 - 812.6]
      ├─ [812.6 - 820.6]
      ├─ [820.6 - 828.6]
      ├─ [828.6 - 836.6]
      ├─ [836.6 - 844.6]
      ├─ [844.6 - 852.6]
      ├─ [852.6 - 860.6]
      ├─ [860.6 - 868.6]
      ├─ [868.6 - 876.6]
      ├─ [876.6 - 884.7]
      ├─ [884.7 - 892.7]
      ├─ [892.7 - 900.7]
      ├─ [900.7 - 908.7]
      ├─ [908.7 - 916.7]
      ├─ [916.7 - 924.7]
      ├─ [924.7 - 932.7]
      ├─ [932.7 - 940.7]
      ├─ [940.7 - 948.7]
      ├─ [948.7 - 956.7]
      ├─ [956.7 - 964.7]
      ├─ [964.7 - 972.7]
      └─ [972.7 - 980.7]

Run: 20230809_AST1_EVO5_ZY_Hela_SCP_EvoCHIP_1Cell_40SPD_8Th12ms_11.raw
   ├─ Vendor: Thermo
   ├─ File: 20230809_AST1_EVO5_ZY_Hela_SCP_EvoCHIP_1Cell_40SPD_8Th12ms_11
   ├─ Path: "Z:\ZY\SingleCellProteomics\Raw\Astral_SCP\EvoCHIP\20230809_AST1_EVO5_ZY_Hela_SCP_EvoCHIP_1Cell_40SPD_8Th12ms_11.raw"
   ├─ Condition: C11
   ├─ Replicate: 1
   ├─ HTRMS Version: 18.0.230605.50606
   ├─ Protein Databases Used
   │  ├─ contaminants_for_Spectronaut
   │  │  ├─ Protein Entries: 246
   │  │  ├─ Original File: contaminants_for_Spectronaut.fasta
   │  │  ├─ Date Created: 14-August-2020 08:59:31 UTC+0
   │  │  ├─ Date Modified: 17-August-2023 02:26:36 UTC+0
   │  │  └─ Parsing Rule: WormPep FASTA
   │  └─ UP000005640_9606
   │     ├─ Protein Entries: 20,598
   │     ├─ Original File: UP000005640_9606.fasta
   │     ├─ Date Created: 14-August-2023 17:19:30 UTC+0
   │     ├─ Date Modified: 17-August-2023 02:26:36 UTC+0
   │     └─ Parsing Rule: UniProt FASTA
   └─ MS2 Method
      ├─ [380.4 - 388.4]
      ├─ [388.4 - 396.4]
      ├─ [396.4 - 404.4]
      ├─ [404.4 - 412.4]
      ├─ [412.4 - 420.4]
      ├─ [420.4 - 428.4]
      ├─ [428.4 - 436.4]
      ├─ [436.4 - 444.5]
      ├─ [444.5 - 452.5]
      ├─ [452.5 - 460.5]
      ├─ [460.5 - 468.5]
      ├─ [468.5 - 476.5]
      ├─ [476.5 - 484.5]
      ├─ [484.5 - 492.5]
      ├─ [492.5 - 500.5]
      ├─ [500.5 - 508.5]
      ├─ [508.5 - 516.5]
      ├─ [516.5 - 524.5]
      ├─ [524.5 - 532.5]
      ├─ [532.5 - 540.5]
      ├─ [540.5 - 548.5]
      ├─ [548.5 - 556.5]
      ├─ [556.5 - 564.5]
      ├─ [564.5 - 572.5]
      ├─ [572.5 - 580.5]
      ├─ [580.5 - 588.5]
      ├─ [588.5 - 596.5]
      ├─ [596.5 - 604.5]
      ├─ [604.5 - 612.5]
      ├─ [612.5 - 620.5]
      ├─ [620.5 - 628.5]
      ├─ [628.5 - 636.5]
      ├─ [636.5 - 644.5]
      ├─ [644.5 - 652.5]
      ├─ [652.5 - 660.6]
      ├─ [660.6 - 668.6]
      ├─ [668.6 - 676.6]
      ├─ [676.6 - 684.6]
      ├─ [684.6 - 692.6]
      ├─ [692.6 - 700.6]
      ├─ [700.6 - 708.6]
      ├─ [708.6 - 716.6]
      ├─ [716.6 - 724.6]
      ├─ [724.6 - 732.6]
      ├─ [732.6 - 740.6]
      ├─ [740.6 - 748.6]
      ├─ [748.6 - 756.6]
      ├─ [756.6 - 764.6]
      ├─ [764.6 - 772.6]
      ├─ [772.6 - 780.6]
      ├─ [780.6 - 788.6]
      ├─ [788.6 - 796.6]
      ├─ [796.6 - 804.6]
      ├─ [804.6 - 812.6]
      ├─ [812.6 - 820.6]
      ├─ [820.6 - 828.6]
      ├─ [828.6 - 836.6]
      ├─ [836.6 - 844.6]
      ├─ [844.6 - 852.6]
      ├─ [852.6 - 860.6]
      ├─ [860.6 - 868.6]
      ├─ [868.6 - 876.6]
      ├─ [876.6 - 884.7]
      ├─ [884.7 - 892.7]
      ├─ [892.7 - 900.7]
      ├─ [900.7 - 908.7]
      ├─ [908.7 - 916.7]
      ├─ [916.7 - 924.7]
      ├─ [924.7 - 932.7]
      ├─ [932.7 - 940.7]
      ├─ [940.7 - 948.7]
      ├─ [948.7 - 956.7]
      ├─ [956.7 - 964.7]
      ├─ [964.7 - 972.7]
      └─ [972.7 - 980.7]

Run: 20230809_AST1_EVO5_ZY_Hela_SCP_EvoCHIP_1Cell_40SPD_8Th12ms_12.raw
   ├─ Vendor: Thermo
   ├─ File: 20230809_AST1_EVO5_ZY_Hela_SCP_EvoCHIP_1Cell_40SPD_8Th12ms_12
   ├─ Path: "Z:\ZY\SingleCellProteomics\Raw\Astral_SCP\EvoCHIP\20230809_AST1_EVO5_ZY_Hela_SCP_EvoCHIP_1Cell_40SPD_8Th12ms_12.raw"
   ├─ Condition: C12
   ├─ Replicate: 1
   ├─ HTRMS Version: 18.0.230605.50606
   ├─ Protein Databases Used
   │  ├─ contaminants_for_Spectronaut
   │  │  ├─ Protein Entries: 246
   │  │  ├─ Original File: contaminants_for_Spectronaut.fasta
   │  │  ├─ Date Created: 14-August-2020 08:59:31 UTC+0
   │  │  ├─ Date Modified: 17-August-2023 02:26:36 UTC+0
   │  │  └─ Parsing Rule: WormPep FASTA
   │  └─ UP000005640_9606
   │     ├─ Protein Entries: 20,598
   │     ├─ Original File: UP000005640_9606.fasta
   │     ├─ Date Created: 14-August-2023 17:19:30 UTC+0
   │     ├─ Date Modified: 17-August-2023 02:26:36 UTC+0
   │     └─ Parsing Rule: UniProt FASTA
   └─ MS2 Method
      ├─ [380.4 - 388.4]
      ├─ [388.4 - 396.4]
      ├─ [396.4 - 404.4]
      ├─ [404.4 - 412.4]
      ├─ [412.4 - 420.4]
      ├─ [420.4 - 428.4]
      ├─ [428.4 - 436.4]
      ├─ [436.4 - 444.5]
      ├─ [444.5 - 452.5]
      ├─ [452.5 - 460.5]
      ├─ [460.5 - 468.5]
      ├─ [468.5 - 476.5]
      ├─ [476.5 - 484.5]
      ├─ [484.5 - 492.5]
      ├─ [492.5 - 500.5]
      ├─ [500.5 - 508.5]
      ├─ [508.5 - 516.5]
      ├─ [516.5 - 524.5]
      ├─ [524.5 - 532.5]
      ├─ [532.5 - 540.5]
      ├─ [540.5 - 548.5]
      ├─ [548.5 - 556.5]
      ├─ [556.5 - 564.5]
      ├─ [564.5 - 572.5]
      ├─ [572.5 - 580.5]
      ├─ [580.5 - 588.5]
      ├─ [588.5 - 596.5]
      ├─ [596.5 - 604.5]
      ├─ [604.5 - 612.5]
      ├─ [612.5 - 620.5]
      ├─ [620.5 - 628.5]
      ├─ [628.5 - 636.5]
      ├─ [636.5 - 644.5]
      ├─ [644.5 - 652.5]
      ├─ [652.5 - 660.6]
      ├─ [660.6 - 668.6]
      ├─ [668.6 - 676.6]
      ├─ [676.6 - 684.6]
      ├─ [684.6 - 692.6]
      ├─ [692.6 - 700.6]
      ├─ [700.6 - 708.6]
      ├─ [708.6 - 716.6]
      ├─ [716.6 - 724.6]
      ├─ [724.6 - 732.6]
      ├─ [732.6 - 740.6]
      ├─ [740.6 - 748.6]
      ├─ [748.6 - 756.6]
      ├─ [756.6 - 764.6]
      ├─ [764.6 - 772.6]
      ├─ [772.6 - 780.6]
      ├─ [780.6 - 788.6]
      ├─ [788.6 - 796.6]
      ├─ [796.6 - 804.6]
      ├─ [804.6 - 812.6]
      ├─ [812.6 - 820.6]
      ├─ [820.6 - 828.6]
      ├─ [828.6 - 836.6]
      ├─ [836.6 - 844.6]
      ├─ [844.6 - 852.6]
      ├─ [852.6 - 860.6]
      ├─ [860.6 - 868.6]
      ├─ [868.6 - 876.6]
      ├─ [876.6 - 884.7]
      ├─ [884.7 - 892.7]
      ├─ [892.7 - 900.7]
      ├─ [900.7 - 908.7]
      ├─ [908.7 - 916.7]
      ├─ [916.7 - 924.7]
      ├─ [924.7 - 932.7]
      ├─ [932.7 - 940.7]
      ├─ [940.7 - 948.7]
      ├─ [948.7 - 956.7]
      ├─ [956.7 - 964.7]
      ├─ [964.7 - 972.7]
      └─ [972.7 - 980.7]

Run: 20230809_AST1_EVO5_ZY_Hela_SCP_EvoCHIP_1Cell_40SPD_8Th12ms_13.raw
   ├─ Vendor: Thermo
   ├─ File: 20230809_AST1_EVO5_ZY_Hela_SCP_EvoCHIP_1Cell_40SPD_8Th12ms_13
   ├─ Path: "Z:\ZY\SingleCellProteomics\Raw\Astral_SCP\EvoCHIP\20230809_AST1_EVO5_ZY_Hela_SCP_EvoCHIP_1Cell_40SPD_8Th12ms_13.raw"
   ├─ Condition: C13
   ├─ Replicate: 1
   ├─ HTRMS Version: 18.0.230605.50606
   ├─ Protein Databases Used
   │  ├─ contaminants_for_Spectronaut
   │  │  ├─ Protein Entries: 246
   │  │  ├─ Original File: contaminants_for_Spectronaut.fasta
   │  │  ├─ Date Created: 14-August-2020 08:59:31 UTC+0
   │  │  ├─ Date Modified: 17-August-2023 02:26:36 UTC+0
   │  │  └─ Parsing Rule: WormPep FASTA
   │  └─ UP000005640_9606
   │     ├─ Protein Entries: 20,598
   │     ├─ Original File: UP000005640_9606.fasta
   │     ├─ Date Created: 14-August-2023 17:19:30 UTC+0
   │     ├─ Date Modified: 17-August-2023 02:26:36 UTC+0
   │     └─ Parsing Rule: UniProt FASTA
   └─ MS2 Method
      ├─ [380.4 - 388.4]
      ├─ [388.4 - 396.4]
      ├─ [396.4 - 404.4]
      ├─ [404.4 - 412.4]
      ├─ [412.4 - 420.4]
      ├─ [420.4 - 428.4]
      ├─ [428.4 - 436.4]
      ├─ [436.4 - 444.5]
      ├─ [444.5 - 452.5]
      ├─ [452.5 - 460.5]
      ├─ [460.5 - 468.5]
      ├─ [468.5 - 476.5]
      ├─ [476.5 - 484.5]
      ├─ [484.5 - 492.5]
      ├─ [492.5 - 500.5]
      ├─ [500.5 - 508.5]
      ├─ [508.5 - 516.5]
      ├─ [516.5 - 524.5]
      ├─ [524.5 - 532.5]
      ├─ [532.5 - 540.5]
      ├─ [540.5 - 548.5]
      ├─ [548.5 - 556.5]
      ├─ [556.5 - 564.5]
      ├─ [564.5 - 572.5]
      ├─ [572.5 - 580.5]
      ├─ [580.5 - 588.5]
      ├─ [588.5 - 596.5]
      ├─ [596.5 - 604.5]
      ├─ [604.5 - 612.5]
      ├─ [612.5 - 620.5]
      ├─ [620.5 - 628.5]
      ├─ [628.5 - 636.5]
      ├─ [636.5 - 644.5]
      ├─ [644.5 - 652.5]
      ├─ [652.5 - 660.6]
      ├─ [660.6 - 668.6]
      ├─ [668.6 - 676.6]
      ├─ [676.6 - 684.6]
      ├─ [684.6 - 692.6]
      ├─ [692.6 - 700.6]
      ├─ [700.6 - 708.6]
      ├─ [708.6 - 716.6]
      ├─ [716.6 - 724.6]
      ├─ [724.6 - 732.6]
      ├─ [732.6 - 740.6]
      ├─ [740.6 - 748.6]
      ├─ [748.6 - 756.6]
      ├─ [756.6 - 764.6]
      ├─ [764.6 - 772.6]
      ├─ [772.6 - 780.6]
      ├─ [780.6 - 788.6]
      ├─ [788.6 - 796.6]
      ├─ [796.6 - 804.6]
      ├─ [804.6 - 812.6]
      ├─ [812.6 - 820.6]
      ├─ [820.6 - 828.6]
      ├─ [828.6 - 836.6]
      ├─ [836.6 - 844.6]
      ├─ [844.6 - 852.6]
      ├─ [852.6 - 860.6]
      ├─ [860.6 - 868.6]
      ├─ [868.6 - 876.6]
      ├─ [876.6 - 884.7]
      ├─ [884.7 - 892.7]
      ├─ [892.7 - 900.7]
      ├─ [900.7 - 908.7]
      ├─ [908.7 - 916.7]
      ├─ [916.7 - 924.7]
      ├─ [924.7 - 932.7]
      ├─ [932.7 - 940.7]
      ├─ [940.7 - 948.7]
      ├─ [948.7 - 956.7]
      ├─ [956.7 - 964.7]
      ├─ [964.7 - 972.7]
      └─ [972.7 - 980.7]

Run: 20230809_AST1_EVO5_ZY_Hela_SCP_EvoCHIP_1Cell_40SPD_8Th12ms_14.raw
   ├─ Vendor: Thermo
   ├─ File: 20230809_AST1_EVO5_ZY_Hela_SCP_EvoCHIP_1Cell_40SPD_8Th12ms_14
   ├─ Path: "Z:\ZY\SingleCellProteomics\Raw\Astral_SCP\EvoCHIP\20230809_AST1_EVO5_ZY_Hela_SCP_EvoCHIP_1Cell_40SPD_8Th12ms_14.raw"
   ├─ Condition: C14
   ├─ Replicate: 1
   ├─ HTRMS Version: 18.0.230605.50606
   ├─ Protein Databases Used
   │  ├─ contaminants_for_Spectronaut
   │  │  ├─ Protein Entries: 246
   │  │  ├─ Original File: contaminants_for_Spectronaut.fasta
   │  │  ├─ Date Created: 14-August-2020 08:59:31 UTC+0
   │  │  ├─ Date Modified: 17-August-2023 02:26:36 UTC+0
   │  │  └─ Parsing Rule: WormPep FASTA
   │  └─ UP000005640_9606
   │     ├─ Protein Entries: 20,598
   │     ├─ Original File: UP000005640_9606.fasta
   │     ├─ Date Created: 14-August-2023 17:19:30 UTC+0
   │     ├─ Date Modified: 17-August-2023 02:26:36 UTC+0
   │     └─ Parsing Rule: UniProt FASTA
   └─ MS2 Method
      ├─ [380.4 - 388.4]
      ├─ [388.4 - 396.4]
      ├─ [396.4 - 404.4]
      ├─ [404.4 - 412.4]
      ├─ [412.4 - 420.4]
      ├─ [420.4 - 428.4]
      ├─ [428.4 - 436.4]
      ├─ [436.4 - 444.5]
      ├─ [444.5 - 452.5]
      ├─ [452.5 - 460.5]
      ├─ [460.5 - 468.5]
      ├─ [468.5 - 476.5]
      ├─ [476.5 - 484.5]
      ├─ [484.5 - 492.5]
      ├─ [492.5 - 500.5]
      ├─ [500.5 - 508.5]
      ├─ [508.5 - 516.5]
      ├─ [516.5 - 524.5]
      ├─ [524.5 - 532.5]
      ├─ [532.5 - 540.5]
      ├─ [540.5 - 548.5]
      ├─ [548.5 - 556.5]
      ├─ [556.5 - 564.5]
      ├─ [564.5 - 572.5]
      ├─ [572.5 - 580.5]
      ├─ [580.5 - 588.5]
      ├─ [588.5 - 596.5]
      ├─ [596.5 - 604.5]
      ├─ [604.5 - 612.5]
      ├─ [612.5 - 620.5]
      ├─ [620.5 - 628.5]
      ├─ [628.5 - 636.5]
      ├─ [636.5 - 644.5]
      ├─ [644.5 - 652.5]
      ├─ [652.5 - 660.6]
      ├─ [660.6 - 668.6]
      ├─ [668.6 - 676.6]
      ├─ [676.6 - 684.6]
      ├─ [684.6 - 692.6]
      ├─ [692.6 - 700.6]
      ├─ [700.6 - 708.6]
      ├─ [708.6 - 716.6]
      ├─ [716.6 - 724.6]
      ├─ [724.6 - 732.6]
      ├─ [732.6 - 740.6]
      ├─ [740.6 - 748.6]
      ├─ [748.6 - 756.6]
      ├─ [756.6 - 764.6]
      ├─ [764.6 - 772.6]
      ├─ [772.6 - 780.6]
      ├─ [780.6 - 788.6]
      ├─ [788.6 - 796.6]
      ├─ [796.6 - 804.6]
      ├─ [804.6 - 812.6]
      ├─ [812.6 - 820.6]
      ├─ [820.6 - 828.6]
      ├─ [828.6 - 836.6]
      ├─ [836.6 - 844.6]
      ├─ [844.6 - 852.6]
      ├─ [852.6 - 860.6]
      ├─ [860.6 - 868.6]
      ├─ [868.6 - 876.6]
      ├─ [876.6 - 884.7]
      ├─ [884.7 - 892.7]
      ├─ [892.7 - 900.7]
      ├─ [900.7 - 908.7]
      ├─ [908.7 - 916.7]
      ├─ [916.7 - 924.7]
      ├─ [924.7 - 932.7]
      ├─ [932.7 - 940.7]
      ├─ [940.7 - 948.7]
      ├─ [948.7 - 956.7]
      ├─ [956.7 - 964.7]
      ├─ [964.7 - 972.7]
      └─ [972.7 - 980.7]

Run: 20230809_AST1_EVO5_ZY_Hela_SCP_EvoCHIP_1Cell_40SPD_8Th12ms_15.raw
   ├─ Vendor: Thermo
   ├─ File: 20230809_AST1_EVO5_ZY_Hela_SCP_EvoCHIP_1Cell_40SPD_8Th12ms_15
   ├─ Path: "Z:\ZY\SingleCellProteomics\Raw\Astral_SCP\EvoCHIP\20230809_AST1_EVO5_ZY_Hela_SCP_EvoCHIP_1Cell_40SPD_8Th12ms_15.raw"
   ├─ Condition: C15
   ├─ Replicate: 1
   ├─ HTRMS Version: 18.0.230605.50606
   ├─ Protein Databases Used
   │  ├─ contaminants_for_Spectronaut
   │  │  ├─ Protein Entries: 246
   │  │  ├─ Original File: contaminants_for_Spectronaut.fasta
   │  │  ├─ Date Created: 14-August-2020 08:59:31 UTC+0
   │  │  ├─ Date Modified: 17-August-2023 02:26:36 UTC+0
   │  │  └─ Parsing Rule: WormPep FASTA
   │  └─ UP000005640_9606
   │     ├─ Protein Entries: 20,598
   │     ├─ Original File: UP000005640_9606.fasta
   │     ├─ Date Created: 14-August-2023 17:19:30 UTC+0
   │     ├─ Date Modified: 17-August-2023 02:26:36 UTC+0
   │     └─ Parsing Rule: UniProt FASTA
   └─ MS2 Method
      ├─ [380.4 - 388.4]
      ├─ [388.4 - 396.4]
      ├─ [396.4 - 404.4]
      ├─ [404.4 - 412.4]
      ├─ [412.4 - 420.4]
      ├─ [420.4 - 428.4]
      ├─ [428.4 - 436.4]
      ├─ [436.4 - 444.5]
      ├─ [444.5 - 452.5]
      ├─ [452.5 - 460.5]
      ├─ [460.5 - 468.5]
      ├─ [468.5 - 476.5]
      ├─ [476.5 - 484.5]
      ├─ [484.5 - 492.5]
      ├─ [492.5 - 500.5]
      ├─ [500.5 - 508.5]
      ├─ [508.5 - 516.5]
      ├─ [516.5 - 524.5]
      ├─ [524.5 - 532.5]
      ├─ [532.5 - 540.5]
      ├─ [540.5 - 548.5]
      ├─ [548.5 - 556.5]
      ├─ [556.5 - 564.5]
      ├─ [564.5 - 572.5]
      ├─ [572.5 - 580.5]
      ├─ [580.5 - 588.5]
      ├─ [588.5 - 596.5]
      ├─ [596.5 - 604.5]
      ├─ [604.5 - 612.5]
      ├─ [612.5 - 620.5]
      ├─ [620.5 - 628.5]
      ├─ [628.5 - 636.5]
      ├─ [636.5 - 644.5]
      ├─ [644.5 - 652.5]
      ├─ [652.5 - 660.6]
      ├─ [660.6 - 668.6]
      ├─ [668.6 - 676.6]
      ├─ [676.6 - 684.6]
      ├─ [684.6 - 692.6]
      ├─ [692.6 - 700.6]
      ├─ [700.6 - 708.6]
      ├─ [708.6 - 716.6]
      ├─ [716.6 - 724.6]
      ├─ [724.6 - 732.6]
      ├─ [732.6 - 740.6]
      ├─ [740.6 - 748.6]
      ├─ [748.6 - 756.6]
      ├─ [756.6 - 764.6]
      ├─ [764.6 - 772.6]
      ├─ [772.6 - 780.6]
      ├─ [780.6 - 788.6]
      ├─ [788.6 - 796.6]
      ├─ [796.6 - 804.6]
      ├─ [804.6 - 812.6]
      ├─ [812.6 - 820.6]
      ├─ [820.6 - 828.6]
      ├─ [828.6 - 836.6]
      ├─ [836.6 - 844.6]
      ├─ [844.6 - 852.6]
      ├─ [852.6 - 860.6]
      ├─ [860.6 - 868.6]
      ├─ [868.6 - 876.6]
      ├─ [876.6 - 884.7]
      ├─ [884.7 - 892.7]
      ├─ [892.7 - 900.7]
      ├─ [900.7 - 908.7]
      ├─ [908.7 - 916.7]
      ├─ [916.7 - 924.7]
      ├─ [924.7 - 932.7]
      ├─ [932.7 - 940.7]
      ├─ [940.7 - 948.7]
      ├─ [948.7 - 956.7]
      ├─ [956.7 - 964.7]
      ├─ [964.7 - 972.7]
      └─ [972.7 - 980.7]

Run: 20230809_AST1_EVO5_ZY_Hela_SCP_EvoCHIP_1Cell_40SPD_8Th12ms_16.raw
   ├─ Vendor: Thermo
   ├─ File: 20230809_AST1_EVO5_ZY_Hela_SCP_EvoCHIP_1Cell_40SPD_8Th12ms_16
   ├─ Path: "Z:\ZY\SingleCellProteomics\Raw\Astral_SCP\EvoCHIP\20230809_AST1_EVO5_ZY_Hela_SCP_EvoCHIP_1Cell_40SPD_8Th12ms_16.raw"
   ├─ Condition: C16
   ├─ Replicate: 1
   ├─ HTRMS Version: 18.0.230605.50606
   ├─ Protein Databases Used
   │  ├─ contaminants_for_Spectronaut
   │  │  ├─ Protein Entries: 246
   │  │  ├─ Original File: contaminants_for_Spectronaut.fasta
   │  │  ├─ Date Created: 14-August-2020 08:59:31 UTC+0
   │  │  ├─ Date Modified: 17-August-2023 02:26:36 UTC+0
   │  │  └─ Parsing Rule: WormPep FASTA
   │  └─ UP000005640_9606
   │     ├─ Protein Entries: 20,598
   │     ├─ Original File: UP000005640_9606.fasta
   │     ├─ Date Created: 14-August-2023 17:19:30 UTC+0
   │     ├─ Date Modified: 17-August-2023 02:26:36 UTC+0
   │     └─ Parsing Rule: UniProt FASTA
   └─ MS2 Method
      ├─ [380.4 - 388.4]
      ├─ [388.4 - 396.4]
      ├─ [396.4 - 404.4]
      ├─ [404.4 - 412.4]
      ├─ [412.4 - 420.4]
      ├─ [420.4 - 428.4]
      ├─ [428.4 - 436.4]
      ├─ [436.4 - 444.5]
      ├─ [444.5 - 452.5]
      ├─ [452.5 - 460.5]
      ├─ [460.5 - 468.5]
      ├─ [468.5 - 476.5]
      ├─ [476.5 - 484.5]
      ├─ [484.5 - 492.5]
      ├─ [492.5 - 500.5]
      ├─ [500.5 - 508.5]
      ├─ [508.5 - 516.5]
      ├─ [516.5 - 524.5]
      ├─ [524.5 - 532.5]
      ├─ [532.5 - 540.5]
      ├─ [540.5 - 548.5]
      ├─ [548.5 - 556.5]
      ├─ [556.5 - 564.5]
      ├─ [564.5 - 572.5]
      ├─ [572.5 - 580.5]
      ├─ [580.5 - 588.5]
      ├─ [588.5 - 596.5]
      ├─ [596.5 - 604.5]
      ├─ [604.5 - 612.5]
      ├─ [612.5 - 620.5]
      ├─ [620.5 - 628.5]
      ├─ [628.5 - 636.5]
      ├─ [636.5 - 644.5]
      ├─ [644.5 - 652.5]
      ├─ [652.5 - 660.6]
      ├─ [660.6 - 668.6]
      ├─ [668.6 - 676.6]
      ├─ [676.6 - 684.6]
      ├─ [684.6 - 692.6]
      ├─ [692.6 - 700.6]
      ├─ [700.6 - 708.6]
      ├─ [708.6 - 716.6]
      ├─ [716.6 - 724.6]
      ├─ [724.6 - 732.6]
      ├─ [732.6 - 740.6]
      ├─ [740.6 - 748.6]
      ├─ [748.6 - 756.6]
      ├─ [756.6 - 764.6]
      ├─ [764.6 - 772.6]
      ├─ [772.6 - 780.6]
      ├─ [780.6 - 788.6]
      ├─ [788.6 - 796.6]
      ├─ [796.6 - 804.6]
      ├─ [804.6 - 812.6]
      ├─ [812.6 - 820.6]
      ├─ [820.6 - 828.6]
      ├─ [828.6 - 836.6]
      ├─ [836.6 - 844.6]
      ├─ [844.6 - 852.6]
      ├─ [852.6 - 860.6]
      ├─ [860.6 - 868.6]
      ├─ [868.6 - 876.6]
      ├─ [876.6 - 884.7]
      ├─ [884.7 - 892.7]
      ├─ [892.7 - 900.7]
      ├─ [900.7 - 908.7]
      ├─ [908.7 - 916.7]
      ├─ [916.7 - 924.7]
      ├─ [924.7 - 932.7]
      ├─ [932.7 - 940.7]
      ├─ [940.7 - 948.7]
      ├─ [948.7 - 956.7]
      ├─ [956.7 - 964.7]
      ├─ [964.7 - 972.7]
      └─ [972.7 - 980.7]

Run: 20230809_AST1_EVO5_ZY_Hela_SCP_EvoCHIP_1Cell_40SPD_8Th12ms_17.raw
   ├─ Vendor: Thermo
   ├─ File: 20230809_AST1_EVO5_ZY_Hela_SCP_EvoCHIP_1Cell_40SPD_8Th12ms_17
   ├─ Path: "Z:\ZY\SingleCellProteomics\Raw\Astral_SCP\EvoCHIP\20230809_AST1_EVO5_ZY_Hela_SCP_EvoCHIP_1Cell_40SPD_8Th12ms_17.raw"
   ├─ Condition: C17
   ├─ Replicate: 1
   ├─ HTRMS Version: 18.0.230605.50606
   ├─ Protein Databases Used
   │  ├─ contaminants_for_Spectronaut
   │  │  ├─ Protein Entries: 246
   │  │  ├─ Original File: contaminants_for_Spectronaut.fasta
   │  │  ├─ Date Created: 14-August-2020 08:59:31 UTC+0
   │  │  ├─ Date Modified: 17-August-2023 02:26:36 UTC+0
   │  │  └─ Parsing Rule: WormPep FASTA
   │  └─ UP000005640_9606
   │     ├─ Protein Entries: 20,598
   │     ├─ Original File: UP000005640_9606.fasta
   │     ├─ Date Created: 14-August-2023 17:19:30 UTC+0
   │     ├─ Date Modified: 17-August-2023 02:26:36 UTC+0
   │     └─ Parsing Rule: UniProt FASTA
   └─ MS2 Method
      ├─ [380.4 - 388.4]
      ├─ [388.4 - 396.4]
      ├─ [396.4 - 404.4]
      ├─ [404.4 - 412.4]
      ├─ [412.4 - 420.4]
      ├─ [420.4 - 428.4]
      ├─ [428.4 - 436.4]
      ├─ [436.4 - 444.5]
      ├─ [444.5 - 452.5]
      ├─ [452.5 - 460.5]
      ├─ [460.5 - 468.5]
      ├─ [468.5 - 476.5]
      ├─ [476.5 - 484.5]
      ├─ [484.5 - 492.5]
      ├─ [492.5 - 500.5]
      ├─ [500.5 - 508.5]
      ├─ [508.5 - 516.5]
      ├─ [516.5 - 524.5]
      ├─ [524.5 - 532.5]
      ├─ [532.5 - 540.5]
      ├─ [540.5 - 548.5]
      ├─ [548.5 - 556.5]
      ├─ [556.5 - 564.5]
      ├─ [564.5 - 572.5]
      ├─ [572.5 - 580.5]
      ├─ [580.5 - 588.5]
      ├─ [588.5 - 596.5]
      ├─ [596.5 - 604.5]
      ├─ [604.5 - 612.5]
      ├─ [612.5 - 620.5]
      ├─ [620.5 - 628.5]
      ├─ [628.5 - 636.5]
      ├─ [636.5 - 644.5]
      ├─ [644.5 - 652.5]
      ├─ [652.5 - 660.6]
      ├─ [660.6 - 668.6]
      ├─ [668.6 - 676.6]
      ├─ [676.6 - 684.6]
      ├─ [684.6 - 692.6]
      ├─ [692.6 - 700.6]
      ├─ [700.6 - 708.6]
      ├─ [708.6 - 716.6]
      ├─ [716.6 - 724.6]
      ├─ [724.6 - 732.6]
      ├─ [732.6 - 740.6]
      ├─ [740.6 - 748.6]
      ├─ [748.6 - 756.6]
      ├─ [756.6 - 764.6]
      ├─ [764.6 - 772.6]
      ├─ [772.6 - 780.6]
      ├─ [780.6 - 788.6]
      ├─ [788.6 - 796.6]
      ├─ [796.6 - 804.6]
      ├─ [804.6 - 812.6]
      ├─ [812.6 - 820.6]
      ├─ [820.6 - 828.6]
      ├─ [828.6 - 836.6]
      ├─ [836.6 - 844.6]
      ├─ [844.6 - 852.6]
      ├─ [852.6 - 860.6]
      ├─ [860.6 - 868.6]
      ├─ [868.6 - 876.6]
      ├─ [876.6 - 884.7]
      ├─ [884.7 - 892.7]
      ├─ [892.7 - 900.7]
      ├─ [900.7 - 908.7]
      ├─ [908.7 - 916.7]
      ├─ [916.7 - 924.7]
      ├─ [924.7 - 932.7]
      ├─ [932.7 - 940.7]
      ├─ [940.7 - 948.7]
      ├─ [948.7 - 956.7]
      ├─ [956.7 - 964.7]
      ├─ [964.7 - 972.7]
      └─ [972.7 - 980.7]

Run: 20230809_AST1_EVO5_ZY_Hela_SCP_EvoCHIP_1Cell_40SPD_8Th12ms_18.raw
   ├─ Vendor: Thermo
   ├─ File: 20230809_AST1_EVO5_ZY_Hela_SCP_EvoCHIP_1Cell_40SPD_8Th12ms_18
   ├─ Path: "Z:\ZY\SingleCellProteomics\Raw\Astral_SCP\EvoCHIP\20230809_AST1_EVO5_ZY_Hela_SCP_EvoCHIP_1Cell_40SPD_8Th12ms_18.raw"
   ├─ Condition: C18
   ├─ Replicate: 1
   ├─ HTRMS Version: 18.0.230605.50606
   ├─ Protein Databases Used
   │  ├─ contaminants_for_Spectronaut
   │  │  ├─ Protein Entries: 246
   │  │  ├─ Original File: contaminants_for_Spectronaut.fasta
   │  │  ├─ Date Created: 14-August-2020 08:59:31 UTC+0
   │  │  ├─ Date Modified: 17-August-2023 02:26:36 UTC+0
   │  │  └─ Parsing Rule: WormPep FASTA
   │  └─ UP000005640_9606
   │     ├─ Protein Entries: 20,598
   │     ├─ Original File: UP000005640_9606.fasta
   │     ├─ Date Created: 14-August-2023 17:19:30 UTC+0
   │     ├─ Date Modified: 17-August-2023 02:26:36 UTC+0
   │     └─ Parsing Rule: UniProt FASTA
   └─ MS2 Method
      ├─ [380.4 - 388.4]
      ├─ [388.4 - 396.4]
      ├─ [396.4 - 404.4]
      ├─ [404.4 - 412.4]
      ├─ [412.4 - 420.4]
      ├─ [420.4 - 428.4]
      ├─ [428.4 - 436.4]
      ├─ [436.4 - 444.5]
      ├─ [444.5 - 452.5]
      ├─ [452.5 - 460.5]
      ├─ [460.5 - 468.5]
      ├─ [468.5 - 476.5]
      ├─ [476.5 - 484.5]
      ├─ [484.5 - 492.5]
      ├─ [492.5 - 500.5]
      ├─ [500.5 - 508.5]
      ├─ [508.5 - 516.5]
      ├─ [516.5 - 524.5]
      ├─ [524.5 - 532.5]
      ├─ [532.5 - 540.5]
      ├─ [540.5 - 548.5]
      ├─ [548.5 - 556.5]
      ├─ [556.5 - 564.5]
      ├─ [564.5 - 572.5]
      ├─ [572.5 - 580.5]
      ├─ [580.5 - 588.5]
      ├─ [588.5 - 596.5]
      ├─ [596.5 - 604.5]
      ├─ [604.5 - 612.5]
      ├─ [612.5 - 620.5]
      ├─ [620.5 - 628.5]
      ├─ [628.5 - 636.5]
      ├─ [636.5 - 644.5]
      ├─ [644.5 - 652.5]
      ├─ [652.5 - 660.6]
      ├─ [660.6 - 668.6]
      ├─ [668.6 - 676.6]
      ├─ [676.6 - 684.6]
      ├─ [684.6 - 692.6]
      ├─ [692.6 - 700.6]
      ├─ [700.6 - 708.6]
      ├─ [708.6 - 716.6]
      ├─ [716.6 - 724.6]
      ├─ [724.6 - 732.6]
      ├─ [732.6 - 740.6]
      ├─ [740.6 - 748.6]
      ├─ [748.6 - 756.6]
      ├─ [756.6 - 764.6]
      ├─ [764.6 - 772.6]
      ├─ [772.6 - 780.6]
      ├─ [780.6 - 788.6]
      ├─ [788.6 - 796.6]
      ├─ [796.6 - 804.6]
      ├─ [804.6 - 812.6]
      ├─ [812.6 - 820.6]
      ├─ [820.6 - 828.6]
      ├─ [828.6 - 836.6]
      ├─ [836.6 - 844.6]
      ├─ [844.6 - 852.6]
      ├─ [852.6 - 860.6]
      ├─ [860.6 - 868.6]
      ├─ [868.6 - 876.6]
      ├─ [876.6 - 884.7]
      ├─ [884.7 - 892.7]
      ├─ [892.7 - 900.7]
      ├─ [900.7 - 908.7]
      ├─ [908.7 - 916.7]
      ├─ [916.7 - 924.7]
      ├─ [924.7 - 932.7]
      ├─ [932.7 - 940.7]
      ├─ [940.7 - 948.7]
      ├─ [948.7 - 956.7]
      ├─ [956.7 - 964.7]
      ├─ [964.7 - 972.7]
      └─ [972.7 - 980.7]

[END-SETUP]

[BEGIN-LOG]
INFO:    [16/08/2023 22.24.54] -> Initializing Pipeline...
INFO:    [16/08/2023 22.24.54] -> Preprocessing Run #1 of 18...
INFO:    [16/08/2023 22.24.54] -> Searching DIA with Pulsar...
INFO:    [16/08/2023 22.24.57] -> Initialize Pipeline...
INFO:    [16/08/2023 22.24.57] -> Initialize Pipeline
INFO:    [16/08/2023 22.25.12] -> Initialize Pipeline...
INFO:    [16/08/2023 22.25.12] -> Creating Experiment Environment
INFO:    [16/08/2023 22.25.12] -> SuperRun 1/18: Initializing (20230809_AST1_EVO5_ZY_Hela_SCP_EvoCHIP_1Cell_40SPD_8Th12ms_01.raw)
INFO:    [16/08/2023 22.25.12] -> Run 1/18: Organizing Data from Run
INFO:    [16/08/2023 22.25.12] -> Run 1/18: Creating Calibration Search Space...
INFO:    [16/08/2023 22.25.13] -> Run 1/18: Creating Search Space...
INFO:    [16/08/2023 22.25.13] -> Size of search space [MB]: 0
INFO:    [16/08/2023 22.25.13] -> Number of IMPGs in search space: 0
INFO:    [16/08/2023 22.25.13] -> Run 1/18: MS2 Index Generation
INFO:    [16/08/2023 22.25.15] -> MS2 Index Generation Time: 1.63s
INFO:    [16/08/2023 22.25.15] -> Run 1/18: Method-Specific Pre-Processing...
INFO:    [16/08/2023 22.25.16] -> Initializing...
INFO:    [16/08/2023 22.26.10] -> Finalizing HTRMS File...
INFO:    [16/08/2023 22.28.25] -> Processed in 3.2m
INFO:    [16/08/2023 22.28.28] -> Done
INFO:    [16/08/2023 22.28.28] -> Run 1/18: Process Raw File...
INFO:    [16/08/2023 22.29.15] -> Run 1/18: Preparing Partitions...
INFO:    [16/08/2023 22.29.15] -> Part 1/1 - Run 1/18: Preparing Calibration Searches...
INFO:    [16/08/2023 22.29.17] -> Part 1/1 - Run 1/18: First Pass Calibration Search...
INFO:    [16/08/2023 22.29.24] -> Part 1/1 - Run 1/18: Calibration Search...
INFO:    [16/08/2023 22.30.02] -> The number of PSMs identified during calibration with FDR <= 0.01 is 5901 [38.5s]
INFO:    [16/08/2023 22.30.38] -> Part 1/1 - Run 1/18: Preparing Main Search...
INFO:    [16/08/2023 22.30.40] -> Part 1/1 - Run 1/18: Main Search...
INFO:    [16/08/2023 22.34.43] -> Extracting 132844 MS1 XICs
INFO:    [16/08/2023 22.35.35] -> Run 1/18: Cleaning Up Run..
INFO:    [16/08/2023 22.35.35] -> SuperRun 2/18: Initializing (20230809_AST1_EVO5_ZY_Hela_SCP_EvoCHIP_1Cell_40SPD_8Th12ms_02.raw)
INFO:    [16/08/2023 22.35.35] -> Run 2/18: Organizing Data from Run
INFO:    [16/08/2023 22.35.35] -> Run 2/18: Creating Calibration Search Space...
INFO:    [16/08/2023 22.35.35] -> Run 2/18: Creating Search Space...
INFO:    [16/08/2023 22.35.35] -> Size of search space [MB]: 0
INFO:    [16/08/2023 22.35.35] -> Number of IMPGs in search space: 0
INFO:    [16/08/2023 22.35.35] -> Run 2/18: MS2 Index Generation
INFO:    [16/08/2023 22.35.37] -> MS2 Index Generation Time: 1.69s
INFO:    [16/08/2023 22.35.37] -> Run 2/18: Method-Specific Pre-Processing...
INFO:    [16/08/2023 22.35.38] -> Initializing...
INFO:    [16/08/2023 22.36.35] -> Finalizing HTRMS File...
INFO:    [16/08/2023 22.38.51] -> Processed in 3.2m
INFO:    [16/08/2023 22.38.54] -> Done
INFO:    [16/08/2023 22.38.54] -> Run 2/18: Process Raw File...
INFO:    [16/08/2023 22.39.39] -> Run 2/18: Preparing Partitions...
INFO:    [16/08/2023 22.39.39] -> Part 1/1 - Run 2/18: Preparing Calibration Searches...
INFO:    [16/08/2023 22.39.41] -> Part 1/1 - Run 2/18: First Pass Calibration Search...
INFO:    [16/08/2023 22.39.49] -> Part 1/1 - Run 2/18: Calibration Search...
INFO:    [16/08/2023 22.40.11] -> The number of PSMs identified during calibration with FDR <= 0.01 is 5760 [22.7s]
INFO:    [16/08/2023 22.40.14] -> Part 1/1 - Run 2/18: Preparing Main Search...
INFO:    [16/08/2023 22.40.16] -> Part 1/1 - Run 2/18: Main Search...
INFO:    [16/08/2023 22.46.01] -> Extracting 179442 MS1 XICs
INFO:    [16/08/2023 22.47.06] -> Run 2/18: Cleaning Up Run..
INFO:    [16/08/2023 22.47.06] -> SuperRun 3/18: Initializing (20230809_AST1_EVO5_ZY_Hela_SCP_EvoCHIP_1Cell_40SPD_8Th12ms_03.raw)
INFO:    [16/08/2023 22.47.06] -> Run 3/18: Organizing Data from Run
INFO:    [16/08/2023 22.47.06] -> Run 3/18: Creating Calibration Search Space...
INFO:    [16/08/2023 22.47.06] -> Run 3/18: Creating Search Space...
INFO:    [16/08/2023 22.47.06] -> Size of search space [MB]: 0
INFO:    [16/08/2023 22.47.06] -> Number of IMPGs in search space: 0
INFO:    [16/08/2023 22.47.06] -> Run 3/18: MS2 Index Generation
INFO:    [16/08/2023 22.47.08] -> MS2 Index Generation Time: 1.73s
INFO:    [16/08/2023 22.47.08] -> Run 3/18: Method-Specific Pre-Processing...
INFO:    [16/08/2023 22.47.09] -> Initializing...
INFO:    [16/08/2023 22.48.03] -> Finalizing HTRMS File...
INFO:    [16/08/2023 22.50.20] -> Processed in 3.2m
INFO:    [16/08/2023 22.50.23] -> Done
INFO:    [16/08/2023 22.50.23] -> Run 3/18: Process Raw File...
INFO:    [16/08/2023 22.51.03] -> Run 3/18: Preparing Partitions...
INFO:    [16/08/2023 22.51.03] -> Part 1/1 - Run 3/18: Preparing Calibration Searches...
INFO:    [16/08/2023 22.51.05] -> Part 1/1 - Run 3/18: First Pass Calibration Search...
INFO:    [16/08/2023 22.51.11] -> Part 1/1 - Run 3/18: Calibration Search...
INFO:    [16/08/2023 22.51.34] -> The number of PSMs identified during calibration with FDR <= 0.01 is 5850 [23.8s]
INFO:    [16/08/2023 22.52.10] -> Part 1/1 - Run 3/18: Preparing Main Search...
INFO:    [16/08/2023 22.52.12] -> Part 1/1 - Run 3/18: Main Search...
INFO:    [16/08/2023 22.55.19] -> Extracting 107021 MS1 XICs
INFO:    [16/08/2023 22.56.02] -> Run 3/18: Cleaning Up Run..
INFO:    [16/08/2023 22.56.02] -> SuperRun 4/18: Initializing (20230809_AST1_EVO5_ZY_Hela_SCP_EvoCHIP_1Cell_40SPD_8Th12ms_04.raw)
INFO:    [16/08/2023 22.56.02] -> Run 4/18: Organizing Data from Run
INFO:    [16/08/2023 22.56.02] -> Run 4/18: Creating Calibration Search Space...
INFO:    [16/08/2023 22.56.02] -> Run 4/18: Creating Search Space...
INFO:    [16/08/2023 22.56.02] -> Size of search space [MB]: 0
INFO:    [16/08/2023 22.56.02] -> Number of IMPGs in search space: 0
INFO:    [16/08/2023 22.56.02] -> Run 4/18: MS2 Index Generation
INFO:    [16/08/2023 22.56.04] -> MS2 Index Generation Time: 1.67s
INFO:    [16/08/2023 22.56.04] -> Run 4/18: Method-Specific Pre-Processing...
INFO:    [16/08/2023 22.56.05] -> Initializing...
INFO:    [16/08/2023 22.56.57] -> Finalizing HTRMS File...
INFO:    [16/08/2023 22.59.05] -> Processed in 3m
INFO:    [16/08/2023 22.59.08] -> Done
INFO:    [16/08/2023 22.59.08] -> Run 4/18: Process Raw File...
INFO:    [16/08/2023 22.59.47] -> Run 4/18: Preparing Partitions...
INFO:    [16/08/2023 22.59.47] -> Part 1/1 - Run 4/18: Preparing Calibration Searches...
INFO:    [16/08/2023 22.59.49] -> Part 1/1 - Run 4/18: First Pass Calibration Search...
INFO:    [16/08/2023 22.59.55] -> Part 1/1 - Run 4/18: Calibration Search...
INFO:    [16/08/2023 23.00.06] -> The number of PSMs identified during calibration with FDR <= 0.01 is 3006 [11.5s]
INFO:    [16/08/2023 23.00.09] -> Part 1/1 - Run 4/18: Preparing Main Search...
INFO:    [16/08/2023 23.00.11] -> Part 1/1 - Run 4/18: Main Search...
INFO:    [16/08/2023 23.03.31] -> Extracting 166242 MS1 XICs
INFO:    [16/08/2023 23.04.33] -> Run 4/18: Cleaning Up Run..
INFO:    [16/08/2023 23.04.33] -> SuperRun 5/18: Initializing (20230809_AST1_EVO5_ZY_Hela_SCP_EvoCHIP_1Cell_40SPD_8Th12ms_05.raw)
INFO:    [16/08/2023 23.04.33] -> Run 5/18: Organizing Data from Run
INFO:    [16/08/2023 23.04.33] -> Run 5/18: Creating Calibration Search Space...
INFO:    [16/08/2023 23.04.33] -> Run 5/18: Creating Search Space...
INFO:    [16/08/2023 23.04.33] -> Size of search space [MB]: 0
INFO:    [16/08/2023 23.04.33] -> Number of IMPGs in search space: 0
INFO:    [16/08/2023 23.04.33] -> Run 5/18: MS2 Index Generation
INFO:    [16/08/2023 23.04.35] -> MS2 Index Generation Time: 1.62s
INFO:    [16/08/2023 23.04.35] -> Run 5/18: Method-Specific Pre-Processing...
INFO:    [16/08/2023 23.04.36] -> Initializing...
INFO:    [16/08/2023 23.05.31] -> Finalizing HTRMS File...
INFO:    [16/08/2023 23.07.48] -> Processed in 3.2m
INFO:    [16/08/2023 23.07.51] -> Done
INFO:    [16/08/2023 23.07.51] -> Run 5/18: Process Raw File...
INFO:    [16/08/2023 23.08.30] -> Run 5/18: Preparing Partitions...
INFO:    [16/08/2023 23.08.30] -> Part 1/1 - Run 5/18: Preparing Calibration Searches...
INFO:    [16/08/2023 23.08.32] -> Part 1/1 - Run 5/18: First Pass Calibration Search...
INFO:    [16/08/2023 23.08.39] -> Part 1/1 - Run 5/18: Calibration Search...
INFO:    [16/08/2023 23.08.50] -> The number of PSMs identified during calibration with FDR <= 0.01 is 4338 [11s]
INFO:    [16/08/2023 23.08.53] -> Part 1/1 - Run 5/18: Preparing Main Search...
INFO:    [16/08/2023 23.08.55] -> Part 1/1 - Run 5/18: Main Search...
INFO:    [16/08/2023 23.12.56] -> Extracting 227093 MS1 XICs
INFO:    [16/08/2023 23.14.26] -> Run 5/18: Cleaning Up Run..
INFO:    [16/08/2023 23.14.26] -> SuperRun 6/18: Initializing (20230809_AST1_EVO5_ZY_Hela_SCP_EvoCHIP_1Cell_40SPD_8Th12ms_06.raw)
INFO:    [16/08/2023 23.14.26] -> Run 6/18: Organizing Data from Run
INFO:    [16/08/2023 23.14.26] -> Run 6/18: Creating Calibration Search Space...
INFO:    [16/08/2023 23.14.26] -> Run 6/18: Creating Search Space...
INFO:    [16/08/2023 23.14.26] -> Size of search space [MB]: 0
INFO:    [16/08/2023 23.14.26] -> Number of IMPGs in search space: 0
INFO:    [16/08/2023 23.14.26] -> Run 6/18: MS2 Index Generation
INFO:    [16/08/2023 23.14.28] -> MS2 Index Generation Time: 1.71s
INFO:    [16/08/2023 23.14.28] -> Run 6/18: Method-Specific Pre-Processing...
INFO:    [16/08/2023 23.14.29] -> Initializing...
INFO:    [16/08/2023 23.15.28] -> Finalizing HTRMS File...
INFO:    [16/08/2023 23.17.53] -> Processed in 3.4m
INFO:    [16/08/2023 23.17.55] -> Done
INFO:    [16/08/2023 23.17.55] -> Run 6/18: Process Raw File...
INFO:    [16/08/2023 23.18.45] -> Run 6/18: Preparing Partitions...
INFO:    [16/08/2023 23.18.45] -> Part 1/1 - Run 6/18: Preparing Calibration Searches...
INFO:    [16/08/2023 23.18.47] -> Part 1/1 - Run 6/18: First Pass Calibration Search...
INFO:    [16/08/2023 23.18.55] -> Part 1/1 - Run 6/18: Calibration Search...
INFO:    [16/08/2023 23.19.24] -> The number of PSMs identified during calibration with FDR <= 0.01 is 7465 [28.8s]
INFO:    [16/08/2023 23.19.27] -> Part 1/1 - Run 6/18: Preparing Main Search...
INFO:    [16/08/2023 23.19.29] -> Part 1/1 - Run 6/18: Main Search...
INFO:    [16/08/2023 23.24.46] -> Extracting 143483 MS1 XICs
INFO:    [16/08/2023 23.25.40] -> Run 6/18: Cleaning Up Run..
INFO:    [16/08/2023 23.25.40] -> SuperRun 7/18: Initializing (20230809_AST1_EVO5_ZY_Hela_SCP_EvoCHIP_1Cell_40SPD_8Th12ms_07.raw)
INFO:    [16/08/2023 23.25.40] -> Run 7/18: Organizing Data from Run
INFO:    [16/08/2023 23.25.40] -> Run 7/18: Creating Calibration Search Space...
INFO:    [16/08/2023 23.25.40] -> Run 7/18: Creating Search Space...
INFO:    [16/08/2023 23.25.40] -> Size of search space [MB]: 0
INFO:    [16/08/2023 23.25.40] -> Number of IMPGs in search space: 0
INFO:    [16/08/2023 23.25.40] -> Run 7/18: MS2 Index Generation
INFO:    [16/08/2023 23.25.42] -> MS2 Index Generation Time: 1.6s
INFO:    [16/08/2023 23.25.42] -> Run 7/18: Method-Specific Pre-Processing...
INFO:    [16/08/2023 23.25.43] -> Initializing...
INFO:    [16/08/2023 23.26.39] -> Finalizing HTRMS File...
INFO:    [16/08/2023 23.29.06] -> Processed in 3.4m
INFO:    [16/08/2023 23.29.09] -> Done
INFO:    [16/08/2023 23.29.09] -> Run 7/18: Process Raw File...
INFO:    [16/08/2023 23.29.59] -> Run 7/18: Preparing Partitions...
INFO:    [16/08/2023 23.29.59] -> Part 1/1 - Run 7/18: Preparing Calibration Searches...
INFO:    [16/08/2023 23.30.01] -> Part 1/1 - Run 7/18: First Pass Calibration Search...
INFO:    [16/08/2023 23.30.09] -> Part 1/1 - Run 7/18: Calibration Search...
INFO:    [16/08/2023 23.30.33] -> The number of PSMs identified during calibration with FDR <= 0.01 is 7133 [24.1s]
INFO:    [16/08/2023 23.30.35] -> Part 1/1 - Run 7/18: Preparing Main Search...
INFO:    [16/08/2023 23.30.37] -> Part 1/1 - Run 7/18: Main Search...
INFO:    [16/08/2023 23.36.30] -> Extracting 206117 MS1 XICs
INFO:    [16/08/2023 23.37.46] -> Run 7/18: Cleaning Up Run..
INFO:    [16/08/2023 23.37.46] -> SuperRun 8/18: Initializing (20230809_AST1_EVO5_ZY_Hela_SCP_EvoCHIP_1Cell_40SPD_8Th12ms_08.raw)
INFO:    [16/08/2023 23.37.46] -> Run 8/18: Organizing Data from Run
INFO:    [16/08/2023 23.37.46] -> Run 8/18: Creating Calibration Search Space...
INFO:    [16/08/2023 23.37.46] -> Run 8/18: Creating Search Space...
INFO:    [16/08/2023 23.37.46] -> Size of search space [MB]: 0
INFO:    [16/08/2023 23.37.46] -> Number of IMPGs in search space: 0
INFO:    [16/08/2023 23.37.46] -> Run 8/18: MS2 Index Generation
INFO:    [16/08/2023 23.37.48] -> MS2 Index Generation Time: 1.65s
INFO:    [16/08/2023 23.37.48] -> Run 8/18: Method-Specific Pre-Processing...
INFO:    [16/08/2023 23.37.49] -> Initializing...
INFO:    [16/08/2023 23.38.45] -> Finalizing HTRMS File...
INFO:    [16/08/2023 23.41.07] -> Processed in 3.3m
INFO:    [16/08/2023 23.41.10] -> Done
INFO:    [16/08/2023 23.41.10] -> Run 8/18: Process Raw File...
INFO:    [16/08/2023 23.41.53] -> Run 8/18: Preparing Partitions...
INFO:    [16/08/2023 23.41.53] -> Part 1/1 - Run 8/18: Preparing Calibration Searches...
INFO:    [16/08/2023 23.41.55] -> Part 1/1 - Run 8/18: First Pass Calibration Search...
INFO:    [16/08/2023 23.42.02] -> Part 1/1 - Run 8/18: Calibration Search...
INFO:    [16/08/2023 23.42.15] -> The number of PSMs identified during calibration with FDR <= 0.01 is 4396 [13.3s]
INFO:    [16/08/2023 23.42.18] -> Part 1/1 - Run 8/18: Preparing Main Search...
INFO:    [16/08/2023 23.42.20] -> Part 1/1 - Run 8/18: Main Search...
INFO:    [16/08/2023 23.48.00] -> Extracting 270717 MS1 XICs
INFO:    [16/08/2023 23.49.40] -> Run 8/18: Cleaning Up Run..
INFO:    [16/08/2023 23.49.40] -> SuperRun 9/18: Initializing (20230809_AST1_EVO5_ZY_Hela_SCP_EvoCHIP_1Cell_40SPD_8Th12ms_09.raw)
INFO:    [16/08/2023 23.49.40] -> Run 9/18: Organizing Data from Run
INFO:    [16/08/2023 23.49.40] -> Run 9/18: Creating Calibration Search Space...
INFO:    [16/08/2023 23.49.40] -> Run 9/18: Creating Search Space...
INFO:    [16/08/2023 23.49.40] -> Size of search space [MB]: 0
INFO:    [16/08/2023 23.49.40] -> Number of IMPGs in search space: 0
INFO:    [16/08/2023 23.49.40] -> Run 9/18: MS2 Index Generation
INFO:    [16/08/2023 23.49.42] -> MS2 Index Generation Time: 1.94s
INFO:    [16/08/2023 23.49.42] -> Run 9/18: Method-Specific Pre-Processing...
INFO:    [16/08/2023 23.49.43] -> Initializing...
INFO:    [16/08/2023 23.50.35] -> Finalizing HTRMS File...
INFO:    [16/08/2023 23.52.44] -> Processed in 3m
INFO:    [16/08/2023 23.52.46] -> Done
INFO:    [16/08/2023 23.52.46] -> Run 9/18: Process Raw File...
INFO:    [16/08/2023 23.53.27] -> Run 9/18: Preparing Partitions...
INFO:    [16/08/2023 23.53.27] -> Part 1/1 - Run 9/18: Preparing Calibration Searches...
INFO:    [16/08/2023 23.53.29] -> Part 1/1 - Run 9/18: First Pass Calibration Search...
INFO:    [16/08/2023 23.53.36] -> Part 1/1 - Run 9/18: Calibration Search...
INFO:    [16/08/2023 23.53.46] -> The number of PSMs identified during calibration with FDR <= 0.01 is 3719 [10.3s]
INFO:    [16/08/2023 23.53.48] -> Part 1/1 - Run 9/18: Preparing Main Search...
INFO:    [16/08/2023 23.53.50] -> Part 1/1 - Run 9/18: Main Search...
INFO:    [16/08/2023 23.58.12] -> Extracting 198683 MS1 XICs
INFO:    [16/08/2023 23.59.33] -> Run 9/18: Cleaning Up Run..
INFO:    [16/08/2023 23.59.33] -> SuperRun 10/18: Initializing (20230809_AST1_EVO5_ZY_Hela_SCP_EvoCHIP_1Cell_40SPD_8Th12ms_10.raw)
INFO:    [16/08/2023 23.59.33] -> Run 10/18: Organizing Data from Run
INFO:    [16/08/2023 23.59.33] -> Run 10/18: Creating Calibration Search Space...
INFO:    [16/08/2023 23.59.34] -> Run 10/18: Creating Search Space...
INFO:    [16/08/2023 23.59.34] -> Size of search space [MB]: 0
INFO:    [16/08/2023 23.59.34] -> Number of IMPGs in search space: 0
INFO:    [16/08/2023 23.59.34] -> Run 10/18: MS2 Index Generation
INFO:    [16/08/2023 23.59.35] -> MS2 Index Generation Time: 1.77s
INFO:    [16/08/2023 23.59.35] -> Run 10/18: Method-Specific Pre-Processing...
INFO:    [16/08/2023 23.59.36] -> Initializing...
INFO:    [17/08/2023 00.00.32] -> Finalizing HTRMS File...
INFO:    [17/08/2023 00.02.41] -> Processed in 3.1m
INFO:    [17/08/2023 00.02.43] -> Done
INFO:    [17/08/2023 00.02.43] -> Run 10/18: Process Raw File...
INFO:    [17/08/2023 00.03.21] -> Run 10/18: Preparing Partitions...
INFO:    [17/08/2023 00.03.21] -> Part 1/1 - Run 10/18: Preparing Calibration Searches...
INFO:    [17/08/2023 00.03.23] -> Part 1/1 - Run 10/18: First Pass Calibration Search...
INFO:    [17/08/2023 00.03.28] -> Part 1/1 - Run 10/18: Calibration Search...
INFO:    [17/08/2023 00.03.49] -> The number of PSMs identified during calibration with FDR <= 0.01 is 2255 [21.3s]
INFO:    [17/08/2023 00.03.52] -> Part 1/1 - Run 10/18: Preparing Main Search...
INFO:    [17/08/2023 00.03.54] -> Part 1/1 - Run 10/18: Main Search...
INFO:    [17/08/2023 00.05.59] -> Extracting 105941 MS1 XICs
INFO:    [17/08/2023 00.06.39] -> Run 10/18: Cleaning Up Run..
INFO:    [17/08/2023 00.06.39] -> SuperRun 11/18: Initializing (20230809_AST1_EVO5_ZY_Hela_SCP_EvoCHIP_1Cell_40SPD_8Th12ms_11.raw)
INFO:    [17/08/2023 00.06.39] -> Run 11/18: Organizing Data from Run
INFO:    [17/08/2023 00.06.39] -> Run 11/18: Creating Calibration Search Space...
INFO:    [17/08/2023 00.06.39] -> Run 11/18: Creating Search Space...
INFO:    [17/08/2023 00.06.39] -> Size of search space [MB]: 0
INFO:    [17/08/2023 00.06.39] -> Number of IMPGs in search space: 0
INFO:    [17/08/2023 00.06.39] -> Run 11/18: MS2 Index Generation
INFO:    [17/08/2023 00.06.40] -> MS2 Index Generation Time: 1.65s
INFO:    [17/08/2023 00.06.40] -> Run 11/18: Method-Specific Pre-Processing...
INFO:    [17/08/2023 00.06.41] -> Initializing...
INFO:    [17/08/2023 00.07.32] -> Finalizing HTRMS File...
INFO:    [17/08/2023 00.09.47] -> Processed in 3.1m
INFO:    [17/08/2023 00.09.50] -> Done
INFO:    [17/08/2023 00.09.51] -> Run 11/18: Process Raw File...
INFO:    [17/08/2023 00.10.31] -> Run 11/18: Preparing Partitions...
INFO:    [17/08/2023 00.10.31] -> Part 1/1 - Run 11/18: Preparing Calibration Searches...
INFO:    [17/08/2023 00.10.32] -> Part 1/1 - Run 11/18: First Pass Calibration Search...
INFO:    [17/08/2023 00.10.39] -> Part 1/1 - Run 11/18: Calibration Search...
INFO:    [17/08/2023 00.11.05] -> The number of PSMs identified during calibration with FDR <= 0.01 is 5047 [26.2s]
INFO:    [17/08/2023 00.11.41] -> Part 1/1 - Run 11/18: Preparing Main Search...
INFO:    [17/08/2023 00.11.43] -> Part 1/1 - Run 11/18: Main Search...
INFO:    [17/08/2023 00.14.44] -> Extracting 107445 MS1 XICs
INFO:    [17/08/2023 00.15.25] -> Run 11/18: Cleaning Up Run..
INFO:    [17/08/2023 00.15.25] -> SuperRun 12/18: Initializing (20230809_AST1_EVO5_ZY_Hela_SCP_EvoCHIP_1Cell_40SPD_8Th12ms_12.raw)
INFO:    [17/08/2023 00.15.25] -> Run 12/18: Organizing Data from Run
INFO:    [17/08/2023 00.15.25] -> Run 12/18: Creating Calibration Search Space...
INFO:    [17/08/2023 00.15.25] -> Run 12/18: Creating Search Space...
INFO:    [17/08/2023 00.15.25] -> Size of search space [MB]: 0
INFO:    [17/08/2023 00.15.25] -> Number of IMPGs in search space: 0
INFO:    [17/08/2023 00.15.25] -> Run 12/18: MS2 Index Generation
INFO:    [17/08/2023 00.15.27] -> MS2 Index Generation Time: 1.7s
INFO:    [17/08/2023 00.15.27] -> Run 12/18: Method-Specific Pre-Processing...
INFO:    [17/08/2023 00.15.28] -> Initializing...
INFO:    [17/08/2023 00.16.21] -> Finalizing HTRMS File...
INFO:    [17/08/2023 00.18.27] -> Processed in 3m
INFO:    [17/08/2023 00.18.30] -> Done
INFO:    [17/08/2023 00.18.30] -> Run 12/18: Process Raw File...
INFO:    [17/08/2023 00.19.13] -> Run 12/18: Preparing Partitions...
INFO:    [17/08/2023 00.19.13] -> Part 1/1 - Run 12/18: Preparing Calibration Searches...
INFO:    [17/08/2023 00.19.15] -> Part 1/1 - Run 12/18: First Pass Calibration Search...
INFO:    [17/08/2023 00.19.22] -> Part 1/1 - Run 12/18: Calibration Search...
INFO:    [17/08/2023 00.19.36] -> The number of PSMs identified during calibration with FDR <= 0.01 is 4163 [13.9s]
INFO:    [17/08/2023 00.19.38] -> Part 1/1 - Run 12/18: Preparing Main Search...
INFO:    [17/08/2023 00.19.40] -> Part 1/1 - Run 12/18: Main Search...
INFO:    [17/08/2023 00.23.39] -> Extracting 207336 MS1 XICs
INFO:    [17/08/2023 00.24.56] -> Run 12/18: Cleaning Up Run..
INFO:    [17/08/2023 00.24.56] -> SuperRun 13/18: Initializing (20230809_AST1_EVO5_ZY_Hela_SCP_EvoCHIP_1Cell_40SPD_8Th12ms_13.raw)
INFO:    [17/08/2023 00.24.56] -> Run 13/18: Organizing Data from Run
INFO:    [17/08/2023 00.24.56] -> Run 13/18: Creating Calibration Search Space...
INFO:    [17/08/2023 00.24.56] -> Run 13/18: Creating Search Space...
INFO:    [17/08/2023 00.24.56] -> Size of search space [MB]: 0
INFO:    [17/08/2023 00.24.56] -> Number of IMPGs in search space: 0
INFO:    [17/08/2023 00.24.56] -> Run 13/18: MS2 Index Generation
INFO:    [17/08/2023 00.24.58] -> MS2 Index Generation Time: 1.63s
INFO:    [17/08/2023 00.24.58] -> Run 13/18: Method-Specific Pre-Processing...
INFO:    [17/08/2023 00.24.59] -> Initializing...
INFO:    [17/08/2023 00.25.54] -> Finalizing HTRMS File...
INFO:    [17/08/2023 00.28.10] -> Processed in 3.2m
INFO:    [17/08/2023 00.28.13] -> Done
INFO:    [17/08/2023 00.28.13] -> Run 13/18: Process Raw File...
INFO:    [17/08/2023 00.28.58] -> Run 13/18: Preparing Partitions...
INFO:    [17/08/2023 00.28.58] -> Part 1/1 - Run 13/18: Preparing Calibration Searches...
INFO:    [17/08/2023 00.29.00] -> Part 1/1 - Run 13/18: First Pass Calibration Search...
INFO:    [17/08/2023 00.29.07] -> Part 1/1 - Run 13/18: Calibration Search...
INFO:    [17/08/2023 00.29.25] -> The number of PSMs identified during calibration with FDR <= 0.01 is 4563 [17.6s]
INFO:    [17/08/2023 00.29.28] -> Part 1/1 - Run 13/18: Preparing Main Search...
INFO:    [17/08/2023 00.29.29] -> Part 1/1 - Run 13/18: Main Search...
INFO:    [17/08/2023 00.34.24] -> Extracting 171972 MS1 XICs
INFO:    [17/08/2023 00.35.27] -> Run 13/18: Cleaning Up Run..
INFO:    [17/08/2023 00.35.27] -> SuperRun 14/18: Initializing (20230809_AST1_EVO5_ZY_Hela_SCP_EvoCHIP_1Cell_40SPD_8Th12ms_14.raw)
INFO:    [17/08/2023 00.35.27] -> Run 14/18: Organizing Data from Run
INFO:    [17/08/2023 00.35.27] -> Run 14/18: Creating Calibration Search Space...
INFO:    [17/08/2023 00.35.27] -> Run 14/18: Creating Search Space...
INFO:    [17/08/2023 00.35.27] -> Size of search space [MB]: 0
INFO:    [17/08/2023 00.35.27] -> Number of IMPGs in search space: 0
INFO:    [17/08/2023 00.35.27] -> Run 14/18: MS2 Index Generation
INFO:    [17/08/2023 00.35.28] -> MS2 Index Generation Time: 1.62s
INFO:    [17/08/2023 00.35.28] -> Run 14/18: Method-Specific Pre-Processing...
INFO:    [17/08/2023 00.35.29] -> Initializing...
INFO:    [17/08/2023 00.36.20] -> Finalizing HTRMS File...
INFO:    [17/08/2023 00.38.36] -> Processed in 3.1m
INFO:    [17/08/2023 00.38.40] -> Done
INFO:    [17/08/2023 00.38.40] -> Run 14/18: Process Raw File...
INFO:    [17/08/2023 00.39.20] -> Run 14/18: Preparing Partitions...
INFO:    [17/08/2023 00.39.20] -> Part 1/1 - Run 14/18: Preparing Calibration Searches...
INFO:    [17/08/2023 00.39.22] -> Part 1/1 - Run 14/18: First Pass Calibration Search...
INFO:    [17/08/2023 00.39.29] -> Part 1/1 - Run 14/18: Calibration Search...
INFO:    [17/08/2023 00.39.39] -> The number of PSMs identified during calibration with FDR <= 0.01 is 3305 [11s]
INFO:    [17/08/2023 00.39.42] -> Part 1/1 - Run 14/18: Preparing Main Search...
INFO:    [17/08/2023 00.39.44] -> Part 1/1 - Run 14/18: Main Search...
INFO:    [17/08/2023 00.43.46] -> Extracting 201281 MS1 XICs
INFO:    [17/08/2023 00.45.00] -> Run 14/18: Cleaning Up Run..
INFO:    [17/08/2023 00.45.00] -> SuperRun 15/18: Initializing (20230809_AST1_EVO5_ZY_Hela_SCP_EvoCHIP_1Cell_40SPD_8Th12ms_15.raw)
INFO:    [17/08/2023 00.45.00] -> Run 15/18: Organizing Data from Run
INFO:    [17/08/2023 00.45.00] -> Run 15/18: Creating Calibration Search Space...
INFO:    [17/08/2023 00.45.00] -> Run 15/18: Creating Search Space...
INFO:    [17/08/2023 00.45.00] -> Size of search space [MB]: 0
INFO:    [17/08/2023 00.45.00] -> Number of IMPGs in search space: 0
INFO:    [17/08/2023 00.45.00] -> Run 15/18: MS2 Index Generation
INFO:    [17/08/2023 00.45.02] -> MS2 Index Generation Time: 1.64s
INFO:    [17/08/2023 00.45.02] -> Run 15/18: Method-Specific Pre-Processing...
INFO:    [17/08/2023 00.45.03] -> Initializing...
INFO:    [17/08/2023 00.45.55] -> Finalizing HTRMS File...
INFO:    [17/08/2023 00.48.19] -> Processed in 3.3m
INFO:    [17/08/2023 00.48.22] -> Done
INFO:    [17/08/2023 00.48.22] -> Run 15/18: Process Raw File...
INFO:    [17/08/2023 00.49.02] -> Run 15/18: Preparing Partitions...
INFO:    [17/08/2023 00.49.02] -> Part 1/1 - Run 15/18: Preparing Calibration Searches...
INFO:    [17/08/2023 00.49.04] -> Part 1/1 - Run 15/18: First Pass Calibration Search...
INFO:    [17/08/2023 00.49.11] -> Part 1/1 - Run 15/18: Calibration Search...
INFO:    [17/08/2023 00.49.42] -> The number of PSMs identified during calibration with FDR <= 0.01 is 6906 [31s]
INFO:    [17/08/2023 00.50.19] -> Part 1/1 - Run 15/18: Preparing Main Search...
INFO:    [17/08/2023 00.50.21] -> Part 1/1 - Run 15/18: Main Search...
INFO:    [17/08/2023 00.53.53] -> Extracting 122357 MS1 XICs
INFO:    [17/08/2023 00.54.43] -> Run 15/18: Cleaning Up Run..
INFO:    [17/08/2023 00.54.43] -> SuperRun 16/18: Initializing (20230809_AST1_EVO5_ZY_Hela_SCP_EvoCHIP_1Cell_40SPD_8Th12ms_16.raw)
INFO:    [17/08/2023 00.54.43] -> Run 16/18: Organizing Data from Run
INFO:    [17/08/2023 00.54.43] -> Run 16/18: Creating Calibration Search Space...
INFO:    [17/08/2023 00.54.43] -> Run 16/18: Creating Search Space...
INFO:    [17/08/2023 00.54.43] -> Size of search space [MB]: 0
INFO:    [17/08/2023 00.54.43] -> Number of IMPGs in search space: 0
INFO:    [17/08/2023 00.54.43] -> Run 16/18: MS2 Index Generation
INFO:    [17/08/2023 00.54.45] -> MS2 Index Generation Time: 1.83s
INFO:    [17/08/2023 00.54.45] -> Run 16/18: Method-Specific Pre-Processing...
INFO:    [17/08/2023 00.54.46] -> Initializing...
INFO:    [17/08/2023 00.55.44] -> Finalizing HTRMS File...
INFO:    [17/08/2023 00.57.59] -> Processed in 3.2m
INFO:    [17/08/2023 00.58.02] -> Done
INFO:    [17/08/2023 00.58.02] -> Run 16/18: Process Raw File...
INFO:    [17/08/2023 00.58.49] -> Run 16/18: Preparing Partitions...
INFO:    [17/08/2023 00.58.49] -> Part 1/1 - Run 16/18: Preparing Calibration Searches...
INFO:    [17/08/2023 00.58.51] -> Part 1/1 - Run 16/18: First Pass Calibration Search...
INFO:    [17/08/2023 00.58.59] -> Part 1/1 - Run 16/18: Calibration Search...
INFO:    [17/08/2023 00.59.22] -> The number of PSMs identified during calibration with FDR <= 0.01 is 4827 [22.6s]
INFO:    [17/08/2023 00.59.24] -> Part 1/1 - Run 16/18: Preparing Main Search...
INFO:    [17/08/2023 00.59.26] -> Part 1/1 - Run 16/18: Main Search...
INFO:    [17/08/2023 01.04.35] -> Extracting 175927 MS1 XICs
INFO:    [17/08/2023 01.05.37] -> Run 16/18: Cleaning Up Run..
INFO:    [17/08/2023 01.05.37] -> SuperRun 17/18: Initializing (20230809_AST1_EVO5_ZY_Hela_SCP_EvoCHIP_1Cell_40SPD_8Th12ms_17.raw)
INFO:    [17/08/2023 01.05.37] -> Run 17/18: Organizing Data from Run
INFO:    [17/08/2023 01.05.37] -> Run 17/18: Creating Calibration Search Space...
INFO:    [17/08/2023 01.05.37] -> Run 17/18: Creating Search Space...
INFO:    [17/08/2023 01.05.37] -> Size of search space [MB]: 0
INFO:    [17/08/2023 01.05.37] -> Number of IMPGs in search space: 0
INFO:    [17/08/2023 01.05.37] -> Run 17/18: MS2 Index Generation
INFO:    [17/08/2023 01.05.39] -> MS2 Index Generation Time: 1.77s
INFO:    [17/08/2023 01.05.39] -> Run 17/18: Method-Specific Pre-Processing...
INFO:    [17/08/2023 01.05.39] -> Initializing...
INFO:    [17/08/2023 01.08.05] -> Finalizing HTRMS File...
INFO:    [17/08/2023 01.10.22] -> Processed in 4.7m
INFO:    [17/08/2023 01.10.25] -> Done
INFO:    [17/08/2023 01.10.25] -> Run 17/18: Process Raw File...
INFO:    [17/08/2023 01.11.11] -> Run 17/18: Preparing Partitions...
INFO:    [17/08/2023 01.11.11] -> Part 1/1 - Run 17/18: Preparing Calibration Searches...
INFO:    [17/08/2023 01.11.13] -> Part 1/1 - Run 17/18: First Pass Calibration Search...
INFO:    [17/08/2023 01.11.20] -> Part 1/1 - Run 17/18: Calibration Search...
INFO:    [17/08/2023 01.11.32] -> The number of PSMs identified during calibration with FDR <= 0.01 is 4830 [12.6s]
INFO:    [17/08/2023 01.11.35] -> Part 1/1 - Run 17/18: Preparing Main Search...
INFO:    [17/08/2023 01.11.37] -> Part 1/1 - Run 17/18: Main Search...
INFO:    [17/08/2023 01.16.09] -> Extracting 237499 MS1 XICs
INFO:    [17/08/2023 01.17.36] -> Run 17/18: Cleaning Up Run..
INFO:    [17/08/2023 01.17.36] -> SuperRun 18/18: Initializing (20230809_AST1_EVO5_ZY_Hela_SCP_EvoCHIP_1Cell_40SPD_8Th12ms_18.raw)
INFO:    [17/08/2023 01.17.36] -> Run 18/18: Organizing Data from Run
INFO:    [17/08/2023 01.17.36] -> Run 18/18: Creating Calibration Search Space...
INFO:    [17/08/2023 01.17.36] -> Run 18/18: Creating Search Space...
INFO:    [17/08/2023 01.17.36] -> Size of search space [MB]: 0
INFO:    [17/08/2023 01.17.36] -> Number of IMPGs in search space: 0
INFO:    [17/08/2023 01.17.36] -> Run 18/18: MS2 Index Generation
INFO:    [17/08/2023 01.17.38] -> MS2 Index Generation Time: 1.65s
INFO:    [17/08/2023 01.17.38] -> Run 18/18: Method-Specific Pre-Processing...
INFO:    [17/08/2023 01.17.38] -> Initializing...
INFO:    [17/08/2023 01.20.01] -> Finalizing HTRMS File...
INFO:    [17/08/2023 01.22.43] -> Processed in 5.1m
INFO:    [17/08/2023 01.22.46] -> Done
INFO:    [17/08/2023 01.22.46] -> Run 18/18: Process Raw File...
INFO:    [17/08/2023 01.23.32] -> Run 18/18: Preparing Partitions...
INFO:    [17/08/2023 01.23.32] -> Part 1/1 - Run 18/18: Preparing Calibration Searches...
INFO:    [17/08/2023 01.23.34] -> Part 1/1 - Run 18/18: First Pass Calibration Search...
INFO:    [17/08/2023 01.23.42] -> Part 1/1 - Run 18/18: Calibration Search...
INFO:    [17/08/2023 01.24.20] -> The number of PSMs identified during calibration with FDR <= 0.01 is 6572 [38.2s]
INFO:    [17/08/2023 01.24.56] -> Part 1/1 - Run 18/18: Preparing Main Search...
INFO:    [17/08/2023 01.24.58] -> Part 1/1 - Run 18/18: Main Search...
INFO:    [17/08/2023 01.30.03] -> Extracting 171653 MS1 XICs
INFO:    [17/08/2023 01.31.16] -> Run 18/18: Cleaning Up Run..
INFO:    [17/08/2023 01.31.24] -> Remove Aborted Runs (if any) from the Experiment...
INFO:    [17/08/2023 01.31.24] -> Score Post-Processing
INFO:    [17/08/2023 01.35.22] -> Score Post-Processing: 3.97m
INFO:    [17/08/2023 01.35.22] -> PSM FDR...
INFO:    [17/08/2023 01.36.38] -> PSM FDR: 1.28m
INFO:    [17/08/2023 01.36.38] -> Converting to non-redundant data structure...
INFO:    [17/08/2023 01.37.02] -> Performing Peptide FDR...
INFO:    [17/08/2023 01.37.07] -> Performing Protein Inference...
INFO:    [17/08/2023 01.37.08] -> Performing Protein FDR...
INFO:    [17/08/2023 01.37.10] -> Calculating Result Values at Run and Experiment Level...
INFO:    [17/08/2023 01.37.22] -> Pulsar identified 550077 PSMs, 20128 stripped sequences, 22997 peptide precursors, 2725 protein groups.
INFO:    [17/08/2023 01.37.22] -> Selecting Data For Quantification...
INFO:    [17/08/2023 01.37.22] -> Calculating Quantities...
INFO:    [17/08/2023 01.37.35] -> Calculating Protein Group Quantities using MaxLFQ Algorithm...
INFO:    [17/08/2023 01.37.37] -> Collapsing PTM-Locations...
INFO:    [17/08/2023 01.37.37] -> Summarizing Fractions...
INFO:    [17/08/2023 01.37.38] -> Identifying Calibration Peptides...
INFO:    [17/08/2023 01.37.38] -> iRT Calibration...
INFO:    [17/08/2023 01.37.52] -> Performing directDIA+ search...
INFO:    [17/08/2023 01.39.26] -> Generating directDIA+ search space
INFO:    [17/08/2023 01.44.27] -> directDIA+ search: 20230809_AST1_EVO5_ZY_Hela_SCP_EvoCHIP_1Cell_40SPD_8Th12ms_01.raw
INFO:    [17/08/2023 01.46.43] -> directDIA+ search: 20230809_AST1_EVO5_ZY_Hela_SCP_EvoCHIP_1Cell_40SPD_8Th12ms_02.raw
INFO:    [17/08/2023 01.49.06] -> directDIA+ search: 20230809_AST1_EVO5_ZY_Hela_SCP_EvoCHIP_1Cell_40SPD_8Th12ms_03.raw
INFO:    [17/08/2023 01.51.08] -> directDIA+ search: 20230809_AST1_EVO5_ZY_Hela_SCP_EvoCHIP_1Cell_40SPD_8Th12ms_04.raw
INFO:    [17/08/2023 01.53.19] -> directDIA+ search: 20230809_AST1_EVO5_ZY_Hela_SCP_EvoCHIP_1Cell_40SPD_8Th12ms_05.raw
INFO:    [17/08/2023 01.55.38] -> directDIA+ search: 20230809_AST1_EVO5_ZY_Hela_SCP_EvoCHIP_1Cell_40SPD_8Th12ms_06.raw
INFO:    [17/08/2023 01.58.11] -> directDIA+ search: 20230809_AST1_EVO5_ZY_Hela_SCP_EvoCHIP_1Cell_40SPD_8Th12ms_07.raw
INFO:    [17/08/2023 02.00.42] -> directDIA+ search: 20230809_AST1_EVO5_ZY_Hela_SCP_EvoCHIP_1Cell_40SPD_8Th12ms_08.raw
INFO:    [17/08/2023 02.03.01] -> directDIA+ search: 20230809_AST1_EVO5_ZY_Hela_SCP_EvoCHIP_1Cell_40SPD_8Th12ms_09.raw
INFO:    [17/08/2023 02.05.10] -> directDIA+ search: 20230809_AST1_EVO5_ZY_Hela_SCP_EvoCHIP_1Cell_40SPD_8Th12ms_10.raw
INFO:    [17/08/2023 02.07.20] -> directDIA+ search: 20230809_AST1_EVO5_ZY_Hela_SCP_EvoCHIP_1Cell_40SPD_8Th12ms_11.raw
INFO:    [17/08/2023 02.09.26] -> directDIA+ search: 20230809_AST1_EVO5_ZY_Hela_SCP_EvoCHIP_1Cell_40SPD_8Th12ms_12.raw
INFO:    [17/08/2023 02.11.45] -> directDIA+ search: 20230809_AST1_EVO5_ZY_Hela_SCP_EvoCHIP_1Cell_40SPD_8Th12ms_13.raw
INFO:    [17/08/2023 02.14.02] -> directDIA+ search: 20230809_AST1_EVO5_ZY_Hela_SCP_EvoCHIP_1Cell_40SPD_8Th12ms_14.raw
INFO:    [17/08/2023 02.16.21] -> directDIA+ search: 20230809_AST1_EVO5_ZY_Hela_SCP_EvoCHIP_1Cell_40SPD_8Th12ms_15.raw
INFO:    [17/08/2023 02.18.40] -> directDIA+ search: 20230809_AST1_EVO5_ZY_Hela_SCP_EvoCHIP_1Cell_40SPD_8Th12ms_16.raw
INFO:    [17/08/2023 02.21.11] -> directDIA+ search: 20230809_AST1_EVO5_ZY_Hela_SCP_EvoCHIP_1Cell_40SPD_8Th12ms_17.raw
INFO:    [17/08/2023 02.23.39] -> directDIA+ search: 20230809_AST1_EVO5_ZY_Hela_SCP_EvoCHIP_1Cell_40SPD_8Th12ms_18.raw
INFO:    [17/08/2023 02.26.05] -> Performing  directDIA+  Post Processing...
INFO:    [17/08/2023 02.26.11] -> Writing experiment store..
INFO:    [17/08/2023 02.26.37] -> Assigning iRT Source...
INFO:    [17/08/2023 02.26.37] -> Calculating iRT...
INFO:    [17/08/2023 02.26.37] -> Summarizing Identifications
INFO:    [17/08/2023 02.28.22] -> Identifiying Significant Precursors...
INFO:    [17/08/2023 02.28.38] -> Predicting Ion Mobility
INFO:    [17/08/2023 02.28.56] -> Calculating Median iRT
INFO:    [17/08/2023 02.28.57] -> Building BGS Protein Grouping...
INFO:    [17/08/2023 02.28.57] -> Digesting Fasta...
INFO:    [17/08/2023 02.28.57] -> Annotating Proteins...
INFO:    [17/08/2023 02.28.58] -> Grouping Proteins...
INFO:    [17/08/2023 02.28.58] -> Calculating Run Summary Statistics...
INFO:    [17/08/2023 02.29.21] -> Building Consensus Fragment Spectra...
INFO:    [17/08/2023 02.30.05] -> Selecting best fragment ions
INFO:    [17/08/2023 02.31.59] -> Cleaning Up Experiment...
INFO:    [17/08/2023 02.32.07] -> Initializing Experiment...
INFO:    [17/08/2023 02.32.07] -> Loading Spectral Libraries...
INFO:    [17/08/2023 02.32.29] -> Initialize Scoring...
INFO:    [17/08/2023 02.32.29] -> Generating Scan Map...
INFO:    [17/08/2023 02.32.29] -> Initializing Workpackages...
INFO:    [17/08/2023 02.32.29] -> Performing Basic Calibration...
INFO:    [17/08/2023 02.32.30] -> Calibration successful
INFO:    [17/08/2023 02.32.30] -> Identifying Calibration Peptides...
INFO:    [17/08/2023 02.32.30] -> Calibration successful
INFO:    [17/08/2023 02.32.30] -> Correcting Gradient Fine Structure...
INFO:    [17/08/2023 02.32.34] -> Initializing Pipeline...
INFO:    [17/08/2023 02.32.34] -> Preprocessing Run #1 of 18...
INFO:    [17/08/2023 02.32.34] -> Initialize Scoring...
INFO:    [17/08/2023 02.32.34] -> Extracting Ion Currents...
INFO:    [17/08/2023 02.32.47] -> Machine Learning...
INFO:    [17/08/2023 02.32.48] -> Pipeline executed in 14.19s - Current Experiment had 0 Warnings and 0 Errors.
INFO:    [17/08/2023 02.32.55] -> Calibration successful
INFO:    [17/08/2023 02.32.58] -> Initializing Pipeline...
INFO:    [17/08/2023 02.32.58] -> Preprocessing Run #1 of 18...
INFO:    [17/08/2023 02.32.58] -> Initialize Scoring...
INFO:    [17/08/2023 02.32.58] -> Extracting Ion Currents...
INFO:    [17/08/2023 02.33.14] -> Machine Learning...
INFO:    [17/08/2023 02.33.17] -> Pipeline executed in 18.56s - Current Experiment had 0 Warnings and 0 Errors.
INFO:    [17/08/2023 02.33.20] -> Calibration successful
INFO:    [17/08/2023 02.33.20] -> Initialize Scoring...
INFO:    [17/08/2023 02.33.20] -> Preprocessing Run #2 of 18...
INFO:    [17/08/2023 02.33.20] -> Searching DIA with Pulsar...
INFO:    [17/08/2023 02.33.20] -> Initializing Experiment...
INFO:    [17/08/2023 02.33.20] -> Loading Spectral Libraries...
INFO:    [17/08/2023 02.33.20] -> Initialize Scoring...
INFO:    [17/08/2023 02.33.20] -> Generating Scan Map...
INFO:    [17/08/2023 02.33.20] -> Initializing Workpackages...
INFO:    [17/08/2023 02.33.20] -> Performing Basic Calibration...
INFO:    [17/08/2023 02.33.21] -> Calibration successful
INFO:    [17/08/2023 02.33.21] -> Identifying Calibration Peptides...
INFO:    [17/08/2023 02.33.21] -> Calibration successful
INFO:    [17/08/2023 02.33.21] -> Correcting Gradient Fine Structure...
INFO:    [17/08/2023 02.33.24] -> Initializing Pipeline...
INFO:    [17/08/2023 02.33.24] -> Preprocessing Run #2 of 18...
INFO:    [17/08/2023 02.33.24] -> Initialize Scoring...
INFO:    [17/08/2023 02.33.24] -> Extracting Ion Currents...
INFO:    [17/08/2023 02.33.39] -> Machine Learning...
INFO:    [17/08/2023 02.33.40] -> Pipeline executed in 15.15s - Current Experiment had 0 Warnings and 0 Errors.
INFO:    [17/08/2023 02.33.40] -> Calibration successful
INFO:    [17/08/2023 02.33.44] -> Initializing Pipeline...
INFO:    [17/08/2023 02.33.44] -> Preprocessing Run #2 of 18...
INFO:    [17/08/2023 02.33.44] -> Initialize Scoring...
INFO:    [17/08/2023 02.33.44] -> Extracting Ion Currents...
INFO:    [17/08/2023 02.33.55] -> Machine Learning...
INFO:    [17/08/2023 02.33.57] -> Pipeline executed in 13.58s - Current Experiment had 0 Warnings and 0 Errors.
INFO:    [17/08/2023 02.34.00] -> Calibration successful
INFO:    [17/08/2023 02.34.00] -> Initialize Scoring...
INFO:    [17/08/2023 02.34.00] -> Preprocessing Run #3 of 18...
INFO:    [17/08/2023 02.34.00] -> Searching DIA with Pulsar...
INFO:    [17/08/2023 02.34.00] -> Initializing Experiment...
INFO:    [17/08/2023 02.34.00] -> Loading Spectral Libraries...
INFO:    [17/08/2023 02.34.00] -> Initialize Scoring...
INFO:    [17/08/2023 02.34.00] -> Generating Scan Map...
INFO:    [17/08/2023 02.34.00] -> Initializing Workpackages...
INFO:    [17/08/2023 02.34.00] -> Performing Basic Calibration...
INFO:    [17/08/2023 02.34.02] -> Calibration successful
INFO:    [17/08/2023 02.34.02] -> Identifying Calibration Peptides...
INFO:    [17/08/2023 02.34.02] -> Calibration successful
INFO:    [17/08/2023 02.34.02] -> Correcting Gradient Fine Structure...
INFO:    [17/08/2023 02.34.05] -> Initializing Pipeline...
INFO:    [17/08/2023 02.34.05] -> Preprocessing Run #3 of 18...
INFO:    [17/08/2023 02.34.05] -> Initialize Scoring...
INFO:    [17/08/2023 02.34.05] -> Extracting Ion Currents...
INFO:    [17/08/2023 02.34.19] -> Machine Learning...
INFO:    [17/08/2023 02.34.20] -> Pipeline executed in 15.06s - Current Experiment had 0 Warnings and 0 Errors.
INFO:    [17/08/2023 02.34.21] -> Calibration successful
INFO:    [17/08/2023 02.34.24] -> Initializing Pipeline...
INFO:    [17/08/2023 02.34.24] -> Preprocessing Run #3 of 18...
INFO:    [17/08/2023 02.34.24] -> Initialize Scoring...
INFO:    [17/08/2023 02.34.24] -> Extracting Ion Currents...
INFO:    [17/08/2023 02.34.35] -> Machine Learning...
INFO:    [17/08/2023 02.34.38] -> Pipeline executed in 13.94s - Current Experiment had 0 Warnings and 0 Errors.
INFO:    [17/08/2023 02.34.41] -> Calibration successful
INFO:    [17/08/2023 02.34.41] -> Initialize Scoring...
INFO:    [17/08/2023 02.34.41] -> Preprocessing Run #4 of 18...
INFO:    [17/08/2023 02.34.41] -> Searching DIA with Pulsar...
INFO:    [17/08/2023 02.34.41] -> Initializing Experiment...
INFO:    [17/08/2023 02.34.41] -> Loading Spectral Libraries...
INFO:    [17/08/2023 02.34.41] -> Initialize Scoring...
INFO:    [17/08/2023 02.34.41] -> Generating Scan Map...
INFO:    [17/08/2023 02.34.41] -> Initializing Workpackages...
INFO:    [17/08/2023 02.34.41] -> Performing Basic Calibration...
INFO:    [17/08/2023 02.34.43] -> Calibration successful
INFO:    [17/08/2023 02.34.43] -> Identifying Calibration Peptides...
INFO:    [17/08/2023 02.34.43] -> Calibration successful
INFO:    [17/08/2023 02.34.43] -> Correcting Gradient Fine Structure...
INFO:    [17/08/2023 02.34.46] -> Initializing Pipeline...
INFO:    [17/08/2023 02.34.46] -> Preprocessing Run #4 of 18...
INFO:    [17/08/2023 02.34.46] -> Initialize Scoring...
INFO:    [17/08/2023 02.34.46] -> Extracting Ion Currents...
INFO:    [17/08/2023 02.35.07] -> Machine Learning...
INFO:    [17/08/2023 02.35.09] -> Pipeline executed in 22.48s - Current Experiment had 0 Warnings and 0 Errors.
INFO:    [17/08/2023 02.35.09] -> Calibration successful
INFO:    [17/08/2023 02.35.13] -> Initializing Pipeline...
INFO:    [17/08/2023 02.35.13] -> Preprocessing Run #4 of 18...
INFO:    [17/08/2023 02.35.13] -> Initialize Scoring...
INFO:    [17/08/2023 02.35.13] -> Extracting Ion Currents...
INFO:    [17/08/2023 02.35.29] -> Machine Learning...
INFO:    [17/08/2023 02.35.32] -> Pipeline executed in 18.93s - Current Experiment had 0 Warnings and 0 Errors.
INFO:    [17/08/2023 02.35.34] -> Calibration successful
INFO:    [17/08/2023 02.35.34] -> Initialize Scoring...
INFO:    [17/08/2023 02.35.34] -> Preprocessing Run #5 of 18...
INFO:    [17/08/2023 02.35.34] -> Searching DIA with Pulsar...
INFO:    [17/08/2023 02.35.34] -> Initializing Experiment...
INFO:    [17/08/2023 02.35.34] -> Loading Spectral Libraries...
INFO:    [17/08/2023 02.35.34] -> Initialize Scoring...
INFO:    [17/08/2023 02.35.34] -> Generating Scan Map...
INFO:    [17/08/2023 02.35.34] -> Initializing Workpackages...
INFO:    [17/08/2023 02.35.34] -> Performing Basic Calibration...
INFO:    [17/08/2023 02.35.36] -> Calibration successful
INFO:    [17/08/2023 02.35.36] -> Identifying Calibration Peptides...
INFO:    [17/08/2023 02.35.36] -> Calibration successful
INFO:    [17/08/2023 02.35.36] -> Correcting Gradient Fine Structure...
INFO:    [17/08/2023 02.35.39] -> Initializing Pipeline...
INFO:    [17/08/2023 02.35.39] -> Preprocessing Run #5 of 18...
INFO:    [17/08/2023 02.35.39] -> Initialize Scoring...
INFO:    [17/08/2023 02.35.39] -> Extracting Ion Currents...
INFO:    [17/08/2023 02.35.53] -> Machine Learning...
INFO:    [17/08/2023 02.35.54] -> Pipeline executed in 14.69s - Current Experiment had 0 Warnings and 0 Errors.
INFO:    [17/08/2023 02.35.55] -> Calibration successful
INFO:    [17/08/2023 02.35.58] -> Initializing Pipeline...
INFO:    [17/08/2023 02.35.58] -> Preprocessing Run #5 of 18...
INFO:    [17/08/2023 02.35.58] -> Initialize Scoring...
INFO:    [17/08/2023 02.35.58] -> Extracting Ion Currents...
INFO:    [17/08/2023 02.36.09] -> Machine Learning...
INFO:    [17/08/2023 02.36.12] -> Pipeline executed in 13.41s - Current Experiment had 0 Warnings and 0 Errors.
INFO:    [17/08/2023 02.36.15] -> Calibration successful
INFO:    [17/08/2023 02.36.15] -> Initialize Scoring...
INFO:    [17/08/2023 02.36.15] -> Preprocessing Run #6 of 18...
INFO:    [17/08/2023 02.36.15] -> Searching DIA with Pulsar...
INFO:    [17/08/2023 02.36.15] -> Initializing Experiment...
INFO:    [17/08/2023 02.36.15] -> Loading Spectral Libraries...
INFO:    [17/08/2023 02.36.15] -> Initialize Scoring...
INFO:    [17/08/2023 02.36.15] -> Generating Scan Map...
INFO:    [17/08/2023 02.36.15] -> Initializing Workpackages...
INFO:    [17/08/2023 02.36.15] -> Performing Basic Calibration...
INFO:    [17/08/2023 02.36.16] -> Calibration successful
INFO:    [17/08/2023 02.36.16] -> Identifying Calibration Peptides...
INFO:    [17/08/2023 02.36.16] -> Calibration successful
INFO:    [17/08/2023 02.36.16] -> Correcting Gradient Fine Structure...
INFO:    [17/08/2023 02.36.19] -> Initializing Pipeline...
INFO:    [17/08/2023 02.36.19] -> Preprocessing Run #6 of 18...
INFO:    [17/08/2023 02.36.19] -> Initialize Scoring...
INFO:    [17/08/2023 02.36.19] -> Extracting Ion Currents...
INFO:    [17/08/2023 02.36.33] -> Machine Learning...
INFO:    [17/08/2023 02.36.34] -> Pipeline executed in 14.73s - Current Experiment had 0 Warnings and 0 Errors.
INFO:    [17/08/2023 02.36.35] -> Calibration successful
INFO:    [17/08/2023 02.36.38] -> Initializing Pipeline...
INFO:    [17/08/2023 02.36.38] -> Preprocessing Run #6 of 18...
INFO:    [17/08/2023 02.36.38] -> Initialize Scoring...
INFO:    [17/08/2023 02.36.38] -> Extracting Ion Currents...
INFO:    [17/08/2023 02.36.49] -> Machine Learning...
INFO:    [17/08/2023 02.36.52] -> Pipeline executed in 13.59s - Current Experiment had 0 Warnings and 0 Errors.
INFO:    [17/08/2023 02.36.55] -> Calibration successful
INFO:    [17/08/2023 02.36.55] -> Initialize Scoring...
INFO:    [17/08/2023 02.36.55] -> Preprocessing Run #7 of 18...
INFO:    [17/08/2023 02.36.55] -> Searching DIA with Pulsar...
INFO:    [17/08/2023 02.36.55] -> Initializing Experiment...
INFO:    [17/08/2023 02.36.55] -> Loading Spectral Libraries...
INFO:    [17/08/2023 02.36.55] -> Initialize Scoring...
INFO:    [17/08/2023 02.36.55] -> Generating Scan Map...
INFO:    [17/08/2023 02.36.55] -> Initializing Workpackages...
INFO:    [17/08/2023 02.36.55] -> Performing Basic Calibration...
INFO:    [17/08/2023 02.36.56] -> Calibration successful
INFO:    [17/08/2023 02.36.56] -> Identifying Calibration Peptides...
INFO:    [17/08/2023 02.36.56] -> Calibration successful
INFO:    [17/08/2023 02.36.56] -> Correcting Gradient Fine Structure...
INFO:    [17/08/2023 02.36.59] -> Initializing Pipeline...
INFO:    [17/08/2023 02.36.59] -> Preprocessing Run #7 of 18...
INFO:    [17/08/2023 02.36.59] -> Initialize Scoring...
INFO:    [17/08/2023 02.36.59] -> Extracting Ion Currents...
INFO:    [17/08/2023 02.37.20] -> Machine Learning...
INFO:    [17/08/2023 02.37.21] -> Pipeline executed in 21.45s - Current Experiment had 0 Warnings and 0 Errors.
INFO:    [17/08/2023 02.37.22] -> Calibration successful
INFO:    [17/08/2023 02.37.25] -> Initializing Pipeline...
INFO:    [17/08/2023 02.37.25] -> Preprocessing Run #7 of 18...
INFO:    [17/08/2023 02.37.25] -> Initialize Scoring...
INFO:    [17/08/2023 02.37.25] -> Extracting Ion Currents...
INFO:    [17/08/2023 02.37.36] -> Machine Learning...
INFO:    [17/08/2023 02.37.39] -> Pipeline executed in 13.65s - Current Experiment had 0 Warnings and 0 Errors.
INFO:    [17/08/2023 02.37.41] -> Calibration successful
INFO:    [17/08/2023 02.37.41] -> Initialize Scoring...
INFO:    [17/08/2023 02.37.41] -> Preprocessing Run #8 of 18...
INFO:    [17/08/2023 02.37.41] -> Searching DIA with Pulsar...
INFO:    [17/08/2023 02.37.41] -> Initializing Experiment...
INFO:    [17/08/2023 02.37.41] -> Loading Spectral Libraries...
INFO:    [17/08/2023 02.37.41] -> Initialize Scoring...
INFO:    [17/08/2023 02.37.41] -> Generating Scan Map...
INFO:    [17/08/2023 02.37.41] -> Initializing Workpackages...
INFO:    [17/08/2023 02.37.41] -> Performing Basic Calibration...
INFO:    [17/08/2023 02.37.42] -> Calibration successful
INFO:    [17/08/2023 02.37.42] -> Identifying Calibration Peptides...
INFO:    [17/08/2023 02.37.42] -> Calibration successful
INFO:    [17/08/2023 02.37.42] -> Correcting Gradient Fine Structure...
INFO:    [17/08/2023 02.37.46] -> Initializing Pipeline...
INFO:    [17/08/2023 02.37.46] -> Preprocessing Run #8 of 18...
INFO:    [17/08/2023 02.37.46] -> Initialize Scoring...
INFO:    [17/08/2023 02.37.46] -> Extracting Ion Currents...
INFO:    [17/08/2023 02.38.03] -> Machine Learning...
INFO:    [17/08/2023 02.38.05] -> Pipeline executed in 18.65s - Current Experiment had 0 Warnings and 0 Errors.
INFO:    [17/08/2023 02.38.05] -> Calibration successful
INFO:    [17/08/2023 02.38.09] -> Initializing Pipeline...
INFO:    [17/08/2023 02.38.09] -> Preprocessing Run #8 of 18...
INFO:    [17/08/2023 02.38.09] -> Initialize Scoring...
INFO:    [17/08/2023 02.38.09] -> Extracting Ion Currents...
INFO:    [17/08/2023 02.38.22] -> Machine Learning...
INFO:    [17/08/2023 02.38.25] -> Pipeline executed in 15.86s - Current Experiment had 0 Warnings and 0 Errors.
INFO:    [17/08/2023 02.38.27] -> Calibration successful
INFO:    [17/08/2023 02.38.27] -> Initialize Scoring...
INFO:    [17/08/2023 02.38.27] -> Preprocessing Run #9 of 18...
INFO:    [17/08/2023 02.38.27] -> Searching DIA with Pulsar...
INFO:    [17/08/2023 02.38.27] -> Initializing Experiment...
INFO:    [17/08/2023 02.38.27] -> Loading Spectral Libraries...
INFO:    [17/08/2023 02.38.27] -> Initialize Scoring...
INFO:    [17/08/2023 02.38.27] -> Generating Scan Map...
INFO:    [17/08/2023 02.38.27] -> Initializing Workpackages...
INFO:    [17/08/2023 02.38.27] -> Performing Basic Calibration...
INFO:    [17/08/2023 02.38.29] -> Calibration successful
INFO:    [17/08/2023 02.38.29] -> Identifying Calibration Peptides...
INFO:    [17/08/2023 02.38.29] -> Calibration successful
INFO:    [17/08/2023 02.38.29] -> Correcting Gradient Fine Structure...
INFO:    [17/08/2023 02.38.32] -> Initializing Pipeline...
INFO:    [17/08/2023 02.38.32] -> Preprocessing Run #9 of 18...
INFO:    [17/08/2023 02.38.32] -> Initialize Scoring...
INFO:    [17/08/2023 02.38.32] -> Extracting Ion Currents...
INFO:    [17/08/2023 02.38.46] -> Machine Learning...
INFO:    [17/08/2023 02.38.47] -> Pipeline executed in 14.98s - Current Experiment had 0 Warnings and 0 Errors.
INFO:    [17/08/2023 02.38.48] -> Calibration successful
INFO:    [17/08/2023 02.38.51] -> Initializing Pipeline...
INFO:    [17/08/2023 02.38.51] -> Preprocessing Run #9 of 18...
INFO:    [17/08/2023 02.38.51] -> Initialize Scoring...
INFO:    [17/08/2023 02.38.51] -> Extracting Ion Currents...
INFO:    [17/08/2023 02.39.02] -> Machine Learning...
INFO:    [17/08/2023 02.39.04] -> Pipeline executed in 13.45s - Current Experiment had 0 Warnings and 0 Errors.
INFO:    [17/08/2023 02.39.08] -> Calibration successful
INFO:    [17/08/2023 02.39.08] -> Initialize Scoring...
INFO:    [17/08/2023 02.39.08] -> Preprocessing Run #10 of 18...
INFO:    [17/08/2023 02.39.08] -> Searching DIA with Pulsar...
INFO:    [17/08/2023 02.39.08] -> Initializing Experiment...
INFO:    [17/08/2023 02.39.08] -> Loading Spectral Libraries...
INFO:    [17/08/2023 02.39.08] -> Initialize Scoring...
INFO:    [17/08/2023 02.39.08] -> Generating Scan Map...
INFO:    [17/08/2023 02.39.08] -> Initializing Workpackages...
INFO:    [17/08/2023 02.39.08] -> Performing Basic Calibration...
INFO:    [17/08/2023 02.39.09] -> Calibration successful
INFO:    [17/08/2023 02.39.09] -> Identifying Calibration Peptides...
INFO:    [17/08/2023 02.39.09] -> Calibration successful
INFO:    [17/08/2023 02.39.09] -> Correcting Gradient Fine Structure...
INFO:    [17/08/2023 02.39.12] -> Initializing Pipeline...
INFO:    [17/08/2023 02.39.12] -> Preprocessing Run #10 of 18...
INFO:    [17/08/2023 02.39.12] -> Initialize Scoring...
INFO:    [17/08/2023 02.39.12] -> Extracting Ion Currents...
INFO:    [17/08/2023 02.39.26] -> Machine Learning...
INFO:    [17/08/2023 02.39.27] -> Pipeline executed in 15s - Current Experiment had 0 Warnings and 0 Errors.
INFO:    [17/08/2023 02.39.28] -> Calibration successful
INFO:    [17/08/2023 02.39.31] -> Initializing Pipeline...
INFO:    [17/08/2023 02.39.31] -> Preprocessing Run #10 of 18...
INFO:    [17/08/2023 02.39.31] -> Initialize Scoring...
INFO:    [17/08/2023 02.39.31] -> Extracting Ion Currents...
INFO:    [17/08/2023 02.39.49] -> Machine Learning...
INFO:    [17/08/2023 02.39.52] -> Pipeline executed in 20.44s - Current Experiment had 0 Warnings and 0 Errors.
INFO:    [17/08/2023 02.39.55] -> Calibration successful
INFO:    [17/08/2023 02.39.55] -> Initialize Scoring...
INFO:    [17/08/2023 02.39.55] -> Preprocessing Run #11 of 18...
INFO:    [17/08/2023 02.39.55] -> Searching DIA with Pulsar...
INFO:    [17/08/2023 02.39.55] -> Initializing Experiment...
INFO:    [17/08/2023 02.39.55] -> Loading Spectral Libraries...
INFO:    [17/08/2023 02.39.55] -> Initialize Scoring...
INFO:    [17/08/2023 02.39.55] -> Generating Scan Map...
INFO:    [17/08/2023 02.39.55] -> Initializing Workpackages...
INFO:    [17/08/2023 02.39.55] -> Performing Basic Calibration...
INFO:    [17/08/2023 02.39.56] -> Calibration successful
INFO:    [17/08/2023 02.39.56] -> Identifying Calibration Peptides...
INFO:    [17/08/2023 02.39.56] -> Calibration successful
INFO:    [17/08/2023 02.39.56] -> Correcting Gradient Fine Structure...
INFO:    [17/08/2023 02.40.00] -> Initializing Pipeline...
INFO:    [17/08/2023 02.40.00] -> Preprocessing Run #11 of 18...
INFO:    [17/08/2023 02.40.00] -> Initialize Scoring...
INFO:    [17/08/2023 02.40.00] -> Extracting Ion Currents...
INFO:    [17/08/2023 02.40.13] -> Machine Learning...
INFO:    [17/08/2023 02.40.14] -> Pipeline executed in 14.59s - Current Experiment had 0 Warnings and 0 Errors.
INFO:    [17/08/2023 02.40.15] -> Calibration successful
INFO:    [17/08/2023 02.40.18] -> Initializing Pipeline...
INFO:    [17/08/2023 02.40.18] -> Preprocessing Run #11 of 18...
INFO:    [17/08/2023 02.40.18] -> Initialize Scoring...
INFO:    [17/08/2023 02.40.18] -> Extracting Ion Currents...
INFO:    [17/08/2023 02.40.33] -> Machine Learning...
INFO:    [17/08/2023 02.40.36] -> Pipeline executed in 17.12s - Current Experiment had 0 Warnings and 0 Errors.
INFO:    [17/08/2023 02.40.39] -> Calibration successful
INFO:    [17/08/2023 02.40.39] -> Initialize Scoring...
INFO:    [17/08/2023 02.40.39] -> Preprocessing Run #12 of 18...
INFO:    [17/08/2023 02.40.39] -> Searching DIA with Pulsar...
INFO:    [17/08/2023 02.40.39] -> Initializing Experiment...
INFO:    [17/08/2023 02.40.39] -> Loading Spectral Libraries...
INFO:    [17/08/2023 02.40.39] -> Initialize Scoring...
INFO:    [17/08/2023 02.40.39] -> Generating Scan Map...
INFO:    [17/08/2023 02.40.39] -> Initializing Workpackages...
INFO:    [17/08/2023 02.40.39] -> Performing Basic Calibration...
INFO:    [17/08/2023 02.40.40] -> Calibration successful
INFO:    [17/08/2023 02.40.40] -> Identifying Calibration Peptides...
INFO:    [17/08/2023 02.40.40] -> Calibration successful
INFO:    [17/08/2023 02.40.40] -> Correcting Gradient Fine Structure...
INFO:    [17/08/2023 02.40.44] -> Initializing Pipeline...
INFO:    [17/08/2023 02.40.44] -> Preprocessing Run #12 of 18...
INFO:    [17/08/2023 02.40.44] -> Initialize Scoring...
INFO:    [17/08/2023 02.40.44] -> Extracting Ion Currents...
INFO:    [17/08/2023 02.40.58] -> Machine Learning...
INFO:    [17/08/2023 02.40.59] -> Pipeline executed in 15.24s - Current Experiment had 0 Warnings and 0 Errors.
INFO:    [17/08/2023 02.41.00] -> Calibration successful
INFO:    [17/08/2023 02.41.03] -> Initializing Pipeline...
INFO:    [17/08/2023 02.41.03] -> Preprocessing Run #12 of 18...
INFO:    [17/08/2023 02.41.03] -> Initialize Scoring...
INFO:    [17/08/2023 02.41.03] -> Extracting Ion Currents...
INFO:    [17/08/2023 02.41.14] -> Machine Learning...
INFO:    [17/08/2023 02.41.17] -> Pipeline executed in 13.27s - Current Experiment had 0 Warnings and 0 Errors.
INFO:    [17/08/2023 02.41.19] -> Calibration successful
INFO:    [17/08/2023 02.41.19] -> Initialize Scoring...
INFO:    [17/08/2023 02.41.19] -> Preprocessing Run #13 of 18...
INFO:    [17/08/2023 02.41.19] -> Searching DIA with Pulsar...
INFO:    [17/08/2023 02.41.19] -> Initializing Experiment...
INFO:    [17/08/2023 02.41.19] -> Loading Spectral Libraries...
INFO:    [17/08/2023 02.41.19] -> Initialize Scoring...
INFO:    [17/08/2023 02.41.19] -> Generating Scan Map...
INFO:    [17/08/2023 02.41.19] -> Initializing Workpackages...
INFO:    [17/08/2023 02.41.19] -> Performing Basic Calibration...
INFO:    [17/08/2023 02.41.21] -> Calibration successful
INFO:    [17/08/2023 02.41.21] -> Identifying Calibration Peptides...
INFO:    [17/08/2023 02.41.21] -> Calibration successful
INFO:    [17/08/2023 02.41.21] -> Correcting Gradient Fine Structure...
INFO:    [17/08/2023 02.41.24] -> Initializing Pipeline...
INFO:    [17/08/2023 02.41.24] -> Preprocessing Run #13 of 18...
INFO:    [17/08/2023 02.41.24] -> Initialize Scoring...
INFO:    [17/08/2023 02.41.24] -> Extracting Ion Currents...
INFO:    [17/08/2023 02.41.38] -> Machine Learning...
INFO:    [17/08/2023 02.41.39] -> Pipeline executed in 15.21s - Current Experiment had 0 Warnings and 0 Errors.
INFO:    [17/08/2023 02.41.40] -> Calibration successful
INFO:    [17/08/2023 02.41.43] -> Initializing Pipeline...
INFO:    [17/08/2023 02.41.43] -> Preprocessing Run #13 of 18...
INFO:    [17/08/2023 02.41.43] -> Initialize Scoring...
INFO:    [17/08/2023 02.41.43] -> Extracting Ion Currents...
INFO:    [17/08/2023 02.41.55] -> Machine Learning...
INFO:    [17/08/2023 02.41.58] -> Pipeline executed in 14.53s - Current Experiment had 0 Warnings and 0 Errors.
INFO:    [17/08/2023 02.42.01] -> Calibration successful
INFO:    [17/08/2023 02.42.01] -> Initialize Scoring...
INFO:    [17/08/2023 02.42.01] -> Preprocessing Run #14 of 18...
INFO:    [17/08/2023 02.42.01] -> Searching DIA with Pulsar...
INFO:    [17/08/2023 02.42.01] -> Initializing Experiment...
INFO:    [17/08/2023 02.42.01] -> Loading Spectral Libraries...
INFO:    [17/08/2023 02.42.01] -> Initialize Scoring...
INFO:    [17/08/2023 02.42.01] -> Generating Scan Map...
INFO:    [17/08/2023 02.42.01] -> Initializing Workpackages...
INFO:    [17/08/2023 02.42.01] -> Performing Basic Calibration...
INFO:    [17/08/2023 02.42.03] -> Calibration successful
INFO:    [17/08/2023 02.42.03] -> Identifying Calibration Peptides...
INFO:    [17/08/2023 02.42.03] -> Calibration successful
INFO:    [17/08/2023 02.42.03] -> Correcting Gradient Fine Structure...
INFO:    [17/08/2023 02.42.06] -> Initializing Pipeline...
INFO:    [17/08/2023 02.42.06] -> Preprocessing Run #14 of 18...
INFO:    [17/08/2023 02.42.06] -> Initialize Scoring...
INFO:    [17/08/2023 02.42.06] -> Extracting Ion Currents...
INFO:    [17/08/2023 02.42.26] -> Machine Learning...
INFO:    [17/08/2023 02.42.28] -> Pipeline executed in 21.51s - Current Experiment had 0 Warnings and 0 Errors.
INFO:    [17/08/2023 02.42.29] -> Calibration successful
INFO:    [17/08/2023 02.42.32] -> Initializing Pipeline...
INFO:    [17/08/2023 02.42.32] -> Preprocessing Run #14 of 18...
INFO:    [17/08/2023 02.42.32] -> Initialize Scoring...
INFO:    [17/08/2023 02.42.32] -> Extracting Ion Currents...
INFO:    [17/08/2023 02.42.44] -> Machine Learning...
INFO:    [17/08/2023 02.42.46] -> Pipeline executed in 14.24s - Current Experiment had 0 Warnings and 0 Errors.
INFO:    [17/08/2023 02.42.49] -> Calibration successful
INFO:    [17/08/2023 02.42.49] -> Initialize Scoring...
INFO:    [17/08/2023 02.42.49] -> Preprocessing Run #15 of 18...
INFO:    [17/08/2023 02.42.49] -> Searching DIA with Pulsar...
INFO:    [17/08/2023 02.42.49] -> Initializing Experiment...
INFO:    [17/08/2023 02.42.49] -> Loading Spectral Libraries...
INFO:    [17/08/2023 02.42.49] -> Initialize Scoring...
INFO:    [17/08/2023 02.42.49] -> Generating Scan Map...
INFO:    [17/08/2023 02.42.49] -> Initializing Workpackages...
INFO:    [17/08/2023 02.42.49] -> Performing Basic Calibration...
INFO:    [17/08/2023 02.42.51] -> Calibration successful
INFO:    [17/08/2023 02.42.51] -> Identifying Calibration Peptides...
INFO:    [17/08/2023 02.42.51] -> Calibration successful
INFO:    [17/08/2023 02.42.51] -> Correcting Gradient Fine Structure...
INFO:    [17/08/2023 02.42.54] -> Initializing Pipeline...
INFO:    [17/08/2023 02.42.54] -> Preprocessing Run #15 of 18...
INFO:    [17/08/2023 02.42.54] -> Initialize Scoring...
INFO:    [17/08/2023 02.42.54] -> Extracting Ion Currents...
INFO:    [17/08/2023 02.43.08] -> Machine Learning...
INFO:    [17/08/2023 02.43.09] -> Pipeline executed in 14.93s - Current Experiment had 0 Warnings and 0 Errors.
INFO:    [17/08/2023 02.43.10] -> Calibration successful
INFO:    [17/08/2023 02.43.14] -> Initializing Pipeline...
INFO:    [17/08/2023 02.43.14] -> Preprocessing Run #15 of 18...
INFO:    [17/08/2023 02.43.14] -> Initialize Scoring...
INFO:    [17/08/2023 02.43.14] -> Extracting Ion Currents...
INFO:    [17/08/2023 02.43.24] -> Machine Learning...
INFO:    [17/08/2023 02.43.27] -> Pipeline executed in 13.7s - Current Experiment had 0 Warnings and 0 Errors.
INFO:    [17/08/2023 02.43.31] -> Calibration successful
INFO:    [17/08/2023 02.43.31] -> Initialize Scoring...
INFO:    [17/08/2023 02.43.31] -> Preprocessing Run #16 of 18...
INFO:    [17/08/2023 02.43.31] -> Searching DIA with Pulsar...
INFO:    [17/08/2023 02.43.31] -> Initializing Experiment...
INFO:    [17/08/2023 02.43.31] -> Loading Spectral Libraries...
INFO:    [17/08/2023 02.43.31] -> Initialize Scoring...
INFO:    [17/08/2023 02.43.31] -> Generating Scan Map...
INFO:    [17/08/2023 02.43.31] -> Initializing Workpackages...
INFO:    [17/08/2023 02.43.31] -> Performing Basic Calibration...
INFO:    [17/08/2023 02.43.33] -> Calibration successful
INFO:    [17/08/2023 02.43.33] -> Identifying Calibration Peptides...
INFO:    [17/08/2023 02.43.33] -> Calibration successful
INFO:    [17/08/2023 02.43.33] -> Correcting Gradient Fine Structure...
INFO:    [17/08/2023 02.43.36] -> Initializing Pipeline...
INFO:    [17/08/2023 02.43.36] -> Preprocessing Run #16 of 18...
INFO:    [17/08/2023 02.43.36] -> Initialize Scoring...
INFO:    [17/08/2023 02.43.36] -> Extracting Ion Currents...
INFO:    [17/08/2023 02.43.50] -> Machine Learning...
INFO:    [17/08/2023 02.43.51] -> Pipeline executed in 15.08s - Current Experiment had 0 Warnings and 0 Errors.
INFO:    [17/08/2023 02.43.52] -> Calibration successful
INFO:    [17/08/2023 02.43.56] -> Initializing Pipeline...
INFO:    [17/08/2023 02.43.56] -> Preprocessing Run #16 of 18...
INFO:    [17/08/2023 02.43.56] -> Initialize Scoring...
INFO:    [17/08/2023 02.43.56] -> Extracting Ion Currents...
INFO:    [17/08/2023 02.44.07] -> Machine Learning...
INFO:    [17/08/2023 02.44.09] -> Pipeline executed in 13.62s - Current Experiment had 0 Warnings and 0 Errors.
INFO:    [17/08/2023 02.44.13] -> Calibration successful
INFO:    [17/08/2023 02.44.13] -> Initialize Scoring...
INFO:    [17/08/2023 02.44.13] -> Preprocessing Run #17 of 18...
INFO:    [17/08/2023 02.44.13] -> Searching DIA with Pulsar...
INFO:    [17/08/2023 02.44.13] -> Initializing Experiment...
INFO:    [17/08/2023 02.44.13] -> Loading Spectral Libraries...
INFO:    [17/08/2023 02.44.13] -> Initialize Scoring...
INFO:    [17/08/2023 02.44.13] -> Generating Scan Map...
INFO:    [17/08/2023 02.44.13] -> Initializing Workpackages...
INFO:    [17/08/2023 02.44.13] -> Performing Basic Calibration...
INFO:    [17/08/2023 02.44.14] -> Calibration successful
INFO:    [17/08/2023 02.44.14] -> Identifying Calibration Peptides...
INFO:    [17/08/2023 02.44.14] -> Calibration successful
INFO:    [17/08/2023 02.44.14] -> Correcting Gradient Fine Structure...
INFO:    [17/08/2023 02.44.17] -> Initializing Pipeline...
INFO:    [17/08/2023 02.44.17] -> Preprocessing Run #17 of 18...
INFO:    [17/08/2023 02.44.17] -> Initialize Scoring...
INFO:    [17/08/2023 02.44.17] -> Extracting Ion Currents...
INFO:    [17/08/2023 02.44.37] -> Machine Learning...
INFO:    [17/08/2023 02.44.39] -> Pipeline executed in 21.13s - Current Experiment had 0 Warnings and 0 Errors.
INFO:    [17/08/2023 02.44.39] -> Calibration successful
INFO:    [17/08/2023 02.44.43] -> Initializing Pipeline...
INFO:    [17/08/2023 02.44.43] -> Preprocessing Run #17 of 18...
INFO:    [17/08/2023 02.44.43] -> Initialize Scoring...
INFO:    [17/08/2023 02.44.43] -> Extracting Ion Currents...
INFO:    [17/08/2023 02.44.53] -> Machine Learning...
INFO:    [17/08/2023 02.44.56] -> Pipeline executed in 13.16s - Current Experiment had 0 Warnings and 0 Errors.
INFO:    [17/08/2023 02.44.59] -> Calibration successful
INFO:    [17/08/2023 02.44.59] -> Initialize Scoring...
INFO:    [17/08/2023 02.44.59] -> Preprocessing Run #18 of 18...
INFO:    [17/08/2023 02.44.59] -> Searching DIA with Pulsar...
INFO:    [17/08/2023 02.44.59] -> Initializing Experiment...
INFO:    [17/08/2023 02.44.59] -> Loading Spectral Libraries...
INFO:    [17/08/2023 02.44.59] -> Initialize Scoring...
INFO:    [17/08/2023 02.44.59] -> Generating Scan Map...
INFO:    [17/08/2023 02.44.59] -> Initializing Workpackages...
INFO:    [17/08/2023 02.44.59] -> Performing Basic Calibration...
INFO:    [17/08/2023 02.45.01] -> Calibration successful
INFO:    [17/08/2023 02.45.01] -> Identifying Calibration Peptides...
INFO:    [17/08/2023 02.45.01] -> Calibration successful
INFO:    [17/08/2023 02.45.01] -> Correcting Gradient Fine Structure...
INFO:    [17/08/2023 02.45.04] -> Initializing Pipeline...
INFO:    [17/08/2023 02.45.04] -> Preprocessing Run #18 of 18...
INFO:    [17/08/2023 02.45.04] -> Initialize Scoring...
INFO:    [17/08/2023 02.45.04] -> Extracting Ion Currents...
INFO:    [17/08/2023 02.45.18] -> Machine Learning...
INFO:    [17/08/2023 02.45.19] -> Pipeline executed in 15.18s - Current Experiment had 0 Warnings and 0 Errors.
INFO:    [17/08/2023 02.45.20] -> Calibration successful
INFO:    [17/08/2023 02.45.24] -> Initializing Pipeline...
INFO:    [17/08/2023 02.45.24] -> Preprocessing Run #18 of 18...
INFO:    [17/08/2023 02.45.24] -> Initialize Scoring...
INFO:    [17/08/2023 02.45.24] -> Extracting Ion Currents...
INFO:    [17/08/2023 02.45.35] -> Machine Learning...
INFO:    [17/08/2023 02.45.38] -> Pipeline executed in 13.61s - Current Experiment had 0 Warnings and 0 Errors.
INFO:    [17/08/2023 02.45.41] -> Calibration successful
INFO:    [17/08/2023 02.45.41] -> Initialize Scoring...
INFO:    [17/08/2023 02.45.41] -> Initializing QC...
INFO:    [17/08/2023 02.45.41] -> Determining Calibration Parameter...
INFO:    [17/08/2023 02.45.41] -> Assigning ML Features...
INFO:    [17/08/2023 02.45.42] -> Generating Decoys...
INFO:    [17/08/2023 02.45.46] -> Extracting Ion Currents...
INFO:    [17/08/2023 02.46.25] -> Releasing Raw Files...
INFO:    [17/08/2023 02.46.25] -> Machine Learning...
INFO:    [17/08/2023 02.49.18] -> Initializing HTRMS...
INFO:    [17/08/2023 02.49.18] -> Releasing Run Resources...
INFO:    [17/08/2023 02.49.18] -> Calculating Qvalues...
INFO:    [17/08/2023 02.49.18] -> Unique precursors: 40,451 of 45,176 | modified peptides: 37,309 of 41,533 | peptides: 35,538 of 39,489 |  protein groups: 4,177 (Qvalue <= 0.01) [20230809_AST1_EVO5_ZY_Hela_SCP_EvoCHIP_1Cell_40SPD_8Th12ms_01.raw]
INFO:    [17/08/2023 02.49.18] -> Calibration successful
INFO:    [17/08/2023 02.49.19] -> Collapsing Search Tree...
INFO:    [17/08/2023 02.49.19] -> Processed in 3.62m
INFO:    [17/08/2023 02.49.19] -> Initializing QC...
INFO:    [17/08/2023 02.49.19] -> Determining Calibration Parameter...
INFO:    [17/08/2023 02.49.19] -> Assigning ML Features...
INFO:    [17/08/2023 02.49.19] -> Generating Decoys...
INFO:    [17/08/2023 02.49.19] -> Extracting Ion Currents...
INFO:    [17/08/2023 02.49.58] -> Releasing Raw Files...
INFO:    [17/08/2023 02.49.58] -> Machine Learning...
INFO:    [17/08/2023 02.52.21] -> Initializing HTRMS...
INFO:    [17/08/2023 02.52.21] -> Releasing Run Resources...
INFO:    [17/08/2023 02.52.22] -> Calculating Qvalues...
INFO:    [17/08/2023 02.52.22] -> Unique precursors: 38,272 of 45,176 | modified peptides: 35,227 of 41,533 | peptides: 33,654 of 39,489 |  protein groups: 4,090 (Qvalue <= 0.01) [20230809_AST1_EVO5_ZY_Hela_SCP_EvoCHIP_1Cell_40SPD_8Th12ms_02.raw]
INFO:    [17/08/2023 02.52.22] -> Calibration successful
INFO:    [17/08/2023 02.52.22] -> Collapsing Search Tree...
INFO:    [17/08/2023 02.52.22] -> Processed in 3.06m
INFO:    [17/08/2023 02.52.22] -> Initializing QC...
INFO:    [17/08/2023 02.52.22] -> Determining Calibration Parameter...
INFO:    [17/08/2023 02.52.22] -> Assigning ML Features...
INFO:    [17/08/2023 02.52.22] -> Generating Decoys...
INFO:    [17/08/2023 02.52.23] -> Extracting Ion Currents...
INFO:    [17/08/2023 02.53.01] -> Releasing Raw Files...
INFO:    [17/08/2023 02.53.01] -> Machine Learning...
INFO:    [17/08/2023 02.56.41] -> Initializing HTRMS...
INFO:    [17/08/2023 02.56.41] -> Releasing Run Resources...
INFO:    [17/08/2023 02.56.41] -> Calculating Qvalues...
INFO:    [17/08/2023 02.56.42] -> Unique precursors: 38,234 of 45,176 | modified peptides: 35,485 of 41,533 | peptides: 33,971 of 39,489 |  protein groups: 4,053 (Qvalue <= 0.01) [20230809_AST1_EVO5_ZY_Hela_SCP_EvoCHIP_1Cell_40SPD_8Th12ms_03.raw]
INFO:    [17/08/2023 02.56.42] -> Calibration successful
INFO:    [17/08/2023 02.56.42] -> Collapsing Search Tree...
INFO:    [17/08/2023 02.56.42] -> Processed in 4.32m
INFO:    [17/08/2023 02.56.42] -> Initializing QC...
INFO:    [17/08/2023 02.56.42] -> Determining Calibration Parameter...
INFO:    [17/08/2023 02.56.42] -> Assigning ML Features...
INFO:    [17/08/2023 02.56.42] -> Generating Decoys...
INFO:    [17/08/2023 02.56.42] -> Extracting Ion Currents...
INFO:    [17/08/2023 02.57.20] -> Releasing Raw Files...
INFO:    [17/08/2023 02.57.20] -> Machine Learning...
INFO:    [17/08/2023 02.59.34] -> Initializing HTRMS...
INFO:    [17/08/2023 02.59.34] -> Releasing Run Resources...
INFO:    [17/08/2023 02.59.34] -> Calculating Qvalues...
INFO:    [17/08/2023 02.59.35] -> Unique precursors: 38,011 of 45,176 | modified peptides: 35,183 of 41,533 | peptides: 33,634 of 39,489 |  protein groups: 4,081 (Qvalue <= 0.01) [20230809_AST1_EVO5_ZY_Hela_SCP_EvoCHIP_1Cell_40SPD_8Th12ms_04.raw]
INFO:    [17/08/2023 02.59.35] -> Calibration successful
INFO:    [17/08/2023 02.59.35] -> Collapsing Search Tree...
INFO:    [17/08/2023 02.59.35] -> Processed in 2.88m
INFO:    [17/08/2023 02.59.35] -> Initializing QC...
INFO:    [17/08/2023 02.59.35] -> Determining Calibration Parameter...
INFO:    [17/08/2023 02.59.35] -> Assigning ML Features...
INFO:    [17/08/2023 02.59.35] -> Generating Decoys...
INFO:    [17/08/2023 02.59.35] -> Extracting Ion Currents...
INFO:    [17/08/2023 03.00.20] -> Releasing Raw Files...
INFO:    [17/08/2023 03.00.20] -> Machine Learning...
INFO:    [17/08/2023 03.01.40] -> Initializing HTRMS...
INFO:    [17/08/2023 03.01.40] -> Releasing Run Resources...
INFO:    [17/08/2023 03.01.41] -> Calculating Qvalues...
INFO:    [17/08/2023 03.01.41] -> Unique precursors: 40,919 of 45,176 | modified peptides: 37,687 of 41,533 | peptides: 35,841 of 39,489 |  protein groups: 4,200 (Qvalue <= 0.01) [20230809_AST1_EVO5_ZY_Hela_SCP_EvoCHIP_1Cell_40SPD_8Th12ms_05.raw]
INFO:    [17/08/2023 03.01.41] -> Calibration successful
INFO:    [17/08/2023 03.01.41] -> Collapsing Search Tree...
INFO:    [17/08/2023 03.01.41] -> Processed in 2.11m
INFO:    [17/08/2023 03.01.41] -> Initializing QC...
INFO:    [17/08/2023 03.01.41] -> Determining Calibration Parameter...
INFO:    [17/08/2023 03.01.41] -> Assigning ML Features...
INFO:    [17/08/2023 03.01.41] -> Generating Decoys...
INFO:    [17/08/2023 03.01.42] -> Extracting Ion Currents...
INFO:    [17/08/2023 03.02.20] -> Releasing Raw Files...
INFO:    [17/08/2023 03.02.20] -> Machine Learning...
INFO:    [17/08/2023 03.03.40] -> Initializing HTRMS...
INFO:    [17/08/2023 03.03.40] -> Releasing Run Resources...
INFO:    [17/08/2023 03.03.41] -> Calculating Qvalues...
INFO:    [17/08/2023 03.03.41] -> Unique precursors: 35,297 of 45,176 | modified peptides: 32,525 of 41,533 | peptides: 30,897 of 39,489 |  protein groups: 3,947 (Qvalue <= 0.01) [20230809_AST1_EVO5_ZY_Hela_SCP_EvoCHIP_1Cell_40SPD_8Th12ms_06.raw]
INFO:    [17/08/2023 03.03.41] -> Calibration successful
INFO:    [17/08/2023 03.03.41] -> Collapsing Search Tree...
INFO:    [17/08/2023 03.03.41] -> Processed in 2m
INFO:    [17/08/2023 03.03.41] -> Initializing QC...
INFO:    [17/08/2023 03.03.41] -> Determining Calibration Parameter...
INFO:    [17/08/2023 03.03.41] -> Assigning ML Features...
INFO:    [17/08/2023 03.03.41] -> Generating Decoys...
INFO:    [17/08/2023 03.03.41] -> Extracting Ion Currents...
INFO:    [17/08/2023 03.04.20] -> Releasing Raw Files...
INFO:    [17/08/2023 03.04.20] -> Machine Learning...
INFO:    [17/08/2023 03.04.58] -> Initializing HTRMS...
INFO:    [17/08/2023 03.04.58] -> Releasing Run Resources...
INFO:    [17/08/2023 03.04.58] -> Calculating Qvalues...
INFO:    [17/08/2023 03.04.58] -> Unique precursors: 33,705 of 45,176 | modified peptides: 31,075 of 41,533 | peptides: 29,467 of 39,489 |  protein groups: 3,862 (Qvalue <= 0.01) [20230809_AST1_EVO5_ZY_Hela_SCP_EvoCHIP_1Cell_40SPD_8Th12ms_07.raw]
INFO:    [17/08/2023 03.04.58] -> Calibration successful
INFO:    [17/08/2023 03.04.58] -> Collapsing Search Tree...
INFO:    [17/08/2023 03.04.58] -> Processed in 1.29m
INFO:    [17/08/2023 03.04.58] -> Initializing QC...
INFO:    [17/08/2023 03.04.58] -> Determining Calibration Parameter...
INFO:    [17/08/2023 03.04.58] -> Assigning ML Features...
INFO:    [17/08/2023 03.04.58] -> Generating Decoys...
INFO:    [17/08/2023 03.04.59] -> Extracting Ion Currents...
INFO:    [17/08/2023 03.05.37] -> Releasing Raw Files...
INFO:    [17/08/2023 03.05.37] -> Machine Learning...
INFO:    [17/08/2023 03.09.19] -> Initializing HTRMS...
INFO:    [17/08/2023 03.09.19] -> Releasing Run Resources...
INFO:    [17/08/2023 03.09.19] -> Calculating Qvalues...
INFO:    [17/08/2023 03.09.20] -> Unique precursors: 37,474 of 45,176 | modified peptides: 34,511 of 41,533 | peptides: 32,831 of 39,489 |  protein groups: 4,056 (Qvalue <= 0.01) [20230809_AST1_EVO5_ZY_Hela_SCP_EvoCHIP_1Cell_40SPD_8Th12ms_08.raw]
INFO:    [17/08/2023 03.09.20] -> Calibration successful
INFO:    [17/08/2023 03.09.20] -> Collapsing Search Tree...
INFO:    [17/08/2023 03.09.20] -> Processed in 4.36m
INFO:    [17/08/2023 03.09.20] -> Initializing QC...
INFO:    [17/08/2023 03.09.20] -> Determining Calibration Parameter...
INFO:    [17/08/2023 03.09.20] -> Assigning ML Features...
INFO:    [17/08/2023 03.09.20] -> Generating Decoys...
INFO:    [17/08/2023 03.09.20] -> Extracting Ion Currents...
INFO:    [17/08/2023 03.09.59] -> Releasing Raw Files...
INFO:    [17/08/2023 03.09.59] -> Machine Learning...
INFO:    [17/08/2023 03.13.20] -> Initializing HTRMS...
INFO:    [17/08/2023 03.13.20] -> Releasing Run Resources...
INFO:    [17/08/2023 03.13.20] -> Calculating Qvalues...
INFO:    [17/08/2023 03.13.21] -> Unique precursors: 39,267 of 45,176 | modified peptides: 36,288 of 41,533 | peptides: 34,657 of 39,489 |  protein groups: 4,124 (Qvalue <= 0.01) [20230809_AST1_EVO5_ZY_Hela_SCP_EvoCHIP_1Cell_40SPD_8Th12ms_09.raw]
INFO:    [17/08/2023 03.13.21] -> Calibration successful
INFO:    [17/08/2023 03.13.21] -> Collapsing Search Tree...
INFO:    [17/08/2023 03.13.21] -> Processed in 4.02m
INFO:    [17/08/2023 03.13.21] -> Initializing QC...
INFO:    [17/08/2023 03.13.21] -> Determining Calibration Parameter...
INFO:    [17/08/2023 03.13.21] -> Assigning ML Features...
INFO:    [17/08/2023 03.13.21] -> Generating Decoys...
INFO:    [17/08/2023 03.13.21] -> Extracting Ion Currents...
INFO:    [17/08/2023 03.14.00] -> Releasing Raw Files...
INFO:    [17/08/2023 03.14.00] -> Machine Learning...
INFO:    [17/08/2023 03.16.02] -> Initializing HTRMS...
INFO:    [17/08/2023 03.16.02] -> Releasing Run Resources...
INFO:    [17/08/2023 03.16.02] -> Calculating Qvalues...
INFO:    [17/08/2023 03.16.02] -> Unique precursors: 38,408 of 45,176 | modified peptides: 35,344 of 41,533 | peptides: 33,630 of 39,489 |  protein groups: 4,063 (Qvalue <= 0.01) [20230809_AST1_EVO5_ZY_Hela_SCP_EvoCHIP_1Cell_40SPD_8Th12ms_10.raw]
INFO:    [17/08/2023 03.16.02] -> Calibration successful
INFO:    [17/08/2023 03.16.02] -> Collapsing Search Tree...
INFO:    [17/08/2023 03.16.02] -> Processed in 2.69m
INFO:    [17/08/2023 03.16.02] -> Initializing QC...
INFO:    [17/08/2023 03.16.02] -> Determining Calibration Parameter...
INFO:    [17/08/2023 03.16.02] -> Assigning ML Features...
INFO:    [17/08/2023 03.16.02] -> Generating Decoys...
INFO:    [17/08/2023 03.16.03] -> Extracting Ion Currents...
INFO:    [17/08/2023 03.16.41] -> Releasing Raw Files...
INFO:    [17/08/2023 03.16.41] -> Machine Learning...
INFO:    [17/08/2023 03.19.49] -> Initializing HTRMS...
INFO:    [17/08/2023 03.19.49] -> Releasing Run Resources...
INFO:    [17/08/2023 03.19.49] -> Calculating Qvalues...
INFO:    [17/08/2023 03.19.50] -> Unique precursors: 38,720 of 45,176 | modified peptides: 35,889 of 41,533 | peptides: 34,308 of 39,489 |  protein groups: 4,043 (Qvalue <= 0.01) [20230809_AST1_EVO5_ZY_Hela_SCP_EvoCHIP_1Cell_40SPD_8Th12ms_11.raw]
INFO:    [17/08/2023 03.19.50] -> Calibration successful
INFO:    [17/08/2023 03.19.50] -> Collapsing Search Tree...
INFO:    [17/08/2023 03.19.50] -> Processed in 3.79m
INFO:    [17/08/2023 03.19.50] -> Initializing QC...
INFO:    [17/08/2023 03.19.50] -> Determining Calibration Parameter...
INFO:    [17/08/2023 03.19.50] -> Assigning ML Features...
INFO:    [17/08/2023 03.19.50] -> Generating Decoys...
INFO:    [17/08/2023 03.19.50] -> Extracting Ion Currents...
INFO:    [17/08/2023 03.20.29] -> Releasing Raw Files...
INFO:    [17/08/2023 03.20.29] -> Machine Learning...
INFO:    [17/08/2023 03.22.02] -> Initializing HTRMS...
INFO:    [17/08/2023 03.22.02] -> Releasing Run Resources...
INFO:    [17/08/2023 03.22.02] -> Calculating Qvalues...
INFO:    [17/08/2023 03.22.03] -> Unique precursors: 37,563 of 45,176 | modified peptides: 34,634 of 41,533 | peptides: 33,050 of 39,489 |  protein groups: 4,103 (Qvalue <= 0.01) [20230809_AST1_EVO5_ZY_Hela_SCP_EvoCHIP_1Cell_40SPD_8Th12ms_12.raw]
INFO:    [17/08/2023 03.22.03] -> Calibration successful
INFO:    [17/08/2023 03.22.03] -> Collapsing Search Tree...
INFO:    [17/08/2023 03.22.03] -> Processed in 2.21m
INFO:    [17/08/2023 03.22.03] -> Initializing QC...
INFO:    [17/08/2023 03.22.03] -> Determining Calibration Parameter...
INFO:    [17/08/2023 03.22.03] -> Assigning ML Features...
INFO:    [17/08/2023 03.22.03] -> Generating Decoys...
INFO:    [17/08/2023 03.22.03] -> Extracting Ion Currents...
INFO:    [17/08/2023 03.22.42] -> Releasing Raw Files...
INFO:    [17/08/2023 03.22.42] -> Machine Learning...
INFO:    [17/08/2023 03.25.38] -> Initializing HTRMS...
INFO:    [17/08/2023 03.25.38] -> Releasing Run Resources...
INFO:    [17/08/2023 03.25.39] -> Calculating Qvalues...
INFO:    [17/08/2023 03.25.46] -> Unique precursors: 39,385 of 45,176 | modified peptides: 36,337 of 41,533 | peptides: 34,703 of 39,489 |  protein groups: 4,100 (Qvalue <= 0.01) [20230809_AST1_EVO5_ZY_Hela_SCP_EvoCHIP_1Cell_40SPD_8Th12ms_13.raw]
INFO:    [17/08/2023 03.25.46] -> Calibration successful
INFO:    [17/08/2023 03.25.46] -> Collapsing Search Tree...
INFO:    [17/08/2023 03.25.46] -> Processed in 3.72m
INFO:    [17/08/2023 03.25.46] -> Initializing QC...
INFO:    [17/08/2023 03.25.46] -> Determining Calibration Parameter...
INFO:    [17/08/2023 03.25.46] -> Assigning ML Features...
INFO:    [17/08/2023 03.25.46] -> Generating Decoys...
INFO:    [17/08/2023 03.25.46] -> Extracting Ion Currents...
INFO:    [17/08/2023 03.26.26] -> Releasing Raw Files...
INFO:    [17/08/2023 03.26.26] -> Machine Learning...
INFO:    [17/08/2023 03.27.19] -> Initializing HTRMS...
INFO:    [17/08/2023 03.27.19] -> Releasing Run Resources...
INFO:    [17/08/2023 03.27.20] -> Calculating Qvalues...
INFO:    [17/08/2023 03.27.20] -> Unique precursors: 40,135 of 45,176 | modified peptides: 37,043 of 41,533 | peptides: 35,313 of 39,489 |  protein groups: 4,162 (Qvalue <= 0.01) [20230809_AST1_EVO5_ZY_Hela_SCP_EvoCHIP_1Cell_40SPD_8Th12ms_14.raw]
INFO:    [17/08/2023 03.27.20] -> Calibration successful
INFO:    [17/08/2023 03.27.20] -> Collapsing Search Tree...
INFO:    [17/08/2023 03.27.20] -> Processed in 1.57m
INFO:    [17/08/2023 03.27.20] -> Initializing QC...
INFO:    [17/08/2023 03.27.20] -> Determining Calibration Parameter...
INFO:    [17/08/2023 03.27.20] -> Assigning ML Features...
INFO:    [17/08/2023 03.27.20] -> Generating Decoys...
INFO:    [17/08/2023 03.27.21] -> Extracting Ion Currents...
INFO:    [17/08/2023 03.27.59] -> Releasing Raw Files...
INFO:    [17/08/2023 03.27.59] -> Machine Learning...
INFO:    [17/08/2023 03.28.28] -> Initializing HTRMS...
INFO:    [17/08/2023 03.28.28] -> Releasing Run Resources...
INFO:    [17/08/2023 03.28.29] -> Calculating Qvalues...
INFO:    [17/08/2023 03.28.29] -> Unique precursors: 40,753 of 45,176 | modified peptides: 37,802 of 41,533 | peptides: 36,177 of 39,489 |  protein groups: 4,157 (Qvalue <= 0.01) [20230809_AST1_EVO5_ZY_Hela_SCP_EvoCHIP_1Cell_40SPD_8Th12ms_15.raw]
INFO:    [17/08/2023 03.28.29] -> Calibration successful
INFO:    [17/08/2023 03.28.29] -> Collapsing Search Tree...
INFO:    [17/08/2023 03.28.29] -> Processed in 1.15m
INFO:    [17/08/2023 03.28.29] -> Initializing QC...
INFO:    [17/08/2023 03.28.29] -> Determining Calibration Parameter...
INFO:    [17/08/2023 03.28.29] -> Assigning ML Features...
INFO:    [17/08/2023 03.28.29] -> Generating Decoys...
INFO:    [17/08/2023 03.28.29] -> Extracting Ion Currents...
INFO:    [17/08/2023 03.29.08] -> Releasing Raw Files...
INFO:    [17/08/2023 03.29.08] -> Machine Learning...
INFO:    [17/08/2023 03.29.39] -> Initializing HTRMS...
INFO:    [17/08/2023 03.29.39] -> Releasing Run Resources...
INFO:    [17/08/2023 03.29.40] -> Calculating Qvalues...
INFO:    [17/08/2023 03.29.40] -> Unique precursors: 41,771 of 45,176 | modified peptides: 38,466 of 41,533 | peptides: 36,710 of 39,489 |  protein groups: 4,218 (Qvalue <= 0.01) [20230809_AST1_EVO5_ZY_Hela_SCP_EvoCHIP_1Cell_40SPD_8Th12ms_16.raw]
INFO:    [17/08/2023 03.29.40] -> Calibration successful
INFO:    [17/08/2023 03.29.40] -> Collapsing Search Tree...
INFO:    [17/08/2023 03.29.40] -> Processed in 1.18m
INFO:    [17/08/2023 03.29.40] -> Initializing QC...
INFO:    [17/08/2023 03.29.40] -> Determining Calibration Parameter...
INFO:    [17/08/2023 03.29.40] -> Assigning ML Features...
INFO:    [17/08/2023 03.29.40] -> Generating Decoys...
INFO:    [17/08/2023 03.29.40] -> Extracting Ion Currents...
INFO:    [17/08/2023 03.30.19] -> Releasing Raw Files...
INFO:    [17/08/2023 03.30.19] -> Machine Learning...
INFO:    [17/08/2023 03.34.11] -> Initializing HTRMS...
INFO:    [17/08/2023 03.34.11] -> Releasing Run Resources...
INFO:    [17/08/2023 03.34.11] -> Calculating Qvalues...
INFO:    [17/08/2023 03.34.12] -> Unique precursors: 40,900 of 45,176 | modified peptides: 37,688 of 41,533 | peptides: 35,908 of 39,489 |  protein groups: 4,182 (Qvalue <= 0.01) [20230809_AST1_EVO5_ZY_Hela_SCP_EvoCHIP_1Cell_40SPD_8Th12ms_17.raw]
INFO:    [17/08/2023 03.34.12] -> Calibration successful
INFO:    [17/08/2023 03.34.12] -> Collapsing Search Tree...
INFO:    [17/08/2023 03.34.12] -> Processed in 4.53m
INFO:    [17/08/2023 03.34.12] -> Initializing QC...
INFO:    [17/08/2023 03.34.12] -> Determining Calibration Parameter...
INFO:    [17/08/2023 03.34.12] -> Assigning ML Features...
INFO:    [17/08/2023 03.34.12] -> Generating Decoys...
INFO:    [17/08/2023 03.34.12] -> Extracting Ion Currents...
INFO:    [17/08/2023 03.34.50] -> Releasing Raw Files...
INFO:    [17/08/2023 03.34.50] -> Machine Learning...
INFO:    [17/08/2023 03.38.14] -> Initializing HTRMS...
INFO:    [17/08/2023 03.38.14] -> Releasing Run Resources...
INFO:    [17/08/2023 03.38.15] -> Calculating Qvalues...
INFO:    [17/08/2023 03.38.15] -> Unique precursors: 41,811 of 45,176 | modified peptides: 38,554 of 41,533 | peptides: 36,663 of 39,489 |  protein groups: 4,200 (Qvalue <= 0.01) [20230809_AST1_EVO5_ZY_Hela_SCP_EvoCHIP_1Cell_40SPD_8Th12ms_18.raw]
INFO:    [17/08/2023 03.38.15] -> Calibration successful
INFO:    [17/08/2023 03.38.15] -> Collapsing Search Tree...
INFO:    [17/08/2023 03.38.15] -> Processed in 4.06m
INFO:    [17/08/2023 03.38.15] -> Normalizing Cscores...
INFO:    [17/08/2023 03.38.15] -> Initializing Protein Groups...
INFO:    [17/08/2023 03.38.34] -> Correcting Interferences...
INFO:    [17/08/2023 03.39.14] -> Calculating Global CVs
INFO:    [17/08/2023 03.39.15] -> Calculating Precursor Quantities...
INFO:    [17/08/2023 03.39.15] -> Normalizing Quantification...
INFO:    [17/08/2023 03.39.15] -> Cross-run normalization disabled!
INFO:    [17/08/2023 03.39.15] -> Calculating Global CVs
INFO:    [17/08/2023 03.39.16] -> Calculating Condition CVs
INFO:    [17/08/2023 03.39.17] -> Excluding Library Duplicates...
INFO:    [17/08/2023 03.39.18] -> Calculating Global CVs
INFO:    [17/08/2023 03.39.19] -> Building Protein Groups...
INFO:    [17/08/2023 03.39.33] -> Calculating Run-Wise Protein Group FDR...
INFO:    [17/08/2023 03.39.36] -> Annotating Protein Single Hits...
INFO:    [17/08/2023 03.39.37] -> Calculating Global CVs
INFO:    [17/08/2023 03.39.38] -> Updating Identification Counts...
INFO:    [17/08/2023 03.39.40] -> Resetting existing imputation...
INFO:    [17/08/2023 03.39.40] -> Calculating Protein Quantities...
INFO:    [17/08/2023 03.39.41] -> Calculating Protein Quantities...
INFO:    [17/08/2023 03.39.41] -> Calculating MaxLFQ Protein Quantities...
INFO:    [17/08/2023 03.39.53] -> Collapsing PTM-Locations...
INFO:    [17/08/2023 03.39.53] -> Creating Protein Map...
INFO:    [17/08/2023 03.39.53] -> Compiling Run Summary Information...
INFO:    [17/08/2023 03.39.53] -> Running Post Analysis Processes...
INFO:    [17/08/2023 03.40.11] -> Saving Qc Data...
INFO:    [17/08/2023 03.40.13] -> Generating Output
INFO:    [17/08/2023 03.40.13] -> Generating Experiment Report
INFO:    [17/08/2023 03.41.20] -> SCP_EvoCHIP_HeLa_1Cell_8Th_18xR_Report_BGS Factory Report (Normal).tsv
INFO:    [17/08/2023 03.41.20] -> Generating RT Recalibration Report
INFO:    [17/08/2023 03.41.20] -> 20230809_AST1_EVO5_ZY_Hela_SCP_EvoCHIP_1Cell_40SPD_8Th12ms_01.raw_01_iRTCalibration.tsv
INFO:    [17/08/2023 03.41.20] -> 20230809_AST1_EVO5_ZY_Hela_SCP_EvoCHIP_1Cell_40SPD_8Th12ms_02.raw_02_iRTCalibration.tsv
INFO:    [17/08/2023 03.41.20] -> 20230809_AST1_EVO5_ZY_Hela_SCP_EvoCHIP_1Cell_40SPD_8Th12ms_03.raw_03_iRTCalibration.tsv
INFO:    [17/08/2023 03.41.20] -> 20230809_AST1_EVO5_ZY_Hela_SCP_EvoCHIP_1Cell_40SPD_8Th12ms_04.raw_04_iRTCalibration.tsv
INFO:    [17/08/2023 03.41.20] -> 20230809_AST1_EVO5_ZY_Hela_SCP_EvoCHIP_1Cell_40SPD_8Th12ms_05.raw_05_iRTCalibration.tsv
INFO:    [17/08/2023 03.41.20] -> 20230809_AST1_EVO5_ZY_Hela_SCP_EvoCHIP_1Cell_40SPD_8Th12ms_06.raw_06_iRTCalibration.tsv
INFO:    [17/08/2023 03.41.20] -> 20230809_AST1_EVO5_ZY_Hela_SCP_EvoCHIP_1Cell_40SPD_8Th12ms_07.raw_07_iRTCalibration.tsv
INFO:    [17/08/2023 03.41.20] -> 20230809_AST1_EVO5_ZY_Hela_SCP_EvoCHIP_1Cell_40SPD_8Th12ms_08.raw_08_iRTCalibration.tsv
INFO:    [17/08/2023 03.41.20] -> 20230809_AST1_EVO5_ZY_Hela_SCP_EvoCHIP_1Cell_40SPD_8Th12ms_09.raw_09_iRTCalibration.tsv
INFO:    [17/08/2023 03.41.20] -> 20230809_AST1_EVO5_ZY_Hela_SCP_EvoCHIP_1Cell_40SPD_8Th12ms_10.raw_10_iRTCalibration.tsv
INFO:    [17/08/2023 03.41.20] -> 20230809_AST1_EVO5_ZY_Hela_SCP_EvoCHIP_1Cell_40SPD_8Th12ms_11.raw_11_iRTCalibration.tsv
INFO:    [17/08/2023 03.41.20] -> 20230809_AST1_EVO5_ZY_Hela_SCP_EvoCHIP_1Cell_40SPD_8Th12ms_12.raw_12_iRTCalibration.tsv
INFO:    [17/08/2023 03.41.20] -> 20230809_AST1_EVO5_ZY_Hela_SCP_EvoCHIP_1Cell_40SPD_8Th12ms_13.raw_13_iRTCalibration.tsv
INFO:    [17/08/2023 03.41.20] -> 20230809_AST1_EVO5_ZY_Hela_SCP_EvoCHIP_1Cell_40SPD_8Th12ms_14.raw_14_iRTCalibration.tsv
INFO:    [17/08/2023 03.41.20] -> 20230809_AST1_EVO5_ZY_Hela_SCP_EvoCHIP_1Cell_40SPD_8Th12ms_15.raw_15_iRTCalibration.tsv
INFO:    [17/08/2023 03.41.20] -> 20230809_AST1_EVO5_ZY_Hela_SCP_EvoCHIP_1Cell_40SPD_8Th12ms_16.raw_16_iRTCalibration.tsv
INFO:    [17/08/2023 03.41.20] -> 20230809_AST1_EVO5_ZY_Hela_SCP_EvoCHIP_1Cell_40SPD_8Th12ms_17.raw_17_iRTCalibration.tsv
INFO:    [17/08/2023 03.41.20] -> 20230809_AST1_EVO5_ZY_Hela_SCP_EvoCHIP_1Cell_40SPD_8Th12ms_18.raw_18_iRTCalibration.tsv
INFO:    [17/08/2023 03.41.20] -> Generating Run Meta Report
INFO:    [17/08/2023 03.41.21] -> 20230809_AST1_EVO5_ZY_Hela_SCP_EvoCHIP_1Cell_40SPD_8Th12ms_01.raw_01_RunOverview.tsv
INFO:    [17/08/2023 03.41.21] -> 20230809_AST1_EVO5_ZY_Hela_SCP_EvoCHIP_1Cell_40SPD_8Th12ms_02.raw_02_RunOverview.tsv
INFO:    [17/08/2023 03.41.21] -> 20230809_AST1_EVO5_ZY_Hela_SCP_EvoCHIP_1Cell_40SPD_8Th12ms_03.raw_03_RunOverview.tsv
INFO:    [17/08/2023 03.41.21] -> 20230809_AST1_EVO5_ZY_Hela_SCP_EvoCHIP_1Cell_40SPD_8Th12ms_04.raw_04_RunOverview.tsv
INFO:    [17/08/2023 03.41.21] -> 20230809_AST1_EVO5_ZY_Hela_SCP_EvoCHIP_1Cell_40SPD_8Th12ms_05.raw_05_RunOverview.tsv
INFO:    [17/08/2023 03.41.21] -> 20230809_AST1_EVO5_ZY_Hela_SCP_EvoCHIP_1Cell_40SPD_8Th12ms_06.raw_06_RunOverview.tsv
INFO:    [17/08/2023 03.41.21] -> 20230809_AST1_EVO5_ZY_Hela_SCP_EvoCHIP_1Cell_40SPD_8Th12ms_07.raw_07_RunOverview.tsv
INFO:    [17/08/2023 03.41.21] -> 20230809_AST1_EVO5_ZY_Hela_SCP_EvoCHIP_1Cell_40SPD_8Th12ms_08.raw_08_RunOverview.tsv
INFO:    [17/08/2023 03.41.21] -> 20230809_AST1_EVO5_ZY_Hela_SCP_EvoCHIP_1Cell_40SPD_8Th12ms_09.raw_09_RunOverview.tsv
INFO:    [17/08/2023 03.41.21] -> 20230809_AST1_EVO5_ZY_Hela_SCP_EvoCHIP_1Cell_40SPD_8Th12ms_10.raw_10_RunOverview.tsv
INFO:    [17/08/2023 03.41.21] -> 20230809_AST1_EVO5_ZY_Hela_SCP_EvoCHIP_1Cell_40SPD_8Th12ms_11.raw_11_RunOverview.tsv
INFO:    [17/08/2023 03.41.21] -> 20230809_AST1_EVO5_ZY_Hela_SCP_EvoCHIP_1Cell_40SPD_8Th12ms_12.raw_12_RunOverview.tsv
INFO:    [17/08/2023 03.41.21] -> 20230809_AST1_EVO5_ZY_Hela_SCP_EvoCHIP_1Cell_40SPD_8Th12ms_13.raw_13_RunOverview.tsv
INFO:    [17/08/2023 03.41.21] -> 20230809_AST1_EVO5_ZY_Hela_SCP_EvoCHIP_1Cell_40SPD_8Th12ms_14.raw_14_RunOverview.tsv
INFO:    [17/08/2023 03.41.21] -> 20230809_AST1_EVO5_ZY_Hela_SCP_EvoCHIP_1Cell_40SPD_8Th12ms_15.raw_15_RunOverview.tsv
INFO:    [17/08/2023 03.41.21] -> 20230809_AST1_EVO5_ZY_Hela_SCP_EvoCHIP_1Cell_40SPD_8Th12ms_16.raw_16_RunOverview.tsv
INFO:    [17/08/2023 03.41.21] -> 20230809_AST1_EVO5_ZY_Hela_SCP_EvoCHIP_1Cell_40SPD_8Th12ms_17.raw_17_RunOverview.tsv
INFO:    [17/08/2023 03.41.21] -> 20230809_AST1_EVO5_ZY_Hela_SCP_EvoCHIP_1Cell_40SPD_8Th12ms_18.raw_18_RunOverview.tsv
INFO:    [17/08/2023 03.41.21] -> Generating Post Analysis Reports
INFO:    [17/08/2023 03.41.54] -> SCP_EvoCHIP_HeLa_1Cell_8Th_18xR_AnalyisOverview.txt
INFO:    [17/08/2023 03.41.54] -> ProteinFDR-Histogram.pdf
INFO:    [17/08/2023 03.41.54] -> Candidates.tsv
INFO:    [17/08/2023 03.41.54] -> VolcanoPlot.pdf
INFO:    [17/08/2023 03.41.54] -> Heatmap.png
INFO:    [17/08/2023 03.41.54] -> Generating Normalization Report
INFO:    [17/08/2023 03.41.54] -> Generating Condition Setup Report
INFO:    [17/08/2023 03.41.54] -> SCP_EvoCHIP_HeLa_1Cell_8Th_18xR_ConditionSetup.tsv
INFO:    [17/08/2023 03.41.54] -> Generating Memory Consumption Report
INFO:    [17/08/2023 03.41.54] -> SCP_EvoCHIP_HeLa_1Cell_8Th_18xR_MemoryConsumption.tsv
INFO:    [17/08/2023 03.41.54] -> Generating Experiment Settings Report
[END-LOG]
