# Supplementary material for: Enhanced sensitivity and scalability with a Chip-Tip workflow enables deep single-cell proteomics
Source: Nat Methods. 2025 Jan 16;22(3):499–509. doi: 10.1038/s41592-024-02558-2 (PMC11903336; doi:10.1038/s41592-024-02558-2)
Supplement: Supplementary file 4 — Analysis log files and settings files from Spectronaut and DIA-NN. [file 41592_2024_2558_MOESM4_ESM.zip › SD1/CombinedFiles/20240725_201251_SN_Entrap_Report.setup.txt]

Spectronaut 19.0.240606.62635
Computer Name: DESKTOP-HCB45BS
User Domain Name: DESKTOP-HCB45BS
User Name: 叶子璐
Analysis Mode: UI
Analysis Type: directDIA
Analysis Date: 26-July-2024 08:38:36 UTC+0


[BEGIN-SETTINGS]
Settings Used: BGS Factory Settings
   ├─ DIA Analysis\Calibration
   │  ├─ MZ Extraction Strategy:	Maximum Intensity
   │  ├─ Allow source specific iRT Calibration:	True
   │  ├─ Precision iRT:	True
   │  │  ├─ Exclude De-amidated Peptides:	True
   │  │  └─ iRT <-> RT Regression Type:	Local (Non-Linear) Regression
   │  ├─ MS1 Mass Tolerance Strategy:	System Default
   │  └─ MS2 Mass Tolerance Strategy:	System Default
   ├─ DIA Analysis\Identification
   │  ├─ Precursor Qvalue Cutoff:	0.01
   │  ├─ Precursor PEP Cutoff:	0.2
   │  ├─ Protein Qvalue Cutoff (Experiment):	0.01
   │  ├─ Protein Qvalue Cutoff (Run):	0.05
   │  ├─ Protein PEP Cutoff:	0.75
   │  ├─ Single Hit Definition:	By Stripped Sequence
   │  ├─ Exclude Single Hit Proteins:	False
   │  ├─ Exclude Duplicate Assays:	True
   │  ├─ Exclude Predicted Fragment Scores:	False
   │  ├─ Generate Decoys:	True
   │  │  ├─ Decoy Generation Method:	Mutated
   │  │  │  └─ Preferred Fragment Source:	NN Predicted Fragments
   │  │  └─ Decoy Limit Strategy:	Dynamic
   │  │     └─ Library Size Fraction:	0.1
   │  └─ Pvalue Estimator:	Kernel Density Estimator
   ├─ DIA Analysis\Pipeline Mode
   │  ├─ Export All XICs:	False
   │  ├─ Generate SNE File:	True
   │  │  └─ Store Ion traces in SNE:	True
   │  ├─ Post Analysis Reports:	
   │  │  ├─ Binned CVs:	False
   │  │  ├─ Binned Identification:	False
   │  │  ├─ CV Density Line Chart:	False
   │  │  ├─ CVs Below X Bar Chart:	False
   │  │  ├─ Data Completeness Bar Chart:	False
   │  │  ├─ Run Identifications Bar Chart:	False
   │  │  └─ Scoring Histograms:	False
   │  ├─ Report Schema:	BGS Factory Report (Normal)
   │  └─ Reporting Unit:	Across Experiment
   ├─ DIA Analysis\Post Analysis
   │  ├─ Differential Abundance Testing:	Unpaired t-test
   │  │  ├─ Assume Equal Variance:	False
   │  │  ├─ Group-Wise Testing Correction:	False
   │  │  ├─ Log2 Ratio Candidate Filter:	0.58
   │  │  └─ Confidence Candidate Filter:	Qvalue
   │  │     └─ Confidence:	0.05
   │  ├─ Differential Abundance Grouping:	Major Group (Quantification Settings)
   │  │  └─ Smallest Quantitative Unit:	Major Group (Quantification Settings)
   │  │     └─ Use All MS-Level Quantities:	True
   │  ├─ Calculate Explained TIC:	None
   │  ├─ Calculate Sample Correlation Matrix:	False
   │  └─ Hierarchical Clustering:	True
   │     ├─ Distance Metric:	Manhattan Distance
   │     ├─ Linkage Strategy:	Ward's Method
   │     ├─ Order Runs by Clustering:	True
   │     └─ Z-score Transformation:	False
   ├─ DIA Analysis\Protein Inference
   │  └─ Protein Inference Workflow:	Automatic
   │     └─ Inference Algorithm:	IDPicker
   ├─ DIA Analysis\PTM Workflow
   │  ├─ [Beta] Input Normalization Strategy:	None
   │  └─ PTM Localization:	False
   ├─ DIA Analysis\Quantification
   │  ├─ Precursor Filtering:	Identified (Qvalue)
   │  │  ├─ Imputation Strategy:	None
   │  │  └─ Multi Channel Qvalue Filter:	Group Qvalue
   │  ├─ Proteotypicity Filter:	None
   │  ├─ Protein LFQ Method:	Automatic
   │  ├─ Quantity MS Level:	MS2
   │  ├─ Quantity Type:	Area
   │  ├─ Cross-Run Normalization:	False
   │  ├─ Quantification window:	Synchronized
   │  ├─ Interference Correction:	True
   │  │  ├─ Only Identified Peptides:	True
   │  │  ├─ Exclude All Multi-Channel Interferences:	True
   │  │  ├─ MS1 Min:	2
   │  │  └─ MS2 Min:	3
   │  ├─ Major (Protein) Grouping:	by Protein Group Id
   │  ├─ Minor (Peptide) Grouping:	by Stripped Sequence
   │  ├─ Major Group Quantity:	Mean peptide quantity
   │  ├─ Major Group Top N:	True
   │  │  ├─ Max:	3
   │  │  └─ Min:	1
   │  ├─ Minor Group Quantity:	Mean precursor quantity
   │  ├─ Minor Group Top N:	True
   │  │  ├─ Max:	3
   │  │  └─ Min:	1
   │  └─ DeepQuant Correction [Beta]:	False
   ├─ DIA Analysis\Workflow
   │  ├─ Method Evaluation:	True
   │  ├─ MS2 DeMultiplexing:	Automatic
   │  ├─ Multi-Channel Workflow Definition:	From Library Annotation
   │  │  └─ Fallback Option:	Labeled
   │  ├─ Profiling Strategy:	None
   │  ├─ Run Limit for directDIA Library:	-1
   │  ├─ Hybrid (DDA + DIA) Library:	False
   │  └─ Unify Peptide Peaks Strategy:	None
   ├─ DIA Analysis\XIC Extraction
   │  ├─ XIC IM Extraction Window:	Dynamic
   │  │  └─ Correction Factor:	1
   │  ├─ XIC RT Extraction Window:	Dynamic
   │  │  └─ Correction Factor:	1
   │  ├─ MS1 Mass Tolerance Strategy:	Dynamic
   │  │  └─ Correction Factor:	1
   │  └─ MS2 Mass Tolerance Strategy:	Dynamic
   │     └─ Correction Factor:	1
   ├─ Pulsar Search\Identification
   │  ├─ PSM FDR:	0.01
   │  ├─ Peptide FDR:	0.01
   │  ├─ Protein Group FDR:	0.01
   │  ├─ directDIA Workflow:	directDIA+ (Deep)
   │  │  └─ RT Sampling Reduction:	1
   │  └─ PTM Localization Filter:	False
   ├─ Pulsar Search\Labeling
   │  └─ Channels:	
   │     ├─ Channel 1:	False
   │     ├─ Channel 2:	False
   │     └─ Channel 3:	False
   ├─ Pulsar Search\Modifications
   │  ├─ Max Variable Modifications:	1
   │  └─ Select Modifications:	
   │     ├─ Fixed Modifications::	
   │     └─ Variable Modifications: :	Acetyl (Protein N-term), Oxidation (M)
   ├─ Pulsar Search\Peptides
   │  ├─ Enzymes / Cleavage Rules:	Trypsin/P
   │  ├─ Digest Type:	Specific
   │  ├─ Max Peptide Length:	52
   │  ├─ Min Peptide Length:	7
   │  ├─ Missed Cleavages:	2
   │  └─ Toggle N-terminal M:	True
   ├─ Pulsar Search\Result Filters
   │  ├─ Fragment Ions:	
   │  │  ├─ Ion AA Length:	True
   │  │  │  └─ N:	3
   │  │  ├─ Ion Charge:	False
   │  │  ├─ Ion Loss Type:	False
   │  │  ├─ Ion Type:	False
   │  │  ├─ m/z :	True
   │  │  │  ├─ Max:	3000
   │  │  │  └─ Min:	200
   │  │  ├─ Overlapping between Channels:	False
   │  │  └─ Relative Intensity:	True
   │  │     └─ Min:	1
   │  └─ Precursors:	
   │     ├─ Amino Acids:	False
   │     ├─ Best N Fragments per Peptide:	True
   │     │  ├─ Max:	6
   │     │  └─ Min:	3
   │     ├─ Best N Peptides per Protein Group:	False
   │     ├─ Channel Count:	False
   │     ├─ FASTA Matched:	False
   │     ├─ Missed Cleavage:	False
   │     ├─ Modifications:	None
   │     ├─ Peptide Charge:	False
   │     └─ Proteotypicity:	False
   ├─ Pulsar Search\Speed-Up
   │  ├─ MS2 Index:	Automatic
   │  └─ diaPASEF Pre-Processing:	Fast (Spectronaut 19)
   ├─ Pulsar Search\Tolerances
   │  └─ Tolerance Parameters:	
   │     ├─ Thermo IonTrap:	
   │     │  ├─ Calibration Search:	Dynamic
   │     │  │  ├─ MS1 Correction Factor:	1
   │     │  │  └─ MS2 Correction Factor:	1
   │     │  └─ Main Search:	Dynamic
   │     │     ├─ MS1 Correction Factor:	1
   │     │     └─ MS2 Correction Factor:	1
   │     ├─ Thermo Orbitrap:	
   │     │  ├─ Calibration Search:	Dynamic
   │     │  │  ├─ MS1 Correction Factor:	1
   │     │  │  └─ MS2 Correction Factor:	1
   │     │  └─ Main Search:	Dynamic
   │     │     ├─ MS1 Correction Factor:	1
   │     │     └─ MS2 Correction Factor:	1
   │     └─ TOF:	
   │        ├─ Calibration Search:	Dynamic
   │        │  ├─ MS1 Correction Factor:	1
   │        │  └─ MS2 Correction Factor:	1
   │        └─ Main Search:	Dynamic
   │           ├─ MS1 Correction Factor:	1
   │           └─ MS2 Correction Factor:	1
   └─ Pulsar Search\Workflow
      ├─ Fragment Ion Selection Strategy:	Intensity Based
      ├─ In-Silico Generate Missing Channels:	False
      └─ Use DNN Predicted Ion Mobility:	Auto
[END-SETTINGS]

[BEGIN-SETUP]
Run: 20230809_AST1_EVO5_ZY_Hela_SCP_EvoCHIP_1Cell_40SPD_4Th6ms_01.raw
   ├─ Vendor: Thermo
   ├─ File: 20230809_AST1_EVO5_ZY_Hela_SCP_EvoCHIP_1Cell_40SPD_4Th6ms_01
   ├─ Path: "D:\SCP_Entrap\20230809_AST1_EVO5_ZY_Hela_SCP_EvoCHIP_1Cell_40SPD_4Th6ms_01.raw"
   ├─ Condition: 1Cell_1
   ├─ Replicate: 1
   ├─ HTRMS Version: 19.0.240606.62635
   ├─ Protein Databases Used
   │  └─ CHIMERYS_Benchmark_human-canonical_x1mimic_-Ie
   │     ├─ Protein Entries: 40,802
   │     ├─ Original File: CHIMERYS_Benchmark_human-canonical_x1mimic_-Ie.fasta
   │     ├─ Date Created: 31-May-2024 09:48:26 UTC+0
   │     ├─ Date Modified: 26-July-2024 07:44:44 UTC+0
   │     └─ Parsing Rule: UniProt FASTA
   └─ MS2 Method
      ├─ [380.4 - 384.4]
      ├─ [384.4 - 388.4]
      ├─ [388.4 - 392.4]
      ├─ [392.4 - 396.4]
      ├─ [396.4 - 400.4]
      ├─ [400.4 - 404.4]
      ├─ [404.4 - 408.4]
      ├─ [408.4 - 412.4]
      ├─ [412.4 - 416.4]
      ├─ [416.4 - 420.4]
      ├─ [420.4 - 424.4]
      ├─ [424.4 - 428.4]
      ├─ [428.4 - 432.4]
      ├─ [432.4 - 436.4]
      ├─ [436.4 - 440.5]
      ├─ [440.5 - 444.5]
      ├─ [444.5 - 448.5]
      ├─ [448.5 - 452.5]
      ├─ [452.5 - 456.5]
      ├─ [456.5 - 460.5]
      ├─ [460.5 - 464.5]
      ├─ [464.5 - 468.5]
      ├─ [468.5 - 472.5]
      ├─ [472.5 - 476.5]
      ├─ [476.5 - 480.5]
      ├─ [480.5 - 484.5]
      ├─ [484.5 - 488.5]
      ├─ [488.5 - 492.5]
      ├─ [492.5 - 496.5]
      ├─ [496.5 - 500.5]
      ├─ [500.5 - 504.5]
      ├─ [504.5 - 508.5]
      ├─ [508.5 - 512.5]
      ├─ [512.5 - 516.5]
      ├─ [516.5 - 520.5]
      ├─ [520.5 - 524.5]
      ├─ [524.5 - 528.5]
      ├─ [528.5 - 532.5]
      ├─ [532.5 - 536.5]
      ├─ [536.5 - 540.5]
      ├─ [540.5 - 544.5]
      ├─ [544.5 - 548.5]
      ├─ [548.5 - 552.5]
      ├─ [552.5 - 556.5]
      ├─ [556.5 - 560.5]
      ├─ [560.5 - 564.5]
      ├─ [564.5 - 568.5]
      ├─ [568.5 - 572.5]
      ├─ [572.5 - 576.5]
      ├─ [576.5 - 580.5]
      ├─ [580.5 - 584.5]
      ├─ [584.5 - 588.5]
      ├─ [588.5 - 592.5]
      ├─ [592.5 - 596.5]
      ├─ [596.5 - 600.5]
      ├─ [600.5 - 604.5]
      ├─ [604.5 - 608.5]
      ├─ [608.5 - 612.5]
      ├─ [612.5 - 616.5]
      ├─ [616.5 - 620.5]
      ├─ [620.5 - 624.5]
      ├─ [624.5 - 628.5]
      ├─ [628.5 - 632.5]
      ├─ [632.5 - 636.5]
      ├─ [636.5 - 640.5]
      ├─ [640.5 - 644.5]
      ├─ [644.5 - 648.5]
      ├─ [648.5 - 652.5]
      ├─ [652.5 - 656.5]
      ├─ [656.5 - 660.6]
      ├─ [660.6 - 664.6]
      ├─ [664.6 - 668.6]
      ├─ [668.6 - 672.6]
      ├─ [672.6 - 676.6]
      ├─ [676.6 - 680.6]
      ├─ [680.6 - 684.6]
      ├─ [684.6 - 688.6]
      ├─ [688.6 - 692.6]
      ├─ [692.6 - 696.6]
      ├─ [696.6 - 700.6]
      ├─ [700.6 - 704.6]
      ├─ [704.6 - 708.6]
      ├─ [708.6 - 712.6]
      ├─ [712.6 - 716.6]
      ├─ [716.6 - 720.6]
      ├─ [720.6 - 724.6]
      ├─ [724.6 - 728.6]
      ├─ [728.6 - 732.6]
      ├─ [732.6 - 736.6]
      ├─ [736.6 - 740.6]
      ├─ [740.6 - 744.6]
      ├─ [744.6 - 748.6]
      ├─ [748.6 - 752.6]
      ├─ [752.6 - 756.6]
      ├─ [756.6 - 760.6]
      ├─ [760.6 - 764.6]
      ├─ [764.6 - 768.6]
      ├─ [768.6 - 772.6]
      ├─ [772.6 - 776.6]
      ├─ [776.6 - 780.6]
      ├─ [780.6 - 784.6]
      ├─ [784.6 - 788.6]
      ├─ [788.6 - 792.6]
      ├─ [792.6 - 796.6]
      ├─ [796.6 - 800.6]
      ├─ [800.6 - 804.6]
      ├─ [804.6 - 808.6]
      ├─ [808.6 - 812.6]
      ├─ [812.6 - 816.6]
      ├─ [816.6 - 820.6]
      ├─ [820.6 - 824.6]
      ├─ [824.6 - 828.6]
      ├─ [828.6 - 832.6]
      ├─ [832.6 - 836.6]
      ├─ [836.6 - 840.6]
      ├─ [840.6 - 844.6]
      ├─ [844.6 - 848.6]
      ├─ [848.6 - 852.6]
      ├─ [852.6 - 856.6]
      ├─ [856.6 - 860.6]
      ├─ [860.6 - 864.6]
      ├─ [864.6 - 868.6]
      ├─ [868.6 - 872.6]
      ├─ [872.6 - 876.6]
      ├─ [876.6 - 880.7]
      ├─ [880.7 - 884.7]
      ├─ [884.7 - 888.7]
      ├─ [888.7 - 892.7]
      ├─ [892.7 - 896.7]
      ├─ [896.7 - 900.7]
      ├─ [900.7 - 904.7]
      ├─ [904.7 - 908.7]
      ├─ [908.7 - 912.7]
      ├─ [912.7 - 916.7]
      ├─ [916.7 - 920.7]
      ├─ [920.7 - 924.7]
      ├─ [924.7 - 928.7]
      ├─ [928.7 - 932.7]
      ├─ [932.7 - 936.7]
      ├─ [936.7 - 940.7]
      ├─ [940.7 - 944.7]
      ├─ [944.7 - 948.7]
      ├─ [948.7 - 952.7]
      ├─ [952.7 - 956.7]
      ├─ [956.7 - 960.7]
      ├─ [960.7 - 964.7]
      ├─ [964.7 - 968.7]
      ├─ [968.7 - 972.7]
      ├─ [972.7 - 976.7]
      └─ [976.7 - 980.7]

Run: 20230809_AST1_EVO5_ZY_Hela_SCP_EvoCHIP_1Cell_40SPD_4Th6ms_02.raw
   ├─ Vendor: Thermo
   ├─ File: 20230809_AST1_EVO5_ZY_Hela_SCP_EvoCHIP_1Cell_40SPD_4Th6ms_02
   ├─ Path: "D:\SCP_Entrap\20230809_AST1_EVO5_ZY_Hela_SCP_EvoCHIP_1Cell_40SPD_4Th6ms_02.raw"
   ├─ Condition: 1Cell_2
   ├─ Replicate: 1
   ├─ HTRMS Version: 19.0.240606.62635
   ├─ Protein Databases Used
   │  └─ CHIMERYS_Benchmark_human-canonical_x1mimic_-Ie
   │     ├─ Protein Entries: 40,802
   │     ├─ Original File: CHIMERYS_Benchmark_human-canonical_x1mimic_-Ie.fasta
   │     ├─ Date Created: 31-May-2024 09:48:26 UTC+0
   │     ├─ Date Modified: 26-July-2024 07:44:44 UTC+0
   │     └─ Parsing Rule: UniProt FASTA
   └─ MS2 Method
      ├─ [380.4 - 384.4]
      ├─ [384.4 - 388.4]
      ├─ [388.4 - 392.4]
      ├─ [392.4 - 396.4]
      ├─ [396.4 - 400.4]
      ├─ [400.4 - 404.4]
      ├─ [404.4 - 408.4]
      ├─ [408.4 - 412.4]
      ├─ [412.4 - 416.4]
      ├─ [416.4 - 420.4]
      ├─ [420.4 - 424.4]
      ├─ [424.4 - 428.4]
      ├─ [428.4 - 432.4]
      ├─ [432.4 - 436.4]
      ├─ [436.4 - 440.5]
      ├─ [440.5 - 444.5]
      ├─ [444.5 - 448.5]
      ├─ [448.5 - 452.5]
      ├─ [452.5 - 456.5]
      ├─ [456.5 - 460.5]
      ├─ [460.5 - 464.5]
      ├─ [464.5 - 468.5]
      ├─ [468.5 - 472.5]
      ├─ [472.5 - 476.5]
      ├─ [476.5 - 480.5]
      ├─ [480.5 - 484.5]
      ├─ [484.5 - 488.5]
      ├─ [488.5 - 492.5]
      ├─ [492.5 - 496.5]
      ├─ [496.5 - 500.5]
      ├─ [500.5 - 504.5]
      ├─ [504.5 - 508.5]
      ├─ [508.5 - 512.5]
      ├─ [512.5 - 516.5]
      ├─ [516.5 - 520.5]
      ├─ [520.5 - 524.5]
      ├─ [524.5 - 528.5]
      ├─ [528.5 - 532.5]
      ├─ [532.5 - 536.5]
      ├─ [536.5 - 540.5]
      ├─ [540.5 - 544.5]
      ├─ [544.5 - 548.5]
      ├─ [548.5 - 552.5]
      ├─ [552.5 - 556.5]
      ├─ [556.5 - 560.5]
      ├─ [560.5 - 564.5]
      ├─ [564.5 - 568.5]
      ├─ [568.5 - 572.5]
      ├─ [572.5 - 576.5]
      ├─ [576.5 - 580.5]
      ├─ [580.5 - 584.5]
      ├─ [584.5 - 588.5]
      ├─ [588.5 - 592.5]
      ├─ [592.5 - 596.5]
      ├─ [596.5 - 600.5]
      ├─ [600.5 - 604.5]
      ├─ [604.5 - 608.5]
      ├─ [608.5 - 612.5]
      ├─ [612.5 - 616.5]
      ├─ [616.5 - 620.5]
      ├─ [620.5 - 624.5]
      ├─ [624.5 - 628.5]
      ├─ [628.5 - 632.5]
      ├─ [632.5 - 636.5]
      ├─ [636.5 - 640.5]
      ├─ [640.5 - 644.5]
      ├─ [644.5 - 648.5]
      ├─ [648.5 - 652.5]
      ├─ [652.5 - 656.5]
      ├─ [656.5 - 660.6]
      ├─ [660.6 - 664.6]
      ├─ [664.6 - 668.6]
      ├─ [668.6 - 672.6]
      ├─ [672.6 - 676.6]
      ├─ [676.6 - 680.6]
      ├─ [680.6 - 684.6]
      ├─ [684.6 - 688.6]
      ├─ [688.6 - 692.6]
      ├─ [692.6 - 696.6]
      ├─ [696.6 - 700.6]
      ├─ [700.6 - 704.6]
      ├─ [704.6 - 708.6]
      ├─ [708.6 - 712.6]
      ├─ [712.6 - 716.6]
      ├─ [716.6 - 720.6]
      ├─ [720.6 - 724.6]
      ├─ [724.6 - 728.6]
      ├─ [728.6 - 732.6]
      ├─ [732.6 - 736.6]
      ├─ [736.6 - 740.6]
      ├─ [740.6 - 744.6]
      ├─ [744.6 - 748.6]
      ├─ [748.6 - 752.6]
      ├─ [752.6 - 756.6]
      ├─ [756.6 - 760.6]
      ├─ [760.6 - 764.6]
      ├─ [764.6 - 768.6]
      ├─ [768.6 - 772.6]
      ├─ [772.6 - 776.6]
      ├─ [776.6 - 780.6]
      ├─ [780.6 - 784.6]
      ├─ [784.6 - 788.6]
      ├─ [788.6 - 792.6]
      ├─ [792.6 - 796.6]
      ├─ [796.6 - 800.6]
      ├─ [800.6 - 804.6]
      ├─ [804.6 - 808.6]
      ├─ [808.6 - 812.6]
      ├─ [812.6 - 816.6]
      ├─ [816.6 - 820.6]
      ├─ [820.6 - 824.6]
      ├─ [824.6 - 828.6]
      ├─ [828.6 - 832.6]
      ├─ [832.6 - 836.6]
      ├─ [836.6 - 840.6]
      ├─ [840.6 - 844.6]
      ├─ [844.6 - 848.6]
      ├─ [848.6 - 852.6]
      ├─ [852.6 - 856.6]
      ├─ [856.6 - 860.6]
      ├─ [860.6 - 864.6]
      ├─ [864.6 - 868.6]
      ├─ [868.6 - 872.6]
      ├─ [872.6 - 876.6]
      ├─ [876.6 - 880.7]
      ├─ [880.7 - 884.7]
      ├─ [884.7 - 888.7]
      ├─ [888.7 - 892.7]
      ├─ [892.7 - 896.7]
      ├─ [896.7 - 900.7]
      ├─ [900.7 - 904.7]
      ├─ [904.7 - 908.7]
      ├─ [908.7 - 912.7]
      ├─ [912.7 - 916.7]
      ├─ [916.7 - 920.7]
      ├─ [920.7 - 924.7]
      ├─ [924.7 - 928.7]
      ├─ [928.7 - 932.7]
      ├─ [932.7 - 936.7]
      ├─ [936.7 - 940.7]
      ├─ [940.7 - 944.7]
      ├─ [944.7 - 948.7]
      ├─ [948.7 - 952.7]
      ├─ [952.7 - 956.7]
      ├─ [956.7 - 960.7]
      ├─ [960.7 - 964.7]
      ├─ [964.7 - 968.7]
      ├─ [968.7 - 972.7]
      ├─ [972.7 - 976.7]
      └─ [976.7 - 980.7]

Run: 20230809_AST1_EVO5_ZY_Hela_SCP_EvoCHIP_1Cell_40SPD_4Th6ms_03.raw
   ├─ Vendor: Thermo
   ├─ File: 20230809_AST1_EVO5_ZY_Hela_SCP_EvoCHIP_1Cell_40SPD_4Th6ms_03
   ├─ Path: "D:\SCP_Entrap\20230809_AST1_EVO5_ZY_Hela_SCP_EvoCHIP_1Cell_40SPD_4Th6ms_03.raw"
   ├─ Condition: 1Cell_3
   ├─ Replicate: 1
   ├─ HTRMS Version: 19.0.240606.62635
   ├─ Protein Databases Used
   │  └─ CHIMERYS_Benchmark_human-canonical_x1mimic_-Ie
   │     ├─ Protein Entries: 40,802
   │     ├─ Original File: CHIMERYS_Benchmark_human-canonical_x1mimic_-Ie.fasta
   │     ├─ Date Created: 31-May-2024 09:48:26 UTC+0
   │     ├─ Date Modified: 26-July-2024 07:44:44 UTC+0
   │     └─ Parsing Rule: UniProt FASTA
   └─ MS2 Method
      ├─ [380.4 - 384.4]
      ├─ [384.4 - 388.4]
      ├─ [388.4 - 392.4]
      ├─ [392.4 - 396.4]
      ├─ [396.4 - 400.4]
      ├─ [400.4 - 404.4]
      ├─ [404.4 - 408.4]
      ├─ [408.4 - 412.4]
      ├─ [412.4 - 416.4]
      ├─ [416.4 - 420.4]
      ├─ [420.4 - 424.4]
      ├─ [424.4 - 428.4]
      ├─ [428.4 - 432.4]
      ├─ [432.4 - 436.4]
      ├─ [436.4 - 440.5]
      ├─ [440.5 - 444.5]
      ├─ [444.5 - 448.5]
      ├─ [448.5 - 452.5]
      ├─ [452.5 - 456.5]
      ├─ [456.5 - 460.5]
      ├─ [460.5 - 464.5]
      ├─ [464.5 - 468.5]
      ├─ [468.5 - 472.5]
      ├─ [472.5 - 476.5]
      ├─ [476.5 - 480.5]
      ├─ [480.5 - 484.5]
      ├─ [484.5 - 488.5]
      ├─ [488.5 - 492.5]
      ├─ [492.5 - 496.5]
      ├─ [496.5 - 500.5]
      ├─ [500.5 - 504.5]
      ├─ [504.5 - 508.5]
      ├─ [508.5 - 512.5]
      ├─ [512.5 - 516.5]
      ├─ [516.5 - 520.5]
      ├─ [520.5 - 524.5]
      ├─ [524.5 - 528.5]
      ├─ [528.5 - 532.5]
      ├─ [532.5 - 536.5]
      ├─ [536.5 - 540.5]
      ├─ [540.5 - 544.5]
      ├─ [544.5 - 548.5]
      ├─ [548.5 - 552.5]
      ├─ [552.5 - 556.5]
      ├─ [556.5 - 560.5]
      ├─ [560.5 - 564.5]
      ├─ [564.5 - 568.5]
      ├─ [568.5 - 572.5]
      ├─ [572.5 - 576.5]
      ├─ [576.5 - 580.5]
      ├─ [580.5 - 584.5]
      ├─ [584.5 - 588.5]
      ├─ [588.5 - 592.5]
      ├─ [592.5 - 596.5]
      ├─ [596.5 - 600.5]
      ├─ [600.5 - 604.5]
      ├─ [604.5 - 608.5]
      ├─ [608.5 - 612.5]
      ├─ [612.5 - 616.5]
      ├─ [616.5 - 620.5]
      ├─ [620.5 - 624.5]
      ├─ [624.5 - 628.5]
      ├─ [628.5 - 632.5]
      ├─ [632.5 - 636.5]
      ├─ [636.5 - 640.5]
      ├─ [640.5 - 644.5]
      ├─ [644.5 - 648.5]
      ├─ [648.5 - 652.5]
      ├─ [652.5 - 656.5]
      ├─ [656.5 - 660.6]
      ├─ [660.6 - 664.6]
      ├─ [664.6 - 668.6]
      ├─ [668.6 - 672.6]
      ├─ [672.6 - 676.6]
      ├─ [676.6 - 680.6]
      ├─ [680.6 - 684.6]
      ├─ [684.6 - 688.6]
      ├─ [688.6 - 692.6]
      ├─ [692.6 - 696.6]
      ├─ [696.6 - 700.6]
      ├─ [700.6 - 704.6]
      ├─ [704.6 - 708.6]
      ├─ [708.6 - 712.6]
      ├─ [712.6 - 716.6]
      ├─ [716.6 - 720.6]
      ├─ [720.6 - 724.6]
      ├─ [724.6 - 728.6]
      ├─ [728.6 - 732.6]
      ├─ [732.6 - 736.6]
      ├─ [736.6 - 740.6]
      ├─ [740.6 - 744.6]
      ├─ [744.6 - 748.6]
      ├─ [748.6 - 752.6]
      ├─ [752.6 - 756.6]
      ├─ [756.6 - 760.6]
      ├─ [760.6 - 764.6]
      ├─ [764.6 - 768.6]
      ├─ [768.6 - 772.6]
      ├─ [772.6 - 776.6]
      ├─ [776.6 - 780.6]
      ├─ [780.6 - 784.6]
      ├─ [784.6 - 788.6]
      ├─ [788.6 - 792.6]
      ├─ [792.6 - 796.6]
      ├─ [796.6 - 800.6]
      ├─ [800.6 - 804.6]
      ├─ [804.6 - 808.6]
      ├─ [808.6 - 812.6]
      ├─ [812.6 - 816.6]
      ├─ [816.6 - 820.6]
      ├─ [820.6 - 824.6]
      ├─ [824.6 - 828.6]
      ├─ [828.6 - 832.6]
      ├─ [832.6 - 836.6]
      ├─ [836.6 - 840.6]
      ├─ [840.6 - 844.6]
      ├─ [844.6 - 848.6]
      ├─ [848.6 - 852.6]
      ├─ [852.6 - 856.6]
      ├─ [856.6 - 860.6]
      ├─ [860.6 - 864.6]
      ├─ [864.6 - 868.6]
      ├─ [868.6 - 872.6]
      ├─ [872.6 - 876.6]
      ├─ [876.6 - 880.7]
      ├─ [880.7 - 884.7]
      ├─ [884.7 - 888.7]
      ├─ [888.7 - 892.7]
      ├─ [892.7 - 896.7]
      ├─ [896.7 - 900.7]
      ├─ [900.7 - 904.7]
      ├─ [904.7 - 908.7]
      ├─ [908.7 - 912.7]
      ├─ [912.7 - 916.7]
      ├─ [916.7 - 920.7]
      ├─ [920.7 - 924.7]
      ├─ [924.7 - 928.7]
      ├─ [928.7 - 932.7]
      ├─ [932.7 - 936.7]
      ├─ [936.7 - 940.7]
      ├─ [940.7 - 944.7]
      ├─ [944.7 - 948.7]
      ├─ [948.7 - 952.7]
      ├─ [952.7 - 956.7]
      ├─ [956.7 - 960.7]
      ├─ [960.7 - 964.7]
      ├─ [964.7 - 968.7]
      ├─ [968.7 - 972.7]
      ├─ [972.7 - 976.7]
      └─ [976.7 - 980.7]

Run: 20230809_AST1_EVO5_ZY_Hela_SCP_EvoCHIP_1Cell_40SPD_4Th6ms_04.raw
   ├─ Vendor: Thermo
   ├─ File: 20230809_AST1_EVO5_ZY_Hela_SCP_EvoCHIP_1Cell_40SPD_4Th6ms_04
   ├─ Path: "D:\SCP_Entrap\20230809_AST1_EVO5_ZY_Hela_SCP_EvoCHIP_1Cell_40SPD_4Th6ms_04.raw"
   ├─ Condition: 1Cell_4
   ├─ Replicate: 1
   ├─ HTRMS Version: 19.0.240606.62635
   ├─ Protein Databases Used
   │  └─ CHIMERYS_Benchmark_human-canonical_x1mimic_-Ie
   │     ├─ Protein Entries: 40,802
   │     ├─ Original File: CHIMERYS_Benchmark_human-canonical_x1mimic_-Ie.fasta
   │     ├─ Date Created: 31-May-2024 09:48:26 UTC+0
   │     ├─ Date Modified: 26-July-2024 07:44:44 UTC+0
   │     └─ Parsing Rule: UniProt FASTA
   └─ MS2 Method
      ├─ [380.4 - 384.4]
      ├─ [384.4 - 388.4]
      ├─ [388.4 - 392.4]
      ├─ [392.4 - 396.4]
      ├─ [396.4 - 400.4]
      ├─ [400.4 - 404.4]
      ├─ [404.4 - 408.4]
      ├─ [408.4 - 412.4]
      ├─ [412.4 - 416.4]
      ├─ [416.4 - 420.4]
      ├─ [420.4 - 424.4]
      ├─ [424.4 - 428.4]
      ├─ [428.4 - 432.4]
      ├─ [432.4 - 436.4]
      ├─ [436.4 - 440.5]
      ├─ [440.5 - 444.5]
      ├─ [444.5 - 448.5]
      ├─ [448.5 - 452.5]
      ├─ [452.5 - 456.5]
      ├─ [456.5 - 460.5]
      ├─ [460.5 - 464.5]
      ├─ [464.5 - 468.5]
      ├─ [468.5 - 472.5]
      ├─ [472.5 - 476.5]
      ├─ [476.5 - 480.5]
      ├─ [480.5 - 484.5]
      ├─ [484.5 - 488.5]
      ├─ [488.5 - 492.5]
      ├─ [492.5 - 496.5]
      ├─ [496.5 - 500.5]
      ├─ [500.5 - 504.5]
      ├─ [504.5 - 508.5]
      ├─ [508.5 - 512.5]
      ├─ [512.5 - 516.5]
      ├─ [516.5 - 520.5]
      ├─ [520.5 - 524.5]
      ├─ [524.5 - 528.5]
      ├─ [528.5 - 532.5]
      ├─ [532.5 - 536.5]
      ├─ [536.5 - 540.5]
      ├─ [540.5 - 544.5]
      ├─ [544.5 - 548.5]
      ├─ [548.5 - 552.5]
      ├─ [552.5 - 556.5]
      ├─ [556.5 - 560.5]
      ├─ [560.5 - 564.5]
      ├─ [564.5 - 568.5]
      ├─ [568.5 - 572.5]
      ├─ [572.5 - 576.5]
      ├─ [576.5 - 580.5]
      ├─ [580.5 - 584.5]
      ├─ [584.5 - 588.5]
      ├─ [588.5 - 592.5]
      ├─ [592.5 - 596.5]
      ├─ [596.5 - 600.5]
      ├─ [600.5 - 604.5]
      ├─ [604.5 - 608.5]
      ├─ [608.5 - 612.5]
      ├─ [612.5 - 616.5]
      ├─ [616.5 - 620.5]
      ├─ [620.5 - 624.5]
      ├─ [624.5 - 628.5]
      ├─ [628.5 - 632.5]
      ├─ [632.5 - 636.5]
      ├─ [636.5 - 640.5]
      ├─ [640.5 - 644.5]
      ├─ [644.5 - 648.5]
      ├─ [648.5 - 652.5]
      ├─ [652.5 - 656.5]
      ├─ [656.5 - 660.6]
      ├─ [660.6 - 664.6]
      ├─ [664.6 - 668.6]
      ├─ [668.6 - 672.6]
      ├─ [672.6 - 676.6]
      ├─ [676.6 - 680.6]
      ├─ [680.6 - 684.6]
      ├─ [684.6 - 688.6]
      ├─ [688.6 - 692.6]
      ├─ [692.6 - 696.6]
      ├─ [696.6 - 700.6]
      ├─ [700.6 - 704.6]
      ├─ [704.6 - 708.6]
      ├─ [708.6 - 712.6]
      ├─ [712.6 - 716.6]
      ├─ [716.6 - 720.6]
      ├─ [720.6 - 724.6]
      ├─ [724.6 - 728.6]
      ├─ [728.6 - 732.6]
      ├─ [732.6 - 736.6]
      ├─ [736.6 - 740.6]
      ├─ [740.6 - 744.6]
      ├─ [744.6 - 748.6]
      ├─ [748.6 - 752.6]
      ├─ [752.6 - 756.6]
      ├─ [756.6 - 760.6]
      ├─ [760.6 - 764.6]
      ├─ [764.6 - 768.6]
      ├─ [768.6 - 772.6]
      ├─ [772.6 - 776.6]
      ├─ [776.6 - 780.6]
      ├─ [780.6 - 784.6]
      ├─ [784.6 - 788.6]
      ├─ [788.6 - 792.6]
      ├─ [792.6 - 796.6]
      ├─ [796.6 - 800.6]
      ├─ [800.6 - 804.6]
      ├─ [804.6 - 808.6]
      ├─ [808.6 - 812.6]
      ├─ [812.6 - 816.6]
      ├─ [816.6 - 820.6]
      ├─ [820.6 - 824.6]
      ├─ [824.6 - 828.6]
      ├─ [828.6 - 832.6]
      ├─ [832.6 - 836.6]
      ├─ [836.6 - 840.6]
      ├─ [840.6 - 844.6]
      ├─ [844.6 - 848.6]
      ├─ [848.6 - 852.6]
      ├─ [852.6 - 856.6]
      ├─ [856.6 - 860.6]
      ├─ [860.6 - 864.6]
      ├─ [864.6 - 868.6]
      ├─ [868.6 - 872.6]
      ├─ [872.6 - 876.6]
      ├─ [876.6 - 880.7]
      ├─ [880.7 - 884.7]
      ├─ [884.7 - 888.7]
      ├─ [888.7 - 892.7]
      ├─ [892.7 - 896.7]
      ├─ [896.7 - 900.7]
      ├─ [900.7 - 904.7]
      ├─ [904.7 - 908.7]
      ├─ [908.7 - 912.7]
      ├─ [912.7 - 916.7]
      ├─ [916.7 - 920.7]
      ├─ [920.7 - 924.7]
      ├─ [924.7 - 928.7]
      ├─ [928.7 - 932.7]
      ├─ [932.7 - 936.7]
      ├─ [936.7 - 940.7]
      ├─ [940.7 - 944.7]
      ├─ [944.7 - 948.7]
      ├─ [948.7 - 952.7]
      ├─ [952.7 - 956.7]
      ├─ [956.7 - 960.7]
      ├─ [960.7 - 964.7]
      ├─ [964.7 - 968.7]
      ├─ [968.7 - 972.7]
      ├─ [972.7 - 976.7]
      └─ [976.7 - 980.7]

Run: 20230809_AST1_EVO5_ZY_Hela_SCP_EvoCHIP_1Cell_40SPD_4Th6ms_05.raw
   ├─ Vendor: Thermo
   ├─ File: 20230809_AST1_EVO5_ZY_Hela_SCP_EvoCHIP_1Cell_40SPD_4Th6ms_05
   ├─ Path: "D:\SCP_Entrap\20230809_AST1_EVO5_ZY_Hela_SCP_EvoCHIP_1Cell_40SPD_4Th6ms_05.raw"
   ├─ Condition: 1Cell_5
   ├─ Replicate: 1
   ├─ HTRMS Version: 19.0.240606.62635
   ├─ Protein Databases Used
   │  └─ CHIMERYS_Benchmark_human-canonical_x1mimic_-Ie
   │     ├─ Protein Entries: 40,802
   │     ├─ Original File: CHIMERYS_Benchmark_human-canonical_x1mimic_-Ie.fasta
   │     ├─ Date Created: 31-May-2024 09:48:26 UTC+0
   │     ├─ Date Modified: 26-July-2024 07:44:44 UTC+0
   │     └─ Parsing Rule: UniProt FASTA
   └─ MS2 Method
      ├─ [380.4 - 384.4]
      ├─ [384.4 - 388.4]
      ├─ [388.4 - 392.4]
      ├─ [392.4 - 396.4]
      ├─ [396.4 - 400.4]
      ├─ [400.4 - 404.4]
      ├─ [404.4 - 408.4]
      ├─ [408.4 - 412.4]
      ├─ [412.4 - 416.4]
      ├─ [416.4 - 420.4]
      ├─ [420.4 - 424.4]
      ├─ [424.4 - 428.4]
      ├─ [428.4 - 432.4]
      ├─ [432.4 - 436.4]
      ├─ [436.4 - 440.5]
      ├─ [440.5 - 444.5]
      ├─ [444.5 - 448.5]
      ├─ [448.5 - 452.5]
      ├─ [452.5 - 456.5]
      ├─ [456.5 - 460.5]
      ├─ [460.5 - 464.5]
      ├─ [464.5 - 468.5]
      ├─ [468.5 - 472.5]
      ├─ [472.5 - 476.5]
      ├─ [476.5 - 480.5]
      ├─ [480.5 - 484.5]
      ├─ [484.5 - 488.5]
      ├─ [488.5 - 492.5]
      ├─ [492.5 - 496.5]
      ├─ [496.5 - 500.5]
      ├─ [500.5 - 504.5]
      ├─ [504.5 - 508.5]
      ├─ [508.5 - 512.5]
      ├─ [512.5 - 516.5]
      ├─ [516.5 - 520.5]
      ├─ [520.5 - 524.5]
      ├─ [524.5 - 528.5]
      ├─ [528.5 - 532.5]
      ├─ [532.5 - 536.5]
      ├─ [536.5 - 540.5]
      ├─ [540.5 - 544.5]
      ├─ [544.5 - 548.5]
      ├─ [548.5 - 552.5]
      ├─ [552.5 - 556.5]
      ├─ [556.5 - 560.5]
      ├─ [560.5 - 564.5]
      ├─ [564.5 - 568.5]
      ├─ [568.5 - 572.5]
      ├─ [572.5 - 576.5]
      ├─ [576.5 - 580.5]
      ├─ [580.5 - 584.5]
      ├─ [584.5 - 588.5]
      ├─ [588.5 - 592.5]
      ├─ [592.5 - 596.5]
      ├─ [596.5 - 600.5]
      ├─ [600.5 - 604.5]
      ├─ [604.5 - 608.5]
      ├─ [608.5 - 612.5]
      ├─ [612.5 - 616.5]
      ├─ [616.5 - 620.5]
      ├─ [620.5 - 624.5]
      ├─ [624.5 - 628.5]
      ├─ [628.5 - 632.5]
      ├─ [632.5 - 636.5]
      ├─ [636.5 - 640.5]
      ├─ [640.5 - 644.5]
      ├─ [644.5 - 648.5]
      ├─ [648.5 - 652.5]
      ├─ [652.5 - 656.5]
      ├─ [656.5 - 660.6]
      ├─ [660.6 - 664.6]
      ├─ [664.6 - 668.6]
      ├─ [668.6 - 672.6]
      ├─ [672.6 - 676.6]
      ├─ [676.6 - 680.6]
      ├─ [680.6 - 684.6]
      ├─ [684.6 - 688.6]
      ├─ [688.6 - 692.6]
      ├─ [692.6 - 696.6]
      ├─ [696.6 - 700.6]
      ├─ [700.6 - 704.6]
      ├─ [704.6 - 708.6]
      ├─ [708.6 - 712.6]
      ├─ [712.6 - 716.6]
      ├─ [716.6 - 720.6]
      ├─ [720.6 - 724.6]
      ├─ [724.6 - 728.6]
      ├─ [728.6 - 732.6]
      ├─ [732.6 - 736.6]
      ├─ [736.6 - 740.6]
      ├─ [740.6 - 744.6]
      ├─ [744.6 - 748.6]
      ├─ [748.6 - 752.6]
      ├─ [752.6 - 756.6]
      ├─ [756.6 - 760.6]
      ├─ [760.6 - 764.6]
      ├─ [764.6 - 768.6]
      ├─ [768.6 - 772.6]
      ├─ [772.6 - 776.6]
      ├─ [776.6 - 780.6]
      ├─ [780.6 - 784.6]
      ├─ [784.6 - 788.6]
      ├─ [788.6 - 792.6]
      ├─ [792.6 - 796.6]
      ├─ [796.6 - 800.6]
      ├─ [800.6 - 804.6]
      ├─ [804.6 - 808.6]
      ├─ [808.6 - 812.6]
      ├─ [812.6 - 816.6]
      ├─ [816.6 - 820.6]
      ├─ [820.6 - 824.6]
      ├─ [824.6 - 828.6]
      ├─ [828.6 - 832.6]
      ├─ [832.6 - 836.6]
      ├─ [836.6 - 840.6]
      ├─ [840.6 - 844.6]
      ├─ [844.6 - 848.6]
      ├─ [848.6 - 852.6]
      ├─ [852.6 - 856.6]
      ├─ [856.6 - 860.6]
      ├─ [860.6 - 864.6]
      ├─ [864.6 - 868.6]
      ├─ [868.6 - 872.6]
      ├─ [872.6 - 876.6]
      ├─ [876.6 - 880.7]
      ├─ [880.7 - 884.7]
      ├─ [884.7 - 888.7]
      ├─ [888.7 - 892.7]
      ├─ [892.7 - 896.7]
      ├─ [896.7 - 900.7]
      ├─ [900.7 - 904.7]
      ├─ [904.7 - 908.7]
      ├─ [908.7 - 912.7]
      ├─ [912.7 - 916.7]
      ├─ [916.7 - 920.7]
      ├─ [920.7 - 924.7]
      ├─ [924.7 - 928.7]
      ├─ [928.7 - 932.7]
      ├─ [932.7 - 936.7]
      ├─ [936.7 - 940.7]
      ├─ [940.7 - 944.7]
      ├─ [944.7 - 948.7]
      ├─ [948.7 - 952.7]
      ├─ [952.7 - 956.7]
      ├─ [956.7 - 960.7]
      ├─ [960.7 - 964.7]
      ├─ [964.7 - 968.7]
      ├─ [968.7 - 972.7]
      ├─ [972.7 - 976.7]
      └─ [976.7 - 980.7]

Run: 20230809_AST1_EVO5_ZY_Hela_SCP_EvoCHIP_1Cell_40SPD_4Th6ms_06.raw
   ├─ Vendor: Thermo
   ├─ File: 20230809_AST1_EVO5_ZY_Hela_SCP_EvoCHIP_1Cell_40SPD_4Th6ms_06
   ├─ Path: "D:\SCP_Entrap\20230809_AST1_EVO5_ZY_Hela_SCP_EvoCHIP_1Cell_40SPD_4Th6ms_06.raw"
   ├─ Condition: 1Cell_6
   ├─ Replicate: 1
   ├─ HTRMS Version: 19.0.240606.62635
   ├─ Protein Databases Used
   │  └─ CHIMERYS_Benchmark_human-canonical_x1mimic_-Ie
   │     ├─ Protein Entries: 40,802
   │     ├─ Original File: CHIMERYS_Benchmark_human-canonical_x1mimic_-Ie.fasta
   │     ├─ Date Created: 31-May-2024 09:48:26 UTC+0
   │     ├─ Date Modified: 26-July-2024 07:44:44 UTC+0
   │     └─ Parsing Rule: UniProt FASTA
   └─ MS2 Method
      ├─ [380.4 - 384.4]
      ├─ [384.4 - 388.4]
      ├─ [388.4 - 392.4]
      ├─ [392.4 - 396.4]
      ├─ [396.4 - 400.4]
      ├─ [400.4 - 404.4]
      ├─ [404.4 - 408.4]
      ├─ [408.4 - 412.4]
      ├─ [412.4 - 416.4]
      ├─ [416.4 - 420.4]
      ├─ [420.4 - 424.4]
      ├─ [424.4 - 428.4]
      ├─ [428.4 - 432.4]
      ├─ [432.4 - 436.4]
      ├─ [436.4 - 440.5]
      ├─ [440.5 - 444.5]
      ├─ [444.5 - 448.5]
      ├─ [448.5 - 452.5]
      ├─ [452.5 - 456.5]
      ├─ [456.5 - 460.5]
      ├─ [460.5 - 464.5]
      ├─ [464.5 - 468.5]
      ├─ [468.5 - 472.5]
      ├─ [472.5 - 476.5]
      ├─ [476.5 - 480.5]
      ├─ [480.5 - 484.5]
      ├─ [484.5 - 488.5]
      ├─ [488.5 - 492.5]
      ├─ [492.5 - 496.5]
      ├─ [496.5 - 500.5]
      ├─ [500.5 - 504.5]
      ├─ [504.5 - 508.5]
      ├─ [508.5 - 512.5]
      ├─ [512.5 - 516.5]
      ├─ [516.5 - 520.5]
      ├─ [520.5 - 524.5]
      ├─ [524.5 - 528.5]
      ├─ [528.5 - 532.5]
      ├─ [532.5 - 536.5]
      ├─ [536.5 - 540.5]
      ├─ [540.5 - 544.5]
      ├─ [544.5 - 548.5]
      ├─ [548.5 - 552.5]
      ├─ [552.5 - 556.5]
      ├─ [556.5 - 560.5]
      ├─ [560.5 - 564.5]
      ├─ [564.5 - 568.5]
      ├─ [568.5 - 572.5]
      ├─ [572.5 - 576.5]
      ├─ [576.5 - 580.5]
      ├─ [580.5 - 584.5]
      ├─ [584.5 - 588.5]
      ├─ [588.5 - 592.5]
      ├─ [592.5 - 596.5]
      ├─ [596.5 - 600.5]
      ├─ [600.5 - 604.5]
      ├─ [604.5 - 608.5]
      ├─ [608.5 - 612.5]
      ├─ [612.5 - 616.5]
      ├─ [616.5 - 620.5]
      ├─ [620.5 - 624.5]
      ├─ [624.5 - 628.5]
      ├─ [628.5 - 632.5]
      ├─ [632.5 - 636.5]
      ├─ [636.5 - 640.5]
      ├─ [640.5 - 644.5]
      ├─ [644.5 - 648.5]
      ├─ [648.5 - 652.5]
      ├─ [652.5 - 656.5]
      ├─ [656.5 - 660.6]
      ├─ [660.6 - 664.6]
      ├─ [664.6 - 668.6]
      ├─ [668.6 - 672.6]
      ├─ [672.6 - 676.6]
      ├─ [676.6 - 680.6]
      ├─ [680.6 - 684.6]
      ├─ [684.6 - 688.6]
      ├─ [688.6 - 692.6]
      ├─ [692.6 - 696.6]
      ├─ [696.6 - 700.6]
      ├─ [700.6 - 704.6]
      ├─ [704.6 - 708.6]
      ├─ [708.6 - 712.6]
      ├─ [712.6 - 716.6]
      ├─ [716.6 - 720.6]
      ├─ [720.6 - 724.6]
      ├─ [724.6 - 728.6]
      ├─ [728.6 - 732.6]
      ├─ [732.6 - 736.6]
      ├─ [736.6 - 740.6]
      ├─ [740.6 - 744.6]
      ├─ [744.6 - 748.6]
      ├─ [748.6 - 752.6]
      ├─ [752.6 - 756.6]
      ├─ [756.6 - 760.6]
      ├─ [760.6 - 764.6]
      ├─ [764.6 - 768.6]
      ├─ [768.6 - 772.6]
      ├─ [772.6 - 776.6]
      ├─ [776.6 - 780.6]
      ├─ [780.6 - 784.6]
      ├─ [784.6 - 788.6]
      ├─ [788.6 - 792.6]
      ├─ [792.6 - 796.6]
      ├─ [796.6 - 800.6]
      ├─ [800.6 - 804.6]
      ├─ [804.6 - 808.6]
      ├─ [808.6 - 812.6]
      ├─ [812.6 - 816.6]
      ├─ [816.6 - 820.6]
      ├─ [820.6 - 824.6]
      ├─ [824.6 - 828.6]
      ├─ [828.6 - 832.6]
      ├─ [832.6 - 836.6]
      ├─ [836.6 - 840.6]
      ├─ [840.6 - 844.6]
      ├─ [844.6 - 848.6]
      ├─ [848.6 - 852.6]
      ├─ [852.6 - 856.6]
      ├─ [856.6 - 860.6]
      ├─ [860.6 - 864.6]
      ├─ [864.6 - 868.6]
      ├─ [868.6 - 872.6]
      ├─ [872.6 - 876.6]
      ├─ [876.6 - 880.7]
      ├─ [880.7 - 884.7]
      ├─ [884.7 - 888.7]
      ├─ [888.7 - 892.7]
      ├─ [892.7 - 896.7]
      ├─ [896.7 - 900.7]
      ├─ [900.7 - 904.7]
      ├─ [904.7 - 908.7]
      ├─ [908.7 - 912.7]
      ├─ [912.7 - 916.7]
      ├─ [916.7 - 920.7]
      ├─ [920.7 - 924.7]
      ├─ [924.7 - 928.7]
      ├─ [928.7 - 932.7]
      ├─ [932.7 - 936.7]
      ├─ [936.7 - 940.7]
      ├─ [940.7 - 944.7]
      ├─ [944.7 - 948.7]
      ├─ [948.7 - 952.7]
      ├─ [952.7 - 956.7]
      ├─ [956.7 - 960.7]
      ├─ [960.7 - 964.7]
      ├─ [964.7 - 968.7]
      ├─ [968.7 - 972.7]
      ├─ [972.7 - 976.7]
      └─ [976.7 - 980.7]

Run: 20230809_AST1_EVO5_ZY_Hela_SCP_EvoCHIP_1Cell_40SPD_4Th6ms_07.raw
   ├─ Vendor: Thermo
   ├─ File: 20230809_AST1_EVO5_ZY_Hela_SCP_EvoCHIP_1Cell_40SPD_4Th6ms_07
   ├─ Path: "D:\SCP_Entrap\20230809_AST1_EVO5_ZY_Hela_SCP_EvoCHIP_1Cell_40SPD_4Th6ms_07.raw"
   ├─ Condition: 1Cell_7
   ├─ Replicate: 1
   ├─ HTRMS Version: 19.0.240606.62635
   ├─ Protein Databases Used
   │  └─ CHIMERYS_Benchmark_human-canonical_x1mimic_-Ie
   │     ├─ Protein Entries: 40,802
   │     ├─ Original File: CHIMERYS_Benchmark_human-canonical_x1mimic_-Ie.fasta
   │     ├─ Date Created: 31-May-2024 09:48:26 UTC+0
   │     ├─ Date Modified: 26-July-2024 07:44:44 UTC+0
   │     └─ Parsing Rule: UniProt FASTA
   └─ MS2 Method
      ├─ [380.4 - 384.4]
      ├─ [384.4 - 388.4]
      ├─ [388.4 - 392.4]
      ├─ [392.4 - 396.4]
      ├─ [396.4 - 400.4]
      ├─ [400.4 - 404.4]
      ├─ [404.4 - 408.4]
      ├─ [408.4 - 412.4]
      ├─ [412.4 - 416.4]
      ├─ [416.4 - 420.4]
      ├─ [420.4 - 424.4]
      ├─ [424.4 - 428.4]
      ├─ [428.4 - 432.4]
      ├─ [432.4 - 436.4]
      ├─ [436.4 - 440.5]
      ├─ [440.5 - 444.5]
      ├─ [444.5 - 448.5]
      ├─ [448.5 - 452.5]
      ├─ [452.5 - 456.5]
      ├─ [456.5 - 460.5]
      ├─ [460.5 - 464.5]
      ├─ [464.5 - 468.5]
      ├─ [468.5 - 472.5]
      ├─ [472.5 - 476.5]
      ├─ [476.5 - 480.5]
      ├─ [480.5 - 484.5]
      ├─ [484.5 - 488.5]
      ├─ [488.5 - 492.5]
      ├─ [492.5 - 496.5]
      ├─ [496.5 - 500.5]
      ├─ [500.5 - 504.5]
      ├─ [504.5 - 508.5]
      ├─ [508.5 - 512.5]
      ├─ [512.5 - 516.5]
      ├─ [516.5 - 520.5]
      ├─ [520.5 - 524.5]
      ├─ [524.5 - 528.5]
      ├─ [528.5 - 532.5]
      ├─ [532.5 - 536.5]
      ├─ [536.5 - 540.5]
      ├─ [540.5 - 544.5]
      ├─ [544.5 - 548.5]
      ├─ [548.5 - 552.5]
      ├─ [552.5 - 556.5]
      ├─ [556.5 - 560.5]
      ├─ [560.5 - 564.5]
      ├─ [564.5 - 568.5]
      ├─ [568.5 - 572.5]
      ├─ [572.5 - 576.5]
      ├─ [576.5 - 580.5]
      ├─ [580.5 - 584.5]
      ├─ [584.5 - 588.5]
      ├─ [588.5 - 592.5]
      ├─ [592.5 - 596.5]
      ├─ [596.5 - 600.5]
      ├─ [600.5 - 604.5]
      ├─ [604.5 - 608.5]
      ├─ [608.5 - 612.5]
      ├─ [612.5 - 616.5]
      ├─ [616.5 - 620.5]
      ├─ [620.5 - 624.5]
      ├─ [624.5 - 628.5]
      ├─ [628.5 - 632.5]
      ├─ [632.5 - 636.5]
      ├─ [636.5 - 640.5]
      ├─ [640.5 - 644.5]
      ├─ [644.5 - 648.5]
      ├─ [648.5 - 652.5]
      ├─ [652.5 - 656.5]
      ├─ [656.5 - 660.6]
      ├─ [660.6 - 664.6]
      ├─ [664.6 - 668.6]
      ├─ [668.6 - 672.6]
      ├─ [672.6 - 676.6]
      ├─ [676.6 - 680.6]
      ├─ [680.6 - 684.6]
      ├─ [684.6 - 688.6]
      ├─ [688.6 - 692.6]
      ├─ [692.6 - 696.6]
      ├─ [696.6 - 700.6]
      ├─ [700.6 - 704.6]
      ├─ [704.6 - 708.6]
      ├─ [708.6 - 712.6]
      ├─ [712.6 - 716.6]
      ├─ [716.6 - 720.6]
      ├─ [720.6 - 724.6]
      ├─ [724.6 - 728.6]
      ├─ [728.6 - 732.6]
      ├─ [732.6 - 736.6]
      ├─ [736.6 - 740.6]
      ├─ [740.6 - 744.6]
      ├─ [744.6 - 748.6]
      ├─ [748.6 - 752.6]
      ├─ [752.6 - 756.6]
      ├─ [756.6 - 760.6]
      ├─ [760.6 - 764.6]
      ├─ [764.6 - 768.6]
      ├─ [768.6 - 772.6]
      ├─ [772.6 - 776.6]
      ├─ [776.6 - 780.6]
      ├─ [780.6 - 784.6]
      ├─ [784.6 - 788.6]
      ├─ [788.6 - 792.6]
      ├─ [792.6 - 796.6]
      ├─ [796.6 - 800.6]
      ├─ [800.6 - 804.6]
      ├─ [804.6 - 808.6]
      ├─ [808.6 - 812.6]
      ├─ [812.6 - 816.6]
      ├─ [816.6 - 820.6]
      ├─ [820.6 - 824.6]
      ├─ [824.6 - 828.6]
      ├─ [828.6 - 832.6]
      ├─ [832.6 - 836.6]
      ├─ [836.6 - 840.6]
      ├─ [840.6 - 844.6]
      ├─ [844.6 - 848.6]
      ├─ [848.6 - 852.6]
      ├─ [852.6 - 856.6]
      ├─ [856.6 - 860.6]
      ├─ [860.6 - 864.6]
      ├─ [864.6 - 868.6]
      ├─ [868.6 - 872.6]
      ├─ [872.6 - 876.6]
      ├─ [876.6 - 880.7]
      ├─ [880.7 - 884.7]
      ├─ [884.7 - 888.7]
      ├─ [888.7 - 892.7]
      ├─ [892.7 - 896.7]
      ├─ [896.7 - 900.7]
      ├─ [900.7 - 904.7]
      ├─ [904.7 - 908.7]
      ├─ [908.7 - 912.7]
      ├─ [912.7 - 916.7]
      ├─ [916.7 - 920.7]
      ├─ [920.7 - 924.7]
      ├─ [924.7 - 928.7]
      ├─ [928.7 - 932.7]
      ├─ [932.7 - 936.7]
      ├─ [936.7 - 940.7]
      ├─ [940.7 - 944.7]
      ├─ [944.7 - 948.7]
      ├─ [948.7 - 952.7]
      ├─ [952.7 - 956.7]
      ├─ [956.7 - 960.7]
      ├─ [960.7 - 964.7]
      ├─ [964.7 - 968.7]
      ├─ [968.7 - 972.7]
      ├─ [972.7 - 976.7]
      └─ [976.7 - 980.7]

Run: 20230809_AST1_EVO5_ZY_Hela_SCP_EvoCHIP_1Cell_40SPD_4Th6ms_08.raw
   ├─ Vendor: Thermo
   ├─ File: 20230809_AST1_EVO5_ZY_Hela_SCP_EvoCHIP_1Cell_40SPD_4Th6ms_08
   ├─ Path: "D:\SCP_Entrap\20230809_AST1_EVO5_ZY_Hela_SCP_EvoCHIP_1Cell_40SPD_4Th6ms_08.raw"
   ├─ Condition: 1Cell_8
   ├─ Replicate: 1
   ├─ HTRMS Version: 19.0.240606.62635
   ├─ Protein Databases Used
   │  └─ CHIMERYS_Benchmark_human-canonical_x1mimic_-Ie
   │     ├─ Protein Entries: 40,802
   │     ├─ Original File: CHIMERYS_Benchmark_human-canonical_x1mimic_-Ie.fasta
   │     ├─ Date Created: 31-May-2024 09:48:26 UTC+0
   │     ├─ Date Modified: 26-July-2024 07:44:44 UTC+0
   │     └─ Parsing Rule: UniProt FASTA
   └─ MS2 Method
      ├─ [380.4 - 384.4]
      ├─ [384.4 - 388.4]
      ├─ [388.4 - 392.4]
      ├─ [392.4 - 396.4]
      ├─ [396.4 - 400.4]
      ├─ [400.4 - 404.4]
      ├─ [404.4 - 408.4]
      ├─ [408.4 - 412.4]
      ├─ [412.4 - 416.4]
      ├─ [416.4 - 420.4]
      ├─ [420.4 - 424.4]
      ├─ [424.4 - 428.4]
      ├─ [428.4 - 432.4]
      ├─ [432.4 - 436.4]
      ├─ [436.4 - 440.5]
      ├─ [440.5 - 444.5]
      ├─ [444.5 - 448.5]
      ├─ [448.5 - 452.5]
      ├─ [452.5 - 456.5]
      ├─ [456.5 - 460.5]
      ├─ [460.5 - 464.5]
      ├─ [464.5 - 468.5]
      ├─ [468.5 - 472.5]
      ├─ [472.5 - 476.5]
      ├─ [476.5 - 480.5]
      ├─ [480.5 - 484.5]
      ├─ [484.5 - 488.5]
      ├─ [488.5 - 492.5]
      ├─ [492.5 - 496.5]
      ├─ [496.5 - 500.5]
      ├─ [500.5 - 504.5]
      ├─ [504.5 - 508.5]
      ├─ [508.5 - 512.5]
      ├─ [512.5 - 516.5]
      ├─ [516.5 - 520.5]
      ├─ [520.5 - 524.5]
      ├─ [524.5 - 528.5]
      ├─ [528.5 - 532.5]
      ├─ [532.5 - 536.5]
      ├─ [536.5 - 540.5]
      ├─ [540.5 - 544.5]
      ├─ [544.5 - 548.5]
      ├─ [548.5 - 552.5]
      ├─ [552.5 - 556.5]
      ├─ [556.5 - 560.5]
      ├─ [560.5 - 564.5]
      ├─ [564.5 - 568.5]
      ├─ [568.5 - 572.5]
      ├─ [572.5 - 576.5]
      ├─ [576.5 - 580.5]
      ├─ [580.5 - 584.5]
      ├─ [584.5 - 588.5]
      ├─ [588.5 - 592.5]
      ├─ [592.5 - 596.5]
      ├─ [596.5 - 600.5]
      ├─ [600.5 - 604.5]
      ├─ [604.5 - 608.5]
      ├─ [608.5 - 612.5]
      ├─ [612.5 - 616.5]
      ├─ [616.5 - 620.5]
      ├─ [620.5 - 624.5]
      ├─ [624.5 - 628.5]
      ├─ [628.5 - 632.5]
      ├─ [632.5 - 636.5]
      ├─ [636.5 - 640.5]
      ├─ [640.5 - 644.5]
      ├─ [644.5 - 648.5]
      ├─ [648.5 - 652.5]
      ├─ [652.5 - 656.5]
      ├─ [656.5 - 660.6]
      ├─ [660.6 - 664.6]
      ├─ [664.6 - 668.6]
      ├─ [668.6 - 672.6]
      ├─ [672.6 - 676.6]
      ├─ [676.6 - 680.6]
      ├─ [680.6 - 684.6]
      ├─ [684.6 - 688.6]
      ├─ [688.6 - 692.6]
      ├─ [692.6 - 696.6]
      ├─ [696.6 - 700.6]
      ├─ [700.6 - 704.6]
      ├─ [704.6 - 708.6]
      ├─ [708.6 - 712.6]
      ├─ [712.6 - 716.6]
      ├─ [716.6 - 720.6]
      ├─ [720.6 - 724.6]
      ├─ [724.6 - 728.6]
      ├─ [728.6 - 732.6]
      ├─ [732.6 - 736.6]
      ├─ [736.6 - 740.6]
      ├─ [740.6 - 744.6]
      ├─ [744.6 - 748.6]
      ├─ [748.6 - 752.6]
      ├─ [752.6 - 756.6]
      ├─ [756.6 - 760.6]
      ├─ [760.6 - 764.6]
      ├─ [764.6 - 768.6]
      ├─ [768.6 - 772.6]
      ├─ [772.6 - 776.6]
      ├─ [776.6 - 780.6]
      ├─ [780.6 - 784.6]
      ├─ [784.6 - 788.6]
      ├─ [788.6 - 792.6]
      ├─ [792.6 - 796.6]
      ├─ [796.6 - 800.6]
      ├─ [800.6 - 804.6]
      ├─ [804.6 - 808.6]
      ├─ [808.6 - 812.6]
      ├─ [812.6 - 816.6]
      ├─ [816.6 - 820.6]
      ├─ [820.6 - 824.6]
      ├─ [824.6 - 828.6]
      ├─ [828.6 - 832.6]
      ├─ [832.6 - 836.6]
      ├─ [836.6 - 840.6]
      ├─ [840.6 - 844.6]
      ├─ [844.6 - 848.6]
      ├─ [848.6 - 852.6]
      ├─ [852.6 - 856.6]
      ├─ [856.6 - 860.6]
      ├─ [860.6 - 864.6]
      ├─ [864.6 - 868.6]
      ├─ [868.6 - 872.6]
      ├─ [872.6 - 876.6]
      ├─ [876.6 - 880.7]
      ├─ [880.7 - 884.7]
      ├─ [884.7 - 888.7]
      ├─ [888.7 - 892.7]
      ├─ [892.7 - 896.7]
      ├─ [896.7 - 900.7]
      ├─ [900.7 - 904.7]
      ├─ [904.7 - 908.7]
      ├─ [908.7 - 912.7]
      ├─ [912.7 - 916.7]
      ├─ [916.7 - 920.7]
      ├─ [920.7 - 924.7]
      ├─ [924.7 - 928.7]
      ├─ [928.7 - 932.7]
      ├─ [932.7 - 936.7]
      ├─ [936.7 - 940.7]
      ├─ [940.7 - 944.7]
      ├─ [944.7 - 948.7]
      ├─ [948.7 - 952.7]
      ├─ [952.7 - 956.7]
      ├─ [956.7 - 960.7]
      ├─ [960.7 - 964.7]
      ├─ [964.7 - 968.7]
      ├─ [968.7 - 972.7]
      ├─ [972.7 - 976.7]
      └─ [976.7 - 980.7]

Run: 20230809_AST1_EVO5_ZY_Hela_SCP_EvoCHIP_1Cell_40SPD_4Th6ms_09.raw
   ├─ Vendor: Thermo
   ├─ File: 20230809_AST1_EVO5_ZY_Hela_SCP_EvoCHIP_1Cell_40SPD_4Th6ms_09
   ├─ Path: "D:\SCP_Entrap\20230809_AST1_EVO5_ZY_Hela_SCP_EvoCHIP_1Cell_40SPD_4Th6ms_09.raw"
   ├─ Condition: 1Cell_9
   ├─ Replicate: 1
   ├─ HTRMS Version: 19.0.240606.62635
   ├─ Protein Databases Used
   │  └─ CHIMERYS_Benchmark_human-canonical_x1mimic_-Ie
   │     ├─ Protein Entries: 40,802
   │     ├─ Original File: CHIMERYS_Benchmark_human-canonical_x1mimic_-Ie.fasta
   │     ├─ Date Created: 31-May-2024 09:48:26 UTC+0
   │     ├─ Date Modified: 26-July-2024 07:44:44 UTC+0
   │     └─ Parsing Rule: UniProt FASTA
   └─ MS2 Method
      ├─ [380.4 - 384.4]
      ├─ [384.4 - 388.4]
      ├─ [388.4 - 392.4]
      ├─ [392.4 - 396.4]
      ├─ [396.4 - 400.4]
      ├─ [400.4 - 404.4]
      ├─ [404.4 - 408.4]
      ├─ [408.4 - 412.4]
      ├─ [412.4 - 416.4]
      ├─ [416.4 - 420.4]
      ├─ [420.4 - 424.4]
      ├─ [424.4 - 428.4]
      ├─ [428.4 - 432.4]
      ├─ [432.4 - 436.4]
      ├─ [436.4 - 440.5]
      ├─ [440.5 - 444.5]
      ├─ [444.5 - 448.5]
      ├─ [448.5 - 452.5]
      ├─ [452.5 - 456.5]
      ├─ [456.5 - 460.5]
      ├─ [460.5 - 464.5]
      ├─ [464.5 - 468.5]
      ├─ [468.5 - 472.5]
      ├─ [472.5 - 476.5]
      ├─ [476.5 - 480.5]
      ├─ [480.5 - 484.5]
      ├─ [484.5 - 488.5]
      ├─ [488.5 - 492.5]
      ├─ [492.5 - 496.5]
      ├─ [496.5 - 500.5]
      ├─ [500.5 - 504.5]
      ├─ [504.5 - 508.5]
      ├─ [508.5 - 512.5]
      ├─ [512.5 - 516.5]
      ├─ [516.5 - 520.5]
      ├─ [520.5 - 524.5]
      ├─ [524.5 - 528.5]
      ├─ [528.5 - 532.5]
      ├─ [532.5 - 536.5]
      ├─ [536.5 - 540.5]
      ├─ [540.5 - 544.5]
      ├─ [544.5 - 548.5]
      ├─ [548.5 - 552.5]
      ├─ [552.5 - 556.5]
      ├─ [556.5 - 560.5]
      ├─ [560.5 - 564.5]
      ├─ [564.5 - 568.5]
      ├─ [568.5 - 572.5]
      ├─ [572.5 - 576.5]
      ├─ [576.5 - 580.5]
      ├─ [580.5 - 584.5]
      ├─ [584.5 - 588.5]
      ├─ [588.5 - 592.5]
      ├─ [592.5 - 596.5]
      ├─ [596.5 - 600.5]
      ├─ [600.5 - 604.5]
      ├─ [604.5 - 608.5]
      ├─ [608.5 - 612.5]
      ├─ [612.5 - 616.5]
      ├─ [616.5 - 620.5]
      ├─ [620.5 - 624.5]
      ├─ [624.5 - 628.5]
      ├─ [628.5 - 632.5]
      ├─ [632.5 - 636.5]
      ├─ [636.5 - 640.5]
      ├─ [640.5 - 644.5]
      ├─ [644.5 - 648.5]
      ├─ [648.5 - 652.5]
      ├─ [652.5 - 656.5]
      ├─ [656.5 - 660.6]
      ├─ [660.6 - 664.6]
      ├─ [664.6 - 668.6]
      ├─ [668.6 - 672.6]
      ├─ [672.6 - 676.6]
      ├─ [676.6 - 680.6]
      ├─ [680.6 - 684.6]
      ├─ [684.6 - 688.6]
      ├─ [688.6 - 692.6]
      ├─ [692.6 - 696.6]
      ├─ [696.6 - 700.6]
      ├─ [700.6 - 704.6]
      ├─ [704.6 - 708.6]
      ├─ [708.6 - 712.6]
      ├─ [712.6 - 716.6]
      ├─ [716.6 - 720.6]
      ├─ [720.6 - 724.6]
      ├─ [724.6 - 728.6]
      ├─ [728.6 - 732.6]
      ├─ [732.6 - 736.6]
      ├─ [736.6 - 740.6]
      ├─ [740.6 - 744.6]
      ├─ [744.6 - 748.6]
      ├─ [748.6 - 752.6]
      ├─ [752.6 - 756.6]
      ├─ [756.6 - 760.6]
      ├─ [760.6 - 764.6]
      ├─ [764.6 - 768.6]
      ├─ [768.6 - 772.6]
      ├─ [772.6 - 776.6]
      ├─ [776.6 - 780.6]
      ├─ [780.6 - 784.6]
      ├─ [784.6 - 788.6]
      ├─ [788.6 - 792.6]
      ├─ [792.6 - 796.6]
      ├─ [796.6 - 800.6]
      ├─ [800.6 - 804.6]
      ├─ [804.6 - 808.6]
      ├─ [808.6 - 812.6]
      ├─ [812.6 - 816.6]
      ├─ [816.6 - 820.6]
      ├─ [820.6 - 824.6]
      ├─ [824.6 - 828.6]
      ├─ [828.6 - 832.6]
      ├─ [832.6 - 836.6]
      ├─ [836.6 - 840.6]
      ├─ [840.6 - 844.6]
      ├─ [844.6 - 848.6]
      ├─ [848.6 - 852.6]
      ├─ [852.6 - 856.6]
      ├─ [856.6 - 860.6]
      ├─ [860.6 - 864.6]
      ├─ [864.6 - 868.6]
      ├─ [868.6 - 872.6]
      ├─ [872.6 - 876.6]
      ├─ [876.6 - 880.7]
      ├─ [880.7 - 884.7]
      ├─ [884.7 - 888.7]
      ├─ [888.7 - 892.7]
      ├─ [892.7 - 896.7]
      ├─ [896.7 - 900.7]
      ├─ [900.7 - 904.7]
      ├─ [904.7 - 908.7]
      ├─ [908.7 - 912.7]
      ├─ [912.7 - 916.7]
      ├─ [916.7 - 920.7]
      ├─ [920.7 - 924.7]
      ├─ [924.7 - 928.7]
      ├─ [928.7 - 932.7]
      ├─ [932.7 - 936.7]
      ├─ [936.7 - 940.7]
      ├─ [940.7 - 944.7]
      ├─ [944.7 - 948.7]
      ├─ [948.7 - 952.7]
      ├─ [952.7 - 956.7]
      ├─ [956.7 - 960.7]
      ├─ [960.7 - 964.7]
      ├─ [964.7 - 968.7]
      ├─ [968.7 - 972.7]
      ├─ [972.7 - 976.7]
      └─ [976.7 - 980.7]

Run: 20230809_AST1_EVO5_ZY_Hela_SCP_EvoCHIP_1Cell_40SPD_4Th6ms_10.raw
   ├─ Vendor: Thermo
   ├─ File: 20230809_AST1_EVO5_ZY_Hela_SCP_EvoCHIP_1Cell_40SPD_4Th6ms_10
   ├─ Path: "D:\SCP_Entrap\20230809_AST1_EVO5_ZY_Hela_SCP_EvoCHIP_1Cell_40SPD_4Th6ms_10.raw"
   ├─ Condition: 1Cell_10
   ├─ Replicate: 1
   ├─ HTRMS Version: 19.0.240606.62635
   ├─ Protein Databases Used
   │  └─ CHIMERYS_Benchmark_human-canonical_x1mimic_-Ie
   │     ├─ Protein Entries: 40,802
   │     ├─ Original File: CHIMERYS_Benchmark_human-canonical_x1mimic_-Ie.fasta
   │     ├─ Date Created: 31-May-2024 09:48:26 UTC+0
   │     ├─ Date Modified: 26-July-2024 07:44:44 UTC+0
   │     └─ Parsing Rule: UniProt FASTA
   └─ MS2 Method
      ├─ [380.4 - 384.4]
      ├─ [384.4 - 388.4]
      ├─ [388.4 - 392.4]
      ├─ [392.4 - 396.4]
      ├─ [396.4 - 400.4]
      ├─ [400.4 - 404.4]
      ├─ [404.4 - 408.4]
      ├─ [408.4 - 412.4]
      ├─ [412.4 - 416.4]
      ├─ [416.4 - 420.4]
      ├─ [420.4 - 424.4]
      ├─ [424.4 - 428.4]
      ├─ [428.4 - 432.4]
      ├─ [432.4 - 436.4]
      ├─ [436.4 - 440.5]
      ├─ [440.5 - 444.5]
      ├─ [444.5 - 448.5]
      ├─ [448.5 - 452.5]
      ├─ [452.5 - 456.5]
      ├─ [456.5 - 460.5]
      ├─ [460.5 - 464.5]
      ├─ [464.5 - 468.5]
      ├─ [468.5 - 472.5]
      ├─ [472.5 - 476.5]
      ├─ [476.5 - 480.5]
      ├─ [480.5 - 484.5]
      ├─ [484.5 - 488.5]
      ├─ [488.5 - 492.5]
      ├─ [492.5 - 496.5]
      ├─ [496.5 - 500.5]
      ├─ [500.5 - 504.5]
      ├─ [504.5 - 508.5]
      ├─ [508.5 - 512.5]
      ├─ [512.5 - 516.5]
      ├─ [516.5 - 520.5]
      ├─ [520.5 - 524.5]
      ├─ [524.5 - 528.5]
      ├─ [528.5 - 532.5]
      ├─ [532.5 - 536.5]
      ├─ [536.5 - 540.5]
      ├─ [540.5 - 544.5]
      ├─ [544.5 - 548.5]
      ├─ [548.5 - 552.5]
      ├─ [552.5 - 556.5]
      ├─ [556.5 - 560.5]
      ├─ [560.5 - 564.5]
      ├─ [564.5 - 568.5]
      ├─ [568.5 - 572.5]
      ├─ [572.5 - 576.5]
      ├─ [576.5 - 580.5]
      ├─ [580.5 - 584.5]
      ├─ [584.5 - 588.5]
      ├─ [588.5 - 592.5]
      ├─ [592.5 - 596.5]
      ├─ [596.5 - 600.5]
      ├─ [600.5 - 604.5]
      ├─ [604.5 - 608.5]
      ├─ [608.5 - 612.5]
      ├─ [612.5 - 616.5]
      ├─ [616.5 - 620.5]
      ├─ [620.5 - 624.5]
      ├─ [624.5 - 628.5]
      ├─ [628.5 - 632.5]
      ├─ [632.5 - 636.5]
      ├─ [636.5 - 640.5]
      ├─ [640.5 - 644.5]
      ├─ [644.5 - 648.5]
      ├─ [648.5 - 652.5]
      ├─ [652.5 - 656.5]
      ├─ [656.5 - 660.6]
      ├─ [660.6 - 664.6]
      ├─ [664.6 - 668.6]
      ├─ [668.6 - 672.6]
      ├─ [672.6 - 676.6]
      ├─ [676.6 - 680.6]
      ├─ [680.6 - 684.6]
      ├─ [684.6 - 688.6]
      ├─ [688.6 - 692.6]
      ├─ [692.6 - 696.6]
      ├─ [696.6 - 700.6]
      ├─ [700.6 - 704.6]
      ├─ [704.6 - 708.6]
      ├─ [708.6 - 712.6]
      ├─ [712.6 - 716.6]
      ├─ [716.6 - 720.6]
      ├─ [720.6 - 724.6]
      ├─ [724.6 - 728.6]
      ├─ [728.6 - 732.6]
      ├─ [732.6 - 736.6]
      ├─ [736.6 - 740.6]
      ├─ [740.6 - 744.6]
      ├─ [744.6 - 748.6]
      ├─ [748.6 - 752.6]
      ├─ [752.6 - 756.6]
      ├─ [756.6 - 760.6]
      ├─ [760.6 - 764.6]
      ├─ [764.6 - 768.6]
      ├─ [768.6 - 772.6]
      ├─ [772.6 - 776.6]
      ├─ [776.6 - 780.6]
      ├─ [780.6 - 784.6]
      ├─ [784.6 - 788.6]
      ├─ [788.6 - 792.6]
      ├─ [792.6 - 796.6]
      ├─ [796.6 - 800.6]
      ├─ [800.6 - 804.6]
      ├─ [804.6 - 808.6]
      ├─ [808.6 - 812.6]
      ├─ [812.6 - 816.6]
      ├─ [816.6 - 820.6]
      ├─ [820.6 - 824.6]
      ├─ [824.6 - 828.6]
      ├─ [828.6 - 832.6]
      ├─ [832.6 - 836.6]
      ├─ [836.6 - 840.6]
      ├─ [840.6 - 844.6]
      ├─ [844.6 - 848.6]
      ├─ [848.6 - 852.6]
      ├─ [852.6 - 856.6]
      ├─ [856.6 - 860.6]
      ├─ [860.6 - 864.6]
      ├─ [864.6 - 868.6]
      ├─ [868.6 - 872.6]
      ├─ [872.6 - 876.6]
      ├─ [876.6 - 880.7]
      ├─ [880.7 - 884.7]
      ├─ [884.7 - 888.7]
      ├─ [888.7 - 892.7]
      ├─ [892.7 - 896.7]
      ├─ [896.7 - 900.7]
      ├─ [900.7 - 904.7]
      ├─ [904.7 - 908.7]
      ├─ [908.7 - 912.7]
      ├─ [912.7 - 916.7]
      ├─ [916.7 - 920.7]
      ├─ [920.7 - 924.7]
      ├─ [924.7 - 928.7]
      ├─ [928.7 - 932.7]
      ├─ [932.7 - 936.7]
      ├─ [936.7 - 940.7]
      ├─ [940.7 - 944.7]
      ├─ [944.7 - 948.7]
      ├─ [948.7 - 952.7]
      ├─ [952.7 - 956.7]
      ├─ [956.7 - 960.7]
      ├─ [960.7 - 964.7]
      ├─ [964.7 - 968.7]
      ├─ [968.7 - 972.7]
      ├─ [972.7 - 976.7]
      └─ [976.7 - 980.7]

Run: 20230809_AST1_EVO5_ZY_Hela_SCP_EvoCHIP_1Cell_40SPD_4Th6ms_11.raw
   ├─ Vendor: Thermo
   ├─ File: 20230809_AST1_EVO5_ZY_Hela_SCP_EvoCHIP_1Cell_40SPD_4Th6ms_11
   ├─ Path: "D:\SCP_Entrap\20230809_AST1_EVO5_ZY_Hela_SCP_EvoCHIP_1Cell_40SPD_4Th6ms_11.raw"
   ├─ Condition: 1Cell_11
   ├─ Replicate: 1
   ├─ HTRMS Version: 19.0.240606.62635
   ├─ Protein Databases Used
   │  └─ CHIMERYS_Benchmark_human-canonical_x1mimic_-Ie
   │     ├─ Protein Entries: 40,802
   │     ├─ Original File: CHIMERYS_Benchmark_human-canonical_x1mimic_-Ie.fasta
   │     ├─ Date Created: 31-May-2024 09:48:26 UTC+0
   │     ├─ Date Modified: 26-July-2024 07:44:44 UTC+0
   │     └─ Parsing Rule: UniProt FASTA
   └─ MS2 Method
      ├─ [380.4 - 384.4]
      ├─ [384.4 - 388.4]
      ├─ [388.4 - 392.4]
      ├─ [392.4 - 396.4]
      ├─ [396.4 - 400.4]
      ├─ [400.4 - 404.4]
      ├─ [404.4 - 408.4]
      ├─ [408.4 - 412.4]
      ├─ [412.4 - 416.4]
      ├─ [416.4 - 420.4]
      ├─ [420.4 - 424.4]
      ├─ [424.4 - 428.4]
      ├─ [428.4 - 432.4]
      ├─ [432.4 - 436.4]
      ├─ [436.4 - 440.5]
      ├─ [440.5 - 444.5]
      ├─ [444.5 - 448.5]
      ├─ [448.5 - 452.5]
      ├─ [452.5 - 456.5]
      ├─ [456.5 - 460.5]
      ├─ [460.5 - 464.5]
      ├─ [464.5 - 468.5]
      ├─ [468.5 - 472.5]
      ├─ [472.5 - 476.5]
      ├─ [476.5 - 480.5]
      ├─ [480.5 - 484.5]
      ├─ [484.5 - 488.5]
      ├─ [488.5 - 492.5]
      ├─ [492.5 - 496.5]
      ├─ [496.5 - 500.5]
      ├─ [500.5 - 504.5]
      ├─ [504.5 - 508.5]
      ├─ [508.5 - 512.5]
      ├─ [512.5 - 516.5]
      ├─ [516.5 - 520.5]
      ├─ [520.5 - 524.5]
      ├─ [524.5 - 528.5]
      ├─ [528.5 - 532.5]
      ├─ [532.5 - 536.5]
      ├─ [536.5 - 540.5]
      ├─ [540.5 - 544.5]
      ├─ [544.5 - 548.5]
      ├─ [548.5 - 552.5]
      ├─ [552.5 - 556.5]
      ├─ [556.5 - 560.5]
      ├─ [560.5 - 564.5]
      ├─ [564.5 - 568.5]
      ├─ [568.5 - 572.5]
      ├─ [572.5 - 576.5]
      ├─ [576.5 - 580.5]
      ├─ [580.5 - 584.5]
      ├─ [584.5 - 588.5]
      ├─ [588.5 - 592.5]
      ├─ [592.5 - 596.5]
      ├─ [596.5 - 600.5]
      ├─ [600.5 - 604.5]
      ├─ [604.5 - 608.5]
      ├─ [608.5 - 612.5]
      ├─ [612.5 - 616.5]
      ├─ [616.5 - 620.5]
      ├─ [620.5 - 624.5]
      ├─ [624.5 - 628.5]
      ├─ [628.5 - 632.5]
      ├─ [632.5 - 636.5]
      ├─ [636.5 - 640.5]
      ├─ [640.5 - 644.5]
      ├─ [644.5 - 648.5]
      ├─ [648.5 - 652.5]
      ├─ [652.5 - 656.5]
      ├─ [656.5 - 660.6]
      ├─ [660.6 - 664.6]
      ├─ [664.6 - 668.6]
      ├─ [668.6 - 672.6]
      ├─ [672.6 - 676.6]
      ├─ [676.6 - 680.6]
      ├─ [680.6 - 684.6]
      ├─ [684.6 - 688.6]
      ├─ [688.6 - 692.6]
      ├─ [692.6 - 696.6]
      ├─ [696.6 - 700.6]
      ├─ [700.6 - 704.6]
      ├─ [704.6 - 708.6]
      ├─ [708.6 - 712.6]
      ├─ [712.6 - 716.6]
      ├─ [716.6 - 720.6]
      ├─ [720.6 - 724.6]
      ├─ [724.6 - 728.6]
      ├─ [728.6 - 732.6]
      ├─ [732.6 - 736.6]
      ├─ [736.6 - 740.6]
      ├─ [740.6 - 744.6]
      ├─ [744.6 - 748.6]
      ├─ [748.6 - 752.6]
      ├─ [752.6 - 756.6]
      ├─ [756.6 - 760.6]
      ├─ [760.6 - 764.6]
      ├─ [764.6 - 768.6]
      ├─ [768.6 - 772.6]
      ├─ [772.6 - 776.6]
      ├─ [776.6 - 780.6]
      ├─ [780.6 - 784.6]
      ├─ [784.6 - 788.6]
      ├─ [788.6 - 792.6]
      ├─ [792.6 - 796.6]
      ├─ [796.6 - 800.6]
      ├─ [800.6 - 804.6]
      ├─ [804.6 - 808.6]
      ├─ [808.6 - 812.6]
      ├─ [812.6 - 816.6]
      ├─ [816.6 - 820.6]
      ├─ [820.6 - 824.6]
      ├─ [824.6 - 828.6]
      ├─ [828.6 - 832.6]
      ├─ [832.6 - 836.6]
      ├─ [836.6 - 840.6]
      ├─ [840.6 - 844.6]
      ├─ [844.6 - 848.6]
      ├─ [848.6 - 852.6]
      ├─ [852.6 - 856.6]
      ├─ [856.6 - 860.6]
      ├─ [860.6 - 864.6]
      ├─ [864.6 - 868.6]
      ├─ [868.6 - 872.6]
      ├─ [872.6 - 876.6]
      ├─ [876.6 - 880.7]
      ├─ [880.7 - 884.7]
      ├─ [884.7 - 888.7]
      ├─ [888.7 - 892.7]
      ├─ [892.7 - 896.7]
      ├─ [896.7 - 900.7]
      ├─ [900.7 - 904.7]
      ├─ [904.7 - 908.7]
      ├─ [908.7 - 912.7]
      ├─ [912.7 - 916.7]
      ├─ [916.7 - 920.7]
      ├─ [920.7 - 924.7]
      ├─ [924.7 - 928.7]
      ├─ [928.7 - 932.7]
      ├─ [932.7 - 936.7]
      ├─ [936.7 - 940.7]
      ├─ [940.7 - 944.7]
      ├─ [944.7 - 948.7]
      ├─ [948.7 - 952.7]
      ├─ [952.7 - 956.7]
      ├─ [956.7 - 960.7]
      ├─ [960.7 - 964.7]
      ├─ [964.7 - 968.7]
      ├─ [968.7 - 972.7]
      ├─ [972.7 - 976.7]
      └─ [976.7 - 980.7]

Run: 20230809_AST1_EVO5_ZY_Hela_SCP_EvoCHIP_1Cell_40SPD_4Th6ms_12.raw
   ├─ Vendor: Thermo
   ├─ File: 20230809_AST1_EVO5_ZY_Hela_SCP_EvoCHIP_1Cell_40SPD_4Th6ms_12
   ├─ Path: "D:\SCP_Entrap\20230809_AST1_EVO5_ZY_Hela_SCP_EvoCHIP_1Cell_40SPD_4Th6ms_12.raw"
   ├─ Condition: 1Cell_12
   ├─ Replicate: 1
   ├─ HTRMS Version: 19.0.240606.62635
   ├─ Protein Databases Used
   │  └─ CHIMERYS_Benchmark_human-canonical_x1mimic_-Ie
   │     ├─ Protein Entries: 40,802
   │     ├─ Original File: CHIMERYS_Benchmark_human-canonical_x1mimic_-Ie.fasta
   │     ├─ Date Created: 31-May-2024 09:48:26 UTC+0
   │     ├─ Date Modified: 26-July-2024 07:44:44 UTC+0
   │     └─ Parsing Rule: UniProt FASTA
   └─ MS2 Method
      ├─ [380.4 - 384.4]
      ├─ [384.4 - 388.4]
      ├─ [388.4 - 392.4]
      ├─ [392.4 - 396.4]
      ├─ [396.4 - 400.4]
      ├─ [400.4 - 404.4]
      ├─ [404.4 - 408.4]
      ├─ [408.4 - 412.4]
      ├─ [412.4 - 416.4]
      ├─ [416.4 - 420.4]
      ├─ [420.4 - 424.4]
      ├─ [424.4 - 428.4]
      ├─ [428.4 - 432.4]
      ├─ [432.4 - 436.4]
      ├─ [436.4 - 440.5]
      ├─ [440.5 - 444.5]
      ├─ [444.5 - 448.5]
      ├─ [448.5 - 452.5]
      ├─ [452.5 - 456.5]
      ├─ [456.5 - 460.5]
      ├─ [460.5 - 464.5]
      ├─ [464.5 - 468.5]
      ├─ [468.5 - 472.5]
      ├─ [472.5 - 476.5]
      ├─ [476.5 - 480.5]
      ├─ [480.5 - 484.5]
      ├─ [484.5 - 488.5]
      ├─ [488.5 - 492.5]
      ├─ [492.5 - 496.5]
      ├─ [496.5 - 500.5]
      ├─ [500.5 - 504.5]
      ├─ [504.5 - 508.5]
      ├─ [508.5 - 512.5]
      ├─ [512.5 - 516.5]
      ├─ [516.5 - 520.5]
      ├─ [520.5 - 524.5]
      ├─ [524.5 - 528.5]
      ├─ [528.5 - 532.5]
      ├─ [532.5 - 536.5]
      ├─ [536.5 - 540.5]
      ├─ [540.5 - 544.5]
      ├─ [544.5 - 548.5]
      ├─ [548.5 - 552.5]
      ├─ [552.5 - 556.5]
      ├─ [556.5 - 560.5]
      ├─ [560.5 - 564.5]
      ├─ [564.5 - 568.5]
      ├─ [568.5 - 572.5]
      ├─ [572.5 - 576.5]
      ├─ [576.5 - 580.5]
      ├─ [580.5 - 584.5]
      ├─ [584.5 - 588.5]
      ├─ [588.5 - 592.5]
      ├─ [592.5 - 596.5]
      ├─ [596.5 - 600.5]
      ├─ [600.5 - 604.5]
      ├─ [604.5 - 608.5]
      ├─ [608.5 - 612.5]
      ├─ [612.5 - 616.5]
      ├─ [616.5 - 620.5]
      ├─ [620.5 - 624.5]
      ├─ [624.5 - 628.5]
      ├─ [628.5 - 632.5]
      ├─ [632.5 - 636.5]
      ├─ [636.5 - 640.5]
      ├─ [640.5 - 644.5]
      ├─ [644.5 - 648.5]
      ├─ [648.5 - 652.5]
      ├─ [652.5 - 656.5]
      ├─ [656.5 - 660.6]
      ├─ [660.6 - 664.6]
      ├─ [664.6 - 668.6]
      ├─ [668.6 - 672.6]
      ├─ [672.6 - 676.6]
      ├─ [676.6 - 680.6]
      ├─ [680.6 - 684.6]
      ├─ [684.6 - 688.6]
      ├─ [688.6 - 692.6]
      ├─ [692.6 - 696.6]
      ├─ [696.6 - 700.6]
      ├─ [700.6 - 704.6]
      ├─ [704.6 - 708.6]
      ├─ [708.6 - 712.6]
      ├─ [712.6 - 716.6]
      ├─ [716.6 - 720.6]
      ├─ [720.6 - 724.6]
      ├─ [724.6 - 728.6]
      ├─ [728.6 - 732.6]
      ├─ [732.6 - 736.6]
      ├─ [736.6 - 740.6]
      ├─ [740.6 - 744.6]
      ├─ [744.6 - 748.6]
      ├─ [748.6 - 752.6]
      ├─ [752.6 - 756.6]
      ├─ [756.6 - 760.6]
      ├─ [760.6 - 764.6]
      ├─ [764.6 - 768.6]
      ├─ [768.6 - 772.6]
      ├─ [772.6 - 776.6]
      ├─ [776.6 - 780.6]
      ├─ [780.6 - 784.6]
      ├─ [784.6 - 788.6]
      ├─ [788.6 - 792.6]
      ├─ [792.6 - 796.6]
      ├─ [796.6 - 800.6]
      ├─ [800.6 - 804.6]
      ├─ [804.6 - 808.6]
      ├─ [808.6 - 812.6]
      ├─ [812.6 - 816.6]
      ├─ [816.6 - 820.6]
      ├─ [820.6 - 824.6]
      ├─ [824.6 - 828.6]
      ├─ [828.6 - 832.6]
      ├─ [832.6 - 836.6]
      ├─ [836.6 - 840.6]
      ├─ [840.6 - 844.6]
      ├─ [844.6 - 848.6]
      ├─ [848.6 - 852.6]
      ├─ [852.6 - 856.6]
      ├─ [856.6 - 860.6]
      ├─ [860.6 - 864.6]
      ├─ [864.6 - 868.6]
      ├─ [868.6 - 872.6]
      ├─ [872.6 - 876.6]
      ├─ [876.6 - 880.7]
      ├─ [880.7 - 884.7]
      ├─ [884.7 - 888.7]
      ├─ [888.7 - 892.7]
      ├─ [892.7 - 896.7]
      ├─ [896.7 - 900.7]
      ├─ [900.7 - 904.7]
      ├─ [904.7 - 908.7]
      ├─ [908.7 - 912.7]
      ├─ [912.7 - 916.7]
      ├─ [916.7 - 920.7]
      ├─ [920.7 - 924.7]
      ├─ [924.7 - 928.7]
      ├─ [928.7 - 932.7]
      ├─ [932.7 - 936.7]
      ├─ [936.7 - 940.7]
      ├─ [940.7 - 944.7]
      ├─ [944.7 - 948.7]
      ├─ [948.7 - 952.7]
      ├─ [952.7 - 956.7]
      ├─ [956.7 - 960.7]
      ├─ [960.7 - 964.7]
      ├─ [964.7 - 968.7]
      ├─ [968.7 - 972.7]
      ├─ [972.7 - 976.7]
      └─ [976.7 - 980.7]

Run: 20230809_AST1_EVO5_ZY_Hela_SCP_EvoCHIP_20Cells_40SPD_2Th3ms_01.raw
   ├─ Vendor: Thermo
   ├─ File: 20230809_AST1_EVO5_ZY_Hela_SCP_EvoCHIP_20Cells_40SPD_2Th3ms_01
   ├─ Path: "D:\SCP_Entrap\20230809_AST1_EVO5_ZY_Hela_SCP_EvoCHIP_20Cells_40SPD_2Th3ms_01.raw"
   ├─ Condition: 20Cell_1
   ├─ Replicate: 1
   ├─ HTRMS Version: 19.0.240606.62635
   ├─ Protein Databases Used
   │  └─ CHIMERYS_Benchmark_human-canonical_x1mimic_-Ie
   │     ├─ Protein Entries: 40,802
   │     ├─ Original File: CHIMERYS_Benchmark_human-canonical_x1mimic_-Ie.fasta
   │     ├─ Date Created: 31-May-2024 09:48:26 UTC+0
   │     ├─ Date Modified: 26-July-2024 07:44:44 UTC+0
   │     └─ Parsing Rule: UniProt FASTA
   └─ MS2 Method
      ├─ [380.4 - 382.4]
      ├─ [382.4 - 384.4]
      ├─ [384.4 - 386.4]
      ├─ [386.4 - 388.4]
      ├─ [388.4 - 390.4]
      ├─ [390.4 - 392.4]
      ├─ [392.4 - 394.4]
      ├─ [394.4 - 396.4]
      ├─ [396.4 - 398.4]
      ├─ [398.4 - 400.4]
      ├─ [400.4 - 402.4]
      ├─ [402.4 - 404.4]
      ├─ [404.4 - 406.4]
      ├─ [406.4 - 408.4]
      ├─ [408.4 - 410.4]
      ├─ [410.4 - 412.4]
      ├─ [412.4 - 414.4]
      ├─ [414.4 - 416.4]
      ├─ [416.4 - 418.4]
      ├─ [418.4 - 420.4]
      ├─ [420.4 - 422.4]
      ├─ [422.4 - 424.4]
      ├─ [424.4 - 426.4]
      ├─ [426.4 - 428.4]
      ├─ [428.4 - 430.4]
      ├─ [430.4 - 432.4]
      ├─ [432.4 - 434.4]
      ├─ [434.4 - 436.4]
      ├─ [436.4 - 438.4]
      ├─ [438.4 - 440.5]
      ├─ [440.5 - 442.5]
      ├─ [442.5 - 444.5]
      ├─ [444.5 - 446.5]
      ├─ [446.5 - 448.5]
      ├─ [448.5 - 450.5]
      ├─ [450.5 - 452.5]
      ├─ [452.5 - 454.5]
      ├─ [454.5 - 456.5]
      ├─ [456.5 - 458.5]
      ├─ [458.5 - 460.5]
      ├─ [460.5 - 462.5]
      ├─ [462.5 - 464.5]
      ├─ [464.5 - 466.5]
      ├─ [466.5 - 468.5]
      ├─ [468.5 - 470.5]
      ├─ [470.5 - 472.5]
      ├─ [472.5 - 474.5]
      ├─ [474.5 - 476.5]
      ├─ [476.5 - 478.5]
      ├─ [478.5 - 480.5]
      ├─ [480.5 - 482.5]
      ├─ [482.5 - 484.5]
      ├─ [484.5 - 486.5]
      ├─ [486.5 - 488.5]
      ├─ [488.5 - 490.5]
      ├─ [490.5 - 492.5]
      ├─ [492.5 - 494.5]
      ├─ [494.5 - 496.5]
      ├─ [496.5 - 498.5]
      ├─ [498.5 - 500.5]
      ├─ [500.5 - 502.5]
      ├─ [502.5 - 504.5]
      ├─ [504.5 - 506.5]
      ├─ [506.5 - 508.5]
      ├─ [508.5 - 510.5]
      ├─ [510.5 - 512.5]
      ├─ [512.5 - 514.5]
      ├─ [514.5 - 516.5]
      ├─ [516.5 - 518.5]
      ├─ [518.5 - 520.5]
      ├─ [520.5 - 522.5]
      ├─ [522.5 - 524.5]
      ├─ [524.5 - 526.5]
      ├─ [526.5 - 528.5]
      ├─ [528.5 - 530.5]
      ├─ [530.5 - 532.5]
      ├─ [532.5 - 534.5]
      ├─ [534.5 - 536.5]
      ├─ [536.5 - 538.5]
      ├─ [538.5 - 540.5]
      ├─ [540.5 - 542.5]
      ├─ [542.5 - 544.5]
      ├─ [544.5 - 546.5]
      ├─ [546.5 - 548.5]
      ├─ [548.5 - 550.5]
      ├─ [550.5 - 552.5]
      ├─ [552.5 - 554.5]
      ├─ [554.5 - 556.5]
      ├─ [556.5 - 558.5]
      ├─ [558.5 - 560.5]
      ├─ [560.5 - 562.5]
      ├─ [562.5 - 564.5]
      ├─ [564.5 - 566.5]
      ├─ [566.5 - 568.5]
      ├─ [568.5 - 570.5]
      ├─ [570.5 - 572.5]
      ├─ [572.5 - 574.5]
      ├─ [574.5 - 576.5]
      ├─ [576.5 - 578.5]
      ├─ [578.5 - 580.5]
      ├─ [580.5 - 582.5]
      ├─ [582.5 - 584.5]
      ├─ [584.5 - 586.5]
      ├─ [586.5 - 588.5]
      ├─ [588.5 - 590.5]
      ├─ [590.5 - 592.5]
      ├─ [592.5 - 594.5]
      ├─ [594.5 - 596.5]
      ├─ [596.5 - 598.5]
      ├─ [598.5 - 600.5]
      ├─ [600.5 - 602.5]
      ├─ [602.5 - 604.5]
      ├─ [604.5 - 606.5]
      ├─ [606.5 - 608.5]
      ├─ [608.5 - 610.5]
      ├─ [610.5 - 612.5]
      ├─ [612.5 - 614.5]
      ├─ [614.5 - 616.5]
      ├─ [616.5 - 618.5]
      ├─ [618.5 - 620.5]
      ├─ [620.5 - 622.5]
      ├─ [622.5 - 624.5]
      ├─ [624.5 - 626.5]
      ├─ [626.5 - 628.5]
      ├─ [628.5 - 630.5]
      ├─ [630.5 - 632.5]
      ├─ [632.5 - 634.5]
      ├─ [634.5 - 636.5]
      ├─ [636.5 - 638.5]
      ├─ [638.5 - 640.5]
      ├─ [640.5 - 642.5]
      ├─ [642.5 - 644.5]
      ├─ [644.5 - 646.5]
      ├─ [646.5 - 648.5]
      ├─ [648.5 - 650.5]
      ├─ [650.5 - 652.5]
      ├─ [652.5 - 654.5]
      ├─ [654.5 - 656.5]
      ├─ [656.5 - 658.5]
      ├─ [658.5 - 660.6]
      ├─ [660.6 - 662.6]
      ├─ [662.6 - 664.6]
      ├─ [664.6 - 666.6]
      ├─ [666.6 - 668.6]
      ├─ [668.6 - 670.6]
      ├─ [670.6 - 672.6]
      ├─ [672.6 - 674.6]
      ├─ [674.6 - 676.6]
      ├─ [676.6 - 678.6]
      ├─ [678.6 - 680.6]
      ├─ [680.6 - 682.6]
      ├─ [682.6 - 684.6]
      ├─ [684.6 - 686.6]
      ├─ [686.6 - 688.6]
      ├─ [688.6 - 690.6]
      ├─ [690.6 - 692.6]
      ├─ [692.6 - 694.6]
      ├─ [694.6 - 696.6]
      ├─ [696.6 - 698.6]
      ├─ [698.6 - 700.6]
      ├─ [700.6 - 702.6]
      ├─ [702.6 - 704.6]
      ├─ [704.6 - 706.6]
      ├─ [706.6 - 708.6]
      ├─ [708.6 - 710.6]
      ├─ [710.6 - 712.6]
      ├─ [712.6 - 714.6]
      ├─ [714.6 - 716.6]
      ├─ [716.6 - 718.6]
      ├─ [718.6 - 720.6]
      ├─ [720.6 - 722.6]
      ├─ [722.6 - 724.6]
      ├─ [724.6 - 726.6]
      ├─ [726.6 - 728.6]
      ├─ [728.6 - 730.6]
      ├─ [730.6 - 732.6]
      ├─ [732.6 - 734.6]
      ├─ [734.6 - 736.6]
      ├─ [736.6 - 738.6]
      ├─ [738.6 - 740.6]
      ├─ [740.6 - 742.6]
      ├─ [742.6 - 744.6]
      ├─ [744.6 - 746.6]
      ├─ [746.6 - 748.6]
      ├─ [748.6 - 750.6]
      ├─ [750.6 - 752.6]
      ├─ [752.6 - 754.6]
      ├─ [754.6 - 756.6]
      ├─ [756.6 - 758.6]
      ├─ [758.6 - 760.6]
      ├─ [760.6 - 762.6]
      ├─ [762.6 - 764.6]
      ├─ [764.6 - 766.6]
      ├─ [766.6 - 768.6]
      ├─ [768.6 - 770.6]
      ├─ [770.6 - 772.6]
      ├─ [772.6 - 774.6]
      ├─ [774.6 - 776.6]
      ├─ [776.6 - 778.6]
      ├─ [778.6 - 780.6]
      ├─ [780.6 - 782.6]
      ├─ [782.6 - 784.6]
      ├─ [784.6 - 786.6]
      ├─ [786.6 - 788.6]
      ├─ [788.6 - 790.6]
      ├─ [790.6 - 792.6]
      ├─ [792.6 - 794.6]
      ├─ [794.6 - 796.6]
      ├─ [796.6 - 798.6]
      ├─ [798.6 - 800.6]
      ├─ [800.6 - 802.6]
      ├─ [802.6 - 804.6]
      ├─ [804.6 - 806.6]
      ├─ [806.6 - 808.6]
      ├─ [808.6 - 810.6]
      ├─ [810.6 - 812.6]
      ├─ [812.6 - 814.6]
      ├─ [814.6 - 816.6]
      ├─ [816.6 - 818.6]
      ├─ [818.6 - 820.6]
      ├─ [820.6 - 822.6]
      ├─ [822.6 - 824.6]
      ├─ [824.6 - 826.6]
      ├─ [826.6 - 828.6]
      ├─ [828.6 - 830.6]
      ├─ [830.6 - 832.6]
      ├─ [832.6 - 834.6]
      ├─ [834.6 - 836.6]
      ├─ [836.6 - 838.6]
      ├─ [838.6 - 840.6]
      ├─ [840.6 - 842.6]
      ├─ [842.6 - 844.6]
      ├─ [844.6 - 846.6]
      ├─ [846.6 - 848.6]
      ├─ [848.6 - 850.6]
      ├─ [850.6 - 852.6]
      ├─ [852.6 - 854.6]
      ├─ [854.6 - 856.6]
      ├─ [856.6 - 858.6]
      ├─ [858.6 - 860.6]
      ├─ [860.6 - 862.6]
      ├─ [862.6 - 864.6]
      ├─ [864.6 - 866.6]
      ├─ [866.6 - 868.6]
      ├─ [868.6 - 870.6]
      ├─ [870.6 - 872.6]
      ├─ [872.6 - 874.6]
      ├─ [874.6 - 876.6]
      ├─ [876.6 - 878.6]
      ├─ [878.6 - 880.7]
      ├─ [880.7 - 882.7]
      ├─ [882.7 - 884.7]
      ├─ [884.7 - 886.7]
      ├─ [886.7 - 888.7]
      ├─ [888.7 - 890.7]
      ├─ [890.7 - 892.7]
      ├─ [892.7 - 894.7]
      ├─ [894.7 - 896.7]
      ├─ [896.7 - 898.7]
      ├─ [898.7 - 900.7]
      ├─ [900.7 - 902.7]
      ├─ [902.7 - 904.7]
      ├─ [904.7 - 906.7]
      ├─ [906.7 - 908.7]
      ├─ [908.7 - 910.7]
      ├─ [910.7 - 912.7]
      ├─ [912.7 - 914.7]
      ├─ [914.7 - 916.7]
      ├─ [916.7 - 918.7]
      ├─ [918.7 - 920.7]
      ├─ [920.7 - 922.7]
      ├─ [922.7 - 924.7]
      ├─ [924.7 - 926.7]
      ├─ [926.7 - 928.7]
      ├─ [928.7 - 930.7]
      ├─ [930.7 - 932.7]
      ├─ [932.7 - 934.7]
      ├─ [934.7 - 936.7]
      ├─ [936.7 - 938.7]
      ├─ [938.7 - 940.7]
      ├─ [940.7 - 942.7]
      ├─ [942.7 - 944.7]
      ├─ [944.7 - 946.7]
      ├─ [946.7 - 948.7]
      ├─ [948.7 - 950.7]
      ├─ [950.7 - 952.7]
      ├─ [952.7 - 954.7]
      ├─ [954.7 - 956.7]
      ├─ [956.7 - 958.7]
      ├─ [958.7 - 960.7]
      ├─ [960.7 - 962.7]
      ├─ [962.7 - 964.7]
      ├─ [964.7 - 966.7]
      ├─ [966.7 - 968.7]
      ├─ [968.7 - 970.7]
      ├─ [970.7 - 972.7]
      ├─ [972.7 - 974.7]
      ├─ [974.7 - 976.7]
      ├─ [976.7 - 978.7]
      └─ [978.7 - 980.7]

Run: 20230809_AST1_EVO5_ZY_Hela_SCP_EvoCHIP_20Cells_40SPD_2Th3ms_02.raw
   ├─ Vendor: Thermo
   ├─ File: 20230809_AST1_EVO5_ZY_Hela_SCP_EvoCHIP_20Cells_40SPD_2Th3ms_02
   ├─ Path: "D:\SCP_Entrap\20230809_AST1_EVO5_ZY_Hela_SCP_EvoCHIP_20Cells_40SPD_2Th3ms_02.raw"
   ├─ Condition: 20Cell_2
   ├─ Replicate: 1
   ├─ HTRMS Version: 19.0.240606.62635
   ├─ Protein Databases Used
   │  └─ CHIMERYS_Benchmark_human-canonical_x1mimic_-Ie
   │     ├─ Protein Entries: 40,802
   │     ├─ Original File: CHIMERYS_Benchmark_human-canonical_x1mimic_-Ie.fasta
   │     ├─ Date Created: 31-May-2024 09:48:26 UTC+0
   │     ├─ Date Modified: 26-July-2024 07:44:44 UTC+0
   │     └─ Parsing Rule: UniProt FASTA
   └─ MS2 Method
      ├─ [380.4 - 382.4]
      ├─ [382.4 - 384.4]
      ├─ [384.4 - 386.4]
      ├─ [386.4 - 388.4]
      ├─ [388.4 - 390.4]
      ├─ [390.4 - 392.4]
      ├─ [392.4 - 394.4]
      ├─ [394.4 - 396.4]
      ├─ [396.4 - 398.4]
      ├─ [398.4 - 400.4]
      ├─ [400.4 - 402.4]
      ├─ [402.4 - 404.4]
      ├─ [404.4 - 406.4]
      ├─ [406.4 - 408.4]
      ├─ [408.4 - 410.4]
      ├─ [410.4 - 412.4]
      ├─ [412.4 - 414.4]
      ├─ [414.4 - 416.4]
      ├─ [416.4 - 418.4]
      ├─ [418.4 - 420.4]
      ├─ [420.4 - 422.4]
      ├─ [422.4 - 424.4]
      ├─ [424.4 - 426.4]
      ├─ [426.4 - 428.4]
      ├─ [428.4 - 430.4]
      ├─ [430.4 - 432.4]
      ├─ [432.4 - 434.4]
      ├─ [434.4 - 436.4]
      ├─ [436.4 - 438.4]
      ├─ [438.4 - 440.5]
      ├─ [440.5 - 442.5]
      ├─ [442.5 - 444.5]
      ├─ [444.5 - 446.5]
      ├─ [446.5 - 448.5]
      ├─ [448.5 - 450.5]
      ├─ [450.5 - 452.5]
      ├─ [452.5 - 454.5]
      ├─ [454.5 - 456.5]
      ├─ [456.5 - 458.5]
      ├─ [458.5 - 460.5]
      ├─ [460.5 - 462.5]
      ├─ [462.5 - 464.5]
      ├─ [464.5 - 466.5]
      ├─ [466.5 - 468.5]
      ├─ [468.5 - 470.5]
      ├─ [470.5 - 472.5]
      ├─ [472.5 - 474.5]
      ├─ [474.5 - 476.5]
      ├─ [476.5 - 478.5]
      ├─ [478.5 - 480.5]
      ├─ [480.5 - 482.5]
      ├─ [482.5 - 484.5]
      ├─ [484.5 - 486.5]
      ├─ [486.5 - 488.5]
      ├─ [488.5 - 490.5]
      ├─ [490.5 - 492.5]
      ├─ [492.5 - 494.5]
      ├─ [494.5 - 496.5]
      ├─ [496.5 - 498.5]
      ├─ [498.5 - 500.5]
      ├─ [500.5 - 502.5]
      ├─ [502.5 - 504.5]
      ├─ [504.5 - 506.5]
      ├─ [506.5 - 508.5]
      ├─ [508.5 - 510.5]
      ├─ [510.5 - 512.5]
      ├─ [512.5 - 514.5]
      ├─ [514.5 - 516.5]
      ├─ [516.5 - 518.5]
      ├─ [518.5 - 520.5]
      ├─ [520.5 - 522.5]
      ├─ [522.5 - 524.5]
      ├─ [524.5 - 526.5]
      ├─ [526.5 - 528.5]
      ├─ [528.5 - 530.5]
      ├─ [530.5 - 532.5]
      ├─ [532.5 - 534.5]
      ├─ [534.5 - 536.5]
      ├─ [536.5 - 538.5]
      ├─ [538.5 - 540.5]
      ├─ [540.5 - 542.5]
      ├─ [542.5 - 544.5]
      ├─ [544.5 - 546.5]
      ├─ [546.5 - 548.5]
      ├─ [548.5 - 550.5]
      ├─ [550.5 - 552.5]
      ├─ [552.5 - 554.5]
      ├─ [554.5 - 556.5]
      ├─ [556.5 - 558.5]
      ├─ [558.5 - 560.5]
      ├─ [560.5 - 562.5]
      ├─ [562.5 - 564.5]
      ├─ [564.5 - 566.5]
      ├─ [566.5 - 568.5]
      ├─ [568.5 - 570.5]
      ├─ [570.5 - 572.5]
      ├─ [572.5 - 574.5]
      ├─ [574.5 - 576.5]
      ├─ [576.5 - 578.5]
      ├─ [578.5 - 580.5]
      ├─ [580.5 - 582.5]
      ├─ [582.5 - 584.5]
      ├─ [584.5 - 586.5]
      ├─ [586.5 - 588.5]
      ├─ [588.5 - 590.5]
      ├─ [590.5 - 592.5]
      ├─ [592.5 - 594.5]
      ├─ [594.5 - 596.5]
      ├─ [596.5 - 598.5]
      ├─ [598.5 - 600.5]
      ├─ [600.5 - 602.5]
      ├─ [602.5 - 604.5]
      ├─ [604.5 - 606.5]
      ├─ [606.5 - 608.5]
      ├─ [608.5 - 610.5]
      ├─ [610.5 - 612.5]
      ├─ [612.5 - 614.5]
      ├─ [614.5 - 616.5]
      ├─ [616.5 - 618.5]
      ├─ [618.5 - 620.5]
      ├─ [620.5 - 622.5]
      ├─ [622.5 - 624.5]
      ├─ [624.5 - 626.5]
      ├─ [626.5 - 628.5]
      ├─ [628.5 - 630.5]
      ├─ [630.5 - 632.5]
      ├─ [632.5 - 634.5]
      ├─ [634.5 - 636.5]
      ├─ [636.5 - 638.5]
      ├─ [638.5 - 640.5]
      ├─ [640.5 - 642.5]
      ├─ [642.5 - 644.5]
      ├─ [644.5 - 646.5]
      ├─ [646.5 - 648.5]
      ├─ [648.5 - 650.5]
      ├─ [650.5 - 652.5]
      ├─ [652.5 - 654.5]
      ├─ [654.5 - 656.5]
      ├─ [656.5 - 658.5]
      ├─ [658.5 - 660.6]
      ├─ [660.6 - 662.6]
      ├─ [662.6 - 664.6]
      ├─ [664.6 - 666.6]
      ├─ [666.6 - 668.6]
      ├─ [668.6 - 670.6]
      ├─ [670.6 - 672.6]
      ├─ [672.6 - 674.6]
      ├─ [674.6 - 676.6]
      ├─ [676.6 - 678.6]
      ├─ [678.6 - 680.6]
      ├─ [680.6 - 682.6]
      ├─ [682.6 - 684.6]
      ├─ [684.6 - 686.6]
      ├─ [686.6 - 688.6]
      ├─ [688.6 - 690.6]
      ├─ [690.6 - 692.6]
      ├─ [692.6 - 694.6]
      ├─ [694.6 - 696.6]
      ├─ [696.6 - 698.6]
      ├─ [698.6 - 700.6]
      ├─ [700.6 - 702.6]
      ├─ [702.6 - 704.6]
      ├─ [704.6 - 706.6]
      ├─ [706.6 - 708.6]
      ├─ [708.6 - 710.6]
      ├─ [710.6 - 712.6]
      ├─ [712.6 - 714.6]
      ├─ [714.6 - 716.6]
      ├─ [716.6 - 718.6]
      ├─ [718.6 - 720.6]
      ├─ [720.6 - 722.6]
      ├─ [722.6 - 724.6]
      ├─ [724.6 - 726.6]
      ├─ [726.6 - 728.6]
      ├─ [728.6 - 730.6]
      ├─ [730.6 - 732.6]
      ├─ [732.6 - 734.6]
      ├─ [734.6 - 736.6]
      ├─ [736.6 - 738.6]
      ├─ [738.6 - 740.6]
      ├─ [740.6 - 742.6]
      ├─ [742.6 - 744.6]
      ├─ [744.6 - 746.6]
      ├─ [746.6 - 748.6]
      ├─ [748.6 - 750.6]
      ├─ [750.6 - 752.6]
      ├─ [752.6 - 754.6]
      ├─ [754.6 - 756.6]
      ├─ [756.6 - 758.6]
      ├─ [758.6 - 760.6]
      ├─ [760.6 - 762.6]
      ├─ [762.6 - 764.6]
      ├─ [764.6 - 766.6]
      ├─ [766.6 - 768.6]
      ├─ [768.6 - 770.6]
      ├─ [770.6 - 772.6]
      ├─ [772.6 - 774.6]
      ├─ [774.6 - 776.6]
      ├─ [776.6 - 778.6]
      ├─ [778.6 - 780.6]
      ├─ [780.6 - 782.6]
      ├─ [782.6 - 784.6]
      ├─ [784.6 - 786.6]
      ├─ [786.6 - 788.6]
      ├─ [788.6 - 790.6]
      ├─ [790.6 - 792.6]
      ├─ [792.6 - 794.6]
      ├─ [794.6 - 796.6]
      ├─ [796.6 - 798.6]
      ├─ [798.6 - 800.6]
      ├─ [800.6 - 802.6]
      ├─ [802.6 - 804.6]
      ├─ [804.6 - 806.6]
      ├─ [806.6 - 808.6]
      ├─ [808.6 - 810.6]
      ├─ [810.6 - 812.6]
      ├─ [812.6 - 814.6]
      ├─ [814.6 - 816.6]
      ├─ [816.6 - 818.6]
      ├─ [818.6 - 820.6]
      ├─ [820.6 - 822.6]
      ├─ [822.6 - 824.6]
      ├─ [824.6 - 826.6]
      ├─ [826.6 - 828.6]
      ├─ [828.6 - 830.6]
      ├─ [830.6 - 832.6]
      ├─ [832.6 - 834.6]
      ├─ [834.6 - 836.6]
      ├─ [836.6 - 838.6]
      ├─ [838.6 - 840.6]
      ├─ [840.6 - 842.6]
      ├─ [842.6 - 844.6]
      ├─ [844.6 - 846.6]
      ├─ [846.6 - 848.6]
      ├─ [848.6 - 850.6]
      ├─ [850.6 - 852.6]
      ├─ [852.6 - 854.6]
      ├─ [854.6 - 856.6]
      ├─ [856.6 - 858.6]
      ├─ [858.6 - 860.6]
      ├─ [860.6 - 862.6]
      ├─ [862.6 - 864.6]
      ├─ [864.6 - 866.6]
      ├─ [866.6 - 868.6]
      ├─ [868.6 - 870.6]
      ├─ [870.6 - 872.6]
      ├─ [872.6 - 874.6]
      ├─ [874.6 - 876.6]
      ├─ [876.6 - 878.6]
      ├─ [878.6 - 880.7]
      ├─ [880.7 - 882.7]
      ├─ [882.7 - 884.7]
      ├─ [884.7 - 886.7]
      ├─ [886.7 - 888.7]
      ├─ [888.7 - 890.7]
      ├─ [890.7 - 892.7]
      ├─ [892.7 - 894.7]
      ├─ [894.7 - 896.7]
      ├─ [896.7 - 898.7]
      ├─ [898.7 - 900.7]
      ├─ [900.7 - 902.7]
      ├─ [902.7 - 904.7]
      ├─ [904.7 - 906.7]
      ├─ [906.7 - 908.7]
      ├─ [908.7 - 910.7]
      ├─ [910.7 - 912.7]
      ├─ [912.7 - 914.7]
      ├─ [914.7 - 916.7]
      ├─ [916.7 - 918.7]
      ├─ [918.7 - 920.7]
      ├─ [920.7 - 922.7]
      ├─ [922.7 - 924.7]
      ├─ [924.7 - 926.7]
      ├─ [926.7 - 928.7]
      ├─ [928.7 - 930.7]
      ├─ [930.7 - 932.7]
      ├─ [932.7 - 934.7]
      ├─ [934.7 - 936.7]
      ├─ [936.7 - 938.7]
      ├─ [938.7 - 940.7]
      ├─ [940.7 - 942.7]
      ├─ [942.7 - 944.7]
      ├─ [944.7 - 946.7]
      ├─ [946.7 - 948.7]
      ├─ [948.7 - 950.7]
      ├─ [950.7 - 952.7]
      ├─ [952.7 - 954.7]
      ├─ [954.7 - 956.7]
      ├─ [956.7 - 958.7]
      ├─ [958.7 - 960.7]
      ├─ [960.7 - 962.7]
      ├─ [962.7 - 964.7]
      ├─ [964.7 - 966.7]
      ├─ [966.7 - 968.7]
      ├─ [968.7 - 970.7]
      ├─ [970.7 - 972.7]
      ├─ [972.7 - 974.7]
      ├─ [974.7 - 976.7]
      ├─ [976.7 - 978.7]
      └─ [978.7 - 980.7]

Run: 20230809_AST1_EVO5_ZY_Hela_SCP_EvoCHIP_20Cells_40SPD_2Th3ms_03.raw
   ├─ Vendor: Thermo
   ├─ File: 20230809_AST1_EVO5_ZY_Hela_SCP_EvoCHIP_20Cells_40SPD_2Th3ms_03
   ├─ Path: "D:\SCP_Entrap\20230809_AST1_EVO5_ZY_Hela_SCP_EvoCHIP_20Cells_40SPD_2Th3ms_03.raw"
   ├─ Condition: 20Cell_3
   ├─ Replicate: 1
   ├─ HTRMS Version: 19.0.240606.62635
   ├─ Protein Databases Used
   │  └─ CHIMERYS_Benchmark_human-canonical_x1mimic_-Ie
   │     ├─ Protein Entries: 40,802
   │     ├─ Original File: CHIMERYS_Benchmark_human-canonical_x1mimic_-Ie.fasta
   │     ├─ Date Created: 31-May-2024 09:48:26 UTC+0
   │     ├─ Date Modified: 26-July-2024 07:44:44 UTC+0
   │     └─ Parsing Rule: UniProt FASTA
   └─ MS2 Method
      ├─ [380.4 - 382.4]
      ├─ [382.4 - 384.4]
      ├─ [384.4 - 386.4]
      ├─ [386.4 - 388.4]
      ├─ [388.4 - 390.4]
      ├─ [390.4 - 392.4]
      ├─ [392.4 - 394.4]
      ├─ [394.4 - 396.4]
      ├─ [396.4 - 398.4]
      ├─ [398.4 - 400.4]
      ├─ [400.4 - 402.4]
      ├─ [402.4 - 404.4]
      ├─ [404.4 - 406.4]
      ├─ [406.4 - 408.4]
      ├─ [408.4 - 410.4]
      ├─ [410.4 - 412.4]
      ├─ [412.4 - 414.4]
      ├─ [414.4 - 416.4]
      ├─ [416.4 - 418.4]
      ├─ [418.4 - 420.4]
      ├─ [420.4 - 422.4]
      ├─ [422.4 - 424.4]
      ├─ [424.4 - 426.4]
      ├─ [426.4 - 428.4]
      ├─ [428.4 - 430.4]
      ├─ [430.4 - 432.4]
      ├─ [432.4 - 434.4]
      ├─ [434.4 - 436.4]
      ├─ [436.4 - 438.4]
      ├─ [438.4 - 440.5]
      ├─ [440.5 - 442.5]
      ├─ [442.5 - 444.5]
      ├─ [444.5 - 446.5]
      ├─ [446.5 - 448.5]
      ├─ [448.5 - 450.5]
      ├─ [450.5 - 452.5]
      ├─ [452.5 - 454.5]
      ├─ [454.5 - 456.5]
      ├─ [456.5 - 458.5]
      ├─ [458.5 - 460.5]
      ├─ [460.5 - 462.5]
      ├─ [462.5 - 464.5]
      ├─ [464.5 - 466.5]
      ├─ [466.5 - 468.5]
      ├─ [468.5 - 470.5]
      ├─ [470.5 - 472.5]
      ├─ [472.5 - 474.5]
      ├─ [474.5 - 476.5]
      ├─ [476.5 - 478.5]
      ├─ [478.5 - 480.5]
      ├─ [480.5 - 482.5]
      ├─ [482.5 - 484.5]
      ├─ [484.5 - 486.5]
      ├─ [486.5 - 488.5]
      ├─ [488.5 - 490.5]
      ├─ [490.5 - 492.5]
      ├─ [492.5 - 494.5]
      ├─ [494.5 - 496.5]
      ├─ [496.5 - 498.5]
      ├─ [498.5 - 500.5]
      ├─ [500.5 - 502.5]
      ├─ [502.5 - 504.5]
      ├─ [504.5 - 506.5]
      ├─ [506.5 - 508.5]
      ├─ [508.5 - 510.5]
      ├─ [510.5 - 512.5]
      ├─ [512.5 - 514.5]
      ├─ [514.5 - 516.5]
      ├─ [516.5 - 518.5]
      ├─ [518.5 - 520.5]
      ├─ [520.5 - 522.5]
      ├─ [522.5 - 524.5]
      ├─ [524.5 - 526.5]
      ├─ [526.5 - 528.5]
      ├─ [528.5 - 530.5]
      ├─ [530.5 - 532.5]
      ├─ [532.5 - 534.5]
      ├─ [534.5 - 536.5]
      ├─ [536.5 - 538.5]
      ├─ [538.5 - 540.5]
      ├─ [540.5 - 542.5]
      ├─ [542.5 - 544.5]
      ├─ [544.5 - 546.5]
      ├─ [546.5 - 548.5]
      ├─ [548.5 - 550.5]
      ├─ [550.5 - 552.5]
      ├─ [552.5 - 554.5]
      ├─ [554.5 - 556.5]
      ├─ [556.5 - 558.5]
      ├─ [558.5 - 560.5]
      ├─ [560.5 - 562.5]
      ├─ [562.5 - 564.5]
      ├─ [564.5 - 566.5]
      ├─ [566.5 - 568.5]
      ├─ [568.5 - 570.5]
      ├─ [570.5 - 572.5]
      ├─ [572.5 - 574.5]
      ├─ [574.5 - 576.5]
      ├─ [576.5 - 578.5]
      ├─ [578.5 - 580.5]
      ├─ [580.5 - 582.5]
      ├─ [582.5 - 584.5]
      ├─ [584.5 - 586.5]
      ├─ [586.5 - 588.5]
      ├─ [588.5 - 590.5]
      ├─ [590.5 - 592.5]
      ├─ [592.5 - 594.5]
      ├─ [594.5 - 596.5]
      ├─ [596.5 - 598.5]
      ├─ [598.5 - 600.5]
      ├─ [600.5 - 602.5]
      ├─ [602.5 - 604.5]
      ├─ [604.5 - 606.5]
      ├─ [606.5 - 608.5]
      ├─ [608.5 - 610.5]
      ├─ [610.5 - 612.5]
      ├─ [612.5 - 614.5]
      ├─ [614.5 - 616.5]
      ├─ [616.5 - 618.5]
      ├─ [618.5 - 620.5]
      ├─ [620.5 - 622.5]
      ├─ [622.5 - 624.5]
      ├─ [624.5 - 626.5]
      ├─ [626.5 - 628.5]
      ├─ [628.5 - 630.5]
      ├─ [630.5 - 632.5]
      ├─ [632.5 - 634.5]
      ├─ [634.5 - 636.5]
      ├─ [636.5 - 638.5]
      ├─ [638.5 - 640.5]
      ├─ [640.5 - 642.5]
      ├─ [642.5 - 644.5]
      ├─ [644.5 - 646.5]
      ├─ [646.5 - 648.5]
      ├─ [648.5 - 650.5]
      ├─ [650.5 - 652.5]
      ├─ [652.5 - 654.5]
      ├─ [654.5 - 656.5]
      ├─ [656.5 - 658.5]
      ├─ [658.5 - 660.6]
      ├─ [660.6 - 662.6]
      ├─ [662.6 - 664.6]
      ├─ [664.6 - 666.6]
      ├─ [666.6 - 668.6]
      ├─ [668.6 - 670.6]
      ├─ [670.6 - 672.6]
      ├─ [672.6 - 674.6]
      ├─ [674.6 - 676.6]
      ├─ [676.6 - 678.6]
      ├─ [678.6 - 680.6]
      ├─ [680.6 - 682.6]
      ├─ [682.6 - 684.6]
      ├─ [684.6 - 686.6]
      ├─ [686.6 - 688.6]
      ├─ [688.6 - 690.6]
      ├─ [690.6 - 692.6]
      ├─ [692.6 - 694.6]
      ├─ [694.6 - 696.6]
      ├─ [696.6 - 698.6]
      ├─ [698.6 - 700.6]
      ├─ [700.6 - 702.6]
      ├─ [702.6 - 704.6]
      ├─ [704.6 - 706.6]
      ├─ [706.6 - 708.6]
      ├─ [708.6 - 710.6]
      ├─ [710.6 - 712.6]
      ├─ [712.6 - 714.6]
      ├─ [714.6 - 716.6]
      ├─ [716.6 - 718.6]
      ├─ [718.6 - 720.6]
      ├─ [720.6 - 722.6]
      ├─ [722.6 - 724.6]
      ├─ [724.6 - 726.6]
      ├─ [726.6 - 728.6]
      ├─ [728.6 - 730.6]
      ├─ [730.6 - 732.6]
      ├─ [732.6 - 734.6]
      ├─ [734.6 - 736.6]
      ├─ [736.6 - 738.6]
      ├─ [738.6 - 740.6]
      ├─ [740.6 - 742.6]
      ├─ [742.6 - 744.6]
      ├─ [744.6 - 746.6]
      ├─ [746.6 - 748.6]
      ├─ [748.6 - 750.6]
      ├─ [750.6 - 752.6]
      ├─ [752.6 - 754.6]
      ├─ [754.6 - 756.6]
      ├─ [756.6 - 758.6]
      ├─ [758.6 - 760.6]
      ├─ [760.6 - 762.6]
      ├─ [762.6 - 764.6]
      ├─ [764.6 - 766.6]
      ├─ [766.6 - 768.6]
      ├─ [768.6 - 770.6]
      ├─ [770.6 - 772.6]
      ├─ [772.6 - 774.6]
      ├─ [774.6 - 776.6]
      ├─ [776.6 - 778.6]
      ├─ [778.6 - 780.6]
      ├─ [780.6 - 782.6]
      ├─ [782.6 - 784.6]
      ├─ [784.6 - 786.6]
      ├─ [786.6 - 788.6]
      ├─ [788.6 - 790.6]
      ├─ [790.6 - 792.6]
      ├─ [792.6 - 794.6]
      ├─ [794.6 - 796.6]
      ├─ [796.6 - 798.6]
      ├─ [798.6 - 800.6]
      ├─ [800.6 - 802.6]
      ├─ [802.6 - 804.6]
      ├─ [804.6 - 806.6]
      ├─ [806.6 - 808.6]
      ├─ [808.6 - 810.6]
      ├─ [810.6 - 812.6]
      ├─ [812.6 - 814.6]
      ├─ [814.6 - 816.6]
      ├─ [816.6 - 818.6]
      ├─ [818.6 - 820.6]
      ├─ [820.6 - 822.6]
      ├─ [822.6 - 824.6]
      ├─ [824.6 - 826.6]
      ├─ [826.6 - 828.6]
      ├─ [828.6 - 830.6]
      ├─ [830.6 - 832.6]
      ├─ [832.6 - 834.6]
      ├─ [834.6 - 836.6]
      ├─ [836.6 - 838.6]
      ├─ [838.6 - 840.6]
      ├─ [840.6 - 842.6]
      ├─ [842.6 - 844.6]
      ├─ [844.6 - 846.6]
      ├─ [846.6 - 848.6]
      ├─ [848.6 - 850.6]
      ├─ [850.6 - 852.6]
      ├─ [852.6 - 854.6]
      ├─ [854.6 - 856.6]
      ├─ [856.6 - 858.6]
      ├─ [858.6 - 860.6]
      ├─ [860.6 - 862.6]
      ├─ [862.6 - 864.6]
      ├─ [864.6 - 866.6]
      ├─ [866.6 - 868.6]
      ├─ [868.6 - 870.6]
      ├─ [870.6 - 872.6]
      ├─ [872.6 - 874.6]
      ├─ [874.6 - 876.6]
      ├─ [876.6 - 878.6]
      ├─ [878.6 - 880.7]
      ├─ [880.7 - 882.7]
      ├─ [882.7 - 884.7]
      ├─ [884.7 - 886.7]
      ├─ [886.7 - 888.7]
      ├─ [888.7 - 890.7]
      ├─ [890.7 - 892.7]
      ├─ [892.7 - 894.7]
      ├─ [894.7 - 896.7]
      ├─ [896.7 - 898.7]
      ├─ [898.7 - 900.7]
      ├─ [900.7 - 902.7]
      ├─ [902.7 - 904.7]
      ├─ [904.7 - 906.7]
      ├─ [906.7 - 908.7]
      ├─ [908.7 - 910.7]
      ├─ [910.7 - 912.7]
      ├─ [912.7 - 914.7]
      ├─ [914.7 - 916.7]
      ├─ [916.7 - 918.7]
      ├─ [918.7 - 920.7]
      ├─ [920.7 - 922.7]
      ├─ [922.7 - 924.7]
      ├─ [924.7 - 926.7]
      ├─ [926.7 - 928.7]
      ├─ [928.7 - 930.7]
      ├─ [930.7 - 932.7]
      ├─ [932.7 - 934.7]
      ├─ [934.7 - 936.7]
      ├─ [936.7 - 938.7]
      ├─ [938.7 - 940.7]
      ├─ [940.7 - 942.7]
      ├─ [942.7 - 944.7]
      ├─ [944.7 - 946.7]
      ├─ [946.7 - 948.7]
      ├─ [948.7 - 950.7]
      ├─ [950.7 - 952.7]
      ├─ [952.7 - 954.7]
      ├─ [954.7 - 956.7]
      ├─ [956.7 - 958.7]
      ├─ [958.7 - 960.7]
      ├─ [960.7 - 962.7]
      ├─ [962.7 - 964.7]
      ├─ [964.7 - 966.7]
      ├─ [966.7 - 968.7]
      ├─ [968.7 - 970.7]
      ├─ [970.7 - 972.7]
      ├─ [972.7 - 974.7]
      ├─ [974.7 - 976.7]
      ├─ [976.7 - 978.7]
      └─ [978.7 - 980.7]

Run: 20230809_AST1_EVO5_ZY_Hela_SCP_EvoCHIP_20Cells_40SPD_2Th3ms_04.raw
   ├─ Vendor: Thermo
   ├─ File: 20230809_AST1_EVO5_ZY_Hela_SCP_EvoCHIP_20Cells_40SPD_2Th3ms_04
   ├─ Path: "D:\SCP_Entrap\20230809_AST1_EVO5_ZY_Hela_SCP_EvoCHIP_20Cells_40SPD_2Th3ms_04.raw"
   ├─ Condition: 20Cell_4
   ├─ Replicate: 1
   ├─ HTRMS Version: 19.0.240606.62635
   ├─ Protein Databases Used
   │  └─ CHIMERYS_Benchmark_human-canonical_x1mimic_-Ie
   │     ├─ Protein Entries: 40,802
   │     ├─ Original File: CHIMERYS_Benchmark_human-canonical_x1mimic_-Ie.fasta
   │     ├─ Date Created: 31-May-2024 09:48:26 UTC+0
   │     ├─ Date Modified: 26-July-2024 07:44:44 UTC+0
   │     └─ Parsing Rule: UniProt FASTA
   └─ MS2 Method
      ├─ [380.4 - 382.4]
      ├─ [382.4 - 384.4]
      ├─ [384.4 - 386.4]
      ├─ [386.4 - 388.4]
      ├─ [388.4 - 390.4]
      ├─ [390.4 - 392.4]
      ├─ [392.4 - 394.4]
      ├─ [394.4 - 396.4]
      ├─ [396.4 - 398.4]
      ├─ [398.4 - 400.4]
      ├─ [400.4 - 402.4]
      ├─ [402.4 - 404.4]
      ├─ [404.4 - 406.4]
      ├─ [406.4 - 408.4]
      ├─ [408.4 - 410.4]
      ├─ [410.4 - 412.4]
      ├─ [412.4 - 414.4]
      ├─ [414.4 - 416.4]
      ├─ [416.4 - 418.4]
      ├─ [418.4 - 420.4]
      ├─ [420.4 - 422.4]
      ├─ [422.4 - 424.4]
      ├─ [424.4 - 426.4]
      ├─ [426.4 - 428.4]
      ├─ [428.4 - 430.4]
      ├─ [430.4 - 432.4]
      ├─ [432.4 - 434.4]
      ├─ [434.4 - 436.4]
      ├─ [436.4 - 438.4]
      ├─ [438.4 - 440.5]
      ├─ [440.5 - 442.5]
      ├─ [442.5 - 444.5]
      ├─ [444.5 - 446.5]
      ├─ [446.5 - 448.5]
      ├─ [448.5 - 450.5]
      ├─ [450.5 - 452.5]
      ├─ [452.5 - 454.5]
      ├─ [454.5 - 456.5]
      ├─ [456.5 - 458.5]
      ├─ [458.5 - 460.5]
      ├─ [460.5 - 462.5]
      ├─ [462.5 - 464.5]
      ├─ [464.5 - 466.5]
      ├─ [466.5 - 468.5]
      ├─ [468.5 - 470.5]
      ├─ [470.5 - 472.5]
      ├─ [472.5 - 474.5]
      ├─ [474.5 - 476.5]
      ├─ [476.5 - 478.5]
      ├─ [478.5 - 480.5]
      ├─ [480.5 - 482.5]
      ├─ [482.5 - 484.5]
      ├─ [484.5 - 486.5]
      ├─ [486.5 - 488.5]
      ├─ [488.5 - 490.5]
      ├─ [490.5 - 492.5]
      ├─ [492.5 - 494.5]
      ├─ [494.5 - 496.5]
      ├─ [496.5 - 498.5]
      ├─ [498.5 - 500.5]
      ├─ [500.5 - 502.5]
      ├─ [502.5 - 504.5]
      ├─ [504.5 - 506.5]
      ├─ [506.5 - 508.5]
      ├─ [508.5 - 510.5]
      ├─ [510.5 - 512.5]
      ├─ [512.5 - 514.5]
      ├─ [514.5 - 516.5]
      ├─ [516.5 - 518.5]
      ├─ [518.5 - 520.5]
      ├─ [520.5 - 522.5]
      ├─ [522.5 - 524.5]
      ├─ [524.5 - 526.5]
      ├─ [526.5 - 528.5]
      ├─ [528.5 - 530.5]
      ├─ [530.5 - 532.5]
      ├─ [532.5 - 534.5]
      ├─ [534.5 - 536.5]
      ├─ [536.5 - 538.5]
      ├─ [538.5 - 540.5]
      ├─ [540.5 - 542.5]
      ├─ [542.5 - 544.5]
      ├─ [544.5 - 546.5]
      ├─ [546.5 - 548.5]
      ├─ [548.5 - 550.5]
      ├─ [550.5 - 552.5]
      ├─ [552.5 - 554.5]
      ├─ [554.5 - 556.5]
      ├─ [556.5 - 558.5]
      ├─ [558.5 - 560.5]
      ├─ [560.5 - 562.5]
      ├─ [562.5 - 564.5]
      ├─ [564.5 - 566.5]
      ├─ [566.5 - 568.5]
      ├─ [568.5 - 570.5]
      ├─ [570.5 - 572.5]
      ├─ [572.5 - 574.5]
      ├─ [574.5 - 576.5]
      ├─ [576.5 - 578.5]
      ├─ [578.5 - 580.5]
      ├─ [580.5 - 582.5]
      ├─ [582.5 - 584.5]
      ├─ [584.5 - 586.5]
      ├─ [586.5 - 588.5]
      ├─ [588.5 - 590.5]
      ├─ [590.5 - 592.5]
      ├─ [592.5 - 594.5]
      ├─ [594.5 - 596.5]
      ├─ [596.5 - 598.5]
      ├─ [598.5 - 600.5]
      ├─ [600.5 - 602.5]
      ├─ [602.5 - 604.5]
      ├─ [604.5 - 606.5]
      ├─ [606.5 - 608.5]
      ├─ [608.5 - 610.5]
      ├─ [610.5 - 612.5]
      ├─ [612.5 - 614.5]
      ├─ [614.5 - 616.5]
      ├─ [616.5 - 618.5]
      ├─ [618.5 - 620.5]
      ├─ [620.5 - 622.5]
      ├─ [622.5 - 624.5]
      ├─ [624.5 - 626.5]
      ├─ [626.5 - 628.5]
      ├─ [628.5 - 630.5]
      ├─ [630.5 - 632.5]
      ├─ [632.5 - 634.5]
      ├─ [634.5 - 636.5]
      ├─ [636.5 - 638.5]
      ├─ [638.5 - 640.5]
      ├─ [640.5 - 642.5]
      ├─ [642.5 - 644.5]
      ├─ [644.5 - 646.5]
      ├─ [646.5 - 648.5]
      ├─ [648.5 - 650.5]
      ├─ [650.5 - 652.5]
      ├─ [652.5 - 654.5]
      ├─ [654.5 - 656.5]
      ├─ [656.5 - 658.5]
      ├─ [658.5 - 660.6]
      ├─ [660.6 - 662.6]
      ├─ [662.6 - 664.6]
      ├─ [664.6 - 666.6]
      ├─ [666.6 - 668.6]
      ├─ [668.6 - 670.6]
      ├─ [670.6 - 672.6]
      ├─ [672.6 - 674.6]
      ├─ [674.6 - 676.6]
      ├─ [676.6 - 678.6]
      ├─ [678.6 - 680.6]
      ├─ [680.6 - 682.6]
      ├─ [682.6 - 684.6]
      ├─ [684.6 - 686.6]
      ├─ [686.6 - 688.6]
      ├─ [688.6 - 690.6]
      ├─ [690.6 - 692.6]
      ├─ [692.6 - 694.6]
      ├─ [694.6 - 696.6]
      ├─ [696.6 - 698.6]
      ├─ [698.6 - 700.6]
      ├─ [700.6 - 702.6]
      ├─ [702.6 - 704.6]
      ├─ [704.6 - 706.6]
      ├─ [706.6 - 708.6]
      ├─ [708.6 - 710.6]
      ├─ [710.6 - 712.6]
      ├─ [712.6 - 714.6]
      ├─ [714.6 - 716.6]
      ├─ [716.6 - 718.6]
      ├─ [718.6 - 720.6]
      ├─ [720.6 - 722.6]
      ├─ [722.6 - 724.6]
      ├─ [724.6 - 726.6]
      ├─ [726.6 - 728.6]
      ├─ [728.6 - 730.6]
      ├─ [730.6 - 732.6]
      ├─ [732.6 - 734.6]
      ├─ [734.6 - 736.6]
      ├─ [736.6 - 738.6]
      ├─ [738.6 - 740.6]
      ├─ [740.6 - 742.6]
      ├─ [742.6 - 744.6]
      ├─ [744.6 - 746.6]
      ├─ [746.6 - 748.6]
      ├─ [748.6 - 750.6]
      ├─ [750.6 - 752.6]
      ├─ [752.6 - 754.6]
      ├─ [754.6 - 756.6]
      ├─ [756.6 - 758.6]
      ├─ [758.6 - 760.6]
      ├─ [760.6 - 762.6]
      ├─ [762.6 - 764.6]
      ├─ [764.6 - 766.6]
      ├─ [766.6 - 768.6]
      ├─ [768.6 - 770.6]
      ├─ [770.6 - 772.6]
      ├─ [772.6 - 774.6]
      ├─ [774.6 - 776.6]
      ├─ [776.6 - 778.6]
      ├─ [778.6 - 780.6]
      ├─ [780.6 - 782.6]
      ├─ [782.6 - 784.6]
      ├─ [784.6 - 786.6]
      ├─ [786.6 - 788.6]
      ├─ [788.6 - 790.6]
      ├─ [790.6 - 792.6]
      ├─ [792.6 - 794.6]
      ├─ [794.6 - 796.6]
      ├─ [796.6 - 798.6]
      ├─ [798.6 - 800.6]
      ├─ [800.6 - 802.6]
      ├─ [802.6 - 804.6]
      ├─ [804.6 - 806.6]
      ├─ [806.6 - 808.6]
      ├─ [808.6 - 810.6]
      ├─ [810.6 - 812.6]
      ├─ [812.6 - 814.6]
      ├─ [814.6 - 816.6]
      ├─ [816.6 - 818.6]
      ├─ [818.6 - 820.6]
      ├─ [820.6 - 822.6]
      ├─ [822.6 - 824.6]
      ├─ [824.6 - 826.6]
      ├─ [826.6 - 828.6]
      ├─ [828.6 - 830.6]
      ├─ [830.6 - 832.6]
      ├─ [832.6 - 834.6]
      ├─ [834.6 - 836.6]
      ├─ [836.6 - 838.6]
      ├─ [838.6 - 840.6]
      ├─ [840.6 - 842.6]
      ├─ [842.6 - 844.6]
      ├─ [844.6 - 846.6]
      ├─ [846.6 - 848.6]
      ├─ [848.6 - 850.6]
      ├─ [850.6 - 852.6]
      ├─ [852.6 - 854.6]
      ├─ [854.6 - 856.6]
      ├─ [856.6 - 858.6]
      ├─ [858.6 - 860.6]
      ├─ [860.6 - 862.6]
      ├─ [862.6 - 864.6]
      ├─ [864.6 - 866.6]
      ├─ [866.6 - 868.6]
      ├─ [868.6 - 870.6]
      ├─ [870.6 - 872.6]
      ├─ [872.6 - 874.6]
      ├─ [874.6 - 876.6]
      ├─ [876.6 - 878.6]
      ├─ [878.6 - 880.7]
      ├─ [880.7 - 882.7]
      ├─ [882.7 - 884.7]
      ├─ [884.7 - 886.7]
      ├─ [886.7 - 888.7]
      ├─ [888.7 - 890.7]
      ├─ [890.7 - 892.7]
      ├─ [892.7 - 894.7]
      ├─ [894.7 - 896.7]
      ├─ [896.7 - 898.7]
      ├─ [898.7 - 900.7]
      ├─ [900.7 - 902.7]
      ├─ [902.7 - 904.7]
      ├─ [904.7 - 906.7]
      ├─ [906.7 - 908.7]
      ├─ [908.7 - 910.7]
      ├─ [910.7 - 912.7]
      ├─ [912.7 - 914.7]
      ├─ [914.7 - 916.7]
      ├─ [916.7 - 918.7]
      ├─ [918.7 - 920.7]
      ├─ [920.7 - 922.7]
      ├─ [922.7 - 924.7]
      ├─ [924.7 - 926.7]
      ├─ [926.7 - 928.7]
      ├─ [928.7 - 930.7]
      ├─ [930.7 - 932.7]
      ├─ [932.7 - 934.7]
      ├─ [934.7 - 936.7]
      ├─ [936.7 - 938.7]
      ├─ [938.7 - 940.7]
      ├─ [940.7 - 942.7]
      ├─ [942.7 - 944.7]
      ├─ [944.7 - 946.7]
      ├─ [946.7 - 948.7]
      ├─ [948.7 - 950.7]
      ├─ [950.7 - 952.7]
      ├─ [952.7 - 954.7]
      ├─ [954.7 - 956.7]
      ├─ [956.7 - 958.7]
      ├─ [958.7 - 960.7]
      ├─ [960.7 - 962.7]
      ├─ [962.7 - 964.7]
      ├─ [964.7 - 966.7]
      ├─ [966.7 - 968.7]
      ├─ [968.7 - 970.7]
      ├─ [970.7 - 972.7]
      ├─ [972.7 - 974.7]
      ├─ [974.7 - 976.7]
      ├─ [976.7 - 978.7]
      └─ [978.7 - 980.7]

[END-SETUP]

[BEGIN-LOG]
INFO:    [25/07/2024 20:12:55] -> Initializing Pipeline...
INFO:    [25/07/2024 20:12:55] -> Preprocessing Run #1 of 16...
INFO:    [25/07/2024 20:12:55] -> Searching DIA with Pulsar...
INFO:    [25/07/2024 20:12:55] -> Initialize Pipeline...
INFO:    [25/07/2024 20:12:56] -> Initialize Pipeline
INFO:    [25/07/2024 20:12:56] -> Initialize Pipeline...
INFO:    [25/07/2024 20:12:56] -> Creating Experiment Environment
INFO:    [25/07/2024 20:12:56] -> SuperRun 1/1: Initializing (20230809_AST1_EVO5_ZY_Hela_SCP_EvoCHIP_1Cell_40SPD_4Th6ms_01.raw)
INFO:    [25/07/2024 20:12:56] -> Run 1/1: Organizing Data from Run
INFO:    [25/07/2024 20:12:56] -> Run 1/1: Creating Calibration Search Space...
INFO:    [25/07/2024 20:13:00] -> Run 1/1: Creating Search Space...
INFO:    [25/07/2024 20:13:00] -> Collecting Search Space Parameters...
INFO:    [25/07/2024 20:13:27] -> Creating the Search Space...
INFO:    [25/07/2024 20:13:31] -> Size of search space [MB]: 0
INFO:    [25/07/2024 20:13:31] -> Number of IMPGs in search space: 0
INFO:    [25/07/2024 20:13:31] -> Run 1/1: MS2 Index Generation
INFO:    [25/07/2024 20:15:33] -> MS2 Index Generation Time: 2.04m
INFO:    [25/07/2024 20:15:33] -> Run 1/1: Method-Specific Pre-Processing...
INFO:    [25/07/2024 20:15:34] -> Initializing...
INFO:    [25/07/2024 20:16:33] -> Finalizing HTRMS File...
INFO:    [25/07/2024 20:18:54] -> Processed in 3.3m
INFO:    [25/07/2024 20:19:13] -> Done
INFO:    [25/07/2024 20:19:13] -> Run 1/1: Process Raw File...
INFO:    [25/07/2024 20:19:46] -> Run 1/1: Preparing Partitions...
INFO:    [25/07/2024 20:19:46] -> Part 1/1 - Run 1/1: Preparing Calibration Searches...
INFO:    [25/07/2024 20:19:48] -> Part 1/1 - Run 1/1: First Pass Calibration Search...
INFO:    [25/07/2024 20:19:55] -> Part 1/1 - Run 1/1: Calibration Search...
INFO:    [25/07/2024 20:20:06] -> The number of PSMs identified during calibration with FDR <= 0.01 is 2588 [10.9s]
INFO:    [25/07/2024 20:20:10] -> Part 1/1 - Run 1/1: Preparing Main Search...
INFO:    [25/07/2024 20:20:11] -> Part 1/1 - Run 1/1: Main Search...
INFO:    [25/07/2024 20:21:34] -> Extracting 198905 MS1 XICs
INFO:    [25/07/2024 20:22:21] -> Run 1/1: Cleaning Up Run..
INFO:    [25/07/2024 20:22:49] -> Remove Aborted Runs (if any) from the Experiment...
INFO:    [25/07/2024 20:22:49] -> Score Post-Processing
INFO:    [25/07/2024 20:23:14] -> Score Post-Processing: 24.89s
INFO:    [25/07/2024 20:23:14] -> PSM FDR...
INFO:    [25/07/2024 20:23:17] -> PSM FDR: 3.03s
INFO:    [25/07/2024 20:23:17] -> Converting to non-redundant data structure...
INFO:    [25/07/2024 20:23:18] -> Performing Peptide FDR...
INFO:    [25/07/2024 20:23:18] -> Performing Protein Inference...
INFO:    [25/07/2024 20:23:19] -> Performing Protein FDR...
INFO:    [25/07/2024 20:23:20] -> Calculating Result Values at Run and Experiment Level...
INFO:    [25/07/2024 20:23:22] -> Pulsar identified 16428 PSMs, 15108 stripped sequences, 16428 peptide precursors, 2355 protein groups.
INFO:    [25/07/2024 20:23:22] -> Identifying Calibration Peptides...
INFO:    [25/07/2024 20:23:22] -> iRT Calibration...
INFO:    [25/07/2024 20:23:23] -> Performing directDIA+ search...
INFO:    [25/07/2024 20:23:30] -> Generating directDIA+ search space
INFO:    [25/07/2024 20:26:09] -> directDIA+ search: 20230809_AST1_EVO5_ZY_Hela_SCP_EvoCHIP_1Cell_40SPD_4Th6ms_01.raw
INFO:    [25/07/2024 20:28:11] -> Performing directDIA+ Post Processing...
INFO:    [25/07/2024 20:28:16] -> Writing experiment store..
INFO:    [25/07/2024 20:28:22] -> Assigning iRT Source...
INFO:    [25/07/2024 20:28:22] -> Calculating iRT...
INFO:    [25/07/2024 20:28:22] -> Cleaning Up Experiment...
INFO:    [25/07/2024 20:28:23] -> Summarizing Identifications
INFO:    [25/07/2024 20:28:34] -> Identifiying Significant Precursors...
INFO:    [25/07/2024 20:28:36] -> Predicting Ion Mobility
INFO:    [25/07/2024 20:28:39] -> Calculating Median iRT
INFO:    [25/07/2024 20:28:40] -> Building BGS Protein Grouping...
INFO:    [25/07/2024 20:28:40] -> Digesting Fasta...
INFO:    [25/07/2024 20:28:40] -> Annotating Proteins...
INFO:    [25/07/2024 20:28:40] -> Grouping Proteins...
INFO:    [25/07/2024 20:28:40] -> Calculating Run Summary Statistics...
INFO:    [25/07/2024 20:28:44] -> Building Consensus Fragment Spectra...
INFO:    [25/07/2024 20:28:47] -> Selecting best fragment ions
INFO:    [25/07/2024 20:29:18] -> Initialize Pipeline...
INFO:    [25/07/2024 20:29:18] -> Initialize Pipeline
INFO:    [25/07/2024 20:29:18] -> Initialize Pipeline...
INFO:    [25/07/2024 20:29:18] -> Creating Experiment Environment
INFO:    [25/07/2024 20:29:18] -> SuperRun 1/1: Initializing (20230809_AST1_EVO5_ZY_Hela_SCP_EvoCHIP_1Cell_40SPD_4Th6ms_02.raw)
INFO:    [25/07/2024 20:29:18] -> Run 1/1: Organizing Data from Run
INFO:    [25/07/2024 20:29:18] -> Run 1/1: Creating Calibration Search Space...
INFO:    [25/07/2024 20:29:21] -> Run 1/1: Creating Search Space...
INFO:    [25/07/2024 20:29:21] -> Size of search space [MB]: 0
INFO:    [25/07/2024 20:29:21] -> Number of IMPGs in search space: 0
INFO:    [25/07/2024 20:29:21] -> Run 1/1: MS2 Index Generation
INFO:    [25/07/2024 20:29:22] -> MS2 Index Generation Time: 1.3s
INFO:    [25/07/2024 20:29:22] -> Run 1/1: Method-Specific Pre-Processing...
INFO:    [25/07/2024 20:29:23] -> Initializing...
INFO:    [25/07/2024 20:30:12] -> Finalizing HTRMS File...
INFO:    [25/07/2024 20:34:17] -> Processed in 4.9m
INFO:    [25/07/2024 20:34:28] -> Done
INFO:    [25/07/2024 20:34:28] -> Run 1/1: Process Raw File...
INFO:    [25/07/2024 20:34:48] -> Run 1/1: Preparing Partitions...
INFO:    [25/07/2024 20:34:48] -> Part 1/1 - Run 1/1: Preparing Calibration Searches...
INFO:    [25/07/2024 20:34:49] -> Part 1/1 - Run 1/1: First Pass Calibration Search...
INFO:    [25/07/2024 20:35:03] -> Part 1/1 - Run 1/1: Calibration Search...
INFO:    [25/07/2024 20:35:13] -> The number of PSMs identified during calibration with FDR <= 0.01 is 4191 [9.2s]
INFO:    [25/07/2024 20:35:17] -> Part 1/1 - Run 1/1: Preparing Main Search...
INFO:    [25/07/2024 20:35:18] -> Part 1/1 - Run 1/1: Main Search...
INFO:    [25/07/2024 20:36:39] -> Extracting 224394 MS1 XICs
INFO:    [25/07/2024 20:37:20] -> Run 1/1: Cleaning Up Run..
INFO:    [25/07/2024 20:37:24] -> Remove Aborted Runs (if any) from the Experiment...
INFO:    [25/07/2024 20:37:24] -> Score Post-Processing
INFO:    [25/07/2024 20:37:44] -> Score Post-Processing: 20.03s
INFO:    [25/07/2024 20:37:44] -> PSM FDR...
INFO:    [25/07/2024 20:37:47] -> PSM FDR: 2.67s
INFO:    [25/07/2024 20:37:47] -> Converting to non-redundant data structure...
INFO:    [25/07/2024 20:37:48] -> Performing Peptide FDR...
INFO:    [25/07/2024 20:37:49] -> Performing Protein Inference...
INFO:    [25/07/2024 20:37:49] -> Performing Protein FDR...
INFO:    [25/07/2024 20:37:49] -> Calculating Result Values at Run and Experiment Level...
INFO:    [25/07/2024 20:37:50] -> Pulsar identified 18450 PSMs, 16694 stripped sequences, 18450 peptide precursors, 2515 protein groups.
INFO:    [25/07/2024 20:37:50] -> Identifying Calibration Peptides...
INFO:    [25/07/2024 20:37:50] -> iRT Calibration...
INFO:    [25/07/2024 20:37:51] -> Performing directDIA+ search...
INFO:    [25/07/2024 20:37:57] -> Generating directDIA+ search space
INFO:    [25/07/2024 20:40:40] -> directDIA+ search: 20230809_AST1_EVO5_ZY_Hela_SCP_EvoCHIP_1Cell_40SPD_4Th6ms_02.raw
INFO:    [25/07/2024 20:42:28] -> Performing directDIA+ Post Processing...
INFO:    [25/07/2024 20:42:32] -> Writing experiment store..
INFO:    [25/07/2024 20:42:38] -> Assigning iRT Source...
INFO:    [25/07/2024 20:42:39] -> Calculating iRT...
INFO:    [25/07/2024 20:42:39] -> Cleaning Up Experiment...
INFO:    [25/07/2024 20:42:39] -> Summarizing Identifications
INFO:    [25/07/2024 20:42:46] -> Identifiying Significant Precursors...
INFO:    [25/07/2024 20:42:47] -> Predicting Ion Mobility
INFO:    [25/07/2024 20:42:50] -> Calculating Median iRT
INFO:    [25/07/2024 20:42:50] -> Building BGS Protein Grouping...
INFO:    [25/07/2024 20:42:50] -> Digesting Fasta...
INFO:    [25/07/2024 20:42:50] -> Annotating Proteins...
INFO:    [25/07/2024 20:42:50] -> Grouping Proteins...
INFO:    [25/07/2024 20:42:51] -> Calculating Run Summary Statistics...
INFO:    [25/07/2024 20:42:54] -> Building Consensus Fragment Spectra...
INFO:    [25/07/2024 20:42:58] -> Selecting best fragment ions
INFO:    [25/07/2024 20:43:25] -> Initialize Pipeline...
INFO:    [25/07/2024 20:43:25] -> Initialize Pipeline
INFO:    [25/07/2024 20:43:26] -> Initialize Pipeline...
INFO:    [25/07/2024 20:43:26] -> Creating Experiment Environment
INFO:    [25/07/2024 20:43:27] -> SuperRun 1/1: Initializing (20230809_AST1_EVO5_ZY_Hela_SCP_EvoCHIP_1Cell_40SPD_4Th6ms_03.raw)
INFO:    [25/07/2024 20:43:27] -> Run 1/1: Organizing Data from Run
INFO:    [25/07/2024 20:43:27] -> Run 1/1: Creating Calibration Search Space...
INFO:    [25/07/2024 20:43:30] -> Run 1/1: Creating Search Space...
INFO:    [25/07/2024 20:43:30] -> Size of search space [MB]: 0
INFO:    [25/07/2024 20:43:30] -> Number of IMPGs in search space: 0
INFO:    [25/07/2024 20:43:30] -> Run 1/1: MS2 Index Generation
INFO:    [25/07/2024 20:43:31] -> MS2 Index Generation Time: 1.47s
INFO:    [25/07/2024 20:43:31] -> Run 1/1: Method-Specific Pre-Processing...
INFO:    [25/07/2024 20:43:31] -> Initializing...
INFO:    [25/07/2024 20:44:24] -> Finalizing HTRMS File...
INFO:    [25/07/2024 20:47:23] -> Processed in 3.9m
INFO:    [25/07/2024 20:47:35] -> Done
INFO:    [25/07/2024 20:47:35] -> Run 1/1: Process Raw File...
INFO:    [25/07/2024 20:47:48] -> Run 1/1: Preparing Partitions...
INFO:    [25/07/2024 20:47:48] -> Part 1/1 - Run 1/1: Preparing Calibration Searches...
INFO:    [25/07/2024 20:47:49] -> Part 1/1 - Run 1/1: First Pass Calibration Search...
INFO:    [25/07/2024 20:47:58] -> Part 1/1 - Run 1/1: Calibration Search...
INFO:    [25/07/2024 20:48:09] -> The number of PSMs identified during calibration with FDR <= 0.01 is 2228 [11.2s]
INFO:    [25/07/2024 20:48:10] -> Part 1/1 - Run 1/1: Preparing Main Search...
INFO:    [25/07/2024 20:48:12] -> Part 1/1 - Run 1/1: Main Search...
INFO:    [25/07/2024 20:49:44] -> Extracting 221121 MS1 XICs
INFO:    [25/07/2024 20:50:29] -> Run 1/1: Cleaning Up Run..
INFO:    [25/07/2024 20:50:32] -> Remove Aborted Runs (if any) from the Experiment...
INFO:    [25/07/2024 20:50:33] -> Score Post-Processing
INFO:    [25/07/2024 20:50:50] -> Score Post-Processing: 17.31s
INFO:    [25/07/2024 20:50:50] -> PSM FDR...
INFO:    [25/07/2024 20:50:52] -> PSM FDR: 2.49s
INFO:    [25/07/2024 20:50:52] -> Converting to non-redundant data structure...
INFO:    [25/07/2024 20:50:53] -> Performing Peptide FDR...
INFO:    [25/07/2024 20:50:53] -> Performing Protein Inference...
INFO:    [25/07/2024 20:50:54] -> Performing Protein FDR...
INFO:    [25/07/2024 20:50:54] -> Calculating Result Values at Run and Experiment Level...
INFO:    [25/07/2024 20:50:55] -> Pulsar identified 15129 PSMs, 13827 stripped sequences, 15129 peptide precursors, 2143 protein groups.
INFO:    [25/07/2024 20:50:55] -> Identifying Calibration Peptides...
INFO:    [25/07/2024 20:50:55] -> iRT Calibration...
INFO:    [25/07/2024 20:50:56] -> Performing directDIA+ search...
INFO:    [25/07/2024 20:51:02] -> Generating directDIA+ search space
INFO:    [25/07/2024 20:53:49] -> directDIA+ search: 20230809_AST1_EVO5_ZY_Hela_SCP_EvoCHIP_1Cell_40SPD_4Th6ms_03.raw
INFO:    [25/07/2024 20:55:23] -> Performing directDIA+ Post Processing...
INFO:    [25/07/2024 20:55:26] -> Writing experiment store..
INFO:    [25/07/2024 20:55:35] -> Assigning iRT Source...
INFO:    [25/07/2024 20:55:35] -> Calculating iRT...
INFO:    [25/07/2024 20:55:36] -> Cleaning Up Experiment...
INFO:    [25/07/2024 20:55:36] -> Summarizing Identifications
INFO:    [25/07/2024 20:55:42] -> Identifiying Significant Precursors...
INFO:    [25/07/2024 20:55:43] -> Predicting Ion Mobility
INFO:    [25/07/2024 20:55:44] -> Calculating Median iRT
INFO:    [25/07/2024 20:55:44] -> Building BGS Protein Grouping...
INFO:    [25/07/2024 20:55:45] -> Digesting Fasta...
INFO:    [25/07/2024 20:55:45] -> Annotating Proteins...
INFO:    [25/07/2024 20:55:45] -> Grouping Proteins...
INFO:    [25/07/2024 20:55:45] -> Calculating Run Summary Statistics...
INFO:    [25/07/2024 20:55:48] -> Building Consensus Fragment Spectra...
INFO:    [25/07/2024 20:55:51] -> Selecting best fragment ions
INFO:    [25/07/2024 20:56:12] -> Initialize Pipeline...
INFO:    [25/07/2024 20:56:12] -> Initialize Pipeline
INFO:    [25/07/2024 20:56:13] -> Initialize Pipeline...
INFO:    [25/07/2024 20:56:13] -> Creating Experiment Environment
INFO:    [25/07/2024 20:56:13] -> SuperRun 1/1: Initializing (20230809_AST1_EVO5_ZY_Hela_SCP_EvoCHIP_1Cell_40SPD_4Th6ms_04.raw)
INFO:    [25/07/2024 20:56:13] -> Run 1/1: Organizing Data from Run
INFO:    [25/07/2024 20:56:13] -> Run 1/1: Creating Calibration Search Space...
INFO:    [25/07/2024 20:56:16] -> Run 1/1: Creating Search Space...
INFO:    [25/07/2024 20:56:16] -> Size of search space [MB]: 0
INFO:    [25/07/2024 20:56:16] -> Number of IMPGs in search space: 0
INFO:    [25/07/2024 20:56:16] -> Run 1/1: MS2 Index Generation
INFO:    [25/07/2024 20:56:17] -> MS2 Index Generation Time: 1.13s
INFO:    [25/07/2024 20:56:17] -> Run 1/1: Method-Specific Pre-Processing...
INFO:    [25/07/2024 20:56:18] -> Initializing...
INFO:    [25/07/2024 20:57:31] -> Finalizing HTRMS File...
INFO:    [25/07/2024 21:00:54] -> Processed in 4.6m
INFO:    [25/07/2024 21:01:14] -> Done
INFO:    [25/07/2024 21:01:14] -> Run 1/1: Process Raw File...
INFO:    [25/07/2024 21:01:40] -> Run 1/1: Preparing Partitions...
INFO:    [25/07/2024 21:01:40] -> Part 1/1 - Run 1/1: Preparing Calibration Searches...
INFO:    [25/07/2024 21:01:41] -> Part 1/1 - Run 1/1: First Pass Calibration Search...
INFO:    [25/07/2024 21:01:51] -> Part 1/1 - Run 1/1: Calibration Search...
INFO:    [25/07/2024 21:02:02] -> The number of PSMs identified during calibration with FDR <= 0.01 is 5776 [11.2s]
INFO:    [25/07/2024 21:02:04] -> Part 1/1 - Run 1/1: Preparing Main Search...
INFO:    [25/07/2024 21:02:06] -> Part 1/1 - Run 1/1: Main Search...
INFO:    [25/07/2024 21:04:08] -> Extracting 225154 MS1 XICs
INFO:    [25/07/2024 21:04:43] -> Run 1/1: Cleaning Up Run..
INFO:    [25/07/2024 21:04:47] -> Remove Aborted Runs (if any) from the Experiment...
INFO:    [25/07/2024 21:04:47] -> Score Post-Processing
INFO:    [25/07/2024 21:05:04] -> Score Post-Processing: 16.59s
INFO:    [25/07/2024 21:05:04] -> PSM FDR...
INFO:    [25/07/2024 21:05:06] -> PSM FDR: 2.88s
INFO:    [25/07/2024 21:05:07] -> Converting to non-redundant data structure...
INFO:    [25/07/2024 21:05:08] -> Performing Peptide FDR...
INFO:    [25/07/2024 21:05:08] -> Performing Protein Inference...
INFO:    [25/07/2024 21:05:08] -> Performing Protein FDR...
INFO:    [25/07/2024 21:05:08] -> Calculating Result Values at Run and Experiment Level...
INFO:    [25/07/2024 21:05:09] -> Pulsar identified 10567 PSMs, 9696 stripped sequences, 10567 peptide precursors, 1553 protein groups.
INFO:    [25/07/2024 21:05:09] -> Identifying Calibration Peptides...
INFO:    [25/07/2024 21:05:09] -> iRT Calibration...
INFO:    [25/07/2024 21:05:09] -> Performing directDIA+ search...
INFO:    [25/07/2024 21:05:15] -> Generating directDIA+ search space
INFO:    [25/07/2024 21:08:06] -> directDIA+ search: 20230809_AST1_EVO5_ZY_Hela_SCP_EvoCHIP_1Cell_40SPD_4Th6ms_04.raw
INFO:    [25/07/2024 21:09:53] -> Performing directDIA+ Post Processing...
INFO:    [25/07/2024 21:09:57] -> Writing experiment store..
INFO:    [25/07/2024 21:10:07] -> Assigning iRT Source...
INFO:    [25/07/2024 21:10:07] -> Calculating iRT...
INFO:    [25/07/2024 21:10:07] -> Cleaning Up Experiment...
INFO:    [25/07/2024 21:10:07] -> Summarizing Identifications
INFO:    [25/07/2024 21:10:13] -> Identifiying Significant Precursors...
INFO:    [25/07/2024 21:10:14] -> Predicting Ion Mobility
INFO:    [25/07/2024 21:10:16] -> Calculating Median iRT
INFO:    [25/07/2024 21:10:16] -> Building BGS Protein Grouping...
INFO:    [25/07/2024 21:10:16] -> Digesting Fasta...
INFO:    [25/07/2024 21:10:16] -> Annotating Proteins...
INFO:    [25/07/2024 21:10:16] -> Grouping Proteins...
INFO:    [25/07/2024 21:10:16] -> Calculating Run Summary Statistics...
INFO:    [25/07/2024 21:10:18] -> Building Consensus Fragment Spectra...
INFO:    [25/07/2024 21:10:20] -> Selecting best fragment ions
INFO:    [25/07/2024 21:10:37] -> Initialize Pipeline...
INFO:    [25/07/2024 21:10:37] -> Initialize Pipeline
INFO:    [25/07/2024 21:10:38] -> Initialize Pipeline...
INFO:    [25/07/2024 21:10:38] -> Creating Experiment Environment
INFO:    [25/07/2024 21:10:38] -> SuperRun 1/1: Initializing (20230809_AST1_EVO5_ZY_Hela_SCP_EvoCHIP_1Cell_40SPD_4Th6ms_05.raw)
INFO:    [25/07/2024 21:10:38] -> Run 1/1: Organizing Data from Run
INFO:    [25/07/2024 21:10:38] -> Run 1/1: Creating Calibration Search Space...
INFO:    [25/07/2024 21:10:40] -> Run 1/1: Creating Search Space...
INFO:    [25/07/2024 21:10:40] -> Size of search space [MB]: 0
INFO:    [25/07/2024 21:10:40] -> Number of IMPGs in search space: 0
INFO:    [25/07/2024 21:10:40] -> Run 1/1: MS2 Index Generation
INFO:    [25/07/2024 21:10:41] -> MS2 Index Generation Time: 1.13s
INFO:    [25/07/2024 21:10:41] -> Run 1/1: Method-Specific Pre-Processing...
INFO:    [25/07/2024 21:10:42] -> Initializing...
INFO:    [25/07/2024 21:11:50] -> Finalizing HTRMS File...
INFO:    [25/07/2024 21:14:54] -> Processed in 4.2m
INFO:    [25/07/2024 21:14:56] -> Done
INFO:    [25/07/2024 21:14:57] -> Run 1/1: Process Raw File...
INFO:    [25/07/2024 21:15:09] -> Run 1/1: Preparing Partitions...
INFO:    [25/07/2024 21:15:09] -> Part 1/1 - Run 1/1: Preparing Calibration Searches...
INFO:    [25/07/2024 21:15:10] -> Part 1/1 - Run 1/1: First Pass Calibration Search...
INFO:    [25/07/2024 21:15:25] -> Part 1/1 - Run 1/1: Calibration Search...
INFO:    [25/07/2024 21:15:37] -> The number of PSMs identified during calibration with FDR <= 0.01 is 5243 [12.3s]
INFO:    [25/07/2024 21:15:38] -> Part 1/1 - Run 1/1: Preparing Main Search...
INFO:    [25/07/2024 21:15:40] -> Part 1/1 - Run 1/1: Main Search...
INFO:    [25/07/2024 21:17:09] -> Extracting 222186 MS1 XICs
INFO:    [25/07/2024 21:17:55] -> Run 1/1: Cleaning Up Run..
INFO:    [25/07/2024 21:17:59] -> Remove Aborted Runs (if any) from the Experiment...
INFO:    [25/07/2024 21:17:59] -> Score Post-Processing
INFO:    [25/07/2024 21:18:17] -> Score Post-Processing: 18.46s
INFO:    [25/07/2024 21:18:18] -> PSM FDR...
INFO:    [25/07/2024 21:18:20] -> PSM FDR: 2.82s
INFO:    [25/07/2024 21:18:20] -> Converting to non-redundant data structure...
INFO:    [25/07/2024 21:18:21] -> Performing Peptide FDR...
INFO:    [25/07/2024 21:18:21] -> Performing Protein Inference...
INFO:    [25/07/2024 21:18:21] -> Performing Protein FDR...
INFO:    [25/07/2024 21:18:22] -> Calculating Result Values at Run and Experiment Level...
INFO:    [25/07/2024 21:18:22] -> Pulsar identified 7799 PSMs, 7061 stripped sequences, 7799 peptide precursors, 1194 protein groups.
INFO:    [25/07/2024 21:18:22] -> Identifying Calibration Peptides...
INFO:    [25/07/2024 21:18:22] -> iRT Calibration...
INFO:    [25/07/2024 21:18:23] -> Performing directDIA+ search...
INFO:    [25/07/2024 21:18:29] -> Generating directDIA+ search space
INFO:    [25/07/2024 21:21:40] -> directDIA+ search: 20230809_AST1_EVO5_ZY_Hela_SCP_EvoCHIP_1Cell_40SPD_4Th6ms_05.raw
INFO:    [25/07/2024 21:23:29] -> Performing directDIA+ Post Processing...
INFO:    [25/07/2024 21:23:33] -> Writing experiment store..
INFO:    [25/07/2024 21:23:43] -> Assigning iRT Source...
INFO:    [25/07/2024 21:23:43] -> Calculating iRT...
INFO:    [25/07/2024 21:23:43] -> Cleaning Up Experiment...
INFO:    [25/07/2024 21:23:43] -> Summarizing Identifications
INFO:    [25/07/2024 21:23:48] -> Identifiying Significant Precursors...
INFO:    [25/07/2024 21:23:48] -> Predicting Ion Mobility
INFO:    [25/07/2024 21:23:50] -> Calculating Median iRT
INFO:    [25/07/2024 21:23:50] -> Building BGS Protein Grouping...
INFO:    [25/07/2024 21:23:50] -> Digesting Fasta...
INFO:    [25/07/2024 21:23:50] -> Annotating Proteins...
INFO:    [25/07/2024 21:23:50] -> Grouping Proteins...
INFO:    [25/07/2024 21:23:50] -> Calculating Run Summary Statistics...
INFO:    [25/07/2024 21:23:52] -> Building Consensus Fragment Spectra...
INFO:    [25/07/2024 21:23:53] -> Selecting best fragment ions
INFO:    [25/07/2024 21:24:06] -> Initialize Pipeline...
INFO:    [25/07/2024 21:24:06] -> Initialize Pipeline
INFO:    [25/07/2024 21:24:07] -> Initialize Pipeline...
INFO:    [25/07/2024 21:24:07] -> Creating Experiment Environment
INFO:    [25/07/2024 21:24:07] -> SuperRun 1/1: Initializing (20230809_AST1_EVO5_ZY_Hela_SCP_EvoCHIP_1Cell_40SPD_4Th6ms_06.raw)
INFO:    [25/07/2024 21:24:07] -> Run 1/1: Organizing Data from Run
INFO:    [25/07/2024 21:24:07] -> Run 1/1: Creating Calibration Search Space...
INFO:    [25/07/2024 21:24:10] -> Run 1/1: Creating Search Space...
INFO:    [25/07/2024 21:24:10] -> Size of search space [MB]: 0
INFO:    [25/07/2024 21:24:10] -> Number of IMPGs in search space: 0
INFO:    [25/07/2024 21:24:10] -> Run 1/1: MS2 Index Generation
INFO:    [25/07/2024 21:24:11] -> MS2 Index Generation Time: 1.44s
INFO:    [25/07/2024 21:24:11] -> Run 1/1: Method-Specific Pre-Processing...
INFO:    [25/07/2024 21:24:12] -> Initializing...
INFO:    [25/07/2024 21:25:20] -> Finalizing HTRMS File...
INFO:    [25/07/2024 21:28:02] -> Processed in 3.8m
INFO:    [25/07/2024 21:28:17] -> Done
INFO:    [25/07/2024 21:28:17] -> Run 1/1: Process Raw File...
INFO:    [25/07/2024 21:28:32] -> Run 1/1: Preparing Partitions...
INFO:    [25/07/2024 21:28:32] -> Part 1/1 - Run 1/1: Preparing Calibration Searches...
INFO:    [25/07/2024 21:28:33] -> Part 1/1 - Run 1/1: First Pass Calibration Search...
INFO:    [25/07/2024 21:28:44] -> Part 1/1 - Run 1/1: Calibration Search...
INFO:    [25/07/2024 21:28:57] -> The number of PSMs identified during calibration with FDR <= 0.01 is 6154 [13.1s]
INFO:    [25/07/2024 21:28:59] -> Part 1/1 - Run 1/1: Preparing Main Search...
INFO:    [25/07/2024 21:29:00] -> Part 1/1 - Run 1/1: Main Search...
INFO:    [25/07/2024 21:31:21] -> Extracting 280944 MS1 XICs
INFO:    [25/07/2024 21:32:13] -> Run 1/1: Cleaning Up Run..
INFO:    [25/07/2024 21:32:18] -> Remove Aborted Runs (if any) from the Experiment...
INFO:    [25/07/2024 21:32:18] -> Score Post-Processing
INFO:    [25/07/2024 21:32:38] -> Score Post-Processing: 20.65s
INFO:    [25/07/2024 21:32:38] -> PSM FDR...
INFO:    [25/07/2024 21:32:42] -> PSM FDR: 3.25s
INFO:    [25/07/2024 21:32:42] -> Converting to non-redundant data structure...
INFO:    [25/07/2024 21:32:42] -> Performing Peptide FDR...
INFO:    [25/07/2024 21:32:42] -> Performing Protein Inference...
INFO:    [25/07/2024 21:32:43] -> Performing Protein FDR...
INFO:    [25/07/2024 21:32:43] -> Calculating Result Values at Run and Experiment Level...
INFO:    [25/07/2024 21:32:43] -> Pulsar identified 11119 PSMs, 9972 stripped sequences, 11119 peptide precursors, 1648 protein groups.
INFO:    [25/07/2024 21:32:43] -> Identifying Calibration Peptides...
INFO:    [25/07/2024 21:32:44] -> iRT Calibration...
INFO:    [25/07/2024 21:32:44] -> Performing directDIA+ search...
INFO:    [25/07/2024 21:32:51] -> Generating directDIA+ search space
INFO:    [25/07/2024 21:35:33] -> directDIA+ search: 20230809_AST1_EVO5_ZY_Hela_SCP_EvoCHIP_1Cell_40SPD_4Th6ms_06.raw
INFO:    [25/07/2024 21:37:27] -> Performing directDIA+ Post Processing...
INFO:    [25/07/2024 21:37:33] -> Writing experiment store..
INFO:    [25/07/2024 21:37:39] -> Assigning iRT Source...
INFO:    [25/07/2024 21:37:39] -> Calculating iRT...
INFO:    [25/07/2024 21:37:40] -> Cleaning Up Experiment...
INFO:    [25/07/2024 21:37:40] -> Summarizing Identifications
INFO:    [25/07/2024 21:37:45] -> Identifiying Significant Precursors...
INFO:    [25/07/2024 21:37:46] -> Predicting Ion Mobility
INFO:    [25/07/2024 21:37:48] -> Calculating Median iRT
INFO:    [25/07/2024 21:37:48] -> Building BGS Protein Grouping...
INFO:    [25/07/2024 21:37:48] -> Digesting Fasta...
INFO:    [25/07/2024 21:37:48] -> Annotating Proteins...
INFO:    [25/07/2024 21:37:48] -> Grouping Proteins...
INFO:    [25/07/2024 21:37:49] -> Calculating Run Summary Statistics...
INFO:    [25/07/2024 21:37:51] -> Building Consensus Fragment Spectra...
INFO:    [25/07/2024 21:37:53] -> Selecting best fragment ions
INFO:    [25/07/2024 21:38:11] -> Initialize Pipeline...
INFO:    [25/07/2024 21:38:11] -> Initialize Pipeline
INFO:    [25/07/2024 21:38:12] -> Initialize Pipeline...
INFO:    [25/07/2024 21:38:12] -> Creating Experiment Environment
INFO:    [25/07/2024 21:38:12] -> SuperRun 1/1: Initializing (20230809_AST1_EVO5_ZY_Hela_SCP_EvoCHIP_1Cell_40SPD_4Th6ms_07.raw)
INFO:    [25/07/2024 21:38:12] -> Run 1/1: Organizing Data from Run
INFO:    [25/07/2024 21:38:12] -> Run 1/1: Creating Calibration Search Space...
INFO:    [25/07/2024 21:38:15] -> Run 1/1: Creating Search Space...
INFO:    [25/07/2024 21:38:15] -> Size of search space [MB]: 0
INFO:    [25/07/2024 21:38:15] -> Number of IMPGs in search space: 0
INFO:    [25/07/2024 21:38:15] -> Run 1/1: MS2 Index Generation
INFO:    [25/07/2024 21:38:16] -> MS2 Index Generation Time: 866.88ms
INFO:    [25/07/2024 21:38:16] -> Run 1/1: Method-Specific Pre-Processing...
INFO:    [25/07/2024 21:38:16] -> Initializing...
INFO:    [25/07/2024 21:39:13] -> Finalizing HTRMS File...
INFO:    [25/07/2024 21:41:43] -> Processed in 3.5m
INFO:    [25/07/2024 21:41:46] -> Done
INFO:    [25/07/2024 21:41:46] -> Run 1/1: Process Raw File...
INFO:    [25/07/2024 21:42:09] -> Run 1/1: Preparing Partitions...
INFO:    [25/07/2024 21:42:09] -> Part 1/1 - Run 1/1: Preparing Calibration Searches...
INFO:    [25/07/2024 21:42:10] -> Part 1/1 - Run 1/1: First Pass Calibration Search...
INFO:    [25/07/2024 21:42:22] -> Part 1/1 - Run 1/1: Calibration Search...
INFO:    [25/07/2024 21:42:34] -> The number of PSMs identified during calibration with FDR <= 0.01 is 6263 [12.8s]
INFO:    [25/07/2024 21:42:36] -> Part 1/1 - Run 1/1: Preparing Main Search...
INFO:    [25/07/2024 21:42:38] -> Part 1/1 - Run 1/1: Main Search...
INFO:    [25/07/2024 21:44:23] -> Extracting 228515 MS1 XICs
INFO:    [25/07/2024 21:45:07] -> Run 1/1: Cleaning Up Run..
INFO:    [25/07/2024 21:45:11] -> Remove Aborted Runs (if any) from the Experiment...
INFO:    [25/07/2024 21:45:11] -> Score Post-Processing
INFO:    [25/07/2024 21:45:30] -> Score Post-Processing: 19.12s
INFO:    [25/07/2024 21:45:30] -> PSM FDR...
INFO:    [25/07/2024 21:45:33] -> PSM FDR: 3.06s
INFO:    [25/07/2024 21:45:33] -> Converting to non-redundant data structure...
INFO:    [25/07/2024 21:45:34] -> Performing Peptide FDR...
INFO:    [25/07/2024 21:45:34] -> Performing Protein Inference...
INFO:    [25/07/2024 21:45:34] -> Performing Protein FDR...
INFO:    [25/07/2024 21:45:34] -> Calculating Result Values at Run and Experiment Level...
INFO:    [25/07/2024 21:45:35] -> Pulsar identified 10413 PSMs, 9564 stripped sequences, 10413 peptide precursors, 1462 protein groups.
INFO:    [25/07/2024 21:45:35] -> Identifying Calibration Peptides...
INFO:    [25/07/2024 21:45:35] -> iRT Calibration...
INFO:    [25/07/2024 21:45:35] -> Performing directDIA+ search...
INFO:    [25/07/2024 21:45:42] -> Generating directDIA+ search space
INFO:    [25/07/2024 21:48:49] -> directDIA+ search: 20230809_AST1_EVO5_ZY_Hela_SCP_EvoCHIP_1Cell_40SPD_4Th6ms_07.raw
INFO:    [25/07/2024 21:50:39] -> Performing directDIA+ Post Processing...
INFO:    [25/07/2024 21:50:42] -> Writing experiment store..
INFO:    [25/07/2024 21:50:52] -> Assigning iRT Source...
INFO:    [25/07/2024 21:50:52] -> Calculating iRT...
INFO:    [25/07/2024 21:50:52] -> Cleaning Up Experiment...
INFO:    [25/07/2024 21:50:52] -> Summarizing Identifications
INFO:    [25/07/2024 21:50:56] -> Identifiying Significant Precursors...
INFO:    [25/07/2024 21:50:57] -> Predicting Ion Mobility
INFO:    [25/07/2024 21:50:59] -> Calculating Median iRT
INFO:    [25/07/2024 21:50:59] -> Building BGS Protein Grouping...
INFO:    [25/07/2024 21:50:59] -> Digesting Fasta...
INFO:    [25/07/2024 21:50:59] -> Annotating Proteins...
INFO:    [25/07/2024 21:50:59] -> Grouping Proteins...
INFO:    [25/07/2024 21:51:00] -> Calculating Run Summary Statistics...
INFO:    [25/07/2024 21:51:02] -> Building Consensus Fragment Spectra...
INFO:    [25/07/2024 21:51:04] -> Selecting best fragment ions
INFO:    [25/07/2024 21:51:21] -> Initialize Pipeline...
INFO:    [25/07/2024 21:51:21] -> Initialize Pipeline
INFO:    [25/07/2024 21:51:21] -> Initialize Pipeline...
INFO:    [25/07/2024 21:51:21] -> Creating Experiment Environment
INFO:    [25/07/2024 21:51:21] -> SuperRun 1/1: Initializing (20230809_AST1_EVO5_ZY_Hela_SCP_EvoCHIP_1Cell_40SPD_4Th6ms_08.raw)
INFO:    [25/07/2024 21:51:21] -> Run 1/1: Organizing Data from Run
INFO:    [25/07/2024 21:51:21] -> Run 1/1: Creating Calibration Search Space...
INFO:    [25/07/2024 21:51:23] -> Run 1/1: Creating Search Space...
INFO:    [25/07/2024 21:51:23] -> Size of search space [MB]: 0
INFO:    [25/07/2024 21:51:23] -> Number of IMPGs in search space: 0
INFO:    [25/07/2024 21:51:23] -> Run 1/1: MS2 Index Generation
INFO:    [25/07/2024 21:51:24] -> MS2 Index Generation Time: 1.03s
INFO:    [25/07/2024 21:51:24] -> Run 1/1: Method-Specific Pre-Processing...
INFO:    [25/07/2024 21:51:25] -> Initializing...
INFO:    [25/07/2024 21:52:23] -> Finalizing HTRMS File...
INFO:    [25/07/2024 21:54:55] -> Processed in 3.5m
INFO:    [25/07/2024 21:54:58] -> Done
INFO:    [25/07/2024 21:54:58] -> Run 1/1: Process Raw File...
INFO:    [25/07/2024 21:55:11] -> Run 1/1: Preparing Partitions...
INFO:    [25/07/2024 21:55:11] -> Part 1/1 - Run 1/1: Preparing Calibration Searches...
INFO:    [25/07/2024 21:55:12] -> Part 1/1 - Run 1/1: First Pass Calibration Search...
INFO:    [25/07/2024 21:55:23] -> Part 1/1 - Run 1/1: Calibration Search...
INFO:    [25/07/2024 21:55:37] -> The number of PSMs identified during calibration with FDR <= 0.01 is 7808 [14.2s]
INFO:    [25/07/2024 21:55:40] -> Part 1/1 - Run 1/1: Preparing Main Search...
INFO:    [25/07/2024 21:55:41] -> Part 1/1 - Run 1/1: Main Search...
INFO:    [25/07/2024 21:57:13] -> Extracting 224599 MS1 XICs
INFO:    [25/07/2024 21:57:52] -> Run 1/1: Cleaning Up Run..
INFO:    [25/07/2024 21:57:56] -> Remove Aborted Runs (if any) from the Experiment...
INFO:    [25/07/2024 21:57:56] -> Score Post-Processing
INFO:    [25/07/2024 21:58:16] -> Score Post-Processing: 19.5s
INFO:    [25/07/2024 21:58:16] -> PSM FDR...
INFO:    [25/07/2024 21:58:19] -> PSM FDR: 3.09s
INFO:    [25/07/2024 21:58:19] -> Converting to non-redundant data structure...
INFO:    [25/07/2024 21:58:19] -> Performing Peptide FDR...
INFO:    [25/07/2024 21:58:20] -> Performing Protein Inference...
INFO:    [25/07/2024 21:58:20] -> Performing Protein FDR...
INFO:    [25/07/2024 21:58:20] -> Calculating Result Values at Run and Experiment Level...
INFO:    [25/07/2024 21:58:20] -> Pulsar identified 11219 PSMs, 10133 stripped sequences, 11219 peptide precursors, 1689 protein groups.
INFO:    [25/07/2024 21:58:20] -> Identifying Calibration Peptides...
INFO:    [25/07/2024 21:58:21] -> iRT Calibration...
INFO:    [25/07/2024 21:58:21] -> Performing directDIA+ search...
INFO:    [25/07/2024 21:58:28] -> Generating directDIA+ search space
INFO:    [25/07/2024 22:01:39] -> directDIA+ search: 20230809_AST1_EVO5_ZY_Hela_SCP_EvoCHIP_1Cell_40SPD_4Th6ms_08.raw
INFO:    [25/07/2024 22:03:36] -> Performing directDIA+ Post Processing...
INFO:    [25/07/2024 22:03:40] -> Writing experiment store..
INFO:    [25/07/2024 22:03:51] -> Assigning iRT Source...
INFO:    [25/07/2024 22:03:51] -> Calculating iRT...
INFO:    [25/07/2024 22:03:51] -> Cleaning Up Experiment...
INFO:    [25/07/2024 22:03:51] -> Summarizing Identifications
INFO:    [25/07/2024 22:03:57] -> Identifiying Significant Precursors...
INFO:    [25/07/2024 22:03:58] -> Predicting Ion Mobility
INFO:    [25/07/2024 22:04:00] -> Calculating Median iRT
INFO:    [25/07/2024 22:04:00] -> Building BGS Protein Grouping...
INFO:    [25/07/2024 22:04:00] -> Digesting Fasta...
INFO:    [25/07/2024 22:04:00] -> Annotating Proteins...
INFO:    [25/07/2024 22:04:01] -> Grouping Proteins...
INFO:    [25/07/2024 22:04:01] -> Calculating Run Summary Statistics...
INFO:    [25/07/2024 22:04:03] -> Building Consensus Fragment Spectra...
INFO:    [25/07/2024 22:04:05] -> Selecting best fragment ions
INFO:    [25/07/2024 22:04:23] -> Initialize Pipeline...
INFO:    [25/07/2024 22:04:23] -> Initialize Pipeline
INFO:    [25/07/2024 22:04:24] -> Initialize Pipeline...
INFO:    [25/07/2024 22:04:24] -> Creating Experiment Environment
INFO:    [25/07/2024 22:04:24] -> SuperRun 1/1: Initializing (20230809_AST1_EVO5_ZY_Hela_SCP_EvoCHIP_1Cell_40SPD_4Th6ms_09.raw)
INFO:    [25/07/2024 22:04:24] -> Run 1/1: Organizing Data from Run
INFO:    [25/07/2024 22:04:24] -> Run 1/1: Creating Calibration Search Space...
INFO:    [25/07/2024 22:04:27] -> Run 1/1: Creating Search Space...
INFO:    [25/07/2024 22:04:27] -> Size of search space [MB]: 0
INFO:    [25/07/2024 22:04:27] -> Number of IMPGs in search space: 0
INFO:    [25/07/2024 22:04:27] -> Run 1/1: MS2 Index Generation
INFO:    [25/07/2024 22:04:28] -> MS2 Index Generation Time: 1.11s
INFO:    [25/07/2024 22:04:28] -> Run 1/1: Method-Specific Pre-Processing...
INFO:    [25/07/2024 22:04:28] -> Initializing...
INFO:    [25/07/2024 22:05:31] -> Finalizing HTRMS File...
INFO:    [25/07/2024 22:09:20] -> Processed in 4.9m
INFO:    [25/07/2024 22:09:23] -> Done
INFO:    [25/07/2024 22:09:23] -> Run 1/1: Process Raw File...
INFO:    [25/07/2024 22:09:36] -> Run 1/1: Preparing Partitions...
INFO:    [25/07/2024 22:09:36] -> Part 1/1 - Run 1/1: Preparing Calibration Searches...
INFO:    [25/07/2024 22:09:37] -> Part 1/1 - Run 1/1: First Pass Calibration Search...
INFO:    [25/07/2024 22:09:47] -> Part 1/1 - Run 1/1: Calibration Search...
INFO:    [25/07/2024 22:09:55] -> The number of PSMs identified during calibration with FDR <= 0.01 is 3430 [7.3s]
INFO:    [25/07/2024 22:09:58] -> Part 1/1 - Run 1/1: Preparing Main Search...
INFO:    [25/07/2024 22:09:59] -> Part 1/1 - Run 1/1: Main Search...
INFO:    [25/07/2024 22:11:17] -> Extracting 224774 MS1 XICs
INFO:    [25/07/2024 22:11:55] -> Run 1/1: Cleaning Up Run..
INFO:    [25/07/2024 22:11:59] -> Remove Aborted Runs (if any) from the Experiment...
INFO:    [25/07/2024 22:11:59] -> Score Post-Processing
INFO:    [25/07/2024 22:12:16] -> Score Post-Processing: 16.47s
INFO:    [25/07/2024 22:12:16] -> PSM FDR...
INFO:    [25/07/2024 22:12:18] -> PSM FDR: 2.54s
INFO:    [25/07/2024 22:12:18] -> Converting to non-redundant data structure...
INFO:    [25/07/2024 22:12:19] -> Performing Peptide FDR...
INFO:    [25/07/2024 22:12:19] -> Performing Protein Inference...
INFO:    [25/07/2024 22:12:20] -> Performing Protein FDR...
INFO:    [25/07/2024 22:12:20] -> Calculating Result Values at Run and Experiment Level...
INFO:    [25/07/2024 22:12:20] -> Pulsar identified 12951 PSMs, 11930 stripped sequences, 12951 peptide precursors, 1937 protein groups.
INFO:    [25/07/2024 22:12:20] -> Identifying Calibration Peptides...
INFO:    [25/07/2024 22:12:21] -> iRT Calibration...
INFO:    [25/07/2024 22:12:21] -> Performing directDIA+ search...
INFO:    [25/07/2024 22:12:26] -> Generating directDIA+ search space
INFO:    [25/07/2024 22:15:23] -> directDIA+ search: 20230809_AST1_EVO5_ZY_Hela_SCP_EvoCHIP_1Cell_40SPD_4Th6ms_09.raw
INFO:    [25/07/2024 22:17:07] -> Performing directDIA+ Post Processing...
INFO:    [25/07/2024 22:17:14] -> Writing experiment store..
INFO:    [25/07/2024 22:17:19] -> Assigning iRT Source...
INFO:    [25/07/2024 22:17:19] -> Calculating iRT...
INFO:    [25/07/2024 22:17:20] -> Cleaning Up Experiment...
INFO:    [25/07/2024 22:17:20] -> Summarizing Identifications
INFO:    [25/07/2024 22:17:26] -> Identifiying Significant Precursors...
INFO:    [25/07/2024 22:17:27] -> Predicting Ion Mobility
INFO:    [25/07/2024 22:17:29] -> Calculating Median iRT
INFO:    [25/07/2024 22:17:29] -> Building BGS Protein Grouping...
INFO:    [25/07/2024 22:17:29] -> Digesting Fasta...
INFO:    [25/07/2024 22:17:30] -> Annotating Proteins...
INFO:    [25/07/2024 22:17:30] -> Grouping Proteins...
INFO:    [25/07/2024 22:17:30] -> Calculating Run Summary Statistics...
INFO:    [25/07/2024 22:17:32] -> Building Consensus Fragment Spectra...
INFO:    [25/07/2024 22:17:34] -> Selecting best fragment ions
INFO:    [25/07/2024 22:17:52] -> Initialize Pipeline...
INFO:    [25/07/2024 22:17:52] -> Initialize Pipeline
INFO:    [25/07/2024 22:17:53] -> Initialize Pipeline...
INFO:    [25/07/2024 22:17:53] -> Creating Experiment Environment
INFO:    [25/07/2024 22:17:53] -> SuperRun 1/1: Initializing (20230809_AST1_EVO5_ZY_Hela_SCP_EvoCHIP_1Cell_40SPD_4Th6ms_10.raw)
INFO:    [25/07/2024 22:17:53] -> Run 1/1: Organizing Data from Run
INFO:    [25/07/2024 22:17:53] -> Run 1/1: Creating Calibration Search Space...
INFO:    [25/07/2024 22:17:55] -> Run 1/1: Creating Search Space...
INFO:    [25/07/2024 22:17:55] -> Size of search space [MB]: 0
INFO:    [25/07/2024 22:17:55] -> Number of IMPGs in search space: 0
INFO:    [25/07/2024 22:17:55] -> Run 1/1: MS2 Index Generation
INFO:    [25/07/2024 22:17:56] -> MS2 Index Generation Time: 1.13s
INFO:    [25/07/2024 22:17:56] -> Run 1/1: Method-Specific Pre-Processing...
INFO:    [25/07/2024 22:17:57] -> Initializing...
INFO:    [25/07/2024 22:18:49] -> Finalizing HTRMS File...
INFO:    [25/07/2024 22:21:32] -> Processed in 3.6m
INFO:    [25/07/2024 22:21:35] -> Done
INFO:    [25/07/2024 22:21:35] -> Run 1/1: Process Raw File...
INFO:    [25/07/2024 22:21:46] -> Run 1/1: Preparing Partitions...
INFO:    [25/07/2024 22:21:46] -> Part 1/1 - Run 1/1: Preparing Calibration Searches...
INFO:    [25/07/2024 22:21:47] -> Part 1/1 - Run 1/1: First Pass Calibration Search...
INFO:    [25/07/2024 22:21:54] -> Part 1/1 - Run 1/1: Calibration Search...
INFO:    [25/07/2024 22:22:08] -> The number of PSMs identified during calibration with FDR <= 0.01 is 5815 [13.9s]
INFO:    [25/07/2024 22:22:14] -> Part 1/1 - Run 1/1: Preparing Main Search...
INFO:    [25/07/2024 22:22:15] -> Part 1/1 - Run 1/1: Main Search...
INFO:    [25/07/2024 22:23:45] -> Extracting 195744 MS1 XICs
INFO:    [25/07/2024 22:24:23] -> Run 1/1: Cleaning Up Run..
INFO:    [25/07/2024 22:24:26] -> Remove Aborted Runs (if any) from the Experiment...
INFO:    [25/07/2024 22:24:26] -> Score Post-Processing
INFO:    [25/07/2024 22:24:41] -> Score Post-Processing: 15.4s
INFO:    [25/07/2024 22:24:41] -> PSM FDR...
INFO:    [25/07/2024 22:24:44] -> PSM FDR: 2.83s
INFO:    [25/07/2024 22:24:44] -> Converting to non-redundant data structure...
INFO:    [25/07/2024 22:24:45] -> Performing Peptide FDR...
INFO:    [25/07/2024 22:24:45] -> Performing Protein Inference...
INFO:    [25/07/2024 22:24:45] -> Performing Protein FDR...
INFO:    [25/07/2024 22:24:45] -> Calculating Result Values at Run and Experiment Level...
INFO:    [25/07/2024 22:24:46] -> Pulsar identified 13538 PSMs, 12651 stripped sequences, 13538 peptide precursors, 2043 protein groups.
INFO:    [25/07/2024 22:24:46] -> Identifying Calibration Peptides...
INFO:    [25/07/2024 22:24:46] -> iRT Calibration...
INFO:    [25/07/2024 22:24:47] -> Performing directDIA+ search...
INFO:    [25/07/2024 22:24:53] -> Generating directDIA+ search space
INFO:    [25/07/2024 22:27:31] -> directDIA+ search: 20230809_AST1_EVO5_ZY_Hela_SCP_EvoCHIP_1Cell_40SPD_4Th6ms_10.raw
INFO:    [25/07/2024 22:28:54] -> Performing directDIA+ Post Processing...
INFO:    [25/07/2024 22:28:57] -> Writing experiment store..
INFO:    [25/07/2024 22:29:02] -> Assigning iRT Source...
INFO:    [25/07/2024 22:29:02] -> Calculating iRT...
INFO:    [25/07/2024 22:29:02] -> Cleaning Up Experiment...
INFO:    [25/07/2024 22:29:02] -> Summarizing Identifications
INFO:    [25/07/2024 22:29:06] -> Identifiying Significant Precursors...
INFO:    [25/07/2024 22:29:07] -> Predicting Ion Mobility
INFO:    [25/07/2024 22:29:09] -> Calculating Median iRT
INFO:    [25/07/2024 22:29:09] -> Building BGS Protein Grouping...
INFO:    [25/07/2024 22:29:09] -> Digesting Fasta...
INFO:    [25/07/2024 22:29:09] -> Annotating Proteins...
INFO:    [25/07/2024 22:29:09] -> Grouping Proteins...
INFO:    [25/07/2024 22:29:10] -> Calculating Run Summary Statistics...
INFO:    [25/07/2024 22:29:12] -> Building Consensus Fragment Spectra...
INFO:    [25/07/2024 22:29:14] -> Selecting best fragment ions
INFO:    [25/07/2024 22:29:35] -> Initialize Pipeline...
INFO:    [25/07/2024 22:29:35] -> Initialize Pipeline
INFO:    [25/07/2024 22:29:36] -> Initialize Pipeline...
INFO:    [25/07/2024 22:29:36] -> Creating Experiment Environment
INFO:    [25/07/2024 22:29:36] -> SuperRun 1/1: Initializing (20230809_AST1_EVO5_ZY_Hela_SCP_EvoCHIP_1Cell_40SPD_4Th6ms_11.raw)
INFO:    [25/07/2024 22:29:36] -> Run 1/1: Organizing Data from Run
INFO:    [25/07/2024 22:29:36] -> Run 1/1: Creating Calibration Search Space...
INFO:    [25/07/2024 22:29:39] -> Run 1/1: Creating Search Space...
INFO:    [25/07/2024 22:29:39] -> Size of search space [MB]: 0
INFO:    [25/07/2024 22:29:39] -> Number of IMPGs in search space: 0
INFO:    [25/07/2024 22:29:39] -> Run 1/1: MS2 Index Generation
INFO:    [25/07/2024 22:29:41] -> MS2 Index Generation Time: 1.41s
INFO:    [25/07/2024 22:29:41] -> Run 1/1: Method-Specific Pre-Processing...
INFO:    [25/07/2024 22:29:41] -> Initializing...
INFO:    [25/07/2024 22:30:27] -> Finalizing HTRMS File...
INFO:    [25/07/2024 22:33:03] -> Processed in 3.4m
INFO:    [25/07/2024 22:33:06] -> Done
INFO:    [25/07/2024 22:33:06] -> Run 1/1: Process Raw File...
INFO:    [25/07/2024 22:33:18] -> Run 1/1: Preparing Partitions...
INFO:    [25/07/2024 22:33:18] -> Part 1/1 - Run 1/1: Preparing Calibration Searches...
INFO:    [25/07/2024 22:33:19] -> Part 1/1 - Run 1/1: First Pass Calibration Search...
INFO:    [25/07/2024 22:33:27] -> Part 1/1 - Run 1/1: Calibration Search...
INFO:    [25/07/2024 22:33:39] -> The number of PSMs identified during calibration with FDR <= 0.01 is 1969 [12.1s]
INFO:    [25/07/2024 22:33:41] -> Part 1/1 - Run 1/1: Preparing Main Search...
INFO:    [25/07/2024 22:33:42] -> Part 1/1 - Run 1/1: Main Search...
INFO:    [25/07/2024 22:35:01] -> Extracting 182945 MS1 XICs
INFO:    [25/07/2024 22:35:35] -> Run 1/1: Cleaning Up Run..
INFO:    [25/07/2024 22:35:38] -> Remove Aborted Runs (if any) from the Experiment...
INFO:    [25/07/2024 22:35:38] -> Score Post-Processing
INFO:    [25/07/2024 22:35:53] -> Score Post-Processing: 15.56s
INFO:    [25/07/2024 22:35:53] -> PSM FDR...
INFO:    [25/07/2024 22:35:55] -> PSM FDR: 1.92s
INFO:    [25/07/2024 22:35:55] -> Converting to non-redundant data structure...
INFO:    [25/07/2024 22:35:56] -> Performing Peptide FDR...
INFO:    [25/07/2024 22:35:56] -> Performing Protein Inference...
INFO:    [25/07/2024 22:35:56] -> Performing Protein FDR...
INFO:    [25/07/2024 22:35:57] -> Calculating Result Values at Run and Experiment Level...
INFO:    [25/07/2024 22:35:57] -> Pulsar identified 11832 PSMs, 11147 stripped sequences, 11832 peptide precursors, 1963 protein groups.
INFO:    [25/07/2024 22:35:57] -> Identifying Calibration Peptides...
INFO:    [25/07/2024 22:35:57] -> iRT Calibration...
INFO:    [25/07/2024 22:35:59] -> Performing directDIA+ search...
INFO:    [25/07/2024 22:36:05] -> Generating directDIA+ search space
INFO:    [25/07/2024 22:38:33] -> directDIA+ search: 20230809_AST1_EVO5_ZY_Hela_SCP_EvoCHIP_1Cell_40SPD_4Th6ms_11.raw
INFO:    [25/07/2024 22:40:02] -> Performing directDIA+ Post Processing...
INFO:    [25/07/2024 22:40:05] -> Writing experiment store..
INFO:    [25/07/2024 22:40:10] -> Assigning iRT Source...
INFO:    [25/07/2024 22:40:10] -> Calculating iRT...
INFO:    [25/07/2024 22:40:10] -> Cleaning Up Experiment...
INFO:    [25/07/2024 22:40:10] -> Summarizing Identifications
INFO:    [25/07/2024 22:40:14] -> Identifiying Significant Precursors...
INFO:    [25/07/2024 22:40:15] -> Predicting Ion Mobility
INFO:    [25/07/2024 22:40:17] -> Calculating Median iRT
INFO:    [25/07/2024 22:40:17] -> Building BGS Protein Grouping...
INFO:    [25/07/2024 22:40:17] -> Digesting Fasta...
INFO:    [25/07/2024 22:40:18] -> Annotating Proteins...
INFO:    [25/07/2024 22:40:18] -> Grouping Proteins...
INFO:    [25/07/2024 22:40:18] -> Calculating Run Summary Statistics...
INFO:    [25/07/2024 22:40:20] -> Building Consensus Fragment Spectra...
INFO:    [25/07/2024 22:40:22] -> Selecting best fragment ions
INFO:    [25/07/2024 22:40:38] -> Initialize Pipeline...
INFO:    [25/07/2024 22:40:38] -> Initialize Pipeline
INFO:    [25/07/2024 22:40:39] -> Initialize Pipeline...
INFO:    [25/07/2024 22:40:39] -> Creating Experiment Environment
INFO:    [25/07/2024 22:40:39] -> SuperRun 1/1: Initializing (20230809_AST1_EVO5_ZY_Hela_SCP_EvoCHIP_1Cell_40SPD_4Th6ms_12.raw)
INFO:    [25/07/2024 22:40:39] -> Run 1/1: Organizing Data from Run
INFO:    [25/07/2024 22:40:39] -> Run 1/1: Creating Calibration Search Space...
INFO:    [25/07/2024 22:40:41] -> Run 1/1: Creating Search Space...
INFO:    [25/07/2024 22:40:41] -> Size of search space [MB]: 0
INFO:    [25/07/2024 22:40:41] -> Number of IMPGs in search space: 0
INFO:    [25/07/2024 22:40:41] -> Run 1/1: MS2 Index Generation
INFO:    [25/07/2024 22:40:43] -> MS2 Index Generation Time: 1.55s
INFO:    [25/07/2024 22:40:43] -> Run 1/1: Method-Specific Pre-Processing...
INFO:    [25/07/2024 22:40:43] -> Initializing...
INFO:    [25/07/2024 22:41:30] -> Finalizing HTRMS File...
INFO:    [25/07/2024 22:44:06] -> Processed in 3.4m
INFO:    [25/07/2024 22:44:09] -> Done
INFO:    [25/07/2024 22:44:09] -> Run 1/1: Process Raw File...
INFO:    [25/07/2024 22:44:20] -> Run 1/1: Preparing Partitions...
INFO:    [25/07/2024 22:44:20] -> Part 1/1 - Run 1/1: Preparing Calibration Searches...
INFO:    [25/07/2024 22:44:21] -> Part 1/1 - Run 1/1: First Pass Calibration Search...
INFO:    [25/07/2024 22:44:29] -> Part 1/1 - Run 1/1: Calibration Search...
INFO:    [25/07/2024 22:44:41] -> The number of PSMs identified during calibration with FDR <= 0.01 is 2128 [11.8s]
INFO:    [25/07/2024 22:44:44] -> Part 1/1 - Run 1/1: Preparing Main Search...
INFO:    [25/07/2024 22:44:46] -> Part 1/1 - Run 1/1: Main Search...
INFO:    [25/07/2024 22:46:26] -> Extracting 188475 MS1 XICs
INFO:    [25/07/2024 22:47:05] -> Run 1/1: Cleaning Up Run..
INFO:    [25/07/2024 22:47:08] -> Remove Aborted Runs (if any) from the Experiment...
INFO:    [25/07/2024 22:47:08] -> Score Post-Processing
INFO:    [25/07/2024 22:47:25] -> Score Post-Processing: 16.89s
INFO:    [25/07/2024 22:47:25] -> PSM FDR...
INFO:    [25/07/2024 22:47:27] -> PSM FDR: 2.13s
INFO:    [25/07/2024 22:47:27] -> Converting to non-redundant data structure...
INFO:    [25/07/2024 22:47:28] -> Performing Peptide FDR...
INFO:    [25/07/2024 22:47:28] -> Performing Protein Inference...
INFO:    [25/07/2024 22:47:29] -> Performing Protein FDR...
INFO:    [25/07/2024 22:47:29] -> Calculating Result Values at Run and Experiment Level...
INFO:    [25/07/2024 22:47:30] -> Pulsar identified 14604 PSMs, 13673 stripped sequences, 14604 peptide precursors, 2269 protein groups.
INFO:    [25/07/2024 22:47:30] -> Identifying Calibration Peptides...
INFO:    [25/07/2024 22:47:30] -> iRT Calibration...
INFO:    [25/07/2024 22:47:30] -> Performing directDIA+ search...
INFO:    [25/07/2024 22:47:36] -> Generating directDIA+ search space
INFO:    [25/07/2024 22:49:54] -> directDIA+ search: 20230809_AST1_EVO5_ZY_Hela_SCP_EvoCHIP_1Cell_40SPD_4Th6ms_12.raw
INFO:    [25/07/2024 22:51:30] -> Performing directDIA+ Post Processing...
INFO:    [25/07/2024 22:51:33] -> Writing experiment store..
INFO:    [25/07/2024 22:51:39] -> Assigning iRT Source...
INFO:    [25/07/2024 22:51:39] -> Calculating iRT...
INFO:    [25/07/2024 22:51:39] -> Cleaning Up Experiment...
INFO:    [25/07/2024 22:51:39] -> Summarizing Identifications
INFO:    [25/07/2024 22:51:45] -> Identifiying Significant Precursors...
INFO:    [25/07/2024 22:51:46] -> Predicting Ion Mobility
INFO:    [25/07/2024 22:51:48] -> Calculating Median iRT
INFO:    [25/07/2024 22:51:48] -> Building BGS Protein Grouping...
INFO:    [25/07/2024 22:51:49] -> Digesting Fasta...
INFO:    [25/07/2024 22:51:49] -> Annotating Proteins...
INFO:    [25/07/2024 22:51:49] -> Grouping Proteins...
INFO:    [25/07/2024 22:51:49] -> Calculating Run Summary Statistics...
INFO:    [25/07/2024 22:51:52] -> Building Consensus Fragment Spectra...
INFO:    [25/07/2024 22:51:54] -> Selecting best fragment ions
INFO:    [25/07/2024 22:52:15] -> Initialize Pipeline...
INFO:    [25/07/2024 22:52:15] -> Initialize Pipeline
INFO:    [25/07/2024 22:52:16] -> Initialize Pipeline...
INFO:    [25/07/2024 22:52:16] -> Creating Experiment Environment
INFO:    [25/07/2024 22:52:16] -> SuperRun 1/1: Initializing (20230809_AST1_EVO5_ZY_Hela_SCP_EvoCHIP_20Cells_40SPD_2Th3ms_01.raw)
INFO:    [25/07/2024 22:52:16] -> Run 1/1: Organizing Data from Run
INFO:    [25/07/2024 22:52:16] -> Run 1/1: Creating Calibration Search Space...
INFO:    [25/07/2024 22:52:19] -> Run 1/1: Creating Search Space...
INFO:    [25/07/2024 22:52:19] -> Size of search space [MB]: 0
INFO:    [25/07/2024 22:52:19] -> Number of IMPGs in search space: 0
INFO:    [25/07/2024 22:52:19] -> Run 1/1: MS2 Index Generation
INFO:    [25/07/2024 22:52:20] -> MS2 Index Generation Time: 1.13s
INFO:    [25/07/2024 22:52:20] -> Run 1/1: Method-Specific Pre-Processing...
INFO:    [25/07/2024 22:52:21] -> Initializing...
INFO:    [25/07/2024 22:53:10] -> Finalizing HTRMS File...
INFO:    [25/07/2024 22:53:58] -> Processed in 1.6m
INFO:    [25/07/2024 22:54:01] -> Done
INFO:    [25/07/2024 22:54:01] -> Run 1/1: Process Raw File...
INFO:    [25/07/2024 22:54:17] -> Run 1/1: Preparing Partitions...
INFO:    [25/07/2024 22:54:17] -> Part 1/1 - Run 1/1: Preparing Calibration Searches...
INFO:    [25/07/2024 22:54:18] -> Part 1/1 - Run 1/1: First Pass Calibration Search...
INFO:    [25/07/2024 22:54:33] -> Part 1/1 - Run 1/1: Calibration Search...
INFO:    [25/07/2024 22:54:48] -> The number of PSMs identified during calibration with FDR <= 0.01 is 7770 [15s]
INFO:    [25/07/2024 22:54:54] -> Part 1/1 - Run 1/1: Preparing Main Search...
INFO:    [25/07/2024 22:54:55] -> Part 1/1 - Run 1/1: Main Search...
INFO:    [25/07/2024 22:57:35] -> Extracting 418716 MS1 XICs
INFO:    [25/07/2024 22:58:53] -> Run 1/1: Cleaning Up Run..
INFO:    [25/07/2024 22:59:02] -> Remove Aborted Runs (if any) from the Experiment...
INFO:    [25/07/2024 22:59:02] -> Score Post-Processing
INFO:    [25/07/2024 22:59:34] -> Score Post-Processing: 31.61s
INFO:    [25/07/2024 22:59:34] -> PSM FDR...
INFO:    [25/07/2024 22:59:40] -> PSM FDR: 6.11s
INFO:    [25/07/2024 22:59:40] -> Converting to non-redundant data structure...
INFO:    [25/07/2024 22:59:44] -> Performing Peptide FDR...
INFO:    [25/07/2024 22:59:44] -> Performing Protein Inference...
INFO:    [25/07/2024 22:59:46] -> Performing Protein FDR...
INFO:    [25/07/2024 22:59:46] -> Calculating Result Values at Run and Experiment Level...
INFO:    [25/07/2024 22:59:48] -> Pulsar identified 60104 PSMs, 49255 stripped sequences, 60104 peptide precursors, 5432 protein groups.
INFO:    [25/07/2024 22:59:48] -> Identifying Calibration Peptides...
INFO:    [25/07/2024 22:59:49] -> iRT Calibration...
INFO:    [25/07/2024 22:59:49] -> Performing directDIA+ search...
INFO:    [25/07/2024 22:59:59] -> Generating directDIA+ search space
INFO:    [25/07/2024 23:02:37] -> directDIA+ search: 20230809_AST1_EVO5_ZY_Hela_SCP_EvoCHIP_20Cells_40SPD_2Th3ms_01.raw
INFO:    [25/07/2024 23:05:21] -> Performing directDIA+ Post Processing...
INFO:    [25/07/2024 23:05:27] -> Writing experiment store..
INFO:    [25/07/2024 23:05:33] -> Assigning iRT Source...
INFO:    [25/07/2024 23:05:33] -> Calculating iRT...
INFO:    [25/07/2024 23:05:34] -> Cleaning Up Experiment...
INFO:    [25/07/2024 23:05:34] -> Summarizing Identifications
INFO:    [25/07/2024 23:05:54] -> Identifiying Significant Precursors...
INFO:    [25/07/2024 23:05:58] -> Predicting Ion Mobility
INFO:    [25/07/2024 23:06:07] -> Calculating Median iRT
INFO:    [25/07/2024 23:06:08] -> Building BGS Protein Grouping...
INFO:    [25/07/2024 23:06:08] -> Digesting Fasta...
INFO:    [25/07/2024 23:06:08] -> Annotating Proteins...
INFO:    [25/07/2024 23:06:09] -> Grouping Proteins...
INFO:    [25/07/2024 23:06:10] -> Calculating Run Summary Statistics...
INFO:    [25/07/2024 23:06:19] -> Building Consensus Fragment Spectra...
INFO:    [25/07/2024 23:06:29] -> Selecting best fragment ions
INFO:    [25/07/2024 23:07:52] -> Initialize Pipeline...
INFO:    [25/07/2024 23:07:52] -> Initialize Pipeline
INFO:    [25/07/2024 23:07:54] -> Initialize Pipeline...
INFO:    [25/07/2024 23:07:54] -> Creating Experiment Environment
INFO:    [25/07/2024 23:07:54] -> SuperRun 1/1: Initializing (20230809_AST1_EVO5_ZY_Hela_SCP_EvoCHIP_20Cells_40SPD_2Th3ms_02.raw)
INFO:    [25/07/2024 23:07:54] -> Run 1/1: Organizing Data from Run
INFO:    [25/07/2024 23:07:54] -> Run 1/1: Creating Calibration Search Space...
INFO:    [25/07/2024 23:07:57] -> Run 1/1: Creating Search Space...
INFO:    [25/07/2024 23:07:57] -> Size of search space [MB]: 0
INFO:    [25/07/2024 23:07:57] -> Number of IMPGs in search space: 0
INFO:    [25/07/2024 23:07:57] -> Run 1/1: MS2 Index Generation
INFO:    [25/07/2024 23:07:58] -> MS2 Index Generation Time: 1.34s
INFO:    [25/07/2024 23:07:58] -> Run 1/1: Method-Specific Pre-Processing...
INFO:    [25/07/2024 23:08:00] -> Initializing...
INFO:    [25/07/2024 23:09:02] -> Finalizing HTRMS File...
INFO:    [25/07/2024 23:09:45] -> Processed in 1.7m
INFO:    [25/07/2024 23:09:48] -> Done
INFO:    [25/07/2024 23:09:49] -> Run 1/1: Process Raw File...
INFO:    [25/07/2024 23:10:08] -> Run 1/1: Preparing Partitions...
INFO:    [25/07/2024 23:10:08] -> Part 1/1 - Run 1/1: Preparing Calibration Searches...
INFO:    [25/07/2024 23:10:09] -> Part 1/1 - Run 1/1: First Pass Calibration Search...
INFO:    [25/07/2024 23:10:27] -> Part 1/1 - Run 1/1: Calibration Search...
INFO:    [25/07/2024 23:10:45] -> The number of PSMs identified during calibration with FDR <= 0.01 is 15567 [17.9s]
INFO:    [25/07/2024 23:10:50] -> Part 1/1 - Run 1/1: Preparing Main Search...
INFO:    [25/07/2024 23:10:52] -> Part 1/1 - Run 1/1: Main Search...
INFO:    [25/07/2024 23:14:10] -> Extracting 444434 MS1 XICs
INFO:    [25/07/2024 23:15:27] -> Run 1/1: Cleaning Up Run..
INFO:    [25/07/2024 23:15:37] -> Remove Aborted Runs (if any) from the Experiment...
INFO:    [25/07/2024 23:15:37] -> Score Post-Processing
INFO:    [25/07/2024 23:16:06] -> Score Post-Processing: 29.13s
INFO:    [25/07/2024 23:16:06] -> PSM FDR...
INFO:    [25/07/2024 23:16:17] -> PSM FDR: 11.29s
INFO:    [25/07/2024 23:16:17] -> Converting to non-redundant data structure...
INFO:    [25/07/2024 23:16:20] -> Performing Peptide FDR...
INFO:    [25/07/2024 23:16:21] -> Performing Protein Inference...
INFO:    [25/07/2024 23:16:22] -> Performing Protein FDR...
INFO:    [25/07/2024 23:16:23] -> Calculating Result Values at Run and Experiment Level...
INFO:    [25/07/2024 23:16:24] -> Pulsar identified 40105 PSMs, 33441 stripped sequences, 40105 peptide precursors, 4176 protein groups.
INFO:    [25/07/2024 23:16:24] -> Identifying Calibration Peptides...
INFO:    [25/07/2024 23:16:24] -> iRT Calibration...
INFO:    [25/07/2024 23:16:25] -> Performing directDIA+ search...
INFO:    [25/07/2024 23:16:35] -> Generating directDIA+ search space
INFO:    [25/07/2024 23:19:34] -> directDIA+ search: 20230809_AST1_EVO5_ZY_Hela_SCP_EvoCHIP_20Cells_40SPD_2Th3ms_02.raw
INFO:    [25/07/2024 23:22:08] -> Performing directDIA+ Post Processing...
INFO:    [25/07/2024 23:22:14] -> Writing experiment store..
INFO:    [25/07/2024 23:22:21] -> Assigning iRT Source...
INFO:    [25/07/2024 23:22:21] -> Calculating iRT...
INFO:    [25/07/2024 23:22:21] -> Cleaning Up Experiment...
INFO:    [25/07/2024 23:22:21] -> Summarizing Identifications
INFO:    [25/07/2024 23:22:35] -> Identifiying Significant Precursors...
INFO:    [25/07/2024 23:22:39] -> Predicting Ion Mobility
INFO:    [25/07/2024 23:22:46] -> Calculating Median iRT
INFO:    [25/07/2024 23:22:46] -> Building BGS Protein Grouping...
INFO:    [25/07/2024 23:22:47] -> Digesting Fasta...
INFO:    [25/07/2024 23:22:47] -> Annotating Proteins...
INFO:    [25/07/2024 23:22:48] -> Grouping Proteins...
INFO:    [25/07/2024 23:22:49] -> Calculating Run Summary Statistics...
INFO:    [25/07/2024 23:22:58] -> Building Consensus Fragment Spectra...
INFO:    [25/07/2024 23:23:07] -> Selecting best fragment ions
INFO:    [25/07/2024 23:24:16] -> Initialize Pipeline...
INFO:    [25/07/2024 23:24:16] -> Initialize Pipeline
INFO:    [25/07/2024 23:24:17] -> Initialize Pipeline...
INFO:    [25/07/2024 23:24:17] -> Creating Experiment Environment
INFO:    [25/07/2024 23:24:17] -> SuperRun 1/1: Initializing (20230809_AST1_EVO5_ZY_Hela_SCP_EvoCHIP_20Cells_40SPD_2Th3ms_03.raw)
INFO:    [25/07/2024 23:24:17] -> Run 1/1: Organizing Data from Run
INFO:    [25/07/2024 23:24:17] -> Run 1/1: Creating Calibration Search Space...
INFO:    [25/07/2024 23:24:19] -> Run 1/1: Creating Search Space...
INFO:    [25/07/2024 23:24:19] -> Size of search space [MB]: 0
INFO:    [25/07/2024 23:24:19] -> Number of IMPGs in search space: 0
INFO:    [25/07/2024 23:24:19] -> Run 1/1: MS2 Index Generation
INFO:    [25/07/2024 23:24:20] -> MS2 Index Generation Time: 1.09s
INFO:    [25/07/2024 23:24:20] -> Run 1/1: Method-Specific Pre-Processing...
INFO:    [25/07/2024 23:24:21] -> Initializing...
INFO:    [25/07/2024 23:25:04] -> Finalizing HTRMS File...
INFO:    [25/07/2024 23:25:46] -> Processed in 1.4m
INFO:    [25/07/2024 23:25:49] -> Done
INFO:    [25/07/2024 23:25:49] -> Run 1/1: Process Raw File...
INFO:    [25/07/2024 23:26:08] -> Run 1/1: Preparing Partitions...
INFO:    [25/07/2024 23:26:08] -> Part 1/1 - Run 1/1: Preparing Calibration Searches...
INFO:    [25/07/2024 23:26:09] -> Part 1/1 - Run 1/1: First Pass Calibration Search...
INFO:    [25/07/2024 23:26:24] -> Part 1/1 - Run 1/1: Calibration Search...
INFO:    [25/07/2024 23:26:35] -> The number of PSMs identified during calibration with FDR <= 0.01 is 8087 [10.8s]
INFO:    [25/07/2024 23:26:41] -> Part 1/1 - Run 1/1: Preparing Main Search...
INFO:    [25/07/2024 23:26:42] -> Part 1/1 - Run 1/1: Main Search...
INFO:    [25/07/2024 23:28:49] -> Extracting 384154 MS1 XICs
INFO:    [25/07/2024 23:29:59] -> Run 1/1: Cleaning Up Run..
INFO:    [25/07/2024 23:30:06] -> Remove Aborted Runs (if any) from the Experiment...
INFO:    [25/07/2024 23:30:06] -> Score Post-Processing
INFO:    [25/07/2024 23:30:33] -> Score Post-Processing: 27.02s
INFO:    [25/07/2024 23:30:33] -> PSM FDR...
INFO:    [25/07/2024 23:30:38] -> PSM FDR: 5.35s
INFO:    [25/07/2024 23:30:38] -> Converting to non-redundant data structure...
INFO:    [25/07/2024 23:30:41] -> Performing Peptide FDR...
INFO:    [25/07/2024 23:30:42] -> Performing Protein Inference...
INFO:    [25/07/2024 23:30:43] -> Performing Protein FDR...
INFO:    [25/07/2024 23:30:43] -> Calculating Result Values at Run and Experiment Level...
INFO:    [25/07/2024 23:30:45] -> Pulsar identified 49311 PSMs, 41480 stripped sequences, 49311 peptide precursors, 4858 protein groups.
INFO:    [25/07/2024 23:30:45] -> Identifying Calibration Peptides...
INFO:    [25/07/2024 23:30:45] -> iRT Calibration...
INFO:    [25/07/2024 23:30:45] -> Performing directDIA+ search...
INFO:    [25/07/2024 23:30:55] -> Generating directDIA+ search space
INFO:    [25/07/2024 23:33:25] -> directDIA+ search: 20230809_AST1_EVO5_ZY_Hela_SCP_EvoCHIP_20Cells_40SPD_2Th3ms_03.raw
INFO:    [25/07/2024 23:35:55] -> Performing directDIA+ Post Processing...
INFO:    [25/07/2024 23:35:59] -> Writing experiment store..
INFO:    [25/07/2024 23:36:06] -> Assigning iRT Source...
INFO:    [25/07/2024 23:36:06] -> Calculating iRT...
INFO:    [25/07/2024 23:36:06] -> Cleaning Up Experiment...
INFO:    [25/07/2024 23:36:06] -> Summarizing Identifications
INFO:    [25/07/2024 23:36:20] -> Identifiying Significant Precursors...
INFO:    [25/07/2024 23:36:24] -> Predicting Ion Mobility
INFO:    [25/07/2024 23:36:32] -> Calculating Median iRT
INFO:    [25/07/2024 23:36:32] -> Building BGS Protein Grouping...
INFO:    [25/07/2024 23:36:32] -> Digesting Fasta...
INFO:    [25/07/2024 23:36:33] -> Annotating Proteins...
INFO:    [25/07/2024 23:36:33] -> Grouping Proteins...
INFO:    [25/07/2024 23:36:34] -> Calculating Run Summary Statistics...
INFO:    [25/07/2024 23:36:42] -> Building Consensus Fragment Spectra...
INFO:    [25/07/2024 23:36:51] -> Selecting best fragment ions
INFO:    [25/07/2024 23:37:54] -> Initialize Pipeline...
INFO:    [25/07/2024 23:37:54] -> Initialize Pipeline
INFO:    [25/07/2024 23:37:55] -> Initialize Pipeline...
INFO:    [25/07/2024 23:37:55] -> Creating Experiment Environment
INFO:    [25/07/2024 23:37:55] -> SuperRun 1/1: Initializing (20230809_AST1_EVO5_ZY_Hela_SCP_EvoCHIP_20Cells_40SPD_2Th3ms_04.raw)
INFO:    [25/07/2024 23:37:55] -> Run 1/1: Organizing Data from Run
INFO:    [25/07/2024 23:37:55] -> Run 1/1: Creating Calibration Search Space...
INFO:    [25/07/2024 23:37:58] -> Run 1/1: Creating Search Space...
INFO:    [25/07/2024 23:37:58] -> Size of search space [MB]: 0
INFO:    [25/07/2024 23:37:58] -> Number of IMPGs in search space: 0
INFO:    [25/07/2024 23:37:58] -> Run 1/1: MS2 Index Generation
INFO:    [25/07/2024 23:38:00] -> MS2 Index Generation Time: 1.25s
INFO:    [25/07/2024 23:38:00] -> Run 1/1: Method-Specific Pre-Processing...
INFO:    [25/07/2024 23:38:01] -> Initializing...
INFO:    [25/07/2024 23:38:41] -> Finalizing HTRMS File...
INFO:    [25/07/2024 23:39:28] -> Processed in 1.4m
INFO:    [25/07/2024 23:39:30] -> Done
INFO:    [25/07/2024 23:39:30] -> Run 1/1: Process Raw File...
INFO:    [25/07/2024 23:39:48] -> Run 1/1: Preparing Partitions...
INFO:    [25/07/2024 23:39:48] -> Part 1/1 - Run 1/1: Preparing Calibration Searches...
INFO:    [25/07/2024 23:39:49] -> Part 1/1 - Run 1/1: First Pass Calibration Search...
INFO:    [25/07/2024 23:40:07] -> Part 1/1 - Run 1/1: Calibration Search...
INFO:    [25/07/2024 23:40:17] -> The number of PSMs identified during calibration with FDR <= 0.01 is 8385 [10s]
INFO:    [25/07/2024 23:40:22] -> Part 1/1 - Run 1/1: Preparing Main Search...
INFO:    [25/07/2024 23:40:23] -> Part 1/1 - Run 1/1: Main Search...
INFO:    [25/07/2024 23:42:40] -> Extracting 382036 MS1 XICs
INFO:    [25/07/2024 23:43:55] -> Run 1/1: Cleaning Up Run..
INFO:    [25/07/2024 23:44:06] -> Remove Aborted Runs (if any) from the Experiment...
INFO:    [25/07/2024 23:44:06] -> Score Post-Processing
INFO:    [25/07/2024 23:44:34] -> Score Post-Processing: 28.32s
INFO:    [25/07/2024 23:44:34] -> PSM FDR...
INFO:    [25/07/2024 23:44:41] -> PSM FDR: 6.07s
INFO:    [25/07/2024 23:44:41] -> Converting to non-redundant data structure...
INFO:    [25/07/2024 23:44:43] -> Performing Peptide FDR...
INFO:    [25/07/2024 23:44:44] -> Performing Protein Inference...
INFO:    [25/07/2024 23:44:46] -> Performing Protein FDR...
INFO:    [25/07/2024 23:44:46] -> Calculating Result Values at Run and Experiment Level...
INFO:    [25/07/2024 23:44:48] -> Pulsar identified 46765 PSMs, 39386 stripped sequences, 46765 peptide precursors, 4666 protein groups.
INFO:    [25/07/2024 23:44:48] -> Identifying Calibration Peptides...
INFO:    [25/07/2024 23:44:48] -> iRT Calibration...
INFO:    [25/07/2024 23:44:49] -> Performing directDIA+ search...
INFO:    [25/07/2024 23:44:58] -> Generating directDIA+ search space
INFO:    [25/07/2024 23:47:37] -> directDIA+ search: 20230809_AST1_EVO5_ZY_Hela_SCP_EvoCHIP_20Cells_40SPD_2Th3ms_04.raw
INFO:    [25/07/2024 23:50:14] -> Performing directDIA+ Post Processing...
INFO:    [25/07/2024 23:50:18] -> Writing experiment store..
INFO:    [25/07/2024 23:50:24] -> Assigning iRT Source...
INFO:    [25/07/2024 23:50:24] -> Calculating iRT...
INFO:    [25/07/2024 23:50:24] -> Cleaning Up Experiment...
INFO:    [25/07/2024 23:50:24] -> Summarizing Identifications
INFO:    [25/07/2024 23:50:42] -> Identifiying Significant Precursors...
INFO:    [25/07/2024 23:50:45] -> Predicting Ion Mobility
INFO:    [25/07/2024 23:50:52] -> Calculating Median iRT
INFO:    [25/07/2024 23:50:52] -> Building BGS Protein Grouping...
INFO:    [25/07/2024 23:50:52] -> Digesting Fasta...
INFO:    [25/07/2024 23:50:52] -> Annotating Proteins...
INFO:    [25/07/2024 23:50:53] -> Grouping Proteins...
INFO:    [25/07/2024 23:50:53] -> Calculating Run Summary Statistics...
INFO:    [25/07/2024 23:51:01] -> Building Consensus Fragment Spectra...
INFO:    [25/07/2024 23:51:09] -> Selecting best fragment ions
INFO:    [25/07/2024 23:52:11] -> Initializing Experiment...
INFO:    [25/07/2024 23:52:11] -> Loading Spectral Libraries...
INFO:    [25/07/2024 23:58:12] -> Initialize Scoring...
INFO:    [25/07/2024 23:58:12] -> Generating Scan Map...
INFO:    [25/07/2024 23:58:12] -> Initializing Workpackages...
INFO:    [25/07/2024 23:58:12] -> Performing Basic Calibration...
INFO:    [25/07/2024 23:58:12] -> Identifying Calibration Peptides...
INFO:    [25/07/2024 23:58:12] -> Correcting Gradient Fine Structure...
INFO:    [25/07/2024 23:58:14] -> Initializing Pipeline...
INFO:    [25/07/2024 23:58:14] -> Preprocessing Run #1 of 16...
INFO:    [25/07/2024 23:58:14] -> Initialize Scoring...
INFO:    [25/07/2024 23:58:14] -> Extracting Ion Currents...
INFO:    [25/07/2024 23:58:30] -> Machine Learning...
INFO:    [25/07/2024 23:58:32] -> Pipeline executed in 18.15s - Current Experiment had 0 Warnings and 0 Errors.
INFO:    [25/07/2024 23:58:35] -> Initializing Pipeline...
INFO:    [25/07/2024 23:58:35] -> Preprocessing Run #1 of 16...
INFO:    [25/07/2024 23:58:35] -> Initialize Scoring...
INFO:    [25/07/2024 23:58:35] -> Extracting Ion Currents...
INFO:    [25/07/2024 23:58:48] -> Machine Learning...
INFO:    [25/07/2024 23:58:52] -> Pipeline executed in 16.32s - Current Experiment had 0 Warnings and 0 Errors.
INFO:    [25/07/2024 23:59:01] -> Initialize Scoring...
INFO:    [25/07/2024 23:59:01] -> Preprocessing Run #2 of 16...
INFO:    [25/07/2024 23:59:01] -> Searching DIA with Pulsar...
INFO:    [25/07/2024 23:59:01] -> Initializing Experiment...
INFO:    [25/07/2024 23:59:01] -> Loading Spectral Libraries...
INFO:    [25/07/2024 23:59:01] -> Initialize Scoring...
INFO:    [25/07/2024 23:59:01] -> Generating Scan Map...
INFO:    [25/07/2024 23:59:01] -> Initializing Workpackages...
INFO:    [25/07/2024 23:59:01] -> Performing Basic Calibration...
INFO:    [25/07/2024 23:59:02] -> Identifying Calibration Peptides...
INFO:    [25/07/2024 23:59:02] -> Correcting Gradient Fine Structure...
INFO:    [25/07/2024 23:59:04] -> Initializing Pipeline...
INFO:    [25/07/2024 23:59:04] -> Preprocessing Run #2 of 16...
INFO:    [25/07/2024 23:59:04] -> Initialize Scoring...
INFO:    [25/07/2024 23:59:04] -> Extracting Ion Currents...
INFO:    [25/07/2024 23:59:19] -> Machine Learning...
INFO:    [25/07/2024 23:59:21] -> Pipeline executed in 17.21s - Current Experiment had 0 Warnings and 0 Errors.
INFO:    [25/07/2024 23:59:25] -> Initializing Pipeline...
INFO:    [25/07/2024 23:59:25] -> Preprocessing Run #2 of 16...
INFO:    [25/07/2024 23:59:25] -> Initialize Scoring...
INFO:    [25/07/2024 23:59:25] -> Extracting Ion Currents...
INFO:    [25/07/2024 23:59:36] -> Machine Learning...
INFO:    [25/07/2024 23:59:39] -> Pipeline executed in 14.61s - Current Experiment had 0 Warnings and 0 Errors.
INFO:    [25/07/2024 23:59:45] -> Initialize Scoring...
INFO:    [25/07/2024 23:59:45] -> Preprocessing Run #3 of 16...
INFO:    [25/07/2024 23:59:45] -> Searching DIA with Pulsar...
INFO:    [25/07/2024 23:59:45] -> Initializing Experiment...
INFO:    [25/07/2024 23:59:45] -> Loading Spectral Libraries...
INFO:    [25/07/2024 23:59:45] -> Initialize Scoring...
INFO:    [25/07/2024 23:59:45] -> Generating Scan Map...
INFO:    [25/07/2024 23:59:45] -> Initializing Workpackages...
INFO:    [25/07/2024 23:59:45] -> Performing Basic Calibration...
INFO:    [25/07/2024 23:59:45] -> Identifying Calibration Peptides...
INFO:    [25/07/2024 23:59:45] -> Correcting Gradient Fine Structure...
INFO:    [25/07/2024 23:59:47] -> Initializing Pipeline...
INFO:    [25/07/2024 23:59:47] -> Preprocessing Run #3 of 16...
INFO:    [25/07/2024 23:59:47] -> Initialize Scoring...
INFO:    [25/07/2024 23:59:47] -> Extracting Ion Currents...
INFO:    [26/07/2024 00:00:00] -> Machine Learning...
INFO:    [26/07/2024 00:00:01] -> Pipeline executed in 14.63s - Current Experiment had 0 Warnings and 0 Errors.
INFO:    [26/07/2024 00:00:06] -> Initializing Pipeline...
INFO:    [26/07/2024 00:00:06] -> Preprocessing Run #3 of 16...
INFO:    [26/07/2024 00:00:06] -> Initialize Scoring...
INFO:    [26/07/2024 00:00:06] -> Extracting Ion Currents...
INFO:    [26/07/2024 00:00:17] -> Machine Learning...
INFO:    [26/07/2024 00:00:25] -> Pipeline executed in 18.91s - Current Experiment had 0 Warnings and 0 Errors.
INFO:    [26/07/2024 00:00:29] -> Initialize Scoring...
INFO:    [26/07/2024 00:00:29] -> Preprocessing Run #4 of 16...
INFO:    [26/07/2024 00:00:29] -> Searching DIA with Pulsar...
INFO:    [26/07/2024 00:00:29] -> Initializing Experiment...
INFO:    [26/07/2024 00:00:29] -> Loading Spectral Libraries...
INFO:    [26/07/2024 00:00:29] -> Initialize Scoring...
INFO:    [26/07/2024 00:00:29] -> Generating Scan Map...
INFO:    [26/07/2024 00:00:29] -> Initializing Workpackages...
INFO:    [26/07/2024 00:00:29] -> Performing Basic Calibration...
INFO:    [26/07/2024 00:00:29] -> Identifying Calibration Peptides...
INFO:    [26/07/2024 00:00:29] -> Correcting Gradient Fine Structure...
INFO:    [26/07/2024 00:00:31] -> Initializing Pipeline...
INFO:    [26/07/2024 00:00:31] -> Preprocessing Run #4 of 16...
INFO:    [26/07/2024 00:00:31] -> Initialize Scoring...
INFO:    [26/07/2024 00:00:31] -> Extracting Ion Currents...
INFO:    [26/07/2024 00:00:45] -> Machine Learning...
INFO:    [26/07/2024 00:00:47] -> Pipeline executed in 15.8s - Current Experiment had 0 Warnings and 0 Errors.
INFO:    [26/07/2024 00:00:51] -> Initializing Pipeline...
INFO:    [26/07/2024 00:00:51] -> Preprocessing Run #4 of 16...
INFO:    [26/07/2024 00:00:51] -> Initialize Scoring...
INFO:    [26/07/2024 00:00:51] -> Extracting Ion Currents...
INFO:    [26/07/2024 00:01:05] -> Machine Learning...
INFO:    [26/07/2024 00:01:08] -> Pipeline executed in 17.46s - Current Experiment had 0 Warnings and 0 Errors.
INFO:    [26/07/2024 00:01:12] -> Initialize Scoring...
INFO:    [26/07/2024 00:01:12] -> Preprocessing Run #5 of 16...
INFO:    [26/07/2024 00:01:12] -> Searching DIA with Pulsar...
INFO:    [26/07/2024 00:01:12] -> Initializing Experiment...
INFO:    [26/07/2024 00:01:12] -> Loading Spectral Libraries...
INFO:    [26/07/2024 00:01:12] -> Initialize Scoring...
INFO:    [26/07/2024 00:01:12] -> Generating Scan Map...
INFO:    [26/07/2024 00:01:12] -> Initializing Workpackages...
INFO:    [26/07/2024 00:01:12] -> Performing Basic Calibration...
INFO:    [26/07/2024 00:01:12] -> Identifying Calibration Peptides...
INFO:    [26/07/2024 00:01:12] -> Correcting Gradient Fine Structure...
INFO:    [26/07/2024 00:01:14] -> Initializing Pipeline...
INFO:    [26/07/2024 00:01:14] -> Preprocessing Run #5 of 16...
INFO:    [26/07/2024 00:01:14] -> Initialize Scoring...
INFO:    [26/07/2024 00:01:14] -> Extracting Ion Currents...
INFO:    [26/07/2024 00:01:27] -> Machine Learning...
INFO:    [26/07/2024 00:01:29] -> Pipeline executed in 14.84s - Current Experiment had 0 Warnings and 0 Errors.
INFO:    [26/07/2024 00:01:32] -> Initializing Pipeline...
INFO:    [26/07/2024 00:01:32] -> Preprocessing Run #5 of 16...
INFO:    [26/07/2024 00:01:32] -> Initialize Scoring...
INFO:    [26/07/2024 00:01:32] -> Extracting Ion Currents...
INFO:    [26/07/2024 00:01:46] -> Machine Learning...
INFO:    [26/07/2024 00:01:49] -> Pipeline executed in 17.67s - Current Experiment had 0 Warnings and 0 Errors.
INFO:    [26/07/2024 00:01:54] -> Initialize Scoring...
INFO:    [26/07/2024 00:01:54] -> Preprocessing Run #6 of 16...
INFO:    [26/07/2024 00:01:54] -> Searching DIA with Pulsar...
INFO:    [26/07/2024 00:01:54] -> Initializing Experiment...
INFO:    [26/07/2024 00:01:54] -> Loading Spectral Libraries...
INFO:    [26/07/2024 00:01:54] -> Initialize Scoring...
INFO:    [26/07/2024 00:01:54] -> Generating Scan Map...
INFO:    [26/07/2024 00:01:54] -> Initializing Workpackages...
INFO:    [26/07/2024 00:01:54] -> Performing Basic Calibration...
INFO:    [26/07/2024 00:01:54] -> Identifying Calibration Peptides...
INFO:    [26/07/2024 00:01:54] -> Correcting Gradient Fine Structure...
INFO:    [26/07/2024 00:01:55] -> Initializing Pipeline...
INFO:    [26/07/2024 00:01:55] -> Preprocessing Run #6 of 16...
INFO:    [26/07/2024 00:01:55] -> Initialize Scoring...
INFO:    [26/07/2024 00:01:55] -> Extracting Ion Currents...
INFO:    [26/07/2024 00:02:09] -> Machine Learning...
INFO:    [26/07/2024 00:02:11] -> Pipeline executed in 15.12s - Current Experiment had 0 Warnings and 0 Errors.
INFO:    [26/07/2024 00:02:14] -> Initializing Pipeline...
INFO:    [26/07/2024 00:02:14] -> Preprocessing Run #6 of 16...
INFO:    [26/07/2024 00:02:14] -> Initialize Scoring...
INFO:    [26/07/2024 00:02:14] -> Extracting Ion Currents...
INFO:    [26/07/2024 00:02:26] -> Machine Learning...
INFO:    [26/07/2024 00:02:31] -> Pipeline executed in 17.34s - Current Experiment had 0 Warnings and 0 Errors.
INFO:    [26/07/2024 00:02:36] -> Initialize Scoring...
INFO:    [26/07/2024 00:02:36] -> Preprocessing Run #7 of 16...
INFO:    [26/07/2024 00:02:36] -> Searching DIA with Pulsar...
INFO:    [26/07/2024 00:02:36] -> Initializing Experiment...
INFO:    [26/07/2024 00:02:36] -> Loading Spectral Libraries...
INFO:    [26/07/2024 00:02:36] -> Initialize Scoring...
INFO:    [26/07/2024 00:02:36] -> Generating Scan Map...
INFO:    [26/07/2024 00:02:36] -> Initializing Workpackages...
INFO:    [26/07/2024 00:02:36] -> Performing Basic Calibration...
INFO:    [26/07/2024 00:02:36] -> Identifying Calibration Peptides...
INFO:    [26/07/2024 00:02:36] -> Correcting Gradient Fine Structure...
INFO:    [26/07/2024 00:02:37] -> Initializing Pipeline...
INFO:    [26/07/2024 00:02:37] -> Preprocessing Run #7 of 16...
INFO:    [26/07/2024 00:02:37] -> Initialize Scoring...
INFO:    [26/07/2024 00:02:37] -> Extracting Ion Currents...
INFO:    [26/07/2024 00:02:50] -> Machine Learning...
INFO:    [26/07/2024 00:02:51] -> Pipeline executed in 13.71s - Current Experiment had 0 Warnings and 0 Errors.
INFO:    [26/07/2024 00:02:54] -> Initializing Pipeline...
INFO:    [26/07/2024 00:02:54] -> Preprocessing Run #7 of 16...
INFO:    [26/07/2024 00:02:54] -> Initialize Scoring...
INFO:    [26/07/2024 00:02:54] -> Extracting Ion Currents...
INFO:    [26/07/2024 00:03:08] -> Machine Learning...
INFO:    [26/07/2024 00:03:11] -> Pipeline executed in 16.56s - Current Experiment had 0 Warnings and 0 Errors.
INFO:    [26/07/2024 00:03:15] -> Initialize Scoring...
INFO:    [26/07/2024 00:03:15] -> Preprocessing Run #8 of 16...
INFO:    [26/07/2024 00:03:15] -> Searching DIA with Pulsar...
INFO:    [26/07/2024 00:03:15] -> Initializing Experiment...
INFO:    [26/07/2024 00:03:15] -> Loading Spectral Libraries...
INFO:    [26/07/2024 00:03:15] -> Initialize Scoring...
INFO:    [26/07/2024 00:03:15] -> Generating Scan Map...
INFO:    [26/07/2024 00:03:15] -> Initializing Workpackages...
INFO:    [26/07/2024 00:03:15] -> Performing Basic Calibration...
INFO:    [26/07/2024 00:03:15] -> Identifying Calibration Peptides...
INFO:    [26/07/2024 00:03:15] -> Correcting Gradient Fine Structure...
INFO:    [26/07/2024 00:03:17] -> Initializing Pipeline...
INFO:    [26/07/2024 00:03:17] -> Preprocessing Run #8 of 16...
INFO:    [26/07/2024 00:03:17] -> Initialize Scoring...
INFO:    [26/07/2024 00:03:17] -> Extracting Ion Currents...
INFO:    [26/07/2024 00:03:37] -> Machine Learning...
INFO:    [26/07/2024 00:03:39] -> Pipeline executed in 21.77s - Current Experiment had 0 Warnings and 0 Errors.
INFO:    [26/07/2024 00:03:42] -> Initializing Pipeline...
INFO:    [26/07/2024 00:03:42] -> Preprocessing Run #8 of 16...
INFO:    [26/07/2024 00:03:42] -> Initialize Scoring...
INFO:    [26/07/2024 00:03:42] -> Extracting Ion Currents...
INFO:    [26/07/2024 00:03:52] -> Machine Learning...
INFO:    [26/07/2024 00:03:55] -> Pipeline executed in 13.71s - Current Experiment had 0 Warnings and 0 Errors.
INFO:    [26/07/2024 00:04:00] -> Initialize Scoring...
INFO:    [26/07/2024 00:04:00] -> Preprocessing Run #9 of 16...
INFO:    [26/07/2024 00:04:00] -> Searching DIA with Pulsar...
INFO:    [26/07/2024 00:04:00] -> Initializing Experiment...
INFO:    [26/07/2024 00:04:00] -> Loading Spectral Libraries...
INFO:    [26/07/2024 00:04:00] -> Initialize Scoring...
INFO:    [26/07/2024 00:04:00] -> Generating Scan Map...
INFO:    [26/07/2024 00:04:00] -> Initializing Workpackages...
INFO:    [26/07/2024 00:04:00] -> Performing Basic Calibration...
INFO:    [26/07/2024 00:04:00] -> Identifying Calibration Peptides...
INFO:    [26/07/2024 00:04:00] -> Correcting Gradient Fine Structure...
INFO:    [26/07/2024 00:04:04] -> Initializing Pipeline...
INFO:    [26/07/2024 00:04:04] -> Preprocessing Run #9 of 16...
INFO:    [26/07/2024 00:04:04] -> Initialize Scoring...
INFO:    [26/07/2024 00:04:04] -> Extracting Ion Currents...
INFO:    [26/07/2024 00:04:16] -> Machine Learning...
INFO:    [26/07/2024 00:04:17] -> Pipeline executed in 13.17s - Current Experiment had 0 Warnings and 0 Errors.
INFO:    [26/07/2024 00:04:21] -> Initializing Pipeline...
INFO:    [26/07/2024 00:04:21] -> Preprocessing Run #9 of 16...
INFO:    [26/07/2024 00:04:21] -> Initialize Scoring...
INFO:    [26/07/2024 00:04:21] -> Extracting Ion Currents...
INFO:    [26/07/2024 00:04:34] -> Machine Learning...
INFO:    [26/07/2024 00:04:38] -> Pipeline executed in 16.9s - Current Experiment had 0 Warnings and 0 Errors.
INFO:    [26/07/2024 00:04:42] -> Initialize Scoring...
INFO:    [26/07/2024 00:04:42] -> Preprocessing Run #10 of 16...
INFO:    [26/07/2024 00:04:42] -> Searching DIA with Pulsar...
INFO:    [26/07/2024 00:04:42] -> Initializing Experiment...
INFO:    [26/07/2024 00:04:42] -> Loading Spectral Libraries...
INFO:    [26/07/2024 00:04:42] -> Initialize Scoring...
INFO:    [26/07/2024 00:04:42] -> Generating Scan Map...
INFO:    [26/07/2024 00:04:42] -> Initializing Workpackages...
INFO:    [26/07/2024 00:04:42] -> Performing Basic Calibration...
INFO:    [26/07/2024 00:04:42] -> Identifying Calibration Peptides...
INFO:    [26/07/2024 00:04:42] -> Correcting Gradient Fine Structure...
INFO:    [26/07/2024 00:04:43] -> Initializing Pipeline...
INFO:    [26/07/2024 00:04:43] -> Preprocessing Run #10 of 16...
INFO:    [26/07/2024 00:04:43] -> Initialize Scoring...
INFO:    [26/07/2024 00:04:43] -> Extracting Ion Currents...
INFO:    [26/07/2024 00:04:57] -> Machine Learning...
INFO:    [26/07/2024 00:05:01] -> Pipeline executed in 15.64s - Current Experiment had 0 Warnings and 0 Errors.
INFO:    [26/07/2024 00:05:04] -> Initializing Pipeline...
INFO:    [26/07/2024 00:05:04] -> Preprocessing Run #10 of 16...
INFO:    [26/07/2024 00:05:04] -> Initialize Scoring...
INFO:    [26/07/2024 00:05:04] -> Extracting Ion Currents...
INFO:    [26/07/2024 00:05:16] -> Machine Learning...
INFO:    [26/07/2024 00:05:19] -> Pipeline executed in 14.67s - Current Experiment had 0 Warnings and 0 Errors.
INFO:    [26/07/2024 00:05:23] -> Initialize Scoring...
INFO:    [26/07/2024 00:05:23] -> Preprocessing Run #11 of 16...
INFO:    [26/07/2024 00:05:23] -> Searching DIA with Pulsar...
INFO:    [26/07/2024 00:05:23] -> Initializing Experiment...
INFO:    [26/07/2024 00:05:23] -> Loading Spectral Libraries...
INFO:    [26/07/2024 00:05:23] -> Initialize Scoring...
INFO:    [26/07/2024 00:05:23] -> Generating Scan Map...
INFO:    [26/07/2024 00:05:23] -> Initializing Workpackages...
INFO:    [26/07/2024 00:05:23] -> Performing Basic Calibration...
INFO:    [26/07/2024 00:05:23] -> Identifying Calibration Peptides...
INFO:    [26/07/2024 00:05:23] -> Correcting Gradient Fine Structure...
INFO:    [26/07/2024 00:05:25] -> Initializing Pipeline...
INFO:    [26/07/2024 00:05:25] -> Preprocessing Run #11 of 16...
INFO:    [26/07/2024 00:05:25] -> Initialize Scoring...
INFO:    [26/07/2024 00:05:25] -> Extracting Ion Currents...
INFO:    [26/07/2024 00:05:38] -> Machine Learning...
INFO:    [26/07/2024 00:05:40] -> Pipeline executed in 14.97s - Current Experiment had 0 Warnings and 0 Errors.
INFO:    [26/07/2024 00:05:43] -> Initializing Pipeline...
INFO:    [26/07/2024 00:05:43] -> Preprocessing Run #11 of 16...
INFO:    [26/07/2024 00:05:43] -> Initialize Scoring...
INFO:    [26/07/2024 00:05:43] -> Extracting Ion Currents...
INFO:    [26/07/2024 00:05:53] -> Machine Learning...
INFO:    [26/07/2024 00:05:57] -> Pipeline executed in 13.57s - Current Experiment had 0 Warnings and 0 Errors.
INFO:    [26/07/2024 00:06:01] -> Initialize Scoring...
INFO:    [26/07/2024 00:06:01] -> Preprocessing Run #12 of 16...
INFO:    [26/07/2024 00:06:01] -> Searching DIA with Pulsar...
INFO:    [26/07/2024 00:06:01] -> Initializing Experiment...
INFO:    [26/07/2024 00:06:01] -> Loading Spectral Libraries...
INFO:    [26/07/2024 00:06:01] -> Initialize Scoring...
INFO:    [26/07/2024 00:06:01] -> Generating Scan Map...
INFO:    [26/07/2024 00:06:01] -> Initializing Workpackages...
INFO:    [26/07/2024 00:06:01] -> Performing Basic Calibration...
INFO:    [26/07/2024 00:06:01] -> Identifying Calibration Peptides...
INFO:    [26/07/2024 00:06:01] -> Correcting Gradient Fine Structure...
INFO:    [26/07/2024 00:06:03] -> Initializing Pipeline...
INFO:    [26/07/2024 00:06:03] -> Preprocessing Run #12 of 16...
INFO:    [26/07/2024 00:06:03] -> Initialize Scoring...
INFO:    [26/07/2024 00:06:03] -> Extracting Ion Currents...
INFO:    [26/07/2024 00:06:15] -> Machine Learning...
INFO:    [26/07/2024 00:06:17] -> Pipeline executed in 14.09s - Current Experiment had 0 Warnings and 0 Errors.
INFO:    [26/07/2024 00:06:21] -> Initializing Pipeline...
INFO:    [26/07/2024 00:06:21] -> Preprocessing Run #12 of 16...
INFO:    [26/07/2024 00:06:21] -> Initialize Scoring...
INFO:    [26/07/2024 00:06:21] -> Extracting Ion Currents...
INFO:    [26/07/2024 00:06:32] -> Machine Learning...
INFO:    [26/07/2024 00:06:35] -> Pipeline executed in 14.28s - Current Experiment had 0 Warnings and 0 Errors.
INFO:    [26/07/2024 00:06:39] -> Initialize Scoring...
INFO:    [26/07/2024 00:06:39] -> Preprocessing Run #13 of 16...
INFO:    [26/07/2024 00:06:39] -> Searching DIA with Pulsar...
INFO:    [26/07/2024 00:06:39] -> Initializing Experiment...
INFO:    [26/07/2024 00:06:39] -> Loading Spectral Libraries...
INFO:    [26/07/2024 00:06:39] -> Initialize Scoring...
INFO:    [26/07/2024 00:06:39] -> Generating Scan Map...
INFO:    [26/07/2024 00:06:39] -> Initializing Workpackages...
INFO:    [26/07/2024 00:06:39] -> Performing Basic Calibration...
INFO:    [26/07/2024 00:06:40] -> Identifying Calibration Peptides...
INFO:    [26/07/2024 00:06:40] -> Correcting Gradient Fine Structure...
INFO:    [26/07/2024 00:06:43] -> Initializing Pipeline...
INFO:    [26/07/2024 00:06:43] -> Preprocessing Run #13 of 16...
INFO:    [26/07/2024 00:06:43] -> Initialize Scoring...
INFO:    [26/07/2024 00:06:43] -> Extracting Ion Currents...
INFO:    [26/07/2024 00:06:59] -> Machine Learning...
INFO:    [26/07/2024 00:07:01] -> Pipeline executed in 17.19s - Current Experiment had 0 Warnings and 0 Errors.
INFO:    [26/07/2024 00:07:06] -> Initializing Pipeline...
INFO:    [26/07/2024 00:07:06] -> Preprocessing Run #13 of 16...
INFO:    [26/07/2024 00:07:06] -> Initialize Scoring...
INFO:    [26/07/2024 00:07:06] -> Extracting Ion Currents...
INFO:    [26/07/2024 00:07:32] -> Machine Learning...
INFO:    [26/07/2024 00:07:38] -> Pipeline executed in 32.09s - Current Experiment had 0 Warnings and 0 Errors.
INFO:    [26/07/2024 00:07:46] -> Initialize Scoring...
INFO:    [26/07/2024 00:07:46] -> Preprocessing Run #14 of 16...
INFO:    [26/07/2024 00:07:46] -> Searching DIA with Pulsar...
INFO:    [26/07/2024 00:07:46] -> Initializing Experiment...
INFO:    [26/07/2024 00:07:46] -> Loading Spectral Libraries...
INFO:    [26/07/2024 00:07:46] -> Initialize Scoring...
INFO:    [26/07/2024 00:07:46] -> Generating Scan Map...
INFO:    [26/07/2024 00:07:46] -> Initializing Workpackages...
INFO:    [26/07/2024 00:07:46] -> Performing Basic Calibration...
INFO:    [26/07/2024 00:07:47] -> Identifying Calibration Peptides...
INFO:    [26/07/2024 00:07:47] -> Correcting Gradient Fine Structure...
INFO:    [26/07/2024 00:07:49] -> Initializing Pipeline...
INFO:    [26/07/2024 00:07:49] -> Preprocessing Run #14 of 16...
INFO:    [26/07/2024 00:07:49] -> Initialize Scoring...
INFO:    [26/07/2024 00:07:49] -> Extracting Ion Currents...
INFO:    [26/07/2024 00:08:15] -> Machine Learning...
INFO:    [26/07/2024 00:08:17] -> Pipeline executed in 28.12s - Current Experiment had 0 Warnings and 0 Errors.
INFO:    [26/07/2024 00:08:25] -> Initializing Pipeline...
INFO:    [26/07/2024 00:08:25] -> Preprocessing Run #14 of 16...
INFO:    [26/07/2024 00:08:25] -> Initialize Scoring...
INFO:    [26/07/2024 00:08:25] -> Extracting Ion Currents...
INFO:    [26/07/2024 00:08:41] -> Machine Learning...
INFO:    [26/07/2024 00:08:46] -> Pipeline executed in 21.57s - Current Experiment had 0 Warnings and 0 Errors.
INFO:    [26/07/2024 00:08:55] -> Initialize Scoring...
INFO:    [26/07/2024 00:08:55] -> Preprocessing Run #15 of 16...
INFO:    [26/07/2024 00:08:55] -> Searching DIA with Pulsar...
INFO:    [26/07/2024 00:08:55] -> Initializing Experiment...
INFO:    [26/07/2024 00:08:55] -> Loading Spectral Libraries...
INFO:    [26/07/2024 00:08:55] -> Initialize Scoring...
INFO:    [26/07/2024 00:08:55] -> Generating Scan Map...
INFO:    [26/07/2024 00:08:55] -> Initializing Workpackages...
INFO:    [26/07/2024 00:08:55] -> Performing Basic Calibration...
INFO:    [26/07/2024 00:08:56] -> Identifying Calibration Peptides...
INFO:    [26/07/2024 00:08:56] -> Correcting Gradient Fine Structure...
INFO:    [26/07/2024 00:08:58] -> Initializing Pipeline...
INFO:    [26/07/2024 00:08:58] -> Preprocessing Run #15 of 16...
INFO:    [26/07/2024 00:08:58] -> Initialize Scoring...
INFO:    [26/07/2024 00:08:58] -> Extracting Ion Currents...
INFO:    [26/07/2024 00:09:16] -> Machine Learning...
INFO:    [26/07/2024 00:09:18] -> Pipeline executed in 20.07s - Current Experiment had 0 Warnings and 0 Errors.
INFO:    [26/07/2024 00:09:27] -> Initializing Pipeline...
INFO:    [26/07/2024 00:09:27] -> Preprocessing Run #15 of 16...
INFO:    [26/07/2024 00:09:27] -> Initialize Scoring...
INFO:    [26/07/2024 00:09:27] -> Extracting Ion Currents...
INFO:    [26/07/2024 00:09:50] -> Machine Learning...
INFO:    [26/07/2024 00:09:55] -> Pipeline executed in 27.62s - Current Experiment had 0 Warnings and 0 Errors.
INFO:    [26/07/2024 00:10:02] -> Initialize Scoring...
INFO:    [26/07/2024 00:10:02] -> Preprocessing Run #16 of 16...
INFO:    [26/07/2024 00:10:02] -> Searching DIA with Pulsar...
INFO:    [26/07/2024 00:10:02] -> Initializing Experiment...
INFO:    [26/07/2024 00:10:02] -> Loading Spectral Libraries...
INFO:    [26/07/2024 00:10:02] -> Initialize Scoring...
INFO:    [26/07/2024 00:10:02] -> Generating Scan Map...
INFO:    [26/07/2024 00:10:02] -> Initializing Workpackages...
INFO:    [26/07/2024 00:10:02] -> Performing Basic Calibration...
INFO:    [26/07/2024 00:10:03] -> Identifying Calibration Peptides...
INFO:    [26/07/2024 00:10:03] -> Correcting Gradient Fine Structure...
INFO:    [26/07/2024 00:10:07] -> Initializing Pipeline...
INFO:    [26/07/2024 00:10:07] -> Preprocessing Run #16 of 16...
INFO:    [26/07/2024 00:10:07] -> Initialize Scoring...
INFO:    [26/07/2024 00:10:07] -> Extracting Ion Currents...
INFO:    [26/07/2024 00:10:27] -> Machine Learning...
INFO:    [26/07/2024 00:10:29] -> Pipeline executed in 22.46s - Current Experiment had 0 Warnings and 0 Errors.
INFO:    [26/07/2024 00:10:37] -> Initializing Pipeline...
INFO:    [26/07/2024 00:10:37] -> Preprocessing Run #16 of 16...
INFO:    [26/07/2024 00:10:37] -> Initialize Scoring...
INFO:    [26/07/2024 00:10:37] -> Extracting Ion Currents...
INFO:    [26/07/2024 00:10:59] -> Machine Learning...
INFO:    [26/07/2024 00:11:05] -> Pipeline executed in 27.37s - Current Experiment had 0 Warnings and 0 Errors.
INFO:    [26/07/2024 00:11:17] -> Initialize Scoring...
INFO:    [26/07/2024 00:11:17] -> Initializing QC...
INFO:    [26/07/2024 00:11:18] -> Determining Calibration Parameter...
INFO:    [26/07/2024 00:11:18] -> Assigning ML Features...
INFO:    [26/07/2024 00:11:18] -> Generating Decoys...
INFO:    [26/07/2024 00:11:43] -> Extracting Ion Currents...
INFO:    [26/07/2024 00:12:33] -> Releasing Raw Files...
INFO:    [26/07/2024 00:12:33] -> Machine Learning...
INFO:    [26/07/2024 00:13:10] -> Initializing HTRMS...
INFO:    [26/07/2024 00:13:10] -> Releasing Run Resources...
INFO:    [26/07/2024 00:13:10] -> Reducing Score Cache...
INFO:    [26/07/2024 00:13:15] -> Calculating Qvalues...
INFO:    [26/07/2024 00:13:15] -> Unique precursors: 30,097 of 30,125 | modified peptides: 28,264 of 28,290 | peptides: 27,338 of 27,363 |  protein groups: 3,524 (Qvalue <= 0.01) [20230809_AST1_EVO5_ZY_Hela_SCP_EvoCHIP_1Cell_40SPD_4Th6ms_01.raw]
INFO:    [26/07/2024 00:13:16] -> Collapsing Search Tree...
INFO:    [26/07/2024 00:13:16] -> Processed in 1.97m
INFO:    [26/07/2024 00:13:16] -> Initializing QC...
INFO:    [26/07/2024 00:13:16] -> Determining Calibration Parameter...
INFO:    [26/07/2024 00:13:16] -> Assigning ML Features...
INFO:    [26/07/2024 00:13:16] -> Generating Decoys...
INFO:    [26/07/2024 00:13:16] -> Extracting Ion Currents...
INFO:    [26/07/2024 00:14:12] -> Releasing Raw Files...
INFO:    [26/07/2024 00:14:12] -> Machine Learning...
INFO:    [26/07/2024 00:14:52] -> Initializing HTRMS...
INFO:    [26/07/2024 00:14:52] -> Releasing Run Resources...
INFO:    [26/07/2024 00:14:53] -> Reducing Score Cache...
INFO:    [26/07/2024 00:14:58] -> Calculating Qvalues...
INFO:    [26/07/2024 00:14:58] -> Unique precursors: 35,253 of 35,265 | modified peptides: 32,833 of 32,843 | peptides: 31,472 of 31,481 |  protein groups: 3,899 (Qvalue <= 0.01) [20230809_AST1_EVO5_ZY_Hela_SCP_EvoCHIP_1Cell_40SPD_4Th6ms_02.raw]
INFO:    [26/07/2024 00:14:58] -> Collapsing Search Tree...
INFO:    [26/07/2024 00:14:58] -> Processed in 1.71m
INFO:    [26/07/2024 00:14:58] -> Initializing QC...
INFO:    [26/07/2024 00:14:58] -> Determining Calibration Parameter...
INFO:    [26/07/2024 00:14:58] -> Assigning ML Features...
INFO:    [26/07/2024 00:14:58] -> Generating Decoys...
INFO:    [26/07/2024 00:14:59] -> Extracting Ion Currents...
INFO:    [26/07/2024 00:15:52] -> Releasing Raw Files...
INFO:    [26/07/2024 00:15:52] -> Machine Learning...
INFO:    [26/07/2024 00:16:27] -> Initializing HTRMS...
INFO:    [26/07/2024 00:16:27] -> Releasing Run Resources...
INFO:    [26/07/2024 00:16:27] -> Reducing Score Cache...
INFO:    [26/07/2024 00:16:33] -> Calculating Qvalues...
INFO:    [26/07/2024 00:16:33] -> Unique precursors: 26,063 of 26,071 | modified peptides: 24,414 of 24,422 | peptides: 23,563 of 23,570 |  protein groups: 3,169 (Qvalue <= 0.01) [20230809_AST1_EVO5_ZY_Hela_SCP_EvoCHIP_1Cell_40SPD_4Th6ms_03.raw]
INFO:    [26/07/2024 00:16:33] -> Collapsing Search Tree...
INFO:    [26/07/2024 00:16:33] -> Processed in 1.58m
INFO:    [26/07/2024 00:16:33] -> Initializing QC...
INFO:    [26/07/2024 00:16:33] -> Determining Calibration Parameter...
INFO:    [26/07/2024 00:16:33] -> Assigning ML Features...
INFO:    [26/07/2024 00:16:33] -> Generating Decoys...
INFO:    [26/07/2024 00:16:36] -> Extracting Ion Currents...
INFO:    [26/07/2024 00:17:28] -> Releasing Raw Files...
INFO:    [26/07/2024 00:17:28] -> Machine Learning...
INFO:    [26/07/2024 00:17:57] -> Initializing HTRMS...
INFO:    [26/07/2024 00:17:57] -> Releasing Run Resources...
INFO:    [26/07/2024 00:17:58] -> Reducing Score Cache...
INFO:    [26/07/2024 00:18:02] -> Calculating Qvalues...
INFO:    [26/07/2024 00:18:03] -> Unique precursors: 20,588 of 20,598 | modified peptides: 19,365 of 19,375 | peptides: 18,790 of 18,799 |  protein groups: 2,576 (Qvalue <= 0.01) [20230809_AST1_EVO5_ZY_Hela_SCP_EvoCHIP_1Cell_40SPD_4Th6ms_04.raw]
INFO:    [26/07/2024 00:18:03] -> Collapsing Search Tree...
INFO:    [26/07/2024 00:18:03] -> Processed in 1.49m
INFO:    [26/07/2024 00:18:03] -> Initializing QC...
INFO:    [26/07/2024 00:18:03] -> Determining Calibration Parameter...
INFO:    [26/07/2024 00:18:03] -> Assigning ML Features...
INFO:    [26/07/2024 00:18:03] -> Generating Decoys...
INFO:    [26/07/2024 00:18:04] -> Extracting Ion Currents...
INFO:    [26/07/2024 00:18:56] -> Releasing Raw Files...
INFO:    [26/07/2024 00:18:56] -> Machine Learning...
INFO:    [26/07/2024 00:19:20] -> Initializing HTRMS...
INFO:    [26/07/2024 00:19:20] -> Releasing Run Resources...
INFO:    [26/07/2024 00:19:20] -> Reducing Score Cache...
INFO:    [26/07/2024 00:19:25] -> Calculating Qvalues...
INFO:    [26/07/2024 00:19:25] -> Unique precursors: 15,380 of 15,385 | modified peptides: 14,489 of 14,492 | peptides: 13,955 of 13,958 |  protein groups: 2,085 (Qvalue <= 0.01) [20230809_AST1_EVO5_ZY_Hela_SCP_EvoCHIP_1Cell_40SPD_4Th6ms_05.raw]
INFO:    [26/07/2024 00:19:25] -> Collapsing Search Tree...
INFO:    [26/07/2024 00:19:25] -> Processed in 1.37m
INFO:    [26/07/2024 00:19:25] -> Initializing QC...
INFO:    [26/07/2024 00:19:25] -> Determining Calibration Parameter...
INFO:    [26/07/2024 00:19:25] -> Assigning ML Features...
INFO:    [26/07/2024 00:19:25] -> Generating Decoys...
INFO:    [26/07/2024 00:19:26] -> Extracting Ion Currents...
INFO:    [26/07/2024 00:20:24] -> Releasing Raw Files...
INFO:    [26/07/2024 00:20:24] -> Machine Learning...
INFO:    [26/07/2024 00:20:54] -> Initializing HTRMS...
INFO:    [26/07/2024 00:20:54] -> Releasing Run Resources...
INFO:    [26/07/2024 00:20:54] -> Reducing Score Cache...
INFO:    [26/07/2024 00:20:59] -> Calculating Qvalues...
INFO:    [26/07/2024 00:20:59] -> Unique precursors: 20,931 of 20,948 | modified peptides: 19,503 of 19,517 | peptides: 18,668 of 18,681 |  protein groups: 2,354 (Qvalue <= 0.01) [20230809_AST1_EVO5_ZY_Hela_SCP_EvoCHIP_1Cell_40SPD_4Th6ms_06.raw]
INFO:    [26/07/2024 00:20:59] -> Collapsing Search Tree...
INFO:    [26/07/2024 00:20:59] -> Processed in 1.57m
INFO:    [26/07/2024 00:20:59] -> Initializing QC...
INFO:    [26/07/2024 00:20:59] -> Determining Calibration Parameter...
INFO:    [26/07/2024 00:20:59] -> Assigning ML Features...
INFO:    [26/07/2024 00:20:59] -> Generating Decoys...
INFO:    [26/07/2024 00:21:00] -> Extracting Ion Currents...
INFO:    [26/07/2024 00:21:51] -> Releasing Raw Files...
INFO:    [26/07/2024 00:21:51] -> Machine Learning...
INFO:    [26/07/2024 00:22:20] -> Initializing HTRMS...
INFO:    [26/07/2024 00:22:20] -> Releasing Run Resources...
INFO:    [26/07/2024 00:22:20] -> Reducing Score Cache...
INFO:    [26/07/2024 00:22:24] -> Calculating Qvalues...
INFO:    [26/07/2024 00:22:24] -> Unique precursors: 19,845 of 19,857 | modified peptides: 18,674 of 18,683 | peptides: 18,162 of 18,170 |  protein groups: 2,406 (Qvalue <= 0.01) [20230809_AST1_EVO5_ZY_Hela_SCP_EvoCHIP_1Cell_40SPD_4Th6ms_07.raw]
INFO:    [26/07/2024 00:22:24] -> Collapsing Search Tree...
INFO:    [26/07/2024 00:22:24] -> Processed in 1.42m
INFO:    [26/07/2024 00:22:24] -> Initializing QC...
INFO:    [26/07/2024 00:22:24] -> Determining Calibration Parameter...
INFO:    [26/07/2024 00:22:24] -> Assigning ML Features...
INFO:    [26/07/2024 00:22:24] -> Generating Decoys...
INFO:    [26/07/2024 00:22:25] -> Extracting Ion Currents...
INFO:    [26/07/2024 00:23:18] -> Releasing Raw Files...
INFO:    [26/07/2024 00:23:18] -> Machine Learning...
INFO:    [26/07/2024 00:23:51] -> Initializing HTRMS...
INFO:    [26/07/2024 00:23:51] -> Releasing Run Resources...
INFO:    [26/07/2024 00:23:51] -> Reducing Score Cache...
INFO:    [26/07/2024 00:23:59] -> Calculating Qvalues...
INFO:    [26/07/2024 00:23:59] -> Unique precursors: 21,587 of 21,595 | modified peptides: 20,209 of 20,213 | peptides: 19,405 of 19,409 |  protein groups: 2,710 (Qvalue <= 0.01) [20230809_AST1_EVO5_ZY_Hela_SCP_EvoCHIP_1Cell_40SPD_4Th6ms_08.raw]
INFO:    [26/07/2024 00:23:59] -> Collapsing Search Tree...
INFO:    [26/07/2024 00:23:59] -> Processed in 1.58m
INFO:    [26/07/2024 00:23:59] -> Initializing QC...
INFO:    [26/07/2024 00:23:59] -> Determining Calibration Parameter...
INFO:    [26/07/2024 00:23:59] -> Assigning ML Features...
INFO:    [26/07/2024 00:23:59] -> Generating Decoys...
INFO:    [26/07/2024 00:24:00] -> Extracting Ion Currents...
INFO:    [26/07/2024 00:24:52] -> Releasing Raw Files...
INFO:    [26/07/2024 00:24:52] -> Machine Learning...
INFO:    [26/07/2024 00:25:25] -> Initializing HTRMS...
INFO:    [26/07/2024 00:25:25] -> Releasing Run Resources...
INFO:    [26/07/2024 00:25:25] -> Reducing Score Cache...
INFO:    [26/07/2024 00:25:30] -> Calculating Qvalues...
INFO:    [26/07/2024 00:25:30] -> Unique precursors: 22,610 of 22,616 | modified peptides: 21,351 of 21,356 | peptides: 20,685 of 20,690 |  protein groups: 2,838 (Qvalue <= 0.01) [20230809_AST1_EVO5_ZY_Hela_SCP_EvoCHIP_1Cell_40SPD_4Th6ms_09.raw]
INFO:    [26/07/2024 00:25:30] -> Collapsing Search Tree...
INFO:    [26/07/2024 00:25:30] -> Processed in 1.52m
INFO:    [26/07/2024 00:25:30] -> Initializing QC...
INFO:    [26/07/2024 00:25:30] -> Determining Calibration Parameter...
INFO:    [26/07/2024 00:25:30] -> Assigning ML Features...
INFO:    [26/07/2024 00:25:30] -> Generating Decoys...
INFO:    [26/07/2024 00:25:31] -> Extracting Ion Currents...
INFO:    [26/07/2024 00:26:27] -> Releasing Raw Files...
INFO:    [26/07/2024 00:26:27] -> Machine Learning...
INFO:    [26/07/2024 00:26:52] -> Initializing HTRMS...
INFO:    [26/07/2024 00:26:52] -> Releasing Run Resources...
INFO:    [26/07/2024 00:26:53] -> Reducing Score Cache...
INFO:    [26/07/2024 00:26:57] -> Calculating Qvalues...
INFO:    [26/07/2024 00:26:57] -> Unique precursors: 21,591 of 21,601 | modified peptides: 20,387 of 20,396 | peptides: 19,906 of 19,915 |  protein groups: 2,473 (Qvalue <= 0.01) [20230809_AST1_EVO5_ZY_Hela_SCP_EvoCHIP_1Cell_40SPD_4Th6ms_10.raw]
INFO:    [26/07/2024 00:26:57] -> Collapsing Search Tree...
INFO:    [26/07/2024 00:26:57] -> Processed in 1.44m
INFO:    [26/07/2024 00:26:57] -> Initializing QC...
INFO:    [26/07/2024 00:26:57] -> Determining Calibration Parameter...
INFO:    [26/07/2024 00:26:57] -> Assigning ML Features...
INFO:    [26/07/2024 00:26:57] -> Generating Decoys...
INFO:    [26/07/2024 00:26:58] -> Extracting Ion Currents...
INFO:    [26/07/2024 00:27:49] -> Releasing Raw Files...
INFO:    [26/07/2024 00:27:49] -> Machine Learning...
INFO:    [26/07/2024 00:28:18] -> Initializing HTRMS...
INFO:    [26/07/2024 00:28:18] -> Releasing Run Resources...
INFO:    [26/07/2024 00:28:19] -> Reducing Score Cache...
INFO:    [26/07/2024 00:28:24] -> Calculating Qvalues...
INFO:    [26/07/2024 00:28:24] -> Unique precursors: 20,033 of 20,045 | modified peptides: 19,058 of 19,070 | peptides: 18,732 of 18,744 |  protein groups: 2,844 (Qvalue <= 0.01) [20230809_AST1_EVO5_ZY_Hela_SCP_EvoCHIP_1Cell_40SPD_4Th6ms_11.raw]
INFO:    [26/07/2024 00:28:24] -> Collapsing Search Tree...
INFO:    [26/07/2024 00:28:24] -> Processed in 1.45m
INFO:    [26/07/2024 00:28:24] -> Initializing QC...
INFO:    [26/07/2024 00:28:24] -> Determining Calibration Parameter...
INFO:    [26/07/2024 00:28:24] -> Assigning ML Features...
INFO:    [26/07/2024 00:28:24] -> Generating Decoys...
INFO:    [26/07/2024 00:28:24] -> Extracting Ion Currents...
INFO:    [26/07/2024 00:29:22] -> Releasing Raw Files...
INFO:    [26/07/2024 00:29:22] -> Machine Learning...
INFO:    [26/07/2024 00:29:55] -> Initializing HTRMS...
INFO:    [26/07/2024 00:29:55] -> Releasing Run Resources...
INFO:    [26/07/2024 00:29:55] -> Reducing Score Cache...
INFO:    [26/07/2024 00:30:03] -> Calculating Qvalues...
INFO:    [26/07/2024 00:30:03] -> Unique precursors: 24,976 of 24,985 | modified peptides: 23,653 of 23,661 | peptides: 23,187 of 23,195 |  protein groups: 3,097 (Qvalue <= 0.01) [20230809_AST1_EVO5_ZY_Hela_SCP_EvoCHIP_1Cell_40SPD_4Th6ms_12.raw]
INFO:    [26/07/2024 00:30:03] -> Collapsing Search Tree...
INFO:    [26/07/2024 00:30:03] -> Processed in 1.65m
INFO:    [26/07/2024 00:30:03] -> Initializing QC...
INFO:    [26/07/2024 00:30:03] -> Determining Calibration Parameter...
INFO:    [26/07/2024 00:30:03] -> Assigning ML Features...
INFO:    [26/07/2024 00:30:03] -> Generating Decoys...
INFO:    [26/07/2024 00:30:04] -> Extracting Ion Currents...
INFO:    [26/07/2024 00:31:47] -> Releasing Raw Files...
INFO:    [26/07/2024 00:31:47] -> Machine Learning...
INFO:    [26/07/2024 00:32:39] -> Initializing HTRMS...
INFO:    [26/07/2024 00:32:39] -> Releasing Run Resources...
INFO:    [26/07/2024 00:32:40] -> Reducing Score Cache...
INFO:    [26/07/2024 00:32:48] -> Calculating Qvalues...
INFO:    [26/07/2024 00:32:49] -> Unique precursors: 96,324 of 96,525 | modified peptides: 86,379 of 86,553 | peptides: 76,780 of 76,944 |  protein groups: 6,744 (Qvalue <= 0.01) [20230809_AST1_EVO5_ZY_Hela_SCP_EvoCHIP_20Cells_40SPD_2Th3ms_01.raw]
INFO:    [26/07/2024 00:32:49] -> Collapsing Search Tree...
INFO:    [26/07/2024 00:32:49] -> Processed in 2.76m
INFO:    [26/07/2024 00:32:49] -> Initializing QC...
INFO:    [26/07/2024 00:32:49] -> Determining Calibration Parameter...
INFO:    [26/07/2024 00:32:49] -> Assigning ML Features...
INFO:    [26/07/2024 00:32:49] -> Generating Decoys...
INFO:    [26/07/2024 00:32:50] -> Extracting Ion Currents...
INFO:    [26/07/2024 00:34:30] -> Releasing Raw Files...
INFO:    [26/07/2024 00:34:30] -> Machine Learning...
INFO:    [26/07/2024 00:35:22] -> Initializing HTRMS...
INFO:    [26/07/2024 00:35:22] -> Releasing Run Resources...
INFO:    [26/07/2024 00:35:23] -> Reducing Score Cache...
INFO:    [26/07/2024 00:35:33] -> Calculating Qvalues...
INFO:    [26/07/2024 00:35:34] -> Unique precursors: 74,498 of 74,717 | modified peptides: 66,754 of 66,935 | peptides: 60,179 of 60,347 |  protein groups: 5,914 (Qvalue <= 0.01) [20230809_AST1_EVO5_ZY_Hela_SCP_EvoCHIP_20Cells_40SPD_2Th3ms_02.raw]
INFO:    [26/07/2024 00:35:34] -> Collapsing Search Tree...
INFO:    [26/07/2024 00:35:34] -> Processed in 2.75m
INFO:    [26/07/2024 00:35:34] -> Initializing QC...
INFO:    [26/07/2024 00:35:34] -> Determining Calibration Parameter...
INFO:    [26/07/2024 00:35:34] -> Assigning ML Features...
INFO:    [26/07/2024 00:35:34] -> Generating Decoys...
INFO:    [26/07/2024 00:35:35] -> Extracting Ion Currents...
INFO:    [26/07/2024 00:37:16] -> Releasing Raw Files...
INFO:    [26/07/2024 00:37:16] -> Machine Learning...
INFO:    [26/07/2024 00:38:03] -> Initializing HTRMS...
INFO:    [26/07/2024 00:38:03] -> Releasing Run Resources...
INFO:    [26/07/2024 00:38:03] -> Reducing Score Cache...
INFO:    [26/07/2024 00:38:12] -> Calculating Qvalues...
INFO:    [26/07/2024 00:38:13] -> Unique precursors: 76,468 of 76,594 | modified peptides: 69,628 of 69,738 | peptides: 62,876 of 62,968 |  protein groups: 6,097 (Qvalue <= 0.01) [20230809_AST1_EVO5_ZY_Hela_SCP_EvoCHIP_20Cells_40SPD_2Th3ms_03.raw]
INFO:    [26/07/2024 00:38:13] -> Collapsing Search Tree...
INFO:    [26/07/2024 00:38:13] -> Processed in 2.65m
INFO:    [26/07/2024 00:38:13] -> Initializing QC...
INFO:    [26/07/2024 00:38:13] -> Determining Calibration Parameter...
INFO:    [26/07/2024 00:38:13] -> Assigning ML Features...
INFO:    [26/07/2024 00:38:13] -> Generating Decoys...
INFO:    [26/07/2024 00:38:14] -> Extracting Ion Currents...
INFO:    [26/07/2024 00:39:46] -> Releasing Raw Files...
INFO:    [26/07/2024 00:39:46] -> Machine Learning...
INFO:    [26/07/2024 00:40:35] -> Initializing HTRMS...
INFO:    [26/07/2024 00:40:35] -> Releasing Run Resources...
INFO:    [26/07/2024 00:40:36] -> Reducing Score Cache...
INFO:    [26/07/2024 00:40:43] -> Calculating Qvalues...
INFO:    [26/07/2024 00:40:44] -> Unique precursors: 74,802 of 74,873 | modified peptides: 68,064 of 68,127 | peptides: 61,397 of 61,455 |  protein groups: 5,651 (Qvalue <= 0.01) [20230809_AST1_EVO5_ZY_Hela_SCP_EvoCHIP_20Cells_40SPD_2Th3ms_04.raw]
INFO:    [26/07/2024 00:40:44] -> Collapsing Search Tree...
INFO:    [26/07/2024 00:40:44] -> Processed in 2.52m
INFO:    [26/07/2024 00:40:44] -> Normalizing Cscores...
INFO:    [26/07/2024 00:40:45] -> Initializing Protein Groups...
INFO:    [26/07/2024 00:41:41] -> Correcting Interferences...
INFO:    [26/07/2024 00:43:01] -> Calculating Global CVs
INFO:    [26/07/2024 00:43:03] -> Calculating Precursor Quantities...
INFO:    [26/07/2024 00:43:04] -> Normalizing Quantification...
INFO:    [26/07/2024 00:43:04] -> Cross-run normalization disabled!
INFO:    [26/07/2024 00:43:04] -> Calculating Global CVs
INFO:    [26/07/2024 00:43:06] -> Calculating Condition CVs
INFO:    [26/07/2024 00:43:21] -> Excluding Library Duplicates...
INFO:    [26/07/2024 00:43:22] -> Calculating Global CVs
INFO:    [26/07/2024 00:43:24] -> Building Protein Groups...
INFO:    [26/07/2024 00:44:05] -> Calculating Run-Wise Protein Group FDR...
INFO:    [26/07/2024 00:44:09] -> Annotating Protein Single Hits...
INFO:    [26/07/2024 00:44:10] -> Calculating Global CVs
INFO:    [26/07/2024 00:44:12] -> Updating Identification Counts...
INFO:    [26/07/2024 00:44:17] -> Resetting existing imputation...
INFO:    [26/07/2024 00:44:18] -> Calculating Protein Quantities...
INFO:    [26/07/2024 00:44:18] -> Calculating Protein Quantities...
INFO:    [26/07/2024 00:44:18] -> Calculating MaxLFQ Protein Quantities...
INFO:    [26/07/2024 00:44:24] -> Collapsing PTM-Locations...
INFO:    [26/07/2024 00:44:24] -> PTM Stoichiometry calculation...
INFO:    [26/07/2024 00:44:24] -> Creating Protein Map...
INFO:    [26/07/2024 00:44:24] -> Compiling Run Summary Information...
INFO:    [26/07/2024 00:44:25] -> Running Post Analysis Processes...
INFO:    [26/07/2024 00:45:19] -> Saving Qc Data...
INFO:    [26/07/2024 00:45:27] -> Writing Summary Information...
INFO:    [26/07/2024 00:45:27] -> Unique precursors: 30,076 of 30,125 | modified peptides: 28,243 of 28,290 | peptides: 27,317 of 27,363 |  protein groups: 3,551 (Qvalue <= 0.01) for run #1 "20230809_AST1_EVO5_ZY_Hela_SCP_EvoCHIP_1Cell_40SPD_4Th6ms_01.raw"
INFO:    [26/07/2024 00:45:27] -> Unique precursors: 35,228 of 35,265 | modified peptides: 32,808 of 32,843 | peptides: 31,447 of 31,481 |  protein groups: 3,925 (Qvalue <= 0.01) for run #2 "20230809_AST1_EVO5_ZY_Hela_SCP_EvoCHIP_1Cell_40SPD_4Th6ms_02.raw"
INFO:    [26/07/2024 00:45:27] -> Unique precursors: 26,049 of 26,071 | modified peptides: 24,400 of 24,422 | peptides: 23,549 of 23,570 |  protein groups: 3,202 (Qvalue <= 0.01) for run #3 "20230809_AST1_EVO5_ZY_Hela_SCP_EvoCHIP_1Cell_40SPD_4Th6ms_03.raw"
INFO:    [26/07/2024 00:45:27] -> Unique precursors: 20,571 of 20,598 | modified peptides: 19,348 of 19,375 | peptides: 18,773 of 18,799 |  protein groups: 2,616 (Qvalue <= 0.01) for run #4 "20230809_AST1_EVO5_ZY_Hela_SCP_EvoCHIP_1Cell_40SPD_4Th6ms_04.raw"
INFO:    [26/07/2024 00:45:27] -> Unique precursors: 15,370 of 15,385 | modified peptides: 14,479 of 14,492 | peptides: 13,945 of 13,958 |  protein groups: 2,115 (Qvalue <= 0.01) for run #5 "20230809_AST1_EVO5_ZY_Hela_SCP_EvoCHIP_1Cell_40SPD_4Th6ms_05.raw"
INFO:    [26/07/2024 00:45:27] -> Unique precursors: 20,925 of 20,948 | modified peptides: 19,497 of 19,517 | peptides: 18,662 of 18,681 |  protein groups: 2,393 (Qvalue <= 0.01) for run #6 "20230809_AST1_EVO5_ZY_Hela_SCP_EvoCHIP_1Cell_40SPD_4Th6ms_06.raw"
INFO:    [26/07/2024 00:45:27] -> Unique precursors: 19,841 of 19,857 | modified peptides: 18,670 of 18,683 | peptides: 18,158 of 18,170 |  protein groups: 2,445 (Qvalue <= 0.01) for run #7 "20230809_AST1_EVO5_ZY_Hela_SCP_EvoCHIP_1Cell_40SPD_4Th6ms_07.raw"
INFO:    [26/07/2024 00:45:27] -> Unique precursors: 21,581 of 21,595 | modified peptides: 20,203 of 20,213 | peptides: 19,399 of 19,409 |  protein groups: 2,752 (Qvalue <= 0.01) for run #8 "20230809_AST1_EVO5_ZY_Hela_SCP_EvoCHIP_1Cell_40SPD_4Th6ms_08.raw"
INFO:    [26/07/2024 00:45:27] -> Unique precursors: 22,600 of 22,616 | modified peptides: 21,341 of 21,356 | peptides: 20,675 of 20,690 |  protein groups: 2,876 (Qvalue <= 0.01) for run #9 "20230809_AST1_EVO5_ZY_Hela_SCP_EvoCHIP_1Cell_40SPD_4Th6ms_09.raw"
INFO:    [26/07/2024 00:45:27] -> Unique precursors: 21,589 of 21,601 | modified peptides: 20,385 of 20,396 | peptides: 19,904 of 19,915 |  protein groups: 2,518 (Qvalue <= 0.01) for run #10 "20230809_AST1_EVO5_ZY_Hela_SCP_EvoCHIP_1Cell_40SPD_4Th6ms_10.raw"
INFO:    [26/07/2024 00:45:27] -> Unique precursors: 20,015 of 20,045 | modified peptides: 19,040 of 19,070 | peptides: 18,714 of 18,744 |  protein groups: 2,880 (Qvalue <= 0.01) for run #11 "20230809_AST1_EVO5_ZY_Hela_SCP_EvoCHIP_1Cell_40SPD_4Th6ms_11.raw"
INFO:    [26/07/2024 00:45:27] -> Unique precursors: 24,964 of 24,985 | modified peptides: 23,641 of 23,661 | peptides: 23,175 of 23,195 |  protein groups: 3,135 (Qvalue <= 0.01) for run #12 "20230809_AST1_EVO5_ZY_Hela_SCP_EvoCHIP_1Cell_40SPD_4Th6ms_12.raw"
INFO:    [26/07/2024 00:45:27] -> Unique precursors: 96,108 of 96,525 | modified peptides: 86,165 of 86,553 | peptides: 76,568 of 76,944 |  protein groups: 6,596 (Qvalue <= 0.01) for run #13 "20230809_AST1_EVO5_ZY_Hela_SCP_EvoCHIP_20Cells_40SPD_2Th3ms_01.raw"
INFO:    [26/07/2024 00:45:27] -> Unique precursors: 74,389 of 74,717 | modified peptides: 66,645 of 66,935 | peptides: 60,070 of 60,347 |  protein groups: 5,854 (Qvalue <= 0.01) for run #14 "20230809_AST1_EVO5_ZY_Hela_SCP_EvoCHIP_20Cells_40SPD_2Th3ms_02.raw"
INFO:    [26/07/2024 00:45:27] -> Unique precursors: 76,316 of 76,594 | modified peptides: 69,476 of 69,738 | peptides: 62,724 of 62,968 |  protein groups: 5,992 (Qvalue <= 0.01) for run #15 "20230809_AST1_EVO5_ZY_Hela_SCP_EvoCHIP_20Cells_40SPD_2Th3ms_03.raw"
INFO:    [26/07/2024 00:45:27] -> Unique precursors: 74,739 of 74,873 | modified peptides: 68,002 of 68,127 | peptides: 61,335 of 61,455 |  protein groups: 5,629 (Qvalue <= 0.01) for run #16 "20230809_AST1_EVO5_ZY_Hela_SCP_EvoCHIP_20Cells_40SPD_2Th3ms_04.raw"
INFO:    [26/07/2024 00:45:27] -> Unique precursors: 115,593 of 116,536 | modified peptides: 103,017 of 103,899 | peptides: 90,786 of 91,638 |  protein groups: 7,547 (Qvalue <= 0.01) for whole experiment "SN_Entrap"

INFO:    [26/07/2024 00:45:27] -> Saving SNE File...
INFO:    [26/07/2024 00:45:27] -> Automatic SNE storage disabled
INFO:    [26/07/2024 00:45:28] -> Current Experiment had 0 Warnings and 0 Errors.
INFO:    [26/07/2024 00:45:28] -> Pipeline executed in 4.54h - Current Experiment had 0 Warnings and 0 Errors.
INFO:    [26/07/2024 07:44:44] -> Initializing Pipeline...
INFO:    [26/07/2024 07:44:44] -> Calculating Qvalues...
INFO:    [26/07/2024 07:44:44] -> Saving...
INFO:    [26/07/2024 07:45:35] -> Current Experiment had 0 Warnings and 0 Errors.
INFO:    [26/07/2024 07:45:35] -> Pipeline executed in 51.46s - Current Experiment had 0 Warnings and 0 Errors.
[END-LOG]
