# Supplementary material for: Enhanced sensitivity and scalability with a Chip-Tip workflow enables deep single-cell proteomics
Source: Nat Methods. 2025 Jan 16;22(3):499–509. doi: 10.1038/s41592-024-02558-2 (PMC11903336; doi:10.1038/s41592-024-02558-2)
Supplement: Supplementary file 4 — Analysis log files and settings files from Spectronaut and DIA-NN. [file 41592_2024_2558_MOESM4_ESM.zip › SD1/CombinedFiles/20240207_175120_20231207_AST5_Evo5_ML_SA_40SPD_DIA_SCP_EB__Report_ExperimentSetupOverview.txt]

Spectronaut 18.5.231110.55695
Computer Name: SUND27050
User Domain Name: SUND27050
User Name: cpr
Analysis Mode: UI
Analysis Type: directDIA
Analysis Date: 07-February-2024 18:21:41 UTC+0


[BEGIN-SETTINGS]
Settings Used: ZY_SCP
   ├─ DIA Analysis\Calibration
   │  ├─ MZ Extraction Strategy:	Maximum Intensity
   │  ├─ Allow source specific iRT Calibration:	True
   │  ├─ Precision iRT:	True
   │  │  ├─ Exclude De-amidated Peptides:	True
   │  │  └─ iRT <-> RT Regression Type:	Local (Non-Linear) Regression
   │  ├─ MS1 Mass Tolerance Strategy:	System Default
   │  └─ MS2 Mass Tolerance Strategy:	System Default
   ├─ DIA Analysis\Identification
   │  ├─ Precursor Qvalue Cutoff:	0.01
   │  ├─ Precursor PEP Cutoff:	0.2
   │  ├─ Protein Qvalue Cutoff (Experiment):	0.01
   │  ├─ Protein Qvalue Cutoff (Run):	0.05
   │  ├─ Protein PEP Cutoff:	0.75
   │  ├─ Single Hit Definition:	By Stripped Sequence
   │  ├─ Exclude Single Hit Proteins:	False
   │  ├─ Exclude Duplicate Assays:	True
   │  ├─ Exclude Predicted Fragment Scores:	False
   │  ├─ Generate Decoys:	True
   │  │  ├─ Decoy Generation Method:	Mutated
   │  │  │  └─ Preferred Fragment Source:	NN Predicted Fragments
   │  │  └─ Decoy Limit Strategy:	Dynamic
   │  │     └─ Library Size Fraction:	0.1
   │  └─ Pvalue Estimator:	Kernel Density Estimator
   ├─ DIA Analysis\Pipeline Mode
   │  ├─ Export All XICs:	False
   │  ├─ Generate SNE File:	True
   │  │  └─ Store Ion traces in SNE:	True
   │  ├─ Post Analysis Reports:	
   │  │  ├─ CV Density Line Chart:	False
   │  │  ├─ CVs Below X Bar Chart:	False
   │  │  ├─ Data Completeness Bar Chart:	False
   │  │  ├─ Run Identifications Bar Chart:	False
   │  │  └─ Scoring Histograms:	False
   │  ├─ PTM Report Schema:	
   │  ├─ Report Schema:	BGS Factory Report (Normal)
   │  └─ Reporting Unit:	Across Experiment
   ├─ DIA Analysis\Post Analysis
   │  ├─ Differential Abundance Testing:	Unpaired t-test
   │  │  ├─ Assume Equal Variance:	False
   │  │  ├─ Group-Wise Testing Correction:	False
   │  │  ├─ Log2 Ratio Candidate Filter:	0.58
   │  │  └─ Confidence Candidate Filter:	Qvalue
   │  │     └─ Confidence:	0.05
   │  ├─ Differential Abundance Grouping:	Major Group (Quantification Settings)
   │  │  └─ Smallest Quantitative Unit:	Major Group (Quantification Settings)
   │  │     └─ Use All MS-Level Quantities:	True
   │  ├─ Calculate Explained TIC:	None
   │  ├─ Calculate Sample Correlation Matrix:	False
   │  └─ Hierarchical Clustering:	True
   │     ├─ Distance Metric:	Manhattan Distance
   │     ├─ Linkage Strategy:	Ward's Method
   │     ├─ Order Runs by Clustering:	True
   │     └─ Z-score Transformation:	False
   ├─ DIA Analysis\Protein Inference
   │  └─ Protein Inference Workflow:	Automatic
   │     └─ Inference Algorithm:	IDPicker
   ├─ DIA Analysis\PTM Workflow
   │  └─ PTM Localization:	False
   ├─ DIA Analysis\Quantification
   │  ├─ Precursor Filtering:	Identified (Qvalue)
   │  │  └─ Imputation Strategy:	None
   │  ├─ Proteotypicity Filter:	None
   │  ├─ Protein LFQ Method:	Automatic
   │  ├─ Quantity MS Level:	MS2
   │  ├─ Quantity Type:	Area
   │  ├─ Cross-Run Normalization:	False
   │  ├─ Quantification window:	Synchronized
   │  ├─ Interference Correction:	True
   │  │  ├─ Only Identified Peptides:	True
   │  │  ├─ Exclude All Multi-Channel Interferences:	True
   │  │  ├─ MS1 Min:	2
   │  │  └─ MS2 Min:	3
   │  ├─ Major (Protein) Grouping:	by Protein Group Id
   │  ├─ Minor (Peptide) Grouping:	by Stripped Sequence
   │  ├─ Major Group Quantity:	Mean peptide quantity
   │  ├─ Major Group Top N:	True
   │  │  ├─ Max:	3
   │  │  └─ Min:	1
   │  ├─ Minor Group Quantity:	Mean precursor quantity
   │  └─ Minor Group Top N:	True
   │     ├─ Max:	3
   │     └─ Min:	1
   ├─ DIA Analysis\Workflow
   │  ├─ Method Evaluation:	False
   │  ├─ MS2 DeMultiplexing:	Automatic
   │  ├─ Multi-Channel Workflow Definition:	From Library Annotation
   │  │  └─ Fallback Option:	Labeled
   │  ├─ Profiling Strategy:	None
   │  ├─ Run Limit for directDIA Library:	-1
   │  └─ Unify Peptide Peaks Strategy:	None
   ├─ DIA Analysis\XIC Extraction
   │  ├─ XIC IM Extraction Window:	Dynamic
   │  │  └─ Correction Factor:	1
   │  ├─ XIC RT Extraction Window:	Dynamic
   │  │  └─ Correction Factor:	1
   │  ├─ MS1 Mass Tolerance Strategy:	Dynamic
   │  │  └─ Correction Factor:	1
   │  └─ MS2 Mass Tolerance Strategy:	Dynamic
   │     └─ Correction Factor:	1
   ├─ Pulsar Search\Identification
   │  ├─ PSM FDR:	0.01
   │  ├─ Peptide FDR:	0.01
   │  ├─ Protein Group FDR:	0.01
   │  ├─ directDIA Workflow:	directDIA+ (Deep)
   │  └─ PTM Localization Filter:	False
   ├─ Pulsar Search\Labeling
   │  └─ Channels:	
   │     ├─ Channel 1:	False
   │     ├─ Channel 2:	False
   │     └─ Channel 3:	False
   ├─ Pulsar Search\Modifications
   │  ├─ Max Variable Modifications:	5
   │  └─ Select Modifications:	
   │     ├─ Fixed Modifications::	
   │     └─ Variable Modifications: :	Acetyl (Protein N-term), Oxidation (M)
   ├─ Pulsar Search\Peptides
   │  ├─ Enzymes / Cleavage Rules:	Trypsin/P
   │  ├─ Digest Type:	Specific
   │  ├─ Max Peptide Length:	52
   │  ├─ Min Peptide Length:	7
   │  ├─ Missed Cleavages:	2
   │  └─ Toggle N-terminal M:	True
   ├─ Pulsar Search\Result Filters
   │  ├─ Fragment Ions:	
   │  │  ├─ Ion AA Length:	True
   │  │  │  └─ N:	3
   │  │  ├─ Ion Charge:	False
   │  │  ├─ Ion Loss Type:	False
   │  │  ├─ Ion Type:	False
   │  │  ├─ m/z :	True
   │  │  │  ├─ Max:	3000
   │  │  │  └─ Min:	200
   │  │  └─ Relative Intensity:	True
   │  │     └─ Min:	1
   │  └─ Precursors:	
   │     ├─ Amino Acids:	False
   │     ├─ Best N Fragments per Peptide:	True
   │     │  ├─ Max:	6
   │     │  └─ Min:	3
   │     ├─ Best N Peptides per Protein Group:	False
   │     ├─ Channel Count:	False
   │     ├─ FASTA Matched:	False
   │     ├─ Missed Cleavage:	False
   │     ├─ Modifications:	None
   │     ├─ Peptide Charge:	False
   │     └─ Proteotypicity:	False
   ├─ Pulsar Search\Speed-Up
   │  ├─ IM DFD Processing:	
   │  │  └─ Use Dynamic IM Peak Filter:	True
   │  │     └─ Target TIC Fraction:	0.9
   │  └─ MS2 Index:	Automatic
   ├─ Pulsar Search\Tolerances
   │  └─ Tolerance Parameters:	
   │     ├─ Thermo IonTrap:	
   │     │  ├─ Calibration Search:	Dynamic
   │     │  │  ├─ MS1 Correction Factor:	1
   │     │  │  └─ MS2 Correction Factor:	1
   │     │  └─ Main Search:	Dynamic
   │     │     ├─ MS1 Correction Factor:	1
   │     │     └─ MS2 Correction Factor:	1
   │     ├─ Thermo Orbitrap:	
   │     │  ├─ Calibration Search:	Dynamic
   │     │  │  ├─ MS1 Correction Factor:	1
   │     │  │  └─ MS2 Correction Factor:	1
   │     │  └─ Main Search:	Dynamic
   │     │     ├─ MS1 Correction Factor:	1
   │     │     └─ MS2 Correction Factor:	1
   │     └─ TOF:	
   │        ├─ Calibration Search:	Dynamic
   │        │  ├─ MS1 Correction Factor:	1
   │        │  └─ MS2 Correction Factor:	1
   │        └─ Main Search:	Dynamic
   │           ├─ MS1 Correction Factor:	1
   │           └─ MS2 Correction Factor:	1
   └─ Pulsar Search\Workflow
      ├─ Fragment Ion Selection Strategy:	Intensity Based
      ├─ In-Silico Generate Missing Channels:	False
      └─ Use DNN Predicted Ion Mobility:	Auto
[END-SETTINGS]

[BEGIN-SETUP]
Run: 20231207_AST5_Evo5_ML_SA_40SPD_DIA_SCP_EB_20Cellc_4.raw
   ├─ Vendor: Thermo
   ├─ File: 20231207_AST5_Evo5_ML_SA_40SPD_DIA_SCP_EB_20Cellc_4
   ├─ Path: "N:\SUN-CPR-msdata_jvo\MSDATA\2023\12\AST5\20231207_AST5_Evo5_ML_SA_40SPD_DIA_SCP_EB_20Cellc_4.raw"
   ├─ Condition: Not Defined
   ├─ Replicate: 1
   ├─ HTRMS Version: 18.5.231110.55695
   ├─ Protein Databases Used
   │  └─ UP000005640_9606_Olympia
   │     ├─ Protein Entries: 20,598
   │     ├─ Original File: UP000005640_9606.fasta
   │     ├─ Date Created: 30-March-2023 12:51:33 UTC+0
   │     ├─ Date Modified: 17-December-2023 01:33:00 UTC+0
   │     └─ Parsing Rule: UniProt FASTA
   └─ MS2 Method
      ├─ [380.4 - 384.4]
      ├─ [384.4 - 388.4]
      ├─ [388.4 - 392.4]
      ├─ [392.4 - 396.4]
      ├─ [396.4 - 400.4]
      ├─ [400.4 - 404.4]
      ├─ [404.4 - 408.4]
      ├─ [408.4 - 412.4]
      ├─ [412.4 - 416.4]
      ├─ [416.4 - 420.4]
      ├─ [420.4 - 424.4]
      ├─ [424.4 - 428.4]
      ├─ [428.4 - 432.4]
      ├─ [432.4 - 436.4]
      ├─ [436.4 - 440.5]
      ├─ [440.5 - 444.5]
      ├─ [444.5 - 448.5]
      ├─ [448.5 - 452.5]
      ├─ [452.5 - 456.5]
      ├─ [456.5 - 460.5]
      ├─ [460.5 - 464.5]
      ├─ [464.5 - 468.5]
      ├─ [468.5 - 472.5]
      ├─ [472.5 - 476.5]
      ├─ [476.5 - 480.5]
      ├─ [480.5 - 484.5]
      ├─ [484.5 - 488.5]
      ├─ [488.5 - 492.5]
      ├─ [492.5 - 496.5]
      ├─ [496.5 - 500.5]
      ├─ [500.5 - 504.5]
      ├─ [504.5 - 508.5]
      ├─ [508.5 - 512.5]
      ├─ [512.5 - 516.5]
      ├─ [516.5 - 520.5]
      ├─ [520.5 - 524.5]
      ├─ [524.5 - 528.5]
      ├─ [528.5 - 532.5]
      ├─ [532.5 - 536.5]
      ├─ [536.5 - 540.5]
      ├─ [540.5 - 544.5]
      ├─ [544.5 - 548.5]
      ├─ [548.5 - 552.5]
      ├─ [552.5 - 556.5]
      ├─ [556.5 - 560.5]
      ├─ [560.5 - 564.5]
      ├─ [564.5 - 568.5]
      ├─ [568.5 - 572.5]
      ├─ [572.5 - 576.5]
      ├─ [576.5 - 580.5]
      ├─ [580.5 - 584.5]
      ├─ [584.5 - 588.5]
      ├─ [588.5 - 592.5]
      ├─ [592.5 - 596.5]
      ├─ [596.5 - 600.5]
      ├─ [600.5 - 604.5]
      ├─ [604.5 - 608.5]
      ├─ [608.5 - 612.5]
      ├─ [612.5 - 616.5]
      ├─ [616.5 - 620.5]
      ├─ [620.5 - 624.5]
      ├─ [624.5 - 628.5]
      ├─ [628.5 - 632.5]
      ├─ [632.5 - 636.5]
      ├─ [636.5 - 640.5]
      ├─ [640.5 - 644.5]
      ├─ [644.5 - 648.5]
      ├─ [648.5 - 652.5]
      ├─ [652.5 - 656.5]
      ├─ [656.5 - 660.6]
      ├─ [660.6 - 664.6]
      ├─ [664.6 - 668.6]
      ├─ [668.6 - 672.6]
      ├─ [672.6 - 676.6]
      ├─ [676.6 - 680.6]
      ├─ [680.6 - 684.6]
      ├─ [684.6 - 688.6]
      ├─ [688.6 - 692.6]
      ├─ [692.6 - 696.6]
      ├─ [696.6 - 700.6]
      ├─ [700.6 - 704.6]
      ├─ [704.6 - 708.6]
      ├─ [708.6 - 712.6]
      ├─ [712.6 - 716.6]
      ├─ [716.6 - 720.6]
      ├─ [720.6 - 724.6]
      ├─ [724.6 - 728.6]
      ├─ [728.6 - 732.6]
      ├─ [732.6 - 736.6]
      ├─ [736.6 - 740.6]
      ├─ [740.6 - 744.6]
      ├─ [744.6 - 748.6]
      ├─ [748.6 - 752.6]
      ├─ [752.6 - 756.6]
      ├─ [756.6 - 760.6]
      ├─ [760.6 - 764.6]
      ├─ [764.6 - 768.6]
      ├─ [768.6 - 772.6]
      ├─ [772.6 - 776.6]
      ├─ [776.6 - 780.6]
      ├─ [780.6 - 784.6]
      ├─ [784.6 - 788.6]
      ├─ [788.6 - 792.6]
      ├─ [792.6 - 796.6]
      ├─ [796.6 - 800.6]
      ├─ [800.6 - 804.6]
      ├─ [804.6 - 808.6]
      ├─ [808.6 - 812.6]
      ├─ [812.6 - 816.6]
      ├─ [816.6 - 820.6]
      ├─ [820.6 - 824.6]
      ├─ [824.6 - 828.6]
      ├─ [828.6 - 832.6]
      ├─ [832.6 - 836.6]
      ├─ [836.6 - 840.6]
      ├─ [840.6 - 844.6]
      ├─ [844.6 - 848.6]
      ├─ [848.6 - 852.6]
      ├─ [852.6 - 856.6]
      ├─ [856.6 - 860.6]
      ├─ [860.6 - 864.6]
      ├─ [864.6 - 868.6]
      ├─ [868.6 - 872.6]
      ├─ [872.6 - 876.6]
      ├─ [876.6 - 880.7]
      ├─ [880.7 - 884.7]
      ├─ [884.7 - 888.7]
      ├─ [888.7 - 892.7]
      ├─ [892.7 - 896.7]
      ├─ [896.7 - 900.7]
      ├─ [900.7 - 904.7]
      ├─ [904.7 - 908.7]
      ├─ [908.7 - 912.7]
      ├─ [912.7 - 916.7]
      ├─ [916.7 - 920.7]
      ├─ [920.7 - 924.7]
      ├─ [924.7 - 928.7]
      ├─ [928.7 - 932.7]
      ├─ [932.7 - 936.7]
      ├─ [936.7 - 940.7]
      ├─ [940.7 - 944.7]
      ├─ [944.7 - 948.7]
      ├─ [948.7 - 952.7]
      ├─ [952.7 - 956.7]
      ├─ [956.7 - 960.7]
      ├─ [960.7 - 964.7]
      ├─ [964.7 - 968.7]
      ├─ [968.7 - 972.7]
      ├─ [972.7 - 976.7]
      └─ [976.7 - 980.7]

Run: 20231207_AST5_Evo5_ML_SA_40SPD_DIA_SCP_EB_1Cellc_95.raw
   ├─ Vendor: Thermo
   ├─ File: 20231207_AST5_Evo5_ML_SA_40SPD_DIA_SCP_EB_1Cellc_95
   ├─ Path: "N:\SUN-CPR-msdata_jvo\MSDATA\2023\12\AST5\20231207_AST5_Evo5_ML_SA_40SPD_DIA_SCP_EB_1Cellc_95.raw"
   ├─ Condition: Not Defined
   ├─ Replicate: 2
   ├─ HTRMS Version: 18.5.231110.55695
   ├─ Protein Databases Used
   │  └─ UP000005640_9606_Olympia
   │     ├─ Protein Entries: 20,598
   │     ├─ Original File: UP000005640_9606.fasta
   │     ├─ Date Created: 30-March-2023 12:51:33 UTC+0
   │     ├─ Date Modified: 17-December-2023 01:33:00 UTC+0
   │     └─ Parsing Rule: UniProt FASTA
   └─ MS2 Method
      ├─ [380.4 - 384.4]
      ├─ [384.4 - 388.4]
      ├─ [388.4 - 392.4]
      ├─ [392.4 - 396.4]
      ├─ [396.4 - 400.4]
      ├─ [400.4 - 404.4]
      ├─ [404.4 - 408.4]
      ├─ [408.4 - 412.4]
      ├─ [412.4 - 416.4]
      ├─ [416.4 - 420.4]
      ├─ [420.4 - 424.4]
      ├─ [424.4 - 428.4]
      ├─ [428.4 - 432.4]
      ├─ [432.4 - 436.4]
      ├─ [436.4 - 440.5]
      ├─ [440.5 - 444.5]
      ├─ [444.5 - 448.5]
      ├─ [448.5 - 452.5]
      ├─ [452.5 - 456.5]
      ├─ [456.5 - 460.5]
      ├─ [460.5 - 464.5]
      ├─ [464.5 - 468.5]
      ├─ [468.5 - 472.5]
      ├─ [472.5 - 476.5]
      ├─ [476.5 - 480.5]
      ├─ [480.5 - 484.5]
      ├─ [484.5 - 488.5]
      ├─ [488.5 - 492.5]
      ├─ [492.5 - 496.5]
      ├─ [496.5 - 500.5]
      ├─ [500.5 - 504.5]
      ├─ [504.5 - 508.5]
      ├─ [508.5 - 512.5]
      ├─ [512.5 - 516.5]
      ├─ [516.5 - 520.5]
      ├─ [520.5 - 524.5]
      ├─ [524.5 - 528.5]
      ├─ [528.5 - 532.5]
      ├─ [532.5 - 536.5]
      ├─ [536.5 - 540.5]
      ├─ [540.5 - 544.5]
      ├─ [544.5 - 548.5]
      ├─ [548.5 - 552.5]
      ├─ [552.5 - 556.5]
      ├─ [556.5 - 560.5]
      ├─ [560.5 - 564.5]
      ├─ [564.5 - 568.5]
      ├─ [568.5 - 572.5]
      ├─ [572.5 - 576.5]
      ├─ [576.5 - 580.5]
      ├─ [580.5 - 584.5]
      ├─ [584.5 - 588.5]
      ├─ [588.5 - 592.5]
      ├─ [592.5 - 596.5]
      ├─ [596.5 - 600.5]
      ├─ [600.5 - 604.5]
      ├─ [604.5 - 608.5]
      ├─ [608.5 - 612.5]
      ├─ [612.5 - 616.5]
      ├─ [616.5 - 620.5]
      ├─ [620.5 - 624.5]
      ├─ [624.5 - 628.5]
      ├─ [628.5 - 632.5]
      ├─ [632.5 - 636.5]
      ├─ [636.5 - 640.5]
      ├─ [640.5 - 644.5]
      ├─ [644.5 - 648.5]
      ├─ [648.5 - 652.5]
      ├─ [652.5 - 656.5]
      ├─ [656.5 - 660.6]
      ├─ [660.6 - 664.6]
      ├─ [664.6 - 668.6]
      ├─ [668.6 - 672.6]
      ├─ [672.6 - 676.6]
      ├─ [676.6 - 680.6]
      ├─ [680.6 - 684.6]
      ├─ [684.6 - 688.6]
      ├─ [688.6 - 692.6]
      ├─ [692.6 - 696.6]
      ├─ [696.6 - 700.6]
      ├─ [700.6 - 704.6]
      ├─ [704.6 - 708.6]
      ├─ [708.6 - 712.6]
      ├─ [712.6 - 716.6]
      ├─ [716.6 - 720.6]
      ├─ [720.6 - 724.6]
      ├─ [724.6 - 728.6]
      ├─ [728.6 - 732.6]
      ├─ [732.6 - 736.6]
      ├─ [736.6 - 740.6]
      ├─ [740.6 - 744.6]
      ├─ [744.6 - 748.6]
      ├─ [748.6 - 752.6]
      ├─ [752.6 - 756.6]
      ├─ [756.6 - 760.6]
      ├─ [760.6 - 764.6]
      ├─ [764.6 - 768.6]
      ├─ [768.6 - 772.6]
      ├─ [772.6 - 776.6]
      ├─ [776.6 - 780.6]
      ├─ [780.6 - 784.6]
      ├─ [784.6 - 788.6]
      ├─ [788.6 - 792.6]
      ├─ [792.6 - 796.6]
      ├─ [796.6 - 800.6]
      ├─ [800.6 - 804.6]
      ├─ [804.6 - 808.6]
      ├─ [808.6 - 812.6]
      ├─ [812.6 - 816.6]
      ├─ [816.6 - 820.6]
      ├─ [820.6 - 824.6]
      ├─ [824.6 - 828.6]
      ├─ [828.6 - 832.6]
      ├─ [832.6 - 836.6]
      ├─ [836.6 - 840.6]
      ├─ [840.6 - 844.6]
      ├─ [844.6 - 848.6]
      ├─ [848.6 - 852.6]
      ├─ [852.6 - 856.6]
      ├─ [856.6 - 860.6]
      ├─ [860.6 - 864.6]
      ├─ [864.6 - 868.6]
      ├─ [868.6 - 872.6]
      ├─ [872.6 - 876.6]
      ├─ [876.6 - 880.7]
      ├─ [880.7 - 884.7]
      ├─ [884.7 - 888.7]
      ├─ [888.7 - 892.7]
      ├─ [892.7 - 896.7]
      ├─ [896.7 - 900.7]
      ├─ [900.7 - 904.7]
      ├─ [904.7 - 908.7]
      ├─ [908.7 - 912.7]
      ├─ [912.7 - 916.7]
      ├─ [916.7 - 920.7]
      ├─ [920.7 - 924.7]
      ├─ [924.7 - 928.7]
      ├─ [928.7 - 932.7]
      ├─ [932.7 - 936.7]
      ├─ [936.7 - 940.7]
      ├─ [940.7 - 944.7]
      ├─ [944.7 - 948.7]
      ├─ [948.7 - 952.7]
      ├─ [952.7 - 956.7]
      ├─ [956.7 - 960.7]
      ├─ [960.7 - 964.7]
      ├─ [964.7 - 968.7]
      ├─ [968.7 - 972.7]
      ├─ [972.7 - 976.7]
      └─ [976.7 - 980.7]

Run: 20231207_AST5_Evo5_ML_SA_40SPD_DIA_SCP_EB_1Cellc_94.raw
   ├─ Vendor: Thermo
   ├─ File: 20231207_AST5_Evo5_ML_SA_40SPD_DIA_SCP_EB_1Cellc_94
   ├─ Path: "N:\SUN-CPR-msdata_jvo\MSDATA\2023\12\AST5\20231207_AST5_Evo5_ML_SA_40SPD_DIA_SCP_EB_1Cellc_94.raw"
   ├─ Condition: Not Defined
   ├─ Replicate: 3
   ├─ HTRMS Version: 18.5.231110.55695
   ├─ Protein Databases Used
   │  └─ UP000005640_9606_Olympia
   │     ├─ Protein Entries: 20,598
   │     ├─ Original File: UP000005640_9606.fasta
   │     ├─ Date Created: 30-March-2023 12:51:33 UTC+0
   │     ├─ Date Modified: 17-December-2023 01:33:00 UTC+0
   │     └─ Parsing Rule: UniProt FASTA
   └─ MS2 Method
      ├─ [380.4 - 384.4]
      ├─ [384.4 - 388.4]
      ├─ [388.4 - 392.4]
      ├─ [392.4 - 396.4]
      ├─ [396.4 - 400.4]
      ├─ [400.4 - 404.4]
      ├─ [404.4 - 408.4]
      ├─ [408.4 - 412.4]
      ├─ [412.4 - 416.4]
      ├─ [416.4 - 420.4]
      ├─ [420.4 - 424.4]
      ├─ [424.4 - 428.4]
      ├─ [428.4 - 432.4]
      ├─ [432.4 - 436.4]
      ├─ [436.4 - 440.5]
      ├─ [440.5 - 444.5]
      ├─ [444.5 - 448.5]
      ├─ [448.5 - 452.5]
      ├─ [452.5 - 456.5]
      ├─ [456.5 - 460.5]
      ├─ [460.5 - 464.5]
      ├─ [464.5 - 468.5]
      ├─ [468.5 - 472.5]
      ├─ [472.5 - 476.5]
      ├─ [476.5 - 480.5]
      ├─ [480.5 - 484.5]
      ├─ [484.5 - 488.5]
      ├─ [488.5 - 492.5]
      ├─ [492.5 - 496.5]
      ├─ [496.5 - 500.5]
      ├─ [500.5 - 504.5]
      ├─ [504.5 - 508.5]
      ├─ [508.5 - 512.5]
      ├─ [512.5 - 516.5]
      ├─ [516.5 - 520.5]
      ├─ [520.5 - 524.5]
      ├─ [524.5 - 528.5]
      ├─ [528.5 - 532.5]
      ├─ [532.5 - 536.5]
      ├─ [536.5 - 540.5]
      ├─ [540.5 - 544.5]
      ├─ [544.5 - 548.5]
      ├─ [548.5 - 552.5]
      ├─ [552.5 - 556.5]
      ├─ [556.5 - 560.5]
      ├─ [560.5 - 564.5]
      ├─ [564.5 - 568.5]
      ├─ [568.5 - 572.5]
      ├─ [572.5 - 576.5]
      ├─ [576.5 - 580.5]
      ├─ [580.5 - 584.5]
      ├─ [584.5 - 588.5]
      ├─ [588.5 - 592.5]
      ├─ [592.5 - 596.5]
      ├─ [596.5 - 600.5]
      ├─ [600.5 - 604.5]
      ├─ [604.5 - 608.5]
      ├─ [608.5 - 612.5]
      ├─ [612.5 - 616.5]
      ├─ [616.5 - 620.5]
      ├─ [620.5 - 624.5]
      ├─ [624.5 - 628.5]
      ├─ [628.5 - 632.5]
      ├─ [632.5 - 636.5]
      ├─ [636.5 - 640.5]
      ├─ [640.5 - 644.5]
      ├─ [644.5 - 648.5]
      ├─ [648.5 - 652.5]
      ├─ [652.5 - 656.5]
      ├─ [656.5 - 660.6]
      ├─ [660.6 - 664.6]
      ├─ [664.6 - 668.6]
      ├─ [668.6 - 672.6]
      ├─ [672.6 - 676.6]
      ├─ [676.6 - 680.6]
      ├─ [680.6 - 684.6]
      ├─ [684.6 - 688.6]
      ├─ [688.6 - 692.6]
      ├─ [692.6 - 696.6]
      ├─ [696.6 - 700.6]
      ├─ [700.6 - 704.6]
      ├─ [704.6 - 708.6]
      ├─ [708.6 - 712.6]
      ├─ [712.6 - 716.6]
      ├─ [716.6 - 720.6]
      ├─ [720.6 - 724.6]
      ├─ [724.6 - 728.6]
      ├─ [728.6 - 732.6]
      ├─ [732.6 - 736.6]
      ├─ [736.6 - 740.6]
      ├─ [740.6 - 744.6]
      ├─ [744.6 - 748.6]
      ├─ [748.6 - 752.6]
      ├─ [752.6 - 756.6]
      ├─ [756.6 - 760.6]
      ├─ [760.6 - 764.6]
      ├─ [764.6 - 768.6]
      ├─ [768.6 - 772.6]
      ├─ [772.6 - 776.6]
      ├─ [776.6 - 780.6]
      ├─ [780.6 - 784.6]
      ├─ [784.6 - 788.6]
      ├─ [788.6 - 792.6]
      ├─ [792.6 - 796.6]
      ├─ [796.6 - 800.6]
      ├─ [800.6 - 804.6]
      ├─ [804.6 - 808.6]
      ├─ [808.6 - 812.6]
      ├─ [812.6 - 816.6]
      ├─ [816.6 - 820.6]
      ├─ [820.6 - 824.6]
      ├─ [824.6 - 828.6]
      ├─ [828.6 - 832.6]
      ├─ [832.6 - 836.6]
      ├─ [836.6 - 840.6]
      ├─ [840.6 - 844.6]
      ├─ [844.6 - 848.6]
      ├─ [848.6 - 852.6]
      ├─ [852.6 - 856.6]
      ├─ [856.6 - 860.6]
      ├─ [860.6 - 864.6]
      ├─ [864.6 - 868.6]
      ├─ [868.6 - 872.6]
      ├─ [872.6 - 876.6]
      ├─ [876.6 - 880.7]
      ├─ [880.7 - 884.7]
      ├─ [884.7 - 888.7]
      ├─ [888.7 - 892.7]
      ├─ [892.7 - 896.7]
      ├─ [896.7 - 900.7]
      ├─ [900.7 - 904.7]
      ├─ [904.7 - 908.7]
      ├─ [908.7 - 912.7]
      ├─ [912.7 - 916.7]
      ├─ [916.7 - 920.7]
      ├─ [920.7 - 924.7]
      ├─ [924.7 - 928.7]
      ├─ [928.7 - 932.7]
      ├─ [932.7 - 936.7]
      ├─ [936.7 - 940.7]
      ├─ [940.7 - 944.7]
      ├─ [944.7 - 948.7]
      ├─ [948.7 - 952.7]
      ├─ [952.7 - 956.7]
      ├─ [956.7 - 960.7]
      ├─ [960.7 - 964.7]
      ├─ [964.7 - 968.7]
      ├─ [968.7 - 972.7]
      ├─ [972.7 - 976.7]
      └─ [976.7 - 980.7]

Run: 20231207_AST5_Evo5_ML_SA_40SPD_DIA_SCP_EB_1Cellc_93.raw
   ├─ Vendor: Thermo
   ├─ File: 20231207_AST5_Evo5_ML_SA_40SPD_DIA_SCP_EB_1Cellc_93
   ├─ Path: "N:\SUN-CPR-msdata_jvo\MSDATA\2023\12\AST5\20231207_AST5_Evo5_ML_SA_40SPD_DIA_SCP_EB_1Cellc_93.raw"
   ├─ Condition: Not Defined
   ├─ Replicate: 4
   ├─ HTRMS Version: 18.5.231110.55695
   ├─ Protein Databases Used
   │  └─ UP000005640_9606_Olympia
   │     ├─ Protein Entries: 20,598
   │     ├─ Original File: UP000005640_9606.fasta
   │     ├─ Date Created: 30-March-2023 12:51:33 UTC+0
   │     ├─ Date Modified: 17-December-2023 01:33:00 UTC+0
   │     └─ Parsing Rule: UniProt FASTA
   └─ MS2 Method
      ├─ [380.4 - 384.4]
      ├─ [384.4 - 388.4]
      ├─ [388.4 - 392.4]
      ├─ [392.4 - 396.4]
      ├─ [396.4 - 400.4]
      ├─ [400.4 - 404.4]
      ├─ [404.4 - 408.4]
      ├─ [408.4 - 412.4]
      ├─ [412.4 - 416.4]
      ├─ [416.4 - 420.4]
      ├─ [420.4 - 424.4]
      ├─ [424.4 - 428.4]
      ├─ [428.4 - 432.4]
      ├─ [432.4 - 436.4]
      ├─ [436.4 - 440.5]
      ├─ [440.5 - 444.5]
      ├─ [444.5 - 448.5]
      ├─ [448.5 - 452.5]
      ├─ [452.5 - 456.5]
      ├─ [456.5 - 460.5]
      ├─ [460.5 - 464.5]
      ├─ [464.5 - 468.5]
      ├─ [468.5 - 472.5]
      ├─ [472.5 - 476.5]
      ├─ [476.5 - 480.5]
      ├─ [480.5 - 484.5]
      ├─ [484.5 - 488.5]
      ├─ [488.5 - 492.5]
      ├─ [492.5 - 496.5]
      ├─ [496.5 - 500.5]
      ├─ [500.5 - 504.5]
      ├─ [504.5 - 508.5]
      ├─ [508.5 - 512.5]
      ├─ [512.5 - 516.5]
      ├─ [516.5 - 520.5]
      ├─ [520.5 - 524.5]
      ├─ [524.5 - 528.5]
      ├─ [528.5 - 532.5]
      ├─ [532.5 - 536.5]
      ├─ [536.5 - 540.5]
      ├─ [540.5 - 544.5]
      ├─ [544.5 - 548.5]
      ├─ [548.5 - 552.5]
      ├─ [552.5 - 556.5]
      ├─ [556.5 - 560.5]
      ├─ [560.5 - 564.5]
      ├─ [564.5 - 568.5]
      ├─ [568.5 - 572.5]
      ├─ [572.5 - 576.5]
      ├─ [576.5 - 580.5]
      ├─ [580.5 - 584.5]
      ├─ [584.5 - 588.5]
      ├─ [588.5 - 592.5]
      ├─ [592.5 - 596.5]
      ├─ [596.5 - 600.5]
      ├─ [600.5 - 604.5]
      ├─ [604.5 - 608.5]
      ├─ [608.5 - 612.5]
      ├─ [612.5 - 616.5]
      ├─ [616.5 - 620.5]
      ├─ [620.5 - 624.5]
      ├─ [624.5 - 628.5]
      ├─ [628.5 - 632.5]
      ├─ [632.5 - 636.5]
      ├─ [636.5 - 640.5]
      ├─ [640.5 - 644.5]
      ├─ [644.5 - 648.5]
      ├─ [648.5 - 652.5]
      ├─ [652.5 - 656.5]
      ├─ [656.5 - 660.6]
      ├─ [660.6 - 664.6]
      ├─ [664.6 - 668.6]
      ├─ [668.6 - 672.6]
      ├─ [672.6 - 676.6]
      ├─ [676.6 - 680.6]
      ├─ [680.6 - 684.6]
      ├─ [684.6 - 688.6]
      ├─ [688.6 - 692.6]
      ├─ [692.6 - 696.6]
      ├─ [696.6 - 700.6]
      ├─ [700.6 - 704.6]
      ├─ [704.6 - 708.6]
      ├─ [708.6 - 712.6]
      ├─ [712.6 - 716.6]
      ├─ [716.6 - 720.6]
      ├─ [720.6 - 724.6]
      ├─ [724.6 - 728.6]
      ├─ [728.6 - 732.6]
      ├─ [732.6 - 736.6]
      ├─ [736.6 - 740.6]
      ├─ [740.6 - 744.6]
      ├─ [744.6 - 748.6]
      ├─ [748.6 - 752.6]
      ├─ [752.6 - 756.6]
      ├─ [756.6 - 760.6]
      ├─ [760.6 - 764.6]
      ├─ [764.6 - 768.6]
      ├─ [768.6 - 772.6]
      ├─ [772.6 - 776.6]
      ├─ [776.6 - 780.6]
      ├─ [780.6 - 784.6]
      ├─ [784.6 - 788.6]
      ├─ [788.6 - 792.6]
      ├─ [792.6 - 796.6]
      ├─ [796.6 - 800.6]
      ├─ [800.6 - 804.6]
      ├─ [804.6 - 808.6]
      ├─ [808.6 - 812.6]
      ├─ [812.6 - 816.6]
      ├─ [816.6 - 820.6]
      ├─ [820.6 - 824.6]
      ├─ [824.6 - 828.6]
      ├─ [828.6 - 832.6]
      ├─ [832.6 - 836.6]
      ├─ [836.6 - 840.6]
      ├─ [840.6 - 844.6]
      ├─ [844.6 - 848.6]
      ├─ [848.6 - 852.6]
      ├─ [852.6 - 856.6]
      ├─ [856.6 - 860.6]
      ├─ [860.6 - 864.6]
      ├─ [864.6 - 868.6]
      ├─ [868.6 - 872.6]
      ├─ [872.6 - 876.6]
      ├─ [876.6 - 880.7]
      ├─ [880.7 - 884.7]
      ├─ [884.7 - 888.7]
      ├─ [888.7 - 892.7]
      ├─ [892.7 - 896.7]
      ├─ [896.7 - 900.7]
      ├─ [900.7 - 904.7]
      ├─ [904.7 - 908.7]
      ├─ [908.7 - 912.7]
      ├─ [912.7 - 916.7]
      ├─ [916.7 - 920.7]
      ├─ [920.7 - 924.7]
      ├─ [924.7 - 928.7]
      ├─ [928.7 - 932.7]
      ├─ [932.7 - 936.7]
      ├─ [936.7 - 940.7]
      ├─ [940.7 - 944.7]
      ├─ [944.7 - 948.7]
      ├─ [948.7 - 952.7]
      ├─ [952.7 - 956.7]
      ├─ [956.7 - 960.7]
      ├─ [960.7 - 964.7]
      ├─ [964.7 - 968.7]
      ├─ [968.7 - 972.7]
      ├─ [972.7 - 976.7]
      └─ [976.7 - 980.7]

Run: 20231207_AST5_Evo5_ML_SA_40SPD_DIA_SCP_EB_1Cellc_92.raw
   ├─ Vendor: Thermo
   ├─ File: 20231207_AST5_Evo5_ML_SA_40SPD_DIA_SCP_EB_1Cellc_92
   ├─ Path: "N:\SUN-CPR-msdata_jvo\MSDATA\2023\12\AST5\20231207_AST5_Evo5_ML_SA_40SPD_DIA_SCP_EB_1Cellc_92.raw"
   ├─ Condition: Not Defined
   ├─ Replicate: 5
   ├─ HTRMS Version: 18.5.231110.55695
   ├─ Protein Databases Used
   │  └─ UP000005640_9606_Olympia
   │     ├─ Protein Entries: 20,598
   │     ├─ Original File: UP000005640_9606.fasta
   │     ├─ Date Created: 30-March-2023 12:51:33 UTC+0
   │     ├─ Date Modified: 17-December-2023 01:33:00 UTC+0
   │     └─ Parsing Rule: UniProt FASTA
   └─ MS2 Method
      ├─ [380.4 - 384.4]
      ├─ [384.4 - 388.4]
      ├─ [388.4 - 392.4]
      ├─ [392.4 - 396.4]
      ├─ [396.4 - 400.4]
      ├─ [400.4 - 404.4]
      ├─ [404.4 - 408.4]
      ├─ [408.4 - 412.4]
      ├─ [412.4 - 416.4]
      ├─ [416.4 - 420.4]
      ├─ [420.4 - 424.4]
      ├─ [424.4 - 428.4]
      ├─ [428.4 - 432.4]
      ├─ [432.4 - 436.4]
      ├─ [436.4 - 440.5]
      ├─ [440.5 - 444.5]
      ├─ [444.5 - 448.5]
      ├─ [448.5 - 452.5]
      ├─ [452.5 - 456.5]
      ├─ [456.5 - 460.5]
      ├─ [460.5 - 464.5]
      ├─ [464.5 - 468.5]
      ├─ [468.5 - 472.5]
      ├─ [472.5 - 476.5]
      ├─ [476.5 - 480.5]
      ├─ [480.5 - 484.5]
      ├─ [484.5 - 488.5]
      ├─ [488.5 - 492.5]
      ├─ [492.5 - 496.5]
      ├─ [496.5 - 500.5]
      ├─ [500.5 - 504.5]
      ├─ [504.5 - 508.5]
      ├─ [508.5 - 512.5]
      ├─ [512.5 - 516.5]
      ├─ [516.5 - 520.5]
      ├─ [520.5 - 524.5]
      ├─ [524.5 - 528.5]
      ├─ [528.5 - 532.5]
      ├─ [532.5 - 536.5]
      ├─ [536.5 - 540.5]
      ├─ [540.5 - 544.5]
      ├─ [544.5 - 548.5]
      ├─ [548.5 - 552.5]
      ├─ [552.5 - 556.5]
      ├─ [556.5 - 560.5]
      ├─ [560.5 - 564.5]
      ├─ [564.5 - 568.5]
      ├─ [568.5 - 572.5]
      ├─ [572.5 - 576.5]
      ├─ [576.5 - 580.5]
      ├─ [580.5 - 584.5]
      ├─ [584.5 - 588.5]
      ├─ [588.5 - 592.5]
      ├─ [592.5 - 596.5]
      ├─ [596.5 - 600.5]
      ├─ [600.5 - 604.5]
      ├─ [604.5 - 608.5]
      ├─ [608.5 - 612.5]
      ├─ [612.5 - 616.5]
      ├─ [616.5 - 620.5]
      ├─ [620.5 - 624.5]
      ├─ [624.5 - 628.5]
      ├─ [628.5 - 632.5]
      ├─ [632.5 - 636.5]
      ├─ [636.5 - 640.5]
      ├─ [640.5 - 644.5]
      ├─ [644.5 - 648.5]
      ├─ [648.5 - 652.5]
      ├─ [652.5 - 656.5]
      ├─ [656.5 - 660.6]
      ├─ [660.6 - 664.6]
      ├─ [664.6 - 668.6]
      ├─ [668.6 - 672.6]
      ├─ [672.6 - 676.6]
      ├─ [676.6 - 680.6]
      ├─ [680.6 - 684.6]
      ├─ [684.6 - 688.6]
      ├─ [688.6 - 692.6]
      ├─ [692.6 - 696.6]
      ├─ [696.6 - 700.6]
      ├─ [700.6 - 704.6]
      ├─ [704.6 - 708.6]
      ├─ [708.6 - 712.6]
      ├─ [712.6 - 716.6]
      ├─ [716.6 - 720.6]
      ├─ [720.6 - 724.6]
      ├─ [724.6 - 728.6]
      ├─ [728.6 - 732.6]
      ├─ [732.6 - 736.6]
      ├─ [736.6 - 740.6]
      ├─ [740.6 - 744.6]
      ├─ [744.6 - 748.6]
      ├─ [748.6 - 752.6]
      ├─ [752.6 - 756.6]
      ├─ [756.6 - 760.6]
      ├─ [760.6 - 764.6]
      ├─ [764.6 - 768.6]
      ├─ [768.6 - 772.6]
      ├─ [772.6 - 776.6]
      ├─ [776.6 - 780.6]
      ├─ [780.6 - 784.6]
      ├─ [784.6 - 788.6]
      ├─ [788.6 - 792.6]
      ├─ [792.6 - 796.6]
      ├─ [796.6 - 800.6]
      ├─ [800.6 - 804.6]
      ├─ [804.6 - 808.6]
      ├─ [808.6 - 812.6]
      ├─ [812.6 - 816.6]
      ├─ [816.6 - 820.6]
      ├─ [820.6 - 824.6]
      ├─ [824.6 - 828.6]
      ├─ [828.6 - 832.6]
      ├─ [832.6 - 836.6]
      ├─ [836.6 - 840.6]
      ├─ [840.6 - 844.6]
      ├─ [844.6 - 848.6]
      ├─ [848.6 - 852.6]
      ├─ [852.6 - 856.6]
      ├─ [856.6 - 860.6]
      ├─ [860.6 - 864.6]
      ├─ [864.6 - 868.6]
      ├─ [868.6 - 872.6]
      ├─ [872.6 - 876.6]
      ├─ [876.6 - 880.7]
      ├─ [880.7 - 884.7]
      ├─ [884.7 - 888.7]
      ├─ [888.7 - 892.7]
      ├─ [892.7 - 896.7]
      ├─ [896.7 - 900.7]
      ├─ [900.7 - 904.7]
      ├─ [904.7 - 908.7]
      ├─ [908.7 - 912.7]
      ├─ [912.7 - 916.7]
      ├─ [916.7 - 920.7]
      ├─ [920.7 - 924.7]
      ├─ [924.7 - 928.7]
      ├─ [928.7 - 932.7]
      ├─ [932.7 - 936.7]
      ├─ [936.7 - 940.7]
      ├─ [940.7 - 944.7]
      ├─ [944.7 - 948.7]
      ├─ [948.7 - 952.7]
      ├─ [952.7 - 956.7]
      ├─ [956.7 - 960.7]
      ├─ [960.7 - 964.7]
      ├─ [964.7 - 968.7]
      ├─ [968.7 - 972.7]
      ├─ [972.7 - 976.7]
      └─ [976.7 - 980.7]

Run: 20231207_AST5_Evo5_ML_SA_40SPD_DIA_SCP_EB_1Cellc_91.raw
   ├─ Vendor: Thermo
   ├─ File: 20231207_AST5_Evo5_ML_SA_40SPD_DIA_SCP_EB_1Cellc_91
   ├─ Path: "N:\SUN-CPR-msdata_jvo\MSDATA\2023\12\AST5\20231207_AST5_Evo5_ML_SA_40SPD_DIA_SCP_EB_1Cellc_91.raw"
   ├─ Condition: Not Defined
   ├─ Replicate: 6
   ├─ HTRMS Version: 18.5.231110.55695
   ├─ Protein Databases Used
   │  └─ UP000005640_9606_Olympia
   │     ├─ Protein Entries: 20,598
   │     ├─ Original File: UP000005640_9606.fasta
   │     ├─ Date Created: 30-March-2023 12:51:33 UTC+0
   │     ├─ Date Modified: 17-December-2023 01:33:00 UTC+0
   │     └─ Parsing Rule: UniProt FASTA
   └─ MS2 Method
      ├─ [380.4 - 384.4]
      ├─ [384.4 - 388.4]
      ├─ [388.4 - 392.4]
      ├─ [392.4 - 396.4]
      ├─ [396.4 - 400.4]
      ├─ [400.4 - 404.4]
      ├─ [404.4 - 408.4]
      ├─ [408.4 - 412.4]
      ├─ [412.4 - 416.4]
      ├─ [416.4 - 420.4]
      ├─ [420.4 - 424.4]
      ├─ [424.4 - 428.4]
      ├─ [428.4 - 432.4]
      ├─ [432.4 - 436.4]
      ├─ [436.4 - 440.5]
      ├─ [440.5 - 444.5]
      ├─ [444.5 - 448.5]
      ├─ [448.5 - 452.5]
      ├─ [452.5 - 456.5]
      ├─ [456.5 - 460.5]
      ├─ [460.5 - 464.5]
      ├─ [464.5 - 468.5]
      ├─ [468.5 - 472.5]
      ├─ [472.5 - 476.5]
      ├─ [476.5 - 480.5]
      ├─ [480.5 - 484.5]
      ├─ [484.5 - 488.5]
      ├─ [488.5 - 492.5]
      ├─ [492.5 - 496.5]
      ├─ [496.5 - 500.5]
      ├─ [500.5 - 504.5]
      ├─ [504.5 - 508.5]
      ├─ [508.5 - 512.5]
      ├─ [512.5 - 516.5]
      ├─ [516.5 - 520.5]
      ├─ [520.5 - 524.5]
      ├─ [524.5 - 528.5]
      ├─ [528.5 - 532.5]
      ├─ [532.5 - 536.5]
      ├─ [536.5 - 540.5]
      ├─ [540.5 - 544.5]
      ├─ [544.5 - 548.5]
      ├─ [548.5 - 552.5]
      ├─ [552.5 - 556.5]
      ├─ [556.5 - 560.5]
      ├─ [560.5 - 564.5]
      ├─ [564.5 - 568.5]
      ├─ [568.5 - 572.5]
      ├─ [572.5 - 576.5]
      ├─ [576.5 - 580.5]
      ├─ [580.5 - 584.5]
      ├─ [584.5 - 588.5]
      ├─ [588.5 - 592.5]
      ├─ [592.5 - 596.5]
      ├─ [596.5 - 600.5]
      ├─ [600.5 - 604.5]
      ├─ [604.5 - 608.5]
      ├─ [608.5 - 612.5]
      ├─ [612.5 - 616.5]
      ├─ [616.5 - 620.5]
      ├─ [620.5 - 624.5]
      ├─ [624.5 - 628.5]
      ├─ [628.5 - 632.5]
      ├─ [632.5 - 636.5]
      ├─ [636.5 - 640.5]
      ├─ [640.5 - 644.5]
      ├─ [644.5 - 648.5]
      ├─ [648.5 - 652.5]
      ├─ [652.5 - 656.5]
      ├─ [656.5 - 660.6]
      ├─ [660.6 - 664.6]
      ├─ [664.6 - 668.6]
      ├─ [668.6 - 672.6]
      ├─ [672.6 - 676.6]
      ├─ [676.6 - 680.6]
      ├─ [680.6 - 684.6]
      ├─ [684.6 - 688.6]
      ├─ [688.6 - 692.6]
      ├─ [692.6 - 696.6]
      ├─ [696.6 - 700.6]
      ├─ [700.6 - 704.6]
      ├─ [704.6 - 708.6]
      ├─ [708.6 - 712.6]
      ├─ [712.6 - 716.6]
      ├─ [716.6 - 720.6]
      ├─ [720.6 - 724.6]
      ├─ [724.6 - 728.6]
      ├─ [728.6 - 732.6]
      ├─ [732.6 - 736.6]
      ├─ [736.6 - 740.6]
      ├─ [740.6 - 744.6]
      ├─ [744.6 - 748.6]
      ├─ [748.6 - 752.6]
      ├─ [752.6 - 756.6]
      ├─ [756.6 - 760.6]
      ├─ [760.6 - 764.6]
      ├─ [764.6 - 768.6]
      ├─ [768.6 - 772.6]
      ├─ [772.6 - 776.6]
      ├─ [776.6 - 780.6]
      ├─ [780.6 - 784.6]
      ├─ [784.6 - 788.6]
      ├─ [788.6 - 792.6]
      ├─ [792.6 - 796.6]
      ├─ [796.6 - 800.6]
      ├─ [800.6 - 804.6]
      ├─ [804.6 - 808.6]
      ├─ [808.6 - 812.6]
      ├─ [812.6 - 816.6]
      ├─ [816.6 - 820.6]
      ├─ [820.6 - 824.6]
      ├─ [824.6 - 828.6]
      ├─ [828.6 - 832.6]
      ├─ [832.6 - 836.6]
      ├─ [836.6 - 840.6]
      ├─ [840.6 - 844.6]
      ├─ [844.6 - 848.6]
      ├─ [848.6 - 852.6]
      ├─ [852.6 - 856.6]
      ├─ [856.6 - 860.6]
      ├─ [860.6 - 864.6]
      ├─ [864.6 - 868.6]
      ├─ [868.6 - 872.6]
      ├─ [872.6 - 876.6]
      ├─ [876.6 - 880.7]
      ├─ [880.7 - 884.7]
      ├─ [884.7 - 888.7]
      ├─ [888.7 - 892.7]
      ├─ [892.7 - 896.7]
      ├─ [896.7 - 900.7]
      ├─ [900.7 - 904.7]
      ├─ [904.7 - 908.7]
      ├─ [908.7 - 912.7]
      ├─ [912.7 - 916.7]
      ├─ [916.7 - 920.7]
      ├─ [920.7 - 924.7]
      ├─ [924.7 - 928.7]
      ├─ [928.7 - 932.7]
      ├─ [932.7 - 936.7]
      ├─ [936.7 - 940.7]
      ├─ [940.7 - 944.7]
      ├─ [944.7 - 948.7]
      ├─ [948.7 - 952.7]
      ├─ [952.7 - 956.7]
      ├─ [956.7 - 960.7]
      ├─ [960.7 - 964.7]
      ├─ [964.7 - 968.7]
      ├─ [968.7 - 972.7]
      ├─ [972.7 - 976.7]
      └─ [976.7 - 980.7]

Run: 20231207_AST5_Evo5_ML_SA_40SPD_DIA_SCP_EB_1Cellc_90.raw
   ├─ Vendor: Thermo
   ├─ File: 20231207_AST5_Evo5_ML_SA_40SPD_DIA_SCP_EB_1Cellc_90
   ├─ Path: "N:\SUN-CPR-msdata_jvo\MSDATA\2023\12\AST5\20231207_AST5_Evo5_ML_SA_40SPD_DIA_SCP_EB_1Cellc_90.raw"
   ├─ Condition: Not Defined
   ├─ Replicate: 7
   ├─ HTRMS Version: 18.5.231110.55695
   ├─ Protein Databases Used
   │  └─ UP000005640_9606_Olympia
   │     ├─ Protein Entries: 20,598
   │     ├─ Original File: UP000005640_9606.fasta
   │     ├─ Date Created: 30-March-2023 12:51:33 UTC+0
   │     ├─ Date Modified: 17-December-2023 01:33:00 UTC+0
   │     └─ Parsing Rule: UniProt FASTA
   └─ MS2 Method
      ├─ [380.4 - 384.4]
      ├─ [384.4 - 388.4]
      ├─ [388.4 - 392.4]
      ├─ [392.4 - 396.4]
      ├─ [396.4 - 400.4]
      ├─ [400.4 - 404.4]
      ├─ [404.4 - 408.4]
      ├─ [408.4 - 412.4]
      ├─ [412.4 - 416.4]
      ├─ [416.4 - 420.4]
      ├─ [420.4 - 424.4]
      ├─ [424.4 - 428.4]
      ├─ [428.4 - 432.4]
      ├─ [432.4 - 436.4]
      ├─ [436.4 - 440.5]
      ├─ [440.5 - 444.5]
      ├─ [444.5 - 448.5]
      ├─ [448.5 - 452.5]
      ├─ [452.5 - 456.5]
      ├─ [456.5 - 460.5]
      ├─ [460.5 - 464.5]
      ├─ [464.5 - 468.5]
      ├─ [468.5 - 472.5]
      ├─ [472.5 - 476.5]
      ├─ [476.5 - 480.5]
      ├─ [480.5 - 484.5]
      ├─ [484.5 - 488.5]
      ├─ [488.5 - 492.5]
      ├─ [492.5 - 496.5]
      ├─ [496.5 - 500.5]
      ├─ [500.5 - 504.5]
      ├─ [504.5 - 508.5]
      ├─ [508.5 - 512.5]
      ├─ [512.5 - 516.5]
      ├─ [516.5 - 520.5]
      ├─ [520.5 - 524.5]
      ├─ [524.5 - 528.5]
      ├─ [528.5 - 532.5]
      ├─ [532.5 - 536.5]
      ├─ [536.5 - 540.5]
      ├─ [540.5 - 544.5]
      ├─ [544.5 - 548.5]
      ├─ [548.5 - 552.5]
      ├─ [552.5 - 556.5]
      ├─ [556.5 - 560.5]
      ├─ [560.5 - 564.5]
      ├─ [564.5 - 568.5]
      ├─ [568.5 - 572.5]
      ├─ [572.5 - 576.5]
      ├─ [576.5 - 580.5]
      ├─ [580.5 - 584.5]
      ├─ [584.5 - 588.5]
      ├─ [588.5 - 592.5]
      ├─ [592.5 - 596.5]
      ├─ [596.5 - 600.5]
      ├─ [600.5 - 604.5]
      ├─ [604.5 - 608.5]
      ├─ [608.5 - 612.5]
      ├─ [612.5 - 616.5]
      ├─ [616.5 - 620.5]
      ├─ [620.5 - 624.5]
      ├─ [624.5 - 628.5]
      ├─ [628.5 - 632.5]
      ├─ [632.5 - 636.5]
      ├─ [636.5 - 640.5]
      ├─ [640.5 - 644.5]
      ├─ [644.5 - 648.5]
      ├─ [648.5 - 652.5]
      ├─ [652.5 - 656.5]
      ├─ [656.5 - 660.6]
      ├─ [660.6 - 664.6]
      ├─ [664.6 - 668.6]
      ├─ [668.6 - 672.6]
      ├─ [672.6 - 676.6]
      ├─ [676.6 - 680.6]
      ├─ [680.6 - 684.6]
      ├─ [684.6 - 688.6]
      ├─ [688.6 - 692.6]
      ├─ [692.6 - 696.6]
      ├─ [696.6 - 700.6]
      ├─ [700.6 - 704.6]
      ├─ [704.6 - 708.6]
      ├─ [708.6 - 712.6]
      ├─ [712.6 - 716.6]
      ├─ [716.6 - 720.6]
      ├─ [720.6 - 724.6]
      ├─ [724.6 - 728.6]
      ├─ [728.6 - 732.6]
      ├─ [732.6 - 736.6]
      ├─ [736.6 - 740.6]
      ├─ [740.6 - 744.6]
      ├─ [744.6 - 748.6]
      ├─ [748.6 - 752.6]
      ├─ [752.6 - 756.6]
      ├─ [756.6 - 760.6]
      ├─ [760.6 - 764.6]
      ├─ [764.6 - 768.6]
      ├─ [768.6 - 772.6]
      ├─ [772.6 - 776.6]
      ├─ [776.6 - 780.6]
      ├─ [780.6 - 784.6]
      ├─ [784.6 - 788.6]
      ├─ [788.6 - 792.6]
      ├─ [792.6 - 796.6]
      ├─ [796.6 - 800.6]
      ├─ [800.6 - 804.6]
      ├─ [804.6 - 808.6]
      ├─ [808.6 - 812.6]
      ├─ [812.6 - 816.6]
      ├─ [816.6 - 820.6]
      ├─ [820.6 - 824.6]
      ├─ [824.6 - 828.6]
      ├─ [828.6 - 832.6]
      ├─ [832.6 - 836.6]
      ├─ [836.6 - 840.6]
      ├─ [840.6 - 844.6]
      ├─ [844.6 - 848.6]
      ├─ [848.6 - 852.6]
      ├─ [852.6 - 856.6]
      ├─ [856.6 - 860.6]
      ├─ [860.6 - 864.6]
      ├─ [864.6 - 868.6]
      ├─ [868.6 - 872.6]
      ├─ [872.6 - 876.6]
      ├─ [876.6 - 880.7]
      ├─ [880.7 - 884.7]
      ├─ [884.7 - 888.7]
      ├─ [888.7 - 892.7]
      ├─ [892.7 - 896.7]
      ├─ [896.7 - 900.7]
      ├─ [900.7 - 904.7]
      ├─ [904.7 - 908.7]
      ├─ [908.7 - 912.7]
      ├─ [912.7 - 916.7]
      ├─ [916.7 - 920.7]
      ├─ [920.7 - 924.7]
      ├─ [924.7 - 928.7]
      ├─ [928.7 - 932.7]
      ├─ [932.7 - 936.7]
      ├─ [936.7 - 940.7]
      ├─ [940.7 - 944.7]
      ├─ [944.7 - 948.7]
      ├─ [948.7 - 952.7]
      ├─ [952.7 - 956.7]
      ├─ [956.7 - 960.7]
      ├─ [960.7 - 964.7]
      ├─ [964.7 - 968.7]
      ├─ [968.7 - 972.7]
      ├─ [972.7 - 976.7]
      └─ [976.7 - 980.7]

Run: 20231207_AST5_Evo5_ML_SA_40SPD_DIA_SCP_EB_1Cellc_89.raw
   ├─ Vendor: Thermo
   ├─ File: 20231207_AST5_Evo5_ML_SA_40SPD_DIA_SCP_EB_1Cellc_89
   ├─ Path: "N:\SUN-CPR-msdata_jvo\MSDATA\2023\12\AST5\20231207_AST5_Evo5_ML_SA_40SPD_DIA_SCP_EB_1Cellc_89.raw"
   ├─ Condition: Not Defined
   ├─ Replicate: 8
   ├─ HTRMS Version: 18.5.231110.55695
   ├─ Protein Databases Used
   │  └─ UP000005640_9606_Olympia
   │     ├─ Protein Entries: 20,598
   │     ├─ Original File: UP000005640_9606.fasta
   │     ├─ Date Created: 30-March-2023 12:51:33 UTC+0
   │     ├─ Date Modified: 17-December-2023 01:33:00 UTC+0
   │     └─ Parsing Rule: UniProt FASTA
   └─ MS2 Method
      ├─ [380.4 - 384.4]
      ├─ [384.4 - 388.4]
      ├─ [388.4 - 392.4]
      ├─ [392.4 - 396.4]
      ├─ [396.4 - 400.4]
      ├─ [400.4 - 404.4]
      ├─ [404.4 - 408.4]
      ├─ [408.4 - 412.4]
      ├─ [412.4 - 416.4]
      ├─ [416.4 - 420.4]
      ├─ [420.4 - 424.4]
      ├─ [424.4 - 428.4]
      ├─ [428.4 - 432.4]
      ├─ [432.4 - 436.4]
      ├─ [436.4 - 440.5]
      ├─ [440.5 - 444.5]
      ├─ [444.5 - 448.5]
      ├─ [448.5 - 452.5]
      ├─ [452.5 - 456.5]
      ├─ [456.5 - 460.5]
      ├─ [460.5 - 464.5]
      ├─ [464.5 - 468.5]
      ├─ [468.5 - 472.5]
      ├─ [472.5 - 476.5]
      ├─ [476.5 - 480.5]
      ├─ [480.5 - 484.5]
      ├─ [484.5 - 488.5]
      ├─ [488.5 - 492.5]
      ├─ [492.5 - 496.5]
      ├─ [496.5 - 500.5]
      ├─ [500.5 - 504.5]
      ├─ [504.5 - 508.5]
      ├─ [508.5 - 512.5]
      ├─ [512.5 - 516.5]
      ├─ [516.5 - 520.5]
      ├─ [520.5 - 524.5]
      ├─ [524.5 - 528.5]
      ├─ [528.5 - 532.5]
      ├─ [532.5 - 536.5]
      ├─ [536.5 - 540.5]
      ├─ [540.5 - 544.5]
      ├─ [544.5 - 548.5]
      ├─ [548.5 - 552.5]
      ├─ [552.5 - 556.5]
      ├─ [556.5 - 560.5]
      ├─ [560.5 - 564.5]
      ├─ [564.5 - 568.5]
      ├─ [568.5 - 572.5]
      ├─ [572.5 - 576.5]
      ├─ [576.5 - 580.5]
      ├─ [580.5 - 584.5]
      ├─ [584.5 - 588.5]
      ├─ [588.5 - 592.5]
      ├─ [592.5 - 596.5]
      ├─ [596.5 - 600.5]
      ├─ [600.5 - 604.5]
      ├─ [604.5 - 608.5]
      ├─ [608.5 - 612.5]
      ├─ [612.5 - 616.5]
      ├─ [616.5 - 620.5]
      ├─ [620.5 - 624.5]
      ├─ [624.5 - 628.5]
      ├─ [628.5 - 632.5]
      ├─ [632.5 - 636.5]
      ├─ [636.5 - 640.5]
      ├─ [640.5 - 644.5]
      ├─ [644.5 - 648.5]
      ├─ [648.5 - 652.5]
      ├─ [652.5 - 656.5]
      ├─ [656.5 - 660.6]
      ├─ [660.6 - 664.6]
      ├─ [664.6 - 668.6]
      ├─ [668.6 - 672.6]
      ├─ [672.6 - 676.6]
      ├─ [676.6 - 680.6]
      ├─ [680.6 - 684.6]
      ├─ [684.6 - 688.6]
      ├─ [688.6 - 692.6]
      ├─ [692.6 - 696.6]
      ├─ [696.6 - 700.6]
      ├─ [700.6 - 704.6]
      ├─ [704.6 - 708.6]
      ├─ [708.6 - 712.6]
      ├─ [712.6 - 716.6]
      ├─ [716.6 - 720.6]
      ├─ [720.6 - 724.6]
      ├─ [724.6 - 728.6]
      ├─ [728.6 - 732.6]
      ├─ [732.6 - 736.6]
      ├─ [736.6 - 740.6]
      ├─ [740.6 - 744.6]
      ├─ [744.6 - 748.6]
      ├─ [748.6 - 752.6]
      ├─ [752.6 - 756.6]
      ├─ [756.6 - 760.6]
      ├─ [760.6 - 764.6]
      ├─ [764.6 - 768.6]
      ├─ [768.6 - 772.6]
      ├─ [772.6 - 776.6]
      ├─ [776.6 - 780.6]
      ├─ [780.6 - 784.6]
      ├─ [784.6 - 788.6]
      ├─ [788.6 - 792.6]
      ├─ [792.6 - 796.6]
      ├─ [796.6 - 800.6]
      ├─ [800.6 - 804.6]
      ├─ [804.6 - 808.6]
      ├─ [808.6 - 812.6]
      ├─ [812.6 - 816.6]
      ├─ [816.6 - 820.6]
      ├─ [820.6 - 824.6]
      ├─ [824.6 - 828.6]
      ├─ [828.6 - 832.6]
      ├─ [832.6 - 836.6]
      ├─ [836.6 - 840.6]
      ├─ [840.6 - 844.6]
      ├─ [844.6 - 848.6]
      ├─ [848.6 - 852.6]
      ├─ [852.6 - 856.6]
      ├─ [856.6 - 860.6]
      ├─ [860.6 - 864.6]
      ├─ [864.6 - 868.6]
      ├─ [868.6 - 872.6]
      ├─ [872.6 - 876.6]
      ├─ [876.6 - 880.7]
      ├─ [880.7 - 884.7]
      ├─ [884.7 - 888.7]
      ├─ [888.7 - 892.7]
      ├─ [892.7 - 896.7]
      ├─ [896.7 - 900.7]
      ├─ [900.7 - 904.7]
      ├─ [904.7 - 908.7]
      ├─ [908.7 - 912.7]
      ├─ [912.7 - 916.7]
      ├─ [916.7 - 920.7]
      ├─ [920.7 - 924.7]
      ├─ [924.7 - 928.7]
      ├─ [928.7 - 932.7]
      ├─ [932.7 - 936.7]
      ├─ [936.7 - 940.7]
      ├─ [940.7 - 944.7]
      ├─ [944.7 - 948.7]
      ├─ [948.7 - 952.7]
      ├─ [952.7 - 956.7]
      ├─ [956.7 - 960.7]
      ├─ [960.7 - 964.7]
      ├─ [964.7 - 968.7]
      ├─ [968.7 - 972.7]
      ├─ [972.7 - 976.7]
      └─ [976.7 - 980.7]

Run: 20231207_AST5_Evo5_ML_SA_40SPD_DIA_SCP_EB_1Cellc_88.raw
   ├─ Vendor: Thermo
   ├─ File: 20231207_AST5_Evo5_ML_SA_40SPD_DIA_SCP_EB_1Cellc_88
   ├─ Path: "N:\SUN-CPR-msdata_jvo\MSDATA\2023\12\AST5\20231207_AST5_Evo5_ML_SA_40SPD_DIA_SCP_EB_1Cellc_88.raw"
   ├─ Condition: Not Defined
   ├─ Replicate: 9
   ├─ HTRMS Version: 18.5.231110.55695
   ├─ Protein Databases Used
   │  └─ UP000005640_9606_Olympia
   │     ├─ Protein Entries: 20,598
   │     ├─ Original File: UP000005640_9606.fasta
   │     ├─ Date Created: 30-March-2023 12:51:33 UTC+0
   │     ├─ Date Modified: 17-December-2023 01:33:00 UTC+0
   │     └─ Parsing Rule: UniProt FASTA
   └─ MS2 Method
      ├─ [380.4 - 384.4]
      ├─ [384.4 - 388.4]
      ├─ [388.4 - 392.4]
      ├─ [392.4 - 396.4]
      ├─ [396.4 - 400.4]
      ├─ [400.4 - 404.4]
      ├─ [404.4 - 408.4]
      ├─ [408.4 - 412.4]
      ├─ [412.4 - 416.4]
      ├─ [416.4 - 420.4]
      ├─ [420.4 - 424.4]
      ├─ [424.4 - 428.4]
      ├─ [428.4 - 432.4]
      ├─ [432.4 - 436.4]
      ├─ [436.4 - 440.5]
      ├─ [440.5 - 444.5]
      ├─ [444.5 - 448.5]
      ├─ [448.5 - 452.5]
      ├─ [452.5 - 456.5]
      ├─ [456.5 - 460.5]
      ├─ [460.5 - 464.5]
      ├─ [464.5 - 468.5]
      ├─ [468.5 - 472.5]
      ├─ [472.5 - 476.5]
      ├─ [476.5 - 480.5]
      ├─ [480.5 - 484.5]
      ├─ [484.5 - 488.5]
      ├─ [488.5 - 492.5]
      ├─ [492.5 - 496.5]
      ├─ [496.5 - 500.5]
      ├─ [500.5 - 504.5]
      ├─ [504.5 - 508.5]
      ├─ [508.5 - 512.5]
      ├─ [512.5 - 516.5]
      ├─ [516.5 - 520.5]
      ├─ [520.5 - 524.5]
      ├─ [524.5 - 528.5]
      ├─ [528.5 - 532.5]
      ├─ [532.5 - 536.5]
      ├─ [536.5 - 540.5]
      ├─ [540.5 - 544.5]
      ├─ [544.5 - 548.5]
      ├─ [548.5 - 552.5]
      ├─ [552.5 - 556.5]
      ├─ [556.5 - 560.5]
      ├─ [560.5 - 564.5]
      ├─ [564.5 - 568.5]
      ├─ [568.5 - 572.5]
      ├─ [572.5 - 576.5]
      ├─ [576.5 - 580.5]
      ├─ [580.5 - 584.5]
      ├─ [584.5 - 588.5]
      ├─ [588.5 - 592.5]
      ├─ [592.5 - 596.5]
      ├─ [596.5 - 600.5]
      ├─ [600.5 - 604.5]
      ├─ [604.5 - 608.5]
      ├─ [608.5 - 612.5]
      ├─ [612.5 - 616.5]
      ├─ [616.5 - 620.5]
      ├─ [620.5 - 624.5]
      ├─ [624.5 - 628.5]
      ├─ [628.5 - 632.5]
      ├─ [632.5 - 636.5]
      ├─ [636.5 - 640.5]
      ├─ [640.5 - 644.5]
      ├─ [644.5 - 648.5]
      ├─ [648.5 - 652.5]
      ├─ [652.5 - 656.5]
      ├─ [656.5 - 660.6]
      ├─ [660.6 - 664.6]
      ├─ [664.6 - 668.6]
      ├─ [668.6 - 672.6]
      ├─ [672.6 - 676.6]
      ├─ [676.6 - 680.6]
      ├─ [680.6 - 684.6]
      ├─ [684.6 - 688.6]
      ├─ [688.6 - 692.6]
      ├─ [692.6 - 696.6]
      ├─ [696.6 - 700.6]
      ├─ [700.6 - 704.6]
      ├─ [704.6 - 708.6]
      ├─ [708.6 - 712.6]
      ├─ [712.6 - 716.6]
      ├─ [716.6 - 720.6]
      ├─ [720.6 - 724.6]
      ├─ [724.6 - 728.6]
      ├─ [728.6 - 732.6]
      ├─ [732.6 - 736.6]
      ├─ [736.6 - 740.6]
      ├─ [740.6 - 744.6]
      ├─ [744.6 - 748.6]
      ├─ [748.6 - 752.6]
      ├─ [752.6 - 756.6]
      ├─ [756.6 - 760.6]
      ├─ [760.6 - 764.6]
      ├─ [764.6 - 768.6]
      ├─ [768.6 - 772.6]
      ├─ [772.6 - 776.6]
      ├─ [776.6 - 780.6]
      ├─ [780.6 - 784.6]
      ├─ [784.6 - 788.6]
      ├─ [788.6 - 792.6]
      ├─ [792.6 - 796.6]
      ├─ [796.6 - 800.6]
      ├─ [800.6 - 804.6]
      ├─ [804.6 - 808.6]
      ├─ [808.6 - 812.6]
      ├─ [812.6 - 816.6]
      ├─ [816.6 - 820.6]
      ├─ [820.6 - 824.6]
      ├─ [824.6 - 828.6]
      ├─ [828.6 - 832.6]
      ├─ [832.6 - 836.6]
      ├─ [836.6 - 840.6]
      ├─ [840.6 - 844.6]
      ├─ [844.6 - 848.6]
      ├─ [848.6 - 852.6]
      ├─ [852.6 - 856.6]
      ├─ [856.6 - 860.6]
      ├─ [860.6 - 864.6]
      ├─ [864.6 - 868.6]
      ├─ [868.6 - 872.6]
      ├─ [872.6 - 876.6]
      ├─ [876.6 - 880.7]
      ├─ [880.7 - 884.7]
      ├─ [884.7 - 888.7]
      ├─ [888.7 - 892.7]
      ├─ [892.7 - 896.7]
      ├─ [896.7 - 900.7]
      ├─ [900.7 - 904.7]
      ├─ [904.7 - 908.7]
      ├─ [908.7 - 912.7]
      ├─ [912.7 - 916.7]
      ├─ [916.7 - 920.7]
      ├─ [920.7 - 924.7]
      ├─ [924.7 - 928.7]
      ├─ [928.7 - 932.7]
      ├─ [932.7 - 936.7]
      ├─ [936.7 - 940.7]
      ├─ [940.7 - 944.7]
      ├─ [944.7 - 948.7]
      ├─ [948.7 - 952.7]
      ├─ [952.7 - 956.7]
      ├─ [956.7 - 960.7]
      ├─ [960.7 - 964.7]
      ├─ [964.7 - 968.7]
      ├─ [968.7 - 972.7]
      ├─ [972.7 - 976.7]
      └─ [976.7 - 980.7]

Run: 20231207_AST5_Evo5_ML_SA_40SPD_DIA_SCP_EB_1Cellc_87.raw
   ├─ Vendor: Thermo
   ├─ File: 20231207_AST5_Evo5_ML_SA_40SPD_DIA_SCP_EB_1Cellc_87
   ├─ Path: "N:\SUN-CPR-msdata_jvo\MSDATA\2023\12\AST5\20231207_AST5_Evo5_ML_SA_40SPD_DIA_SCP_EB_1Cellc_87.raw"
   ├─ Condition: Not Defined
   ├─ Replicate: 10
   ├─ HTRMS Version: 18.5.231110.55695
   ├─ Protein Databases Used
   │  └─ UP000005640_9606_Olympia
   │     ├─ Protein Entries: 20,598
   │     ├─ Original File: UP000005640_9606.fasta
   │     ├─ Date Created: 30-March-2023 12:51:33 UTC+0
   │     ├─ Date Modified: 17-December-2023 01:33:00 UTC+0
   │     └─ Parsing Rule: UniProt FASTA
   └─ MS2 Method
      ├─ [380.4 - 384.4]
      ├─ [384.4 - 388.4]
      ├─ [388.4 - 392.4]
      ├─ [392.4 - 396.4]
      ├─ [396.4 - 400.4]
      ├─ [400.4 - 404.4]
      ├─ [404.4 - 408.4]
      ├─ [408.4 - 412.4]
      ├─ [412.4 - 416.4]
      ├─ [416.4 - 420.4]
      ├─ [420.4 - 424.4]
      ├─ [424.4 - 428.4]
      ├─ [428.4 - 432.4]
      ├─ [432.4 - 436.4]
      ├─ [436.4 - 440.5]
      ├─ [440.5 - 444.5]
      ├─ [444.5 - 448.5]
      ├─ [448.5 - 452.5]
      ├─ [452.5 - 456.5]
      ├─ [456.5 - 460.5]
      ├─ [460.5 - 464.5]
      ├─ [464.5 - 468.5]
      ├─ [468.5 - 472.5]
      ├─ [472.5 - 476.5]
      ├─ [476.5 - 480.5]
      ├─ [480.5 - 484.5]
      ├─ [484.5 - 488.5]
      ├─ [488.5 - 492.5]
      ├─ [492.5 - 496.5]
      ├─ [496.5 - 500.5]
      ├─ [500.5 - 504.5]
      ├─ [504.5 - 508.5]
      ├─ [508.5 - 512.5]
      ├─ [512.5 - 516.5]
      ├─ [516.5 - 520.5]
      ├─ [520.5 - 524.5]
      ├─ [524.5 - 528.5]
      ├─ [528.5 - 532.5]
      ├─ [532.5 - 536.5]
      ├─ [536.5 - 540.5]
      ├─ [540.5 - 544.5]
      ├─ [544.5 - 548.5]
      ├─ [548.5 - 552.5]
      ├─ [552.5 - 556.5]
      ├─ [556.5 - 560.5]
      ├─ [560.5 - 564.5]
      ├─ [564.5 - 568.5]
      ├─ [568.5 - 572.5]
      ├─ [572.5 - 576.5]
      ├─ [576.5 - 580.5]
      ├─ [580.5 - 584.5]
      ├─ [584.5 - 588.5]
      ├─ [588.5 - 592.5]
      ├─ [592.5 - 596.5]
      ├─ [596.5 - 600.5]
      ├─ [600.5 - 604.5]
      ├─ [604.5 - 608.5]
      ├─ [608.5 - 612.5]
      ├─ [612.5 - 616.5]
      ├─ [616.5 - 620.5]
      ├─ [620.5 - 624.5]
      ├─ [624.5 - 628.5]
      ├─ [628.5 - 632.5]
      ├─ [632.5 - 636.5]
      ├─ [636.5 - 640.5]
      ├─ [640.5 - 644.5]
      ├─ [644.5 - 648.5]
      ├─ [648.5 - 652.5]
      ├─ [652.5 - 656.5]
      ├─ [656.5 - 660.6]
      ├─ [660.6 - 664.6]
      ├─ [664.6 - 668.6]
      ├─ [668.6 - 672.6]
      ├─ [672.6 - 676.6]
      ├─ [676.6 - 680.6]
      ├─ [680.6 - 684.6]
      ├─ [684.6 - 688.6]
      ├─ [688.6 - 692.6]
      ├─ [692.6 - 696.6]
      ├─ [696.6 - 700.6]
      ├─ [700.6 - 704.6]
      ├─ [704.6 - 708.6]
      ├─ [708.6 - 712.6]
      ├─ [712.6 - 716.6]
      ├─ [716.6 - 720.6]
      ├─ [720.6 - 724.6]
      ├─ [724.6 - 728.6]
      ├─ [728.6 - 732.6]
      ├─ [732.6 - 736.6]
      ├─ [736.6 - 740.6]
      ├─ [740.6 - 744.6]
      ├─ [744.6 - 748.6]
      ├─ [748.6 - 752.6]
      ├─ [752.6 - 756.6]
      ├─ [756.6 - 760.6]
      ├─ [760.6 - 764.6]
      ├─ [764.6 - 768.6]
      ├─ [768.6 - 772.6]
      ├─ [772.6 - 776.6]
      ├─ [776.6 - 780.6]
      ├─ [780.6 - 784.6]
      ├─ [784.6 - 788.6]
      ├─ [788.6 - 792.6]
      ├─ [792.6 - 796.6]
      ├─ [796.6 - 800.6]
      ├─ [800.6 - 804.6]
      ├─ [804.6 - 808.6]
      ├─ [808.6 - 812.6]
      ├─ [812.6 - 816.6]
      ├─ [816.6 - 820.6]
      ├─ [820.6 - 824.6]
      ├─ [824.6 - 828.6]
      ├─ [828.6 - 832.6]
      ├─ [832.6 - 836.6]
      ├─ [836.6 - 840.6]
      ├─ [840.6 - 844.6]
      ├─ [844.6 - 848.6]
      ├─ [848.6 - 852.6]
      ├─ [852.6 - 856.6]
      ├─ [856.6 - 860.6]
      ├─ [860.6 - 864.6]
      ├─ [864.6 - 868.6]
      ├─ [868.6 - 872.6]
      ├─ [872.6 - 876.6]
      ├─ [876.6 - 880.7]
      ├─ [880.7 - 884.7]
      ├─ [884.7 - 888.7]
      ├─ [888.7 - 892.7]
      ├─ [892.7 - 896.7]
      ├─ [896.7 - 900.7]
      ├─ [900.7 - 904.7]
      ├─ [904.7 - 908.7]
      ├─ [908.7 - 912.7]
      ├─ [912.7 - 916.7]
      ├─ [916.7 - 920.7]
      ├─ [920.7 - 924.7]
      ├─ [924.7 - 928.7]
      ├─ [928.7 - 932.7]
      ├─ [932.7 - 936.7]
      ├─ [936.7 - 940.7]
      ├─ [940.7 - 944.7]
      ├─ [944.7 - 948.7]
      ├─ [948.7 - 952.7]
      ├─ [952.7 - 956.7]
      ├─ [956.7 - 960.7]
      ├─ [960.7 - 964.7]
      ├─ [964.7 - 968.7]
      ├─ [968.7 - 972.7]
      ├─ [972.7 - 976.7]
      └─ [976.7 - 980.7]

Run: 20231207_AST5_Evo5_ML_SA_40SPD_DIA_SCP_EB_1Cellc_86.raw
   ├─ Vendor: Thermo
   ├─ File: 20231207_AST5_Evo5_ML_SA_40SPD_DIA_SCP_EB_1Cellc_86
   ├─ Path: "N:\SUN-CPR-msdata_jvo\MSDATA\2023\12\AST5\20231207_AST5_Evo5_ML_SA_40SPD_DIA_SCP_EB_1Cellc_86.raw"
   ├─ Condition: Not Defined
   ├─ Replicate: 11
   ├─ HTRMS Version: 18.5.231110.55695
   ├─ Protein Databases Used
   │  └─ UP000005640_9606_Olympia
   │     ├─ Protein Entries: 20,598
   │     ├─ Original File: UP000005640_9606.fasta
   │     ├─ Date Created: 30-March-2023 12:51:33 UTC+0
   │     ├─ Date Modified: 17-December-2023 01:33:00 UTC+0
   │     └─ Parsing Rule: UniProt FASTA
   └─ MS2 Method
      ├─ [380.4 - 384.4]
      ├─ [384.4 - 388.4]
      ├─ [388.4 - 392.4]
      ├─ [392.4 - 396.4]
      ├─ [396.4 - 400.4]
      ├─ [400.4 - 404.4]
      ├─ [404.4 - 408.4]
      ├─ [408.4 - 412.4]
      ├─ [412.4 - 416.4]
      ├─ [416.4 - 420.4]
      ├─ [420.4 - 424.4]
      ├─ [424.4 - 428.4]
      ├─ [428.4 - 432.4]
      ├─ [432.4 - 436.4]
      ├─ [436.4 - 440.5]
      ├─ [440.5 - 444.5]
      ├─ [444.5 - 448.5]
      ├─ [448.5 - 452.5]
      ├─ [452.5 - 456.5]
      ├─ [456.5 - 460.5]
      ├─ [460.5 - 464.5]
      ├─ [464.5 - 468.5]
      ├─ [468.5 - 472.5]
      ├─ [472.5 - 476.5]
      ├─ [476.5 - 480.5]
      ├─ [480.5 - 484.5]
      ├─ [484.5 - 488.5]
      ├─ [488.5 - 492.5]
      ├─ [492.5 - 496.5]
      ├─ [496.5 - 500.5]
      ├─ [500.5 - 504.5]
      ├─ [504.5 - 508.5]
      ├─ [508.5 - 512.5]
      ├─ [512.5 - 516.5]
      ├─ [516.5 - 520.5]
      ├─ [520.5 - 524.5]
      ├─ [524.5 - 528.5]
      ├─ [528.5 - 532.5]
      ├─ [532.5 - 536.5]
      ├─ [536.5 - 540.5]
      ├─ [540.5 - 544.5]
      ├─ [544.5 - 548.5]
      ├─ [548.5 - 552.5]
      ├─ [552.5 - 556.5]
      ├─ [556.5 - 560.5]
      ├─ [560.5 - 564.5]
      ├─ [564.5 - 568.5]
      ├─ [568.5 - 572.5]
      ├─ [572.5 - 576.5]
      ├─ [576.5 - 580.5]
      ├─ [580.5 - 584.5]
      ├─ [584.5 - 588.5]
      ├─ [588.5 - 592.5]
      ├─ [592.5 - 596.5]
      ├─ [596.5 - 600.5]
      ├─ [600.5 - 604.5]
      ├─ [604.5 - 608.5]
      ├─ [608.5 - 612.5]
      ├─ [612.5 - 616.5]
      ├─ [616.5 - 620.5]
      ├─ [620.5 - 624.5]
      ├─ [624.5 - 628.5]
      ├─ [628.5 - 632.5]
      ├─ [632.5 - 636.5]
      ├─ [636.5 - 640.5]
      ├─ [640.5 - 644.5]
      ├─ [644.5 - 648.5]
      ├─ [648.5 - 652.5]
      ├─ [652.5 - 656.5]
      ├─ [656.5 - 660.6]
      ├─ [660.6 - 664.6]
      ├─ [664.6 - 668.6]
      ├─ [668.6 - 672.6]
      ├─ [672.6 - 676.6]
      ├─ [676.6 - 680.6]
      ├─ [680.6 - 684.6]
      ├─ [684.6 - 688.6]
      ├─ [688.6 - 692.6]
      ├─ [692.6 - 696.6]
      ├─ [696.6 - 700.6]
      ├─ [700.6 - 704.6]
      ├─ [704.6 - 708.6]
      ├─ [708.6 - 712.6]
      ├─ [712.6 - 716.6]
      ├─ [716.6 - 720.6]
      ├─ [720.6 - 724.6]
      ├─ [724.6 - 728.6]
      ├─ [728.6 - 732.6]
      ├─ [732.6 - 736.6]
      ├─ [736.6 - 740.6]
      ├─ [740.6 - 744.6]
      ├─ [744.6 - 748.6]
      ├─ [748.6 - 752.6]
      ├─ [752.6 - 756.6]
      ├─ [756.6 - 760.6]
      ├─ [760.6 - 764.6]
      ├─ [764.6 - 768.6]
      ├─ [768.6 - 772.6]
      ├─ [772.6 - 776.6]
      ├─ [776.6 - 780.6]
      ├─ [780.6 - 784.6]
      ├─ [784.6 - 788.6]
      ├─ [788.6 - 792.6]
      ├─ [792.6 - 796.6]
      ├─ [796.6 - 800.6]
      ├─ [800.6 - 804.6]
      ├─ [804.6 - 808.6]
      ├─ [808.6 - 812.6]
      ├─ [812.6 - 816.6]
      ├─ [816.6 - 820.6]
      ├─ [820.6 - 824.6]
      ├─ [824.6 - 828.6]
      ├─ [828.6 - 832.6]
      ├─ [832.6 - 836.6]
      ├─ [836.6 - 840.6]
      ├─ [840.6 - 844.6]
      ├─ [844.6 - 848.6]
      ├─ [848.6 - 852.6]
      ├─ [852.6 - 856.6]
      ├─ [856.6 - 860.6]
      ├─ [860.6 - 864.6]
      ├─ [864.6 - 868.6]
      ├─ [868.6 - 872.6]
      ├─ [872.6 - 876.6]
      ├─ [876.6 - 880.7]
      ├─ [880.7 - 884.7]
      ├─ [884.7 - 888.7]
      ├─ [888.7 - 892.7]
      ├─ [892.7 - 896.7]
      ├─ [896.7 - 900.7]
      ├─ [900.7 - 904.7]
      ├─ [904.7 - 908.7]
      ├─ [908.7 - 912.7]
      ├─ [912.7 - 916.7]
      ├─ [916.7 - 920.7]
      ├─ [920.7 - 924.7]
      ├─ [924.7 - 928.7]
      ├─ [928.7 - 932.7]
      ├─ [932.7 - 936.7]
      ├─ [936.7 - 940.7]
      ├─ [940.7 - 944.7]
      ├─ [944.7 - 948.7]
      ├─ [948.7 - 952.7]
      ├─ [952.7 - 956.7]
      ├─ [956.7 - 960.7]
      ├─ [960.7 - 964.7]
      ├─ [964.7 - 968.7]
      ├─ [968.7 - 972.7]
      ├─ [972.7 - 976.7]
      └─ [976.7 - 980.7]

Run: 20231207_AST5_Evo5_ML_SA_40SPD_DIA_SCP_EB_1Cellc_85.raw
   ├─ Vendor: Thermo
   ├─ File: 20231207_AST5_Evo5_ML_SA_40SPD_DIA_SCP_EB_1Cellc_85
   ├─ Path: "N:\SUN-CPR-msdata_jvo\MSDATA\2023\12\AST5\20231207_AST5_Evo5_ML_SA_40SPD_DIA_SCP_EB_1Cellc_85.raw"
   ├─ Condition: Not Defined
   ├─ Replicate: 12
   ├─ HTRMS Version: 18.5.231110.55695
   ├─ Protein Databases Used
   │  └─ UP000005640_9606_Olympia
   │     ├─ Protein Entries: 20,598
   │     ├─ Original File: UP000005640_9606.fasta
   │     ├─ Date Created: 30-March-2023 12:51:33 UTC+0
   │     ├─ Date Modified: 17-December-2023 01:33:00 UTC+0
   │     └─ Parsing Rule: UniProt FASTA
   └─ MS2 Method
      ├─ [380.4 - 384.4]
      ├─ [384.4 - 388.4]
      ├─ [388.4 - 392.4]
      ├─ [392.4 - 396.4]
      ├─ [396.4 - 400.4]
      ├─ [400.4 - 404.4]
      ├─ [404.4 - 408.4]
      ├─ [408.4 - 412.4]
      ├─ [412.4 - 416.4]
      ├─ [416.4 - 420.4]
      ├─ [420.4 - 424.4]
      ├─ [424.4 - 428.4]
      ├─ [428.4 - 432.4]
      ├─ [432.4 - 436.4]
      ├─ [436.4 - 440.5]
      ├─ [440.5 - 444.5]
      ├─ [444.5 - 448.5]
      ├─ [448.5 - 452.5]
      ├─ [452.5 - 456.5]
      ├─ [456.5 - 460.5]
      ├─ [460.5 - 464.5]
      ├─ [464.5 - 468.5]
      ├─ [468.5 - 472.5]
      ├─ [472.5 - 476.5]
      ├─ [476.5 - 480.5]
      ├─ [480.5 - 484.5]
      ├─ [484.5 - 488.5]
      ├─ [488.5 - 492.5]
      ├─ [492.5 - 496.5]
      ├─ [496.5 - 500.5]
      ├─ [500.5 - 504.5]
      ├─ [504.5 - 508.5]
      ├─ [508.5 - 512.5]
      ├─ [512.5 - 516.5]
      ├─ [516.5 - 520.5]
      ├─ [520.5 - 524.5]
      ├─ [524.5 - 528.5]
      ├─ [528.5 - 532.5]
      ├─ [532.5 - 536.5]
      ├─ [536.5 - 540.5]
      ├─ [540.5 - 544.5]
      ├─ [544.5 - 548.5]
      ├─ [548.5 - 552.5]
      ├─ [552.5 - 556.5]
      ├─ [556.5 - 560.5]
      ├─ [560.5 - 564.5]
      ├─ [564.5 - 568.5]
      ├─ [568.5 - 572.5]
      ├─ [572.5 - 576.5]
      ├─ [576.5 - 580.5]
      ├─ [580.5 - 584.5]
      ├─ [584.5 - 588.5]
      ├─ [588.5 - 592.5]
      ├─ [592.5 - 596.5]
      ├─ [596.5 - 600.5]
      ├─ [600.5 - 604.5]
      ├─ [604.5 - 608.5]
      ├─ [608.5 - 612.5]
      ├─ [612.5 - 616.5]
      ├─ [616.5 - 620.5]
      ├─ [620.5 - 624.5]
      ├─ [624.5 - 628.5]
      ├─ [628.5 - 632.5]
      ├─ [632.5 - 636.5]
      ├─ [636.5 - 640.5]
      ├─ [640.5 - 644.5]
      ├─ [644.5 - 648.5]
      ├─ [648.5 - 652.5]
      ├─ [652.5 - 656.5]
      ├─ [656.5 - 660.6]
      ├─ [660.6 - 664.6]
      ├─ [664.6 - 668.6]
      ├─ [668.6 - 672.6]
      ├─ [672.6 - 676.6]
      ├─ [676.6 - 680.6]
      ├─ [680.6 - 684.6]
      ├─ [684.6 - 688.6]
      ├─ [688.6 - 692.6]
      ├─ [692.6 - 696.6]
      ├─ [696.6 - 700.6]
      ├─ [700.6 - 704.6]
      ├─ [704.6 - 708.6]
      ├─ [708.6 - 712.6]
      ├─ [712.6 - 716.6]
      ├─ [716.6 - 720.6]
      ├─ [720.6 - 724.6]
      ├─ [724.6 - 728.6]
      ├─ [728.6 - 732.6]
      ├─ [732.6 - 736.6]
      ├─ [736.6 - 740.6]
      ├─ [740.6 - 744.6]
      ├─ [744.6 - 748.6]
      ├─ [748.6 - 752.6]
      ├─ [752.6 - 756.6]
      ├─ [756.6 - 760.6]
      ├─ [760.6 - 764.6]
      ├─ [764.6 - 768.6]
      ├─ [768.6 - 772.6]
      ├─ [772.6 - 776.6]
      ├─ [776.6 - 780.6]
      ├─ [780.6 - 784.6]
      ├─ [784.6 - 788.6]
      ├─ [788.6 - 792.6]
      ├─ [792.6 - 796.6]
      ├─ [796.6 - 800.6]
      ├─ [800.6 - 804.6]
      ├─ [804.6 - 808.6]
      ├─ [808.6 - 812.6]
      ├─ [812.6 - 816.6]
      ├─ [816.6 - 820.6]
      ├─ [820.6 - 824.6]
      ├─ [824.6 - 828.6]
      ├─ [828.6 - 832.6]
      ├─ [832.6 - 836.6]
      ├─ [836.6 - 840.6]
      ├─ [840.6 - 844.6]
      ├─ [844.6 - 848.6]
      ├─ [848.6 - 852.6]
      ├─ [852.6 - 856.6]
      ├─ [856.6 - 860.6]
      ├─ [860.6 - 864.6]
      ├─ [864.6 - 868.6]
      ├─ [868.6 - 872.6]
      ├─ [872.6 - 876.6]
      ├─ [876.6 - 880.7]
      ├─ [880.7 - 884.7]
      ├─ [884.7 - 888.7]
      ├─ [888.7 - 892.7]
      ├─ [892.7 - 896.7]
      ├─ [896.7 - 900.7]
      ├─ [900.7 - 904.7]
      ├─ [904.7 - 908.7]
      ├─ [908.7 - 912.7]
      ├─ [912.7 - 916.7]
      ├─ [916.7 - 920.7]
      ├─ [920.7 - 924.7]
      ├─ [924.7 - 928.7]
      ├─ [928.7 - 932.7]
      ├─ [932.7 - 936.7]
      ├─ [936.7 - 940.7]
      ├─ [940.7 - 944.7]
      ├─ [944.7 - 948.7]
      ├─ [948.7 - 952.7]
      ├─ [952.7 - 956.7]
      ├─ [956.7 - 960.7]
      ├─ [960.7 - 964.7]
      ├─ [964.7 - 968.7]
      ├─ [968.7 - 972.7]
      ├─ [972.7 - 976.7]
      └─ [976.7 - 980.7]

Run: 20231207_AST5_Evo5_ML_SA_40SPD_DIA_SCP_EB_20Cellc_3.raw
   ├─ Vendor: Thermo
   ├─ File: 20231207_AST5_Evo5_ML_SA_40SPD_DIA_SCP_EB_20Cellc_3
   ├─ Path: "N:\SUN-CPR-msdata_jvo\MSDATA\2023\12\AST5\20231207_AST5_Evo5_ML_SA_40SPD_DIA_SCP_EB_20Cellc_3.raw"
   ├─ Condition: Not Defined
   ├─ Replicate: 13
   ├─ HTRMS Version: 18.5.231110.55695
   ├─ Protein Databases Used
   │  └─ UP000005640_9606_Olympia
   │     ├─ Protein Entries: 20,598
   │     ├─ Original File: UP000005640_9606.fasta
   │     ├─ Date Created: 30-March-2023 12:51:33 UTC+0
   │     ├─ Date Modified: 17-December-2023 01:33:00 UTC+0
   │     └─ Parsing Rule: UniProt FASTA
   └─ MS2 Method
      ├─ [380.4 - 384.4]
      ├─ [384.4 - 388.4]
      ├─ [388.4 - 392.4]
      ├─ [392.4 - 396.4]
      ├─ [396.4 - 400.4]
      ├─ [400.4 - 404.4]
      ├─ [404.4 - 408.4]
      ├─ [408.4 - 412.4]
      ├─ [412.4 - 416.4]
      ├─ [416.4 - 420.4]
      ├─ [420.4 - 424.4]
      ├─ [424.4 - 428.4]
      ├─ [428.4 - 432.4]
      ├─ [432.4 - 436.4]
      ├─ [436.4 - 440.5]
      ├─ [440.5 - 444.5]
      ├─ [444.5 - 448.5]
      ├─ [448.5 - 452.5]
      ├─ [452.5 - 456.5]
      ├─ [456.5 - 460.5]
      ├─ [460.5 - 464.5]
      ├─ [464.5 - 468.5]
      ├─ [468.5 - 472.5]
      ├─ [472.5 - 476.5]
      ├─ [476.5 - 480.5]
      ├─ [480.5 - 484.5]
      ├─ [484.5 - 488.5]
      ├─ [488.5 - 492.5]
      ├─ [492.5 - 496.5]
      ├─ [496.5 - 500.5]
      ├─ [500.5 - 504.5]
      ├─ [504.5 - 508.5]
      ├─ [508.5 - 512.5]
      ├─ [512.5 - 516.5]
      ├─ [516.5 - 520.5]
      ├─ [520.5 - 524.5]
      ├─ [524.5 - 528.5]
      ├─ [528.5 - 532.5]
      ├─ [532.5 - 536.5]
      ├─ [536.5 - 540.5]
      ├─ [540.5 - 544.5]
      ├─ [544.5 - 548.5]
      ├─ [548.5 - 552.5]
      ├─ [552.5 - 556.5]
      ├─ [556.5 - 560.5]
      ├─ [560.5 - 564.5]
      ├─ [564.5 - 568.5]
      ├─ [568.5 - 572.5]
      ├─ [572.5 - 576.5]
      ├─ [576.5 - 580.5]
      ├─ [580.5 - 584.5]
      ├─ [584.5 - 588.5]
      ├─ [588.5 - 592.5]
      ├─ [592.5 - 596.5]
      ├─ [596.5 - 600.5]
      ├─ [600.5 - 604.5]
      ├─ [604.5 - 608.5]
      ├─ [608.5 - 612.5]
      ├─ [612.5 - 616.5]
      ├─ [616.5 - 620.5]
      ├─ [620.5 - 624.5]
      ├─ [624.5 - 628.5]
      ├─ [628.5 - 632.5]
      ├─ [632.5 - 636.5]
      ├─ [636.5 - 640.5]
      ├─ [640.5 - 644.5]
      ├─ [644.5 - 648.5]
      ├─ [648.5 - 652.5]
      ├─ [652.5 - 656.5]
      ├─ [656.5 - 660.6]
      ├─ [660.6 - 664.6]
      ├─ [664.6 - 668.6]
      ├─ [668.6 - 672.6]
      ├─ [672.6 - 676.6]
      ├─ [676.6 - 680.6]
      ├─ [680.6 - 684.6]
      ├─ [684.6 - 688.6]
      ├─ [688.6 - 692.6]
      ├─ [692.6 - 696.6]
      ├─ [696.6 - 700.6]
      ├─ [700.6 - 704.6]
      ├─ [704.6 - 708.6]
      ├─ [708.6 - 712.6]
      ├─ [712.6 - 716.6]
      ├─ [716.6 - 720.6]
      ├─ [720.6 - 724.6]
      ├─ [724.6 - 728.6]
      ├─ [728.6 - 732.6]
      ├─ [732.6 - 736.6]
      ├─ [736.6 - 740.6]
      ├─ [740.6 - 744.6]
      ├─ [744.6 - 748.6]
      ├─ [748.6 - 752.6]
      ├─ [752.6 - 756.6]
      ├─ [756.6 - 760.6]
      ├─ [760.6 - 764.6]
      ├─ [764.6 - 768.6]
      ├─ [768.6 - 772.6]
      ├─ [772.6 - 776.6]
      ├─ [776.6 - 780.6]
      ├─ [780.6 - 784.6]
      ├─ [784.6 - 788.6]
      ├─ [788.6 - 792.6]
      ├─ [792.6 - 796.6]
      ├─ [796.6 - 800.6]
      ├─ [800.6 - 804.6]
      ├─ [804.6 - 808.6]
      ├─ [808.6 - 812.6]
      ├─ [812.6 - 816.6]
      ├─ [816.6 - 820.6]
      ├─ [820.6 - 824.6]
      ├─ [824.6 - 828.6]
      ├─ [828.6 - 832.6]
      ├─ [832.6 - 836.6]
      ├─ [836.6 - 840.6]
      ├─ [840.6 - 844.6]
      ├─ [844.6 - 848.6]
      ├─ [848.6 - 852.6]
      ├─ [852.6 - 856.6]
      ├─ [856.6 - 860.6]
      ├─ [860.6 - 864.6]
      ├─ [864.6 - 868.6]
      ├─ [868.6 - 872.6]
      ├─ [872.6 - 876.6]
      ├─ [876.6 - 880.7]
      ├─ [880.7 - 884.7]
      ├─ [884.7 - 888.7]
      ├─ [888.7 - 892.7]
      ├─ [892.7 - 896.7]
      ├─ [896.7 - 900.7]
      ├─ [900.7 - 904.7]
      ├─ [904.7 - 908.7]
      ├─ [908.7 - 912.7]
      ├─ [912.7 - 916.7]
      ├─ [916.7 - 920.7]
      ├─ [920.7 - 924.7]
      ├─ [924.7 - 928.7]
      ├─ [928.7 - 932.7]
      ├─ [932.7 - 936.7]
      ├─ [936.7 - 940.7]
      ├─ [940.7 - 944.7]
      ├─ [944.7 - 948.7]
      ├─ [948.7 - 952.7]
      ├─ [952.7 - 956.7]
      ├─ [956.7 - 960.7]
      ├─ [960.7 - 964.7]
      ├─ [964.7 - 968.7]
      ├─ [968.7 - 972.7]
      ├─ [972.7 - 976.7]
      └─ [976.7 - 980.7]

Run: 20231207_AST5_Evo5_ML_SA_40SPD_DIA_SCP_EB_20Cellc_2.raw
   ├─ Vendor: Thermo
   ├─ File: 20231207_AST5_Evo5_ML_SA_40SPD_DIA_SCP_EB_20Cellc_2
   ├─ Path: "N:\SUN-CPR-msdata_jvo\MSDATA\2023\12\AST5\20231207_AST5_Evo5_ML_SA_40SPD_DIA_SCP_EB_20Cellc_2.raw"
   ├─ Condition: Not Defined
   ├─ Replicate: 14
   ├─ HTRMS Version: 18.5.231110.55695
   ├─ Protein Databases Used
   │  └─ UP000005640_9606_Olympia
   │     ├─ Protein Entries: 20,598
   │     ├─ Original File: UP000005640_9606.fasta
   │     ├─ Date Created: 30-March-2023 12:51:33 UTC+0
   │     ├─ Date Modified: 17-December-2023 01:33:00 UTC+0
   │     └─ Parsing Rule: UniProt FASTA
   └─ MS2 Method
      ├─ [380.4 - 384.4]
      ├─ [384.4 - 388.4]
      ├─ [388.4 - 392.4]
      ├─ [392.4 - 396.4]
      ├─ [396.4 - 400.4]
      ├─ [400.4 - 404.4]
      ├─ [404.4 - 408.4]
      ├─ [408.4 - 412.4]
      ├─ [412.4 - 416.4]
      ├─ [416.4 - 420.4]
      ├─ [420.4 - 424.4]
      ├─ [424.4 - 428.4]
      ├─ [428.4 - 432.4]
      ├─ [432.4 - 436.4]
      ├─ [436.4 - 440.5]
      ├─ [440.5 - 444.5]
      ├─ [444.5 - 448.5]
      ├─ [448.5 - 452.5]
      ├─ [452.5 - 456.5]
      ├─ [456.5 - 460.5]
      ├─ [460.5 - 464.5]
      ├─ [464.5 - 468.5]
      ├─ [468.5 - 472.5]
      ├─ [472.5 - 476.5]
      ├─ [476.5 - 480.5]
      ├─ [480.5 - 484.5]
      ├─ [484.5 - 488.5]
      ├─ [488.5 - 492.5]
      ├─ [492.5 - 496.5]
      ├─ [496.5 - 500.5]
      ├─ [500.5 - 504.5]
      ├─ [504.5 - 508.5]
      ├─ [508.5 - 512.5]
      ├─ [512.5 - 516.5]
      ├─ [516.5 - 520.5]
      ├─ [520.5 - 524.5]
      ├─ [524.5 - 528.5]
      ├─ [528.5 - 532.5]
      ├─ [532.5 - 536.5]
      ├─ [536.5 - 540.5]
      ├─ [540.5 - 544.5]
      ├─ [544.5 - 548.5]
      ├─ [548.5 - 552.5]
      ├─ [552.5 - 556.5]
      ├─ [556.5 - 560.5]
      ├─ [560.5 - 564.5]
      ├─ [564.5 - 568.5]
      ├─ [568.5 - 572.5]
      ├─ [572.5 - 576.5]
      ├─ [576.5 - 580.5]
      ├─ [580.5 - 584.5]
      ├─ [584.5 - 588.5]
      ├─ [588.5 - 592.5]
      ├─ [592.5 - 596.5]
      ├─ [596.5 - 600.5]
      ├─ [600.5 - 604.5]
      ├─ [604.5 - 608.5]
      ├─ [608.5 - 612.5]
      ├─ [612.5 - 616.5]
      ├─ [616.5 - 620.5]
      ├─ [620.5 - 624.5]
      ├─ [624.5 - 628.5]
      ├─ [628.5 - 632.5]
      ├─ [632.5 - 636.5]
      ├─ [636.5 - 640.5]
      ├─ [640.5 - 644.5]
      ├─ [644.5 - 648.5]
      ├─ [648.5 - 652.5]
      ├─ [652.5 - 656.5]
      ├─ [656.5 - 660.6]
      ├─ [660.6 - 664.6]
      ├─ [664.6 - 668.6]
      ├─ [668.6 - 672.6]
      ├─ [672.6 - 676.6]
      ├─ [676.6 - 680.6]
      ├─ [680.6 - 684.6]
      ├─ [684.6 - 688.6]
      ├─ [688.6 - 692.6]
      ├─ [692.6 - 696.6]
      ├─ [696.6 - 700.6]
      ├─ [700.6 - 704.6]
      ├─ [704.6 - 708.6]
      ├─ [708.6 - 712.6]
      ├─ [712.6 - 716.6]
      ├─ [716.6 - 720.6]
      ├─ [720.6 - 724.6]
      ├─ [724.6 - 728.6]
      ├─ [728.6 - 732.6]
      ├─ [732.6 - 736.6]
      ├─ [736.6 - 740.6]
      ├─ [740.6 - 744.6]
      ├─ [744.6 - 748.6]
      ├─ [748.6 - 752.6]
      ├─ [752.6 - 756.6]
      ├─ [756.6 - 760.6]
      ├─ [760.6 - 764.6]
      ├─ [764.6 - 768.6]
      ├─ [768.6 - 772.6]
      ├─ [772.6 - 776.6]
      ├─ [776.6 - 780.6]
      ├─ [780.6 - 784.6]
      ├─ [784.6 - 788.6]
      ├─ [788.6 - 792.6]
      ├─ [792.6 - 796.6]
      ├─ [796.6 - 800.6]
      ├─ [800.6 - 804.6]
      ├─ [804.6 - 808.6]
      ├─ [808.6 - 812.6]
      ├─ [812.6 - 816.6]
      ├─ [816.6 - 820.6]
      ├─ [820.6 - 824.6]
      ├─ [824.6 - 828.6]
      ├─ [828.6 - 832.6]
      ├─ [832.6 - 836.6]
      ├─ [836.6 - 840.6]
      ├─ [840.6 - 844.6]
      ├─ [844.6 - 848.6]
      ├─ [848.6 - 852.6]
      ├─ [852.6 - 856.6]
      ├─ [856.6 - 860.6]
      ├─ [860.6 - 864.6]
      ├─ [864.6 - 868.6]
      ├─ [868.6 - 872.6]
      ├─ [872.6 - 876.6]
      ├─ [876.6 - 880.7]
      ├─ [880.7 - 884.7]
      ├─ [884.7 - 888.7]
      ├─ [888.7 - 892.7]
      ├─ [892.7 - 896.7]
      ├─ [896.7 - 900.7]
      ├─ [900.7 - 904.7]
      ├─ [904.7 - 908.7]
      ├─ [908.7 - 912.7]
      ├─ [912.7 - 916.7]
      ├─ [916.7 - 920.7]
      ├─ [920.7 - 924.7]
      ├─ [924.7 - 928.7]
      ├─ [928.7 - 932.7]
      ├─ [932.7 - 936.7]
      ├─ [936.7 - 940.7]
      ├─ [940.7 - 944.7]
      ├─ [944.7 - 948.7]
      ├─ [948.7 - 952.7]
      ├─ [952.7 - 956.7]
      ├─ [956.7 - 960.7]
      ├─ [960.7 - 964.7]
      ├─ [964.7 - 968.7]
      ├─ [968.7 - 972.7]
      ├─ [972.7 - 976.7]
      └─ [976.7 - 980.7]

Run: 20231207_AST5_Evo5_ML_SA_40SPD_DIA_SCP_EB_20Cellc_1.raw
   ├─ Vendor: Thermo
   ├─ File: 20231207_AST5_Evo5_ML_SA_40SPD_DIA_SCP_EB_20Cellc_1
   ├─ Path: "N:\SUN-CPR-msdata_jvo\MSDATA\2023\12\AST5\20231207_AST5_Evo5_ML_SA_40SPD_DIA_SCP_EB_20Cellc_1.raw"
   ├─ Condition: Not Defined
   ├─ Replicate: 15
   ├─ HTRMS Version: 18.5.231110.55695
   ├─ Protein Databases Used
   │  └─ UP000005640_9606_Olympia
   │     ├─ Protein Entries: 20,598
   │     ├─ Original File: UP000005640_9606.fasta
   │     ├─ Date Created: 30-March-2023 12:51:33 UTC+0
   │     ├─ Date Modified: 17-December-2023 01:33:00 UTC+0
   │     └─ Parsing Rule: UniProt FASTA
   └─ MS2 Method
      ├─ [380.4 - 384.4]
      ├─ [384.4 - 388.4]
      ├─ [388.4 - 392.4]
      ├─ [392.4 - 396.4]
      ├─ [396.4 - 400.4]
      ├─ [400.4 - 404.4]
      ├─ [404.4 - 408.4]
      ├─ [408.4 - 412.4]
      ├─ [412.4 - 416.4]
      ├─ [416.4 - 420.4]
      ├─ [420.4 - 424.4]
      ├─ [424.4 - 428.4]
      ├─ [428.4 - 432.4]
      ├─ [432.4 - 436.4]
      ├─ [436.4 - 440.5]
      ├─ [440.5 - 444.5]
      ├─ [444.5 - 448.5]
      ├─ [448.5 - 452.5]
      ├─ [452.5 - 456.5]
      ├─ [456.5 - 460.5]
      ├─ [460.5 - 464.5]
      ├─ [464.5 - 468.5]
      ├─ [468.5 - 472.5]
      ├─ [472.5 - 476.5]
      ├─ [476.5 - 480.5]
      ├─ [480.5 - 484.5]
      ├─ [484.5 - 488.5]
      ├─ [488.5 - 492.5]
      ├─ [492.5 - 496.5]
      ├─ [496.5 - 500.5]
      ├─ [500.5 - 504.5]
      ├─ [504.5 - 508.5]
      ├─ [508.5 - 512.5]
      ├─ [512.5 - 516.5]
      ├─ [516.5 - 520.5]
      ├─ [520.5 - 524.5]
      ├─ [524.5 - 528.5]
      ├─ [528.5 - 532.5]
      ├─ [532.5 - 536.5]
      ├─ [536.5 - 540.5]
      ├─ [540.5 - 544.5]
      ├─ [544.5 - 548.5]
      ├─ [548.5 - 552.5]
      ├─ [552.5 - 556.5]
      ├─ [556.5 - 560.5]
      ├─ [560.5 - 564.5]
      ├─ [564.5 - 568.5]
      ├─ [568.5 - 572.5]
      ├─ [572.5 - 576.5]
      ├─ [576.5 - 580.5]
      ├─ [580.5 - 584.5]
      ├─ [584.5 - 588.5]
      ├─ [588.5 - 592.5]
      ├─ [592.5 - 596.5]
      ├─ [596.5 - 600.5]
      ├─ [600.5 - 604.5]
      ├─ [604.5 - 608.5]
      ├─ [608.5 - 612.5]
      ├─ [612.5 - 616.5]
      ├─ [616.5 - 620.5]
      ├─ [620.5 - 624.5]
      ├─ [624.5 - 628.5]
      ├─ [628.5 - 632.5]
      ├─ [632.5 - 636.5]
      ├─ [636.5 - 640.5]
      ├─ [640.5 - 644.5]
      ├─ [644.5 - 648.5]
      ├─ [648.5 - 652.5]
      ├─ [652.5 - 656.5]
      ├─ [656.5 - 660.6]
      ├─ [660.6 - 664.6]
      ├─ [664.6 - 668.6]
      ├─ [668.6 - 672.6]
      ├─ [672.6 - 676.6]
      ├─ [676.6 - 680.6]
      ├─ [680.6 - 684.6]
      ├─ [684.6 - 688.6]
      ├─ [688.6 - 692.6]
      ├─ [692.6 - 696.6]
      ├─ [696.6 - 700.6]
      ├─ [700.6 - 704.6]
      ├─ [704.6 - 708.6]
      ├─ [708.6 - 712.6]
      ├─ [712.6 - 716.6]
      ├─ [716.6 - 720.6]
      ├─ [720.6 - 724.6]
      ├─ [724.6 - 728.6]
      ├─ [728.6 - 732.6]
      ├─ [732.6 - 736.6]
      ├─ [736.6 - 740.6]
      ├─ [740.6 - 744.6]
      ├─ [744.6 - 748.6]
      ├─ [748.6 - 752.6]
      ├─ [752.6 - 756.6]
      ├─ [756.6 - 760.6]
      ├─ [760.6 - 764.6]
      ├─ [764.6 - 768.6]
      ├─ [768.6 - 772.6]
      ├─ [772.6 - 776.6]
      ├─ [776.6 - 780.6]
      ├─ [780.6 - 784.6]
      ├─ [784.6 - 788.6]
      ├─ [788.6 - 792.6]
      ├─ [792.6 - 796.6]
      ├─ [796.6 - 800.6]
      ├─ [800.6 - 804.6]
      ├─ [804.6 - 808.6]
      ├─ [808.6 - 812.6]
      ├─ [812.6 - 816.6]
      ├─ [816.6 - 820.6]
      ├─ [820.6 - 824.6]
      ├─ [824.6 - 828.6]
      ├─ [828.6 - 832.6]
      ├─ [832.6 - 836.6]
      ├─ [836.6 - 840.6]
      ├─ [840.6 - 844.6]
      ├─ [844.6 - 848.6]
      ├─ [848.6 - 852.6]
      ├─ [852.6 - 856.6]
      ├─ [856.6 - 860.6]
      ├─ [860.6 - 864.6]
      ├─ [864.6 - 868.6]
      ├─ [868.6 - 872.6]
      ├─ [872.6 - 876.6]
      ├─ [876.6 - 880.7]
      ├─ [880.7 - 884.7]
      ├─ [884.7 - 888.7]
      ├─ [888.7 - 892.7]
      ├─ [892.7 - 896.7]
      ├─ [896.7 - 900.7]
      ├─ [900.7 - 904.7]
      ├─ [904.7 - 908.7]
      ├─ [908.7 - 912.7]
      ├─ [912.7 - 916.7]
      ├─ [916.7 - 920.7]
      ├─ [920.7 - 924.7]
      ├─ [924.7 - 928.7]
      ├─ [928.7 - 932.7]
      ├─ [932.7 - 936.7]
      ├─ [936.7 - 940.7]
      ├─ [940.7 - 944.7]
      ├─ [944.7 - 948.7]
      ├─ [948.7 - 952.7]
      ├─ [952.7 - 956.7]
      ├─ [956.7 - 960.7]
      ├─ [960.7 - 964.7]
      ├─ [964.7 - 968.7]
      ├─ [968.7 - 972.7]
      ├─ [972.7 - 976.7]
      └─ [976.7 - 980.7]

Run: 20231207_AST5_Evo5_ML_SA_40SPD_DIA_SCP_EB_1Cellc_83.raw
   ├─ Vendor: Thermo
   ├─ File: 20231207_AST5_Evo5_ML_SA_40SPD_DIA_SCP_EB_1Cellc_83
   ├─ Path: "N:\SUN-CPR-msdata_jvo\MSDATA\2023\12\AST5\20231207_AST5_Evo5_ML_SA_40SPD_DIA_SCP_EB_1Cellc_83.raw"
   ├─ Condition: Not Defined
   ├─ Replicate: 16
   ├─ HTRMS Version: 18.5.231110.55695
   ├─ Protein Databases Used
   │  └─ UP000005640_9606_Olympia
   │     ├─ Protein Entries: 20,598
   │     ├─ Original File: UP000005640_9606.fasta
   │     ├─ Date Created: 30-March-2023 12:51:33 UTC+0
   │     ├─ Date Modified: 17-December-2023 01:33:00 UTC+0
   │     └─ Parsing Rule: UniProt FASTA
   └─ MS2 Method
      ├─ [380.4 - 384.4]
      ├─ [384.4 - 388.4]
      ├─ [388.4 - 392.4]
      ├─ [392.4 - 396.4]
      ├─ [396.4 - 400.4]
      ├─ [400.4 - 404.4]
      ├─ [404.4 - 408.4]
      ├─ [408.4 - 412.4]
      ├─ [412.4 - 416.4]
      ├─ [416.4 - 420.4]
      ├─ [420.4 - 424.4]
      ├─ [424.4 - 428.4]
      ├─ [428.4 - 432.4]
      ├─ [432.4 - 436.4]
      ├─ [436.4 - 440.5]
      ├─ [440.5 - 444.5]
      ├─ [444.5 - 448.5]
      ├─ [448.5 - 452.5]
      ├─ [452.5 - 456.5]
      ├─ [456.5 - 460.5]
      ├─ [460.5 - 464.5]
      ├─ [464.5 - 468.5]
      ├─ [468.5 - 472.5]
      ├─ [472.5 - 476.5]
      ├─ [476.5 - 480.5]
      ├─ [480.5 - 484.5]
      ├─ [484.5 - 488.5]
      ├─ [488.5 - 492.5]
      ├─ [492.5 - 496.5]
      ├─ [496.5 - 500.5]
      ├─ [500.5 - 504.5]
      ├─ [504.5 - 508.5]
      ├─ [508.5 - 512.5]
      ├─ [512.5 - 516.5]
      ├─ [516.5 - 520.5]
      ├─ [520.5 - 524.5]
      ├─ [524.5 - 528.5]
      ├─ [528.5 - 532.5]
      ├─ [532.5 - 536.5]
      ├─ [536.5 - 540.5]
      ├─ [540.5 - 544.5]
      ├─ [544.5 - 548.5]
      ├─ [548.5 - 552.5]
      ├─ [552.5 - 556.5]
      ├─ [556.5 - 560.5]
      ├─ [560.5 - 564.5]
      ├─ [564.5 - 568.5]
      ├─ [568.5 - 572.5]
      ├─ [572.5 - 576.5]
      ├─ [576.5 - 580.5]
      ├─ [580.5 - 584.5]
      ├─ [584.5 - 588.5]
      ├─ [588.5 - 592.5]
      ├─ [592.5 - 596.5]
      ├─ [596.5 - 600.5]
      ├─ [600.5 - 604.5]
      ├─ [604.5 - 608.5]
      ├─ [608.5 - 612.5]
      ├─ [612.5 - 616.5]
      ├─ [616.5 - 620.5]
      ├─ [620.5 - 624.5]
      ├─ [624.5 - 628.5]
      ├─ [628.5 - 632.5]
      ├─ [632.5 - 636.5]
      ├─ [636.5 - 640.5]
      ├─ [640.5 - 644.5]
      ├─ [644.5 - 648.5]
      ├─ [648.5 - 652.5]
      ├─ [652.5 - 656.5]
      ├─ [656.5 - 660.6]
      ├─ [660.6 - 664.6]
      ├─ [664.6 - 668.6]
      ├─ [668.6 - 672.6]
      ├─ [672.6 - 676.6]
      ├─ [676.6 - 680.6]
      ├─ [680.6 - 684.6]
      ├─ [684.6 - 688.6]
      ├─ [688.6 - 692.6]
      ├─ [692.6 - 696.6]
      ├─ [696.6 - 700.6]
      ├─ [700.6 - 704.6]
      ├─ [704.6 - 708.6]
      ├─ [708.6 - 712.6]
      ├─ [712.6 - 716.6]
      ├─ [716.6 - 720.6]
      ├─ [720.6 - 724.6]
      ├─ [724.6 - 728.6]
      ├─ [728.6 - 732.6]
      ├─ [732.6 - 736.6]
      ├─ [736.6 - 740.6]
      ├─ [740.6 - 744.6]
      ├─ [744.6 - 748.6]
      ├─ [748.6 - 752.6]
      ├─ [752.6 - 756.6]
      ├─ [756.6 - 760.6]
      ├─ [760.6 - 764.6]
      ├─ [764.6 - 768.6]
      ├─ [768.6 - 772.6]
      ├─ [772.6 - 776.6]
      ├─ [776.6 - 780.6]
      ├─ [780.6 - 784.6]
      ├─ [784.6 - 788.6]
      ├─ [788.6 - 792.6]
      ├─ [792.6 - 796.6]
      ├─ [796.6 - 800.6]
      ├─ [800.6 - 804.6]
      ├─ [804.6 - 808.6]
      ├─ [808.6 - 812.6]
      ├─ [812.6 - 816.6]
      ├─ [816.6 - 820.6]
      ├─ [820.6 - 824.6]
      ├─ [824.6 - 828.6]
      ├─ [828.6 - 832.6]
      ├─ [832.6 - 836.6]
      ├─ [836.6 - 840.6]
      ├─ [840.6 - 844.6]
      ├─ [844.6 - 848.6]
      ├─ [848.6 - 852.6]
      ├─ [852.6 - 856.6]
      ├─ [856.6 - 860.6]
      ├─ [860.6 - 864.6]
      ├─ [864.6 - 868.6]
      ├─ [868.6 - 872.6]
      ├─ [872.6 - 876.6]
      ├─ [876.6 - 880.7]
      ├─ [880.7 - 884.7]
      ├─ [884.7 - 888.7]
      ├─ [888.7 - 892.7]
      ├─ [892.7 - 896.7]
      ├─ [896.7 - 900.7]
      ├─ [900.7 - 904.7]
      ├─ [904.7 - 908.7]
      ├─ [908.7 - 912.7]
      ├─ [912.7 - 916.7]
      ├─ [916.7 - 920.7]
      ├─ [920.7 - 924.7]
      ├─ [924.7 - 928.7]
      ├─ [928.7 - 932.7]
      ├─ [932.7 - 936.7]
      ├─ [936.7 - 940.7]
      ├─ [940.7 - 944.7]
      ├─ [944.7 - 948.7]
      ├─ [948.7 - 952.7]
      ├─ [952.7 - 956.7]
      ├─ [956.7 - 960.7]
      ├─ [960.7 - 964.7]
      ├─ [964.7 - 968.7]
      ├─ [968.7 - 972.7]
      ├─ [972.7 - 976.7]
      └─ [976.7 - 980.7]

Run: 20231207_AST5_Evo5_ML_SA_40SPD_DIA_SCP_EB_1Cellc_82.raw
   ├─ Vendor: Thermo
   ├─ File: 20231207_AST5_Evo5_ML_SA_40SPD_DIA_SCP_EB_1Cellc_82
   ├─ Path: "N:\SUN-CPR-msdata_jvo\MSDATA\2023\12\AST5\20231207_AST5_Evo5_ML_SA_40SPD_DIA_SCP_EB_1Cellc_82.raw"
   ├─ Condition: Not Defined
   ├─ Replicate: 17
   ├─ HTRMS Version: 18.5.231110.55695
   ├─ Protein Databases Used
   │  └─ UP000005640_9606_Olympia
   │     ├─ Protein Entries: 20,598
   │     ├─ Original File: UP000005640_9606.fasta
   │     ├─ Date Created: 30-March-2023 12:51:33 UTC+0
   │     ├─ Date Modified: 17-December-2023 01:33:00 UTC+0
   │     └─ Parsing Rule: UniProt FASTA
   └─ MS2 Method
      ├─ [380.4 - 384.4]
      ├─ [384.4 - 388.4]
      ├─ [388.4 - 392.4]
      ├─ [392.4 - 396.4]
      ├─ [396.4 - 400.4]
      ├─ [400.4 - 404.4]
      ├─ [404.4 - 408.4]
      ├─ [408.4 - 412.4]
      ├─ [412.4 - 416.4]
      ├─ [416.4 - 420.4]
      ├─ [420.4 - 424.4]
      ├─ [424.4 - 428.4]
      ├─ [428.4 - 432.4]
      ├─ [432.4 - 436.4]
      ├─ [436.4 - 440.5]
      ├─ [440.5 - 444.5]
      ├─ [444.5 - 448.5]
      ├─ [448.5 - 452.5]
      ├─ [452.5 - 456.5]
      ├─ [456.5 - 460.5]
      ├─ [460.5 - 464.5]
      ├─ [464.5 - 468.5]
      ├─ [468.5 - 472.5]
      ├─ [472.5 - 476.5]
      ├─ [476.5 - 480.5]
      ├─ [480.5 - 484.5]
      ├─ [484.5 - 488.5]
      ├─ [488.5 - 492.5]
      ├─ [492.5 - 496.5]
      ├─ [496.5 - 500.5]
      ├─ [500.5 - 504.5]
      ├─ [504.5 - 508.5]
      ├─ [508.5 - 512.5]
      ├─ [512.5 - 516.5]
      ├─ [516.5 - 520.5]
      ├─ [520.5 - 524.5]
      ├─ [524.5 - 528.5]
      ├─ [528.5 - 532.5]
      ├─ [532.5 - 536.5]
      ├─ [536.5 - 540.5]
      ├─ [540.5 - 544.5]
      ├─ [544.5 - 548.5]
      ├─ [548.5 - 552.5]
      ├─ [552.5 - 556.5]
      ├─ [556.5 - 560.5]
      ├─ [560.5 - 564.5]
      ├─ [564.5 - 568.5]
      ├─ [568.5 - 572.5]
      ├─ [572.5 - 576.5]
      ├─ [576.5 - 580.5]
      ├─ [580.5 - 584.5]
      ├─ [584.5 - 588.5]
      ├─ [588.5 - 592.5]
      ├─ [592.5 - 596.5]
      ├─ [596.5 - 600.5]
      ├─ [600.5 - 604.5]
      ├─ [604.5 - 608.5]
      ├─ [608.5 - 612.5]
      ├─ [612.5 - 616.5]
      ├─ [616.5 - 620.5]
      ├─ [620.5 - 624.5]
      ├─ [624.5 - 628.5]
      ├─ [628.5 - 632.5]
      ├─ [632.5 - 636.5]
      ├─ [636.5 - 640.5]
      ├─ [640.5 - 644.5]
      ├─ [644.5 - 648.5]
      ├─ [648.5 - 652.5]
      ├─ [652.5 - 656.5]
      ├─ [656.5 - 660.6]
      ├─ [660.6 - 664.6]
      ├─ [664.6 - 668.6]
      ├─ [668.6 - 672.6]
      ├─ [672.6 - 676.6]
      ├─ [676.6 - 680.6]
      ├─ [680.6 - 684.6]
      ├─ [684.6 - 688.6]
      ├─ [688.6 - 692.6]
      ├─ [692.6 - 696.6]
      ├─ [696.6 - 700.6]
      ├─ [700.6 - 704.6]
      ├─ [704.6 - 708.6]
      ├─ [708.6 - 712.6]
      ├─ [712.6 - 716.6]
      ├─ [716.6 - 720.6]
      ├─ [720.6 - 724.6]
      ├─ [724.6 - 728.6]
      ├─ [728.6 - 732.6]
      ├─ [732.6 - 736.6]
      ├─ [736.6 - 740.6]
      ├─ [740.6 - 744.6]
      ├─ [744.6 - 748.6]
      ├─ [748.6 - 752.6]
      ├─ [752.6 - 756.6]
      ├─ [756.6 - 760.6]
      ├─ [760.6 - 764.6]
      ├─ [764.6 - 768.6]
      ├─ [768.6 - 772.6]
      ├─ [772.6 - 776.6]
      ├─ [776.6 - 780.6]
      ├─ [780.6 - 784.6]
      ├─ [784.6 - 788.6]
      ├─ [788.6 - 792.6]
      ├─ [792.6 - 796.6]
      ├─ [796.6 - 800.6]
      ├─ [800.6 - 804.6]
      ├─ [804.6 - 808.6]
      ├─ [808.6 - 812.6]
      ├─ [812.6 - 816.6]
      ├─ [816.6 - 820.6]
      ├─ [820.6 - 824.6]
      ├─ [824.6 - 828.6]
      ├─ [828.6 - 832.6]
      ├─ [832.6 - 836.6]
      ├─ [836.6 - 840.6]
      ├─ [840.6 - 844.6]
      ├─ [844.6 - 848.6]
      ├─ [848.6 - 852.6]
      ├─ [852.6 - 856.6]
      ├─ [856.6 - 860.6]
      ├─ [860.6 - 864.6]
      ├─ [864.6 - 868.6]
      ├─ [868.6 - 872.6]
      ├─ [872.6 - 876.6]
      ├─ [876.6 - 880.7]
      ├─ [880.7 - 884.7]
      ├─ [884.7 - 888.7]
      ├─ [888.7 - 892.7]
      ├─ [892.7 - 896.7]
      ├─ [896.7 - 900.7]
      ├─ [900.7 - 904.7]
      ├─ [904.7 - 908.7]
      ├─ [908.7 - 912.7]
      ├─ [912.7 - 916.7]
      ├─ [916.7 - 920.7]
      ├─ [920.7 - 924.7]
      ├─ [924.7 - 928.7]
      ├─ [928.7 - 932.7]
      ├─ [932.7 - 936.7]
      ├─ [936.7 - 940.7]
      ├─ [940.7 - 944.7]
      ├─ [944.7 - 948.7]
      ├─ [948.7 - 952.7]
      ├─ [952.7 - 956.7]
      ├─ [956.7 - 960.7]
      ├─ [960.7 - 964.7]
      ├─ [964.7 - 968.7]
      ├─ [968.7 - 972.7]
      ├─ [972.7 - 976.7]
      └─ [976.7 - 980.7]

Run: 20231207_AST5_Evo5_ML_SA_40SPD_DIA_SCP_EB_1Cellc_81.raw
   ├─ Vendor: Thermo
   ├─ File: 20231207_AST5_Evo5_ML_SA_40SPD_DIA_SCP_EB_1Cellc_81
   ├─ Path: "N:\SUN-CPR-msdata_jvo\MSDATA\2023\12\AST5\20231207_AST5_Evo5_ML_SA_40SPD_DIA_SCP_EB_1Cellc_81.raw"
   ├─ Condition: Not Defined
   ├─ Replicate: 18
   ├─ HTRMS Version: 18.5.231110.55695
   ├─ Protein Databases Used
   │  └─ UP000005640_9606_Olympia
   │     ├─ Protein Entries: 20,598
   │     ├─ Original File: UP000005640_9606.fasta
   │     ├─ Date Created: 30-March-2023 12:51:33 UTC+0
   │     ├─ Date Modified: 17-December-2023 01:33:00 UTC+0
   │     └─ Parsing Rule: UniProt FASTA
   └─ MS2 Method
      ├─ [380.4 - 384.4]
      ├─ [384.4 - 388.4]
      ├─ [388.4 - 392.4]
      ├─ [392.4 - 396.4]
      ├─ [396.4 - 400.4]
      ├─ [400.4 - 404.4]
      ├─ [404.4 - 408.4]
      ├─ [408.4 - 412.4]
      ├─ [412.4 - 416.4]
      ├─ [416.4 - 420.4]
      ├─ [420.4 - 424.4]
      ├─ [424.4 - 428.4]
      ├─ [428.4 - 432.4]
      ├─ [432.4 - 436.4]
      ├─ [436.4 - 440.5]
      ├─ [440.5 - 444.5]
      ├─ [444.5 - 448.5]
      ├─ [448.5 - 452.5]
      ├─ [452.5 - 456.5]
      ├─ [456.5 - 460.5]
      ├─ [460.5 - 464.5]
      ├─ [464.5 - 468.5]
      ├─ [468.5 - 472.5]
      ├─ [472.5 - 476.5]
      ├─ [476.5 - 480.5]
      ├─ [480.5 - 484.5]
      ├─ [484.5 - 488.5]
      ├─ [488.5 - 492.5]
      ├─ [492.5 - 496.5]
      ├─ [496.5 - 500.5]
      ├─ [500.5 - 504.5]
      ├─ [504.5 - 508.5]
      ├─ [508.5 - 512.5]
      ├─ [512.5 - 516.5]
      ├─ [516.5 - 520.5]
      ├─ [520.5 - 524.5]
      ├─ [524.5 - 528.5]
      ├─ [528.5 - 532.5]
      ├─ [532.5 - 536.5]
      ├─ [536.5 - 540.5]
      ├─ [540.5 - 544.5]
      ├─ [544.5 - 548.5]
      ├─ [548.5 - 552.5]
      ├─ [552.5 - 556.5]
      ├─ [556.5 - 560.5]
      ├─ [560.5 - 564.5]
      ├─ [564.5 - 568.5]
      ├─ [568.5 - 572.5]
      ├─ [572.5 - 576.5]
      ├─ [576.5 - 580.5]
      ├─ [580.5 - 584.5]
      ├─ [584.5 - 588.5]
      ├─ [588.5 - 592.5]
      ├─ [592.5 - 596.5]
      ├─ [596.5 - 600.5]
      ├─ [600.5 - 604.5]
      ├─ [604.5 - 608.5]
      ├─ [608.5 - 612.5]
      ├─ [612.5 - 616.5]
      ├─ [616.5 - 620.5]
      ├─ [620.5 - 624.5]
      ├─ [624.5 - 628.5]
      ├─ [628.5 - 632.5]
      ├─ [632.5 - 636.5]
      ├─ [636.5 - 640.5]
      ├─ [640.5 - 644.5]
      ├─ [644.5 - 648.5]
      ├─ [648.5 - 652.5]
      ├─ [652.5 - 656.5]
      ├─ [656.5 - 660.6]
      ├─ [660.6 - 664.6]
      ├─ [664.6 - 668.6]
      ├─ [668.6 - 672.6]
      ├─ [672.6 - 676.6]
      ├─ [676.6 - 680.6]
      ├─ [680.6 - 684.6]
      ├─ [684.6 - 688.6]
      ├─ [688.6 - 692.6]
      ├─ [692.6 - 696.6]
      ├─ [696.6 - 700.6]
      ├─ [700.6 - 704.6]
      ├─ [704.6 - 708.6]
      ├─ [708.6 - 712.6]
      ├─ [712.6 - 716.6]
      ├─ [716.6 - 720.6]
      ├─ [720.6 - 724.6]
      ├─ [724.6 - 728.6]
      ├─ [728.6 - 732.6]
      ├─ [732.6 - 736.6]
      ├─ [736.6 - 740.6]
      ├─ [740.6 - 744.6]
      ├─ [744.6 - 748.6]
      ├─ [748.6 - 752.6]
      ├─ [752.6 - 756.6]
      ├─ [756.6 - 760.6]
      ├─ [760.6 - 764.6]
      ├─ [764.6 - 768.6]
      ├─ [768.6 - 772.6]
      ├─ [772.6 - 776.6]
      ├─ [776.6 - 780.6]
      ├─ [780.6 - 784.6]
      ├─ [784.6 - 788.6]
      ├─ [788.6 - 792.6]
      ├─ [792.6 - 796.6]
      ├─ [796.6 - 800.6]
      ├─ [800.6 - 804.6]
      ├─ [804.6 - 808.6]
      ├─ [808.6 - 812.6]
      ├─ [812.6 - 816.6]
      ├─ [816.6 - 820.6]
      ├─ [820.6 - 824.6]
      ├─ [824.6 - 828.6]
      ├─ [828.6 - 832.6]
      ├─ [832.6 - 836.6]
      ├─ [836.6 - 840.6]
      ├─ [840.6 - 844.6]
      ├─ [844.6 - 848.6]
      ├─ [848.6 - 852.6]
      ├─ [852.6 - 856.6]
      ├─ [856.6 - 860.6]
      ├─ [860.6 - 864.6]
      ├─ [864.6 - 868.6]
      ├─ [868.6 - 872.6]
      ├─ [872.6 - 876.6]
      ├─ [876.6 - 880.7]
      ├─ [880.7 - 884.7]
      ├─ [884.7 - 888.7]
      ├─ [888.7 - 892.7]
      ├─ [892.7 - 896.7]
      ├─ [896.7 - 900.7]
      ├─ [900.7 - 904.7]
      ├─ [904.7 - 908.7]
      ├─ [908.7 - 912.7]
      ├─ [912.7 - 916.7]
      ├─ [916.7 - 920.7]
      ├─ [920.7 - 924.7]
      ├─ [924.7 - 928.7]
      ├─ [928.7 - 932.7]
      ├─ [932.7 - 936.7]
      ├─ [936.7 - 940.7]
      ├─ [940.7 - 944.7]
      ├─ [944.7 - 948.7]
      ├─ [948.7 - 952.7]
      ├─ [952.7 - 956.7]
      ├─ [956.7 - 960.7]
      ├─ [960.7 - 964.7]
      ├─ [964.7 - 968.7]
      ├─ [968.7 - 972.7]
      ├─ [972.7 - 976.7]
      └─ [976.7 - 980.7]

Run: 20231207_AST5_Evo5_ML_SA_40SPD_DIA_SCP_EB_1Cellc_80.raw
   ├─ Vendor: Thermo
   ├─ File: 20231207_AST5_Evo5_ML_SA_40SPD_DIA_SCP_EB_1Cellc_80
   ├─ Path: "N:\SUN-CPR-msdata_jvo\MSDATA\2023\12\AST5\20231207_AST5_Evo5_ML_SA_40SPD_DIA_SCP_EB_1Cellc_80.raw"
   ├─ Condition: Not Defined
   ├─ Replicate: 19
   ├─ HTRMS Version: 18.5.231110.55695
   ├─ Protein Databases Used
   │  └─ UP000005640_9606_Olympia
   │     ├─ Protein Entries: 20,598
   │     ├─ Original File: UP000005640_9606.fasta
   │     ├─ Date Created: 30-March-2023 12:51:33 UTC+0
   │     ├─ Date Modified: 17-December-2023 01:33:00 UTC+0
   │     └─ Parsing Rule: UniProt FASTA
   └─ MS2 Method
      ├─ [380.4 - 384.4]
      ├─ [384.4 - 388.4]
      ├─ [388.4 - 392.4]
      ├─ [392.4 - 396.4]
      ├─ [396.4 - 400.4]
      ├─ [400.4 - 404.4]
      ├─ [404.4 - 408.4]
      ├─ [408.4 - 412.4]
      ├─ [412.4 - 416.4]
      ├─ [416.4 - 420.4]
      ├─ [420.4 - 424.4]
      ├─ [424.4 - 428.4]
      ├─ [428.4 - 432.4]
      ├─ [432.4 - 436.4]
      ├─ [436.4 - 440.5]
      ├─ [440.5 - 444.5]
      ├─ [444.5 - 448.5]
      ├─ [448.5 - 452.5]
      ├─ [452.5 - 456.5]
      ├─ [456.5 - 460.5]
      ├─ [460.5 - 464.5]
      ├─ [464.5 - 468.5]
      ├─ [468.5 - 472.5]
      ├─ [472.5 - 476.5]
      ├─ [476.5 - 480.5]
      ├─ [480.5 - 484.5]
      ├─ [484.5 - 488.5]
      ├─ [488.5 - 492.5]
      ├─ [492.5 - 496.5]
      ├─ [496.5 - 500.5]
      ├─ [500.5 - 504.5]
      ├─ [504.5 - 508.5]
      ├─ [508.5 - 512.5]
      ├─ [512.5 - 516.5]
      ├─ [516.5 - 520.5]
      ├─ [520.5 - 524.5]
      ├─ [524.5 - 528.5]
      ├─ [528.5 - 532.5]
      ├─ [532.5 - 536.5]
      ├─ [536.5 - 540.5]
      ├─ [540.5 - 544.5]
      ├─ [544.5 - 548.5]
      ├─ [548.5 - 552.5]
      ├─ [552.5 - 556.5]
      ├─ [556.5 - 560.5]
      ├─ [560.5 - 564.5]
      ├─ [564.5 - 568.5]
      ├─ [568.5 - 572.5]
      ├─ [572.5 - 576.5]
      ├─ [576.5 - 580.5]
      ├─ [580.5 - 584.5]
      ├─ [584.5 - 588.5]
      ├─ [588.5 - 592.5]
      ├─ [592.5 - 596.5]
      ├─ [596.5 - 600.5]
      ├─ [600.5 - 604.5]
      ├─ [604.5 - 608.5]
      ├─ [608.5 - 612.5]
      ├─ [612.5 - 616.5]
      ├─ [616.5 - 620.5]
      ├─ [620.5 - 624.5]
      ├─ [624.5 - 628.5]
      ├─ [628.5 - 632.5]
      ├─ [632.5 - 636.5]
      ├─ [636.5 - 640.5]
      ├─ [640.5 - 644.5]
      ├─ [644.5 - 648.5]
      ├─ [648.5 - 652.5]
      ├─ [652.5 - 656.5]
      ├─ [656.5 - 660.6]
      ├─ [660.6 - 664.6]
      ├─ [664.6 - 668.6]
      ├─ [668.6 - 672.6]
      ├─ [672.6 - 676.6]
      ├─ [676.6 - 680.6]
      ├─ [680.6 - 684.6]
      ├─ [684.6 - 688.6]
      ├─ [688.6 - 692.6]
      ├─ [692.6 - 696.6]
      ├─ [696.6 - 700.6]
      ├─ [700.6 - 704.6]
      ├─ [704.6 - 708.6]
      ├─ [708.6 - 712.6]
      ├─ [712.6 - 716.6]
      ├─ [716.6 - 720.6]
      ├─ [720.6 - 724.6]
      ├─ [724.6 - 728.6]
      ├─ [728.6 - 732.6]
      ├─ [732.6 - 736.6]
      ├─ [736.6 - 740.6]
      ├─ [740.6 - 744.6]
      ├─ [744.6 - 748.6]
      ├─ [748.6 - 752.6]
      ├─ [752.6 - 756.6]
      ├─ [756.6 - 760.6]
      ├─ [760.6 - 764.6]
      ├─ [764.6 - 768.6]
      ├─ [768.6 - 772.6]
      ├─ [772.6 - 776.6]
      ├─ [776.6 - 780.6]
      ├─ [780.6 - 784.6]
      ├─ [784.6 - 788.6]
      ├─ [788.6 - 792.6]
      ├─ [792.6 - 796.6]
      ├─ [796.6 - 800.6]
      ├─ [800.6 - 804.6]
      ├─ [804.6 - 808.6]
      ├─ [808.6 - 812.6]
      ├─ [812.6 - 816.6]
      ├─ [816.6 - 820.6]
      ├─ [820.6 - 824.6]
      ├─ [824.6 - 828.6]
      ├─ [828.6 - 832.6]
      ├─ [832.6 - 836.6]
      ├─ [836.6 - 840.6]
      ├─ [840.6 - 844.6]
      ├─ [844.6 - 848.6]
      ├─ [848.6 - 852.6]
      ├─ [852.6 - 856.6]
      ├─ [856.6 - 860.6]
      ├─ [860.6 - 864.6]
      ├─ [864.6 - 868.6]
      ├─ [868.6 - 872.6]
      ├─ [872.6 - 876.6]
      ├─ [876.6 - 880.7]
      ├─ [880.7 - 884.7]
      ├─ [884.7 - 888.7]
      ├─ [888.7 - 892.7]
      ├─ [892.7 - 896.7]
      ├─ [896.7 - 900.7]
      ├─ [900.7 - 904.7]
      ├─ [904.7 - 908.7]
      ├─ [908.7 - 912.7]
      ├─ [912.7 - 916.7]
      ├─ [916.7 - 920.7]
      ├─ [920.7 - 924.7]
      ├─ [924.7 - 928.7]
      ├─ [928.7 - 932.7]
      ├─ [932.7 - 936.7]
      ├─ [936.7 - 940.7]
      ├─ [940.7 - 944.7]
      ├─ [944.7 - 948.7]
      ├─ [948.7 - 952.7]
      ├─ [952.7 - 956.7]
      ├─ [956.7 - 960.7]
      ├─ [960.7 - 964.7]
      ├─ [964.7 - 968.7]
      ├─ [968.7 - 972.7]
      ├─ [972.7 - 976.7]
      └─ [976.7 - 980.7]

Run: 20231207_AST5_Evo5_ML_SA_40SPD_DIA_SCP_EB_1Cellc_79.raw
   ├─ Vendor: Thermo
   ├─ File: 20231207_AST5_Evo5_ML_SA_40SPD_DIA_SCP_EB_1Cellc_79
   ├─ Path: "N:\SUN-CPR-msdata_jvo\MSDATA\2023\12\AST5\20231207_AST5_Evo5_ML_SA_40SPD_DIA_SCP_EB_1Cellc_79.raw"
   ├─ Condition: Not Defined
   ├─ Replicate: 20
   ├─ HTRMS Version: 18.5.231110.55695
   ├─ Protein Databases Used
   │  └─ UP000005640_9606_Olympia
   │     ├─ Protein Entries: 20,598
   │     ├─ Original File: UP000005640_9606.fasta
   │     ├─ Date Created: 30-March-2023 12:51:33 UTC+0
   │     ├─ Date Modified: 17-December-2023 01:33:00 UTC+0
   │     └─ Parsing Rule: UniProt FASTA
   └─ MS2 Method
      ├─ [380.4 - 384.4]
      ├─ [384.4 - 388.4]
      ├─ [388.4 - 392.4]
      ├─ [392.4 - 396.4]
      ├─ [396.4 - 400.4]
      ├─ [400.4 - 404.4]
      ├─ [404.4 - 408.4]
      ├─ [408.4 - 412.4]
      ├─ [412.4 - 416.4]
      ├─ [416.4 - 420.4]
      ├─ [420.4 - 424.4]
      ├─ [424.4 - 428.4]
      ├─ [428.4 - 432.4]
      ├─ [432.4 - 436.4]
      ├─ [436.4 - 440.5]
      ├─ [440.5 - 444.5]
      ├─ [444.5 - 448.5]
      ├─ [448.5 - 452.5]
      ├─ [452.5 - 456.5]
      ├─ [456.5 - 460.5]
      ├─ [460.5 - 464.5]
      ├─ [464.5 - 468.5]
      ├─ [468.5 - 472.5]
      ├─ [472.5 - 476.5]
      ├─ [476.5 - 480.5]
      ├─ [480.5 - 484.5]
      ├─ [484.5 - 488.5]
      ├─ [488.5 - 492.5]
      ├─ [492.5 - 496.5]
      ├─ [496.5 - 500.5]
      ├─ [500.5 - 504.5]
      ├─ [504.5 - 508.5]
      ├─ [508.5 - 512.5]
      ├─ [512.5 - 516.5]
      ├─ [516.5 - 520.5]
      ├─ [520.5 - 524.5]
      ├─ [524.5 - 528.5]
      ├─ [528.5 - 532.5]
      ├─ [532.5 - 536.5]
      ├─ [536.5 - 540.5]
      ├─ [540.5 - 544.5]
      ├─ [544.5 - 548.5]
      ├─ [548.5 - 552.5]
      ├─ [552.5 - 556.5]
      ├─ [556.5 - 560.5]
      ├─ [560.5 - 564.5]
      ├─ [564.5 - 568.5]
      ├─ [568.5 - 572.5]
      ├─ [572.5 - 576.5]
      ├─ [576.5 - 580.5]
      ├─ [580.5 - 584.5]
      ├─ [584.5 - 588.5]
      ├─ [588.5 - 592.5]
      ├─ [592.5 - 596.5]
      ├─ [596.5 - 600.5]
      ├─ [600.5 - 604.5]
      ├─ [604.5 - 608.5]
      ├─ [608.5 - 612.5]
      ├─ [612.5 - 616.5]
      ├─ [616.5 - 620.5]
      ├─ [620.5 - 624.5]
      ├─ [624.5 - 628.5]
      ├─ [628.5 - 632.5]
      ├─ [632.5 - 636.5]
      ├─ [636.5 - 640.5]
      ├─ [640.5 - 644.5]
      ├─ [644.5 - 648.5]
      ├─ [648.5 - 652.5]
      ├─ [652.5 - 656.5]
      ├─ [656.5 - 660.6]
      ├─ [660.6 - 664.6]
      ├─ [664.6 - 668.6]
      ├─ [668.6 - 672.6]
      ├─ [672.6 - 676.6]
      ├─ [676.6 - 680.6]
      ├─ [680.6 - 684.6]
      ├─ [684.6 - 688.6]
      ├─ [688.6 - 692.6]
      ├─ [692.6 - 696.6]
      ├─ [696.6 - 700.6]
      ├─ [700.6 - 704.6]
      ├─ [704.6 - 708.6]
      ├─ [708.6 - 712.6]
      ├─ [712.6 - 716.6]
      ├─ [716.6 - 720.6]
      ├─ [720.6 - 724.6]
      ├─ [724.6 - 728.6]
      ├─ [728.6 - 732.6]
      ├─ [732.6 - 736.6]
      ├─ [736.6 - 740.6]
      ├─ [740.6 - 744.6]
      ├─ [744.6 - 748.6]
      ├─ [748.6 - 752.6]
      ├─ [752.6 - 756.6]
      ├─ [756.6 - 760.6]
      ├─ [760.6 - 764.6]
      ├─ [764.6 - 768.6]
      ├─ [768.6 - 772.6]
      ├─ [772.6 - 776.6]
      ├─ [776.6 - 780.6]
      ├─ [780.6 - 784.6]
      ├─ [784.6 - 788.6]
      ├─ [788.6 - 792.6]
      ├─ [792.6 - 796.6]
      ├─ [796.6 - 800.6]
      ├─ [800.6 - 804.6]
      ├─ [804.6 - 808.6]
      ├─ [808.6 - 812.6]
      ├─ [812.6 - 816.6]
      ├─ [816.6 - 820.6]
      ├─ [820.6 - 824.6]
      ├─ [824.6 - 828.6]
      ├─ [828.6 - 832.6]
      ├─ [832.6 - 836.6]
      ├─ [836.6 - 840.6]
      ├─ [840.6 - 844.6]
      ├─ [844.6 - 848.6]
      ├─ [848.6 - 852.6]
      ├─ [852.6 - 856.6]
      ├─ [856.6 - 860.6]
      ├─ [860.6 - 864.6]
      ├─ [864.6 - 868.6]
      ├─ [868.6 - 872.6]
      ├─ [872.6 - 876.6]
      ├─ [876.6 - 880.7]
      ├─ [880.7 - 884.7]
      ├─ [884.7 - 888.7]
      ├─ [888.7 - 892.7]
      ├─ [892.7 - 896.7]
      ├─ [896.7 - 900.7]
      ├─ [900.7 - 904.7]
      ├─ [904.7 - 908.7]
      ├─ [908.7 - 912.7]
      ├─ [912.7 - 916.7]
      ├─ [916.7 - 920.7]
      ├─ [920.7 - 924.7]
      ├─ [924.7 - 928.7]
      ├─ [928.7 - 932.7]
      ├─ [932.7 - 936.7]
      ├─ [936.7 - 940.7]
      ├─ [940.7 - 944.7]
      ├─ [944.7 - 948.7]
      ├─ [948.7 - 952.7]
      ├─ [952.7 - 956.7]
      ├─ [956.7 - 960.7]
      ├─ [960.7 - 964.7]
      ├─ [964.7 - 968.7]
      ├─ [968.7 - 972.7]
      ├─ [972.7 - 976.7]
      └─ [976.7 - 980.7]

Run: 20231207_AST5_Evo5_ML_SA_40SPD_DIA_SCP_EB_1Cellc_78.raw
   ├─ Vendor: Thermo
   ├─ File: 20231207_AST5_Evo5_ML_SA_40SPD_DIA_SCP_EB_1Cellc_78
   ├─ Path: "N:\SUN-CPR-msdata_jvo\MSDATA\2023\12\AST5\20231207_AST5_Evo5_ML_SA_40SPD_DIA_SCP_EB_1Cellc_78.raw"
   ├─ Condition: Not Defined
   ├─ Replicate: 21
   ├─ HTRMS Version: 18.5.231110.55695
   ├─ Protein Databases Used
   │  └─ UP000005640_9606_Olympia
   │     ├─ Protein Entries: 20,598
   │     ├─ Original File: UP000005640_9606.fasta
   │     ├─ Date Created: 30-March-2023 12:51:33 UTC+0
   │     ├─ Date Modified: 17-December-2023 01:33:00 UTC+0
   │     └─ Parsing Rule: UniProt FASTA
   └─ MS2 Method
      ├─ [380.4 - 384.4]
      ├─ [384.4 - 388.4]
      ├─ [388.4 - 392.4]
      ├─ [392.4 - 396.4]
      ├─ [396.4 - 400.4]
      ├─ [400.4 - 404.4]
      ├─ [404.4 - 408.4]
      ├─ [408.4 - 412.4]
      ├─ [412.4 - 416.4]
      ├─ [416.4 - 420.4]
      ├─ [420.4 - 424.4]
      ├─ [424.4 - 428.4]
      ├─ [428.4 - 432.4]
      ├─ [432.4 - 436.4]
      ├─ [436.4 - 440.5]
      ├─ [440.5 - 444.5]
      ├─ [444.5 - 448.5]
      ├─ [448.5 - 452.5]
      ├─ [452.5 - 456.5]
      ├─ [456.5 - 460.5]
      ├─ [460.5 - 464.5]
      ├─ [464.5 - 468.5]
      ├─ [468.5 - 472.5]
      ├─ [472.5 - 476.5]
      ├─ [476.5 - 480.5]
      ├─ [480.5 - 484.5]
      ├─ [484.5 - 488.5]
      ├─ [488.5 - 492.5]
      ├─ [492.5 - 496.5]
      ├─ [496.5 - 500.5]
      ├─ [500.5 - 504.5]
      ├─ [504.5 - 508.5]
      ├─ [508.5 - 512.5]
      ├─ [512.5 - 516.5]
      ├─ [516.5 - 520.5]
      ├─ [520.5 - 524.5]
      ├─ [524.5 - 528.5]
      ├─ [528.5 - 532.5]
      ├─ [532.5 - 536.5]
      ├─ [536.5 - 540.5]
      ├─ [540.5 - 544.5]
      ├─ [544.5 - 548.5]
      ├─ [548.5 - 552.5]
      ├─ [552.5 - 556.5]
      ├─ [556.5 - 560.5]
      ├─ [560.5 - 564.5]
      ├─ [564.5 - 568.5]
      ├─ [568.5 - 572.5]
      ├─ [572.5 - 576.5]
      ├─ [576.5 - 580.5]
      ├─ [580.5 - 584.5]
      ├─ [584.5 - 588.5]
      ├─ [588.5 - 592.5]
      ├─ [592.5 - 596.5]
      ├─ [596.5 - 600.5]
      ├─ [600.5 - 604.5]
      ├─ [604.5 - 608.5]
      ├─ [608.5 - 612.5]
      ├─ [612.5 - 616.5]
      ├─ [616.5 - 620.5]
      ├─ [620.5 - 624.5]
      ├─ [624.5 - 628.5]
      ├─ [628.5 - 632.5]
      ├─ [632.5 - 636.5]
      ├─ [636.5 - 640.5]
      ├─ [640.5 - 644.5]
      ├─ [644.5 - 648.5]
      ├─ [648.5 - 652.5]
      ├─ [652.5 - 656.5]
      ├─ [656.5 - 660.6]
      ├─ [660.6 - 664.6]
      ├─ [664.6 - 668.6]
      ├─ [668.6 - 672.6]
      ├─ [672.6 - 676.6]
      ├─ [676.6 - 680.6]
      ├─ [680.6 - 684.6]
      ├─ [684.6 - 688.6]
      ├─ [688.6 - 692.6]
      ├─ [692.6 - 696.6]
      ├─ [696.6 - 700.6]
      ├─ [700.6 - 704.6]
      ├─ [704.6 - 708.6]
      ├─ [708.6 - 712.6]
      ├─ [712.6 - 716.6]
      ├─ [716.6 - 720.6]
      ├─ [720.6 - 724.6]
      ├─ [724.6 - 728.6]
      ├─ [728.6 - 732.6]
      ├─ [732.6 - 736.6]
      ├─ [736.6 - 740.6]
      ├─ [740.6 - 744.6]
      ├─ [744.6 - 748.6]
      ├─ [748.6 - 752.6]
      ├─ [752.6 - 756.6]
      ├─ [756.6 - 760.6]
      ├─ [760.6 - 764.6]
      ├─ [764.6 - 768.6]
      ├─ [768.6 - 772.6]
      ├─ [772.6 - 776.6]
      ├─ [776.6 - 780.6]
      ├─ [780.6 - 784.6]
      ├─ [784.6 - 788.6]
      ├─ [788.6 - 792.6]
      ├─ [792.6 - 796.6]
      ├─ [796.6 - 800.6]
      ├─ [800.6 - 804.6]
      ├─ [804.6 - 808.6]
      ├─ [808.6 - 812.6]
      ├─ [812.6 - 816.6]
      ├─ [816.6 - 820.6]
      ├─ [820.6 - 824.6]
      ├─ [824.6 - 828.6]
      ├─ [828.6 - 832.6]
      ├─ [832.6 - 836.6]
      ├─ [836.6 - 840.6]
      ├─ [840.6 - 844.6]
      ├─ [844.6 - 848.6]
      ├─ [848.6 - 852.6]
      ├─ [852.6 - 856.6]
      ├─ [856.6 - 860.6]
      ├─ [860.6 - 864.6]
      ├─ [864.6 - 868.6]
      ├─ [868.6 - 872.6]
      ├─ [872.6 - 876.6]
      ├─ [876.6 - 880.7]
      ├─ [880.7 - 884.7]
      ├─ [884.7 - 888.7]
      ├─ [888.7 - 892.7]
      ├─ [892.7 - 896.7]
      ├─ [896.7 - 900.7]
      ├─ [900.7 - 904.7]
      ├─ [904.7 - 908.7]
      ├─ [908.7 - 912.7]
      ├─ [912.7 - 916.7]
      ├─ [916.7 - 920.7]
      ├─ [920.7 - 924.7]
      ├─ [924.7 - 928.7]
      ├─ [928.7 - 932.7]
      ├─ [932.7 - 936.7]
      ├─ [936.7 - 940.7]
      ├─ [940.7 - 944.7]
      ├─ [944.7 - 948.7]
      ├─ [948.7 - 952.7]
      ├─ [952.7 - 956.7]
      ├─ [956.7 - 960.7]
      ├─ [960.7 - 964.7]
      ├─ [964.7 - 968.7]
      ├─ [968.7 - 972.7]
      ├─ [972.7 - 976.7]
      └─ [976.7 - 980.7]

Run: 20231207_AST5_Evo5_ML_SA_40SPD_DIA_SCP_EB_1Cellc_77.raw
   ├─ Vendor: Thermo
   ├─ File: 20231207_AST5_Evo5_ML_SA_40SPD_DIA_SCP_EB_1Cellc_77
   ├─ Path: "N:\SUN-CPR-msdata_jvo\MSDATA\2023\12\AST5\20231207_AST5_Evo5_ML_SA_40SPD_DIA_SCP_EB_1Cellc_77.raw"
   ├─ Condition: Not Defined
   ├─ Replicate: 22
   ├─ HTRMS Version: 18.5.231110.55695
   ├─ Protein Databases Used
   │  └─ UP000005640_9606_Olympia
   │     ├─ Protein Entries: 20,598
   │     ├─ Original File: UP000005640_9606.fasta
   │     ├─ Date Created: 30-March-2023 12:51:33 UTC+0
   │     ├─ Date Modified: 17-December-2023 01:33:00 UTC+0
   │     └─ Parsing Rule: UniProt FASTA
   └─ MS2 Method
      ├─ [380.4 - 384.4]
      ├─ [384.4 - 388.4]
      ├─ [388.4 - 392.4]
      ├─ [392.4 - 396.4]
      ├─ [396.4 - 400.4]
      ├─ [400.4 - 404.4]
      ├─ [404.4 - 408.4]
      ├─ [408.4 - 412.4]
      ├─ [412.4 - 416.4]
      ├─ [416.4 - 420.4]
      ├─ [420.4 - 424.4]
      ├─ [424.4 - 428.4]
      ├─ [428.4 - 432.4]
      ├─ [432.4 - 436.4]
      ├─ [436.4 - 440.5]
      ├─ [440.5 - 444.5]
      ├─ [444.5 - 448.5]
      ├─ [448.5 - 452.5]
      ├─ [452.5 - 456.5]
      ├─ [456.5 - 460.5]
      ├─ [460.5 - 464.5]
      ├─ [464.5 - 468.5]
      ├─ [468.5 - 472.5]
      ├─ [472.5 - 476.5]
      ├─ [476.5 - 480.5]
      ├─ [480.5 - 484.5]
      ├─ [484.5 - 488.5]
      ├─ [488.5 - 492.5]
      ├─ [492.5 - 496.5]
      ├─ [496.5 - 500.5]
      ├─ [500.5 - 504.5]
      ├─ [504.5 - 508.5]
      ├─ [508.5 - 512.5]
      ├─ [512.5 - 516.5]
      ├─ [516.5 - 520.5]
      ├─ [520.5 - 524.5]
      ├─ [524.5 - 528.5]
      ├─ [528.5 - 532.5]
      ├─ [532.5 - 536.5]
      ├─ [536.5 - 540.5]
      ├─ [540.5 - 544.5]
      ├─ [544.5 - 548.5]
      ├─ [548.5 - 552.5]
      ├─ [552.5 - 556.5]
      ├─ [556.5 - 560.5]
      ├─ [560.5 - 564.5]
      ├─ [564.5 - 568.5]
      ├─ [568.5 - 572.5]
      ├─ [572.5 - 576.5]
      ├─ [576.5 - 580.5]
      ├─ [580.5 - 584.5]
      ├─ [584.5 - 588.5]
      ├─ [588.5 - 592.5]
      ├─ [592.5 - 596.5]
      ├─ [596.5 - 600.5]
      ├─ [600.5 - 604.5]
      ├─ [604.5 - 608.5]
      ├─ [608.5 - 612.5]
      ├─ [612.5 - 616.5]
      ├─ [616.5 - 620.5]
      ├─ [620.5 - 624.5]
      ├─ [624.5 - 628.5]
      ├─ [628.5 - 632.5]
      ├─ [632.5 - 636.5]
      ├─ [636.5 - 640.5]
      ├─ [640.5 - 644.5]
      ├─ [644.5 - 648.5]
      ├─ [648.5 - 652.5]
      ├─ [652.5 - 656.5]
      ├─ [656.5 - 660.6]
      ├─ [660.6 - 664.6]
      ├─ [664.6 - 668.6]
      ├─ [668.6 - 672.6]
      ├─ [672.6 - 676.6]
      ├─ [676.6 - 680.6]
      ├─ [680.6 - 684.6]
      ├─ [684.6 - 688.6]
      ├─ [688.6 - 692.6]
      ├─ [692.6 - 696.6]
      ├─ [696.6 - 700.6]
      ├─ [700.6 - 704.6]
      ├─ [704.6 - 708.6]
      ├─ [708.6 - 712.6]
      ├─ [712.6 - 716.6]
      ├─ [716.6 - 720.6]
      ├─ [720.6 - 724.6]
      ├─ [724.6 - 728.6]
      ├─ [728.6 - 732.6]
      ├─ [732.6 - 736.6]
      ├─ [736.6 - 740.6]
      ├─ [740.6 - 744.6]
      ├─ [744.6 - 748.6]
      ├─ [748.6 - 752.6]
      ├─ [752.6 - 756.6]
      ├─ [756.6 - 760.6]
      ├─ [760.6 - 764.6]
      ├─ [764.6 - 768.6]
      ├─ [768.6 - 772.6]
      ├─ [772.6 - 776.6]
      ├─ [776.6 - 780.6]
      ├─ [780.6 - 784.6]
      ├─ [784.6 - 788.6]
      ├─ [788.6 - 792.6]
      ├─ [792.6 - 796.6]
      ├─ [796.6 - 800.6]
      ├─ [800.6 - 804.6]
      ├─ [804.6 - 808.6]
      ├─ [808.6 - 812.6]
      ├─ [812.6 - 816.6]
      ├─ [816.6 - 820.6]
      ├─ [820.6 - 824.6]
      ├─ [824.6 - 828.6]
      ├─ [828.6 - 832.6]
      ├─ [832.6 - 836.6]
      ├─ [836.6 - 840.6]
      ├─ [840.6 - 844.6]
      ├─ [844.6 - 848.6]
      ├─ [848.6 - 852.6]
      ├─ [852.6 - 856.6]
      ├─ [856.6 - 860.6]
      ├─ [860.6 - 864.6]
      ├─ [864.6 - 868.6]
      ├─ [868.6 - 872.6]
      ├─ [872.6 - 876.6]
      ├─ [876.6 - 880.7]
      ├─ [880.7 - 884.7]
      ├─ [884.7 - 888.7]
      ├─ [888.7 - 892.7]
      ├─ [892.7 - 896.7]
      ├─ [896.7 - 900.7]
      ├─ [900.7 - 904.7]
      ├─ [904.7 - 908.7]
      ├─ [908.7 - 912.7]
      ├─ [912.7 - 916.7]
      ├─ [916.7 - 920.7]
      ├─ [920.7 - 924.7]
      ├─ [924.7 - 928.7]
      ├─ [928.7 - 932.7]
      ├─ [932.7 - 936.7]
      ├─ [936.7 - 940.7]
      ├─ [940.7 - 944.7]
      ├─ [944.7 - 948.7]
      ├─ [948.7 - 952.7]
      ├─ [952.7 - 956.7]
      ├─ [956.7 - 960.7]
      ├─ [960.7 - 964.7]
      ├─ [964.7 - 968.7]
      ├─ [968.7 - 972.7]
      ├─ [972.7 - 976.7]
      └─ [976.7 - 980.7]

Run: 20231207_AST5_Evo5_ML_SA_40SPD_DIA_SCP_EB_1Cellc_76.raw
   ├─ Vendor: Thermo
   ├─ File: 20231207_AST5_Evo5_ML_SA_40SPD_DIA_SCP_EB_1Cellc_76
   ├─ Path: "N:\SUN-CPR-msdata_jvo\MSDATA\2023\12\AST5\20231207_AST5_Evo5_ML_SA_40SPD_DIA_SCP_EB_1Cellc_76.raw"
   ├─ Condition: Not Defined
   ├─ Replicate: 23
   ├─ HTRMS Version: 18.5.231110.55695
   ├─ Protein Databases Used
   │  └─ UP000005640_9606_Olympia
   │     ├─ Protein Entries: 20,598
   │     ├─ Original File: UP000005640_9606.fasta
   │     ├─ Date Created: 30-March-2023 12:51:33 UTC+0
   │     ├─ Date Modified: 17-December-2023 01:33:00 UTC+0
   │     └─ Parsing Rule: UniProt FASTA
   └─ MS2 Method
      ├─ [380.4 - 384.4]
      ├─ [384.4 - 388.4]
      ├─ [388.4 - 392.4]
      ├─ [392.4 - 396.4]
      ├─ [396.4 - 400.4]
      ├─ [400.4 - 404.4]
      ├─ [404.4 - 408.4]
      ├─ [408.4 - 412.4]
      ├─ [412.4 - 416.4]
      ├─ [416.4 - 420.4]
      ├─ [420.4 - 424.4]
      ├─ [424.4 - 428.4]
      ├─ [428.4 - 432.4]
      ├─ [432.4 - 436.4]
      ├─ [436.4 - 440.5]
      ├─ [440.5 - 444.5]
      ├─ [444.5 - 448.5]
      ├─ [448.5 - 452.5]
      ├─ [452.5 - 456.5]
      ├─ [456.5 - 460.5]
      ├─ [460.5 - 464.5]
      ├─ [464.5 - 468.5]
      ├─ [468.5 - 472.5]
      ├─ [472.5 - 476.5]
      ├─ [476.5 - 480.5]
      ├─ [480.5 - 484.5]
      ├─ [484.5 - 488.5]
      ├─ [488.5 - 492.5]
      ├─ [492.5 - 496.5]
      ├─ [496.5 - 500.5]
      ├─ [500.5 - 504.5]
      ├─ [504.5 - 508.5]
      ├─ [508.5 - 512.5]
      ├─ [512.5 - 516.5]
      ├─ [516.5 - 520.5]
      ├─ [520.5 - 524.5]
      ├─ [524.5 - 528.5]
      ├─ [528.5 - 532.5]
      ├─ [532.5 - 536.5]
      ├─ [536.5 - 540.5]
      ├─ [540.5 - 544.5]
      ├─ [544.5 - 548.5]
      ├─ [548.5 - 552.5]
      ├─ [552.5 - 556.5]
      ├─ [556.5 - 560.5]
      ├─ [560.5 - 564.5]
      ├─ [564.5 - 568.5]
      ├─ [568.5 - 572.5]
      ├─ [572.5 - 576.5]
      ├─ [576.5 - 580.5]
      ├─ [580.5 - 584.5]
      ├─ [584.5 - 588.5]
      ├─ [588.5 - 592.5]
      ├─ [592.5 - 596.5]
      ├─ [596.5 - 600.5]
      ├─ [600.5 - 604.5]
      ├─ [604.5 - 608.5]
      ├─ [608.5 - 612.5]
      ├─ [612.5 - 616.5]
      ├─ [616.5 - 620.5]
      ├─ [620.5 - 624.5]
      ├─ [624.5 - 628.5]
      ├─ [628.5 - 632.5]
      ├─ [632.5 - 636.5]
      ├─ [636.5 - 640.5]
      ├─ [640.5 - 644.5]
      ├─ [644.5 - 648.5]
      ├─ [648.5 - 652.5]
      ├─ [652.5 - 656.5]
      ├─ [656.5 - 660.6]
      ├─ [660.6 - 664.6]
      ├─ [664.6 - 668.6]
      ├─ [668.6 - 672.6]
      ├─ [672.6 - 676.6]
      ├─ [676.6 - 680.6]
      ├─ [680.6 - 684.6]
      ├─ [684.6 - 688.6]
      ├─ [688.6 - 692.6]
      ├─ [692.6 - 696.6]
      ├─ [696.6 - 700.6]
      ├─ [700.6 - 704.6]
      ├─ [704.6 - 708.6]
      ├─ [708.6 - 712.6]
      ├─ [712.6 - 716.6]
      ├─ [716.6 - 720.6]
      ├─ [720.6 - 724.6]
      ├─ [724.6 - 728.6]
      ├─ [728.6 - 732.6]
      ├─ [732.6 - 736.6]
      ├─ [736.6 - 740.6]
      ├─ [740.6 - 744.6]
      ├─ [744.6 - 748.6]
      ├─ [748.6 - 752.6]
      ├─ [752.6 - 756.6]
      ├─ [756.6 - 760.6]
      ├─ [760.6 - 764.6]
      ├─ [764.6 - 768.6]
      ├─ [768.6 - 772.6]
      ├─ [772.6 - 776.6]
      ├─ [776.6 - 780.6]
      ├─ [780.6 - 784.6]
      ├─ [784.6 - 788.6]
      ├─ [788.6 - 792.6]
      ├─ [792.6 - 796.6]
      ├─ [796.6 - 800.6]
      ├─ [800.6 - 804.6]
      ├─ [804.6 - 808.6]
      ├─ [808.6 - 812.6]
      ├─ [812.6 - 816.6]
      ├─ [816.6 - 820.6]
      ├─ [820.6 - 824.6]
      ├─ [824.6 - 828.6]
      ├─ [828.6 - 832.6]
      ├─ [832.6 - 836.6]
      ├─ [836.6 - 840.6]
      ├─ [840.6 - 844.6]
      ├─ [844.6 - 848.6]
      ├─ [848.6 - 852.6]
      ├─ [852.6 - 856.6]
      ├─ [856.6 - 860.6]
      ├─ [860.6 - 864.6]
      ├─ [864.6 - 868.6]
      ├─ [868.6 - 872.6]
      ├─ [872.6 - 876.6]
      ├─ [876.6 - 880.7]
      ├─ [880.7 - 884.7]
      ├─ [884.7 - 888.7]
      ├─ [888.7 - 892.7]
      ├─ [892.7 - 896.7]
      ├─ [896.7 - 900.7]
      ├─ [900.7 - 904.7]
      ├─ [904.7 - 908.7]
      ├─ [908.7 - 912.7]
      ├─ [912.7 - 916.7]
      ├─ [916.7 - 920.7]
      ├─ [920.7 - 924.7]
      ├─ [924.7 - 928.7]
      ├─ [928.7 - 932.7]
      ├─ [932.7 - 936.7]
      ├─ [936.7 - 940.7]
      ├─ [940.7 - 944.7]
      ├─ [944.7 - 948.7]
      ├─ [948.7 - 952.7]
      ├─ [952.7 - 956.7]
      ├─ [956.7 - 960.7]
      ├─ [960.7 - 964.7]
      ├─ [964.7 - 968.7]
      ├─ [968.7 - 972.7]
      ├─ [972.7 - 976.7]
      └─ [976.7 - 980.7]

Run: 20231207_AST5_Evo5_ML_SA_40SPD_DIA_SCP_EB_1Cellc_75.raw
   ├─ Vendor: Thermo
   ├─ File: 20231207_AST5_Evo5_ML_SA_40SPD_DIA_SCP_EB_1Cellc_75
   ├─ Path: "N:\SUN-CPR-msdata_jvo\MSDATA\2023\12\AST5\20231207_AST5_Evo5_ML_SA_40SPD_DIA_SCP_EB_1Cellc_75.raw"
   ├─ Condition: Not Defined
   ├─ Replicate: 24
   ├─ HTRMS Version: 18.5.231110.55695
   ├─ Protein Databases Used
   │  └─ UP000005640_9606_Olympia
   │     ├─ Protein Entries: 20,598
   │     ├─ Original File: UP000005640_9606.fasta
   │     ├─ Date Created: 30-March-2023 12:51:33 UTC+0
   │     ├─ Date Modified: 17-December-2023 01:33:00 UTC+0
   │     └─ Parsing Rule: UniProt FASTA
   └─ MS2 Method
      ├─ [380.4 - 384.4]
      ├─ [384.4 - 388.4]
      ├─ [388.4 - 392.4]
      ├─ [392.4 - 396.4]
      ├─ [396.4 - 400.4]
      ├─ [400.4 - 404.4]
      ├─ [404.4 - 408.4]
      ├─ [408.4 - 412.4]
      ├─ [412.4 - 416.4]
      ├─ [416.4 - 420.4]
      ├─ [420.4 - 424.4]
      ├─ [424.4 - 428.4]
      ├─ [428.4 - 432.4]
      ├─ [432.4 - 436.4]
      ├─ [436.4 - 440.5]
      ├─ [440.5 - 444.5]
      ├─ [444.5 - 448.5]
      ├─ [448.5 - 452.5]
      ├─ [452.5 - 456.5]
      ├─ [456.5 - 460.5]
      ├─ [460.5 - 464.5]
      ├─ [464.5 - 468.5]
      ├─ [468.5 - 472.5]
      ├─ [472.5 - 476.5]
      ├─ [476.5 - 480.5]
      ├─ [480.5 - 484.5]
      ├─ [484.5 - 488.5]
      ├─ [488.5 - 492.5]
      ├─ [492.5 - 496.5]
      ├─ [496.5 - 500.5]
      ├─ [500.5 - 504.5]
      ├─ [504.5 - 508.5]
      ├─ [508.5 - 512.5]
      ├─ [512.5 - 516.5]
      ├─ [516.5 - 520.5]
      ├─ [520.5 - 524.5]
      ├─ [524.5 - 528.5]
      ├─ [528.5 - 532.5]
      ├─ [532.5 - 536.5]
      ├─ [536.5 - 540.5]
      ├─ [540.5 - 544.5]
      ├─ [544.5 - 548.5]
      ├─ [548.5 - 552.5]
      ├─ [552.5 - 556.5]
      ├─ [556.5 - 560.5]
      ├─ [560.5 - 564.5]
      ├─ [564.5 - 568.5]
      ├─ [568.5 - 572.5]
      ├─ [572.5 - 576.5]
      ├─ [576.5 - 580.5]
      ├─ [580.5 - 584.5]
      ├─ [584.5 - 588.5]
      ├─ [588.5 - 592.5]
      ├─ [592.5 - 596.5]
      ├─ [596.5 - 600.5]
      ├─ [600.5 - 604.5]
      ├─ [604.5 - 608.5]
      ├─ [608.5 - 612.5]
      ├─ [612.5 - 616.5]
      ├─ [616.5 - 620.5]
      ├─ [620.5 - 624.5]
      ├─ [624.5 - 628.5]
      ├─ [628.5 - 632.5]
      ├─ [632.5 - 636.5]
      ├─ [636.5 - 640.5]
      ├─ [640.5 - 644.5]
      ├─ [644.5 - 648.5]
      ├─ [648.5 - 652.5]
      ├─ [652.5 - 656.5]
      ├─ [656.5 - 660.6]
      ├─ [660.6 - 664.6]
      ├─ [664.6 - 668.6]
      ├─ [668.6 - 672.6]
      ├─ [672.6 - 676.6]
      ├─ [676.6 - 680.6]
      ├─ [680.6 - 684.6]
      ├─ [684.6 - 688.6]
      ├─ [688.6 - 692.6]
      ├─ [692.6 - 696.6]
      ├─ [696.6 - 700.6]
      ├─ [700.6 - 704.6]
      ├─ [704.6 - 708.6]
      ├─ [708.6 - 712.6]
      ├─ [712.6 - 716.6]
      ├─ [716.6 - 720.6]
      ├─ [720.6 - 724.6]
      ├─ [724.6 - 728.6]
      ├─ [728.6 - 732.6]
      ├─ [732.6 - 736.6]
      ├─ [736.6 - 740.6]
      ├─ [740.6 - 744.6]
      ├─ [744.6 - 748.6]
      ├─ [748.6 - 752.6]
      ├─ [752.6 - 756.6]
      ├─ [756.6 - 760.6]
      ├─ [760.6 - 764.6]
      ├─ [764.6 - 768.6]
      ├─ [768.6 - 772.6]
      ├─ [772.6 - 776.6]
      ├─ [776.6 - 780.6]
      ├─ [780.6 - 784.6]
      ├─ [784.6 - 788.6]
      ├─ [788.6 - 792.6]
      ├─ [792.6 - 796.6]
      ├─ [796.6 - 800.6]
      ├─ [800.6 - 804.6]
      ├─ [804.6 - 808.6]
      ├─ [808.6 - 812.6]
      ├─ [812.6 - 816.6]
      ├─ [816.6 - 820.6]
      ├─ [820.6 - 824.6]
      ├─ [824.6 - 828.6]
      ├─ [828.6 - 832.6]
      ├─ [832.6 - 836.6]
      ├─ [836.6 - 840.6]
      ├─ [840.6 - 844.6]
      ├─ [844.6 - 848.6]
      ├─ [848.6 - 852.6]
      ├─ [852.6 - 856.6]
      ├─ [856.6 - 860.6]
      ├─ [860.6 - 864.6]
      ├─ [864.6 - 868.6]
      ├─ [868.6 - 872.6]
      ├─ [872.6 - 876.6]
      ├─ [876.6 - 880.7]
      ├─ [880.7 - 884.7]
      ├─ [884.7 - 888.7]
      ├─ [888.7 - 892.7]
      ├─ [892.7 - 896.7]
      ├─ [896.7 - 900.7]
      ├─ [900.7 - 904.7]
      ├─ [904.7 - 908.7]
      ├─ [908.7 - 912.7]
      ├─ [912.7 - 916.7]
      ├─ [916.7 - 920.7]
      ├─ [920.7 - 924.7]
      ├─ [924.7 - 928.7]
      ├─ [928.7 - 932.7]
      ├─ [932.7 - 936.7]
      ├─ [936.7 - 940.7]
      ├─ [940.7 - 944.7]
      ├─ [944.7 - 948.7]
      ├─ [948.7 - 952.7]
      ├─ [952.7 - 956.7]
      ├─ [956.7 - 960.7]
      ├─ [960.7 - 964.7]
      ├─ [964.7 - 968.7]
      ├─ [968.7 - 972.7]
      ├─ [972.7 - 976.7]
      └─ [976.7 - 980.7]

Run: 20231207_AST5_Evo5_ML_SA_40SPD_DIA_SCP_EB_1Cellc_74.raw
   ├─ Vendor: Thermo
   ├─ File: 20231207_AST5_Evo5_ML_SA_40SPD_DIA_SCP_EB_1Cellc_74
   ├─ Path: "N:\SUN-CPR-msdata_jvo\MSDATA\2023\12\AST5\20231207_AST5_Evo5_ML_SA_40SPD_DIA_SCP_EB_1Cellc_74.raw"
   ├─ Condition: Not Defined
   ├─ Replicate: 25
   ├─ HTRMS Version: 18.5.231110.55695
   ├─ Protein Databases Used
   │  └─ UP000005640_9606_Olympia
   │     ├─ Protein Entries: 20,598
   │     ├─ Original File: UP000005640_9606.fasta
   │     ├─ Date Created: 30-March-2023 12:51:33 UTC+0
   │     ├─ Date Modified: 17-December-2023 01:33:00 UTC+0
   │     └─ Parsing Rule: UniProt FASTA
   └─ MS2 Method
      ├─ [380.4 - 384.4]
      ├─ [384.4 - 388.4]
      ├─ [388.4 - 392.4]
      ├─ [392.4 - 396.4]
      ├─ [396.4 - 400.4]
      ├─ [400.4 - 404.4]
      ├─ [404.4 - 408.4]
      ├─ [408.4 - 412.4]
      ├─ [412.4 - 416.4]
      ├─ [416.4 - 420.4]
      ├─ [420.4 - 424.4]
      ├─ [424.4 - 428.4]
      ├─ [428.4 - 432.4]
      ├─ [432.4 - 436.4]
      ├─ [436.4 - 440.5]
      ├─ [440.5 - 444.5]
      ├─ [444.5 - 448.5]
      ├─ [448.5 - 452.5]
      ├─ [452.5 - 456.5]
      ├─ [456.5 - 460.5]
      ├─ [460.5 - 464.5]
      ├─ [464.5 - 468.5]
      ├─ [468.5 - 472.5]
      ├─ [472.5 - 476.5]
      ├─ [476.5 - 480.5]
      ├─ [480.5 - 484.5]
      ├─ [484.5 - 488.5]
      ├─ [488.5 - 492.5]
      ├─ [492.5 - 496.5]
      ├─ [496.5 - 500.5]
      ├─ [500.5 - 504.5]
      ├─ [504.5 - 508.5]
      ├─ [508.5 - 512.5]
      ├─ [512.5 - 516.5]
      ├─ [516.5 - 520.5]
      ├─ [520.5 - 524.5]
      ├─ [524.5 - 528.5]
      ├─ [528.5 - 532.5]
      ├─ [532.5 - 536.5]
      ├─ [536.5 - 540.5]
      ├─ [540.5 - 544.5]
      ├─ [544.5 - 548.5]
      ├─ [548.5 - 552.5]
      ├─ [552.5 - 556.5]
      ├─ [556.5 - 560.5]
      ├─ [560.5 - 564.5]
      ├─ [564.5 - 568.5]
      ├─ [568.5 - 572.5]
      ├─ [572.5 - 576.5]
      ├─ [576.5 - 580.5]
      ├─ [580.5 - 584.5]
      ├─ [584.5 - 588.5]
      ├─ [588.5 - 592.5]
      ├─ [592.5 - 596.5]
      ├─ [596.5 - 600.5]
      ├─ [600.5 - 604.5]
      ├─ [604.5 - 608.5]
      ├─ [608.5 - 612.5]
      ├─ [612.5 - 616.5]
      ├─ [616.5 - 620.5]
      ├─ [620.5 - 624.5]
      ├─ [624.5 - 628.5]
      ├─ [628.5 - 632.5]
      ├─ [632.5 - 636.5]
      ├─ [636.5 - 640.5]
      ├─ [640.5 - 644.5]
      ├─ [644.5 - 648.5]
      ├─ [648.5 - 652.5]
      ├─ [652.5 - 656.5]
      ├─ [656.5 - 660.6]
      ├─ [660.6 - 664.6]
      ├─ [664.6 - 668.6]
      ├─ [668.6 - 672.6]
      ├─ [672.6 - 676.6]
      ├─ [676.6 - 680.6]
      ├─ [680.6 - 684.6]
      ├─ [684.6 - 688.6]
      ├─ [688.6 - 692.6]
      ├─ [692.6 - 696.6]
      ├─ [696.6 - 700.6]
      ├─ [700.6 - 704.6]
      ├─ [704.6 - 708.6]
      ├─ [708.6 - 712.6]
      ├─ [712.6 - 716.6]
      ├─ [716.6 - 720.6]
      ├─ [720.6 - 724.6]
      ├─ [724.6 - 728.6]
      ├─ [728.6 - 732.6]
      ├─ [732.6 - 736.6]
      ├─ [736.6 - 740.6]
      ├─ [740.6 - 744.6]
      ├─ [744.6 - 748.6]
      ├─ [748.6 - 752.6]
      ├─ [752.6 - 756.6]
      ├─ [756.6 - 760.6]
      ├─ [760.6 - 764.6]
      ├─ [764.6 - 768.6]
      ├─ [768.6 - 772.6]
      ├─ [772.6 - 776.6]
      ├─ [776.6 - 780.6]
      ├─ [780.6 - 784.6]
      ├─ [784.6 - 788.6]
      ├─ [788.6 - 792.6]
      ├─ [792.6 - 796.6]
      ├─ [796.6 - 800.6]
      ├─ [800.6 - 804.6]
      ├─ [804.6 - 808.6]
      ├─ [808.6 - 812.6]
      ├─ [812.6 - 816.6]
      ├─ [816.6 - 820.6]
      ├─ [820.6 - 824.6]
      ├─ [824.6 - 828.6]
      ├─ [828.6 - 832.6]
      ├─ [832.6 - 836.6]
      ├─ [836.6 - 840.6]
      ├─ [840.6 - 844.6]
      ├─ [844.6 - 848.6]
      ├─ [848.6 - 852.6]
      ├─ [852.6 - 856.6]
      ├─ [856.6 - 860.6]
      ├─ [860.6 - 864.6]
      ├─ [864.6 - 868.6]
      ├─ [868.6 - 872.6]
      ├─ [872.6 - 876.6]
      ├─ [876.6 - 880.7]
      ├─ [880.7 - 884.7]
      ├─ [884.7 - 888.7]
      ├─ [888.7 - 892.7]
      ├─ [892.7 - 896.7]
      ├─ [896.7 - 900.7]
      ├─ [900.7 - 904.7]
      ├─ [904.7 - 908.7]
      ├─ [908.7 - 912.7]
      ├─ [912.7 - 916.7]
      ├─ [916.7 - 920.7]
      ├─ [920.7 - 924.7]
      ├─ [924.7 - 928.7]
      ├─ [928.7 - 932.7]
      ├─ [932.7 - 936.7]
      ├─ [936.7 - 940.7]
      ├─ [940.7 - 944.7]
      ├─ [944.7 - 948.7]
      ├─ [948.7 - 952.7]
      ├─ [952.7 - 956.7]
      ├─ [956.7 - 960.7]
      ├─ [960.7 - 964.7]
      ├─ [964.7 - 968.7]
      ├─ [968.7 - 972.7]
      ├─ [972.7 - 976.7]
      └─ [976.7 - 980.7]

Run: 20231207_AST5_Evo5_ML_SA_40SPD_DIA_SCP_EB_1Cellc_73.raw
   ├─ Vendor: Thermo
   ├─ File: 20231207_AST5_Evo5_ML_SA_40SPD_DIA_SCP_EB_1Cellc_73
   ├─ Path: "N:\SUN-CPR-msdata_jvo\MSDATA\2023\12\AST5\20231207_AST5_Evo5_ML_SA_40SPD_DIA_SCP_EB_1Cellc_73.raw"
   ├─ Condition: Not Defined
   ├─ Replicate: 26
   ├─ HTRMS Version: 18.5.231110.55695
   ├─ Protein Databases Used
   │  └─ UP000005640_9606_Olympia
   │     ├─ Protein Entries: 20,598
   │     ├─ Original File: UP000005640_9606.fasta
   │     ├─ Date Created: 30-March-2023 12:51:33 UTC+0
   │     ├─ Date Modified: 17-December-2023 01:33:00 UTC+0
   │     └─ Parsing Rule: UniProt FASTA
   └─ MS2 Method
      ├─ [380.4 - 384.4]
      ├─ [384.4 - 388.4]
      ├─ [388.4 - 392.4]
      ├─ [392.4 - 396.4]
      ├─ [396.4 - 400.4]
      ├─ [400.4 - 404.4]
      ├─ [404.4 - 408.4]
      ├─ [408.4 - 412.4]
      ├─ [412.4 - 416.4]
      ├─ [416.4 - 420.4]
      ├─ [420.4 - 424.4]
      ├─ [424.4 - 428.4]
      ├─ [428.4 - 432.4]
      ├─ [432.4 - 436.4]
      ├─ [436.4 - 440.5]
      ├─ [440.5 - 444.5]
      ├─ [444.5 - 448.5]
      ├─ [448.5 - 452.5]
      ├─ [452.5 - 456.5]
      ├─ [456.5 - 460.5]
      ├─ [460.5 - 464.5]
      ├─ [464.5 - 468.5]
      ├─ [468.5 - 472.5]
      ├─ [472.5 - 476.5]
      ├─ [476.5 - 480.5]
      ├─ [480.5 - 484.5]
      ├─ [484.5 - 488.5]
      ├─ [488.5 - 492.5]
      ├─ [492.5 - 496.5]
      ├─ [496.5 - 500.5]
      ├─ [500.5 - 504.5]
      ├─ [504.5 - 508.5]
      ├─ [508.5 - 512.5]
      ├─ [512.5 - 516.5]
      ├─ [516.5 - 520.5]
      ├─ [520.5 - 524.5]
      ├─ [524.5 - 528.5]
      ├─ [528.5 - 532.5]
      ├─ [532.5 - 536.5]
      ├─ [536.5 - 540.5]
      ├─ [540.5 - 544.5]
      ├─ [544.5 - 548.5]
      ├─ [548.5 - 552.5]
      ├─ [552.5 - 556.5]
      ├─ [556.5 - 560.5]
      ├─ [560.5 - 564.5]
      ├─ [564.5 - 568.5]
      ├─ [568.5 - 572.5]
      ├─ [572.5 - 576.5]
      ├─ [576.5 - 580.5]
      ├─ [580.5 - 584.5]
      ├─ [584.5 - 588.5]
      ├─ [588.5 - 592.5]
      ├─ [592.5 - 596.5]
      ├─ [596.5 - 600.5]
      ├─ [600.5 - 604.5]
      ├─ [604.5 - 608.5]
      ├─ [608.5 - 612.5]
      ├─ [612.5 - 616.5]
      ├─ [616.5 - 620.5]
      ├─ [620.5 - 624.5]
      ├─ [624.5 - 628.5]
      ├─ [628.5 - 632.5]
      ├─ [632.5 - 636.5]
      ├─ [636.5 - 640.5]
      ├─ [640.5 - 644.5]
      ├─ [644.5 - 648.5]
      ├─ [648.5 - 652.5]
      ├─ [652.5 - 656.5]
      ├─ [656.5 - 660.6]
      ├─ [660.6 - 664.6]
      ├─ [664.6 - 668.6]
      ├─ [668.6 - 672.6]
      ├─ [672.6 - 676.6]
      ├─ [676.6 - 680.6]
      ├─ [680.6 - 684.6]
      ├─ [684.6 - 688.6]
      ├─ [688.6 - 692.6]
      ├─ [692.6 - 696.6]
      ├─ [696.6 - 700.6]
      ├─ [700.6 - 704.6]
      ├─ [704.6 - 708.6]
      ├─ [708.6 - 712.6]
      ├─ [712.6 - 716.6]
      ├─ [716.6 - 720.6]
      ├─ [720.6 - 724.6]
      ├─ [724.6 - 728.6]
      ├─ [728.6 - 732.6]
      ├─ [732.6 - 736.6]
      ├─ [736.6 - 740.6]
      ├─ [740.6 - 744.6]
      ├─ [744.6 - 748.6]
      ├─ [748.6 - 752.6]
      ├─ [752.6 - 756.6]
      ├─ [756.6 - 760.6]
      ├─ [760.6 - 764.6]
      ├─ [764.6 - 768.6]
      ├─ [768.6 - 772.6]
      ├─ [772.6 - 776.6]
      ├─ [776.6 - 780.6]
      ├─ [780.6 - 784.6]
      ├─ [784.6 - 788.6]
      ├─ [788.6 - 792.6]
      ├─ [792.6 - 796.6]
      ├─ [796.6 - 800.6]
      ├─ [800.6 - 804.6]
      ├─ [804.6 - 808.6]
      ├─ [808.6 - 812.6]
      ├─ [812.6 - 816.6]
      ├─ [816.6 - 820.6]
      ├─ [820.6 - 824.6]
      ├─ [824.6 - 828.6]
      ├─ [828.6 - 832.6]
      ├─ [832.6 - 836.6]
      ├─ [836.6 - 840.6]
      ├─ [840.6 - 844.6]
      ├─ [844.6 - 848.6]
      ├─ [848.6 - 852.6]
      ├─ [852.6 - 856.6]
      ├─ [856.6 - 860.6]
      ├─ [860.6 - 864.6]
      ├─ [864.6 - 868.6]
      ├─ [868.6 - 872.6]
      ├─ [872.6 - 876.6]
      ├─ [876.6 - 880.7]
      ├─ [880.7 - 884.7]
      ├─ [884.7 - 888.7]
      ├─ [888.7 - 892.7]
      ├─ [892.7 - 896.7]
      ├─ [896.7 - 900.7]
      ├─ [900.7 - 904.7]
      ├─ [904.7 - 908.7]
      ├─ [908.7 - 912.7]
      ├─ [912.7 - 916.7]
      ├─ [916.7 - 920.7]
      ├─ [920.7 - 924.7]
      ├─ [924.7 - 928.7]
      ├─ [928.7 - 932.7]
      ├─ [932.7 - 936.7]
      ├─ [936.7 - 940.7]
      ├─ [940.7 - 944.7]
      ├─ [944.7 - 948.7]
      ├─ [948.7 - 952.7]
      ├─ [952.7 - 956.7]
      ├─ [956.7 - 960.7]
      ├─ [960.7 - 964.7]
      ├─ [964.7 - 968.7]
      ├─ [968.7 - 972.7]
      ├─ [972.7 - 976.7]
      └─ [976.7 - 980.7]

Run: 20231207_AST5_Evo5_ML_SA_40SPD_DIA_SCP_EB_1Cellc_71.raw
   ├─ Vendor: Thermo
   ├─ File: 20231207_AST5_Evo5_ML_SA_40SPD_DIA_SCP_EB_1Cellc_71
   ├─ Path: "N:\SUN-CPR-msdata_jvo\MSDATA\2023\12\AST5\20231207_AST5_Evo5_ML_SA_40SPD_DIA_SCP_EB_1Cellc_71.raw"
   ├─ Condition: Not Defined
   ├─ Replicate: 27
   ├─ HTRMS Version: 18.5.231110.55695
   ├─ Protein Databases Used
   │  └─ UP000005640_9606_Olympia
   │     ├─ Protein Entries: 20,598
   │     ├─ Original File: UP000005640_9606.fasta
   │     ├─ Date Created: 30-March-2023 12:51:33 UTC+0
   │     ├─ Date Modified: 17-December-2023 01:33:00 UTC+0
   │     └─ Parsing Rule: UniProt FASTA
   └─ MS2 Method
      ├─ [380.4 - 384.4]
      ├─ [384.4 - 388.4]
      ├─ [388.4 - 392.4]
      ├─ [392.4 - 396.4]
      ├─ [396.4 - 400.4]
      ├─ [400.4 - 404.4]
      ├─ [404.4 - 408.4]
      ├─ [408.4 - 412.4]
      ├─ [412.4 - 416.4]
      ├─ [416.4 - 420.4]
      ├─ [420.4 - 424.4]
      ├─ [424.4 - 428.4]
      ├─ [428.4 - 432.4]
      ├─ [432.4 - 436.4]
      ├─ [436.4 - 440.5]
      ├─ [440.5 - 444.5]
      ├─ [444.5 - 448.5]
      ├─ [448.5 - 452.5]
      ├─ [452.5 - 456.5]
      ├─ [456.5 - 460.5]
      ├─ [460.5 - 464.5]
      ├─ [464.5 - 468.5]
      ├─ [468.5 - 472.5]
      ├─ [472.5 - 476.5]
      ├─ [476.5 - 480.5]
      ├─ [480.5 - 484.5]
      ├─ [484.5 - 488.5]
      ├─ [488.5 - 492.5]
      ├─ [492.5 - 496.5]
      ├─ [496.5 - 500.5]
      ├─ [500.5 - 504.5]
      ├─ [504.5 - 508.5]
      ├─ [508.5 - 512.5]
      ├─ [512.5 - 516.5]
      ├─ [516.5 - 520.5]
      ├─ [520.5 - 524.5]
      ├─ [524.5 - 528.5]
      ├─ [528.5 - 532.5]
      ├─ [532.5 - 536.5]
      ├─ [536.5 - 540.5]
      ├─ [540.5 - 544.5]
      ├─ [544.5 - 548.5]
      ├─ [548.5 - 552.5]
      ├─ [552.5 - 556.5]
      ├─ [556.5 - 560.5]
      ├─ [560.5 - 564.5]
      ├─ [564.5 - 568.5]
      ├─ [568.5 - 572.5]
      ├─ [572.5 - 576.5]
      ├─ [576.5 - 580.5]
      ├─ [580.5 - 584.5]
      ├─ [584.5 - 588.5]
      ├─ [588.5 - 592.5]
      ├─ [592.5 - 596.5]
      ├─ [596.5 - 600.5]
      ├─ [600.5 - 604.5]
      ├─ [604.5 - 608.5]
      ├─ [608.5 - 612.5]
      ├─ [612.5 - 616.5]
      ├─ [616.5 - 620.5]
      ├─ [620.5 - 624.5]
      ├─ [624.5 - 628.5]
      ├─ [628.5 - 632.5]
      ├─ [632.5 - 636.5]
      ├─ [636.5 - 640.5]
      ├─ [640.5 - 644.5]
      ├─ [644.5 - 648.5]
      ├─ [648.5 - 652.5]
      ├─ [652.5 - 656.5]
      ├─ [656.5 - 660.6]
      ├─ [660.6 - 664.6]
      ├─ [664.6 - 668.6]
      ├─ [668.6 - 672.6]
      ├─ [672.6 - 676.6]
      ├─ [676.6 - 680.6]
      ├─ [680.6 - 684.6]
      ├─ [684.6 - 688.6]
      ├─ [688.6 - 692.6]
      ├─ [692.6 - 696.6]
      ├─ [696.6 - 700.6]
      ├─ [700.6 - 704.6]
      ├─ [704.6 - 708.6]
      ├─ [708.6 - 712.6]
      ├─ [712.6 - 716.6]
      ├─ [716.6 - 720.6]
      ├─ [720.6 - 724.6]
      ├─ [724.6 - 728.6]
      ├─ [728.6 - 732.6]
      ├─ [732.6 - 736.6]
      ├─ [736.6 - 740.6]
      ├─ [740.6 - 744.6]
      ├─ [744.6 - 748.6]
      ├─ [748.6 - 752.6]
      ├─ [752.6 - 756.6]
      ├─ [756.6 - 760.6]
      ├─ [760.6 - 764.6]
      ├─ [764.6 - 768.6]
      ├─ [768.6 - 772.6]
      ├─ [772.6 - 776.6]
      ├─ [776.6 - 780.6]
      ├─ [780.6 - 784.6]
      ├─ [784.6 - 788.6]
      ├─ [788.6 - 792.6]
      ├─ [792.6 - 796.6]
      ├─ [796.6 - 800.6]
      ├─ [800.6 - 804.6]
      ├─ [804.6 - 808.6]
      ├─ [808.6 - 812.6]
      ├─ [812.6 - 816.6]
      ├─ [816.6 - 820.6]
      ├─ [820.6 - 824.6]
      ├─ [824.6 - 828.6]
      ├─ [828.6 - 832.6]
      ├─ [832.6 - 836.6]
      ├─ [836.6 - 840.6]
      ├─ [840.6 - 844.6]
      ├─ [844.6 - 848.6]
      ├─ [848.6 - 852.6]
      ├─ [852.6 - 856.6]
      ├─ [856.6 - 860.6]
      ├─ [860.6 - 864.6]
      ├─ [864.6 - 868.6]
      ├─ [868.6 - 872.6]
      ├─ [872.6 - 876.6]
      ├─ [876.6 - 880.7]
      ├─ [880.7 - 884.7]
      ├─ [884.7 - 888.7]
      ├─ [888.7 - 892.7]
      ├─ [892.7 - 896.7]
      ├─ [896.7 - 900.7]
      ├─ [900.7 - 904.7]
      ├─ [904.7 - 908.7]
      ├─ [908.7 - 912.7]
      ├─ [912.7 - 916.7]
      ├─ [916.7 - 920.7]
      ├─ [920.7 - 924.7]
      ├─ [924.7 - 928.7]
      ├─ [928.7 - 932.7]
      ├─ [932.7 - 936.7]
      ├─ [936.7 - 940.7]
      ├─ [940.7 - 944.7]
      ├─ [944.7 - 948.7]
      ├─ [948.7 - 952.7]
      ├─ [952.7 - 956.7]
      ├─ [956.7 - 960.7]
      ├─ [960.7 - 964.7]
      ├─ [964.7 - 968.7]
      ├─ [968.7 - 972.7]
      ├─ [972.7 - 976.7]
      └─ [976.7 - 980.7]

Run: 20231207_AST5_Evo5_ML_SA_40SPD_DIA_SCP_EB_1Cellc_70.raw
   ├─ Vendor: Thermo
   ├─ File: 20231207_AST5_Evo5_ML_SA_40SPD_DIA_SCP_EB_1Cellc_70
   ├─ Path: "N:\SUN-CPR-msdata_jvo\MSDATA\2023\12\AST5\20231207_AST5_Evo5_ML_SA_40SPD_DIA_SCP_EB_1Cellc_70.raw"
   ├─ Condition: Not Defined
   ├─ Replicate: 28
   ├─ HTRMS Version: 18.5.231110.55695
   ├─ Protein Databases Used
   │  └─ UP000005640_9606_Olympia
   │     ├─ Protein Entries: 20,598
   │     ├─ Original File: UP000005640_9606.fasta
   │     ├─ Date Created: 30-March-2023 12:51:33 UTC+0
   │     ├─ Date Modified: 17-December-2023 01:33:00 UTC+0
   │     └─ Parsing Rule: UniProt FASTA
   └─ MS2 Method
      ├─ [380.4 - 384.4]
      ├─ [384.4 - 388.4]
      ├─ [388.4 - 392.4]
      ├─ [392.4 - 396.4]
      ├─ [396.4 - 400.4]
      ├─ [400.4 - 404.4]
      ├─ [404.4 - 408.4]
      ├─ [408.4 - 412.4]
      ├─ [412.4 - 416.4]
      ├─ [416.4 - 420.4]
      ├─ [420.4 - 424.4]
      ├─ [424.4 - 428.4]
      ├─ [428.4 - 432.4]
      ├─ [432.4 - 436.4]
      ├─ [436.4 - 440.5]
      ├─ [440.5 - 444.5]
      ├─ [444.5 - 448.5]
      ├─ [448.5 - 452.5]
      ├─ [452.5 - 456.5]
      ├─ [456.5 - 460.5]
      ├─ [460.5 - 464.5]
      ├─ [464.5 - 468.5]
      ├─ [468.5 - 472.5]
      ├─ [472.5 - 476.5]
      ├─ [476.5 - 480.5]
      ├─ [480.5 - 484.5]
      ├─ [484.5 - 488.5]
      ├─ [488.5 - 492.5]
      ├─ [492.5 - 496.5]
      ├─ [496.5 - 500.5]
      ├─ [500.5 - 504.5]
      ├─ [504.5 - 508.5]
      ├─ [508.5 - 512.5]
      ├─ [512.5 - 516.5]
      ├─ [516.5 - 520.5]
      ├─ [520.5 - 524.5]
      ├─ [524.5 - 528.5]
      ├─ [528.5 - 532.5]
      ├─ [532.5 - 536.5]
      ├─ [536.5 - 540.5]
      ├─ [540.5 - 544.5]
      ├─ [544.5 - 548.5]
      ├─ [548.5 - 552.5]
      ├─ [552.5 - 556.5]
      ├─ [556.5 - 560.5]
      ├─ [560.5 - 564.5]
      ├─ [564.5 - 568.5]
      ├─ [568.5 - 572.5]
      ├─ [572.5 - 576.5]
      ├─ [576.5 - 580.5]
      ├─ [580.5 - 584.5]
      ├─ [584.5 - 588.5]
      ├─ [588.5 - 592.5]
      ├─ [592.5 - 596.5]
      ├─ [596.5 - 600.5]
      ├─ [600.5 - 604.5]
      ├─ [604.5 - 608.5]
      ├─ [608.5 - 612.5]
      ├─ [612.5 - 616.5]
      ├─ [616.5 - 620.5]
      ├─ [620.5 - 624.5]
      ├─ [624.5 - 628.5]
      ├─ [628.5 - 632.5]
      ├─ [632.5 - 636.5]
      ├─ [636.5 - 640.5]
      ├─ [640.5 - 644.5]
      ├─ [644.5 - 648.5]
      ├─ [648.5 - 652.5]
      ├─ [652.5 - 656.5]
      ├─ [656.5 - 660.6]
      ├─ [660.6 - 664.6]
      ├─ [664.6 - 668.6]
      ├─ [668.6 - 672.6]
      ├─ [672.6 - 676.6]
      ├─ [676.6 - 680.6]
      ├─ [680.6 - 684.6]
      ├─ [684.6 - 688.6]
      ├─ [688.6 - 692.6]
      ├─ [692.6 - 696.6]
      ├─ [696.6 - 700.6]
      ├─ [700.6 - 704.6]
      ├─ [704.6 - 708.6]
      ├─ [708.6 - 712.6]
      ├─ [712.6 - 716.6]
      ├─ [716.6 - 720.6]
      ├─ [720.6 - 724.6]
      ├─ [724.6 - 728.6]
      ├─ [728.6 - 732.6]
      ├─ [732.6 - 736.6]
      ├─ [736.6 - 740.6]
      ├─ [740.6 - 744.6]
      ├─ [744.6 - 748.6]
      ├─ [748.6 - 752.6]
      ├─ [752.6 - 756.6]
      ├─ [756.6 - 760.6]
      ├─ [760.6 - 764.6]
      ├─ [764.6 - 768.6]
      ├─ [768.6 - 772.6]
      ├─ [772.6 - 776.6]
      ├─ [776.6 - 780.6]
      ├─ [780.6 - 784.6]
      ├─ [784.6 - 788.6]
      ├─ [788.6 - 792.6]
      ├─ [792.6 - 796.6]
      ├─ [796.6 - 800.6]
      ├─ [800.6 - 804.6]
      ├─ [804.6 - 808.6]
      ├─ [808.6 - 812.6]
      ├─ [812.6 - 816.6]
      ├─ [816.6 - 820.6]
      ├─ [820.6 - 824.6]
      ├─ [824.6 - 828.6]
      ├─ [828.6 - 832.6]
      ├─ [832.6 - 836.6]
      ├─ [836.6 - 840.6]
      ├─ [840.6 - 844.6]
      ├─ [844.6 - 848.6]
      ├─ [848.6 - 852.6]
      ├─ [852.6 - 856.6]
      ├─ [856.6 - 860.6]
      ├─ [860.6 - 864.6]
      ├─ [864.6 - 868.6]
      ├─ [868.6 - 872.6]
      ├─ [872.6 - 876.6]
      ├─ [876.6 - 880.7]
      ├─ [880.7 - 884.7]
      ├─ [884.7 - 888.7]
      ├─ [888.7 - 892.7]
      ├─ [892.7 - 896.7]
      ├─ [896.7 - 900.7]
      ├─ [900.7 - 904.7]
      ├─ [904.7 - 908.7]
      ├─ [908.7 - 912.7]
      ├─ [912.7 - 916.7]
      ├─ [916.7 - 920.7]
      ├─ [920.7 - 924.7]
      ├─ [924.7 - 928.7]
      ├─ [928.7 - 932.7]
      ├─ [932.7 - 936.7]
      ├─ [936.7 - 940.7]
      ├─ [940.7 - 944.7]
      ├─ [944.7 - 948.7]
      ├─ [948.7 - 952.7]
      ├─ [952.7 - 956.7]
      ├─ [956.7 - 960.7]
      ├─ [960.7 - 964.7]
      ├─ [964.7 - 968.7]
      ├─ [968.7 - 972.7]
      ├─ [972.7 - 976.7]
      └─ [976.7 - 980.7]

Run: 20231207_AST5_Evo5_ML_SA_40SPD_DIA_SCP_EB_1Cellc_69.raw
   ├─ Vendor: Thermo
   ├─ File: 20231207_AST5_Evo5_ML_SA_40SPD_DIA_SCP_EB_1Cellc_69
   ├─ Path: "N:\SUN-CPR-msdata_jvo\MSDATA\2023\12\AST5\20231207_AST5_Evo5_ML_SA_40SPD_DIA_SCP_EB_1Cellc_69.raw"
   ├─ Condition: Not Defined
   ├─ Replicate: 29
   ├─ HTRMS Version: 18.5.231110.55695
   ├─ Protein Databases Used
   │  └─ UP000005640_9606_Olympia
   │     ├─ Protein Entries: 20,598
   │     ├─ Original File: UP000005640_9606.fasta
   │     ├─ Date Created: 30-March-2023 12:51:33 UTC+0
   │     ├─ Date Modified: 17-December-2023 01:33:00 UTC+0
   │     └─ Parsing Rule: UniProt FASTA
   └─ MS2 Method
      ├─ [380.4 - 384.4]
      ├─ [384.4 - 388.4]
      ├─ [388.4 - 392.4]
      ├─ [392.4 - 396.4]
      ├─ [396.4 - 400.4]
      ├─ [400.4 - 404.4]
      ├─ [404.4 - 408.4]
      ├─ [408.4 - 412.4]
      ├─ [412.4 - 416.4]
      ├─ [416.4 - 420.4]
      ├─ [420.4 - 424.4]
      ├─ [424.4 - 428.4]
      ├─ [428.4 - 432.4]
      ├─ [432.4 - 436.4]
      ├─ [436.4 - 440.5]
      ├─ [440.5 - 444.5]
      ├─ [444.5 - 448.5]
      ├─ [448.5 - 452.5]
      ├─ [452.5 - 456.5]
      ├─ [456.5 - 460.5]
      ├─ [460.5 - 464.5]
      ├─ [464.5 - 468.5]
      ├─ [468.5 - 472.5]
      ├─ [472.5 - 476.5]
      ├─ [476.5 - 480.5]
      ├─ [480.5 - 484.5]
      ├─ [484.5 - 488.5]
      ├─ [488.5 - 492.5]
      ├─ [492.5 - 496.5]
      ├─ [496.5 - 500.5]
      ├─ [500.5 - 504.5]
      ├─ [504.5 - 508.5]
      ├─ [508.5 - 512.5]
      ├─ [512.5 - 516.5]
      ├─ [516.5 - 520.5]
      ├─ [520.5 - 524.5]
      ├─ [524.5 - 528.5]
      ├─ [528.5 - 532.5]
      ├─ [532.5 - 536.5]
      ├─ [536.5 - 540.5]
      ├─ [540.5 - 544.5]
      ├─ [544.5 - 548.5]
      ├─ [548.5 - 552.5]
      ├─ [552.5 - 556.5]
      ├─ [556.5 - 560.5]
      ├─ [560.5 - 564.5]
      ├─ [564.5 - 568.5]
      ├─ [568.5 - 572.5]
      ├─ [572.5 - 576.5]
      ├─ [576.5 - 580.5]
      ├─ [580.5 - 584.5]
      ├─ [584.5 - 588.5]
      ├─ [588.5 - 592.5]
      ├─ [592.5 - 596.5]
      ├─ [596.5 - 600.5]
      ├─ [600.5 - 604.5]
      ├─ [604.5 - 608.5]
      ├─ [608.5 - 612.5]
      ├─ [612.5 - 616.5]
      ├─ [616.5 - 620.5]
      ├─ [620.5 - 624.5]
      ├─ [624.5 - 628.5]
      ├─ [628.5 - 632.5]
      ├─ [632.5 - 636.5]
      ├─ [636.5 - 640.5]
      ├─ [640.5 - 644.5]
      ├─ [644.5 - 648.5]
      ├─ [648.5 - 652.5]
      ├─ [652.5 - 656.5]
      ├─ [656.5 - 660.6]
      ├─ [660.6 - 664.6]
      ├─ [664.6 - 668.6]
      ├─ [668.6 - 672.6]
      ├─ [672.6 - 676.6]
      ├─ [676.6 - 680.6]
      ├─ [680.6 - 684.6]
      ├─ [684.6 - 688.6]
      ├─ [688.6 - 692.6]
      ├─ [692.6 - 696.6]
      ├─ [696.6 - 700.6]
      ├─ [700.6 - 704.6]
      ├─ [704.6 - 708.6]
      ├─ [708.6 - 712.6]
      ├─ [712.6 - 716.6]
      ├─ [716.6 - 720.6]
      ├─ [720.6 - 724.6]
      ├─ [724.6 - 728.6]
      ├─ [728.6 - 732.6]
      ├─ [732.6 - 736.6]
      ├─ [736.6 - 740.6]
      ├─ [740.6 - 744.6]
      ├─ [744.6 - 748.6]
      ├─ [748.6 - 752.6]
      ├─ [752.6 - 756.6]
      ├─ [756.6 - 760.6]
      ├─ [760.6 - 764.6]
      ├─ [764.6 - 768.6]
      ├─ [768.6 - 772.6]
      ├─ [772.6 - 776.6]
      ├─ [776.6 - 780.6]
      ├─ [780.6 - 784.6]
      ├─ [784.6 - 788.6]
      ├─ [788.6 - 792.6]
      ├─ [792.6 - 796.6]
      ├─ [796.6 - 800.6]
      ├─ [800.6 - 804.6]
      ├─ [804.6 - 808.6]
      ├─ [808.6 - 812.6]
      ├─ [812.6 - 816.6]
      ├─ [816.6 - 820.6]
      ├─ [820.6 - 824.6]
      ├─ [824.6 - 828.6]
      ├─ [828.6 - 832.6]
      ├─ [832.6 - 836.6]
      ├─ [836.6 - 840.6]
      ├─ [840.6 - 844.6]
      ├─ [844.6 - 848.6]
      ├─ [848.6 - 852.6]
      ├─ [852.6 - 856.6]
      ├─ [856.6 - 860.6]
      ├─ [860.6 - 864.6]
      ├─ [864.6 - 868.6]
      ├─ [868.6 - 872.6]
      ├─ [872.6 - 876.6]
      ├─ [876.6 - 880.7]
      ├─ [880.7 - 884.7]
      ├─ [884.7 - 888.7]
      ├─ [888.7 - 892.7]
      ├─ [892.7 - 896.7]
      ├─ [896.7 - 900.7]
      ├─ [900.7 - 904.7]
      ├─ [904.7 - 908.7]
      ├─ [908.7 - 912.7]
      ├─ [912.7 - 916.7]
      ├─ [916.7 - 920.7]
      ├─ [920.7 - 924.7]
      ├─ [924.7 - 928.7]
      ├─ [928.7 - 932.7]
      ├─ [932.7 - 936.7]
      ├─ [936.7 - 940.7]
      ├─ [940.7 - 944.7]
      ├─ [944.7 - 948.7]
      ├─ [948.7 - 952.7]
      ├─ [952.7 - 956.7]
      ├─ [956.7 - 960.7]
      ├─ [960.7 - 964.7]
      ├─ [964.7 - 968.7]
      ├─ [968.7 - 972.7]
      ├─ [972.7 - 976.7]
      └─ [976.7 - 980.7]

Run: 20231207_AST5_Evo5_ML_SA_40SPD_DIA_SCP_EB_1Cellc_68.raw
   ├─ Vendor: Thermo
   ├─ File: 20231207_AST5_Evo5_ML_SA_40SPD_DIA_SCP_EB_1Cellc_68
   ├─ Path: "N:\SUN-CPR-msdata_jvo\MSDATA\2023\12\AST5\20231207_AST5_Evo5_ML_SA_40SPD_DIA_SCP_EB_1Cellc_68.raw"
   ├─ Condition: Not Defined
   ├─ Replicate: 30
   ├─ HTRMS Version: 18.5.231110.55695
   ├─ Protein Databases Used
   │  └─ UP000005640_9606_Olympia
   │     ├─ Protein Entries: 20,598
   │     ├─ Original File: UP000005640_9606.fasta
   │     ├─ Date Created: 30-March-2023 12:51:33 UTC+0
   │     ├─ Date Modified: 17-December-2023 01:33:00 UTC+0
   │     └─ Parsing Rule: UniProt FASTA
   └─ MS2 Method
      ├─ [380.4 - 384.4]
      ├─ [384.4 - 388.4]
      ├─ [388.4 - 392.4]
      ├─ [392.4 - 396.4]
      ├─ [396.4 - 400.4]
      ├─ [400.4 - 404.4]
      ├─ [404.4 - 408.4]
      ├─ [408.4 - 412.4]
      ├─ [412.4 - 416.4]
      ├─ [416.4 - 420.4]
      ├─ [420.4 - 424.4]
      ├─ [424.4 - 428.4]
      ├─ [428.4 - 432.4]
      ├─ [432.4 - 436.4]
      ├─ [436.4 - 440.5]
      ├─ [440.5 - 444.5]
      ├─ [444.5 - 448.5]
      ├─ [448.5 - 452.5]
      ├─ [452.5 - 456.5]
      ├─ [456.5 - 460.5]
      ├─ [460.5 - 464.5]
      ├─ [464.5 - 468.5]
      ├─ [468.5 - 472.5]
      ├─ [472.5 - 476.5]
      ├─ [476.5 - 480.5]
      ├─ [480.5 - 484.5]
      ├─ [484.5 - 488.5]
      ├─ [488.5 - 492.5]
      ├─ [492.5 - 496.5]
      ├─ [496.5 - 500.5]
      ├─ [500.5 - 504.5]
      ├─ [504.5 - 508.5]
      ├─ [508.5 - 512.5]
      ├─ [512.5 - 516.5]
      ├─ [516.5 - 520.5]
      ├─ [520.5 - 524.5]
      ├─ [524.5 - 528.5]
      ├─ [528.5 - 532.5]
      ├─ [532.5 - 536.5]
      ├─ [536.5 - 540.5]
      ├─ [540.5 - 544.5]
      ├─ [544.5 - 548.5]
      ├─ [548.5 - 552.5]
      ├─ [552.5 - 556.5]
      ├─ [556.5 - 560.5]
      ├─ [560.5 - 564.5]
      ├─ [564.5 - 568.5]
      ├─ [568.5 - 572.5]
      ├─ [572.5 - 576.5]
      ├─ [576.5 - 580.5]
      ├─ [580.5 - 584.5]
      ├─ [584.5 - 588.5]
      ├─ [588.5 - 592.5]
      ├─ [592.5 - 596.5]
      ├─ [596.5 - 600.5]
      ├─ [600.5 - 604.5]
      ├─ [604.5 - 608.5]
      ├─ [608.5 - 612.5]
      ├─ [612.5 - 616.5]
      ├─ [616.5 - 620.5]
      ├─ [620.5 - 624.5]
      ├─ [624.5 - 628.5]
      ├─ [628.5 - 632.5]
      ├─ [632.5 - 636.5]
      ├─ [636.5 - 640.5]
      ├─ [640.5 - 644.5]
      ├─ [644.5 - 648.5]
      ├─ [648.5 - 652.5]
      ├─ [652.5 - 656.5]
      ├─ [656.5 - 660.6]
      ├─ [660.6 - 664.6]
      ├─ [664.6 - 668.6]
      ├─ [668.6 - 672.6]
      ├─ [672.6 - 676.6]
      ├─ [676.6 - 680.6]
      ├─ [680.6 - 684.6]
      ├─ [684.6 - 688.6]
      ├─ [688.6 - 692.6]
      ├─ [692.6 - 696.6]
      ├─ [696.6 - 700.6]
      ├─ [700.6 - 704.6]
      ├─ [704.6 - 708.6]
      ├─ [708.6 - 712.6]
      ├─ [712.6 - 716.6]
      ├─ [716.6 - 720.6]
      ├─ [720.6 - 724.6]
      ├─ [724.6 - 728.6]
      ├─ [728.6 - 732.6]
      ├─ [732.6 - 736.6]
      ├─ [736.6 - 740.6]
      ├─ [740.6 - 744.6]
      ├─ [744.6 - 748.6]
      ├─ [748.6 - 752.6]
      ├─ [752.6 - 756.6]
      ├─ [756.6 - 760.6]
      ├─ [760.6 - 764.6]
      ├─ [764.6 - 768.6]
      ├─ [768.6 - 772.6]
      ├─ [772.6 - 776.6]
      ├─ [776.6 - 780.6]
      ├─ [780.6 - 784.6]
      ├─ [784.6 - 788.6]
      ├─ [788.6 - 792.6]
      ├─ [792.6 - 796.6]
      ├─ [796.6 - 800.6]
      ├─ [800.6 - 804.6]
      ├─ [804.6 - 808.6]
      ├─ [808.6 - 812.6]
      ├─ [812.6 - 816.6]
      ├─ [816.6 - 820.6]
      ├─ [820.6 - 824.6]
      ├─ [824.6 - 828.6]
      ├─ [828.6 - 832.6]
      ├─ [832.6 - 836.6]
      ├─ [836.6 - 840.6]
      ├─ [840.6 - 844.6]
      ├─ [844.6 - 848.6]
      ├─ [848.6 - 852.6]
      ├─ [852.6 - 856.6]
      ├─ [856.6 - 860.6]
      ├─ [860.6 - 864.6]
      ├─ [864.6 - 868.6]
      ├─ [868.6 - 872.6]
      ├─ [872.6 - 876.6]
      ├─ [876.6 - 880.7]
      ├─ [880.7 - 884.7]
      ├─ [884.7 - 888.7]
      ├─ [888.7 - 892.7]
      ├─ [892.7 - 896.7]
      ├─ [896.7 - 900.7]
      ├─ [900.7 - 904.7]
      ├─ [904.7 - 908.7]
      ├─ [908.7 - 912.7]
      ├─ [912.7 - 916.7]
      ├─ [916.7 - 920.7]
      ├─ [920.7 - 924.7]
      ├─ [924.7 - 928.7]
      ├─ [928.7 - 932.7]
      ├─ [932.7 - 936.7]
      ├─ [936.7 - 940.7]
      ├─ [940.7 - 944.7]
      ├─ [944.7 - 948.7]
      ├─ [948.7 - 952.7]
      ├─ [952.7 - 956.7]
      ├─ [956.7 - 960.7]
      ├─ [960.7 - 964.7]
      ├─ [964.7 - 968.7]
      ├─ [968.7 - 972.7]
      ├─ [972.7 - 976.7]
      └─ [976.7 - 980.7]

Run: 20231207_AST5_Evo5_ML_SA_40SPD_DIA_SCP_EB_1Cellc_67.raw
   ├─ Vendor: Thermo
   ├─ File: 20231207_AST5_Evo5_ML_SA_40SPD_DIA_SCP_EB_1Cellc_67
   ├─ Path: "N:\SUN-CPR-msdata_jvo\MSDATA\2023\12\AST5\20231207_AST5_Evo5_ML_SA_40SPD_DIA_SCP_EB_1Cellc_67.raw"
   ├─ Condition: Not Defined
   ├─ Replicate: 31
   ├─ HTRMS Version: 18.5.231110.55695
   ├─ Protein Databases Used
   │  └─ UP000005640_9606_Olympia
   │     ├─ Protein Entries: 20,598
   │     ├─ Original File: UP000005640_9606.fasta
   │     ├─ Date Created: 30-March-2023 12:51:33 UTC+0
   │     ├─ Date Modified: 17-December-2023 01:33:00 UTC+0
   │     └─ Parsing Rule: UniProt FASTA
   └─ MS2 Method
      ├─ [380.4 - 384.4]
      ├─ [384.4 - 388.4]
      ├─ [388.4 - 392.4]
      ├─ [392.4 - 396.4]
      ├─ [396.4 - 400.4]
      ├─ [400.4 - 404.4]
      ├─ [404.4 - 408.4]
      ├─ [408.4 - 412.4]
      ├─ [412.4 - 416.4]
      ├─ [416.4 - 420.4]
      ├─ [420.4 - 424.4]
      ├─ [424.4 - 428.4]
      ├─ [428.4 - 432.4]
      ├─ [432.4 - 436.4]
      ├─ [436.4 - 440.5]
      ├─ [440.5 - 444.5]
      ├─ [444.5 - 448.5]
      ├─ [448.5 - 452.5]
      ├─ [452.5 - 456.5]
      ├─ [456.5 - 460.5]
      ├─ [460.5 - 464.5]
      ├─ [464.5 - 468.5]
      ├─ [468.5 - 472.5]
      ├─ [472.5 - 476.5]
      ├─ [476.5 - 480.5]
      ├─ [480.5 - 484.5]
      ├─ [484.5 - 488.5]
      ├─ [488.5 - 492.5]
      ├─ [492.5 - 496.5]
      ├─ [496.5 - 500.5]
      ├─ [500.5 - 504.5]
      ├─ [504.5 - 508.5]
      ├─ [508.5 - 512.5]
      ├─ [512.5 - 516.5]
      ├─ [516.5 - 520.5]
      ├─ [520.5 - 524.5]
      ├─ [524.5 - 528.5]
      ├─ [528.5 - 532.5]
      ├─ [532.5 - 536.5]
      ├─ [536.5 - 540.5]
      ├─ [540.5 - 544.5]
      ├─ [544.5 - 548.5]
      ├─ [548.5 - 552.5]
      ├─ [552.5 - 556.5]
      ├─ [556.5 - 560.5]
      ├─ [560.5 - 564.5]
      ├─ [564.5 - 568.5]
      ├─ [568.5 - 572.5]
      ├─ [572.5 - 576.5]
      ├─ [576.5 - 580.5]
      ├─ [580.5 - 584.5]
      ├─ [584.5 - 588.5]
      ├─ [588.5 - 592.5]
      ├─ [592.5 - 596.5]
      ├─ [596.5 - 600.5]
      ├─ [600.5 - 604.5]
      ├─ [604.5 - 608.5]
      ├─ [608.5 - 612.5]
      ├─ [612.5 - 616.5]
      ├─ [616.5 - 620.5]
      ├─ [620.5 - 624.5]
      ├─ [624.5 - 628.5]
      ├─ [628.5 - 632.5]
      ├─ [632.5 - 636.5]
      ├─ [636.5 - 640.5]
      ├─ [640.5 - 644.5]
      ├─ [644.5 - 648.5]
      ├─ [648.5 - 652.5]
      ├─ [652.5 - 656.5]
      ├─ [656.5 - 660.6]
      ├─ [660.6 - 664.6]
      ├─ [664.6 - 668.6]
      ├─ [668.6 - 672.6]
      ├─ [672.6 - 676.6]
      ├─ [676.6 - 680.6]
      ├─ [680.6 - 684.6]
      ├─ [684.6 - 688.6]
      ├─ [688.6 - 692.6]
      ├─ [692.6 - 696.6]
      ├─ [696.6 - 700.6]
      ├─ [700.6 - 704.6]
      ├─ [704.6 - 708.6]
      ├─ [708.6 - 712.6]
      ├─ [712.6 - 716.6]
      ├─ [716.6 - 720.6]
      ├─ [720.6 - 724.6]
      ├─ [724.6 - 728.6]
      ├─ [728.6 - 732.6]
      ├─ [732.6 - 736.6]
      ├─ [736.6 - 740.6]
      ├─ [740.6 - 744.6]
      ├─ [744.6 - 748.6]
      ├─ [748.6 - 752.6]
      ├─ [752.6 - 756.6]
      ├─ [756.6 - 760.6]
      ├─ [760.6 - 764.6]
      ├─ [764.6 - 768.6]
      ├─ [768.6 - 772.6]
      ├─ [772.6 - 776.6]
      ├─ [776.6 - 780.6]
      ├─ [780.6 - 784.6]
      ├─ [784.6 - 788.6]
      ├─ [788.6 - 792.6]
      ├─ [792.6 - 796.6]
      ├─ [796.6 - 800.6]
      ├─ [800.6 - 804.6]
      ├─ [804.6 - 808.6]
      ├─ [808.6 - 812.6]
      ├─ [812.6 - 816.6]
      ├─ [816.6 - 820.6]
      ├─ [820.6 - 824.6]
      ├─ [824.6 - 828.6]
      ├─ [828.6 - 832.6]
      ├─ [832.6 - 836.6]
      ├─ [836.6 - 840.6]
      ├─ [840.6 - 844.6]
      ├─ [844.6 - 848.6]
      ├─ [848.6 - 852.6]
      ├─ [852.6 - 856.6]
      ├─ [856.6 - 860.6]
      ├─ [860.6 - 864.6]
      ├─ [864.6 - 868.6]
      ├─ [868.6 - 872.6]
      ├─ [872.6 - 876.6]
      ├─ [876.6 - 880.7]
      ├─ [880.7 - 884.7]
      ├─ [884.7 - 888.7]
      ├─ [888.7 - 892.7]
      ├─ [892.7 - 896.7]
      ├─ [896.7 - 900.7]
      ├─ [900.7 - 904.7]
      ├─ [904.7 - 908.7]
      ├─ [908.7 - 912.7]
      ├─ [912.7 - 916.7]
      ├─ [916.7 - 920.7]
      ├─ [920.7 - 924.7]
      ├─ [924.7 - 928.7]
      ├─ [928.7 - 932.7]
      ├─ [932.7 - 936.7]
      ├─ [936.7 - 940.7]
      ├─ [940.7 - 944.7]
      ├─ [944.7 - 948.7]
      ├─ [948.7 - 952.7]
      ├─ [952.7 - 956.7]
      ├─ [956.7 - 960.7]
      ├─ [960.7 - 964.7]
      ├─ [964.7 - 968.7]
      ├─ [968.7 - 972.7]
      ├─ [972.7 - 976.7]
      └─ [976.7 - 980.7]

Run: 20231207_AST5_Evo5_ML_SA_40SPD_DIA_SCP_EB_1Cellc_66.raw
   ├─ Vendor: Thermo
   ├─ File: 20231207_AST5_Evo5_ML_SA_40SPD_DIA_SCP_EB_1Cellc_66
   ├─ Path: "N:\SUN-CPR-msdata_jvo\MSDATA\2023\12\AST5\20231207_AST5_Evo5_ML_SA_40SPD_DIA_SCP_EB_1Cellc_66.raw"
   ├─ Condition: Not Defined
   ├─ Replicate: 32
   ├─ HTRMS Version: 18.5.231110.55695
   ├─ Protein Databases Used
   │  └─ UP000005640_9606_Olympia
   │     ├─ Protein Entries: 20,598
   │     ├─ Original File: UP000005640_9606.fasta
   │     ├─ Date Created: 30-March-2023 12:51:33 UTC+0
   │     ├─ Date Modified: 17-December-2023 01:33:00 UTC+0
   │     └─ Parsing Rule: UniProt FASTA
   └─ MS2 Method
      ├─ [380.4 - 384.4]
      ├─ [384.4 - 388.4]
      ├─ [388.4 - 392.4]
      ├─ [392.4 - 396.4]
      ├─ [396.4 - 400.4]
      ├─ [400.4 - 404.4]
      ├─ [404.4 - 408.4]
      ├─ [408.4 - 412.4]
      ├─ [412.4 - 416.4]
      ├─ [416.4 - 420.4]
      ├─ [420.4 - 424.4]
      ├─ [424.4 - 428.4]
      ├─ [428.4 - 432.4]
      ├─ [432.4 - 436.4]
      ├─ [436.4 - 440.5]
      ├─ [440.5 - 444.5]
      ├─ [444.5 - 448.5]
      ├─ [448.5 - 452.5]
      ├─ [452.5 - 456.5]
      ├─ [456.5 - 460.5]
      ├─ [460.5 - 464.5]
      ├─ [464.5 - 468.5]
      ├─ [468.5 - 472.5]
      ├─ [472.5 - 476.5]
      ├─ [476.5 - 480.5]
      ├─ [480.5 - 484.5]
      ├─ [484.5 - 488.5]
      ├─ [488.5 - 492.5]
      ├─ [492.5 - 496.5]
      ├─ [496.5 - 500.5]
      ├─ [500.5 - 504.5]
      ├─ [504.5 - 508.5]
      ├─ [508.5 - 512.5]
      ├─ [512.5 - 516.5]
      ├─ [516.5 - 520.5]
      ├─ [520.5 - 524.5]
      ├─ [524.5 - 528.5]
      ├─ [528.5 - 532.5]
      ├─ [532.5 - 536.5]
      ├─ [536.5 - 540.5]
      ├─ [540.5 - 544.5]
      ├─ [544.5 - 548.5]
      ├─ [548.5 - 552.5]
      ├─ [552.5 - 556.5]
      ├─ [556.5 - 560.5]
      ├─ [560.5 - 564.5]
      ├─ [564.5 - 568.5]
      ├─ [568.5 - 572.5]
      ├─ [572.5 - 576.5]
      ├─ [576.5 - 580.5]
      ├─ [580.5 - 584.5]
      ├─ [584.5 - 588.5]
      ├─ [588.5 - 592.5]
      ├─ [592.5 - 596.5]
      ├─ [596.5 - 600.5]
      ├─ [600.5 - 604.5]
      ├─ [604.5 - 608.5]
      ├─ [608.5 - 612.5]
      ├─ [612.5 - 616.5]
      ├─ [616.5 - 620.5]
      ├─ [620.5 - 624.5]
      ├─ [624.5 - 628.5]
      ├─ [628.5 - 632.5]
      ├─ [632.5 - 636.5]
      ├─ [636.5 - 640.5]
      ├─ [640.5 - 644.5]
      ├─ [644.5 - 648.5]
      ├─ [648.5 - 652.5]
      ├─ [652.5 - 656.5]
      ├─ [656.5 - 660.6]
      ├─ [660.6 - 664.6]
      ├─ [664.6 - 668.6]
      ├─ [668.6 - 672.6]
      ├─ [672.6 - 676.6]
      ├─ [676.6 - 680.6]
      ├─ [680.6 - 684.6]
      ├─ [684.6 - 688.6]
      ├─ [688.6 - 692.6]
      ├─ [692.6 - 696.6]
      ├─ [696.6 - 700.6]
      ├─ [700.6 - 704.6]
      ├─ [704.6 - 708.6]
      ├─ [708.6 - 712.6]
      ├─ [712.6 - 716.6]
      ├─ [716.6 - 720.6]
      ├─ [720.6 - 724.6]
      ├─ [724.6 - 728.6]
      ├─ [728.6 - 732.6]
      ├─ [732.6 - 736.6]
      ├─ [736.6 - 740.6]
      ├─ [740.6 - 744.6]
      ├─ [744.6 - 748.6]
      ├─ [748.6 - 752.6]
      ├─ [752.6 - 756.6]
      ├─ [756.6 - 760.6]
      ├─ [760.6 - 764.6]
      ├─ [764.6 - 768.6]
      ├─ [768.6 - 772.6]
      ├─ [772.6 - 776.6]
      ├─ [776.6 - 780.6]
      ├─ [780.6 - 784.6]
      ├─ [784.6 - 788.6]
      ├─ [788.6 - 792.6]
      ├─ [792.6 - 796.6]
      ├─ [796.6 - 800.6]
      ├─ [800.6 - 804.6]
      ├─ [804.6 - 808.6]
      ├─ [808.6 - 812.6]
      ├─ [812.6 - 816.6]
      ├─ [816.6 - 820.6]
      ├─ [820.6 - 824.6]
      ├─ [824.6 - 828.6]
      ├─ [828.6 - 832.6]
      ├─ [832.6 - 836.6]
      ├─ [836.6 - 840.6]
      ├─ [840.6 - 844.6]
      ├─ [844.6 - 848.6]
      ├─ [848.6 - 852.6]
      ├─ [852.6 - 856.6]
      ├─ [856.6 - 860.6]
      ├─ [860.6 - 864.6]
      ├─ [864.6 - 868.6]
      ├─ [868.6 - 872.6]
      ├─ [872.6 - 876.6]
      ├─ [876.6 - 880.7]
      ├─ [880.7 - 884.7]
      ├─ [884.7 - 888.7]
      ├─ [888.7 - 892.7]
      ├─ [892.7 - 896.7]
      ├─ [896.7 - 900.7]
      ├─ [900.7 - 904.7]
      ├─ [904.7 - 908.7]
      ├─ [908.7 - 912.7]
      ├─ [912.7 - 916.7]
      ├─ [916.7 - 920.7]
      ├─ [920.7 - 924.7]
      ├─ [924.7 - 928.7]
      ├─ [928.7 - 932.7]
      ├─ [932.7 - 936.7]
      ├─ [936.7 - 940.7]
      ├─ [940.7 - 944.7]
      ├─ [944.7 - 948.7]
      ├─ [948.7 - 952.7]
      ├─ [952.7 - 956.7]
      ├─ [956.7 - 960.7]
      ├─ [960.7 - 964.7]
      ├─ [964.7 - 968.7]
      ├─ [968.7 - 972.7]
      ├─ [972.7 - 976.7]
      └─ [976.7 - 980.7]

Run: 20231207_AST5_Evo5_ML_SA_40SPD_DIA_SCP_EB_1Cellc_65.raw
   ├─ Vendor: Thermo
   ├─ File: 20231207_AST5_Evo5_ML_SA_40SPD_DIA_SCP_EB_1Cellc_65
   ├─ Path: "N:\SUN-CPR-msdata_jvo\MSDATA\2023\12\AST5\20231207_AST5_Evo5_ML_SA_40SPD_DIA_SCP_EB_1Cellc_65.raw"
   ├─ Condition: Not Defined
   ├─ Replicate: 33
   ├─ HTRMS Version: 18.5.231110.55695
   ├─ Protein Databases Used
   │  └─ UP000005640_9606_Olympia
   │     ├─ Protein Entries: 20,598
   │     ├─ Original File: UP000005640_9606.fasta
   │     ├─ Date Created: 30-March-2023 12:51:33 UTC+0
   │     ├─ Date Modified: 17-December-2023 01:33:00 UTC+0
   │     └─ Parsing Rule: UniProt FASTA
   └─ MS2 Method
      ├─ [380.4 - 384.4]
      ├─ [384.4 - 388.4]
      ├─ [388.4 - 392.4]
      ├─ [392.4 - 396.4]
      ├─ [396.4 - 400.4]
      ├─ [400.4 - 404.4]
      ├─ [404.4 - 408.4]
      ├─ [408.4 - 412.4]
      ├─ [412.4 - 416.4]
      ├─ [416.4 - 420.4]
      ├─ [420.4 - 424.4]
      ├─ [424.4 - 428.4]
      ├─ [428.4 - 432.4]
      ├─ [432.4 - 436.4]
      ├─ [436.4 - 440.5]
      ├─ [440.5 - 444.5]
      ├─ [444.5 - 448.5]
      ├─ [448.5 - 452.5]
      ├─ [452.5 - 456.5]
      ├─ [456.5 - 460.5]
      ├─ [460.5 - 464.5]
      ├─ [464.5 - 468.5]
      ├─ [468.5 - 472.5]
      ├─ [472.5 - 476.5]
      ├─ [476.5 - 480.5]
      ├─ [480.5 - 484.5]
      ├─ [484.5 - 488.5]
      ├─ [488.5 - 492.5]
      ├─ [492.5 - 496.5]
      ├─ [496.5 - 500.5]
      ├─ [500.5 - 504.5]
      ├─ [504.5 - 508.5]
      ├─ [508.5 - 512.5]
      ├─ [512.5 - 516.5]
      ├─ [516.5 - 520.5]
      ├─ [520.5 - 524.5]
      ├─ [524.5 - 528.5]
      ├─ [528.5 - 532.5]
      ├─ [532.5 - 536.5]
      ├─ [536.5 - 540.5]
      ├─ [540.5 - 544.5]
      ├─ [544.5 - 548.5]
      ├─ [548.5 - 552.5]
      ├─ [552.5 - 556.5]
      ├─ [556.5 - 560.5]
      ├─ [560.5 - 564.5]
      ├─ [564.5 - 568.5]
      ├─ [568.5 - 572.5]
      ├─ [572.5 - 576.5]
      ├─ [576.5 - 580.5]
      ├─ [580.5 - 584.5]
      ├─ [584.5 - 588.5]
      ├─ [588.5 - 592.5]
      ├─ [592.5 - 596.5]
      ├─ [596.5 - 600.5]
      ├─ [600.5 - 604.5]
      ├─ [604.5 - 608.5]
      ├─ [608.5 - 612.5]
      ├─ [612.5 - 616.5]
      ├─ [616.5 - 620.5]
      ├─ [620.5 - 624.5]
      ├─ [624.5 - 628.5]
      ├─ [628.5 - 632.5]
      ├─ [632.5 - 636.5]
      ├─ [636.5 - 640.5]
      ├─ [640.5 - 644.5]
      ├─ [644.5 - 648.5]
      ├─ [648.5 - 652.5]
      ├─ [652.5 - 656.5]
      ├─ [656.5 - 660.6]
      ├─ [660.6 - 664.6]
      ├─ [664.6 - 668.6]
      ├─ [668.6 - 672.6]
      ├─ [672.6 - 676.6]
      ├─ [676.6 - 680.6]
      ├─ [680.6 - 684.6]
      ├─ [684.6 - 688.6]
      ├─ [688.6 - 692.6]
      ├─ [692.6 - 696.6]
      ├─ [696.6 - 700.6]
      ├─ [700.6 - 704.6]
      ├─ [704.6 - 708.6]
      ├─ [708.6 - 712.6]
      ├─ [712.6 - 716.6]
      ├─ [716.6 - 720.6]
      ├─ [720.6 - 724.6]
      ├─ [724.6 - 728.6]
      ├─ [728.6 - 732.6]
      ├─ [732.6 - 736.6]
      ├─ [736.6 - 740.6]
      ├─ [740.6 - 744.6]
      ├─ [744.6 - 748.6]
      ├─ [748.6 - 752.6]
      ├─ [752.6 - 756.6]
      ├─ [756.6 - 760.6]
      ├─ [760.6 - 764.6]
      ├─ [764.6 - 768.6]
      ├─ [768.6 - 772.6]
      ├─ [772.6 - 776.6]
      ├─ [776.6 - 780.6]
      ├─ [780.6 - 784.6]
      ├─ [784.6 - 788.6]
      ├─ [788.6 - 792.6]
      ├─ [792.6 - 796.6]
      ├─ [796.6 - 800.6]
      ├─ [800.6 - 804.6]
      ├─ [804.6 - 808.6]
      ├─ [808.6 - 812.6]
      ├─ [812.6 - 816.6]
      ├─ [816.6 - 820.6]
      ├─ [820.6 - 824.6]
      ├─ [824.6 - 828.6]
      ├─ [828.6 - 832.6]
      ├─ [832.6 - 836.6]
      ├─ [836.6 - 840.6]
      ├─ [840.6 - 844.6]
      ├─ [844.6 - 848.6]
      ├─ [848.6 - 852.6]
      ├─ [852.6 - 856.6]
      ├─ [856.6 - 860.6]
      ├─ [860.6 - 864.6]
      ├─ [864.6 - 868.6]
      ├─ [868.6 - 872.6]
      ├─ [872.6 - 876.6]
      ├─ [876.6 - 880.7]
      ├─ [880.7 - 884.7]
      ├─ [884.7 - 888.7]
      ├─ [888.7 - 892.7]
      ├─ [892.7 - 896.7]
      ├─ [896.7 - 900.7]
      ├─ [900.7 - 904.7]
      ├─ [904.7 - 908.7]
      ├─ [908.7 - 912.7]
      ├─ [912.7 - 916.7]
      ├─ [916.7 - 920.7]
      ├─ [920.7 - 924.7]
      ├─ [924.7 - 928.7]
      ├─ [928.7 - 932.7]
      ├─ [932.7 - 936.7]
      ├─ [936.7 - 940.7]
      ├─ [940.7 - 944.7]
      ├─ [944.7 - 948.7]
      ├─ [948.7 - 952.7]
      ├─ [952.7 - 956.7]
      ├─ [956.7 - 960.7]
      ├─ [960.7 - 964.7]
      ├─ [964.7 - 968.7]
      ├─ [968.7 - 972.7]
      ├─ [972.7 - 976.7]
      └─ [976.7 - 980.7]

Run: 20231207_AST5_Evo5_ML_SA_40SPD_DIA_SCP_EB_1Cellc_64.raw
   ├─ Vendor: Thermo
   ├─ File: 20231207_AST5_Evo5_ML_SA_40SPD_DIA_SCP_EB_1Cellc_64
   ├─ Path: "N:\SUN-CPR-msdata_jvo\MSDATA\2023\12\AST5\20231207_AST5_Evo5_ML_SA_40SPD_DIA_SCP_EB_1Cellc_64.raw"
   ├─ Condition: Not Defined
   ├─ Replicate: 34
   ├─ HTRMS Version: 18.5.231110.55695
   ├─ Protein Databases Used
   │  └─ UP000005640_9606_Olympia
   │     ├─ Protein Entries: 20,598
   │     ├─ Original File: UP000005640_9606.fasta
   │     ├─ Date Created: 30-March-2023 12:51:33 UTC+0
   │     ├─ Date Modified: 17-December-2023 01:33:00 UTC+0
   │     └─ Parsing Rule: UniProt FASTA
   └─ MS2 Method
      ├─ [380.4 - 384.4]
      ├─ [384.4 - 388.4]
      ├─ [388.4 - 392.4]
      ├─ [392.4 - 396.4]
      ├─ [396.4 - 400.4]
      ├─ [400.4 - 404.4]
      ├─ [404.4 - 408.4]
      ├─ [408.4 - 412.4]
      ├─ [412.4 - 416.4]
      ├─ [416.4 - 420.4]
      ├─ [420.4 - 424.4]
      ├─ [424.4 - 428.4]
      ├─ [428.4 - 432.4]
      ├─ [432.4 - 436.4]
      ├─ [436.4 - 440.5]
      ├─ [440.5 - 444.5]
      ├─ [444.5 - 448.5]
      ├─ [448.5 - 452.5]
      ├─ [452.5 - 456.5]
      ├─ [456.5 - 460.5]
      ├─ [460.5 - 464.5]
      ├─ [464.5 - 468.5]
      ├─ [468.5 - 472.5]
      ├─ [472.5 - 476.5]
      ├─ [476.5 - 480.5]
      ├─ [480.5 - 484.5]
      ├─ [484.5 - 488.5]
      ├─ [488.5 - 492.5]
      ├─ [492.5 - 496.5]
      ├─ [496.5 - 500.5]
      ├─ [500.5 - 504.5]
      ├─ [504.5 - 508.5]
      ├─ [508.5 - 512.5]
      ├─ [512.5 - 516.5]
      ├─ [516.5 - 520.5]
      ├─ [520.5 - 524.5]
      ├─ [524.5 - 528.5]
      ├─ [528.5 - 532.5]
      ├─ [532.5 - 536.5]
      ├─ [536.5 - 540.5]
      ├─ [540.5 - 544.5]
      ├─ [544.5 - 548.5]
      ├─ [548.5 - 552.5]
      ├─ [552.5 - 556.5]
      ├─ [556.5 - 560.5]
      ├─ [560.5 - 564.5]
      ├─ [564.5 - 568.5]
      ├─ [568.5 - 572.5]
      ├─ [572.5 - 576.5]
      ├─ [576.5 - 580.5]
      ├─ [580.5 - 584.5]
      ├─ [584.5 - 588.5]
      ├─ [588.5 - 592.5]
      ├─ [592.5 - 596.5]
      ├─ [596.5 - 600.5]
      ├─ [600.5 - 604.5]
      ├─ [604.5 - 608.5]
      ├─ [608.5 - 612.5]
      ├─ [612.5 - 616.5]
      ├─ [616.5 - 620.5]
      ├─ [620.5 - 624.5]
      ├─ [624.5 - 628.5]
      ├─ [628.5 - 632.5]
      ├─ [632.5 - 636.5]
      ├─ [636.5 - 640.5]
      ├─ [640.5 - 644.5]
      ├─ [644.5 - 648.5]
      ├─ [648.5 - 652.5]
      ├─ [652.5 - 656.5]
      ├─ [656.5 - 660.6]
      ├─ [660.6 - 664.6]
      ├─ [664.6 - 668.6]
      ├─ [668.6 - 672.6]
      ├─ [672.6 - 676.6]
      ├─ [676.6 - 680.6]
      ├─ [680.6 - 684.6]
      ├─ [684.6 - 688.6]
      ├─ [688.6 - 692.6]
      ├─ [692.6 - 696.6]
      ├─ [696.6 - 700.6]
      ├─ [700.6 - 704.6]
      ├─ [704.6 - 708.6]
      ├─ [708.6 - 712.6]
      ├─ [712.6 - 716.6]
      ├─ [716.6 - 720.6]
      ├─ [720.6 - 724.6]
      ├─ [724.6 - 728.6]
      ├─ [728.6 - 732.6]
      ├─ [732.6 - 736.6]
      ├─ [736.6 - 740.6]
      ├─ [740.6 - 744.6]
      ├─ [744.6 - 748.6]
      ├─ [748.6 - 752.6]
      ├─ [752.6 - 756.6]
      ├─ [756.6 - 760.6]
      ├─ [760.6 - 764.6]
      ├─ [764.6 - 768.6]
      ├─ [768.6 - 772.6]
      ├─ [772.6 - 776.6]
      ├─ [776.6 - 780.6]
      ├─ [780.6 - 784.6]
      ├─ [784.6 - 788.6]
      ├─ [788.6 - 792.6]
      ├─ [792.6 - 796.6]
      ├─ [796.6 - 800.6]
      ├─ [800.6 - 804.6]
      ├─ [804.6 - 808.6]
      ├─ [808.6 - 812.6]
      ├─ [812.6 - 816.6]
      ├─ [816.6 - 820.6]
      ├─ [820.6 - 824.6]
      ├─ [824.6 - 828.6]
      ├─ [828.6 - 832.6]
      ├─ [832.6 - 836.6]
      ├─ [836.6 - 840.6]
      ├─ [840.6 - 844.6]
      ├─ [844.6 - 848.6]
      ├─ [848.6 - 852.6]
      ├─ [852.6 - 856.6]
      ├─ [856.6 - 860.6]
      ├─ [860.6 - 864.6]
      ├─ [864.6 - 868.6]
      ├─ [868.6 - 872.6]
      ├─ [872.6 - 876.6]
      ├─ [876.6 - 880.7]
      ├─ [880.7 - 884.7]
      ├─ [884.7 - 888.7]
      ├─ [888.7 - 892.7]
      ├─ [892.7 - 896.7]
      ├─ [896.7 - 900.7]
      ├─ [900.7 - 904.7]
      ├─ [904.7 - 908.7]
      ├─ [908.7 - 912.7]
      ├─ [912.7 - 916.7]
      ├─ [916.7 - 920.7]
      ├─ [920.7 - 924.7]
      ├─ [924.7 - 928.7]
      ├─ [928.7 - 932.7]
      ├─ [932.7 - 936.7]
      ├─ [936.7 - 940.7]
      ├─ [940.7 - 944.7]
      ├─ [944.7 - 948.7]
      ├─ [948.7 - 952.7]
      ├─ [952.7 - 956.7]
      ├─ [956.7 - 960.7]
      ├─ [960.7 - 964.7]
      ├─ [964.7 - 968.7]
      ├─ [968.7 - 972.7]
      ├─ [972.7 - 976.7]
      └─ [976.7 - 980.7]

Run: 20231207_AST5_Evo5_ML_SA_40SPD_DIA_SCP_EB_1Cellc_63.raw
   ├─ Vendor: Thermo
   ├─ File: 20231207_AST5_Evo5_ML_SA_40SPD_DIA_SCP_EB_1Cellc_63
   ├─ Path: "N:\SUN-CPR-msdata_jvo\MSDATA\2023\12\AST5\20231207_AST5_Evo5_ML_SA_40SPD_DIA_SCP_EB_1Cellc_63.raw"
   ├─ Condition: Not Defined
   ├─ Replicate: 35
   ├─ HTRMS Version: 18.5.231110.55695
   ├─ Protein Databases Used
   │  └─ UP000005640_9606_Olympia
   │     ├─ Protein Entries: 20,598
   │     ├─ Original File: UP000005640_9606.fasta
   │     ├─ Date Created: 30-March-2023 12:51:33 UTC+0
   │     ├─ Date Modified: 17-December-2023 01:33:00 UTC+0
   │     └─ Parsing Rule: UniProt FASTA
   └─ MS2 Method
      ├─ [380.4 - 384.4]
      ├─ [384.4 - 388.4]
      ├─ [388.4 - 392.4]
      ├─ [392.4 - 396.4]
      ├─ [396.4 - 400.4]
      ├─ [400.4 - 404.4]
      ├─ [404.4 - 408.4]
      ├─ [408.4 - 412.4]
      ├─ [412.4 - 416.4]
      ├─ [416.4 - 420.4]
      ├─ [420.4 - 424.4]
      ├─ [424.4 - 428.4]
      ├─ [428.4 - 432.4]
      ├─ [432.4 - 436.4]
      ├─ [436.4 - 440.5]
      ├─ [440.5 - 444.5]
      ├─ [444.5 - 448.5]
      ├─ [448.5 - 452.5]
      ├─ [452.5 - 456.5]
      ├─ [456.5 - 460.5]
      ├─ [460.5 - 464.5]
      ├─ [464.5 - 468.5]
      ├─ [468.5 - 472.5]
      ├─ [472.5 - 476.5]
      ├─ [476.5 - 480.5]
      ├─ [480.5 - 484.5]
      ├─ [484.5 - 488.5]
      ├─ [488.5 - 492.5]
      ├─ [492.5 - 496.5]
      ├─ [496.5 - 500.5]
      ├─ [500.5 - 504.5]
      ├─ [504.5 - 508.5]
      ├─ [508.5 - 512.5]
      ├─ [512.5 - 516.5]
      ├─ [516.5 - 520.5]
      ├─ [520.5 - 524.5]
      ├─ [524.5 - 528.5]
      ├─ [528.5 - 532.5]
      ├─ [532.5 - 536.5]
      ├─ [536.5 - 540.5]
      ├─ [540.5 - 544.5]
      ├─ [544.5 - 548.5]
      ├─ [548.5 - 552.5]
      ├─ [552.5 - 556.5]
      ├─ [556.5 - 560.5]
      ├─ [560.5 - 564.5]
      ├─ [564.5 - 568.5]
      ├─ [568.5 - 572.5]
      ├─ [572.5 - 576.5]
      ├─ [576.5 - 580.5]
      ├─ [580.5 - 584.5]
      ├─ [584.5 - 588.5]
      ├─ [588.5 - 592.5]
      ├─ [592.5 - 596.5]
      ├─ [596.5 - 600.5]
      ├─ [600.5 - 604.5]
      ├─ [604.5 - 608.5]
      ├─ [608.5 - 612.5]
      ├─ [612.5 - 616.5]
      ├─ [616.5 - 620.5]
      ├─ [620.5 - 624.5]
      ├─ [624.5 - 628.5]
      ├─ [628.5 - 632.5]
      ├─ [632.5 - 636.5]
      ├─ [636.5 - 640.5]
      ├─ [640.5 - 644.5]
      ├─ [644.5 - 648.5]
      ├─ [648.5 - 652.5]
      ├─ [652.5 - 656.5]
      ├─ [656.5 - 660.6]
      ├─ [660.6 - 664.6]
      ├─ [664.6 - 668.6]
      ├─ [668.6 - 672.6]
      ├─ [672.6 - 676.6]
      ├─ [676.6 - 680.6]
      ├─ [680.6 - 684.6]
      ├─ [684.6 - 688.6]
      ├─ [688.6 - 692.6]
      ├─ [692.6 - 696.6]
      ├─ [696.6 - 700.6]
      ├─ [700.6 - 704.6]
      ├─ [704.6 - 708.6]
      ├─ [708.6 - 712.6]
      ├─ [712.6 - 716.6]
      ├─ [716.6 - 720.6]
      ├─ [720.6 - 724.6]
      ├─ [724.6 - 728.6]
      ├─ [728.6 - 732.6]
      ├─ [732.6 - 736.6]
      ├─ [736.6 - 740.6]
      ├─ [740.6 - 744.6]
      ├─ [744.6 - 748.6]
      ├─ [748.6 - 752.6]
      ├─ [752.6 - 756.6]
      ├─ [756.6 - 760.6]
      ├─ [760.6 - 764.6]
      ├─ [764.6 - 768.6]
      ├─ [768.6 - 772.6]
      ├─ [772.6 - 776.6]
      ├─ [776.6 - 780.6]
      ├─ [780.6 - 784.6]
      ├─ [784.6 - 788.6]
      ├─ [788.6 - 792.6]
      ├─ [792.6 - 796.6]
      ├─ [796.6 - 800.6]
      ├─ [800.6 - 804.6]
      ├─ [804.6 - 808.6]
      ├─ [808.6 - 812.6]
      ├─ [812.6 - 816.6]
      ├─ [816.6 - 820.6]
      ├─ [820.6 - 824.6]
      ├─ [824.6 - 828.6]
      ├─ [828.6 - 832.6]
      ├─ [832.6 - 836.6]
      ├─ [836.6 - 840.6]
      ├─ [840.6 - 844.6]
      ├─ [844.6 - 848.6]
      ├─ [848.6 - 852.6]
      ├─ [852.6 - 856.6]
      ├─ [856.6 - 860.6]
      ├─ [860.6 - 864.6]
      ├─ [864.6 - 868.6]
      ├─ [868.6 - 872.6]
      ├─ [872.6 - 876.6]
      ├─ [876.6 - 880.7]
      ├─ [880.7 - 884.7]
      ├─ [884.7 - 888.7]
      ├─ [888.7 - 892.7]
      ├─ [892.7 - 896.7]
      ├─ [896.7 - 900.7]
      ├─ [900.7 - 904.7]
      ├─ [904.7 - 908.7]
      ├─ [908.7 - 912.7]
      ├─ [912.7 - 916.7]
      ├─ [916.7 - 920.7]
      ├─ [920.7 - 924.7]
      ├─ [924.7 - 928.7]
      ├─ [928.7 - 932.7]
      ├─ [932.7 - 936.7]
      ├─ [936.7 - 940.7]
      ├─ [940.7 - 944.7]
      ├─ [944.7 - 948.7]
      ├─ [948.7 - 952.7]
      ├─ [952.7 - 956.7]
      ├─ [956.7 - 960.7]
      ├─ [960.7 - 964.7]
      ├─ [964.7 - 968.7]
      ├─ [968.7 - 972.7]
      ├─ [972.7 - 976.7]
      └─ [976.7 - 980.7]

Run: 20231207_AST5_Evo5_ML_SA_40SPD_DIA_SCP_EB_1Cellc_62.raw
   ├─ Vendor: Thermo
   ├─ File: 20231207_AST5_Evo5_ML_SA_40SPD_DIA_SCP_EB_1Cellc_62
   ├─ Path: "N:\SUN-CPR-msdata_jvo\MSDATA\2023\12\AST5\20231207_AST5_Evo5_ML_SA_40SPD_DIA_SCP_EB_1Cellc_62.raw"
   ├─ Condition: Not Defined
   ├─ Replicate: 36
   ├─ HTRMS Version: 18.5.231110.55695
   ├─ Protein Databases Used
   │  └─ UP000005640_9606_Olympia
   │     ├─ Protein Entries: 20,598
   │     ├─ Original File: UP000005640_9606.fasta
   │     ├─ Date Created: 30-March-2023 12:51:33 UTC+0
   │     ├─ Date Modified: 17-December-2023 01:33:00 UTC+0
   │     └─ Parsing Rule: UniProt FASTA
   └─ MS2 Method
      ├─ [380.4 - 384.4]
      ├─ [384.4 - 388.4]
      ├─ [388.4 - 392.4]
      ├─ [392.4 - 396.4]
      ├─ [396.4 - 400.4]
      ├─ [400.4 - 404.4]
      ├─ [404.4 - 408.4]
      ├─ [408.4 - 412.4]
      ├─ [412.4 - 416.4]
      ├─ [416.4 - 420.4]
      ├─ [420.4 - 424.4]
      ├─ [424.4 - 428.4]
      ├─ [428.4 - 432.4]
      ├─ [432.4 - 436.4]
      ├─ [436.4 - 440.5]
      ├─ [440.5 - 444.5]
      ├─ [444.5 - 448.5]
      ├─ [448.5 - 452.5]
      ├─ [452.5 - 456.5]
      ├─ [456.5 - 460.5]
      ├─ [460.5 - 464.5]
      ├─ [464.5 - 468.5]
      ├─ [468.5 - 472.5]
      ├─ [472.5 - 476.5]
      ├─ [476.5 - 480.5]
      ├─ [480.5 - 484.5]
      ├─ [484.5 - 488.5]
      ├─ [488.5 - 492.5]
      ├─ [492.5 - 496.5]
      ├─ [496.5 - 500.5]
      ├─ [500.5 - 504.5]
      ├─ [504.5 - 508.5]
      ├─ [508.5 - 512.5]
      ├─ [512.5 - 516.5]
      ├─ [516.5 - 520.5]
      ├─ [520.5 - 524.5]
      ├─ [524.5 - 528.5]
      ├─ [528.5 - 532.5]
      ├─ [532.5 - 536.5]
      ├─ [536.5 - 540.5]
      ├─ [540.5 - 544.5]
      ├─ [544.5 - 548.5]
      ├─ [548.5 - 552.5]
      ├─ [552.5 - 556.5]
      ├─ [556.5 - 560.5]
      ├─ [560.5 - 564.5]
      ├─ [564.5 - 568.5]
      ├─ [568.5 - 572.5]
      ├─ [572.5 - 576.5]
      ├─ [576.5 - 580.5]
      ├─ [580.5 - 584.5]
      ├─ [584.5 - 588.5]
      ├─ [588.5 - 592.5]
      ├─ [592.5 - 596.5]
      ├─ [596.5 - 600.5]
      ├─ [600.5 - 604.5]
      ├─ [604.5 - 608.5]
      ├─ [608.5 - 612.5]
      ├─ [612.5 - 616.5]
      ├─ [616.5 - 620.5]
      ├─ [620.5 - 624.5]
      ├─ [624.5 - 628.5]
      ├─ [628.5 - 632.5]
      ├─ [632.5 - 636.5]
      ├─ [636.5 - 640.5]
      ├─ [640.5 - 644.5]
      ├─ [644.5 - 648.5]
      ├─ [648.5 - 652.5]
      ├─ [652.5 - 656.5]
      ├─ [656.5 - 660.6]
      ├─ [660.6 - 664.6]
      ├─ [664.6 - 668.6]
      ├─ [668.6 - 672.6]
      ├─ [672.6 - 676.6]
      ├─ [676.6 - 680.6]
      ├─ [680.6 - 684.6]
      ├─ [684.6 - 688.6]
      ├─ [688.6 - 692.6]
      ├─ [692.6 - 696.6]
      ├─ [696.6 - 700.6]
      ├─ [700.6 - 704.6]
      ├─ [704.6 - 708.6]
      ├─ [708.6 - 712.6]
      ├─ [712.6 - 716.6]
      ├─ [716.6 - 720.6]
      ├─ [720.6 - 724.6]
      ├─ [724.6 - 728.6]
      ├─ [728.6 - 732.6]
      ├─ [732.6 - 736.6]
      ├─ [736.6 - 740.6]
      ├─ [740.6 - 744.6]
      ├─ [744.6 - 748.6]
      ├─ [748.6 - 752.6]
      ├─ [752.6 - 756.6]
      ├─ [756.6 - 760.6]
      ├─ [760.6 - 764.6]
      ├─ [764.6 - 768.6]
      ├─ [768.6 - 772.6]
      ├─ [772.6 - 776.6]
      ├─ [776.6 - 780.6]
      ├─ [780.6 - 784.6]
      ├─ [784.6 - 788.6]
      ├─ [788.6 - 792.6]
      ├─ [792.6 - 796.6]
      ├─ [796.6 - 800.6]
      ├─ [800.6 - 804.6]
      ├─ [804.6 - 808.6]
      ├─ [808.6 - 812.6]
      ├─ [812.6 - 816.6]
      ├─ [816.6 - 820.6]
      ├─ [820.6 - 824.6]
      ├─ [824.6 - 828.6]
      ├─ [828.6 - 832.6]
      ├─ [832.6 - 836.6]
      ├─ [836.6 - 840.6]
      ├─ [840.6 - 844.6]
      ├─ [844.6 - 848.6]
      ├─ [848.6 - 852.6]
      ├─ [852.6 - 856.6]
      ├─ [856.6 - 860.6]
      ├─ [860.6 - 864.6]
      ├─ [864.6 - 868.6]
      ├─ [868.6 - 872.6]
      ├─ [872.6 - 876.6]
      ├─ [876.6 - 880.7]
      ├─ [880.7 - 884.7]
      ├─ [884.7 - 888.7]
      ├─ [888.7 - 892.7]
      ├─ [892.7 - 896.7]
      ├─ [896.7 - 900.7]
      ├─ [900.7 - 904.7]
      ├─ [904.7 - 908.7]
      ├─ [908.7 - 912.7]
      ├─ [912.7 - 916.7]
      ├─ [916.7 - 920.7]
      ├─ [920.7 - 924.7]
      ├─ [924.7 - 928.7]
      ├─ [928.7 - 932.7]
      ├─ [932.7 - 936.7]
      ├─ [936.7 - 940.7]
      ├─ [940.7 - 944.7]
      ├─ [944.7 - 948.7]
      ├─ [948.7 - 952.7]
      ├─ [952.7 - 956.7]
      ├─ [956.7 - 960.7]
      ├─ [960.7 - 964.7]
      ├─ [964.7 - 968.7]
      ├─ [968.7 - 972.7]
      ├─ [972.7 - 976.7]
      └─ [976.7 - 980.7]

Run: 20231207_AST5_Evo5_ML_SA_40SPD_DIA_SCP_EB_1Cellc_61.raw
   ├─ Vendor: Thermo
   ├─ File: 20231207_AST5_Evo5_ML_SA_40SPD_DIA_SCP_EB_1Cellc_61
   ├─ Path: "N:\SUN-CPR-msdata_jvo\MSDATA\2023\12\AST5\20231207_AST5_Evo5_ML_SA_40SPD_DIA_SCP_EB_1Cellc_61.raw"
   ├─ Condition: Not Defined
   ├─ Replicate: 37
   ├─ HTRMS Version: 18.5.231110.55695
   ├─ Protein Databases Used
   │  └─ UP000005640_9606_Olympia
   │     ├─ Protein Entries: 20,598
   │     ├─ Original File: UP000005640_9606.fasta
   │     ├─ Date Created: 30-March-2023 12:51:33 UTC+0
   │     ├─ Date Modified: 17-December-2023 01:33:00 UTC+0
   │     └─ Parsing Rule: UniProt FASTA
   └─ MS2 Method
      ├─ [380.4 - 384.4]
      ├─ [384.4 - 388.4]
      ├─ [388.4 - 392.4]
      ├─ [392.4 - 396.4]
      ├─ [396.4 - 400.4]
      ├─ [400.4 - 404.4]
      ├─ [404.4 - 408.4]
      ├─ [408.4 - 412.4]
      ├─ [412.4 - 416.4]
      ├─ [416.4 - 420.4]
      ├─ [420.4 - 424.4]
      ├─ [424.4 - 428.4]
      ├─ [428.4 - 432.4]
      ├─ [432.4 - 436.4]
      ├─ [436.4 - 440.5]
      ├─ [440.5 - 444.5]
      ├─ [444.5 - 448.5]
      ├─ [448.5 - 452.5]
      ├─ [452.5 - 456.5]
      ├─ [456.5 - 460.5]
      ├─ [460.5 - 464.5]
      ├─ [464.5 - 468.5]
      ├─ [468.5 - 472.5]
      ├─ [472.5 - 476.5]
      ├─ [476.5 - 480.5]
      ├─ [480.5 - 484.5]
      ├─ [484.5 - 488.5]
      ├─ [488.5 - 492.5]
      ├─ [492.5 - 496.5]
      ├─ [496.5 - 500.5]
      ├─ [500.5 - 504.5]
      ├─ [504.5 - 508.5]
      ├─ [508.5 - 512.5]
      ├─ [512.5 - 516.5]
      ├─ [516.5 - 520.5]
      ├─ [520.5 - 524.5]
      ├─ [524.5 - 528.5]
      ├─ [528.5 - 532.5]
      ├─ [532.5 - 536.5]
      ├─ [536.5 - 540.5]
      ├─ [540.5 - 544.5]
      ├─ [544.5 - 548.5]
      ├─ [548.5 - 552.5]
      ├─ [552.5 - 556.5]
      ├─ [556.5 - 560.5]
      ├─ [560.5 - 564.5]
      ├─ [564.5 - 568.5]
      ├─ [568.5 - 572.5]
      ├─ [572.5 - 576.5]
      ├─ [576.5 - 580.5]
      ├─ [580.5 - 584.5]
      ├─ [584.5 - 588.5]
      ├─ [588.5 - 592.5]
      ├─ [592.5 - 596.5]
      ├─ [596.5 - 600.5]
      ├─ [600.5 - 604.5]
      ├─ [604.5 - 608.5]
      ├─ [608.5 - 612.5]
      ├─ [612.5 - 616.5]
      ├─ [616.5 - 620.5]
      ├─ [620.5 - 624.5]
      ├─ [624.5 - 628.5]
      ├─ [628.5 - 632.5]
      ├─ [632.5 - 636.5]
      ├─ [636.5 - 640.5]
      ├─ [640.5 - 644.5]
      ├─ [644.5 - 648.5]
      ├─ [648.5 - 652.5]
      ├─ [652.5 - 656.5]
      ├─ [656.5 - 660.6]
      ├─ [660.6 - 664.6]
      ├─ [664.6 - 668.6]
      ├─ [668.6 - 672.6]
      ├─ [672.6 - 676.6]
      ├─ [676.6 - 680.6]
      ├─ [680.6 - 684.6]
      ├─ [684.6 - 688.6]
      ├─ [688.6 - 692.6]
      ├─ [692.6 - 696.6]
      ├─ [696.6 - 700.6]
      ├─ [700.6 - 704.6]
      ├─ [704.6 - 708.6]
      ├─ [708.6 - 712.6]
      ├─ [712.6 - 716.6]
      ├─ [716.6 - 720.6]
      ├─ [720.6 - 724.6]
      ├─ [724.6 - 728.6]
      ├─ [728.6 - 732.6]
      ├─ [732.6 - 736.6]
      ├─ [736.6 - 740.6]
      ├─ [740.6 - 744.6]
      ├─ [744.6 - 748.6]
      ├─ [748.6 - 752.6]
      ├─ [752.6 - 756.6]
      ├─ [756.6 - 760.6]
      ├─ [760.6 - 764.6]
      ├─ [764.6 - 768.6]
      ├─ [768.6 - 772.6]
      ├─ [772.6 - 776.6]
      ├─ [776.6 - 780.6]
      ├─ [780.6 - 784.6]
      ├─ [784.6 - 788.6]
      ├─ [788.6 - 792.6]
      ├─ [792.6 - 796.6]
      ├─ [796.6 - 800.6]
      ├─ [800.6 - 804.6]
      ├─ [804.6 - 808.6]
      ├─ [808.6 - 812.6]
      ├─ [812.6 - 816.6]
      ├─ [816.6 - 820.6]
      ├─ [820.6 - 824.6]
      ├─ [824.6 - 828.6]
      ├─ [828.6 - 832.6]
      ├─ [832.6 - 836.6]
      ├─ [836.6 - 840.6]
      ├─ [840.6 - 844.6]
      ├─ [844.6 - 848.6]
      ├─ [848.6 - 852.6]
      ├─ [852.6 - 856.6]
      ├─ [856.6 - 860.6]
      ├─ [860.6 - 864.6]
      ├─ [864.6 - 868.6]
      ├─ [868.6 - 872.6]
      ├─ [872.6 - 876.6]
      ├─ [876.6 - 880.7]
      ├─ [880.7 - 884.7]
      ├─ [884.7 - 888.7]
      ├─ [888.7 - 892.7]
      ├─ [892.7 - 896.7]
      ├─ [896.7 - 900.7]
      ├─ [900.7 - 904.7]
      ├─ [904.7 - 908.7]
      ├─ [908.7 - 912.7]
      ├─ [912.7 - 916.7]
      ├─ [916.7 - 920.7]
      ├─ [920.7 - 924.7]
      ├─ [924.7 - 928.7]
      ├─ [928.7 - 932.7]
      ├─ [932.7 - 936.7]
      ├─ [936.7 - 940.7]
      ├─ [940.7 - 944.7]
      ├─ [944.7 - 948.7]
      ├─ [948.7 - 952.7]
      ├─ [952.7 - 956.7]
      ├─ [956.7 - 960.7]
      ├─ [960.7 - 964.7]
      ├─ [964.7 - 968.7]
      ├─ [968.7 - 972.7]
      ├─ [972.7 - 976.7]
      └─ [976.7 - 980.7]

Run: 20231207_AST5_Evo5_ML_SA_40SPD_DIA_SCP_EB_1Cellc_59.raw
   ├─ Vendor: Thermo
   ├─ File: 20231207_AST5_Evo5_ML_SA_40SPD_DIA_SCP_EB_1Cellc_59
   ├─ Path: "N:\SUN-CPR-msdata_jvo\MSDATA\2023\12\AST5\20231207_AST5_Evo5_ML_SA_40SPD_DIA_SCP_EB_1Cellc_59.raw"
   ├─ Condition: Not Defined
   ├─ Replicate: 38
   ├─ HTRMS Version: 18.5.231110.55695
   ├─ Protein Databases Used
   │  └─ UP000005640_9606_Olympia
   │     ├─ Protein Entries: 20,598
   │     ├─ Original File: UP000005640_9606.fasta
   │     ├─ Date Created: 30-March-2023 12:51:33 UTC+0
   │     ├─ Date Modified: 17-December-2023 01:33:00 UTC+0
   │     └─ Parsing Rule: UniProt FASTA
   └─ MS2 Method
      ├─ [380.4 - 384.4]
      ├─ [384.4 - 388.4]
      ├─ [388.4 - 392.4]
      ├─ [392.4 - 396.4]
      ├─ [396.4 - 400.4]
      ├─ [400.4 - 404.4]
      ├─ [404.4 - 408.4]
      ├─ [408.4 - 412.4]
      ├─ [412.4 - 416.4]
      ├─ [416.4 - 420.4]
      ├─ [420.4 - 424.4]
      ├─ [424.4 - 428.4]
      ├─ [428.4 - 432.4]
      ├─ [432.4 - 436.4]
      ├─ [436.4 - 440.5]
      ├─ [440.5 - 444.5]
      ├─ [444.5 - 448.5]
      ├─ [448.5 - 452.5]
      ├─ [452.5 - 456.5]
      ├─ [456.5 - 460.5]
      ├─ [460.5 - 464.5]
      ├─ [464.5 - 468.5]
      ├─ [468.5 - 472.5]
      ├─ [472.5 - 476.5]
      ├─ [476.5 - 480.5]
      ├─ [480.5 - 484.5]
      ├─ [484.5 - 488.5]
      ├─ [488.5 - 492.5]
      ├─ [492.5 - 496.5]
      ├─ [496.5 - 500.5]
      ├─ [500.5 - 504.5]
      ├─ [504.5 - 508.5]
      ├─ [508.5 - 512.5]
      ├─ [512.5 - 516.5]
      ├─ [516.5 - 520.5]
      ├─ [520.5 - 524.5]
      ├─ [524.5 - 528.5]
      ├─ [528.5 - 532.5]
      ├─ [532.5 - 536.5]
      ├─ [536.5 - 540.5]
      ├─ [540.5 - 544.5]
      ├─ [544.5 - 548.5]
      ├─ [548.5 - 552.5]
      ├─ [552.5 - 556.5]
      ├─ [556.5 - 560.5]
      ├─ [560.5 - 564.5]
      ├─ [564.5 - 568.5]
      ├─ [568.5 - 572.5]
      ├─ [572.5 - 576.5]
      ├─ [576.5 - 580.5]
      ├─ [580.5 - 584.5]
      ├─ [584.5 - 588.5]
      ├─ [588.5 - 592.5]
      ├─ [592.5 - 596.5]
      ├─ [596.5 - 600.5]
      ├─ [600.5 - 604.5]
      ├─ [604.5 - 608.5]
      ├─ [608.5 - 612.5]
      ├─ [612.5 - 616.5]
      ├─ [616.5 - 620.5]
      ├─ [620.5 - 624.5]
      ├─ [624.5 - 628.5]
      ├─ [628.5 - 632.5]
      ├─ [632.5 - 636.5]
      ├─ [636.5 - 640.5]
      ├─ [640.5 - 644.5]
      ├─ [644.5 - 648.5]
      ├─ [648.5 - 652.5]
      ├─ [652.5 - 656.5]
      ├─ [656.5 - 660.6]
      ├─ [660.6 - 664.6]
      ├─ [664.6 - 668.6]
      ├─ [668.6 - 672.6]
      ├─ [672.6 - 676.6]
      ├─ [676.6 - 680.6]
      ├─ [680.6 - 684.6]
      ├─ [684.6 - 688.6]
      ├─ [688.6 - 692.6]
      ├─ [692.6 - 696.6]
      ├─ [696.6 - 700.6]
      ├─ [700.6 - 704.6]
      ├─ [704.6 - 708.6]
      ├─ [708.6 - 712.6]
      ├─ [712.6 - 716.6]
      ├─ [716.6 - 720.6]
      ├─ [720.6 - 724.6]
      ├─ [724.6 - 728.6]
      ├─ [728.6 - 732.6]
      ├─ [732.6 - 736.6]
      ├─ [736.6 - 740.6]
      ├─ [740.6 - 744.6]
      ├─ [744.6 - 748.6]
      ├─ [748.6 - 752.6]
      ├─ [752.6 - 756.6]
      ├─ [756.6 - 760.6]
      ├─ [760.6 - 764.6]
      ├─ [764.6 - 768.6]
      ├─ [768.6 - 772.6]
      ├─ [772.6 - 776.6]
      ├─ [776.6 - 780.6]
      ├─ [780.6 - 784.6]
      ├─ [784.6 - 788.6]
      ├─ [788.6 - 792.6]
      ├─ [792.6 - 796.6]
      ├─ [796.6 - 800.6]
      ├─ [800.6 - 804.6]
      ├─ [804.6 - 808.6]
      ├─ [808.6 - 812.6]
      ├─ [812.6 - 816.6]
      ├─ [816.6 - 820.6]
      ├─ [820.6 - 824.6]
      ├─ [824.6 - 828.6]
      ├─ [828.6 - 832.6]
      ├─ [832.6 - 836.6]
      ├─ [836.6 - 840.6]
      ├─ [840.6 - 844.6]
      ├─ [844.6 - 848.6]
      ├─ [848.6 - 852.6]
      ├─ [852.6 - 856.6]
      ├─ [856.6 - 860.6]
      ├─ [860.6 - 864.6]
      ├─ [864.6 - 868.6]
      ├─ [868.6 - 872.6]
      ├─ [872.6 - 876.6]
      ├─ [876.6 - 880.7]
      ├─ [880.7 - 884.7]
      ├─ [884.7 - 888.7]
      ├─ [888.7 - 892.7]
      ├─ [892.7 - 896.7]
      ├─ [896.7 - 900.7]
      ├─ [900.7 - 904.7]
      ├─ [904.7 - 908.7]
      ├─ [908.7 - 912.7]
      ├─ [912.7 - 916.7]
      ├─ [916.7 - 920.7]
      ├─ [920.7 - 924.7]
      ├─ [924.7 - 928.7]
      ├─ [928.7 - 932.7]
      ├─ [932.7 - 936.7]
      ├─ [936.7 - 940.7]
      ├─ [940.7 - 944.7]
      ├─ [944.7 - 948.7]
      ├─ [948.7 - 952.7]
      ├─ [952.7 - 956.7]
      ├─ [956.7 - 960.7]
      ├─ [960.7 - 964.7]
      ├─ [964.7 - 968.7]
      ├─ [968.7 - 972.7]
      ├─ [972.7 - 976.7]
      └─ [976.7 - 980.7]

Run: 20231207_AST5_Evo5_ML_SA_40SPD_DIA_SCP_EB_1Cellc_58.raw
   ├─ Vendor: Thermo
   ├─ File: 20231207_AST5_Evo5_ML_SA_40SPD_DIA_SCP_EB_1Cellc_58
   ├─ Path: "N:\SUN-CPR-msdata_jvo\MSDATA\2023\12\AST5\20231207_AST5_Evo5_ML_SA_40SPD_DIA_SCP_EB_1Cellc_58.raw"
   ├─ Condition: Not Defined
   ├─ Replicate: 39
   ├─ HTRMS Version: 18.5.231110.55695
   ├─ Protein Databases Used
   │  └─ UP000005640_9606_Olympia
   │     ├─ Protein Entries: 20,598
   │     ├─ Original File: UP000005640_9606.fasta
   │     ├─ Date Created: 30-March-2023 12:51:33 UTC+0
   │     ├─ Date Modified: 17-December-2023 01:33:00 UTC+0
   │     └─ Parsing Rule: UniProt FASTA
   └─ MS2 Method
      ├─ [380.4 - 384.4]
      ├─ [384.4 - 388.4]
      ├─ [388.4 - 392.4]
      ├─ [392.4 - 396.4]
      ├─ [396.4 - 400.4]
      ├─ [400.4 - 404.4]
      ├─ [404.4 - 408.4]
      ├─ [408.4 - 412.4]
      ├─ [412.4 - 416.4]
      ├─ [416.4 - 420.4]
      ├─ [420.4 - 424.4]
      ├─ [424.4 - 428.4]
      ├─ [428.4 - 432.4]
      ├─ [432.4 - 436.4]
      ├─ [436.4 - 440.5]
      ├─ [440.5 - 444.5]
      ├─ [444.5 - 448.5]
      ├─ [448.5 - 452.5]
      ├─ [452.5 - 456.5]
      ├─ [456.5 - 460.5]
      ├─ [460.5 - 464.5]
      ├─ [464.5 - 468.5]
      ├─ [468.5 - 472.5]
      ├─ [472.5 - 476.5]
      ├─ [476.5 - 480.5]
      ├─ [480.5 - 484.5]
      ├─ [484.5 - 488.5]
      ├─ [488.5 - 492.5]
      ├─ [492.5 - 496.5]
      ├─ [496.5 - 500.5]
      ├─ [500.5 - 504.5]
      ├─ [504.5 - 508.5]
      ├─ [508.5 - 512.5]
      ├─ [512.5 - 516.5]
      ├─ [516.5 - 520.5]
      ├─ [520.5 - 524.5]
      ├─ [524.5 - 528.5]
      ├─ [528.5 - 532.5]
      ├─ [532.5 - 536.5]
      ├─ [536.5 - 540.5]
      ├─ [540.5 - 544.5]
      ├─ [544.5 - 548.5]
      ├─ [548.5 - 552.5]
      ├─ [552.5 - 556.5]
      ├─ [556.5 - 560.5]
      ├─ [560.5 - 564.5]
      ├─ [564.5 - 568.5]
      ├─ [568.5 - 572.5]
      ├─ [572.5 - 576.5]
      ├─ [576.5 - 580.5]
      ├─ [580.5 - 584.5]
      ├─ [584.5 - 588.5]
      ├─ [588.5 - 592.5]
      ├─ [592.5 - 596.5]
      ├─ [596.5 - 600.5]
      ├─ [600.5 - 604.5]
      ├─ [604.5 - 608.5]
      ├─ [608.5 - 612.5]
      ├─ [612.5 - 616.5]
      ├─ [616.5 - 620.5]
      ├─ [620.5 - 624.5]
      ├─ [624.5 - 628.5]
      ├─ [628.5 - 632.5]
      ├─ [632.5 - 636.5]
      ├─ [636.5 - 640.5]
      ├─ [640.5 - 644.5]
      ├─ [644.5 - 648.5]
      ├─ [648.5 - 652.5]
      ├─ [652.5 - 656.5]
      ├─ [656.5 - 660.6]
      ├─ [660.6 - 664.6]
      ├─ [664.6 - 668.6]
      ├─ [668.6 - 672.6]
      ├─ [672.6 - 676.6]
      ├─ [676.6 - 680.6]
      ├─ [680.6 - 684.6]
      ├─ [684.6 - 688.6]
      ├─ [688.6 - 692.6]
      ├─ [692.6 - 696.6]
      ├─ [696.6 - 700.6]
      ├─ [700.6 - 704.6]
      ├─ [704.6 - 708.6]
      ├─ [708.6 - 712.6]
      ├─ [712.6 - 716.6]
      ├─ [716.6 - 720.6]
      ├─ [720.6 - 724.6]
      ├─ [724.6 - 728.6]
      ├─ [728.6 - 732.6]
      ├─ [732.6 - 736.6]
      ├─ [736.6 - 740.6]
      ├─ [740.6 - 744.6]
      ├─ [744.6 - 748.6]
      ├─ [748.6 - 752.6]
      ├─ [752.6 - 756.6]
      ├─ [756.6 - 760.6]
      ├─ [760.6 - 764.6]
      ├─ [764.6 - 768.6]
      ├─ [768.6 - 772.6]
      ├─ [772.6 - 776.6]
      ├─ [776.6 - 780.6]
      ├─ [780.6 - 784.6]
      ├─ [784.6 - 788.6]
      ├─ [788.6 - 792.6]
      ├─ [792.6 - 796.6]
      ├─ [796.6 - 800.6]
      ├─ [800.6 - 804.6]
      ├─ [804.6 - 808.6]
      ├─ [808.6 - 812.6]
      ├─ [812.6 - 816.6]
      ├─ [816.6 - 820.6]
      ├─ [820.6 - 824.6]
      ├─ [824.6 - 828.6]
      ├─ [828.6 - 832.6]
      ├─ [832.6 - 836.6]
      ├─ [836.6 - 840.6]
      ├─ [840.6 - 844.6]
      ├─ [844.6 - 848.6]
      ├─ [848.6 - 852.6]
      ├─ [852.6 - 856.6]
      ├─ [856.6 - 860.6]
      ├─ [860.6 - 864.6]
      ├─ [864.6 - 868.6]
      ├─ [868.6 - 872.6]
      ├─ [872.6 - 876.6]
      ├─ [876.6 - 880.7]
      ├─ [880.7 - 884.7]
      ├─ [884.7 - 888.7]
      ├─ [888.7 - 892.7]
      ├─ [892.7 - 896.7]
      ├─ [896.7 - 900.7]
      ├─ [900.7 - 904.7]
      ├─ [904.7 - 908.7]
      ├─ [908.7 - 912.7]
      ├─ [912.7 - 916.7]
      ├─ [916.7 - 920.7]
      ├─ [920.7 - 924.7]
      ├─ [924.7 - 928.7]
      ├─ [928.7 - 932.7]
      ├─ [932.7 - 936.7]
      ├─ [936.7 - 940.7]
      ├─ [940.7 - 944.7]
      ├─ [944.7 - 948.7]
      ├─ [948.7 - 952.7]
      ├─ [952.7 - 956.7]
      ├─ [956.7 - 960.7]
      ├─ [960.7 - 964.7]
      ├─ [964.7 - 968.7]
      ├─ [968.7 - 972.7]
      ├─ [972.7 - 976.7]
      └─ [976.7 - 980.7]

Run: 20231207_AST5_Evo5_ML_SA_40SPD_DIA_SCP_EB_1Cellc_57.raw
   ├─ Vendor: Thermo
   ├─ File: 20231207_AST5_Evo5_ML_SA_40SPD_DIA_SCP_EB_1Cellc_57
   ├─ Path: "N:\SUN-CPR-msdata_jvo\MSDATA\2023\12\AST5\20231207_AST5_Evo5_ML_SA_40SPD_DIA_SCP_EB_1Cellc_57.raw"
   ├─ Condition: Not Defined
   ├─ Replicate: 40
   ├─ HTRMS Version: 18.5.231110.55695
   ├─ Protein Databases Used
   │  └─ UP000005640_9606_Olympia
   │     ├─ Protein Entries: 20,598
   │     ├─ Original File: UP000005640_9606.fasta
   │     ├─ Date Created: 30-March-2023 12:51:33 UTC+0
   │     ├─ Date Modified: 17-December-2023 01:33:00 UTC+0
   │     └─ Parsing Rule: UniProt FASTA
   └─ MS2 Method
      ├─ [380.4 - 384.4]
      ├─ [384.4 - 388.4]
      ├─ [388.4 - 392.4]
      ├─ [392.4 - 396.4]
      ├─ [396.4 - 400.4]
      ├─ [400.4 - 404.4]
      ├─ [404.4 - 408.4]
      ├─ [408.4 - 412.4]
      ├─ [412.4 - 416.4]
      ├─ [416.4 - 420.4]
      ├─ [420.4 - 424.4]
      ├─ [424.4 - 428.4]
      ├─ [428.4 - 432.4]
      ├─ [432.4 - 436.4]
      ├─ [436.4 - 440.5]
      ├─ [440.5 - 444.5]
      ├─ [444.5 - 448.5]
      ├─ [448.5 - 452.5]
      ├─ [452.5 - 456.5]
      ├─ [456.5 - 460.5]
      ├─ [460.5 - 464.5]
      ├─ [464.5 - 468.5]
      ├─ [468.5 - 472.5]
      ├─ [472.5 - 476.5]
      ├─ [476.5 - 480.5]
      ├─ [480.5 - 484.5]
      ├─ [484.5 - 488.5]
      ├─ [488.5 - 492.5]
      ├─ [492.5 - 496.5]
      ├─ [496.5 - 500.5]
      ├─ [500.5 - 504.5]
      ├─ [504.5 - 508.5]
      ├─ [508.5 - 512.5]
      ├─ [512.5 - 516.5]
      ├─ [516.5 - 520.5]
      ├─ [520.5 - 524.5]
      ├─ [524.5 - 528.5]
      ├─ [528.5 - 532.5]
      ├─ [532.5 - 536.5]
      ├─ [536.5 - 540.5]
      ├─ [540.5 - 544.5]
      ├─ [544.5 - 548.5]
      ├─ [548.5 - 552.5]
      ├─ [552.5 - 556.5]
      ├─ [556.5 - 560.5]
      ├─ [560.5 - 564.5]
      ├─ [564.5 - 568.5]
      ├─ [568.5 - 572.5]
      ├─ [572.5 - 576.5]
      ├─ [576.5 - 580.5]
      ├─ [580.5 - 584.5]
      ├─ [584.5 - 588.5]
      ├─ [588.5 - 592.5]
      ├─ [592.5 - 596.5]
      ├─ [596.5 - 600.5]
      ├─ [600.5 - 604.5]
      ├─ [604.5 - 608.5]
      ├─ [608.5 - 612.5]
      ├─ [612.5 - 616.5]
      ├─ [616.5 - 620.5]
      ├─ [620.5 - 624.5]
      ├─ [624.5 - 628.5]
      ├─ [628.5 - 632.5]
      ├─ [632.5 - 636.5]
      ├─ [636.5 - 640.5]
      ├─ [640.5 - 644.5]
      ├─ [644.5 - 648.5]
      ├─ [648.5 - 652.5]
      ├─ [652.5 - 656.5]
      ├─ [656.5 - 660.6]
      ├─ [660.6 - 664.6]
      ├─ [664.6 - 668.6]
      ├─ [668.6 - 672.6]
      ├─ [672.6 - 676.6]
      ├─ [676.6 - 680.6]
      ├─ [680.6 - 684.6]
      ├─ [684.6 - 688.6]
      ├─ [688.6 - 692.6]
      ├─ [692.6 - 696.6]
      ├─ [696.6 - 700.6]
      ├─ [700.6 - 704.6]
      ├─ [704.6 - 708.6]
      ├─ [708.6 - 712.6]
      ├─ [712.6 - 716.6]
      ├─ [716.6 - 720.6]
      ├─ [720.6 - 724.6]
      ├─ [724.6 - 728.6]
      ├─ [728.6 - 732.6]
      ├─ [732.6 - 736.6]
      ├─ [736.6 - 740.6]
      ├─ [740.6 - 744.6]
      ├─ [744.6 - 748.6]
      ├─ [748.6 - 752.6]
      ├─ [752.6 - 756.6]
      ├─ [756.6 - 760.6]
      ├─ [760.6 - 764.6]
      ├─ [764.6 - 768.6]
      ├─ [768.6 - 772.6]
      ├─ [772.6 - 776.6]
      ├─ [776.6 - 780.6]
      ├─ [780.6 - 784.6]
      ├─ [784.6 - 788.6]
      ├─ [788.6 - 792.6]
      ├─ [792.6 - 796.6]
      ├─ [796.6 - 800.6]
      ├─ [800.6 - 804.6]
      ├─ [804.6 - 808.6]
      ├─ [808.6 - 812.6]
      ├─ [812.6 - 816.6]
      ├─ [816.6 - 820.6]
      ├─ [820.6 - 824.6]
      ├─ [824.6 - 828.6]
      ├─ [828.6 - 832.6]
      ├─ [832.6 - 836.6]
      ├─ [836.6 - 840.6]
      ├─ [840.6 - 844.6]
      ├─ [844.6 - 848.6]
      ├─ [848.6 - 852.6]
      ├─ [852.6 - 856.6]
      ├─ [856.6 - 860.6]
      ├─ [860.6 - 864.6]
      ├─ [864.6 - 868.6]
      ├─ [868.6 - 872.6]
      ├─ [872.6 - 876.6]
      ├─ [876.6 - 880.7]
      ├─ [880.7 - 884.7]
      ├─ [884.7 - 888.7]
      ├─ [888.7 - 892.7]
      ├─ [892.7 - 896.7]
      ├─ [896.7 - 900.7]
      ├─ [900.7 - 904.7]
      ├─ [904.7 - 908.7]
      ├─ [908.7 - 912.7]
      ├─ [912.7 - 916.7]
      ├─ [916.7 - 920.7]
      ├─ [920.7 - 924.7]
      ├─ [924.7 - 928.7]
      ├─ [928.7 - 932.7]
      ├─ [932.7 - 936.7]
      ├─ [936.7 - 940.7]
      ├─ [940.7 - 944.7]
      ├─ [944.7 - 948.7]
      ├─ [948.7 - 952.7]
      ├─ [952.7 - 956.7]
      ├─ [956.7 - 960.7]
      ├─ [960.7 - 964.7]
      ├─ [964.7 - 968.7]
      ├─ [968.7 - 972.7]
      ├─ [972.7 - 976.7]
      └─ [976.7 - 980.7]

Run: 20231207_AST5_Evo5_ML_SA_40SPD_DIA_SCP_EB_1Cellc_56.raw
   ├─ Vendor: Thermo
   ├─ File: 20231207_AST5_Evo5_ML_SA_40SPD_DIA_SCP_EB_1Cellc_56
   ├─ Path: "N:\SUN-CPR-msdata_jvo\MSDATA\2023\12\AST5\20231207_AST5_Evo5_ML_SA_40SPD_DIA_SCP_EB_1Cellc_56.raw"
   ├─ Condition: Not Defined
   ├─ Replicate: 41
   ├─ HTRMS Version: 18.5.231110.55695
   ├─ Protein Databases Used
   │  └─ UP000005640_9606_Olympia
   │     ├─ Protein Entries: 20,598
   │     ├─ Original File: UP000005640_9606.fasta
   │     ├─ Date Created: 30-March-2023 12:51:33 UTC+0
   │     ├─ Date Modified: 17-December-2023 01:33:00 UTC+0
   │     └─ Parsing Rule: UniProt FASTA
   └─ MS2 Method
      ├─ [380.4 - 384.4]
      ├─ [384.4 - 388.4]
      ├─ [388.4 - 392.4]
      ├─ [392.4 - 396.4]
      ├─ [396.4 - 400.4]
      ├─ [400.4 - 404.4]
      ├─ [404.4 - 408.4]
      ├─ [408.4 - 412.4]
      ├─ [412.4 - 416.4]
      ├─ [416.4 - 420.4]
      ├─ [420.4 - 424.4]
      ├─ [424.4 - 428.4]
      ├─ [428.4 - 432.4]
      ├─ [432.4 - 436.4]
      ├─ [436.4 - 440.5]
      ├─ [440.5 - 444.5]
      ├─ [444.5 - 448.5]
      ├─ [448.5 - 452.5]
      ├─ [452.5 - 456.5]
      ├─ [456.5 - 460.5]
      ├─ [460.5 - 464.5]
      ├─ [464.5 - 468.5]
      ├─ [468.5 - 472.5]
      ├─ [472.5 - 476.5]
      ├─ [476.5 - 480.5]
      ├─ [480.5 - 484.5]
      ├─ [484.5 - 488.5]
      ├─ [488.5 - 492.5]
      ├─ [492.5 - 496.5]
      ├─ [496.5 - 500.5]
      ├─ [500.5 - 504.5]
      ├─ [504.5 - 508.5]
      ├─ [508.5 - 512.5]
      ├─ [512.5 - 516.5]
      ├─ [516.5 - 520.5]
      ├─ [520.5 - 524.5]
      ├─ [524.5 - 528.5]
      ├─ [528.5 - 532.5]
      ├─ [532.5 - 536.5]
      ├─ [536.5 - 540.5]
      ├─ [540.5 - 544.5]
      ├─ [544.5 - 548.5]
      ├─ [548.5 - 552.5]
      ├─ [552.5 - 556.5]
      ├─ [556.5 - 560.5]
      ├─ [560.5 - 564.5]
      ├─ [564.5 - 568.5]
      ├─ [568.5 - 572.5]
      ├─ [572.5 - 576.5]
      ├─ [576.5 - 580.5]
      ├─ [580.5 - 584.5]
      ├─ [584.5 - 588.5]
      ├─ [588.5 - 592.5]
      ├─ [592.5 - 596.5]
      ├─ [596.5 - 600.5]
      ├─ [600.5 - 604.5]
      ├─ [604.5 - 608.5]
      ├─ [608.5 - 612.5]
      ├─ [612.5 - 616.5]
      ├─ [616.5 - 620.5]
      ├─ [620.5 - 624.5]
      ├─ [624.5 - 628.5]
      ├─ [628.5 - 632.5]
      ├─ [632.5 - 636.5]
      ├─ [636.5 - 640.5]
      ├─ [640.5 - 644.5]
      ├─ [644.5 - 648.5]
      ├─ [648.5 - 652.5]
      ├─ [652.5 - 656.5]
      ├─ [656.5 - 660.6]
      ├─ [660.6 - 664.6]
      ├─ [664.6 - 668.6]
      ├─ [668.6 - 672.6]
      ├─ [672.6 - 676.6]
      ├─ [676.6 - 680.6]
      ├─ [680.6 - 684.6]
      ├─ [684.6 - 688.6]
      ├─ [688.6 - 692.6]
      ├─ [692.6 - 696.6]
      ├─ [696.6 - 700.6]
      ├─ [700.6 - 704.6]
      ├─ [704.6 - 708.6]
      ├─ [708.6 - 712.6]
      ├─ [712.6 - 716.6]
      ├─ [716.6 - 720.6]
      ├─ [720.6 - 724.6]
      ├─ [724.6 - 728.6]
      ├─ [728.6 - 732.6]
      ├─ [732.6 - 736.6]
      ├─ [736.6 - 740.6]
      ├─ [740.6 - 744.6]
      ├─ [744.6 - 748.6]
      ├─ [748.6 - 752.6]
      ├─ [752.6 - 756.6]
      ├─ [756.6 - 760.6]
      ├─ [760.6 - 764.6]
      ├─ [764.6 - 768.6]
      ├─ [768.6 - 772.6]
      ├─ [772.6 - 776.6]
      ├─ [776.6 - 780.6]
      ├─ [780.6 - 784.6]
      ├─ [784.6 - 788.6]
      ├─ [788.6 - 792.6]
      ├─ [792.6 - 796.6]
      ├─ [796.6 - 800.6]
      ├─ [800.6 - 804.6]
      ├─ [804.6 - 808.6]
      ├─ [808.6 - 812.6]
      ├─ [812.6 - 816.6]
      ├─ [816.6 - 820.6]
      ├─ [820.6 - 824.6]
      ├─ [824.6 - 828.6]
      ├─ [828.6 - 832.6]
      ├─ [832.6 - 836.6]
      ├─ [836.6 - 840.6]
      ├─ [840.6 - 844.6]
      ├─ [844.6 - 848.6]
      ├─ [848.6 - 852.6]
      ├─ [852.6 - 856.6]
      ├─ [856.6 - 860.6]
      ├─ [860.6 - 864.6]
      ├─ [864.6 - 868.6]
      ├─ [868.6 - 872.6]
      ├─ [872.6 - 876.6]
      ├─ [876.6 - 880.7]
      ├─ [880.7 - 884.7]
      ├─ [884.7 - 888.7]
      ├─ [888.7 - 892.7]
      ├─ [892.7 - 896.7]
      ├─ [896.7 - 900.7]
      ├─ [900.7 - 904.7]
      ├─ [904.7 - 908.7]
      ├─ [908.7 - 912.7]
      ├─ [912.7 - 916.7]
      ├─ [916.7 - 920.7]
      ├─ [920.7 - 924.7]
      ├─ [924.7 - 928.7]
      ├─ [928.7 - 932.7]
      ├─ [932.7 - 936.7]
      ├─ [936.7 - 940.7]
      ├─ [940.7 - 944.7]
      ├─ [944.7 - 948.7]
      ├─ [948.7 - 952.7]
      ├─ [952.7 - 956.7]
      ├─ [956.7 - 960.7]
      ├─ [960.7 - 964.7]
      ├─ [964.7 - 968.7]
      ├─ [968.7 - 972.7]
      ├─ [972.7 - 976.7]
      └─ [976.7 - 980.7]

Run: 20231207_AST5_Evo5_ML_SA_40SPD_DIA_SCP_EB_1Cellc_55.raw
   ├─ Vendor: Thermo
   ├─ File: 20231207_AST5_Evo5_ML_SA_40SPD_DIA_SCP_EB_1Cellc_55
   ├─ Path: "N:\SUN-CPR-msdata_jvo\MSDATA\2023\12\AST5\20231207_AST5_Evo5_ML_SA_40SPD_DIA_SCP_EB_1Cellc_55.raw"
   ├─ Condition: Not Defined
   ├─ Replicate: 42
   ├─ HTRMS Version: 18.5.231110.55695
   ├─ Protein Databases Used
   │  └─ UP000005640_9606_Olympia
   │     ├─ Protein Entries: 20,598
   │     ├─ Original File: UP000005640_9606.fasta
   │     ├─ Date Created: 30-March-2023 12:51:33 UTC+0
   │     ├─ Date Modified: 17-December-2023 01:33:00 UTC+0
   │     └─ Parsing Rule: UniProt FASTA
   └─ MS2 Method
      ├─ [380.4 - 384.4]
      ├─ [384.4 - 388.4]
      ├─ [388.4 - 392.4]
      ├─ [392.4 - 396.4]
      ├─ [396.4 - 400.4]
      ├─ [400.4 - 404.4]
      ├─ [404.4 - 408.4]
      ├─ [408.4 - 412.4]
      ├─ [412.4 - 416.4]
      ├─ [416.4 - 420.4]
      ├─ [420.4 - 424.4]
      ├─ [424.4 - 428.4]
      ├─ [428.4 - 432.4]
      ├─ [432.4 - 436.4]
      ├─ [436.4 - 440.5]
      ├─ [440.5 - 444.5]
      ├─ [444.5 - 448.5]
      ├─ [448.5 - 452.5]
      ├─ [452.5 - 456.5]
      ├─ [456.5 - 460.5]
      ├─ [460.5 - 464.5]
      ├─ [464.5 - 468.5]
      ├─ [468.5 - 472.5]
      ├─ [472.5 - 476.5]
      ├─ [476.5 - 480.5]
      ├─ [480.5 - 484.5]
      ├─ [484.5 - 488.5]
      ├─ [488.5 - 492.5]
      ├─ [492.5 - 496.5]
      ├─ [496.5 - 500.5]
      ├─ [500.5 - 504.5]
      ├─ [504.5 - 508.5]
      ├─ [508.5 - 512.5]
      ├─ [512.5 - 516.5]
      ├─ [516.5 - 520.5]
      ├─ [520.5 - 524.5]
      ├─ [524.5 - 528.5]
      ├─ [528.5 - 532.5]
      ├─ [532.5 - 536.5]
      ├─ [536.5 - 540.5]
      ├─ [540.5 - 544.5]
      ├─ [544.5 - 548.5]
      ├─ [548.5 - 552.5]
      ├─ [552.5 - 556.5]
      ├─ [556.5 - 560.5]
      ├─ [560.5 - 564.5]
      ├─ [564.5 - 568.5]
      ├─ [568.5 - 572.5]
      ├─ [572.5 - 576.5]
      ├─ [576.5 - 580.5]
      ├─ [580.5 - 584.5]
      ├─ [584.5 - 588.5]
      ├─ [588.5 - 592.5]
      ├─ [592.5 - 596.5]
      ├─ [596.5 - 600.5]
      ├─ [600.5 - 604.5]
      ├─ [604.5 - 608.5]
      ├─ [608.5 - 612.5]
      ├─ [612.5 - 616.5]
      ├─ [616.5 - 620.5]
      ├─ [620.5 - 624.5]
      ├─ [624.5 - 628.5]
      ├─ [628.5 - 632.5]
      ├─ [632.5 - 636.5]
      ├─ [636.5 - 640.5]
      ├─ [640.5 - 644.5]
      ├─ [644.5 - 648.5]
      ├─ [648.5 - 652.5]
      ├─ [652.5 - 656.5]
      ├─ [656.5 - 660.6]
      ├─ [660.6 - 664.6]
      ├─ [664.6 - 668.6]
      ├─ [668.6 - 672.6]
      ├─ [672.6 - 676.6]
      ├─ [676.6 - 680.6]
      ├─ [680.6 - 684.6]
      ├─ [684.6 - 688.6]
      ├─ [688.6 - 692.6]
      ├─ [692.6 - 696.6]
      ├─ [696.6 - 700.6]
      ├─ [700.6 - 704.6]
      ├─ [704.6 - 708.6]
      ├─ [708.6 - 712.6]
      ├─ [712.6 - 716.6]
      ├─ [716.6 - 720.6]
      ├─ [720.6 - 724.6]
      ├─ [724.6 - 728.6]
      ├─ [728.6 - 732.6]
      ├─ [732.6 - 736.6]
      ├─ [736.6 - 740.6]
      ├─ [740.6 - 744.6]
      ├─ [744.6 - 748.6]
      ├─ [748.6 - 752.6]
      ├─ [752.6 - 756.6]
      ├─ [756.6 - 760.6]
      ├─ [760.6 - 764.6]
      ├─ [764.6 - 768.6]
      ├─ [768.6 - 772.6]
      ├─ [772.6 - 776.6]
      ├─ [776.6 - 780.6]
      ├─ [780.6 - 784.6]
      ├─ [784.6 - 788.6]
      ├─ [788.6 - 792.6]
      ├─ [792.6 - 796.6]
      ├─ [796.6 - 800.6]
      ├─ [800.6 - 804.6]
      ├─ [804.6 - 808.6]
      ├─ [808.6 - 812.6]
      ├─ [812.6 - 816.6]
      ├─ [816.6 - 820.6]
      ├─ [820.6 - 824.6]
      ├─ [824.6 - 828.6]
      ├─ [828.6 - 832.6]
      ├─ [832.6 - 836.6]
      ├─ [836.6 - 840.6]
      ├─ [840.6 - 844.6]
      ├─ [844.6 - 848.6]
      ├─ [848.6 - 852.6]
      ├─ [852.6 - 856.6]
      ├─ [856.6 - 860.6]
      ├─ [860.6 - 864.6]
      ├─ [864.6 - 868.6]
      ├─ [868.6 - 872.6]
      ├─ [872.6 - 876.6]
      ├─ [876.6 - 880.7]
      ├─ [880.7 - 884.7]
      ├─ [884.7 - 888.7]
      ├─ [888.7 - 892.7]
      ├─ [892.7 - 896.7]
      ├─ [896.7 - 900.7]
      ├─ [900.7 - 904.7]
      ├─ [904.7 - 908.7]
      ├─ [908.7 - 912.7]
      ├─ [912.7 - 916.7]
      ├─ [916.7 - 920.7]
      ├─ [920.7 - 924.7]
      ├─ [924.7 - 928.7]
      ├─ [928.7 - 932.7]
      ├─ [932.7 - 936.7]
      ├─ [936.7 - 940.7]
      ├─ [940.7 - 944.7]
      ├─ [944.7 - 948.7]
      ├─ [948.7 - 952.7]
      ├─ [952.7 - 956.7]
      ├─ [956.7 - 960.7]
      ├─ [960.7 - 964.7]
      ├─ [964.7 - 968.7]
      ├─ [968.7 - 972.7]
      ├─ [972.7 - 976.7]
      └─ [976.7 - 980.7]

Run: 20231207_AST5_Evo5_ML_SA_40SPD_DIA_SCP_EB_1Cellc_54.raw
   ├─ Vendor: Thermo
   ├─ File: 20231207_AST5_Evo5_ML_SA_40SPD_DIA_SCP_EB_1Cellc_54
   ├─ Path: "N:\SUN-CPR-msdata_jvo\MSDATA\2023\12\AST5\20231207_AST5_Evo5_ML_SA_40SPD_DIA_SCP_EB_1Cellc_54.raw"
   ├─ Condition: Not Defined
   ├─ Replicate: 43
   ├─ HTRMS Version: 18.5.231110.55695
   ├─ Protein Databases Used
   │  └─ UP000005640_9606_Olympia
   │     ├─ Protein Entries: 20,598
   │     ├─ Original File: UP000005640_9606.fasta
   │     ├─ Date Created: 30-March-2023 12:51:33 UTC+0
   │     ├─ Date Modified: 17-December-2023 01:33:00 UTC+0
   │     └─ Parsing Rule: UniProt FASTA
   └─ MS2 Method
      ├─ [380.4 - 384.4]
      ├─ [384.4 - 388.4]
      ├─ [388.4 - 392.4]
      ├─ [392.4 - 396.4]
      ├─ [396.4 - 400.4]
      ├─ [400.4 - 404.4]
      ├─ [404.4 - 408.4]
      ├─ [408.4 - 412.4]
      ├─ [412.4 - 416.4]
      ├─ [416.4 - 420.4]
      ├─ [420.4 - 424.4]
      ├─ [424.4 - 428.4]
      ├─ [428.4 - 432.4]
      ├─ [432.4 - 436.4]
      ├─ [436.4 - 440.5]
      ├─ [440.5 - 444.5]
      ├─ [444.5 - 448.5]
      ├─ [448.5 - 452.5]
      ├─ [452.5 - 456.5]
      ├─ [456.5 - 460.5]
      ├─ [460.5 - 464.5]
      ├─ [464.5 - 468.5]
      ├─ [468.5 - 472.5]
      ├─ [472.5 - 476.5]
      ├─ [476.5 - 480.5]
      ├─ [480.5 - 484.5]
      ├─ [484.5 - 488.5]
      ├─ [488.5 - 492.5]
      ├─ [492.5 - 496.5]
      ├─ [496.5 - 500.5]
      ├─ [500.5 - 504.5]
      ├─ [504.5 - 508.5]
      ├─ [508.5 - 512.5]
      ├─ [512.5 - 516.5]
      ├─ [516.5 - 520.5]
      ├─ [520.5 - 524.5]
      ├─ [524.5 - 528.5]
      ├─ [528.5 - 532.5]
      ├─ [532.5 - 536.5]
      ├─ [536.5 - 540.5]
      ├─ [540.5 - 544.5]
      ├─ [544.5 - 548.5]
      ├─ [548.5 - 552.5]
      ├─ [552.5 - 556.5]
      ├─ [556.5 - 560.5]
      ├─ [560.5 - 564.5]
      ├─ [564.5 - 568.5]
      ├─ [568.5 - 572.5]
      ├─ [572.5 - 576.5]
      ├─ [576.5 - 580.5]
      ├─ [580.5 - 584.5]
      ├─ [584.5 - 588.5]
      ├─ [588.5 - 592.5]
      ├─ [592.5 - 596.5]
      ├─ [596.5 - 600.5]
      ├─ [600.5 - 604.5]
      ├─ [604.5 - 608.5]
      ├─ [608.5 - 612.5]
      ├─ [612.5 - 616.5]
      ├─ [616.5 - 620.5]
      ├─ [620.5 - 624.5]
      ├─ [624.5 - 628.5]
      ├─ [628.5 - 632.5]
      ├─ [632.5 - 636.5]
      ├─ [636.5 - 640.5]
      ├─ [640.5 - 644.5]
      ├─ [644.5 - 648.5]
      ├─ [648.5 - 652.5]
      ├─ [652.5 - 656.5]
      ├─ [656.5 - 660.6]
      ├─ [660.6 - 664.6]
      ├─ [664.6 - 668.6]
      ├─ [668.6 - 672.6]
      ├─ [672.6 - 676.6]
      ├─ [676.6 - 680.6]
      ├─ [680.6 - 684.6]
      ├─ [684.6 - 688.6]
      ├─ [688.6 - 692.6]
      ├─ [692.6 - 696.6]
      ├─ [696.6 - 700.6]
      ├─ [700.6 - 704.6]
      ├─ [704.6 - 708.6]
      ├─ [708.6 - 712.6]
      ├─ [712.6 - 716.6]
      ├─ [716.6 - 720.6]
      ├─ [720.6 - 724.6]
      ├─ [724.6 - 728.6]
      ├─ [728.6 - 732.6]
      ├─ [732.6 - 736.6]
      ├─ [736.6 - 740.6]
      ├─ [740.6 - 744.6]
      ├─ [744.6 - 748.6]
      ├─ [748.6 - 752.6]
      ├─ [752.6 - 756.6]
      ├─ [756.6 - 760.6]
      ├─ [760.6 - 764.6]
      ├─ [764.6 - 768.6]
      ├─ [768.6 - 772.6]
      ├─ [772.6 - 776.6]
      ├─ [776.6 - 780.6]
      ├─ [780.6 - 784.6]
      ├─ [784.6 - 788.6]
      ├─ [788.6 - 792.6]
      ├─ [792.6 - 796.6]
      ├─ [796.6 - 800.6]
      ├─ [800.6 - 804.6]
      ├─ [804.6 - 808.6]
      ├─ [808.6 - 812.6]
      ├─ [812.6 - 816.6]
      ├─ [816.6 - 820.6]
      ├─ [820.6 - 824.6]
      ├─ [824.6 - 828.6]
      ├─ [828.6 - 832.6]
      ├─ [832.6 - 836.6]
      ├─ [836.6 - 840.6]
      ├─ [840.6 - 844.6]
      ├─ [844.6 - 848.6]
      ├─ [848.6 - 852.6]
      ├─ [852.6 - 856.6]
      ├─ [856.6 - 860.6]
      ├─ [860.6 - 864.6]
      ├─ [864.6 - 868.6]
      ├─ [868.6 - 872.6]
      ├─ [872.6 - 876.6]
      ├─ [876.6 - 880.7]
      ├─ [880.7 - 884.7]
      ├─ [884.7 - 888.7]
      ├─ [888.7 - 892.7]
      ├─ [892.7 - 896.7]
      ├─ [896.7 - 900.7]
      ├─ [900.7 - 904.7]
      ├─ [904.7 - 908.7]
      ├─ [908.7 - 912.7]
      ├─ [912.7 - 916.7]
      ├─ [916.7 - 920.7]
      ├─ [920.7 - 924.7]
      ├─ [924.7 - 928.7]
      ├─ [928.7 - 932.7]
      ├─ [932.7 - 936.7]
      ├─ [936.7 - 940.7]
      ├─ [940.7 - 944.7]
      ├─ [944.7 - 948.7]
      ├─ [948.7 - 952.7]
      ├─ [952.7 - 956.7]
      ├─ [956.7 - 960.7]
      ├─ [960.7 - 964.7]
      ├─ [964.7 - 968.7]
      ├─ [968.7 - 972.7]
      ├─ [972.7 - 976.7]
      └─ [976.7 - 980.7]

Run: 20231207_AST5_Evo5_ML_SA_40SPD_DIA_SCP_EB_1Cellc_53.raw
   ├─ Vendor: Thermo
   ├─ File: 20231207_AST5_Evo5_ML_SA_40SPD_DIA_SCP_EB_1Cellc_53
   ├─ Path: "N:\SUN-CPR-msdata_jvo\MSDATA\2023\12\AST5\20231207_AST5_Evo5_ML_SA_40SPD_DIA_SCP_EB_1Cellc_53.raw"
   ├─ Condition: Not Defined
   ├─ Replicate: 44
   ├─ HTRMS Version: 18.5.231110.55695
   ├─ Protein Databases Used
   │  └─ UP000005640_9606_Olympia
   │     ├─ Protein Entries: 20,598
   │     ├─ Original File: UP000005640_9606.fasta
   │     ├─ Date Created: 30-March-2023 12:51:33 UTC+0
   │     ├─ Date Modified: 17-December-2023 01:33:00 UTC+0
   │     └─ Parsing Rule: UniProt FASTA
   └─ MS2 Method
      ├─ [380.4 - 384.4]
      ├─ [384.4 - 388.4]
      ├─ [388.4 - 392.4]
      ├─ [392.4 - 396.4]
      ├─ [396.4 - 400.4]
      ├─ [400.4 - 404.4]
      ├─ [404.4 - 408.4]
      ├─ [408.4 - 412.4]
      ├─ [412.4 - 416.4]
      ├─ [416.4 - 420.4]
      ├─ [420.4 - 424.4]
      ├─ [424.4 - 428.4]
      ├─ [428.4 - 432.4]
      ├─ [432.4 - 436.4]
      ├─ [436.4 - 440.5]
      ├─ [440.5 - 444.5]
      ├─ [444.5 - 448.5]
      ├─ [448.5 - 452.5]
      ├─ [452.5 - 456.5]
      ├─ [456.5 - 460.5]
      ├─ [460.5 - 464.5]
      ├─ [464.5 - 468.5]
      ├─ [468.5 - 472.5]
      ├─ [472.5 - 476.5]
      ├─ [476.5 - 480.5]
      ├─ [480.5 - 484.5]
      ├─ [484.5 - 488.5]
      ├─ [488.5 - 492.5]
      ├─ [492.5 - 496.5]
      ├─ [496.5 - 500.5]
      ├─ [500.5 - 504.5]
      ├─ [504.5 - 508.5]
      ├─ [508.5 - 512.5]
      ├─ [512.5 - 516.5]
      ├─ [516.5 - 520.5]
      ├─ [520.5 - 524.5]
      ├─ [524.5 - 528.5]
      ├─ [528.5 - 532.5]
      ├─ [532.5 - 536.5]
      ├─ [536.5 - 540.5]
      ├─ [540.5 - 544.5]
      ├─ [544.5 - 548.5]
      ├─ [548.5 - 552.5]
      ├─ [552.5 - 556.5]
      ├─ [556.5 - 560.5]
      ├─ [560.5 - 564.5]
      ├─ [564.5 - 568.5]
      ├─ [568.5 - 572.5]
      ├─ [572.5 - 576.5]
      ├─ [576.5 - 580.5]
      ├─ [580.5 - 584.5]
      ├─ [584.5 - 588.5]
      ├─ [588.5 - 592.5]
      ├─ [592.5 - 596.5]
      ├─ [596.5 - 600.5]
      ├─ [600.5 - 604.5]
      ├─ [604.5 - 608.5]
      ├─ [608.5 - 612.5]
      ├─ [612.5 - 616.5]
      ├─ [616.5 - 620.5]
      ├─ [620.5 - 624.5]
      ├─ [624.5 - 628.5]
      ├─ [628.5 - 632.5]
      ├─ [632.5 - 636.5]
      ├─ [636.5 - 640.5]
      ├─ [640.5 - 644.5]
      ├─ [644.5 - 648.5]
      ├─ [648.5 - 652.5]
      ├─ [652.5 - 656.5]
      ├─ [656.5 - 660.6]
      ├─ [660.6 - 664.6]
      ├─ [664.6 - 668.6]
      ├─ [668.6 - 672.6]
      ├─ [672.6 - 676.6]
      ├─ [676.6 - 680.6]
      ├─ [680.6 - 684.6]
      ├─ [684.6 - 688.6]
      ├─ [688.6 - 692.6]
      ├─ [692.6 - 696.6]
      ├─ [696.6 - 700.6]
      ├─ [700.6 - 704.6]
      ├─ [704.6 - 708.6]
      ├─ [708.6 - 712.6]
      ├─ [712.6 - 716.6]
      ├─ [716.6 - 720.6]
      ├─ [720.6 - 724.6]
      ├─ [724.6 - 728.6]
      ├─ [728.6 - 732.6]
      ├─ [732.6 - 736.6]
      ├─ [736.6 - 740.6]
      ├─ [740.6 - 744.6]
      ├─ [744.6 - 748.6]
      ├─ [748.6 - 752.6]
      ├─ [752.6 - 756.6]
      ├─ [756.6 - 760.6]
      ├─ [760.6 - 764.6]
      ├─ [764.6 - 768.6]
      ├─ [768.6 - 772.6]
      ├─ [772.6 - 776.6]
      ├─ [776.6 - 780.6]
      ├─ [780.6 - 784.6]
      ├─ [784.6 - 788.6]
      ├─ [788.6 - 792.6]
      ├─ [792.6 - 796.6]
      ├─ [796.6 - 800.6]
      ├─ [800.6 - 804.6]
      ├─ [804.6 - 808.6]
      ├─ [808.6 - 812.6]
      ├─ [812.6 - 816.6]
      ├─ [816.6 - 820.6]
      ├─ [820.6 - 824.6]
      ├─ [824.6 - 828.6]
      ├─ [828.6 - 832.6]
      ├─ [832.6 - 836.6]
      ├─ [836.6 - 840.6]
      ├─ [840.6 - 844.6]
      ├─ [844.6 - 848.6]
      ├─ [848.6 - 852.6]
      ├─ [852.6 - 856.6]
      ├─ [856.6 - 860.6]
      ├─ [860.6 - 864.6]
      ├─ [864.6 - 868.6]
      ├─ [868.6 - 872.6]
      ├─ [872.6 - 876.6]
      ├─ [876.6 - 880.7]
      ├─ [880.7 - 884.7]
      ├─ [884.7 - 888.7]
      ├─ [888.7 - 892.7]
      ├─ [892.7 - 896.7]
      ├─ [896.7 - 900.7]
      ├─ [900.7 - 904.7]
      ├─ [904.7 - 908.7]
      ├─ [908.7 - 912.7]
      ├─ [912.7 - 916.7]
      ├─ [916.7 - 920.7]
      ├─ [920.7 - 924.7]
      ├─ [924.7 - 928.7]
      ├─ [928.7 - 932.7]
      ├─ [932.7 - 936.7]
      ├─ [936.7 - 940.7]
      ├─ [940.7 - 944.7]
      ├─ [944.7 - 948.7]
      ├─ [948.7 - 952.7]
      ├─ [952.7 - 956.7]
      ├─ [956.7 - 960.7]
      ├─ [960.7 - 964.7]
      ├─ [964.7 - 968.7]
      ├─ [968.7 - 972.7]
      ├─ [972.7 - 976.7]
      └─ [976.7 - 980.7]

Run: 20231207_AST5_Evo5_ML_SA_40SPD_DIA_SCP_EB_1Cellc_52.raw
   ├─ Vendor: Thermo
   ├─ File: 20231207_AST5_Evo5_ML_SA_40SPD_DIA_SCP_EB_1Cellc_52
   ├─ Path: "N:\SUN-CPR-msdata_jvo\MSDATA\2023\12\AST5\20231207_AST5_Evo5_ML_SA_40SPD_DIA_SCP_EB_1Cellc_52.raw"
   ├─ Condition: Not Defined
   ├─ Replicate: 45
   ├─ HTRMS Version: 18.5.231110.55695
   ├─ Protein Databases Used
   │  └─ UP000005640_9606_Olympia
   │     ├─ Protein Entries: 20,598
   │     ├─ Original File: UP000005640_9606.fasta
   │     ├─ Date Created: 30-March-2023 12:51:33 UTC+0
   │     ├─ Date Modified: 17-December-2023 01:33:00 UTC+0
   │     └─ Parsing Rule: UniProt FASTA
   └─ MS2 Method
      ├─ [380.4 - 384.4]
      ├─ [384.4 - 388.4]
      ├─ [388.4 - 392.4]
      ├─ [392.4 - 396.4]
      ├─ [396.4 - 400.4]
      ├─ [400.4 - 404.4]
      ├─ [404.4 - 408.4]
      ├─ [408.4 - 412.4]
      ├─ [412.4 - 416.4]
      ├─ [416.4 - 420.4]
      ├─ [420.4 - 424.4]
      ├─ [424.4 - 428.4]
      ├─ [428.4 - 432.4]
      ├─ [432.4 - 436.4]
      ├─ [436.4 - 440.5]
      ├─ [440.5 - 444.5]
      ├─ [444.5 - 448.5]
      ├─ [448.5 - 452.5]
      ├─ [452.5 - 456.5]
      ├─ [456.5 - 460.5]
      ├─ [460.5 - 464.5]
      ├─ [464.5 - 468.5]
      ├─ [468.5 - 472.5]
      ├─ [472.5 - 476.5]
      ├─ [476.5 - 480.5]
      ├─ [480.5 - 484.5]
      ├─ [484.5 - 488.5]
      ├─ [488.5 - 492.5]
      ├─ [492.5 - 496.5]
      ├─ [496.5 - 500.5]
      ├─ [500.5 - 504.5]
      ├─ [504.5 - 508.5]
      ├─ [508.5 - 512.5]
      ├─ [512.5 - 516.5]
      ├─ [516.5 - 520.5]
      ├─ [520.5 - 524.5]
      ├─ [524.5 - 528.5]
      ├─ [528.5 - 532.5]
      ├─ [532.5 - 536.5]
      ├─ [536.5 - 540.5]
      ├─ [540.5 - 544.5]
      ├─ [544.5 - 548.5]
      ├─ [548.5 - 552.5]
      ├─ [552.5 - 556.5]
      ├─ [556.5 - 560.5]
      ├─ [560.5 - 564.5]
      ├─ [564.5 - 568.5]
      ├─ [568.5 - 572.5]
      ├─ [572.5 - 576.5]
      ├─ [576.5 - 580.5]
      ├─ [580.5 - 584.5]
      ├─ [584.5 - 588.5]
      ├─ [588.5 - 592.5]
      ├─ [592.5 - 596.5]
      ├─ [596.5 - 600.5]
      ├─ [600.5 - 604.5]
      ├─ [604.5 - 608.5]
      ├─ [608.5 - 612.5]
      ├─ [612.5 - 616.5]
      ├─ [616.5 - 620.5]
      ├─ [620.5 - 624.5]
      ├─ [624.5 - 628.5]
      ├─ [628.5 - 632.5]
      ├─ [632.5 - 636.5]
      ├─ [636.5 - 640.5]
      ├─ [640.5 - 644.5]
      ├─ [644.5 - 648.5]
      ├─ [648.5 - 652.5]
      ├─ [652.5 - 656.5]
      ├─ [656.5 - 660.6]
      ├─ [660.6 - 664.6]
      ├─ [664.6 - 668.6]
      ├─ [668.6 - 672.6]
      ├─ [672.6 - 676.6]
      ├─ [676.6 - 680.6]
      ├─ [680.6 - 684.6]
      ├─ [684.6 - 688.6]
      ├─ [688.6 - 692.6]
      ├─ [692.6 - 696.6]
      ├─ [696.6 - 700.6]
      ├─ [700.6 - 704.6]
      ├─ [704.6 - 708.6]
      ├─ [708.6 - 712.6]
      ├─ [712.6 - 716.6]
      ├─ [716.6 - 720.6]
      ├─ [720.6 - 724.6]
      ├─ [724.6 - 728.6]
      ├─ [728.6 - 732.6]
      ├─ [732.6 - 736.6]
      ├─ [736.6 - 740.6]
      ├─ [740.6 - 744.6]
      ├─ [744.6 - 748.6]
      ├─ [748.6 - 752.6]
      ├─ [752.6 - 756.6]
      ├─ [756.6 - 760.6]
      ├─ [760.6 - 764.6]
      ├─ [764.6 - 768.6]
      ├─ [768.6 - 772.6]
      ├─ [772.6 - 776.6]
      ├─ [776.6 - 780.6]
      ├─ [780.6 - 784.6]
      ├─ [784.6 - 788.6]
      ├─ [788.6 - 792.6]
      ├─ [792.6 - 796.6]
      ├─ [796.6 - 800.6]
      ├─ [800.6 - 804.6]
      ├─ [804.6 - 808.6]
      ├─ [808.6 - 812.6]
      ├─ [812.6 - 816.6]
      ├─ [816.6 - 820.6]
      ├─ [820.6 - 824.6]
      ├─ [824.6 - 828.6]
      ├─ [828.6 - 832.6]
      ├─ [832.6 - 836.6]
      ├─ [836.6 - 840.6]
      ├─ [840.6 - 844.6]
      ├─ [844.6 - 848.6]
      ├─ [848.6 - 852.6]
      ├─ [852.6 - 856.6]
      ├─ [856.6 - 860.6]
      ├─ [860.6 - 864.6]
      ├─ [864.6 - 868.6]
      ├─ [868.6 - 872.6]
      ├─ [872.6 - 876.6]
      ├─ [876.6 - 880.7]
      ├─ [880.7 - 884.7]
      ├─ [884.7 - 888.7]
      ├─ [888.7 - 892.7]
      ├─ [892.7 - 896.7]
      ├─ [896.7 - 900.7]
      ├─ [900.7 - 904.7]
      ├─ [904.7 - 908.7]
      ├─ [908.7 - 912.7]
      ├─ [912.7 - 916.7]
      ├─ [916.7 - 920.7]
      ├─ [920.7 - 924.7]
      ├─ [924.7 - 928.7]
      ├─ [928.7 - 932.7]
      ├─ [932.7 - 936.7]
      ├─ [936.7 - 940.7]
      ├─ [940.7 - 944.7]
      ├─ [944.7 - 948.7]
      ├─ [948.7 - 952.7]
      ├─ [952.7 - 956.7]
      ├─ [956.7 - 960.7]
      ├─ [960.7 - 964.7]
      ├─ [964.7 - 968.7]
      ├─ [968.7 - 972.7]
      ├─ [972.7 - 976.7]
      └─ [976.7 - 980.7]

Run: 20231207_AST5_Evo5_ML_SA_40SPD_DIA_SCP_EB_1Cellc_51.raw
   ├─ Vendor: Thermo
   ├─ File: 20231207_AST5_Evo5_ML_SA_40SPD_DIA_SCP_EB_1Cellc_51
   ├─ Path: "N:\SUN-CPR-msdata_jvo\MSDATA\2023\12\AST5\20231207_AST5_Evo5_ML_SA_40SPD_DIA_SCP_EB_1Cellc_51.raw"
   ├─ Condition: Not Defined
   ├─ Replicate: 46
   ├─ HTRMS Version: 18.5.231110.55695
   ├─ Protein Databases Used
   │  └─ UP000005640_9606_Olympia
   │     ├─ Protein Entries: 20,598
   │     ├─ Original File: UP000005640_9606.fasta
   │     ├─ Date Created: 30-March-2023 12:51:33 UTC+0
   │     ├─ Date Modified: 17-December-2023 01:33:00 UTC+0
   │     └─ Parsing Rule: UniProt FASTA
   └─ MS2 Method
      ├─ [380.4 - 384.4]
      ├─ [384.4 - 388.4]
      ├─ [388.4 - 392.4]
      ├─ [392.4 - 396.4]
      ├─ [396.4 - 400.4]
      ├─ [400.4 - 404.4]
      ├─ [404.4 - 408.4]
      ├─ [408.4 - 412.4]
      ├─ [412.4 - 416.4]
      ├─ [416.4 - 420.4]
      ├─ [420.4 - 424.4]
      ├─ [424.4 - 428.4]
      ├─ [428.4 - 432.4]
      ├─ [432.4 - 436.4]
      ├─ [436.4 - 440.5]
      ├─ [440.5 - 444.5]
      ├─ [444.5 - 448.5]
      ├─ [448.5 - 452.5]
      ├─ [452.5 - 456.5]
      ├─ [456.5 - 460.5]
      ├─ [460.5 - 464.5]
      ├─ [464.5 - 468.5]
      ├─ [468.5 - 472.5]
      ├─ [472.5 - 476.5]
      ├─ [476.5 - 480.5]
      ├─ [480.5 - 484.5]
      ├─ [484.5 - 488.5]
      ├─ [488.5 - 492.5]
      ├─ [492.5 - 496.5]
      ├─ [496.5 - 500.5]
      ├─ [500.5 - 504.5]
      ├─ [504.5 - 508.5]
      ├─ [508.5 - 512.5]
      ├─ [512.5 - 516.5]
      ├─ [516.5 - 520.5]
      ├─ [520.5 - 524.5]
      ├─ [524.5 - 528.5]
      ├─ [528.5 - 532.5]
      ├─ [532.5 - 536.5]
      ├─ [536.5 - 540.5]
      ├─ [540.5 - 544.5]
      ├─ [544.5 - 548.5]
      ├─ [548.5 - 552.5]
      ├─ [552.5 - 556.5]
      ├─ [556.5 - 560.5]
      ├─ [560.5 - 564.5]
      ├─ [564.5 - 568.5]
      ├─ [568.5 - 572.5]
      ├─ [572.5 - 576.5]
      ├─ [576.5 - 580.5]
      ├─ [580.5 - 584.5]
      ├─ [584.5 - 588.5]
      ├─ [588.5 - 592.5]
      ├─ [592.5 - 596.5]
      ├─ [596.5 - 600.5]
      ├─ [600.5 - 604.5]
      ├─ [604.5 - 608.5]
      ├─ [608.5 - 612.5]
      ├─ [612.5 - 616.5]
      ├─ [616.5 - 620.5]
      ├─ [620.5 - 624.5]
      ├─ [624.5 - 628.5]
      ├─ [628.5 - 632.5]
      ├─ [632.5 - 636.5]
      ├─ [636.5 - 640.5]
      ├─ [640.5 - 644.5]
      ├─ [644.5 - 648.5]
      ├─ [648.5 - 652.5]
      ├─ [652.5 - 656.5]
      ├─ [656.5 - 660.6]
      ├─ [660.6 - 664.6]
      ├─ [664.6 - 668.6]
      ├─ [668.6 - 672.6]
      ├─ [672.6 - 676.6]
      ├─ [676.6 - 680.6]
      ├─ [680.6 - 684.6]
      ├─ [684.6 - 688.6]
      ├─ [688.6 - 692.6]
      ├─ [692.6 - 696.6]
      ├─ [696.6 - 700.6]
      ├─ [700.6 - 704.6]
      ├─ [704.6 - 708.6]
      ├─ [708.6 - 712.6]
      ├─ [712.6 - 716.6]
      ├─ [716.6 - 720.6]
      ├─ [720.6 - 724.6]
      ├─ [724.6 - 728.6]
      ├─ [728.6 - 732.6]
      ├─ [732.6 - 736.6]
      ├─ [736.6 - 740.6]
      ├─ [740.6 - 744.6]
      ├─ [744.6 - 748.6]
      ├─ [748.6 - 752.6]
      ├─ [752.6 - 756.6]
      ├─ [756.6 - 760.6]
      ├─ [760.6 - 764.6]
      ├─ [764.6 - 768.6]
      ├─ [768.6 - 772.6]
      ├─ [772.6 - 776.6]
      ├─ [776.6 - 780.6]
      ├─ [780.6 - 784.6]
      ├─ [784.6 - 788.6]
      ├─ [788.6 - 792.6]
      ├─ [792.6 - 796.6]
      ├─ [796.6 - 800.6]
      ├─ [800.6 - 804.6]
      ├─ [804.6 - 808.6]
      ├─ [808.6 - 812.6]
      ├─ [812.6 - 816.6]
      ├─ [816.6 - 820.6]
      ├─ [820.6 - 824.6]
      ├─ [824.6 - 828.6]
      ├─ [828.6 - 832.6]
      ├─ [832.6 - 836.6]
      ├─ [836.6 - 840.6]
      ├─ [840.6 - 844.6]
      ├─ [844.6 - 848.6]
      ├─ [848.6 - 852.6]
      ├─ [852.6 - 856.6]
      ├─ [856.6 - 860.6]
      ├─ [860.6 - 864.6]
      ├─ [864.6 - 868.6]
      ├─ [868.6 - 872.6]
      ├─ [872.6 - 876.6]
      ├─ [876.6 - 880.7]
      ├─ [880.7 - 884.7]
      ├─ [884.7 - 888.7]
      ├─ [888.7 - 892.7]
      ├─ [892.7 - 896.7]
      ├─ [896.7 - 900.7]
      ├─ [900.7 - 904.7]
      ├─ [904.7 - 908.7]
      ├─ [908.7 - 912.7]
      ├─ [912.7 - 916.7]
      ├─ [916.7 - 920.7]
      ├─ [920.7 - 924.7]
      ├─ [924.7 - 928.7]
      ├─ [928.7 - 932.7]
      ├─ [932.7 - 936.7]
      ├─ [936.7 - 940.7]
      ├─ [940.7 - 944.7]
      ├─ [944.7 - 948.7]
      ├─ [948.7 - 952.7]
      ├─ [952.7 - 956.7]
      ├─ [956.7 - 960.7]
      ├─ [960.7 - 964.7]
      ├─ [964.7 - 968.7]
      ├─ [968.7 - 972.7]
      ├─ [972.7 - 976.7]
      └─ [976.7 - 980.7]

Run: 20231207_AST5_Evo5_ML_SA_40SPD_DIA_SCP_EB_1Cellc_50.raw
   ├─ Vendor: Thermo
   ├─ File: 20231207_AST5_Evo5_ML_SA_40SPD_DIA_SCP_EB_1Cellc_50
   ├─ Path: "N:\SUN-CPR-msdata_jvo\MSDATA\2023\12\AST5\20231207_AST5_Evo5_ML_SA_40SPD_DIA_SCP_EB_1Cellc_50.raw"
   ├─ Condition: Not Defined
   ├─ Replicate: 47
   ├─ HTRMS Version: 18.5.231110.55695
   ├─ Protein Databases Used
   │  └─ UP000005640_9606_Olympia
   │     ├─ Protein Entries: 20,598
   │     ├─ Original File: UP000005640_9606.fasta
   │     ├─ Date Created: 30-March-2023 12:51:33 UTC+0
   │     ├─ Date Modified: 17-December-2023 01:33:00 UTC+0
   │     └─ Parsing Rule: UniProt FASTA
   └─ MS2 Method
      ├─ [380.4 - 384.4]
      ├─ [384.4 - 388.4]
      ├─ [388.4 - 392.4]
      ├─ [392.4 - 396.4]
      ├─ [396.4 - 400.4]
      ├─ [400.4 - 404.4]
      ├─ [404.4 - 408.4]
      ├─ [408.4 - 412.4]
      ├─ [412.4 - 416.4]
      ├─ [416.4 - 420.4]
      ├─ [420.4 - 424.4]
      ├─ [424.4 - 428.4]
      ├─ [428.4 - 432.4]
      ├─ [432.4 - 436.4]
      ├─ [436.4 - 440.5]
      ├─ [440.5 - 444.5]
      ├─ [444.5 - 448.5]
      ├─ [448.5 - 452.5]
      ├─ [452.5 - 456.5]
      ├─ [456.5 - 460.5]
      ├─ [460.5 - 464.5]
      ├─ [464.5 - 468.5]
      ├─ [468.5 - 472.5]
      ├─ [472.5 - 476.5]
      ├─ [476.5 - 480.5]
      ├─ [480.5 - 484.5]
      ├─ [484.5 - 488.5]
      ├─ [488.5 - 492.5]
      ├─ [492.5 - 496.5]
      ├─ [496.5 - 500.5]
      ├─ [500.5 - 504.5]
      ├─ [504.5 - 508.5]
      ├─ [508.5 - 512.5]
      ├─ [512.5 - 516.5]
      ├─ [516.5 - 520.5]
      ├─ [520.5 - 524.5]
      ├─ [524.5 - 528.5]
      ├─ [528.5 - 532.5]
      ├─ [532.5 - 536.5]
      ├─ [536.5 - 540.5]
      ├─ [540.5 - 544.5]
      ├─ [544.5 - 548.5]
      ├─ [548.5 - 552.5]
      ├─ [552.5 - 556.5]
      ├─ [556.5 - 560.5]
      ├─ [560.5 - 564.5]
      ├─ [564.5 - 568.5]
      ├─ [568.5 - 572.5]
      ├─ [572.5 - 576.5]
      ├─ [576.5 - 580.5]
      ├─ [580.5 - 584.5]
      ├─ [584.5 - 588.5]
      ├─ [588.5 - 592.5]
      ├─ [592.5 - 596.5]
      ├─ [596.5 - 600.5]
      ├─ [600.5 - 604.5]
      ├─ [604.5 - 608.5]
      ├─ [608.5 - 612.5]
      ├─ [612.5 - 616.5]
      ├─ [616.5 - 620.5]
      ├─ [620.5 - 624.5]
      ├─ [624.5 - 628.5]
      ├─ [628.5 - 632.5]
      ├─ [632.5 - 636.5]
      ├─ [636.5 - 640.5]
      ├─ [640.5 - 644.5]
      ├─ [644.5 - 648.5]
      ├─ [648.5 - 652.5]
      ├─ [652.5 - 656.5]
      ├─ [656.5 - 660.6]
      ├─ [660.6 - 664.6]
      ├─ [664.6 - 668.6]
      ├─ [668.6 - 672.6]
      ├─ [672.6 - 676.6]
      ├─ [676.6 - 680.6]
      ├─ [680.6 - 684.6]
      ├─ [684.6 - 688.6]
      ├─ [688.6 - 692.6]
      ├─ [692.6 - 696.6]
      ├─ [696.6 - 700.6]
      ├─ [700.6 - 704.6]
      ├─ [704.6 - 708.6]
      ├─ [708.6 - 712.6]
      ├─ [712.6 - 716.6]
      ├─ [716.6 - 720.6]
      ├─ [720.6 - 724.6]
      ├─ [724.6 - 728.6]
      ├─ [728.6 - 732.6]
      ├─ [732.6 - 736.6]
      ├─ [736.6 - 740.6]
      ├─ [740.6 - 744.6]
      ├─ [744.6 - 748.6]
      ├─ [748.6 - 752.6]
      ├─ [752.6 - 756.6]
      ├─ [756.6 - 760.6]
      ├─ [760.6 - 764.6]
      ├─ [764.6 - 768.6]
      ├─ [768.6 - 772.6]
      ├─ [772.6 - 776.6]
      ├─ [776.6 - 780.6]
      ├─ [780.6 - 784.6]
      ├─ [784.6 - 788.6]
      ├─ [788.6 - 792.6]
      ├─ [792.6 - 796.6]
      ├─ [796.6 - 800.6]
      ├─ [800.6 - 804.6]
      ├─ [804.6 - 808.6]
      ├─ [808.6 - 812.6]
      ├─ [812.6 - 816.6]
      ├─ [816.6 - 820.6]
      ├─ [820.6 - 824.6]
      ├─ [824.6 - 828.6]
      ├─ [828.6 - 832.6]
      ├─ [832.6 - 836.6]
      ├─ [836.6 - 840.6]
      ├─ [840.6 - 844.6]
      ├─ [844.6 - 848.6]
      ├─ [848.6 - 852.6]
      ├─ [852.6 - 856.6]
      ├─ [856.6 - 860.6]
      ├─ [860.6 - 864.6]
      ├─ [864.6 - 868.6]
      ├─ [868.6 - 872.6]
      ├─ [872.6 - 876.6]
      ├─ [876.6 - 880.7]
      ├─ [880.7 - 884.7]
      ├─ [884.7 - 888.7]
      ├─ [888.7 - 892.7]
      ├─ [892.7 - 896.7]
      ├─ [896.7 - 900.7]
      ├─ [900.7 - 904.7]
      ├─ [904.7 - 908.7]
      ├─ [908.7 - 912.7]
      ├─ [912.7 - 916.7]
      ├─ [916.7 - 920.7]
      ├─ [920.7 - 924.7]
      ├─ [924.7 - 928.7]
      ├─ [928.7 - 932.7]
      ├─ [932.7 - 936.7]
      ├─ [936.7 - 940.7]
      ├─ [940.7 - 944.7]
      ├─ [944.7 - 948.7]
      ├─ [948.7 - 952.7]
      ├─ [952.7 - 956.7]
      ├─ [956.7 - 960.7]
      ├─ [960.7 - 964.7]
      ├─ [964.7 - 968.7]
      ├─ [968.7 - 972.7]
      ├─ [972.7 - 976.7]
      └─ [976.7 - 980.7]

Run: 20231207_AST5_Evo5_ML_SA_40SPD_DIA_SCP_EB_1Cellc_49.raw
   ├─ Vendor: Thermo
   ├─ File: 20231207_AST5_Evo5_ML_SA_40SPD_DIA_SCP_EB_1Cellc_49
   ├─ Path: "N:\SUN-CPR-msdata_jvo\MSDATA\2023\12\AST5\20231207_AST5_Evo5_ML_SA_40SPD_DIA_SCP_EB_1Cellc_49.raw"
   ├─ Condition: Not Defined
   ├─ Replicate: 48
   ├─ HTRMS Version: 18.5.231110.55695
   ├─ Protein Databases Used
   │  └─ UP000005640_9606_Olympia
   │     ├─ Protein Entries: 20,598
   │     ├─ Original File: UP000005640_9606.fasta
   │     ├─ Date Created: 30-March-2023 12:51:33 UTC+0
   │     ├─ Date Modified: 17-December-2023 01:33:00 UTC+0
   │     └─ Parsing Rule: UniProt FASTA
   └─ MS2 Method
      ├─ [380.4 - 384.4]
      ├─ [384.4 - 388.4]
      ├─ [388.4 - 392.4]
      ├─ [392.4 - 396.4]
      ├─ [396.4 - 400.4]
      ├─ [400.4 - 404.4]
      ├─ [404.4 - 408.4]
      ├─ [408.4 - 412.4]
      ├─ [412.4 - 416.4]
      ├─ [416.4 - 420.4]
      ├─ [420.4 - 424.4]
      ├─ [424.4 - 428.4]
      ├─ [428.4 - 432.4]
      ├─ [432.4 - 436.4]
      ├─ [436.4 - 440.5]
      ├─ [440.5 - 444.5]
      ├─ [444.5 - 448.5]
      ├─ [448.5 - 452.5]
      ├─ [452.5 - 456.5]
      ├─ [456.5 - 460.5]
      ├─ [460.5 - 464.5]
      ├─ [464.5 - 468.5]
      ├─ [468.5 - 472.5]
      ├─ [472.5 - 476.5]
      ├─ [476.5 - 480.5]
      ├─ [480.5 - 484.5]
      ├─ [484.5 - 488.5]
      ├─ [488.5 - 492.5]
      ├─ [492.5 - 496.5]
      ├─ [496.5 - 500.5]
      ├─ [500.5 - 504.5]
      ├─ [504.5 - 508.5]
      ├─ [508.5 - 512.5]
      ├─ [512.5 - 516.5]
      ├─ [516.5 - 520.5]
      ├─ [520.5 - 524.5]
      ├─ [524.5 - 528.5]
      ├─ [528.5 - 532.5]
      ├─ [532.5 - 536.5]
      ├─ [536.5 - 540.5]
      ├─ [540.5 - 544.5]
      ├─ [544.5 - 548.5]
      ├─ [548.5 - 552.5]
      ├─ [552.5 - 556.5]
      ├─ [556.5 - 560.5]
      ├─ [560.5 - 564.5]
      ├─ [564.5 - 568.5]
      ├─ [568.5 - 572.5]
      ├─ [572.5 - 576.5]
      ├─ [576.5 - 580.5]
      ├─ [580.5 - 584.5]
      ├─ [584.5 - 588.5]
      ├─ [588.5 - 592.5]
      ├─ [592.5 - 596.5]
      ├─ [596.5 - 600.5]
      ├─ [600.5 - 604.5]
      ├─ [604.5 - 608.5]
      ├─ [608.5 - 612.5]
      ├─ [612.5 - 616.5]
      ├─ [616.5 - 620.5]
      ├─ [620.5 - 624.5]
      ├─ [624.5 - 628.5]
      ├─ [628.5 - 632.5]
      ├─ [632.5 - 636.5]
      ├─ [636.5 - 640.5]
      ├─ [640.5 - 644.5]
      ├─ [644.5 - 648.5]
      ├─ [648.5 - 652.5]
      ├─ [652.5 - 656.5]
      ├─ [656.5 - 660.6]
      ├─ [660.6 - 664.6]
      ├─ [664.6 - 668.6]
      ├─ [668.6 - 672.6]
      ├─ [672.6 - 676.6]
      ├─ [676.6 - 680.6]
      ├─ [680.6 - 684.6]
      ├─ [684.6 - 688.6]
      ├─ [688.6 - 692.6]
      ├─ [692.6 - 696.6]
      ├─ [696.6 - 700.6]
      ├─ [700.6 - 704.6]
      ├─ [704.6 - 708.6]
      ├─ [708.6 - 712.6]
      ├─ [712.6 - 716.6]
      ├─ [716.6 - 720.6]
      ├─ [720.6 - 724.6]
      ├─ [724.6 - 728.6]
      ├─ [728.6 - 732.6]
      ├─ [732.6 - 736.6]
      ├─ [736.6 - 740.6]
      ├─ [740.6 - 744.6]
      ├─ [744.6 - 748.6]
      ├─ [748.6 - 752.6]
      ├─ [752.6 - 756.6]
      ├─ [756.6 - 760.6]
      ├─ [760.6 - 764.6]
      ├─ [764.6 - 768.6]
      ├─ [768.6 - 772.6]
      ├─ [772.6 - 776.6]
      ├─ [776.6 - 780.6]
      ├─ [780.6 - 784.6]
      ├─ [784.6 - 788.6]
      ├─ [788.6 - 792.6]
      ├─ [792.6 - 796.6]
      ├─ [796.6 - 800.6]
      ├─ [800.6 - 804.6]
      ├─ [804.6 - 808.6]
      ├─ [808.6 - 812.6]
      ├─ [812.6 - 816.6]
      ├─ [816.6 - 820.6]
      ├─ [820.6 - 824.6]
      ├─ [824.6 - 828.6]
      ├─ [828.6 - 832.6]
      ├─ [832.6 - 836.6]
      ├─ [836.6 - 840.6]
      ├─ [840.6 - 844.6]
      ├─ [844.6 - 848.6]
      ├─ [848.6 - 852.6]
      ├─ [852.6 - 856.6]
      ├─ [856.6 - 860.6]
      ├─ [860.6 - 864.6]
      ├─ [864.6 - 868.6]
      ├─ [868.6 - 872.6]
      ├─ [872.6 - 876.6]
      ├─ [876.6 - 880.7]
      ├─ [880.7 - 884.7]
      ├─ [884.7 - 888.7]
      ├─ [888.7 - 892.7]
      ├─ [892.7 - 896.7]
      ├─ [896.7 - 900.7]
      ├─ [900.7 - 904.7]
      ├─ [904.7 - 908.7]
      ├─ [908.7 - 912.7]
      ├─ [912.7 - 916.7]
      ├─ [916.7 - 920.7]
      ├─ [920.7 - 924.7]
      ├─ [924.7 - 928.7]
      ├─ [928.7 - 932.7]
      ├─ [932.7 - 936.7]
      ├─ [936.7 - 940.7]
      ├─ [940.7 - 944.7]
      ├─ [944.7 - 948.7]
      ├─ [948.7 - 952.7]
      ├─ [952.7 - 956.7]
      ├─ [956.7 - 960.7]
      ├─ [960.7 - 964.7]
      ├─ [964.7 - 968.7]
      ├─ [968.7 - 972.7]
      ├─ [972.7 - 976.7]
      └─ [976.7 - 980.7]

Run: 20231207_AST5_Evo5_ML_SA_40SPD_DIA_SCP_EB_1Cellc_48.raw
   ├─ Vendor: Thermo
   ├─ File: 20231207_AST5_Evo5_ML_SA_40SPD_DIA_SCP_EB_1Cellc_48
   ├─ Path: "N:\SUN-CPR-msdata_jvo\MSDATA\2023\12\AST5\20231207_AST5_Evo5_ML_SA_40SPD_DIA_SCP_EB_1Cellc_48.raw"
   ├─ Condition: Not Defined
   ├─ Replicate: 49
   ├─ HTRMS Version: 18.5.231110.55695
   ├─ Protein Databases Used
   │  └─ UP000005640_9606_Olympia
   │     ├─ Protein Entries: 20,598
   │     ├─ Original File: UP000005640_9606.fasta
   │     ├─ Date Created: 30-March-2023 12:51:33 UTC+0
   │     ├─ Date Modified: 17-December-2023 01:33:00 UTC+0
   │     └─ Parsing Rule: UniProt FASTA
   └─ MS2 Method
      ├─ [380.4 - 384.4]
      ├─ [384.4 - 388.4]
      ├─ [388.4 - 392.4]
      ├─ [392.4 - 396.4]
      ├─ [396.4 - 400.4]
      ├─ [400.4 - 404.4]
      ├─ [404.4 - 408.4]
      ├─ [408.4 - 412.4]
      ├─ [412.4 - 416.4]
      ├─ [416.4 - 420.4]
      ├─ [420.4 - 424.4]
      ├─ [424.4 - 428.4]
      ├─ [428.4 - 432.4]
      ├─ [432.4 - 436.4]
      ├─ [436.4 - 440.5]
      ├─ [440.5 - 444.5]
      ├─ [444.5 - 448.5]
      ├─ [448.5 - 452.5]
      ├─ [452.5 - 456.5]
      ├─ [456.5 - 460.5]
      ├─ [460.5 - 464.5]
      ├─ [464.5 - 468.5]
      ├─ [468.5 - 472.5]
      ├─ [472.5 - 476.5]
      ├─ [476.5 - 480.5]
      ├─ [480.5 - 484.5]
      ├─ [484.5 - 488.5]
      ├─ [488.5 - 492.5]
      ├─ [492.5 - 496.5]
      ├─ [496.5 - 500.5]
      ├─ [500.5 - 504.5]
      ├─ [504.5 - 508.5]
      ├─ [508.5 - 512.5]
      ├─ [512.5 - 516.5]
      ├─ [516.5 - 520.5]
      ├─ [520.5 - 524.5]
      ├─ [524.5 - 528.5]
      ├─ [528.5 - 532.5]
      ├─ [532.5 - 536.5]
      ├─ [536.5 - 540.5]
      ├─ [540.5 - 544.5]
      ├─ [544.5 - 548.5]
      ├─ [548.5 - 552.5]
      ├─ [552.5 - 556.5]
      ├─ [556.5 - 560.5]
      ├─ [560.5 - 564.5]
      ├─ [564.5 - 568.5]
      ├─ [568.5 - 572.5]
      ├─ [572.5 - 576.5]
      ├─ [576.5 - 580.5]
      ├─ [580.5 - 584.5]
      ├─ [584.5 - 588.5]
      ├─ [588.5 - 592.5]
      ├─ [592.5 - 596.5]
      ├─ [596.5 - 600.5]
      ├─ [600.5 - 604.5]
      ├─ [604.5 - 608.5]
      ├─ [608.5 - 612.5]
      ├─ [612.5 - 616.5]
      ├─ [616.5 - 620.5]
      ├─ [620.5 - 624.5]
      ├─ [624.5 - 628.5]
      ├─ [628.5 - 632.5]
      ├─ [632.5 - 636.5]
      ├─ [636.5 - 640.5]
      ├─ [640.5 - 644.5]
      ├─ [644.5 - 648.5]
      ├─ [648.5 - 652.5]
      ├─ [652.5 - 656.5]
      ├─ [656.5 - 660.6]
      ├─ [660.6 - 664.6]
      ├─ [664.6 - 668.6]
      ├─ [668.6 - 672.6]
      ├─ [672.6 - 676.6]
      ├─ [676.6 - 680.6]
      ├─ [680.6 - 684.6]
      ├─ [684.6 - 688.6]
      ├─ [688.6 - 692.6]
      ├─ [692.6 - 696.6]
      ├─ [696.6 - 700.6]
      ├─ [700.6 - 704.6]
      ├─ [704.6 - 708.6]
      ├─ [708.6 - 712.6]
      ├─ [712.6 - 716.6]
      ├─ [716.6 - 720.6]
      ├─ [720.6 - 724.6]
      ├─ [724.6 - 728.6]
      ├─ [728.6 - 732.6]
      ├─ [732.6 - 736.6]
      ├─ [736.6 - 740.6]
      ├─ [740.6 - 744.6]
      ├─ [744.6 - 748.6]
      ├─ [748.6 - 752.6]
      ├─ [752.6 - 756.6]
      ├─ [756.6 - 760.6]
      ├─ [760.6 - 764.6]
      ├─ [764.6 - 768.6]
      ├─ [768.6 - 772.6]
      ├─ [772.6 - 776.6]
      ├─ [776.6 - 780.6]
      ├─ [780.6 - 784.6]
      ├─ [784.6 - 788.6]
      ├─ [788.6 - 792.6]
      ├─ [792.6 - 796.6]
      ├─ [796.6 - 800.6]
      ├─ [800.6 - 804.6]
      ├─ [804.6 - 808.6]
      ├─ [808.6 - 812.6]
      ├─ [812.6 - 816.6]
      ├─ [816.6 - 820.6]
      ├─ [820.6 - 824.6]
      ├─ [824.6 - 828.6]
      ├─ [828.6 - 832.6]
      ├─ [832.6 - 836.6]
      ├─ [836.6 - 840.6]
      ├─ [840.6 - 844.6]
      ├─ [844.6 - 848.6]
      ├─ [848.6 - 852.6]
      ├─ [852.6 - 856.6]
      ├─ [856.6 - 860.6]
      ├─ [860.6 - 864.6]
      ├─ [864.6 - 868.6]
      ├─ [868.6 - 872.6]
      ├─ [872.6 - 876.6]
      ├─ [876.6 - 880.7]
      ├─ [880.7 - 884.7]
      ├─ [884.7 - 888.7]
      ├─ [888.7 - 892.7]
      ├─ [892.7 - 896.7]
      ├─ [896.7 - 900.7]
      ├─ [900.7 - 904.7]
      ├─ [904.7 - 908.7]
      ├─ [908.7 - 912.7]
      ├─ [912.7 - 916.7]
      ├─ [916.7 - 920.7]
      ├─ [920.7 - 924.7]
      ├─ [924.7 - 928.7]
      ├─ [928.7 - 932.7]
      ├─ [932.7 - 936.7]
      ├─ [936.7 - 940.7]
      ├─ [940.7 - 944.7]
      ├─ [944.7 - 948.7]
      ├─ [948.7 - 952.7]
      ├─ [952.7 - 956.7]
      ├─ [956.7 - 960.7]
      ├─ [960.7 - 964.7]
      ├─ [964.7 - 968.7]
      ├─ [968.7 - 972.7]
      ├─ [972.7 - 976.7]
      └─ [976.7 - 980.7]

Run: 20231207_AST5_Evo5_ML_SA_40SPD_DIA_SCP_EB_1Cellc_47.raw
   ├─ Vendor: Thermo
   ├─ File: 20231207_AST5_Evo5_ML_SA_40SPD_DIA_SCP_EB_1Cellc_47
   ├─ Path: "N:\SUN-CPR-msdata_jvo\MSDATA\2023\12\AST5\20231207_AST5_Evo5_ML_SA_40SPD_DIA_SCP_EB_1Cellc_47.raw"
   ├─ Condition: Not Defined
   ├─ Replicate: 50
   ├─ HTRMS Version: 18.5.231110.55695
   ├─ Protein Databases Used
   │  └─ UP000005640_9606_Olympia
   │     ├─ Protein Entries: 20,598
   │     ├─ Original File: UP000005640_9606.fasta
   │     ├─ Date Created: 30-March-2023 12:51:33 UTC+0
   │     ├─ Date Modified: 17-December-2023 01:33:00 UTC+0
   │     └─ Parsing Rule: UniProt FASTA
   └─ MS2 Method
      ├─ [380.4 - 384.4]
      ├─ [384.4 - 388.4]
      ├─ [388.4 - 392.4]
      ├─ [392.4 - 396.4]
      ├─ [396.4 - 400.4]
      ├─ [400.4 - 404.4]
      ├─ [404.4 - 408.4]
      ├─ [408.4 - 412.4]
      ├─ [412.4 - 416.4]
      ├─ [416.4 - 420.4]
      ├─ [420.4 - 424.4]
      ├─ [424.4 - 428.4]
      ├─ [428.4 - 432.4]
      ├─ [432.4 - 436.4]
      ├─ [436.4 - 440.5]
      ├─ [440.5 - 444.5]
      ├─ [444.5 - 448.5]
      ├─ [448.5 - 452.5]
      ├─ [452.5 - 456.5]
      ├─ [456.5 - 460.5]
      ├─ [460.5 - 464.5]
      ├─ [464.5 - 468.5]
      ├─ [468.5 - 472.5]
      ├─ [472.5 - 476.5]
      ├─ [476.5 - 480.5]
      ├─ [480.5 - 484.5]
      ├─ [484.5 - 488.5]
      ├─ [488.5 - 492.5]
      ├─ [492.5 - 496.5]
      ├─ [496.5 - 500.5]
      ├─ [500.5 - 504.5]
      ├─ [504.5 - 508.5]
      ├─ [508.5 - 512.5]
      ├─ [512.5 - 516.5]
      ├─ [516.5 - 520.5]
      ├─ [520.5 - 524.5]
      ├─ [524.5 - 528.5]
      ├─ [528.5 - 532.5]
      ├─ [532.5 - 536.5]
      ├─ [536.5 - 540.5]
      ├─ [540.5 - 544.5]
      ├─ [544.5 - 548.5]
      ├─ [548.5 - 552.5]
      ├─ [552.5 - 556.5]
      ├─ [556.5 - 560.5]
      ├─ [560.5 - 564.5]
      ├─ [564.5 - 568.5]
      ├─ [568.5 - 572.5]
      ├─ [572.5 - 576.5]
      ├─ [576.5 - 580.5]
      ├─ [580.5 - 584.5]
      ├─ [584.5 - 588.5]
      ├─ [588.5 - 592.5]
      ├─ [592.5 - 596.5]
      ├─ [596.5 - 600.5]
      ├─ [600.5 - 604.5]
      ├─ [604.5 - 608.5]
      ├─ [608.5 - 612.5]
      ├─ [612.5 - 616.5]
      ├─ [616.5 - 620.5]
      ├─ [620.5 - 624.5]
      ├─ [624.5 - 628.5]
      ├─ [628.5 - 632.5]
      ├─ [632.5 - 636.5]
      ├─ [636.5 - 640.5]
      ├─ [640.5 - 644.5]
      ├─ [644.5 - 648.5]
      ├─ [648.5 - 652.5]
      ├─ [652.5 - 656.5]
      ├─ [656.5 - 660.6]
      ├─ [660.6 - 664.6]
      ├─ [664.6 - 668.6]
      ├─ [668.6 - 672.6]
      ├─ [672.6 - 676.6]
      ├─ [676.6 - 680.6]
      ├─ [680.6 - 684.6]
      ├─ [684.6 - 688.6]
      ├─ [688.6 - 692.6]
      ├─ [692.6 - 696.6]
      ├─ [696.6 - 700.6]
      ├─ [700.6 - 704.6]
      ├─ [704.6 - 708.6]
      ├─ [708.6 - 712.6]
      ├─ [712.6 - 716.6]
      ├─ [716.6 - 720.6]
      ├─ [720.6 - 724.6]
      ├─ [724.6 - 728.6]
      ├─ [728.6 - 732.6]
      ├─ [732.6 - 736.6]
      ├─ [736.6 - 740.6]
      ├─ [740.6 - 744.6]
      ├─ [744.6 - 748.6]
      ├─ [748.6 - 752.6]
      ├─ [752.6 - 756.6]
      ├─ [756.6 - 760.6]
      ├─ [760.6 - 764.6]
      ├─ [764.6 - 768.6]
      ├─ [768.6 - 772.6]
      ├─ [772.6 - 776.6]
      ├─ [776.6 - 780.6]
      ├─ [780.6 - 784.6]
      ├─ [784.6 - 788.6]
      ├─ [788.6 - 792.6]
      ├─ [792.6 - 796.6]
      ├─ [796.6 - 800.6]
      ├─ [800.6 - 804.6]
      ├─ [804.6 - 808.6]
      ├─ [808.6 - 812.6]
      ├─ [812.6 - 816.6]
      ├─ [816.6 - 820.6]
      ├─ [820.6 - 824.6]
      ├─ [824.6 - 828.6]
      ├─ [828.6 - 832.6]
      ├─ [832.6 - 836.6]
      ├─ [836.6 - 840.6]
      ├─ [840.6 - 844.6]
      ├─ [844.6 - 848.6]
      ├─ [848.6 - 852.6]
      ├─ [852.6 - 856.6]
      ├─ [856.6 - 860.6]
      ├─ [860.6 - 864.6]
      ├─ [864.6 - 868.6]
      ├─ [868.6 - 872.6]
      ├─ [872.6 - 876.6]
      ├─ [876.6 - 880.7]
      ├─ [880.7 - 884.7]
      ├─ [884.7 - 888.7]
      ├─ [888.7 - 892.7]
      ├─ [892.7 - 896.7]
      ├─ [896.7 - 900.7]
      ├─ [900.7 - 904.7]
      ├─ [904.7 - 908.7]
      ├─ [908.7 - 912.7]
      ├─ [912.7 - 916.7]
      ├─ [916.7 - 920.7]
      ├─ [920.7 - 924.7]
      ├─ [924.7 - 928.7]
      ├─ [928.7 - 932.7]
      ├─ [932.7 - 936.7]
      ├─ [936.7 - 940.7]
      ├─ [940.7 - 944.7]
      ├─ [944.7 - 948.7]
      ├─ [948.7 - 952.7]
      ├─ [952.7 - 956.7]
      ├─ [956.7 - 960.7]
      ├─ [960.7 - 964.7]
      ├─ [964.7 - 968.7]
      ├─ [968.7 - 972.7]
      ├─ [972.7 - 976.7]
      └─ [976.7 - 980.7]

Run: 20231207_AST5_Evo5_ML_SA_40SPD_DIA_SCP_EB_1Cellc_46.raw
   ├─ Vendor: Thermo
   ├─ File: 20231207_AST5_Evo5_ML_SA_40SPD_DIA_SCP_EB_1Cellc_46
   ├─ Path: "N:\SUN-CPR-msdata_jvo\MSDATA\2023\12\AST5\20231207_AST5_Evo5_ML_SA_40SPD_DIA_SCP_EB_1Cellc_46.raw"
   ├─ Condition: Not Defined
   ├─ Replicate: 51
   ├─ HTRMS Version: 18.5.231110.55695
   ├─ Protein Databases Used
   │  └─ UP000005640_9606_Olympia
   │     ├─ Protein Entries: 20,598
   │     ├─ Original File: UP000005640_9606.fasta
   │     ├─ Date Created: 30-March-2023 12:51:33 UTC+0
   │     ├─ Date Modified: 17-December-2023 01:33:00 UTC+0
   │     └─ Parsing Rule: UniProt FASTA
   └─ MS2 Method
      ├─ [380.4 - 384.4]
      ├─ [384.4 - 388.4]
      ├─ [388.4 - 392.4]
      ├─ [392.4 - 396.4]
      ├─ [396.4 - 400.4]
      ├─ [400.4 - 404.4]
      ├─ [404.4 - 408.4]
      ├─ [408.4 - 412.4]
      ├─ [412.4 - 416.4]
      ├─ [416.4 - 420.4]
      ├─ [420.4 - 424.4]
      ├─ [424.4 - 428.4]
      ├─ [428.4 - 432.4]
      ├─ [432.4 - 436.4]
      ├─ [436.4 - 440.5]
      ├─ [440.5 - 444.5]
      ├─ [444.5 - 448.5]
      ├─ [448.5 - 452.5]
      ├─ [452.5 - 456.5]
      ├─ [456.5 - 460.5]
      ├─ [460.5 - 464.5]
      ├─ [464.5 - 468.5]
      ├─ [468.5 - 472.5]
      ├─ [472.5 - 476.5]
      ├─ [476.5 - 480.5]
      ├─ [480.5 - 484.5]
      ├─ [484.5 - 488.5]
      ├─ [488.5 - 492.5]
      ├─ [492.5 - 496.5]
      ├─ [496.5 - 500.5]
      ├─ [500.5 - 504.5]
      ├─ [504.5 - 508.5]
      ├─ [508.5 - 512.5]
      ├─ [512.5 - 516.5]
      ├─ [516.5 - 520.5]
      ├─ [520.5 - 524.5]
      ├─ [524.5 - 528.5]
      ├─ [528.5 - 532.5]
      ├─ [532.5 - 536.5]
      ├─ [536.5 - 540.5]
      ├─ [540.5 - 544.5]
      ├─ [544.5 - 548.5]
      ├─ [548.5 - 552.5]
      ├─ [552.5 - 556.5]
      ├─ [556.5 - 560.5]
      ├─ [560.5 - 564.5]
      ├─ [564.5 - 568.5]
      ├─ [568.5 - 572.5]
      ├─ [572.5 - 576.5]
      ├─ [576.5 - 580.5]
      ├─ [580.5 - 584.5]
      ├─ [584.5 - 588.5]
      ├─ [588.5 - 592.5]
      ├─ [592.5 - 596.5]
      ├─ [596.5 - 600.5]
      ├─ [600.5 - 604.5]
      ├─ [604.5 - 608.5]
      ├─ [608.5 - 612.5]
      ├─ [612.5 - 616.5]
      ├─ [616.5 - 620.5]
      ├─ [620.5 - 624.5]
      ├─ [624.5 - 628.5]
      ├─ [628.5 - 632.5]
      ├─ [632.5 - 636.5]
      ├─ [636.5 - 640.5]
      ├─ [640.5 - 644.5]
      ├─ [644.5 - 648.5]
      ├─ [648.5 - 652.5]
      ├─ [652.5 - 656.5]
      ├─ [656.5 - 660.6]
      ├─ [660.6 - 664.6]
      ├─ [664.6 - 668.6]
      ├─ [668.6 - 672.6]
      ├─ [672.6 - 676.6]
      ├─ [676.6 - 680.6]
      ├─ [680.6 - 684.6]
      ├─ [684.6 - 688.6]
      ├─ [688.6 - 692.6]
      ├─ [692.6 - 696.6]
      ├─ [696.6 - 700.6]
      ├─ [700.6 - 704.6]
      ├─ [704.6 - 708.6]
      ├─ [708.6 - 712.6]
      ├─ [712.6 - 716.6]
      ├─ [716.6 - 720.6]
      ├─ [720.6 - 724.6]
      ├─ [724.6 - 728.6]
      ├─ [728.6 - 732.6]
      ├─ [732.6 - 736.6]
      ├─ [736.6 - 740.6]
      ├─ [740.6 - 744.6]
      ├─ [744.6 - 748.6]
      ├─ [748.6 - 752.6]
      ├─ [752.6 - 756.6]
      ├─ [756.6 - 760.6]
      ├─ [760.6 - 764.6]
      ├─ [764.6 - 768.6]
      ├─ [768.6 - 772.6]
      ├─ [772.6 - 776.6]
      ├─ [776.6 - 780.6]
      ├─ [780.6 - 784.6]
      ├─ [784.6 - 788.6]
      ├─ [788.6 - 792.6]
      ├─ [792.6 - 796.6]
      ├─ [796.6 - 800.6]
      ├─ [800.6 - 804.6]
      ├─ [804.6 - 808.6]
      ├─ [808.6 - 812.6]
      ├─ [812.6 - 816.6]
      ├─ [816.6 - 820.6]
      ├─ [820.6 - 824.6]
      ├─ [824.6 - 828.6]
      ├─ [828.6 - 832.6]
      ├─ [832.6 - 836.6]
      ├─ [836.6 - 840.6]
      ├─ [840.6 - 844.6]
      ├─ [844.6 - 848.6]
      ├─ [848.6 - 852.6]
      ├─ [852.6 - 856.6]
      ├─ [856.6 - 860.6]
      ├─ [860.6 - 864.6]
      ├─ [864.6 - 868.6]
      ├─ [868.6 - 872.6]
      ├─ [872.6 - 876.6]
      ├─ [876.6 - 880.7]
      ├─ [880.7 - 884.7]
      ├─ [884.7 - 888.7]
      ├─ [888.7 - 892.7]
      ├─ [892.7 - 896.7]
      ├─ [896.7 - 900.7]
      ├─ [900.7 - 904.7]
      ├─ [904.7 - 908.7]
      ├─ [908.7 - 912.7]
      ├─ [912.7 - 916.7]
      ├─ [916.7 - 920.7]
      ├─ [920.7 - 924.7]
      ├─ [924.7 - 928.7]
      ├─ [928.7 - 932.7]
      ├─ [932.7 - 936.7]
      ├─ [936.7 - 940.7]
      ├─ [940.7 - 944.7]
      ├─ [944.7 - 948.7]
      ├─ [948.7 - 952.7]
      ├─ [952.7 - 956.7]
      ├─ [956.7 - 960.7]
      ├─ [960.7 - 964.7]
      ├─ [964.7 - 968.7]
      ├─ [968.7 - 972.7]
      ├─ [972.7 - 976.7]
      └─ [976.7 - 980.7]

Run: 20231207_AST5_Evo5_ML_SA_40SPD_DIA_SCP_EB_1Cellc_45.raw
   ├─ Vendor: Thermo
   ├─ File: 20231207_AST5_Evo5_ML_SA_40SPD_DIA_SCP_EB_1Cellc_45
   ├─ Path: "N:\SUN-CPR-msdata_jvo\MSDATA\2023\12\AST5\20231207_AST5_Evo5_ML_SA_40SPD_DIA_SCP_EB_1Cellc_45.raw"
   ├─ Condition: Not Defined
   ├─ Replicate: 52
   ├─ HTRMS Version: 18.5.231110.55695
   ├─ Protein Databases Used
   │  └─ UP000005640_9606_Olympia
   │     ├─ Protein Entries: 20,598
   │     ├─ Original File: UP000005640_9606.fasta
   │     ├─ Date Created: 30-March-2023 12:51:33 UTC+0
   │     ├─ Date Modified: 17-December-2023 01:33:00 UTC+0
   │     └─ Parsing Rule: UniProt FASTA
   └─ MS2 Method
      ├─ [380.4 - 384.4]
      ├─ [384.4 - 388.4]
      ├─ [388.4 - 392.4]
      ├─ [392.4 - 396.4]
      ├─ [396.4 - 400.4]
      ├─ [400.4 - 404.4]
      ├─ [404.4 - 408.4]
      ├─ [408.4 - 412.4]
      ├─ [412.4 - 416.4]
      ├─ [416.4 - 420.4]
      ├─ [420.4 - 424.4]
      ├─ [424.4 - 428.4]
      ├─ [428.4 - 432.4]
      ├─ [432.4 - 436.4]
      ├─ [436.4 - 440.5]
      ├─ [440.5 - 444.5]
      ├─ [444.5 - 448.5]
      ├─ [448.5 - 452.5]
      ├─ [452.5 - 456.5]
      ├─ [456.5 - 460.5]
      ├─ [460.5 - 464.5]
      ├─ [464.5 - 468.5]
      ├─ [468.5 - 472.5]
      ├─ [472.5 - 476.5]
      ├─ [476.5 - 480.5]
      ├─ [480.5 - 484.5]
      ├─ [484.5 - 488.5]
      ├─ [488.5 - 492.5]
      ├─ [492.5 - 496.5]
      ├─ [496.5 - 500.5]
      ├─ [500.5 - 504.5]
      ├─ [504.5 - 508.5]
      ├─ [508.5 - 512.5]
      ├─ [512.5 - 516.5]
      ├─ [516.5 - 520.5]
      ├─ [520.5 - 524.5]
      ├─ [524.5 - 528.5]
      ├─ [528.5 - 532.5]
      ├─ [532.5 - 536.5]
      ├─ [536.5 - 540.5]
      ├─ [540.5 - 544.5]
      ├─ [544.5 - 548.5]
      ├─ [548.5 - 552.5]
      ├─ [552.5 - 556.5]
      ├─ [556.5 - 560.5]
      ├─ [560.5 - 564.5]
      ├─ [564.5 - 568.5]
      ├─ [568.5 - 572.5]
      ├─ [572.5 - 576.5]
      ├─ [576.5 - 580.5]
      ├─ [580.5 - 584.5]
      ├─ [584.5 - 588.5]
      ├─ [588.5 - 592.5]
      ├─ [592.5 - 596.5]
      ├─ [596.5 - 600.5]
      ├─ [600.5 - 604.5]
      ├─ [604.5 - 608.5]
      ├─ [608.5 - 612.5]
      ├─ [612.5 - 616.5]
      ├─ [616.5 - 620.5]
      ├─ [620.5 - 624.5]
      ├─ [624.5 - 628.5]
      ├─ [628.5 - 632.5]
      ├─ [632.5 - 636.5]
      ├─ [636.5 - 640.5]
      ├─ [640.5 - 644.5]
      ├─ [644.5 - 648.5]
      ├─ [648.5 - 652.5]
      ├─ [652.5 - 656.5]
      ├─ [656.5 - 660.6]
      ├─ [660.6 - 664.6]
      ├─ [664.6 - 668.6]
      ├─ [668.6 - 672.6]
      ├─ [672.6 - 676.6]
      ├─ [676.6 - 680.6]
      ├─ [680.6 - 684.6]
      ├─ [684.6 - 688.6]
      ├─ [688.6 - 692.6]
      ├─ [692.6 - 696.6]
      ├─ [696.6 - 700.6]
      ├─ [700.6 - 704.6]
      ├─ [704.6 - 708.6]
      ├─ [708.6 - 712.6]
      ├─ [712.6 - 716.6]
      ├─ [716.6 - 720.6]
      ├─ [720.6 - 724.6]
      ├─ [724.6 - 728.6]
      ├─ [728.6 - 732.6]
      ├─ [732.6 - 736.6]
      ├─ [736.6 - 740.6]
      ├─ [740.6 - 744.6]
      ├─ [744.6 - 748.6]
      ├─ [748.6 - 752.6]
      ├─ [752.6 - 756.6]
      ├─ [756.6 - 760.6]
      ├─ [760.6 - 764.6]
      ├─ [764.6 - 768.6]
      ├─ [768.6 - 772.6]
      ├─ [772.6 - 776.6]
      ├─ [776.6 - 780.6]
      ├─ [780.6 - 784.6]
      ├─ [784.6 - 788.6]
      ├─ [788.6 - 792.6]
      ├─ [792.6 - 796.6]
      ├─ [796.6 - 800.6]
      ├─ [800.6 - 804.6]
      ├─ [804.6 - 808.6]
      ├─ [808.6 - 812.6]
      ├─ [812.6 - 816.6]
      ├─ [816.6 - 820.6]
      ├─ [820.6 - 824.6]
      ├─ [824.6 - 828.6]
      ├─ [828.6 - 832.6]
      ├─ [832.6 - 836.6]
      ├─ [836.6 - 840.6]
      ├─ [840.6 - 844.6]
      ├─ [844.6 - 848.6]
      ├─ [848.6 - 852.6]
      ├─ [852.6 - 856.6]
      ├─ [856.6 - 860.6]
      ├─ [860.6 - 864.6]
      ├─ [864.6 - 868.6]
      ├─ [868.6 - 872.6]
      ├─ [872.6 - 876.6]
      ├─ [876.6 - 880.7]
      ├─ [880.7 - 884.7]
      ├─ [884.7 - 888.7]
      ├─ [888.7 - 892.7]
      ├─ [892.7 - 896.7]
      ├─ [896.7 - 900.7]
      ├─ [900.7 - 904.7]
      ├─ [904.7 - 908.7]
      ├─ [908.7 - 912.7]
      ├─ [912.7 - 916.7]
      ├─ [916.7 - 920.7]
      ├─ [920.7 - 924.7]
      ├─ [924.7 - 928.7]
      ├─ [928.7 - 932.7]
      ├─ [932.7 - 936.7]
      ├─ [936.7 - 940.7]
      ├─ [940.7 - 944.7]
      ├─ [944.7 - 948.7]
      ├─ [948.7 - 952.7]
      ├─ [952.7 - 956.7]
      ├─ [956.7 - 960.7]
      ├─ [960.7 - 964.7]
      ├─ [964.7 - 968.7]
      ├─ [968.7 - 972.7]
      ├─ [972.7 - 976.7]
      └─ [976.7 - 980.7]

Run: 20231207_AST5_Evo5_ML_SA_40SPD_DIA_SCP_EB_1Cellc_44.raw
   ├─ Vendor: Thermo
   ├─ File: 20231207_AST5_Evo5_ML_SA_40SPD_DIA_SCP_EB_1Cellc_44
   ├─ Path: "N:\SUN-CPR-msdata_jvo\MSDATA\2023\12\AST5\20231207_AST5_Evo5_ML_SA_40SPD_DIA_SCP_EB_1Cellc_44.raw"
   ├─ Condition: Not Defined
   ├─ Replicate: 53
   ├─ HTRMS Version: 18.5.231110.55695
   ├─ Protein Databases Used
   │  └─ UP000005640_9606_Olympia
   │     ├─ Protein Entries: 20,598
   │     ├─ Original File: UP000005640_9606.fasta
   │     ├─ Date Created: 30-March-2023 12:51:33 UTC+0
   │     ├─ Date Modified: 17-December-2023 01:33:00 UTC+0
   │     └─ Parsing Rule: UniProt FASTA
   └─ MS2 Method
      ├─ [380.4 - 384.4]
      ├─ [384.4 - 388.4]
      ├─ [388.4 - 392.4]
      ├─ [392.4 - 396.4]
      ├─ [396.4 - 400.4]
      ├─ [400.4 - 404.4]
      ├─ [404.4 - 408.4]
      ├─ [408.4 - 412.4]
      ├─ [412.4 - 416.4]
      ├─ [416.4 - 420.4]
      ├─ [420.4 - 424.4]
      ├─ [424.4 - 428.4]
      ├─ [428.4 - 432.4]
      ├─ [432.4 - 436.4]
      ├─ [436.4 - 440.5]
      ├─ [440.5 - 444.5]
      ├─ [444.5 - 448.5]
      ├─ [448.5 - 452.5]
      ├─ [452.5 - 456.5]
      ├─ [456.5 - 460.5]
      ├─ [460.5 - 464.5]
      ├─ [464.5 - 468.5]
      ├─ [468.5 - 472.5]
      ├─ [472.5 - 476.5]
      ├─ [476.5 - 480.5]
      ├─ [480.5 - 484.5]
      ├─ [484.5 - 488.5]
      ├─ [488.5 - 492.5]
      ├─ [492.5 - 496.5]
      ├─ [496.5 - 500.5]
      ├─ [500.5 - 504.5]
      ├─ [504.5 - 508.5]
      ├─ [508.5 - 512.5]
      ├─ [512.5 - 516.5]
      ├─ [516.5 - 520.5]
      ├─ [520.5 - 524.5]
      ├─ [524.5 - 528.5]
      ├─ [528.5 - 532.5]
      ├─ [532.5 - 536.5]
      ├─ [536.5 - 540.5]
      ├─ [540.5 - 544.5]
      ├─ [544.5 - 548.5]
      ├─ [548.5 - 552.5]
      ├─ [552.5 - 556.5]
      ├─ [556.5 - 560.5]
      ├─ [560.5 - 564.5]
      ├─ [564.5 - 568.5]
      ├─ [568.5 - 572.5]
      ├─ [572.5 - 576.5]
      ├─ [576.5 - 580.5]
      ├─ [580.5 - 584.5]
      ├─ [584.5 - 588.5]
      ├─ [588.5 - 592.5]
      ├─ [592.5 - 596.5]
      ├─ [596.5 - 600.5]
      ├─ [600.5 - 604.5]
      ├─ [604.5 - 608.5]
      ├─ [608.5 - 612.5]
      ├─ [612.5 - 616.5]
      ├─ [616.5 - 620.5]
      ├─ [620.5 - 624.5]
      ├─ [624.5 - 628.5]
      ├─ [628.5 - 632.5]
      ├─ [632.5 - 636.5]
      ├─ [636.5 - 640.5]
      ├─ [640.5 - 644.5]
      ├─ [644.5 - 648.5]
      ├─ [648.5 - 652.5]
      ├─ [652.5 - 656.5]
      ├─ [656.5 - 660.6]
      ├─ [660.6 - 664.6]
      ├─ [664.6 - 668.6]
      ├─ [668.6 - 672.6]
      ├─ [672.6 - 676.6]
      ├─ [676.6 - 680.6]
      ├─ [680.6 - 684.6]
      ├─ [684.6 - 688.6]
      ├─ [688.6 - 692.6]
      ├─ [692.6 - 696.6]
      ├─ [696.6 - 700.6]
      ├─ [700.6 - 704.6]
      ├─ [704.6 - 708.6]
      ├─ [708.6 - 712.6]
      ├─ [712.6 - 716.6]
      ├─ [716.6 - 720.6]
      ├─ [720.6 - 724.6]
      ├─ [724.6 - 728.6]
      ├─ [728.6 - 732.6]
      ├─ [732.6 - 736.6]
      ├─ [736.6 - 740.6]
      ├─ [740.6 - 744.6]
      ├─ [744.6 - 748.6]
      ├─ [748.6 - 752.6]
      ├─ [752.6 - 756.6]
      ├─ [756.6 - 760.6]
      ├─ [760.6 - 764.6]
      ├─ [764.6 - 768.6]
      ├─ [768.6 - 772.6]
      ├─ [772.6 - 776.6]
      ├─ [776.6 - 780.6]
      ├─ [780.6 - 784.6]
      ├─ [784.6 - 788.6]
      ├─ [788.6 - 792.6]
      ├─ [792.6 - 796.6]
      ├─ [796.6 - 800.6]
      ├─ [800.6 - 804.6]
      ├─ [804.6 - 808.6]
      ├─ [808.6 - 812.6]
      ├─ [812.6 - 816.6]
      ├─ [816.6 - 820.6]
      ├─ [820.6 - 824.6]
      ├─ [824.6 - 828.6]
      ├─ [828.6 - 832.6]
      ├─ [832.6 - 836.6]
      ├─ [836.6 - 840.6]
      ├─ [840.6 - 844.6]
      ├─ [844.6 - 848.6]
      ├─ [848.6 - 852.6]
      ├─ [852.6 - 856.6]
      ├─ [856.6 - 860.6]
      ├─ [860.6 - 864.6]
      ├─ [864.6 - 868.6]
      ├─ [868.6 - 872.6]
      ├─ [872.6 - 876.6]
      ├─ [876.6 - 880.7]
      ├─ [880.7 - 884.7]
      ├─ [884.7 - 888.7]
      ├─ [888.7 - 892.7]
      ├─ [892.7 - 896.7]
      ├─ [896.7 - 900.7]
      ├─ [900.7 - 904.7]
      ├─ [904.7 - 908.7]
      ├─ [908.7 - 912.7]
      ├─ [912.7 - 916.7]
      ├─ [916.7 - 920.7]
      ├─ [920.7 - 924.7]
      ├─ [924.7 - 928.7]
      ├─ [928.7 - 932.7]
      ├─ [932.7 - 936.7]
      ├─ [936.7 - 940.7]
      ├─ [940.7 - 944.7]
      ├─ [944.7 - 948.7]
      ├─ [948.7 - 952.7]
      ├─ [952.7 - 956.7]
      ├─ [956.7 - 960.7]
      ├─ [960.7 - 964.7]
      ├─ [964.7 - 968.7]
      ├─ [968.7 - 972.7]
      ├─ [972.7 - 976.7]
      └─ [976.7 - 980.7]

Run: 20231207_AST5_Evo5_ML_SA_40SPD_DIA_SCP_EB_1Cellc_43.raw
   ├─ Vendor: Thermo
   ├─ File: 20231207_AST5_Evo5_ML_SA_40SPD_DIA_SCP_EB_1Cellc_43
   ├─ Path: "N:\SUN-CPR-msdata_jvo\MSDATA\2023\12\AST5\20231207_AST5_Evo5_ML_SA_40SPD_DIA_SCP_EB_1Cellc_43.raw"
   ├─ Condition: Not Defined
   ├─ Replicate: 54
   ├─ HTRMS Version: 18.5.231110.55695
   ├─ Protein Databases Used
   │  └─ UP000005640_9606_Olympia
   │     ├─ Protein Entries: 20,598
   │     ├─ Original File: UP000005640_9606.fasta
   │     ├─ Date Created: 30-March-2023 12:51:33 UTC+0
   │     ├─ Date Modified: 17-December-2023 01:33:00 UTC+0
   │     └─ Parsing Rule: UniProt FASTA
   └─ MS2 Method
      ├─ [380.4 - 384.4]
      ├─ [384.4 - 388.4]
      ├─ [388.4 - 392.4]
      ├─ [392.4 - 396.4]
      ├─ [396.4 - 400.4]
      ├─ [400.4 - 404.4]
      ├─ [404.4 - 408.4]
      ├─ [408.4 - 412.4]
      ├─ [412.4 - 416.4]
      ├─ [416.4 - 420.4]
      ├─ [420.4 - 424.4]
      ├─ [424.4 - 428.4]
      ├─ [428.4 - 432.4]
      ├─ [432.4 - 436.4]
      ├─ [436.4 - 440.5]
      ├─ [440.5 - 444.5]
      ├─ [444.5 - 448.5]
      ├─ [448.5 - 452.5]
      ├─ [452.5 - 456.5]
      ├─ [456.5 - 460.5]
      ├─ [460.5 - 464.5]
      ├─ [464.5 - 468.5]
      ├─ [468.5 - 472.5]
      ├─ [472.5 - 476.5]
      ├─ [476.5 - 480.5]
      ├─ [480.5 - 484.5]
      ├─ [484.5 - 488.5]
      ├─ [488.5 - 492.5]
      ├─ [492.5 - 496.5]
      ├─ [496.5 - 500.5]
      ├─ [500.5 - 504.5]
      ├─ [504.5 - 508.5]
      ├─ [508.5 - 512.5]
      ├─ [512.5 - 516.5]
      ├─ [516.5 - 520.5]
      ├─ [520.5 - 524.5]
      ├─ [524.5 - 528.5]
      ├─ [528.5 - 532.5]
      ├─ [532.5 - 536.5]
      ├─ [536.5 - 540.5]
      ├─ [540.5 - 544.5]
      ├─ [544.5 - 548.5]
      ├─ [548.5 - 552.5]
      ├─ [552.5 - 556.5]
      ├─ [556.5 - 560.5]
      ├─ [560.5 - 564.5]
      ├─ [564.5 - 568.5]
      ├─ [568.5 - 572.5]
      ├─ [572.5 - 576.5]
      ├─ [576.5 - 580.5]
      ├─ [580.5 - 584.5]
      ├─ [584.5 - 588.5]
      ├─ [588.5 - 592.5]
      ├─ [592.5 - 596.5]
      ├─ [596.5 - 600.5]
      ├─ [600.5 - 604.5]
      ├─ [604.5 - 608.5]
      ├─ [608.5 - 612.5]
      ├─ [612.5 - 616.5]
      ├─ [616.5 - 620.5]
      ├─ [620.5 - 624.5]
      ├─ [624.5 - 628.5]
      ├─ [628.5 - 632.5]
      ├─ [632.5 - 636.5]
      ├─ [636.5 - 640.5]
      ├─ [640.5 - 644.5]
      ├─ [644.5 - 648.5]
      ├─ [648.5 - 652.5]
      ├─ [652.5 - 656.5]
      ├─ [656.5 - 660.6]
      ├─ [660.6 - 664.6]
      ├─ [664.6 - 668.6]
      ├─ [668.6 - 672.6]
      ├─ [672.6 - 676.6]
      ├─ [676.6 - 680.6]
      ├─ [680.6 - 684.6]
      ├─ [684.6 - 688.6]
      ├─ [688.6 - 692.6]
      ├─ [692.6 - 696.6]
      ├─ [696.6 - 700.6]
      ├─ [700.6 - 704.6]
      ├─ [704.6 - 708.6]
      ├─ [708.6 - 712.6]
      ├─ [712.6 - 716.6]
      ├─ [716.6 - 720.6]
      ├─ [720.6 - 724.6]
      ├─ [724.6 - 728.6]
      ├─ [728.6 - 732.6]
      ├─ [732.6 - 736.6]
      ├─ [736.6 - 740.6]
      ├─ [740.6 - 744.6]
      ├─ [744.6 - 748.6]
      ├─ [748.6 - 752.6]
      ├─ [752.6 - 756.6]
      ├─ [756.6 - 760.6]
      ├─ [760.6 - 764.6]
      ├─ [764.6 - 768.6]
      ├─ [768.6 - 772.6]
      ├─ [772.6 - 776.6]
      ├─ [776.6 - 780.6]
      ├─ [780.6 - 784.6]
      ├─ [784.6 - 788.6]
      ├─ [788.6 - 792.6]
      ├─ [792.6 - 796.6]
      ├─ [796.6 - 800.6]
      ├─ [800.6 - 804.6]
      ├─ [804.6 - 808.6]
      ├─ [808.6 - 812.6]
      ├─ [812.6 - 816.6]
      ├─ [816.6 - 820.6]
      ├─ [820.6 - 824.6]
      ├─ [824.6 - 828.6]
      ├─ [828.6 - 832.6]
      ├─ [832.6 - 836.6]
      ├─ [836.6 - 840.6]
      ├─ [840.6 - 844.6]
      ├─ [844.6 - 848.6]
      ├─ [848.6 - 852.6]
      ├─ [852.6 - 856.6]
      ├─ [856.6 - 860.6]
      ├─ [860.6 - 864.6]
      ├─ [864.6 - 868.6]
      ├─ [868.6 - 872.6]
      ├─ [872.6 - 876.6]
      ├─ [876.6 - 880.7]
      ├─ [880.7 - 884.7]
      ├─ [884.7 - 888.7]
      ├─ [888.7 - 892.7]
      ├─ [892.7 - 896.7]
      ├─ [896.7 - 900.7]
      ├─ [900.7 - 904.7]
      ├─ [904.7 - 908.7]
      ├─ [908.7 - 912.7]
      ├─ [912.7 - 916.7]
      ├─ [916.7 - 920.7]
      ├─ [920.7 - 924.7]
      ├─ [924.7 - 928.7]
      ├─ [928.7 - 932.7]
      ├─ [932.7 - 936.7]
      ├─ [936.7 - 940.7]
      ├─ [940.7 - 944.7]
      ├─ [944.7 - 948.7]
      ├─ [948.7 - 952.7]
      ├─ [952.7 - 956.7]
      ├─ [956.7 - 960.7]
      ├─ [960.7 - 964.7]
      ├─ [964.7 - 968.7]
      ├─ [968.7 - 972.7]
      ├─ [972.7 - 976.7]
      └─ [976.7 - 980.7]

Run: 20231207_AST5_Evo5_ML_SA_40SPD_DIA_SCP_EB_1Cellc_42.raw
   ├─ Vendor: Thermo
   ├─ File: 20231207_AST5_Evo5_ML_SA_40SPD_DIA_SCP_EB_1Cellc_42
   ├─ Path: "N:\SUN-CPR-msdata_jvo\MSDATA\2023\12\AST5\20231207_AST5_Evo5_ML_SA_40SPD_DIA_SCP_EB_1Cellc_42.raw"
   ├─ Condition: Not Defined
   ├─ Replicate: 55
   ├─ HTRMS Version: 18.5.231110.55695
   ├─ Protein Databases Used
   │  └─ UP000005640_9606_Olympia
   │     ├─ Protein Entries: 20,598
   │     ├─ Original File: UP000005640_9606.fasta
   │     ├─ Date Created: 30-March-2023 12:51:33 UTC+0
   │     ├─ Date Modified: 17-December-2023 01:33:00 UTC+0
   │     └─ Parsing Rule: UniProt FASTA
   └─ MS2 Method
      ├─ [380.4 - 384.4]
      ├─ [384.4 - 388.4]
      ├─ [388.4 - 392.4]
      ├─ [392.4 - 396.4]
      ├─ [396.4 - 400.4]
      ├─ [400.4 - 404.4]
      ├─ [404.4 - 408.4]
      ├─ [408.4 - 412.4]
      ├─ [412.4 - 416.4]
      ├─ [416.4 - 420.4]
      ├─ [420.4 - 424.4]
      ├─ [424.4 - 428.4]
      ├─ [428.4 - 432.4]
      ├─ [432.4 - 436.4]
      ├─ [436.4 - 440.5]
      ├─ [440.5 - 444.5]
      ├─ [444.5 - 448.5]
      ├─ [448.5 - 452.5]
      ├─ [452.5 - 456.5]
      ├─ [456.5 - 460.5]
      ├─ [460.5 - 464.5]
      ├─ [464.5 - 468.5]
      ├─ [468.5 - 472.5]
      ├─ [472.5 - 476.5]
      ├─ [476.5 - 480.5]
      ├─ [480.5 - 484.5]
      ├─ [484.5 - 488.5]
      ├─ [488.5 - 492.5]
      ├─ [492.5 - 496.5]
      ├─ [496.5 - 500.5]
      ├─ [500.5 - 504.5]
      ├─ [504.5 - 508.5]
      ├─ [508.5 - 512.5]
      ├─ [512.5 - 516.5]
      ├─ [516.5 - 520.5]
      ├─ [520.5 - 524.5]
      ├─ [524.5 - 528.5]
      ├─ [528.5 - 532.5]
      ├─ [532.5 - 536.5]
      ├─ [536.5 - 540.5]
      ├─ [540.5 - 544.5]
      ├─ [544.5 - 548.5]
      ├─ [548.5 - 552.5]
      ├─ [552.5 - 556.5]
      ├─ [556.5 - 560.5]
      ├─ [560.5 - 564.5]
      ├─ [564.5 - 568.5]
      ├─ [568.5 - 572.5]
      ├─ [572.5 - 576.5]
      ├─ [576.5 - 580.5]
      ├─ [580.5 - 584.5]
      ├─ [584.5 - 588.5]
      ├─ [588.5 - 592.5]
      ├─ [592.5 - 596.5]
      ├─ [596.5 - 600.5]
      ├─ [600.5 - 604.5]
      ├─ [604.5 - 608.5]
      ├─ [608.5 - 612.5]
      ├─ [612.5 - 616.5]
      ├─ [616.5 - 620.5]
      ├─ [620.5 - 624.5]
      ├─ [624.5 - 628.5]
      ├─ [628.5 - 632.5]
      ├─ [632.5 - 636.5]
      ├─ [636.5 - 640.5]
      ├─ [640.5 - 644.5]
      ├─ [644.5 - 648.5]
      ├─ [648.5 - 652.5]
      ├─ [652.5 - 656.5]
      ├─ [656.5 - 660.6]
      ├─ [660.6 - 664.6]
      ├─ [664.6 - 668.6]
      ├─ [668.6 - 672.6]
      ├─ [672.6 - 676.6]
      ├─ [676.6 - 680.6]
      ├─ [680.6 - 684.6]
      ├─ [684.6 - 688.6]
      ├─ [688.6 - 692.6]
      ├─ [692.6 - 696.6]
      ├─ [696.6 - 700.6]
      ├─ [700.6 - 704.6]
      ├─ [704.6 - 708.6]
      ├─ [708.6 - 712.6]
      ├─ [712.6 - 716.6]
      ├─ [716.6 - 720.6]
      ├─ [720.6 - 724.6]
      ├─ [724.6 - 728.6]
      ├─ [728.6 - 732.6]
      ├─ [732.6 - 736.6]
      ├─ [736.6 - 740.6]
      ├─ [740.6 - 744.6]
      ├─ [744.6 - 748.6]
      ├─ [748.6 - 752.6]
      ├─ [752.6 - 756.6]
      ├─ [756.6 - 760.6]
      ├─ [760.6 - 764.6]
      ├─ [764.6 - 768.6]
      ├─ [768.6 - 772.6]
      ├─ [772.6 - 776.6]
      ├─ [776.6 - 780.6]
      ├─ [780.6 - 784.6]
      ├─ [784.6 - 788.6]
      ├─ [788.6 - 792.6]
      ├─ [792.6 - 796.6]
      ├─ [796.6 - 800.6]
      ├─ [800.6 - 804.6]
      ├─ [804.6 - 808.6]
      ├─ [808.6 - 812.6]
      ├─ [812.6 - 816.6]
      ├─ [816.6 - 820.6]
      ├─ [820.6 - 824.6]
      ├─ [824.6 - 828.6]
      ├─ [828.6 - 832.6]
      ├─ [832.6 - 836.6]
      ├─ [836.6 - 840.6]
      ├─ [840.6 - 844.6]
      ├─ [844.6 - 848.6]
      ├─ [848.6 - 852.6]
      ├─ [852.6 - 856.6]
      ├─ [856.6 - 860.6]
      ├─ [860.6 - 864.6]
      ├─ [864.6 - 868.6]
      ├─ [868.6 - 872.6]
      ├─ [872.6 - 876.6]
      ├─ [876.6 - 880.7]
      ├─ [880.7 - 884.7]
      ├─ [884.7 - 888.7]
      ├─ [888.7 - 892.7]
      ├─ [892.7 - 896.7]
      ├─ [896.7 - 900.7]
      ├─ [900.7 - 904.7]
      ├─ [904.7 - 908.7]
      ├─ [908.7 - 912.7]
      ├─ [912.7 - 916.7]
      ├─ [916.7 - 920.7]
      ├─ [920.7 - 924.7]
      ├─ [924.7 - 928.7]
      ├─ [928.7 - 932.7]
      ├─ [932.7 - 936.7]
      ├─ [936.7 - 940.7]
      ├─ [940.7 - 944.7]
      ├─ [944.7 - 948.7]
      ├─ [948.7 - 952.7]
      ├─ [952.7 - 956.7]
      ├─ [956.7 - 960.7]
      ├─ [960.7 - 964.7]
      ├─ [964.7 - 968.7]
      ├─ [968.7 - 972.7]
      ├─ [972.7 - 976.7]
      └─ [976.7 - 980.7]

Run: 20231207_AST5_Evo5_ML_SA_40SPD_DIA_SCP_EB_1Cellc_41.raw
   ├─ Vendor: Thermo
   ├─ File: 20231207_AST5_Evo5_ML_SA_40SPD_DIA_SCP_EB_1Cellc_41
   ├─ Path: "N:\SUN-CPR-msdata_jvo\MSDATA\2023\12\AST5\20231207_AST5_Evo5_ML_SA_40SPD_DIA_SCP_EB_1Cellc_41.raw"
   ├─ Condition: Not Defined
   ├─ Replicate: 56
   ├─ HTRMS Version: 18.5.231110.55695
   ├─ Protein Databases Used
   │  └─ UP000005640_9606_Olympia
   │     ├─ Protein Entries: 20,598
   │     ├─ Original File: UP000005640_9606.fasta
   │     ├─ Date Created: 30-March-2023 12:51:33 UTC+0
   │     ├─ Date Modified: 17-December-2023 01:33:00 UTC+0
   │     └─ Parsing Rule: UniProt FASTA
   └─ MS2 Method
      ├─ [380.4 - 384.4]
      ├─ [384.4 - 388.4]
      ├─ [388.4 - 392.4]
      ├─ [392.4 - 396.4]
      ├─ [396.4 - 400.4]
      ├─ [400.4 - 404.4]
      ├─ [404.4 - 408.4]
      ├─ [408.4 - 412.4]
      ├─ [412.4 - 416.4]
      ├─ [416.4 - 420.4]
      ├─ [420.4 - 424.4]
      ├─ [424.4 - 428.4]
      ├─ [428.4 - 432.4]
      ├─ [432.4 - 436.4]
      ├─ [436.4 - 440.5]
      ├─ [440.5 - 444.5]
      ├─ [444.5 - 448.5]
      ├─ [448.5 - 452.5]
      ├─ [452.5 - 456.5]
      ├─ [456.5 - 460.5]
      ├─ [460.5 - 464.5]
      ├─ [464.5 - 468.5]
      ├─ [468.5 - 472.5]
      ├─ [472.5 - 476.5]
      ├─ [476.5 - 480.5]
      ├─ [480.5 - 484.5]
      ├─ [484.5 - 488.5]
      ├─ [488.5 - 492.5]
      ├─ [492.5 - 496.5]
      ├─ [496.5 - 500.5]
      ├─ [500.5 - 504.5]
      ├─ [504.5 - 508.5]
      ├─ [508.5 - 512.5]
      ├─ [512.5 - 516.5]
      ├─ [516.5 - 520.5]
      ├─ [520.5 - 524.5]
      ├─ [524.5 - 528.5]
      ├─ [528.5 - 532.5]
      ├─ [532.5 - 536.5]
      ├─ [536.5 - 540.5]
      ├─ [540.5 - 544.5]
      ├─ [544.5 - 548.5]
      ├─ [548.5 - 552.5]
      ├─ [552.5 - 556.5]
      ├─ [556.5 - 560.5]
      ├─ [560.5 - 564.5]
      ├─ [564.5 - 568.5]
      ├─ [568.5 - 572.5]
      ├─ [572.5 - 576.5]
      ├─ [576.5 - 580.5]
      ├─ [580.5 - 584.5]
      ├─ [584.5 - 588.5]
      ├─ [588.5 - 592.5]
      ├─ [592.5 - 596.5]
      ├─ [596.5 - 600.5]
      ├─ [600.5 - 604.5]
      ├─ [604.5 - 608.5]
      ├─ [608.5 - 612.5]
      ├─ [612.5 - 616.5]
      ├─ [616.5 - 620.5]
      ├─ [620.5 - 624.5]
      ├─ [624.5 - 628.5]
      ├─ [628.5 - 632.5]
      ├─ [632.5 - 636.5]
      ├─ [636.5 - 640.5]
      ├─ [640.5 - 644.5]
      ├─ [644.5 - 648.5]
      ├─ [648.5 - 652.5]
      ├─ [652.5 - 656.5]
      ├─ [656.5 - 660.6]
      ├─ [660.6 - 664.6]
      ├─ [664.6 - 668.6]
      ├─ [668.6 - 672.6]
      ├─ [672.6 - 676.6]
      ├─ [676.6 - 680.6]
      ├─ [680.6 - 684.6]
      ├─ [684.6 - 688.6]
      ├─ [688.6 - 692.6]
      ├─ [692.6 - 696.6]
      ├─ [696.6 - 700.6]
      ├─ [700.6 - 704.6]
      ├─ [704.6 - 708.6]
      ├─ [708.6 - 712.6]
      ├─ [712.6 - 716.6]
      ├─ [716.6 - 720.6]
      ├─ [720.6 - 724.6]
      ├─ [724.6 - 728.6]
      ├─ [728.6 - 732.6]
      ├─ [732.6 - 736.6]
      ├─ [736.6 - 740.6]
      ├─ [740.6 - 744.6]
      ├─ [744.6 - 748.6]
      ├─ [748.6 - 752.6]
      ├─ [752.6 - 756.6]
      ├─ [756.6 - 760.6]
      ├─ [760.6 - 764.6]
      ├─ [764.6 - 768.6]
      ├─ [768.6 - 772.6]
      ├─ [772.6 - 776.6]
      ├─ [776.6 - 780.6]
      ├─ [780.6 - 784.6]
      ├─ [784.6 - 788.6]
      ├─ [788.6 - 792.6]
      ├─ [792.6 - 796.6]
      ├─ [796.6 - 800.6]
      ├─ [800.6 - 804.6]
      ├─ [804.6 - 808.6]
      ├─ [808.6 - 812.6]
      ├─ [812.6 - 816.6]
      ├─ [816.6 - 820.6]
      ├─ [820.6 - 824.6]
      ├─ [824.6 - 828.6]
      ├─ [828.6 - 832.6]
      ├─ [832.6 - 836.6]
      ├─ [836.6 - 840.6]
      ├─ [840.6 - 844.6]
      ├─ [844.6 - 848.6]
      ├─ [848.6 - 852.6]
      ├─ [852.6 - 856.6]
      ├─ [856.6 - 860.6]
      ├─ [860.6 - 864.6]
      ├─ [864.6 - 868.6]
      ├─ [868.6 - 872.6]
      ├─ [872.6 - 876.6]
      ├─ [876.6 - 880.7]
      ├─ [880.7 - 884.7]
      ├─ [884.7 - 888.7]
      ├─ [888.7 - 892.7]
      ├─ [892.7 - 896.7]
      ├─ [896.7 - 900.7]
      ├─ [900.7 - 904.7]
      ├─ [904.7 - 908.7]
      ├─ [908.7 - 912.7]
      ├─ [912.7 - 916.7]
      ├─ [916.7 - 920.7]
      ├─ [920.7 - 924.7]
      ├─ [924.7 - 928.7]
      ├─ [928.7 - 932.7]
      ├─ [932.7 - 936.7]
      ├─ [936.7 - 940.7]
      ├─ [940.7 - 944.7]
      ├─ [944.7 - 948.7]
      ├─ [948.7 - 952.7]
      ├─ [952.7 - 956.7]
      ├─ [956.7 - 960.7]
      ├─ [960.7 - 964.7]
      ├─ [964.7 - 968.7]
      ├─ [968.7 - 972.7]
      ├─ [972.7 - 976.7]
      └─ [976.7 - 980.7]

Run: 20231207_AST5_Evo5_ML_SA_40SPD_DIA_SCP_EB_1Cellc_40.raw
   ├─ Vendor: Thermo
   ├─ File: 20231207_AST5_Evo5_ML_SA_40SPD_DIA_SCP_EB_1Cellc_40
   ├─ Path: "N:\SUN-CPR-msdata_jvo\MSDATA\2023\12\AST5\20231207_AST5_Evo5_ML_SA_40SPD_DIA_SCP_EB_1Cellc_40.raw"
   ├─ Condition: Not Defined
   ├─ Replicate: 57
   ├─ HTRMS Version: 18.5.231110.55695
   ├─ Protein Databases Used
   │  └─ UP000005640_9606_Olympia
   │     ├─ Protein Entries: 20,598
   │     ├─ Original File: UP000005640_9606.fasta
   │     ├─ Date Created: 30-March-2023 12:51:33 UTC+0
   │     ├─ Date Modified: 17-December-2023 01:33:00 UTC+0
   │     └─ Parsing Rule: UniProt FASTA
   └─ MS2 Method
      ├─ [380.4 - 384.4]
      ├─ [384.4 - 388.4]
      ├─ [388.4 - 392.4]
      ├─ [392.4 - 396.4]
      ├─ [396.4 - 400.4]
      ├─ [400.4 - 404.4]
      ├─ [404.4 - 408.4]
      ├─ [408.4 - 412.4]
      ├─ [412.4 - 416.4]
      ├─ [416.4 - 420.4]
      ├─ [420.4 - 424.4]
      ├─ [424.4 - 428.4]
      ├─ [428.4 - 432.4]
      ├─ [432.4 - 436.4]
      ├─ [436.4 - 440.5]
      ├─ [440.5 - 444.5]
      ├─ [444.5 - 448.5]
      ├─ [448.5 - 452.5]
      ├─ [452.5 - 456.5]
      ├─ [456.5 - 460.5]
      ├─ [460.5 - 464.5]
      ├─ [464.5 - 468.5]
      ├─ [468.5 - 472.5]
      ├─ [472.5 - 476.5]
      ├─ [476.5 - 480.5]
      ├─ [480.5 - 484.5]
      ├─ [484.5 - 488.5]
      ├─ [488.5 - 492.5]
      ├─ [492.5 - 496.5]
      ├─ [496.5 - 500.5]
      ├─ [500.5 - 504.5]
      ├─ [504.5 - 508.5]
      ├─ [508.5 - 512.5]
      ├─ [512.5 - 516.5]
      ├─ [516.5 - 520.5]
      ├─ [520.5 - 524.5]
      ├─ [524.5 - 528.5]
      ├─ [528.5 - 532.5]
      ├─ [532.5 - 536.5]
      ├─ [536.5 - 540.5]
      ├─ [540.5 - 544.5]
      ├─ [544.5 - 548.5]
      ├─ [548.5 - 552.5]
      ├─ [552.5 - 556.5]
      ├─ [556.5 - 560.5]
      ├─ [560.5 - 564.5]
      ├─ [564.5 - 568.5]
      ├─ [568.5 - 572.5]
      ├─ [572.5 - 576.5]
      ├─ [576.5 - 580.5]
      ├─ [580.5 - 584.5]
      ├─ [584.5 - 588.5]
      ├─ [588.5 - 592.5]
      ├─ [592.5 - 596.5]
      ├─ [596.5 - 600.5]
      ├─ [600.5 - 604.5]
      ├─ [604.5 - 608.5]
      ├─ [608.5 - 612.5]
      ├─ [612.5 - 616.5]
      ├─ [616.5 - 620.5]
      ├─ [620.5 - 624.5]
      ├─ [624.5 - 628.5]
      ├─ [628.5 - 632.5]
      ├─ [632.5 - 636.5]
      ├─ [636.5 - 640.5]
      ├─ [640.5 - 644.5]
      ├─ [644.5 - 648.5]
      ├─ [648.5 - 652.5]
      ├─ [652.5 - 656.5]
      ├─ [656.5 - 660.6]
      ├─ [660.6 - 664.6]
      ├─ [664.6 - 668.6]
      ├─ [668.6 - 672.6]
      ├─ [672.6 - 676.6]
      ├─ [676.6 - 680.6]
      ├─ [680.6 - 684.6]
      ├─ [684.6 - 688.6]
      ├─ [688.6 - 692.6]
      ├─ [692.6 - 696.6]
      ├─ [696.6 - 700.6]
      ├─ [700.6 - 704.6]
      ├─ [704.6 - 708.6]
      ├─ [708.6 - 712.6]
      ├─ [712.6 - 716.6]
      ├─ [716.6 - 720.6]
      ├─ [720.6 - 724.6]
      ├─ [724.6 - 728.6]
      ├─ [728.6 - 732.6]
      ├─ [732.6 - 736.6]
      ├─ [736.6 - 740.6]
      ├─ [740.6 - 744.6]
      ├─ [744.6 - 748.6]
      ├─ [748.6 - 752.6]
      ├─ [752.6 - 756.6]
      ├─ [756.6 - 760.6]
      ├─ [760.6 - 764.6]
      ├─ [764.6 - 768.6]
      ├─ [768.6 - 772.6]
      ├─ [772.6 - 776.6]
      ├─ [776.6 - 780.6]
      ├─ [780.6 - 784.6]
      ├─ [784.6 - 788.6]
      ├─ [788.6 - 792.6]
      ├─ [792.6 - 796.6]
      ├─ [796.6 - 800.6]
      ├─ [800.6 - 804.6]
      ├─ [804.6 - 808.6]
      ├─ [808.6 - 812.6]
      ├─ [812.6 - 816.6]
      ├─ [816.6 - 820.6]
      ├─ [820.6 - 824.6]
      ├─ [824.6 - 828.6]
      ├─ [828.6 - 832.6]
      ├─ [832.6 - 836.6]
      ├─ [836.6 - 840.6]
      ├─ [840.6 - 844.6]
      ├─ [844.6 - 848.6]
      ├─ [848.6 - 852.6]
      ├─ [852.6 - 856.6]
      ├─ [856.6 - 860.6]
      ├─ [860.6 - 864.6]
      ├─ [864.6 - 868.6]
      ├─ [868.6 - 872.6]
      ├─ [872.6 - 876.6]
      ├─ [876.6 - 880.7]
      ├─ [880.7 - 884.7]
      ├─ [884.7 - 888.7]
      ├─ [888.7 - 892.7]
      ├─ [892.7 - 896.7]
      ├─ [896.7 - 900.7]
      ├─ [900.7 - 904.7]
      ├─ [904.7 - 908.7]
      ├─ [908.7 - 912.7]
      ├─ [912.7 - 916.7]
      ├─ [916.7 - 920.7]
      ├─ [920.7 - 924.7]
      ├─ [924.7 - 928.7]
      ├─ [928.7 - 932.7]
      ├─ [932.7 - 936.7]
      ├─ [936.7 - 940.7]
      ├─ [940.7 - 944.7]
      ├─ [944.7 - 948.7]
      ├─ [948.7 - 952.7]
      ├─ [952.7 - 956.7]
      ├─ [956.7 - 960.7]
      ├─ [960.7 - 964.7]
      ├─ [964.7 - 968.7]
      ├─ [968.7 - 972.7]
      ├─ [972.7 - 976.7]
      └─ [976.7 - 980.7]

Run: 20231207_AST5_Evo5_ML_SA_40SPD_DIA_SCP_EB_1Cellc_39.raw
   ├─ Vendor: Thermo
   ├─ File: 20231207_AST5_Evo5_ML_SA_40SPD_DIA_SCP_EB_1Cellc_39
   ├─ Path: "N:\SUN-CPR-msdata_jvo\MSDATA\2023\12\AST5\20231207_AST5_Evo5_ML_SA_40SPD_DIA_SCP_EB_1Cellc_39.raw"
   ├─ Condition: Not Defined
   ├─ Replicate: 58
   ├─ HTRMS Version: 18.5.231110.55695
   ├─ Protein Databases Used
   │  └─ UP000005640_9606_Olympia
   │     ├─ Protein Entries: 20,598
   │     ├─ Original File: UP000005640_9606.fasta
   │     ├─ Date Created: 30-March-2023 12:51:33 UTC+0
   │     ├─ Date Modified: 17-December-2023 01:33:00 UTC+0
   │     └─ Parsing Rule: UniProt FASTA
   └─ MS2 Method
      ├─ [380.4 - 384.4]
      ├─ [384.4 - 388.4]
      ├─ [388.4 - 392.4]
      ├─ [392.4 - 396.4]
      ├─ [396.4 - 400.4]
      ├─ [400.4 - 404.4]
      ├─ [404.4 - 408.4]
      ├─ [408.4 - 412.4]
      ├─ [412.4 - 416.4]
      ├─ [416.4 - 420.4]
      ├─ [420.4 - 424.4]
      ├─ [424.4 - 428.4]
      ├─ [428.4 - 432.4]
      ├─ [432.4 - 436.4]
      ├─ [436.4 - 440.5]
      ├─ [440.5 - 444.5]
      ├─ [444.5 - 448.5]
      ├─ [448.5 - 452.5]
      ├─ [452.5 - 456.5]
      ├─ [456.5 - 460.5]
      ├─ [460.5 - 464.5]
      ├─ [464.5 - 468.5]
      ├─ [468.5 - 472.5]
      ├─ [472.5 - 476.5]
      ├─ [476.5 - 480.5]
      ├─ [480.5 - 484.5]
      ├─ [484.5 - 488.5]
      ├─ [488.5 - 492.5]
      ├─ [492.5 - 496.5]
      ├─ [496.5 - 500.5]
      ├─ [500.5 - 504.5]
      ├─ [504.5 - 508.5]
      ├─ [508.5 - 512.5]
      ├─ [512.5 - 516.5]
      ├─ [516.5 - 520.5]
      ├─ [520.5 - 524.5]
      ├─ [524.5 - 528.5]
      ├─ [528.5 - 532.5]
      ├─ [532.5 - 536.5]
      ├─ [536.5 - 540.5]
      ├─ [540.5 - 544.5]
      ├─ [544.5 - 548.5]
      ├─ [548.5 - 552.5]
      ├─ [552.5 - 556.5]
      ├─ [556.5 - 560.5]
      ├─ [560.5 - 564.5]
      ├─ [564.5 - 568.5]
      ├─ [568.5 - 572.5]
      ├─ [572.5 - 576.5]
      ├─ [576.5 - 580.5]
      ├─ [580.5 - 584.5]
      ├─ [584.5 - 588.5]
      ├─ [588.5 - 592.5]
      ├─ [592.5 - 596.5]
      ├─ [596.5 - 600.5]
      ├─ [600.5 - 604.5]
      ├─ [604.5 - 608.5]
      ├─ [608.5 - 612.5]
      ├─ [612.5 - 616.5]
      ├─ [616.5 - 620.5]
      ├─ [620.5 - 624.5]
      ├─ [624.5 - 628.5]
      ├─ [628.5 - 632.5]
      ├─ [632.5 - 636.5]
      ├─ [636.5 - 640.5]
      ├─ [640.5 - 644.5]
      ├─ [644.5 - 648.5]
      ├─ [648.5 - 652.5]
      ├─ [652.5 - 656.5]
      ├─ [656.5 - 660.6]
      ├─ [660.6 - 664.6]
      ├─ [664.6 - 668.6]
      ├─ [668.6 - 672.6]
      ├─ [672.6 - 676.6]
      ├─ [676.6 - 680.6]
      ├─ [680.6 - 684.6]
      ├─ [684.6 - 688.6]
      ├─ [688.6 - 692.6]
      ├─ [692.6 - 696.6]
      ├─ [696.6 - 700.6]
      ├─ [700.6 - 704.6]
      ├─ [704.6 - 708.6]
      ├─ [708.6 - 712.6]
      ├─ [712.6 - 716.6]
      ├─ [716.6 - 720.6]
      ├─ [720.6 - 724.6]
      ├─ [724.6 - 728.6]
      ├─ [728.6 - 732.6]
      ├─ [732.6 - 736.6]
      ├─ [736.6 - 740.6]
      ├─ [740.6 - 744.6]
      ├─ [744.6 - 748.6]
      ├─ [748.6 - 752.6]
      ├─ [752.6 - 756.6]
      ├─ [756.6 - 760.6]
      ├─ [760.6 - 764.6]
      ├─ [764.6 - 768.6]
      ├─ [768.6 - 772.6]
      ├─ [772.6 - 776.6]
      ├─ [776.6 - 780.6]
      ├─ [780.6 - 784.6]
      ├─ [784.6 - 788.6]
      ├─ [788.6 - 792.6]
      ├─ [792.6 - 796.6]
      ├─ [796.6 - 800.6]
      ├─ [800.6 - 804.6]
      ├─ [804.6 - 808.6]
      ├─ [808.6 - 812.6]
      ├─ [812.6 - 816.6]
      ├─ [816.6 - 820.6]
      ├─ [820.6 - 824.6]
      ├─ [824.6 - 828.6]
      ├─ [828.6 - 832.6]
      ├─ [832.6 - 836.6]
      ├─ [836.6 - 840.6]
      ├─ [840.6 - 844.6]
      ├─ [844.6 - 848.6]
      ├─ [848.6 - 852.6]
      ├─ [852.6 - 856.6]
      ├─ [856.6 - 860.6]
      ├─ [860.6 - 864.6]
      ├─ [864.6 - 868.6]
      ├─ [868.6 - 872.6]
      ├─ [872.6 - 876.6]
      ├─ [876.6 - 880.7]
      ├─ [880.7 - 884.7]
      ├─ [884.7 - 888.7]
      ├─ [888.7 - 892.7]
      ├─ [892.7 - 896.7]
      ├─ [896.7 - 900.7]
      ├─ [900.7 - 904.7]
      ├─ [904.7 - 908.7]
      ├─ [908.7 - 912.7]
      ├─ [912.7 - 916.7]
      ├─ [916.7 - 920.7]
      ├─ [920.7 - 924.7]
      ├─ [924.7 - 928.7]
      ├─ [928.7 - 932.7]
      ├─ [932.7 - 936.7]
      ├─ [936.7 - 940.7]
      ├─ [940.7 - 944.7]
      ├─ [944.7 - 948.7]
      ├─ [948.7 - 952.7]
      ├─ [952.7 - 956.7]
      ├─ [956.7 - 960.7]
      ├─ [960.7 - 964.7]
      ├─ [964.7 - 968.7]
      ├─ [968.7 - 972.7]
      ├─ [972.7 - 976.7]
      └─ [976.7 - 980.7]

Run: 20231207_AST5_Evo5_ML_SA_40SPD_DIA_SCP_EB_1Cellc_38.raw
   ├─ Vendor: Thermo
   ├─ File: 20231207_AST5_Evo5_ML_SA_40SPD_DIA_SCP_EB_1Cellc_38
   ├─ Path: "N:\SUN-CPR-msdata_jvo\MSDATA\2023\12\AST5\20231207_AST5_Evo5_ML_SA_40SPD_DIA_SCP_EB_1Cellc_38.raw"
   ├─ Condition: Not Defined
   ├─ Replicate: 59
   ├─ HTRMS Version: 18.5.231110.55695
   ├─ Protein Databases Used
   │  └─ UP000005640_9606_Olympia
   │     ├─ Protein Entries: 20,598
   │     ├─ Original File: UP000005640_9606.fasta
   │     ├─ Date Created: 30-March-2023 12:51:33 UTC+0
   │     ├─ Date Modified: 17-December-2023 01:33:00 UTC+0
   │     └─ Parsing Rule: UniProt FASTA
   └─ MS2 Method
      ├─ [380.4 - 384.4]
      ├─ [384.4 - 388.4]
      ├─ [388.4 - 392.4]
      ├─ [392.4 - 396.4]
      ├─ [396.4 - 400.4]
      ├─ [400.4 - 404.4]
      ├─ [404.4 - 408.4]
      ├─ [408.4 - 412.4]
      ├─ [412.4 - 416.4]
      ├─ [416.4 - 420.4]
      ├─ [420.4 - 424.4]
      ├─ [424.4 - 428.4]
      ├─ [428.4 - 432.4]
      ├─ [432.4 - 436.4]
      ├─ [436.4 - 440.5]
      ├─ [440.5 - 444.5]
      ├─ [444.5 - 448.5]
      ├─ [448.5 - 452.5]
      ├─ [452.5 - 456.5]
      ├─ [456.5 - 460.5]
      ├─ [460.5 - 464.5]
      ├─ [464.5 - 468.5]
      ├─ [468.5 - 472.5]
      ├─ [472.5 - 476.5]
      ├─ [476.5 - 480.5]
      ├─ [480.5 - 484.5]
      ├─ [484.5 - 488.5]
      ├─ [488.5 - 492.5]
      ├─ [492.5 - 496.5]
      ├─ [496.5 - 500.5]
      ├─ [500.5 - 504.5]
      ├─ [504.5 - 508.5]
      ├─ [508.5 - 512.5]
      ├─ [512.5 - 516.5]
      ├─ [516.5 - 520.5]
      ├─ [520.5 - 524.5]
      ├─ [524.5 - 528.5]
      ├─ [528.5 - 532.5]
      ├─ [532.5 - 536.5]
      ├─ [536.5 - 540.5]
      ├─ [540.5 - 544.5]
      ├─ [544.5 - 548.5]
      ├─ [548.5 - 552.5]
      ├─ [552.5 - 556.5]
      ├─ [556.5 - 560.5]
      ├─ [560.5 - 564.5]
      ├─ [564.5 - 568.5]
      ├─ [568.5 - 572.5]
      ├─ [572.5 - 576.5]
      ├─ [576.5 - 580.5]
      ├─ [580.5 - 584.5]
      ├─ [584.5 - 588.5]
      ├─ [588.5 - 592.5]
      ├─ [592.5 - 596.5]
      ├─ [596.5 - 600.5]
      ├─ [600.5 - 604.5]
      ├─ [604.5 - 608.5]
      ├─ [608.5 - 612.5]
      ├─ [612.5 - 616.5]
      ├─ [616.5 - 620.5]
      ├─ [620.5 - 624.5]
      ├─ [624.5 - 628.5]
      ├─ [628.5 - 632.5]
      ├─ [632.5 - 636.5]
      ├─ [636.5 - 640.5]
      ├─ [640.5 - 644.5]
      ├─ [644.5 - 648.5]
      ├─ [648.5 - 652.5]
      ├─ [652.5 - 656.5]
      ├─ [656.5 - 660.6]
      ├─ [660.6 - 664.6]
      ├─ [664.6 - 668.6]
      ├─ [668.6 - 672.6]
      ├─ [672.6 - 676.6]
      ├─ [676.6 - 680.6]
      ├─ [680.6 - 684.6]
      ├─ [684.6 - 688.6]
      ├─ [688.6 - 692.6]
      ├─ [692.6 - 696.6]
      ├─ [696.6 - 700.6]
      ├─ [700.6 - 704.6]
      ├─ [704.6 - 708.6]
      ├─ [708.6 - 712.6]
      ├─ [712.6 - 716.6]
      ├─ [716.6 - 720.6]
      ├─ [720.6 - 724.6]
      ├─ [724.6 - 728.6]
      ├─ [728.6 - 732.6]
      ├─ [732.6 - 736.6]
      ├─ [736.6 - 740.6]
      ├─ [740.6 - 744.6]
      ├─ [744.6 - 748.6]
      ├─ [748.6 - 752.6]
      ├─ [752.6 - 756.6]
      ├─ [756.6 - 760.6]
      ├─ [760.6 - 764.6]
      ├─ [764.6 - 768.6]
      ├─ [768.6 - 772.6]
      ├─ [772.6 - 776.6]
      ├─ [776.6 - 780.6]
      ├─ [780.6 - 784.6]
      ├─ [784.6 - 788.6]
      ├─ [788.6 - 792.6]
      ├─ [792.6 - 796.6]
      ├─ [796.6 - 800.6]
      ├─ [800.6 - 804.6]
      ├─ [804.6 - 808.6]
      ├─ [808.6 - 812.6]
      ├─ [812.6 - 816.6]
      ├─ [816.6 - 820.6]
      ├─ [820.6 - 824.6]
      ├─ [824.6 - 828.6]
      ├─ [828.6 - 832.6]
      ├─ [832.6 - 836.6]
      ├─ [836.6 - 840.6]
      ├─ [840.6 - 844.6]
      ├─ [844.6 - 848.6]
      ├─ [848.6 - 852.6]
      ├─ [852.6 - 856.6]
      ├─ [856.6 - 860.6]
      ├─ [860.6 - 864.6]
      ├─ [864.6 - 868.6]
      ├─ [868.6 - 872.6]
      ├─ [872.6 - 876.6]
      ├─ [876.6 - 880.7]
      ├─ [880.7 - 884.7]
      ├─ [884.7 - 888.7]
      ├─ [888.7 - 892.7]
      ├─ [892.7 - 896.7]
      ├─ [896.7 - 900.7]
      ├─ [900.7 - 904.7]
      ├─ [904.7 - 908.7]
      ├─ [908.7 - 912.7]
      ├─ [912.7 - 916.7]
      ├─ [916.7 - 920.7]
      ├─ [920.7 - 924.7]
      ├─ [924.7 - 928.7]
      ├─ [928.7 - 932.7]
      ├─ [932.7 - 936.7]
      ├─ [936.7 - 940.7]
      ├─ [940.7 - 944.7]
      ├─ [944.7 - 948.7]
      ├─ [948.7 - 952.7]
      ├─ [952.7 - 956.7]
      ├─ [956.7 - 960.7]
      ├─ [960.7 - 964.7]
      ├─ [964.7 - 968.7]
      ├─ [968.7 - 972.7]
      ├─ [972.7 - 976.7]
      └─ [976.7 - 980.7]

Run: 20231207_AST5_Evo5_ML_SA_40SPD_DIA_SCP_EB_1Cellc_37.raw
   ├─ Vendor: Thermo
   ├─ File: 20231207_AST5_Evo5_ML_SA_40SPD_DIA_SCP_EB_1Cellc_37
   ├─ Path: "N:\SUN-CPR-msdata_jvo\MSDATA\2023\12\AST5\20231207_AST5_Evo5_ML_SA_40SPD_DIA_SCP_EB_1Cellc_37.raw"
   ├─ Condition: Not Defined
   ├─ Replicate: 60
   ├─ HTRMS Version: 18.5.231110.55695
   ├─ Protein Databases Used
   │  └─ UP000005640_9606_Olympia
   │     ├─ Protein Entries: 20,598
   │     ├─ Original File: UP000005640_9606.fasta
   │     ├─ Date Created: 30-March-2023 12:51:33 UTC+0
   │     ├─ Date Modified: 17-December-2023 01:33:00 UTC+0
   │     └─ Parsing Rule: UniProt FASTA
   └─ MS2 Method
      ├─ [380.4 - 384.4]
      ├─ [384.4 - 388.4]
      ├─ [388.4 - 392.4]
      ├─ [392.4 - 396.4]
      ├─ [396.4 - 400.4]
      ├─ [400.4 - 404.4]
      ├─ [404.4 - 408.4]
      ├─ [408.4 - 412.4]
      ├─ [412.4 - 416.4]
      ├─ [416.4 - 420.4]
      ├─ [420.4 - 424.4]
      ├─ [424.4 - 428.4]
      ├─ [428.4 - 432.4]
      ├─ [432.4 - 436.4]
      ├─ [436.4 - 440.5]
      ├─ [440.5 - 444.5]
      ├─ [444.5 - 448.5]
      ├─ [448.5 - 452.5]
      ├─ [452.5 - 456.5]
      ├─ [456.5 - 460.5]
      ├─ [460.5 - 464.5]
      ├─ [464.5 - 468.5]
      ├─ [468.5 - 472.5]
      ├─ [472.5 - 476.5]
      ├─ [476.5 - 480.5]
      ├─ [480.5 - 484.5]
      ├─ [484.5 - 488.5]
      ├─ [488.5 - 492.5]
      ├─ [492.5 - 496.5]
      ├─ [496.5 - 500.5]
      ├─ [500.5 - 504.5]
      ├─ [504.5 - 508.5]
      ├─ [508.5 - 512.5]
      ├─ [512.5 - 516.5]
      ├─ [516.5 - 520.5]
      ├─ [520.5 - 524.5]
      ├─ [524.5 - 528.5]
      ├─ [528.5 - 532.5]
      ├─ [532.5 - 536.5]
      ├─ [536.5 - 540.5]
      ├─ [540.5 - 544.5]
      ├─ [544.5 - 548.5]
      ├─ [548.5 - 552.5]
      ├─ [552.5 - 556.5]
      ├─ [556.5 - 560.5]
      ├─ [560.5 - 564.5]
      ├─ [564.5 - 568.5]
      ├─ [568.5 - 572.5]
      ├─ [572.5 - 576.5]
      ├─ [576.5 - 580.5]
      ├─ [580.5 - 584.5]
      ├─ [584.5 - 588.5]
      ├─ [588.5 - 592.5]
      ├─ [592.5 - 596.5]
      ├─ [596.5 - 600.5]
      ├─ [600.5 - 604.5]
      ├─ [604.5 - 608.5]
      ├─ [608.5 - 612.5]
      ├─ [612.5 - 616.5]
      ├─ [616.5 - 620.5]
      ├─ [620.5 - 624.5]
      ├─ [624.5 - 628.5]
      ├─ [628.5 - 632.5]
      ├─ [632.5 - 636.5]
      ├─ [636.5 - 640.5]
      ├─ [640.5 - 644.5]
      ├─ [644.5 - 648.5]
      ├─ [648.5 - 652.5]
      ├─ [652.5 - 656.5]
      ├─ [656.5 - 660.6]
      ├─ [660.6 - 664.6]
      ├─ [664.6 - 668.6]
      ├─ [668.6 - 672.6]
      ├─ [672.6 - 676.6]
      ├─ [676.6 - 680.6]
      ├─ [680.6 - 684.6]
      ├─ [684.6 - 688.6]
      ├─ [688.6 - 692.6]
      ├─ [692.6 - 696.6]
      ├─ [696.6 - 700.6]
      ├─ [700.6 - 704.6]
      ├─ [704.6 - 708.6]
      ├─ [708.6 - 712.6]
      ├─ [712.6 - 716.6]
      ├─ [716.6 - 720.6]
      ├─ [720.6 - 724.6]
      ├─ [724.6 - 728.6]
      ├─ [728.6 - 732.6]
      ├─ [732.6 - 736.6]
      ├─ [736.6 - 740.6]
      ├─ [740.6 - 744.6]
      ├─ [744.6 - 748.6]
      ├─ [748.6 - 752.6]
      ├─ [752.6 - 756.6]
      ├─ [756.6 - 760.6]
      ├─ [760.6 - 764.6]
      ├─ [764.6 - 768.6]
      ├─ [768.6 - 772.6]
      ├─ [772.6 - 776.6]
      ├─ [776.6 - 780.6]
      ├─ [780.6 - 784.6]
      ├─ [784.6 - 788.6]
      ├─ [788.6 - 792.6]
      ├─ [792.6 - 796.6]
      ├─ [796.6 - 800.6]
      ├─ [800.6 - 804.6]
      ├─ [804.6 - 808.6]
      ├─ [808.6 - 812.6]
      ├─ [812.6 - 816.6]
      ├─ [816.6 - 820.6]
      ├─ [820.6 - 824.6]
      ├─ [824.6 - 828.6]
      ├─ [828.6 - 832.6]
      ├─ [832.6 - 836.6]
      ├─ [836.6 - 840.6]
      ├─ [840.6 - 844.6]
      ├─ [844.6 - 848.6]
      ├─ [848.6 - 852.6]
      ├─ [852.6 - 856.6]
      ├─ [856.6 - 860.6]
      ├─ [860.6 - 864.6]
      ├─ [864.6 - 868.6]
      ├─ [868.6 - 872.6]
      ├─ [872.6 - 876.6]
      ├─ [876.6 - 880.7]
      ├─ [880.7 - 884.7]
      ├─ [884.7 - 888.7]
      ├─ [888.7 - 892.7]
      ├─ [892.7 - 896.7]
      ├─ [896.7 - 900.7]
      ├─ [900.7 - 904.7]
      ├─ [904.7 - 908.7]
      ├─ [908.7 - 912.7]
      ├─ [912.7 - 916.7]
      ├─ [916.7 - 920.7]
      ├─ [920.7 - 924.7]
      ├─ [924.7 - 928.7]
      ├─ [928.7 - 932.7]
      ├─ [932.7 - 936.7]
      ├─ [936.7 - 940.7]
      ├─ [940.7 - 944.7]
      ├─ [944.7 - 948.7]
      ├─ [948.7 - 952.7]
      ├─ [952.7 - 956.7]
      ├─ [956.7 - 960.7]
      ├─ [960.7 - 964.7]
      ├─ [964.7 - 968.7]
      ├─ [968.7 - 972.7]
      ├─ [972.7 - 976.7]
      └─ [976.7 - 980.7]

Run: 20231207_AST5_Evo5_ML_SA_40SPD_DIA_SCP_EB_1Cellc_36.raw
   ├─ Vendor: Thermo
   ├─ File: 20231207_AST5_Evo5_ML_SA_40SPD_DIA_SCP_EB_1Cellc_36
   ├─ Path: "N:\SUN-CPR-msdata_jvo\MSDATA\2023\12\AST5\20231207_AST5_Evo5_ML_SA_40SPD_DIA_SCP_EB_1Cellc_36.raw"
   ├─ Condition: Not Defined
   ├─ Replicate: 61
   ├─ HTRMS Version: 18.5.231110.55695
   ├─ Protein Databases Used
   │  └─ UP000005640_9606_Olympia
   │     ├─ Protein Entries: 20,598
   │     ├─ Original File: UP000005640_9606.fasta
   │     ├─ Date Created: 30-March-2023 12:51:33 UTC+0
   │     ├─ Date Modified: 17-December-2023 01:33:00 UTC+0
   │     └─ Parsing Rule: UniProt FASTA
   └─ MS2 Method
      ├─ [380.4 - 384.4]
      ├─ [384.4 - 388.4]
      ├─ [388.4 - 392.4]
      ├─ [392.4 - 396.4]
      ├─ [396.4 - 400.4]
      ├─ [400.4 - 404.4]
      ├─ [404.4 - 408.4]
      ├─ [408.4 - 412.4]
      ├─ [412.4 - 416.4]
      ├─ [416.4 - 420.4]
      ├─ [420.4 - 424.4]
      ├─ [424.4 - 428.4]
      ├─ [428.4 - 432.4]
      ├─ [432.4 - 436.4]
      ├─ [436.4 - 440.5]
      ├─ [440.5 - 444.5]
      ├─ [444.5 - 448.5]
      ├─ [448.5 - 452.5]
      ├─ [452.5 - 456.5]
      ├─ [456.5 - 460.5]
      ├─ [460.5 - 464.5]
      ├─ [464.5 - 468.5]
      ├─ [468.5 - 472.5]
      ├─ [472.5 - 476.5]
      ├─ [476.5 - 480.5]
      ├─ [480.5 - 484.5]
      ├─ [484.5 - 488.5]
      ├─ [488.5 - 492.5]
      ├─ [492.5 - 496.5]
      ├─ [496.5 - 500.5]
      ├─ [500.5 - 504.5]
      ├─ [504.5 - 508.5]
      ├─ [508.5 - 512.5]
      ├─ [512.5 - 516.5]
      ├─ [516.5 - 520.5]
      ├─ [520.5 - 524.5]
      ├─ [524.5 - 528.5]
      ├─ [528.5 - 532.5]
      ├─ [532.5 - 536.5]
      ├─ [536.5 - 540.5]
      ├─ [540.5 - 544.5]
      ├─ [544.5 - 548.5]
      ├─ [548.5 - 552.5]
      ├─ [552.5 - 556.5]
      ├─ [556.5 - 560.5]
      ├─ [560.5 - 564.5]
      ├─ [564.5 - 568.5]
      ├─ [568.5 - 572.5]
      ├─ [572.5 - 576.5]
      ├─ [576.5 - 580.5]
      ├─ [580.5 - 584.5]
      ├─ [584.5 - 588.5]
      ├─ [588.5 - 592.5]
      ├─ [592.5 - 596.5]
      ├─ [596.5 - 600.5]
      ├─ [600.5 - 604.5]
      ├─ [604.5 - 608.5]
      ├─ [608.5 - 612.5]
      ├─ [612.5 - 616.5]
      ├─ [616.5 - 620.5]
      ├─ [620.5 - 624.5]
      ├─ [624.5 - 628.5]
      ├─ [628.5 - 632.5]
      ├─ [632.5 - 636.5]
      ├─ [636.5 - 640.5]
      ├─ [640.5 - 644.5]
      ├─ [644.5 - 648.5]
      ├─ [648.5 - 652.5]
      ├─ [652.5 - 656.5]
      ├─ [656.5 - 660.6]
      ├─ [660.6 - 664.6]
      ├─ [664.6 - 668.6]
      ├─ [668.6 - 672.6]
      ├─ [672.6 - 676.6]
      ├─ [676.6 - 680.6]
      ├─ [680.6 - 684.6]
      ├─ [684.6 - 688.6]
      ├─ [688.6 - 692.6]
      ├─ [692.6 - 696.6]
      ├─ [696.6 - 700.6]
      ├─ [700.6 - 704.6]
      ├─ [704.6 - 708.6]
      ├─ [708.6 - 712.6]
      ├─ [712.6 - 716.6]
      ├─ [716.6 - 720.6]
      ├─ [720.6 - 724.6]
      ├─ [724.6 - 728.6]
      ├─ [728.6 - 732.6]
      ├─ [732.6 - 736.6]
      ├─ [736.6 - 740.6]
      ├─ [740.6 - 744.6]
      ├─ [744.6 - 748.6]
      ├─ [748.6 - 752.6]
      ├─ [752.6 - 756.6]
      ├─ [756.6 - 760.6]
      ├─ [760.6 - 764.6]
      ├─ [764.6 - 768.6]
      ├─ [768.6 - 772.6]
      ├─ [772.6 - 776.6]
      ├─ [776.6 - 780.6]
      ├─ [780.6 - 784.6]
      ├─ [784.6 - 788.6]
      ├─ [788.6 - 792.6]
      ├─ [792.6 - 796.6]
      ├─ [796.6 - 800.6]
      ├─ [800.6 - 804.6]
      ├─ [804.6 - 808.6]
      ├─ [808.6 - 812.6]
      ├─ [812.6 - 816.6]
      ├─ [816.6 - 820.6]
      ├─ [820.6 - 824.6]
      ├─ [824.6 - 828.6]
      ├─ [828.6 - 832.6]
      ├─ [832.6 - 836.6]
      ├─ [836.6 - 840.6]
      ├─ [840.6 - 844.6]
      ├─ [844.6 - 848.6]
      ├─ [848.6 - 852.6]
      ├─ [852.6 - 856.6]
      ├─ [856.6 - 860.6]
      ├─ [860.6 - 864.6]
      ├─ [864.6 - 868.6]
      ├─ [868.6 - 872.6]
      ├─ [872.6 - 876.6]
      ├─ [876.6 - 880.7]
      ├─ [880.7 - 884.7]
      ├─ [884.7 - 888.7]
      ├─ [888.7 - 892.7]
      ├─ [892.7 - 896.7]
      ├─ [896.7 - 900.7]
      ├─ [900.7 - 904.7]
      ├─ [904.7 - 908.7]
      ├─ [908.7 - 912.7]
      ├─ [912.7 - 916.7]
      ├─ [916.7 - 920.7]
      ├─ [920.7 - 924.7]
      ├─ [924.7 - 928.7]
      ├─ [928.7 - 932.7]
      ├─ [932.7 - 936.7]
      ├─ [936.7 - 940.7]
      ├─ [940.7 - 944.7]
      ├─ [944.7 - 948.7]
      ├─ [948.7 - 952.7]
      ├─ [952.7 - 956.7]
      ├─ [956.7 - 960.7]
      ├─ [960.7 - 964.7]
      ├─ [964.7 - 968.7]
      ├─ [968.7 - 972.7]
      ├─ [972.7 - 976.7]
      └─ [976.7 - 980.7]

Run: 20231207_AST5_Evo5_ML_SA_40SPD_DIA_SCP_EB_1Cellc_35.raw
   ├─ Vendor: Thermo
   ├─ File: 20231207_AST5_Evo5_ML_SA_40SPD_DIA_SCP_EB_1Cellc_35
   ├─ Path: "N:\SUN-CPR-msdata_jvo\MSDATA\2023\12\AST5\20231207_AST5_Evo5_ML_SA_40SPD_DIA_SCP_EB_1Cellc_35.raw"
   ├─ Condition: Not Defined
   ├─ Replicate: 62
   ├─ HTRMS Version: 18.5.231110.55695
   ├─ Protein Databases Used
   │  └─ UP000005640_9606_Olympia
   │     ├─ Protein Entries: 20,598
   │     ├─ Original File: UP000005640_9606.fasta
   │     ├─ Date Created: 30-March-2023 12:51:33 UTC+0
   │     ├─ Date Modified: 17-December-2023 01:33:00 UTC+0
   │     └─ Parsing Rule: UniProt FASTA
   └─ MS2 Method
      ├─ [380.4 - 384.4]
      ├─ [384.4 - 388.4]
      ├─ [388.4 - 392.4]
      ├─ [392.4 - 396.4]
      ├─ [396.4 - 400.4]
      ├─ [400.4 - 404.4]
      ├─ [404.4 - 408.4]
      ├─ [408.4 - 412.4]
      ├─ [412.4 - 416.4]
      ├─ [416.4 - 420.4]
      ├─ [420.4 - 424.4]
      ├─ [424.4 - 428.4]
      ├─ [428.4 - 432.4]
      ├─ [432.4 - 436.4]
      ├─ [436.4 - 440.5]
      ├─ [440.5 - 444.5]
      ├─ [444.5 - 448.5]
      ├─ [448.5 - 452.5]
      ├─ [452.5 - 456.5]
      ├─ [456.5 - 460.5]
      ├─ [460.5 - 464.5]
      ├─ [464.5 - 468.5]
      ├─ [468.5 - 472.5]
      ├─ [472.5 - 476.5]
      ├─ [476.5 - 480.5]
      ├─ [480.5 - 484.5]
      ├─ [484.5 - 488.5]
      ├─ [488.5 - 492.5]
      ├─ [492.5 - 496.5]
      ├─ [496.5 - 500.5]
      ├─ [500.5 - 504.5]
      ├─ [504.5 - 508.5]
      ├─ [508.5 - 512.5]
      ├─ [512.5 - 516.5]
      ├─ [516.5 - 520.5]
      ├─ [520.5 - 524.5]
      ├─ [524.5 - 528.5]
      ├─ [528.5 - 532.5]
      ├─ [532.5 - 536.5]
      ├─ [536.5 - 540.5]
      ├─ [540.5 - 544.5]
      ├─ [544.5 - 548.5]
      ├─ [548.5 - 552.5]
      ├─ [552.5 - 556.5]
      ├─ [556.5 - 560.5]
      ├─ [560.5 - 564.5]
      ├─ [564.5 - 568.5]
      ├─ [568.5 - 572.5]
      ├─ [572.5 - 576.5]
      ├─ [576.5 - 580.5]
      ├─ [580.5 - 584.5]
      ├─ [584.5 - 588.5]
      ├─ [588.5 - 592.5]
      ├─ [592.5 - 596.5]
      ├─ [596.5 - 600.5]
      ├─ [600.5 - 604.5]
      ├─ [604.5 - 608.5]
      ├─ [608.5 - 612.5]
      ├─ [612.5 - 616.5]
      ├─ [616.5 - 620.5]
      ├─ [620.5 - 624.5]
      ├─ [624.5 - 628.5]
      ├─ [628.5 - 632.5]
      ├─ [632.5 - 636.5]
      ├─ [636.5 - 640.5]
      ├─ [640.5 - 644.5]
      ├─ [644.5 - 648.5]
      ├─ [648.5 - 652.5]
      ├─ [652.5 - 656.5]
      ├─ [656.5 - 660.6]
      ├─ [660.6 - 664.6]
      ├─ [664.6 - 668.6]
      ├─ [668.6 - 672.6]
      ├─ [672.6 - 676.6]
      ├─ [676.6 - 680.6]
      ├─ [680.6 - 684.6]
      ├─ [684.6 - 688.6]
      ├─ [688.6 - 692.6]
      ├─ [692.6 - 696.6]
      ├─ [696.6 - 700.6]
      ├─ [700.6 - 704.6]
      ├─ [704.6 - 708.6]
      ├─ [708.6 - 712.6]
      ├─ [712.6 - 716.6]
      ├─ [716.6 - 720.6]
      ├─ [720.6 - 724.6]
      ├─ [724.6 - 728.6]
      ├─ [728.6 - 732.6]
      ├─ [732.6 - 736.6]
      ├─ [736.6 - 740.6]
      ├─ [740.6 - 744.6]
      ├─ [744.6 - 748.6]
      ├─ [748.6 - 752.6]
      ├─ [752.6 - 756.6]
      ├─ [756.6 - 760.6]
      ├─ [760.6 - 764.6]
      ├─ [764.6 - 768.6]
      ├─ [768.6 - 772.6]
      ├─ [772.6 - 776.6]
      ├─ [776.6 - 780.6]
      ├─ [780.6 - 784.6]
      ├─ [784.6 - 788.6]
      ├─ [788.6 - 792.6]
      ├─ [792.6 - 796.6]
      ├─ [796.6 - 800.6]
      ├─ [800.6 - 804.6]
      ├─ [804.6 - 808.6]
      ├─ [808.6 - 812.6]
      ├─ [812.6 - 816.6]
      ├─ [816.6 - 820.6]
      ├─ [820.6 - 824.6]
      ├─ [824.6 - 828.6]
      ├─ [828.6 - 832.6]
      ├─ [832.6 - 836.6]
      ├─ [836.6 - 840.6]
      ├─ [840.6 - 844.6]
      ├─ [844.6 - 848.6]
      ├─ [848.6 - 852.6]
      ├─ [852.6 - 856.6]
      ├─ [856.6 - 860.6]
      ├─ [860.6 - 864.6]
      ├─ [864.6 - 868.6]
      ├─ [868.6 - 872.6]
      ├─ [872.6 - 876.6]
      ├─ [876.6 - 880.7]
      ├─ [880.7 - 884.7]
      ├─ [884.7 - 888.7]
      ├─ [888.7 - 892.7]
      ├─ [892.7 - 896.7]
      ├─ [896.7 - 900.7]
      ├─ [900.7 - 904.7]
      ├─ [904.7 - 908.7]
      ├─ [908.7 - 912.7]
      ├─ [912.7 - 916.7]
      ├─ [916.7 - 920.7]
      ├─ [920.7 - 924.7]
      ├─ [924.7 - 928.7]
      ├─ [928.7 - 932.7]
      ├─ [932.7 - 936.7]
      ├─ [936.7 - 940.7]
      ├─ [940.7 - 944.7]
      ├─ [944.7 - 948.7]
      ├─ [948.7 - 952.7]
      ├─ [952.7 - 956.7]
      ├─ [956.7 - 960.7]
      ├─ [960.7 - 964.7]
      ├─ [964.7 - 968.7]
      ├─ [968.7 - 972.7]
      ├─ [972.7 - 976.7]
      └─ [976.7 - 980.7]

Run: 20231207_AST5_Evo5_ML_SA_40SPD_DIA_SCP_EB_1Cellc_34.raw
   ├─ Vendor: Thermo
   ├─ File: 20231207_AST5_Evo5_ML_SA_40SPD_DIA_SCP_EB_1Cellc_34
   ├─ Path: "N:\SUN-CPR-msdata_jvo\MSDATA\2023\12\AST5\20231207_AST5_Evo5_ML_SA_40SPD_DIA_SCP_EB_1Cellc_34.raw"
   ├─ Condition: Not Defined
   ├─ Replicate: 63
   ├─ HTRMS Version: 18.5.231110.55695
   ├─ Protein Databases Used
   │  └─ UP000005640_9606_Olympia
   │     ├─ Protein Entries: 20,598
   │     ├─ Original File: UP000005640_9606.fasta
   │     ├─ Date Created: 30-March-2023 12:51:33 UTC+0
   │     ├─ Date Modified: 17-December-2023 01:33:00 UTC+0
   │     └─ Parsing Rule: UniProt FASTA
   └─ MS2 Method
      ├─ [380.4 - 384.4]
      ├─ [384.4 - 388.4]
      ├─ [388.4 - 392.4]
      ├─ [392.4 - 396.4]
      ├─ [396.4 - 400.4]
      ├─ [400.4 - 404.4]
      ├─ [404.4 - 408.4]
      ├─ [408.4 - 412.4]
      ├─ [412.4 - 416.4]
      ├─ [416.4 - 420.4]
      ├─ [420.4 - 424.4]
      ├─ [424.4 - 428.4]
      ├─ [428.4 - 432.4]
      ├─ [432.4 - 436.4]
      ├─ [436.4 - 440.5]
      ├─ [440.5 - 444.5]
      ├─ [444.5 - 448.5]
      ├─ [448.5 - 452.5]
      ├─ [452.5 - 456.5]
      ├─ [456.5 - 460.5]
      ├─ [460.5 - 464.5]
      ├─ [464.5 - 468.5]
      ├─ [468.5 - 472.5]
      ├─ [472.5 - 476.5]
      ├─ [476.5 - 480.5]
      ├─ [480.5 - 484.5]
      ├─ [484.5 - 488.5]
      ├─ [488.5 - 492.5]
      ├─ [492.5 - 496.5]
      ├─ [496.5 - 500.5]
      ├─ [500.5 - 504.5]
      ├─ [504.5 - 508.5]
      ├─ [508.5 - 512.5]
      ├─ [512.5 - 516.5]
      ├─ [516.5 - 520.5]
      ├─ [520.5 - 524.5]
      ├─ [524.5 - 528.5]
      ├─ [528.5 - 532.5]
      ├─ [532.5 - 536.5]
      ├─ [536.5 - 540.5]
      ├─ [540.5 - 544.5]
      ├─ [544.5 - 548.5]
      ├─ [548.5 - 552.5]
      ├─ [552.5 - 556.5]
      ├─ [556.5 - 560.5]
      ├─ [560.5 - 564.5]
      ├─ [564.5 - 568.5]
      ├─ [568.5 - 572.5]
      ├─ [572.5 - 576.5]
      ├─ [576.5 - 580.5]
      ├─ [580.5 - 584.5]
      ├─ [584.5 - 588.5]
      ├─ [588.5 - 592.5]
      ├─ [592.5 - 596.5]
      ├─ [596.5 - 600.5]
      ├─ [600.5 - 604.5]
      ├─ [604.5 - 608.5]
      ├─ [608.5 - 612.5]
      ├─ [612.5 - 616.5]
      ├─ [616.5 - 620.5]
      ├─ [620.5 - 624.5]
      ├─ [624.5 - 628.5]
      ├─ [628.5 - 632.5]
      ├─ [632.5 - 636.5]
      ├─ [636.5 - 640.5]
      ├─ [640.5 - 644.5]
      ├─ [644.5 - 648.5]
      ├─ [648.5 - 652.5]
      ├─ [652.5 - 656.5]
      ├─ [656.5 - 660.6]
      ├─ [660.6 - 664.6]
      ├─ [664.6 - 668.6]
      ├─ [668.6 - 672.6]
      ├─ [672.6 - 676.6]
      ├─ [676.6 - 680.6]
      ├─ [680.6 - 684.6]
      ├─ [684.6 - 688.6]
      ├─ [688.6 - 692.6]
      ├─ [692.6 - 696.6]
      ├─ [696.6 - 700.6]
      ├─ [700.6 - 704.6]
      ├─ [704.6 - 708.6]
      ├─ [708.6 - 712.6]
      ├─ [712.6 - 716.6]
      ├─ [716.6 - 720.6]
      ├─ [720.6 - 724.6]
      ├─ [724.6 - 728.6]
      ├─ [728.6 - 732.6]
      ├─ [732.6 - 736.6]
      ├─ [736.6 - 740.6]
      ├─ [740.6 - 744.6]
      ├─ [744.6 - 748.6]
      ├─ [748.6 - 752.6]
      ├─ [752.6 - 756.6]
      ├─ [756.6 - 760.6]
      ├─ [760.6 - 764.6]
      ├─ [764.6 - 768.6]
      ├─ [768.6 - 772.6]
      ├─ [772.6 - 776.6]
      ├─ [776.6 - 780.6]
      ├─ [780.6 - 784.6]
      ├─ [784.6 - 788.6]
      ├─ [788.6 - 792.6]
      ├─ [792.6 - 796.6]
      ├─ [796.6 - 800.6]
      ├─ [800.6 - 804.6]
      ├─ [804.6 - 808.6]
      ├─ [808.6 - 812.6]
      ├─ [812.6 - 816.6]
      ├─ [816.6 - 820.6]
      ├─ [820.6 - 824.6]
      ├─ [824.6 - 828.6]
      ├─ [828.6 - 832.6]
      ├─ [832.6 - 836.6]
      ├─ [836.6 - 840.6]
      ├─ [840.6 - 844.6]
      ├─ [844.6 - 848.6]
      ├─ [848.6 - 852.6]
      ├─ [852.6 - 856.6]
      ├─ [856.6 - 860.6]
      ├─ [860.6 - 864.6]
      ├─ [864.6 - 868.6]
      ├─ [868.6 - 872.6]
      ├─ [872.6 - 876.6]
      ├─ [876.6 - 880.7]
      ├─ [880.7 - 884.7]
      ├─ [884.7 - 888.7]
      ├─ [888.7 - 892.7]
      ├─ [892.7 - 896.7]
      ├─ [896.7 - 900.7]
      ├─ [900.7 - 904.7]
      ├─ [904.7 - 908.7]
      ├─ [908.7 - 912.7]
      ├─ [912.7 - 916.7]
      ├─ [916.7 - 920.7]
      ├─ [920.7 - 924.7]
      ├─ [924.7 - 928.7]
      ├─ [928.7 - 932.7]
      ├─ [932.7 - 936.7]
      ├─ [936.7 - 940.7]
      ├─ [940.7 - 944.7]
      ├─ [944.7 - 948.7]
      ├─ [948.7 - 952.7]
      ├─ [952.7 - 956.7]
      ├─ [956.7 - 960.7]
      ├─ [960.7 - 964.7]
      ├─ [964.7 - 968.7]
      ├─ [968.7 - 972.7]
      ├─ [972.7 - 976.7]
      └─ [976.7 - 980.7]

Run: 20231207_AST5_Evo5_ML_SA_40SPD_DIA_SCP_EB_1Cellc_33.raw
   ├─ Vendor: Thermo
   ├─ File: 20231207_AST5_Evo5_ML_SA_40SPD_DIA_SCP_EB_1Cellc_33
   ├─ Path: "N:\SUN-CPR-msdata_jvo\MSDATA\2023\12\AST5\20231207_AST5_Evo5_ML_SA_40SPD_DIA_SCP_EB_1Cellc_33.raw"
   ├─ Condition: Not Defined
   ├─ Replicate: 64
   ├─ HTRMS Version: 18.5.231110.55695
   ├─ Protein Databases Used
   │  └─ UP000005640_9606_Olympia
   │     ├─ Protein Entries: 20,598
   │     ├─ Original File: UP000005640_9606.fasta
   │     ├─ Date Created: 30-March-2023 12:51:33 UTC+0
   │     ├─ Date Modified: 17-December-2023 01:33:00 UTC+0
   │     └─ Parsing Rule: UniProt FASTA
   └─ MS2 Method
      ├─ [380.4 - 384.4]
      ├─ [384.4 - 388.4]
      ├─ [388.4 - 392.4]
      ├─ [392.4 - 396.4]
      ├─ [396.4 - 400.4]
      ├─ [400.4 - 404.4]
      ├─ [404.4 - 408.4]
      ├─ [408.4 - 412.4]
      ├─ [412.4 - 416.4]
      ├─ [416.4 - 420.4]
      ├─ [420.4 - 424.4]
      ├─ [424.4 - 428.4]
      ├─ [428.4 - 432.4]
      ├─ [432.4 - 436.4]
      ├─ [436.4 - 440.5]
      ├─ [440.5 - 444.5]
      ├─ [444.5 - 448.5]
      ├─ [448.5 - 452.5]
      ├─ [452.5 - 456.5]
      ├─ [456.5 - 460.5]
      ├─ [460.5 - 464.5]
      ├─ [464.5 - 468.5]
      ├─ [468.5 - 472.5]
      ├─ [472.5 - 476.5]
      ├─ [476.5 - 480.5]
      ├─ [480.5 - 484.5]
      ├─ [484.5 - 488.5]
      ├─ [488.5 - 492.5]
      ├─ [492.5 - 496.5]
      ├─ [496.5 - 500.5]
      ├─ [500.5 - 504.5]
      ├─ [504.5 - 508.5]
      ├─ [508.5 - 512.5]
      ├─ [512.5 - 516.5]
      ├─ [516.5 - 520.5]
      ├─ [520.5 - 524.5]
      ├─ [524.5 - 528.5]
      ├─ [528.5 - 532.5]
      ├─ [532.5 - 536.5]
      ├─ [536.5 - 540.5]
      ├─ [540.5 - 544.5]
      ├─ [544.5 - 548.5]
      ├─ [548.5 - 552.5]
      ├─ [552.5 - 556.5]
      ├─ [556.5 - 560.5]
      ├─ [560.5 - 564.5]
      ├─ [564.5 - 568.5]
      ├─ [568.5 - 572.5]
      ├─ [572.5 - 576.5]
      ├─ [576.5 - 580.5]
      ├─ [580.5 - 584.5]
      ├─ [584.5 - 588.5]
      ├─ [588.5 - 592.5]
      ├─ [592.5 - 596.5]
      ├─ [596.5 - 600.5]
      ├─ [600.5 - 604.5]
      ├─ [604.5 - 608.5]
      ├─ [608.5 - 612.5]
      ├─ [612.5 - 616.5]
      ├─ [616.5 - 620.5]
      ├─ [620.5 - 624.5]
      ├─ [624.5 - 628.5]
      ├─ [628.5 - 632.5]
      ├─ [632.5 - 636.5]
      ├─ [636.5 - 640.5]
      ├─ [640.5 - 644.5]
      ├─ [644.5 - 648.5]
      ├─ [648.5 - 652.5]
      ├─ [652.5 - 656.5]
      ├─ [656.5 - 660.6]
      ├─ [660.6 - 664.6]
      ├─ [664.6 - 668.6]
      ├─ [668.6 - 672.6]
      ├─ [672.6 - 676.6]
      ├─ [676.6 - 680.6]
      ├─ [680.6 - 684.6]
      ├─ [684.6 - 688.6]
      ├─ [688.6 - 692.6]
      ├─ [692.6 - 696.6]
      ├─ [696.6 - 700.6]
      ├─ [700.6 - 704.6]
      ├─ [704.6 - 708.6]
      ├─ [708.6 - 712.6]
      ├─ [712.6 - 716.6]
      ├─ [716.6 - 720.6]
      ├─ [720.6 - 724.6]
      ├─ [724.6 - 728.6]
      ├─ [728.6 - 732.6]
      ├─ [732.6 - 736.6]
      ├─ [736.6 - 740.6]
      ├─ [740.6 - 744.6]
      ├─ [744.6 - 748.6]
      ├─ [748.6 - 752.6]
      ├─ [752.6 - 756.6]
      ├─ [756.6 - 760.6]
      ├─ [760.6 - 764.6]
      ├─ [764.6 - 768.6]
      ├─ [768.6 - 772.6]
      ├─ [772.6 - 776.6]
      ├─ [776.6 - 780.6]
      ├─ [780.6 - 784.6]
      ├─ [784.6 - 788.6]
      ├─ [788.6 - 792.6]
      ├─ [792.6 - 796.6]
      ├─ [796.6 - 800.6]
      ├─ [800.6 - 804.6]
      ├─ [804.6 - 808.6]
      ├─ [808.6 - 812.6]
      ├─ [812.6 - 816.6]
      ├─ [816.6 - 820.6]
      ├─ [820.6 - 824.6]
      ├─ [824.6 - 828.6]
      ├─ [828.6 - 832.6]
      ├─ [832.6 - 836.6]
      ├─ [836.6 - 840.6]
      ├─ [840.6 - 844.6]
      ├─ [844.6 - 848.6]
      ├─ [848.6 - 852.6]
      ├─ [852.6 - 856.6]
      ├─ [856.6 - 860.6]
      ├─ [860.6 - 864.6]
      ├─ [864.6 - 868.6]
      ├─ [868.6 - 872.6]
      ├─ [872.6 - 876.6]
      ├─ [876.6 - 880.7]
      ├─ [880.7 - 884.7]
      ├─ [884.7 - 888.7]
      ├─ [888.7 - 892.7]
      ├─ [892.7 - 896.7]
      ├─ [896.7 - 900.7]
      ├─ [900.7 - 904.7]
      ├─ [904.7 - 908.7]
      ├─ [908.7 - 912.7]
      ├─ [912.7 - 916.7]
      ├─ [916.7 - 920.7]
      ├─ [920.7 - 924.7]
      ├─ [924.7 - 928.7]
      ├─ [928.7 - 932.7]
      ├─ [932.7 - 936.7]
      ├─ [936.7 - 940.7]
      ├─ [940.7 - 944.7]
      ├─ [944.7 - 948.7]
      ├─ [948.7 - 952.7]
      ├─ [952.7 - 956.7]
      ├─ [956.7 - 960.7]
      ├─ [960.7 - 964.7]
      ├─ [964.7 - 968.7]
      ├─ [968.7 - 972.7]
      ├─ [972.7 - 976.7]
      └─ [976.7 - 980.7]

Run: 20231207_AST5_Evo5_ML_SA_40SPD_DIA_SCP_EB_1Cellc_32.raw
   ├─ Vendor: Thermo
   ├─ File: 20231207_AST5_Evo5_ML_SA_40SPD_DIA_SCP_EB_1Cellc_32
   ├─ Path: "N:\SUN-CPR-msdata_jvo\MSDATA\2023\12\AST5\20231207_AST5_Evo5_ML_SA_40SPD_DIA_SCP_EB_1Cellc_32.raw"
   ├─ Condition: Not Defined
   ├─ Replicate: 65
   ├─ HTRMS Version: 18.5.231110.55695
   ├─ Protein Databases Used
   │  └─ UP000005640_9606_Olympia
   │     ├─ Protein Entries: 20,598
   │     ├─ Original File: UP000005640_9606.fasta
   │     ├─ Date Created: 30-March-2023 12:51:33 UTC+0
   │     ├─ Date Modified: 17-December-2023 01:33:00 UTC+0
   │     └─ Parsing Rule: UniProt FASTA
   └─ MS2 Method
      ├─ [380.4 - 384.4]
      ├─ [384.4 - 388.4]
      ├─ [388.4 - 392.4]
      ├─ [392.4 - 396.4]
      ├─ [396.4 - 400.4]
      ├─ [400.4 - 404.4]
      ├─ [404.4 - 408.4]
      ├─ [408.4 - 412.4]
      ├─ [412.4 - 416.4]
      ├─ [416.4 - 420.4]
      ├─ [420.4 - 424.4]
      ├─ [424.4 - 428.4]
      ├─ [428.4 - 432.4]
      ├─ [432.4 - 436.4]
      ├─ [436.4 - 440.5]
      ├─ [440.5 - 444.5]
      ├─ [444.5 - 448.5]
      ├─ [448.5 - 452.5]
      ├─ [452.5 - 456.5]
      ├─ [456.5 - 460.5]
      ├─ [460.5 - 464.5]
      ├─ [464.5 - 468.5]
      ├─ [468.5 - 472.5]
      ├─ [472.5 - 476.5]
      ├─ [476.5 - 480.5]
      ├─ [480.5 - 484.5]
      ├─ [484.5 - 488.5]
      ├─ [488.5 - 492.5]
      ├─ [492.5 - 496.5]
      ├─ [496.5 - 500.5]
      ├─ [500.5 - 504.5]
      ├─ [504.5 - 508.5]
      ├─ [508.5 - 512.5]
      ├─ [512.5 - 516.5]
      ├─ [516.5 - 520.5]
      ├─ [520.5 - 524.5]
      ├─ [524.5 - 528.5]
      ├─ [528.5 - 532.5]
      ├─ [532.5 - 536.5]
      ├─ [536.5 - 540.5]
      ├─ [540.5 - 544.5]
      ├─ [544.5 - 548.5]
      ├─ [548.5 - 552.5]
      ├─ [552.5 - 556.5]
      ├─ [556.5 - 560.5]
      ├─ [560.5 - 564.5]
      ├─ [564.5 - 568.5]
      ├─ [568.5 - 572.5]
      ├─ [572.5 - 576.5]
      ├─ [576.5 - 580.5]
      ├─ [580.5 - 584.5]
      ├─ [584.5 - 588.5]
      ├─ [588.5 - 592.5]
      ├─ [592.5 - 596.5]
      ├─ [596.5 - 600.5]
      ├─ [600.5 - 604.5]
      ├─ [604.5 - 608.5]
      ├─ [608.5 - 612.5]
      ├─ [612.5 - 616.5]
      ├─ [616.5 - 620.5]
      ├─ [620.5 - 624.5]
      ├─ [624.5 - 628.5]
      ├─ [628.5 - 632.5]
      ├─ [632.5 - 636.5]
      ├─ [636.5 - 640.5]
      ├─ [640.5 - 644.5]
      ├─ [644.5 - 648.5]
      ├─ [648.5 - 652.5]
      ├─ [652.5 - 656.5]
      ├─ [656.5 - 660.6]
      ├─ [660.6 - 664.6]
      ├─ [664.6 - 668.6]
      ├─ [668.6 - 672.6]
      ├─ [672.6 - 676.6]
      ├─ [676.6 - 680.6]
      ├─ [680.6 - 684.6]
      ├─ [684.6 - 688.6]
      ├─ [688.6 - 692.6]
      ├─ [692.6 - 696.6]
      ├─ [696.6 - 700.6]
      ├─ [700.6 - 704.6]
      ├─ [704.6 - 708.6]
      ├─ [708.6 - 712.6]
      ├─ [712.6 - 716.6]
      ├─ [716.6 - 720.6]
      ├─ [720.6 - 724.6]
      ├─ [724.6 - 728.6]
      ├─ [728.6 - 732.6]
      ├─ [732.6 - 736.6]
      ├─ [736.6 - 740.6]
      ├─ [740.6 - 744.6]
      ├─ [744.6 - 748.6]
      ├─ [748.6 - 752.6]
      ├─ [752.6 - 756.6]
      ├─ [756.6 - 760.6]
      ├─ [760.6 - 764.6]
      ├─ [764.6 - 768.6]
      ├─ [768.6 - 772.6]
      ├─ [772.6 - 776.6]
      ├─ [776.6 - 780.6]
      ├─ [780.6 - 784.6]
      ├─ [784.6 - 788.6]
      ├─ [788.6 - 792.6]
      ├─ [792.6 - 796.6]
      ├─ [796.6 - 800.6]
      ├─ [800.6 - 804.6]
      ├─ [804.6 - 808.6]
      ├─ [808.6 - 812.6]
      ├─ [812.6 - 816.6]
      ├─ [816.6 - 820.6]
      ├─ [820.6 - 824.6]
      ├─ [824.6 - 828.6]
      ├─ [828.6 - 832.6]
      ├─ [832.6 - 836.6]
      ├─ [836.6 - 840.6]
      ├─ [840.6 - 844.6]
      ├─ [844.6 - 848.6]
      ├─ [848.6 - 852.6]
      ├─ [852.6 - 856.6]
      ├─ [856.6 - 860.6]
      ├─ [860.6 - 864.6]
      ├─ [864.6 - 868.6]
      ├─ [868.6 - 872.6]
      ├─ [872.6 - 876.6]
      ├─ [876.6 - 880.7]
      ├─ [880.7 - 884.7]
      ├─ [884.7 - 888.7]
      ├─ [888.7 - 892.7]
      ├─ [892.7 - 896.7]
      ├─ [896.7 - 900.7]
      ├─ [900.7 - 904.7]
      ├─ [904.7 - 908.7]
      ├─ [908.7 - 912.7]
      ├─ [912.7 - 916.7]
      ├─ [916.7 - 920.7]
      ├─ [920.7 - 924.7]
      ├─ [924.7 - 928.7]
      ├─ [928.7 - 932.7]
      ├─ [932.7 - 936.7]
      ├─ [936.7 - 940.7]
      ├─ [940.7 - 944.7]
      ├─ [944.7 - 948.7]
      ├─ [948.7 - 952.7]
      ├─ [952.7 - 956.7]
      ├─ [956.7 - 960.7]
      ├─ [960.7 - 964.7]
      ├─ [964.7 - 968.7]
      ├─ [968.7 - 972.7]
      ├─ [972.7 - 976.7]
      └─ [976.7 - 980.7]

Run: 20231207_AST5_Evo5_ML_SA_40SPD_DIA_SCP_EB_1Cellc_31.raw
   ├─ Vendor: Thermo
   ├─ File: 20231207_AST5_Evo5_ML_SA_40SPD_DIA_SCP_EB_1Cellc_31
   ├─ Path: "N:\SUN-CPR-msdata_jvo\MSDATA\2023\12\AST5\20231207_AST5_Evo5_ML_SA_40SPD_DIA_SCP_EB_1Cellc_31.raw"
   ├─ Condition: Not Defined
   ├─ Replicate: 66
   ├─ HTRMS Version: 18.5.231110.55695
   ├─ Protein Databases Used
   │  └─ UP000005640_9606_Olympia
   │     ├─ Protein Entries: 20,598
   │     ├─ Original File: UP000005640_9606.fasta
   │     ├─ Date Created: 30-March-2023 12:51:33 UTC+0
   │     ├─ Date Modified: 17-December-2023 01:33:00 UTC+0
   │     └─ Parsing Rule: UniProt FASTA
   └─ MS2 Method
      ├─ [380.4 - 384.4]
      ├─ [384.4 - 388.4]
      ├─ [388.4 - 392.4]
      ├─ [392.4 - 396.4]
      ├─ [396.4 - 400.4]
      ├─ [400.4 - 404.4]
      ├─ [404.4 - 408.4]
      ├─ [408.4 - 412.4]
      ├─ [412.4 - 416.4]
      ├─ [416.4 - 420.4]
      ├─ [420.4 - 424.4]
      ├─ [424.4 - 428.4]
      ├─ [428.4 - 432.4]
      ├─ [432.4 - 436.4]
      ├─ [436.4 - 440.5]
      ├─ [440.5 - 444.5]
      ├─ [444.5 - 448.5]
      ├─ [448.5 - 452.5]
      ├─ [452.5 - 456.5]
      ├─ [456.5 - 460.5]
      ├─ [460.5 - 464.5]
      ├─ [464.5 - 468.5]
      ├─ [468.5 - 472.5]
      ├─ [472.5 - 476.5]
      ├─ [476.5 - 480.5]
      ├─ [480.5 - 484.5]
      ├─ [484.5 - 488.5]
      ├─ [488.5 - 492.5]
      ├─ [492.5 - 496.5]
      ├─ [496.5 - 500.5]
      ├─ [500.5 - 504.5]
      ├─ [504.5 - 508.5]
      ├─ [508.5 - 512.5]
      ├─ [512.5 - 516.5]
      ├─ [516.5 - 520.5]
      ├─ [520.5 - 524.5]
      ├─ [524.5 - 528.5]
      ├─ [528.5 - 532.5]
      ├─ [532.5 - 536.5]
      ├─ [536.5 - 540.5]
      ├─ [540.5 - 544.5]
      ├─ [544.5 - 548.5]
      ├─ [548.5 - 552.5]
      ├─ [552.5 - 556.5]
      ├─ [556.5 - 560.5]
      ├─ [560.5 - 564.5]
      ├─ [564.5 - 568.5]
      ├─ [568.5 - 572.5]
      ├─ [572.5 - 576.5]
      ├─ [576.5 - 580.5]
      ├─ [580.5 - 584.5]
      ├─ [584.5 - 588.5]
      ├─ [588.5 - 592.5]
      ├─ [592.5 - 596.5]
      ├─ [596.5 - 600.5]
      ├─ [600.5 - 604.5]
      ├─ [604.5 - 608.5]
      ├─ [608.5 - 612.5]
      ├─ [612.5 - 616.5]
      ├─ [616.5 - 620.5]
      ├─ [620.5 - 624.5]
      ├─ [624.5 - 628.5]
      ├─ [628.5 - 632.5]
      ├─ [632.5 - 636.5]
      ├─ [636.5 - 640.5]
      ├─ [640.5 - 644.5]
      ├─ [644.5 - 648.5]
      ├─ [648.5 - 652.5]
      ├─ [652.5 - 656.5]
      ├─ [656.5 - 660.6]
      ├─ [660.6 - 664.6]
      ├─ [664.6 - 668.6]
      ├─ [668.6 - 672.6]
      ├─ [672.6 - 676.6]
      ├─ [676.6 - 680.6]
      ├─ [680.6 - 684.6]
      ├─ [684.6 - 688.6]
      ├─ [688.6 - 692.6]
      ├─ [692.6 - 696.6]
      ├─ [696.6 - 700.6]
      ├─ [700.6 - 704.6]
      ├─ [704.6 - 708.6]
      ├─ [708.6 - 712.6]
      ├─ [712.6 - 716.6]
      ├─ [716.6 - 720.6]
      ├─ [720.6 - 724.6]
      ├─ [724.6 - 728.6]
      ├─ [728.6 - 732.6]
      ├─ [732.6 - 736.6]
      ├─ [736.6 - 740.6]
      ├─ [740.6 - 744.6]
      ├─ [744.6 - 748.6]
      ├─ [748.6 - 752.6]
      ├─ [752.6 - 756.6]
      ├─ [756.6 - 760.6]
      ├─ [760.6 - 764.6]
      ├─ [764.6 - 768.6]
      ├─ [768.6 - 772.6]
      ├─ [772.6 - 776.6]
      ├─ [776.6 - 780.6]
      ├─ [780.6 - 784.6]
      ├─ [784.6 - 788.6]
      ├─ [788.6 - 792.6]
      ├─ [792.6 - 796.6]
      ├─ [796.6 - 800.6]
      ├─ [800.6 - 804.6]
      ├─ [804.6 - 808.6]
      ├─ [808.6 - 812.6]
      ├─ [812.6 - 816.6]
      ├─ [816.6 - 820.6]
      ├─ [820.6 - 824.6]
      ├─ [824.6 - 828.6]
      ├─ [828.6 - 832.6]
      ├─ [832.6 - 836.6]
      ├─ [836.6 - 840.6]
      ├─ [840.6 - 844.6]
      ├─ [844.6 - 848.6]
      ├─ [848.6 - 852.6]
      ├─ [852.6 - 856.6]
      ├─ [856.6 - 860.6]
      ├─ [860.6 - 864.6]
      ├─ [864.6 - 868.6]
      ├─ [868.6 - 872.6]
      ├─ [872.6 - 876.6]
      ├─ [876.6 - 880.7]
      ├─ [880.7 - 884.7]
      ├─ [884.7 - 888.7]
      ├─ [888.7 - 892.7]
      ├─ [892.7 - 896.7]
      ├─ [896.7 - 900.7]
      ├─ [900.7 - 904.7]
      ├─ [904.7 - 908.7]
      ├─ [908.7 - 912.7]
      ├─ [912.7 - 916.7]
      ├─ [916.7 - 920.7]
      ├─ [920.7 - 924.7]
      ├─ [924.7 - 928.7]
      ├─ [928.7 - 932.7]
      ├─ [932.7 - 936.7]
      ├─ [936.7 - 940.7]
      ├─ [940.7 - 944.7]
      ├─ [944.7 - 948.7]
      ├─ [948.7 - 952.7]
      ├─ [952.7 - 956.7]
      ├─ [956.7 - 960.7]
      ├─ [960.7 - 964.7]
      ├─ [964.7 - 968.7]
      ├─ [968.7 - 972.7]
      ├─ [972.7 - 976.7]
      └─ [976.7 - 980.7]

Run: 20231207_AST5_Evo5_ML_SA_40SPD_DIA_SCP_EB_1Cellc_30.raw
   ├─ Vendor: Thermo
   ├─ File: 20231207_AST5_Evo5_ML_SA_40SPD_DIA_SCP_EB_1Cellc_30
   ├─ Path: "N:\SUN-CPR-msdata_jvo\MSDATA\2023\12\AST5\20231207_AST5_Evo5_ML_SA_40SPD_DIA_SCP_EB_1Cellc_30.raw"
   ├─ Condition: Not Defined
   ├─ Replicate: 67
   ├─ HTRMS Version: 18.5.231110.55695
   ├─ Protein Databases Used
   │  └─ UP000005640_9606_Olympia
   │     ├─ Protein Entries: 20,598
   │     ├─ Original File: UP000005640_9606.fasta
   │     ├─ Date Created: 30-March-2023 12:51:33 UTC+0
   │     ├─ Date Modified: 17-December-2023 01:33:00 UTC+0
   │     └─ Parsing Rule: UniProt FASTA
   └─ MS2 Method
      ├─ [380.4 - 384.4]
      ├─ [384.4 - 388.4]
      ├─ [388.4 - 392.4]
      ├─ [392.4 - 396.4]
      ├─ [396.4 - 400.4]
      ├─ [400.4 - 404.4]
      ├─ [404.4 - 408.4]
      ├─ [408.4 - 412.4]
      ├─ [412.4 - 416.4]
      ├─ [416.4 - 420.4]
      ├─ [420.4 - 424.4]
      ├─ [424.4 - 428.4]
      ├─ [428.4 - 432.4]
      ├─ [432.4 - 436.4]
      ├─ [436.4 - 440.5]
      ├─ [440.5 - 444.5]
      ├─ [444.5 - 448.5]
      ├─ [448.5 - 452.5]
      ├─ [452.5 - 456.5]
      ├─ [456.5 - 460.5]
      ├─ [460.5 - 464.5]
      ├─ [464.5 - 468.5]
      ├─ [468.5 - 472.5]
      ├─ [472.5 - 476.5]
      ├─ [476.5 - 480.5]
      ├─ [480.5 - 484.5]
      ├─ [484.5 - 488.5]
      ├─ [488.5 - 492.5]
      ├─ [492.5 - 496.5]
      ├─ [496.5 - 500.5]
      ├─ [500.5 - 504.5]
      ├─ [504.5 - 508.5]
      ├─ [508.5 - 512.5]
      ├─ [512.5 - 516.5]
      ├─ [516.5 - 520.5]
      ├─ [520.5 - 524.5]
      ├─ [524.5 - 528.5]
      ├─ [528.5 - 532.5]
      ├─ [532.5 - 536.5]
      ├─ [536.5 - 540.5]
      ├─ [540.5 - 544.5]
      ├─ [544.5 - 548.5]
      ├─ [548.5 - 552.5]
      ├─ [552.5 - 556.5]
      ├─ [556.5 - 560.5]
      ├─ [560.5 - 564.5]
      ├─ [564.5 - 568.5]
      ├─ [568.5 - 572.5]
      ├─ [572.5 - 576.5]
      ├─ [576.5 - 580.5]
      ├─ [580.5 - 584.5]
      ├─ [584.5 - 588.5]
      ├─ [588.5 - 592.5]
      ├─ [592.5 - 596.5]
      ├─ [596.5 - 600.5]
      ├─ [600.5 - 604.5]
      ├─ [604.5 - 608.5]
      ├─ [608.5 - 612.5]
      ├─ [612.5 - 616.5]
      ├─ [616.5 - 620.5]
      ├─ [620.5 - 624.5]
      ├─ [624.5 - 628.5]
      ├─ [628.5 - 632.5]
      ├─ [632.5 - 636.5]
      ├─ [636.5 - 640.5]
      ├─ [640.5 - 644.5]
      ├─ [644.5 - 648.5]
      ├─ [648.5 - 652.5]
      ├─ [652.5 - 656.5]
      ├─ [656.5 - 660.6]
      ├─ [660.6 - 664.6]
      ├─ [664.6 - 668.6]
      ├─ [668.6 - 672.6]
      ├─ [672.6 - 676.6]
      ├─ [676.6 - 680.6]
      ├─ [680.6 - 684.6]
      ├─ [684.6 - 688.6]
      ├─ [688.6 - 692.6]
      ├─ [692.6 - 696.6]
      ├─ [696.6 - 700.6]
      ├─ [700.6 - 704.6]
      ├─ [704.6 - 708.6]
      ├─ [708.6 - 712.6]
      ├─ [712.6 - 716.6]
      ├─ [716.6 - 720.6]
      ├─ [720.6 - 724.6]
      ├─ [724.6 - 728.6]
      ├─ [728.6 - 732.6]
      ├─ [732.6 - 736.6]
      ├─ [736.6 - 740.6]
      ├─ [740.6 - 744.6]
      ├─ [744.6 - 748.6]
      ├─ [748.6 - 752.6]
      ├─ [752.6 - 756.6]
      ├─ [756.6 - 760.6]
      ├─ [760.6 - 764.6]
      ├─ [764.6 - 768.6]
      ├─ [768.6 - 772.6]
      ├─ [772.6 - 776.6]
      ├─ [776.6 - 780.6]
      ├─ [780.6 - 784.6]
      ├─ [784.6 - 788.6]
      ├─ [788.6 - 792.6]
      ├─ [792.6 - 796.6]
      ├─ [796.6 - 800.6]
      ├─ [800.6 - 804.6]
      ├─ [804.6 - 808.6]
      ├─ [808.6 - 812.6]
      ├─ [812.6 - 816.6]
      ├─ [816.6 - 820.6]
      ├─ [820.6 - 824.6]
      ├─ [824.6 - 828.6]
      ├─ [828.6 - 832.6]
      ├─ [832.6 - 836.6]
      ├─ [836.6 - 840.6]
      ├─ [840.6 - 844.6]
      ├─ [844.6 - 848.6]
      ├─ [848.6 - 852.6]
      ├─ [852.6 - 856.6]
      ├─ [856.6 - 860.6]
      ├─ [860.6 - 864.6]
      ├─ [864.6 - 868.6]
      ├─ [868.6 - 872.6]
      ├─ [872.6 - 876.6]
      ├─ [876.6 - 880.7]
      ├─ [880.7 - 884.7]
      ├─ [884.7 - 888.7]
      ├─ [888.7 - 892.7]
      ├─ [892.7 - 896.7]
      ├─ [896.7 - 900.7]
      ├─ [900.7 - 904.7]
      ├─ [904.7 - 908.7]
      ├─ [908.7 - 912.7]
      ├─ [912.7 - 916.7]
      ├─ [916.7 - 920.7]
      ├─ [920.7 - 924.7]
      ├─ [924.7 - 928.7]
      ├─ [928.7 - 932.7]
      ├─ [932.7 - 936.7]
      ├─ [936.7 - 940.7]
      ├─ [940.7 - 944.7]
      ├─ [944.7 - 948.7]
      ├─ [948.7 - 952.7]
      ├─ [952.7 - 956.7]
      ├─ [956.7 - 960.7]
      ├─ [960.7 - 964.7]
      ├─ [964.7 - 968.7]
      ├─ [968.7 - 972.7]
      ├─ [972.7 - 976.7]
      └─ [976.7 - 980.7]

Run: 20231207_AST5_Evo5_ML_SA_40SPD_DIA_SCP_EB_1Cellc_29.raw
   ├─ Vendor: Thermo
   ├─ File: 20231207_AST5_Evo5_ML_SA_40SPD_DIA_SCP_EB_1Cellc_29
   ├─ Path: "N:\SUN-CPR-msdata_jvo\MSDATA\2023\12\AST5\20231207_AST5_Evo5_ML_SA_40SPD_DIA_SCP_EB_1Cellc_29.raw"
   ├─ Condition: Not Defined
   ├─ Replicate: 68
   ├─ HTRMS Version: 18.5.231110.55695
   ├─ Protein Databases Used
   │  └─ UP000005640_9606_Olympia
   │     ├─ Protein Entries: 20,598
   │     ├─ Original File: UP000005640_9606.fasta
   │     ├─ Date Created: 30-March-2023 12:51:33 UTC+0
   │     ├─ Date Modified: 17-December-2023 01:33:00 UTC+0
   │     └─ Parsing Rule: UniProt FASTA
   └─ MS2 Method
      ├─ [380.4 - 384.4]
      ├─ [384.4 - 388.4]
      ├─ [388.4 - 392.4]
      ├─ [392.4 - 396.4]
      ├─ [396.4 - 400.4]
      ├─ [400.4 - 404.4]
      ├─ [404.4 - 408.4]
      ├─ [408.4 - 412.4]
      ├─ [412.4 - 416.4]
      ├─ [416.4 - 420.4]
      ├─ [420.4 - 424.4]
      ├─ [424.4 - 428.4]
      ├─ [428.4 - 432.4]
      ├─ [432.4 - 436.4]
      ├─ [436.4 - 440.5]
      ├─ [440.5 - 444.5]
      ├─ [444.5 - 448.5]
      ├─ [448.5 - 452.5]
      ├─ [452.5 - 456.5]
      ├─ [456.5 - 460.5]
      ├─ [460.5 - 464.5]
      ├─ [464.5 - 468.5]
      ├─ [468.5 - 472.5]
      ├─ [472.5 - 476.5]
      ├─ [476.5 - 480.5]
      ├─ [480.5 - 484.5]
      ├─ [484.5 - 488.5]
      ├─ [488.5 - 492.5]
      ├─ [492.5 - 496.5]
      ├─ [496.5 - 500.5]
      ├─ [500.5 - 504.5]
      ├─ [504.5 - 508.5]
      ├─ [508.5 - 512.5]
      ├─ [512.5 - 516.5]
      ├─ [516.5 - 520.5]
      ├─ [520.5 - 524.5]
      ├─ [524.5 - 528.5]
      ├─ [528.5 - 532.5]
      ├─ [532.5 - 536.5]
      ├─ [536.5 - 540.5]
      ├─ [540.5 - 544.5]
      ├─ [544.5 - 548.5]
      ├─ [548.5 - 552.5]
      ├─ [552.5 - 556.5]
      ├─ [556.5 - 560.5]
      ├─ [560.5 - 564.5]
      ├─ [564.5 - 568.5]
      ├─ [568.5 - 572.5]
      ├─ [572.5 - 576.5]
      ├─ [576.5 - 580.5]
      ├─ [580.5 - 584.5]
      ├─ [584.5 - 588.5]
      ├─ [588.5 - 592.5]
      ├─ [592.5 - 596.5]
      ├─ [596.5 - 600.5]
      ├─ [600.5 - 604.5]
      ├─ [604.5 - 608.5]
      ├─ [608.5 - 612.5]
      ├─ [612.5 - 616.5]
      ├─ [616.5 - 620.5]
      ├─ [620.5 - 624.5]
      ├─ [624.5 - 628.5]
      ├─ [628.5 - 632.5]
      ├─ [632.5 - 636.5]
      ├─ [636.5 - 640.5]
      ├─ [640.5 - 644.5]
      ├─ [644.5 - 648.5]
      ├─ [648.5 - 652.5]
      ├─ [652.5 - 656.5]
      ├─ [656.5 - 660.6]
      ├─ [660.6 - 664.6]
      ├─ [664.6 - 668.6]
      ├─ [668.6 - 672.6]
      ├─ [672.6 - 676.6]
      ├─ [676.6 - 680.6]
      ├─ [680.6 - 684.6]
      ├─ [684.6 - 688.6]
      ├─ [688.6 - 692.6]
      ├─ [692.6 - 696.6]
      ├─ [696.6 - 700.6]
      ├─ [700.6 - 704.6]
      ├─ [704.6 - 708.6]
      ├─ [708.6 - 712.6]
      ├─ [712.6 - 716.6]
      ├─ [716.6 - 720.6]
      ├─ [720.6 - 724.6]
      ├─ [724.6 - 728.6]
      ├─ [728.6 - 732.6]
      ├─ [732.6 - 736.6]
      ├─ [736.6 - 740.6]
      ├─ [740.6 - 744.6]
      ├─ [744.6 - 748.6]
      ├─ [748.6 - 752.6]
      ├─ [752.6 - 756.6]
      ├─ [756.6 - 760.6]
      ├─ [760.6 - 764.6]
      ├─ [764.6 - 768.6]
      ├─ [768.6 - 772.6]
      ├─ [772.6 - 776.6]
      ├─ [776.6 - 780.6]
      ├─ [780.6 - 784.6]
      ├─ [784.6 - 788.6]
      ├─ [788.6 - 792.6]
      ├─ [792.6 - 796.6]
      ├─ [796.6 - 800.6]
      ├─ [800.6 - 804.6]
      ├─ [804.6 - 808.6]
      ├─ [808.6 - 812.6]
      ├─ [812.6 - 816.6]
      ├─ [816.6 - 820.6]
      ├─ [820.6 - 824.6]
      ├─ [824.6 - 828.6]
      ├─ [828.6 - 832.6]
      ├─ [832.6 - 836.6]
      ├─ [836.6 - 840.6]
      ├─ [840.6 - 844.6]
      ├─ [844.6 - 848.6]
      ├─ [848.6 - 852.6]
      ├─ [852.6 - 856.6]
      ├─ [856.6 - 860.6]
      ├─ [860.6 - 864.6]
      ├─ [864.6 - 868.6]
      ├─ [868.6 - 872.6]
      ├─ [872.6 - 876.6]
      ├─ [876.6 - 880.7]
      ├─ [880.7 - 884.7]
      ├─ [884.7 - 888.7]
      ├─ [888.7 - 892.7]
      ├─ [892.7 - 896.7]
      ├─ [896.7 - 900.7]
      ├─ [900.7 - 904.7]
      ├─ [904.7 - 908.7]
      ├─ [908.7 - 912.7]
      ├─ [912.7 - 916.7]
      ├─ [916.7 - 920.7]
      ├─ [920.7 - 924.7]
      ├─ [924.7 - 928.7]
      ├─ [928.7 - 932.7]
      ├─ [932.7 - 936.7]
      ├─ [936.7 - 940.7]
      ├─ [940.7 - 944.7]
      ├─ [944.7 - 948.7]
      ├─ [948.7 - 952.7]
      ├─ [952.7 - 956.7]
      ├─ [956.7 - 960.7]
      ├─ [960.7 - 964.7]
      ├─ [964.7 - 968.7]
      ├─ [968.7 - 972.7]
      ├─ [972.7 - 976.7]
      └─ [976.7 - 980.7]

Run: 20231207_AST5_Evo5_ML_SA_40SPD_DIA_SCP_EB_1Cellc_28.raw
   ├─ Vendor: Thermo
   ├─ File: 20231207_AST5_Evo5_ML_SA_40SPD_DIA_SCP_EB_1Cellc_28
   ├─ Path: "N:\SUN-CPR-msdata_jvo\MSDATA\2023\12\AST5\20231207_AST5_Evo5_ML_SA_40SPD_DIA_SCP_EB_1Cellc_28.raw"
   ├─ Condition: Not Defined
   ├─ Replicate: 69
   ├─ HTRMS Version: 18.5.231110.55695
   ├─ Protein Databases Used
   │  └─ UP000005640_9606_Olympia
   │     ├─ Protein Entries: 20,598
   │     ├─ Original File: UP000005640_9606.fasta
   │     ├─ Date Created: 30-March-2023 12:51:33 UTC+0
   │     ├─ Date Modified: 17-December-2023 01:33:00 UTC+0
   │     └─ Parsing Rule: UniProt FASTA
   └─ MS2 Method
      ├─ [380.4 - 384.4]
      ├─ [384.4 - 388.4]
      ├─ [388.4 - 392.4]
      ├─ [392.4 - 396.4]
      ├─ [396.4 - 400.4]
      ├─ [400.4 - 404.4]
      ├─ [404.4 - 408.4]
      ├─ [408.4 - 412.4]
      ├─ [412.4 - 416.4]
      ├─ [416.4 - 420.4]
      ├─ [420.4 - 424.4]
      ├─ [424.4 - 428.4]
      ├─ [428.4 - 432.4]
      ├─ [432.4 - 436.4]
      ├─ [436.4 - 440.5]
      ├─ [440.5 - 444.5]
      ├─ [444.5 - 448.5]
      ├─ [448.5 - 452.5]
      ├─ [452.5 - 456.5]
      ├─ [456.5 - 460.5]
      ├─ [460.5 - 464.5]
      ├─ [464.5 - 468.5]
      ├─ [468.5 - 472.5]
      ├─ [472.5 - 476.5]
      ├─ [476.5 - 480.5]
      ├─ [480.5 - 484.5]
      ├─ [484.5 - 488.5]
      ├─ [488.5 - 492.5]
      ├─ [492.5 - 496.5]
      ├─ [496.5 - 500.5]
      ├─ [500.5 - 504.5]
      ├─ [504.5 - 508.5]
      ├─ [508.5 - 512.5]
      ├─ [512.5 - 516.5]
      ├─ [516.5 - 520.5]
      ├─ [520.5 - 524.5]
      ├─ [524.5 - 528.5]
      ├─ [528.5 - 532.5]
      ├─ [532.5 - 536.5]
      ├─ [536.5 - 540.5]
      ├─ [540.5 - 544.5]
      ├─ [544.5 - 548.5]
      ├─ [548.5 - 552.5]
      ├─ [552.5 - 556.5]
      ├─ [556.5 - 560.5]
      ├─ [560.5 - 564.5]
      ├─ [564.5 - 568.5]
      ├─ [568.5 - 572.5]
      ├─ [572.5 - 576.5]
      ├─ [576.5 - 580.5]
      ├─ [580.5 - 584.5]
      ├─ [584.5 - 588.5]
      ├─ [588.5 - 592.5]
      ├─ [592.5 - 596.5]
      ├─ [596.5 - 600.5]
      ├─ [600.5 - 604.5]
      ├─ [604.5 - 608.5]
      ├─ [608.5 - 612.5]
      ├─ [612.5 - 616.5]
      ├─ [616.5 - 620.5]
      ├─ [620.5 - 624.5]
      ├─ [624.5 - 628.5]
      ├─ [628.5 - 632.5]
      ├─ [632.5 - 636.5]
      ├─ [636.5 - 640.5]
      ├─ [640.5 - 644.5]
      ├─ [644.5 - 648.5]
      ├─ [648.5 - 652.5]
      ├─ [652.5 - 656.5]
      ├─ [656.5 - 660.6]
      ├─ [660.6 - 664.6]
      ├─ [664.6 - 668.6]
      ├─ [668.6 - 672.6]
      ├─ [672.6 - 676.6]
      ├─ [676.6 - 680.6]
      ├─ [680.6 - 684.6]
      ├─ [684.6 - 688.6]
      ├─ [688.6 - 692.6]
      ├─ [692.6 - 696.6]
      ├─ [696.6 - 700.6]
      ├─ [700.6 - 704.6]
      ├─ [704.6 - 708.6]
      ├─ [708.6 - 712.6]
      ├─ [712.6 - 716.6]
      ├─ [716.6 - 720.6]
      ├─ [720.6 - 724.6]
      ├─ [724.6 - 728.6]
      ├─ [728.6 - 732.6]
      ├─ [732.6 - 736.6]
      ├─ [736.6 - 740.6]
      ├─ [740.6 - 744.6]
      ├─ [744.6 - 748.6]
      ├─ [748.6 - 752.6]
      ├─ [752.6 - 756.6]
      ├─ [756.6 - 760.6]
      ├─ [760.6 - 764.6]
      ├─ [764.6 - 768.6]
      ├─ [768.6 - 772.6]
      ├─ [772.6 - 776.6]
      ├─ [776.6 - 780.6]
      ├─ [780.6 - 784.6]
      ├─ [784.6 - 788.6]
      ├─ [788.6 - 792.6]
      ├─ [792.6 - 796.6]
      ├─ [796.6 - 800.6]
      ├─ [800.6 - 804.6]
      ├─ [804.6 - 808.6]
      ├─ [808.6 - 812.6]
      ├─ [812.6 - 816.6]
      ├─ [816.6 - 820.6]
      ├─ [820.6 - 824.6]
      ├─ [824.6 - 828.6]
      ├─ [828.6 - 832.6]
      ├─ [832.6 - 836.6]
      ├─ [836.6 - 840.6]
      ├─ [840.6 - 844.6]
      ├─ [844.6 - 848.6]
      ├─ [848.6 - 852.6]
      ├─ [852.6 - 856.6]
      ├─ [856.6 - 860.6]
      ├─ [860.6 - 864.6]
      ├─ [864.6 - 868.6]
      ├─ [868.6 - 872.6]
      ├─ [872.6 - 876.6]
      ├─ [876.6 - 880.7]
      ├─ [880.7 - 884.7]
      ├─ [884.7 - 888.7]
      ├─ [888.7 - 892.7]
      ├─ [892.7 - 896.7]
      ├─ [896.7 - 900.7]
      ├─ [900.7 - 904.7]
      ├─ [904.7 - 908.7]
      ├─ [908.7 - 912.7]
      ├─ [912.7 - 916.7]
      ├─ [916.7 - 920.7]
      ├─ [920.7 - 924.7]
      ├─ [924.7 - 928.7]
      ├─ [928.7 - 932.7]
      ├─ [932.7 - 936.7]
      ├─ [936.7 - 940.7]
      ├─ [940.7 - 944.7]
      ├─ [944.7 - 948.7]
      ├─ [948.7 - 952.7]
      ├─ [952.7 - 956.7]
      ├─ [956.7 - 960.7]
      ├─ [960.7 - 964.7]
      ├─ [964.7 - 968.7]
      ├─ [968.7 - 972.7]
      ├─ [972.7 - 976.7]
      └─ [976.7 - 980.7]

Run: 20231207_AST5_Evo5_ML_SA_40SPD_DIA_SCP_EB_1Cellc_27.raw
   ├─ Vendor: Thermo
   ├─ File: 20231207_AST5_Evo5_ML_SA_40SPD_DIA_SCP_EB_1Cellc_27
   ├─ Path: "N:\SUN-CPR-msdata_jvo\MSDATA\2023\12\AST5\20231207_AST5_Evo5_ML_SA_40SPD_DIA_SCP_EB_1Cellc_27.raw"
   ├─ Condition: Not Defined
   ├─ Replicate: 70
   ├─ HTRMS Version: 18.5.231110.55695
   ├─ Protein Databases Used
   │  └─ UP000005640_9606_Olympia
   │     ├─ Protein Entries: 20,598
   │     ├─ Original File: UP000005640_9606.fasta
   │     ├─ Date Created: 30-March-2023 12:51:33 UTC+0
   │     ├─ Date Modified: 17-December-2023 01:33:00 UTC+0
   │     └─ Parsing Rule: UniProt FASTA
   └─ MS2 Method
      ├─ [380.4 - 384.4]
      ├─ [384.4 - 388.4]
      ├─ [388.4 - 392.4]
      ├─ [392.4 - 396.4]
      ├─ [396.4 - 400.4]
      ├─ [400.4 - 404.4]
      ├─ [404.4 - 408.4]
      ├─ [408.4 - 412.4]
      ├─ [412.4 - 416.4]
      ├─ [416.4 - 420.4]
      ├─ [420.4 - 424.4]
      ├─ [424.4 - 428.4]
      ├─ [428.4 - 432.4]
      ├─ [432.4 - 436.4]
      ├─ [436.4 - 440.5]
      ├─ [440.5 - 444.5]
      ├─ [444.5 - 448.5]
      ├─ [448.5 - 452.5]
      ├─ [452.5 - 456.5]
      ├─ [456.5 - 460.5]
      ├─ [460.5 - 464.5]
      ├─ [464.5 - 468.5]
      ├─ [468.5 - 472.5]
      ├─ [472.5 - 476.5]
      ├─ [476.5 - 480.5]
      ├─ [480.5 - 484.5]
      ├─ [484.5 - 488.5]
      ├─ [488.5 - 492.5]
      ├─ [492.5 - 496.5]
      ├─ [496.5 - 500.5]
      ├─ [500.5 - 504.5]
      ├─ [504.5 - 508.5]
      ├─ [508.5 - 512.5]
      ├─ [512.5 - 516.5]
      ├─ [516.5 - 520.5]
      ├─ [520.5 - 524.5]
      ├─ [524.5 - 528.5]
      ├─ [528.5 - 532.5]
      ├─ [532.5 - 536.5]
      ├─ [536.5 - 540.5]
      ├─ [540.5 - 544.5]
      ├─ [544.5 - 548.5]
      ├─ [548.5 - 552.5]
      ├─ [552.5 - 556.5]
      ├─ [556.5 - 560.5]
      ├─ [560.5 - 564.5]
      ├─ [564.5 - 568.5]
      ├─ [568.5 - 572.5]
      ├─ [572.5 - 576.5]
      ├─ [576.5 - 580.5]
      ├─ [580.5 - 584.5]
      ├─ [584.5 - 588.5]
      ├─ [588.5 - 592.5]
      ├─ [592.5 - 596.5]
      ├─ [596.5 - 600.5]
      ├─ [600.5 - 604.5]
      ├─ [604.5 - 608.5]
      ├─ [608.5 - 612.5]
      ├─ [612.5 - 616.5]
      ├─ [616.5 - 620.5]
      ├─ [620.5 - 624.5]
      ├─ [624.5 - 628.5]
      ├─ [628.5 - 632.5]
      ├─ [632.5 - 636.5]
      ├─ [636.5 - 640.5]
      ├─ [640.5 - 644.5]
      ├─ [644.5 - 648.5]
      ├─ [648.5 - 652.5]
      ├─ [652.5 - 656.5]
      ├─ [656.5 - 660.6]
      ├─ [660.6 - 664.6]
      ├─ [664.6 - 668.6]
      ├─ [668.6 - 672.6]
      ├─ [672.6 - 676.6]
      ├─ [676.6 - 680.6]
      ├─ [680.6 - 684.6]
      ├─ [684.6 - 688.6]
      ├─ [688.6 - 692.6]
      ├─ [692.6 - 696.6]
      ├─ [696.6 - 700.6]
      ├─ [700.6 - 704.6]
      ├─ [704.6 - 708.6]
      ├─ [708.6 - 712.6]
      ├─ [712.6 - 716.6]
      ├─ [716.6 - 720.6]
      ├─ [720.6 - 724.6]
      ├─ [724.6 - 728.6]
      ├─ [728.6 - 732.6]
      ├─ [732.6 - 736.6]
      ├─ [736.6 - 740.6]
      ├─ [740.6 - 744.6]
      ├─ [744.6 - 748.6]
      ├─ [748.6 - 752.6]
      ├─ [752.6 - 756.6]
      ├─ [756.6 - 760.6]
      ├─ [760.6 - 764.6]
      ├─ [764.6 - 768.6]
      ├─ [768.6 - 772.6]
      ├─ [772.6 - 776.6]
      ├─ [776.6 - 780.6]
      ├─ [780.6 - 784.6]
      ├─ [784.6 - 788.6]
      ├─ [788.6 - 792.6]
      ├─ [792.6 - 796.6]
      ├─ [796.6 - 800.6]
      ├─ [800.6 - 804.6]
      ├─ [804.6 - 808.6]
      ├─ [808.6 - 812.6]
      ├─ [812.6 - 816.6]
      ├─ [816.6 - 820.6]
      ├─ [820.6 - 824.6]
      ├─ [824.6 - 828.6]
      ├─ [828.6 - 832.6]
      ├─ [832.6 - 836.6]
      ├─ [836.6 - 840.6]
      ├─ [840.6 - 844.6]
      ├─ [844.6 - 848.6]
      ├─ [848.6 - 852.6]
      ├─ [852.6 - 856.6]
      ├─ [856.6 - 860.6]
      ├─ [860.6 - 864.6]
      ├─ [864.6 - 868.6]
      ├─ [868.6 - 872.6]
      ├─ [872.6 - 876.6]
      ├─ [876.6 - 880.7]
      ├─ [880.7 - 884.7]
      ├─ [884.7 - 888.7]
      ├─ [888.7 - 892.7]
      ├─ [892.7 - 896.7]
      ├─ [896.7 - 900.7]
      ├─ [900.7 - 904.7]
      ├─ [904.7 - 908.7]
      ├─ [908.7 - 912.7]
      ├─ [912.7 - 916.7]
      ├─ [916.7 - 920.7]
      ├─ [920.7 - 924.7]
      ├─ [924.7 - 928.7]
      ├─ [928.7 - 932.7]
      ├─ [932.7 - 936.7]
      ├─ [936.7 - 940.7]
      ├─ [940.7 - 944.7]
      ├─ [944.7 - 948.7]
      ├─ [948.7 - 952.7]
      ├─ [952.7 - 956.7]
      ├─ [956.7 - 960.7]
      ├─ [960.7 - 964.7]
      ├─ [964.7 - 968.7]
      ├─ [968.7 - 972.7]
      ├─ [972.7 - 976.7]
      └─ [976.7 - 980.7]

Run: 20231207_AST5_Evo5_ML_SA_40SPD_DIA_SCP_EB_1Cellc_26.raw
   ├─ Vendor: Thermo
   ├─ File: 20231207_AST5_Evo5_ML_SA_40SPD_DIA_SCP_EB_1Cellc_26
   ├─ Path: "N:\SUN-CPR-msdata_jvo\MSDATA\2023\12\AST5\20231207_AST5_Evo5_ML_SA_40SPD_DIA_SCP_EB_1Cellc_26.raw"
   ├─ Condition: Not Defined
   ├─ Replicate: 71
   ├─ HTRMS Version: 18.5.231110.55695
   ├─ Protein Databases Used
   │  └─ UP000005640_9606_Olympia
   │     ├─ Protein Entries: 20,598
   │     ├─ Original File: UP000005640_9606.fasta
   │     ├─ Date Created: 30-March-2023 12:51:33 UTC+0
   │     ├─ Date Modified: 17-December-2023 01:33:00 UTC+0
   │     └─ Parsing Rule: UniProt FASTA
   └─ MS2 Method
      ├─ [380.4 - 384.4]
      ├─ [384.4 - 388.4]
      ├─ [388.4 - 392.4]
      ├─ [392.4 - 396.4]
      ├─ [396.4 - 400.4]
      ├─ [400.4 - 404.4]
      ├─ [404.4 - 408.4]
      ├─ [408.4 - 412.4]
      ├─ [412.4 - 416.4]
      ├─ [416.4 - 420.4]
      ├─ [420.4 - 424.4]
      ├─ [424.4 - 428.4]
      ├─ [428.4 - 432.4]
      ├─ [432.4 - 436.4]
      ├─ [436.4 - 440.5]
      ├─ [440.5 - 444.5]
      ├─ [444.5 - 448.5]
      ├─ [448.5 - 452.5]
      ├─ [452.5 - 456.5]
      ├─ [456.5 - 460.5]
      ├─ [460.5 - 464.5]
      ├─ [464.5 - 468.5]
      ├─ [468.5 - 472.5]
      ├─ [472.5 - 476.5]
      ├─ [476.5 - 480.5]
      ├─ [480.5 - 484.5]
      ├─ [484.5 - 488.5]
      ├─ [488.5 - 492.5]
      ├─ [492.5 - 496.5]
      ├─ [496.5 - 500.5]
      ├─ [500.5 - 504.5]
      ├─ [504.5 - 508.5]
      ├─ [508.5 - 512.5]
      ├─ [512.5 - 516.5]
      ├─ [516.5 - 520.5]
      ├─ [520.5 - 524.5]
      ├─ [524.5 - 528.5]
      ├─ [528.5 - 532.5]
      ├─ [532.5 - 536.5]
      ├─ [536.5 - 540.5]
      ├─ [540.5 - 544.5]
      ├─ [544.5 - 548.5]
      ├─ [548.5 - 552.5]
      ├─ [552.5 - 556.5]
      ├─ [556.5 - 560.5]
      ├─ [560.5 - 564.5]
      ├─ [564.5 - 568.5]
      ├─ [568.5 - 572.5]
      ├─ [572.5 - 576.5]
      ├─ [576.5 - 580.5]
      ├─ [580.5 - 584.5]
      ├─ [584.5 - 588.5]
      ├─ [588.5 - 592.5]
      ├─ [592.5 - 596.5]
      ├─ [596.5 - 600.5]
      ├─ [600.5 - 604.5]
      ├─ [604.5 - 608.5]
      ├─ [608.5 - 612.5]
      ├─ [612.5 - 616.5]
      ├─ [616.5 - 620.5]
      ├─ [620.5 - 624.5]
      ├─ [624.5 - 628.5]
      ├─ [628.5 - 632.5]
      ├─ [632.5 - 636.5]
      ├─ [636.5 - 640.5]
      ├─ [640.5 - 644.5]
      ├─ [644.5 - 648.5]
      ├─ [648.5 - 652.5]
      ├─ [652.5 - 656.5]
      ├─ [656.5 - 660.6]
      ├─ [660.6 - 664.6]
      ├─ [664.6 - 668.6]
      ├─ [668.6 - 672.6]
      ├─ [672.6 - 676.6]
      ├─ [676.6 - 680.6]
      ├─ [680.6 - 684.6]
      ├─ [684.6 - 688.6]
      ├─ [688.6 - 692.6]
      ├─ [692.6 - 696.6]
      ├─ [696.6 - 700.6]
      ├─ [700.6 - 704.6]
      ├─ [704.6 - 708.6]
      ├─ [708.6 - 712.6]
      ├─ [712.6 - 716.6]
      ├─ [716.6 - 720.6]
      ├─ [720.6 - 724.6]
      ├─ [724.6 - 728.6]
      ├─ [728.6 - 732.6]
      ├─ [732.6 - 736.6]
      ├─ [736.6 - 740.6]
      ├─ [740.6 - 744.6]
      ├─ [744.6 - 748.6]
      ├─ [748.6 - 752.6]
      ├─ [752.6 - 756.6]
      ├─ [756.6 - 760.6]
      ├─ [760.6 - 764.6]
      ├─ [764.6 - 768.6]
      ├─ [768.6 - 772.6]
      ├─ [772.6 - 776.6]
      ├─ [776.6 - 780.6]
      ├─ [780.6 - 784.6]
      ├─ [784.6 - 788.6]
      ├─ [788.6 - 792.6]
      ├─ [792.6 - 796.6]
      ├─ [796.6 - 800.6]
      ├─ [800.6 - 804.6]
      ├─ [804.6 - 808.6]
      ├─ [808.6 - 812.6]
      ├─ [812.6 - 816.6]
      ├─ [816.6 - 820.6]
      ├─ [820.6 - 824.6]
      ├─ [824.6 - 828.6]
      ├─ [828.6 - 832.6]
      ├─ [832.6 - 836.6]
      ├─ [836.6 - 840.6]
      ├─ [840.6 - 844.6]
      ├─ [844.6 - 848.6]
      ├─ [848.6 - 852.6]
      ├─ [852.6 - 856.6]
      ├─ [856.6 - 860.6]
      ├─ [860.6 - 864.6]
      ├─ [864.6 - 868.6]
      ├─ [868.6 - 872.6]
      ├─ [872.6 - 876.6]
      ├─ [876.6 - 880.7]
      ├─ [880.7 - 884.7]
      ├─ [884.7 - 888.7]
      ├─ [888.7 - 892.7]
      ├─ [892.7 - 896.7]
      ├─ [896.7 - 900.7]
      ├─ [900.7 - 904.7]
      ├─ [904.7 - 908.7]
      ├─ [908.7 - 912.7]
      ├─ [912.7 - 916.7]
      ├─ [916.7 - 920.7]
      ├─ [920.7 - 924.7]
      ├─ [924.7 - 928.7]
      ├─ [928.7 - 932.7]
      ├─ [932.7 - 936.7]
      ├─ [936.7 - 940.7]
      ├─ [940.7 - 944.7]
      ├─ [944.7 - 948.7]
      ├─ [948.7 - 952.7]
      ├─ [952.7 - 956.7]
      ├─ [956.7 - 960.7]
      ├─ [960.7 - 964.7]
      ├─ [964.7 - 968.7]
      ├─ [968.7 - 972.7]
      ├─ [972.7 - 976.7]
      └─ [976.7 - 980.7]

Run: 20231207_AST5_Evo5_ML_SA_40SPD_DIA_SCP_EB_1Cellc_25.raw
   ├─ Vendor: Thermo
   ├─ File: 20231207_AST5_Evo5_ML_SA_40SPD_DIA_SCP_EB_1Cellc_25
   ├─ Path: "N:\SUN-CPR-msdata_jvo\MSDATA\2023\12\AST5\20231207_AST5_Evo5_ML_SA_40SPD_DIA_SCP_EB_1Cellc_25.raw"
   ├─ Condition: Not Defined
   ├─ Replicate: 72
   ├─ HTRMS Version: 18.5.231110.55695
   ├─ Protein Databases Used
   │  └─ UP000005640_9606_Olympia
   │     ├─ Protein Entries: 20,598
   │     ├─ Original File: UP000005640_9606.fasta
   │     ├─ Date Created: 30-March-2023 12:51:33 UTC+0
   │     ├─ Date Modified: 17-December-2023 01:33:00 UTC+0
   │     └─ Parsing Rule: UniProt FASTA
   └─ MS2 Method
      ├─ [380.4 - 384.4]
      ├─ [384.4 - 388.4]
      ├─ [388.4 - 392.4]
      ├─ [392.4 - 396.4]
      ├─ [396.4 - 400.4]
      ├─ [400.4 - 404.4]
      ├─ [404.4 - 408.4]
      ├─ [408.4 - 412.4]
      ├─ [412.4 - 416.4]
      ├─ [416.4 - 420.4]
      ├─ [420.4 - 424.4]
      ├─ [424.4 - 428.4]
      ├─ [428.4 - 432.4]
      ├─ [432.4 - 436.4]
      ├─ [436.4 - 440.5]
      ├─ [440.5 - 444.5]
      ├─ [444.5 - 448.5]
      ├─ [448.5 - 452.5]
      ├─ [452.5 - 456.5]
      ├─ [456.5 - 460.5]
      ├─ [460.5 - 464.5]
      ├─ [464.5 - 468.5]
      ├─ [468.5 - 472.5]
      ├─ [472.5 - 476.5]
      ├─ [476.5 - 480.5]
      ├─ [480.5 - 484.5]
      ├─ [484.5 - 488.5]
      ├─ [488.5 - 492.5]
      ├─ [492.5 - 496.5]
      ├─ [496.5 - 500.5]
      ├─ [500.5 - 504.5]
      ├─ [504.5 - 508.5]
      ├─ [508.5 - 512.5]
      ├─ [512.5 - 516.5]
      ├─ [516.5 - 520.5]
      ├─ [520.5 - 524.5]
      ├─ [524.5 - 528.5]
      ├─ [528.5 - 532.5]
      ├─ [532.5 - 536.5]
      ├─ [536.5 - 540.5]
      ├─ [540.5 - 544.5]
      ├─ [544.5 - 548.5]
      ├─ [548.5 - 552.5]
      ├─ [552.5 - 556.5]
      ├─ [556.5 - 560.5]
      ├─ [560.5 - 564.5]
      ├─ [564.5 - 568.5]
      ├─ [568.5 - 572.5]
      ├─ [572.5 - 576.5]
      ├─ [576.5 - 580.5]
      ├─ [580.5 - 584.5]
      ├─ [584.5 - 588.5]
      ├─ [588.5 - 592.5]
      ├─ [592.5 - 596.5]
      ├─ [596.5 - 600.5]
      ├─ [600.5 - 604.5]
      ├─ [604.5 - 608.5]
      ├─ [608.5 - 612.5]
      ├─ [612.5 - 616.5]
      ├─ [616.5 - 620.5]
      ├─ [620.5 - 624.5]
      ├─ [624.5 - 628.5]
      ├─ [628.5 - 632.5]
      ├─ [632.5 - 636.5]
      ├─ [636.5 - 640.5]
      ├─ [640.5 - 644.5]
      ├─ [644.5 - 648.5]
      ├─ [648.5 - 652.5]
      ├─ [652.5 - 656.5]
      ├─ [656.5 - 660.6]
      ├─ [660.6 - 664.6]
      ├─ [664.6 - 668.6]
      ├─ [668.6 - 672.6]
      ├─ [672.6 - 676.6]
      ├─ [676.6 - 680.6]
      ├─ [680.6 - 684.6]
      ├─ [684.6 - 688.6]
      ├─ [688.6 - 692.6]
      ├─ [692.6 - 696.6]
      ├─ [696.6 - 700.6]
      ├─ [700.6 - 704.6]
      ├─ [704.6 - 708.6]
      ├─ [708.6 - 712.6]
      ├─ [712.6 - 716.6]
      ├─ [716.6 - 720.6]
      ├─ [720.6 - 724.6]
      ├─ [724.6 - 728.6]
      ├─ [728.6 - 732.6]
      ├─ [732.6 - 736.6]
      ├─ [736.6 - 740.6]
      ├─ [740.6 - 744.6]
      ├─ [744.6 - 748.6]
      ├─ [748.6 - 752.6]
      ├─ [752.6 - 756.6]
      ├─ [756.6 - 760.6]
      ├─ [760.6 - 764.6]
      ├─ [764.6 - 768.6]
      ├─ [768.6 - 772.6]
      ├─ [772.6 - 776.6]
      ├─ [776.6 - 780.6]
      ├─ [780.6 - 784.6]
      ├─ [784.6 - 788.6]
      ├─ [788.6 - 792.6]
      ├─ [792.6 - 796.6]
      ├─ [796.6 - 800.6]
      ├─ [800.6 - 804.6]
      ├─ [804.6 - 808.6]
      ├─ [808.6 - 812.6]
      ├─ [812.6 - 816.6]
      ├─ [816.6 - 820.6]
      ├─ [820.6 - 824.6]
      ├─ [824.6 - 828.6]
      ├─ [828.6 - 832.6]
      ├─ [832.6 - 836.6]
      ├─ [836.6 - 840.6]
      ├─ [840.6 - 844.6]
      ├─ [844.6 - 848.6]
      ├─ [848.6 - 852.6]
      ├─ [852.6 - 856.6]
      ├─ [856.6 - 860.6]
      ├─ [860.6 - 864.6]
      ├─ [864.6 - 868.6]
      ├─ [868.6 - 872.6]
      ├─ [872.6 - 876.6]
      ├─ [876.6 - 880.7]
      ├─ [880.7 - 884.7]
      ├─ [884.7 - 888.7]
      ├─ [888.7 - 892.7]
      ├─ [892.7 - 896.7]
      ├─ [896.7 - 900.7]
      ├─ [900.7 - 904.7]
      ├─ [904.7 - 908.7]
      ├─ [908.7 - 912.7]
      ├─ [912.7 - 916.7]
      ├─ [916.7 - 920.7]
      ├─ [920.7 - 924.7]
      ├─ [924.7 - 928.7]
      ├─ [928.7 - 932.7]
      ├─ [932.7 - 936.7]
      ├─ [936.7 - 940.7]
      ├─ [940.7 - 944.7]
      ├─ [944.7 - 948.7]
      ├─ [948.7 - 952.7]
      ├─ [952.7 - 956.7]
      ├─ [956.7 - 960.7]
      ├─ [960.7 - 964.7]
      ├─ [964.7 - 968.7]
      ├─ [968.7 - 972.7]
      ├─ [972.7 - 976.7]
      └─ [976.7 - 980.7]

Run: 20231207_AST5_Evo5_ML_SA_40SPD_DIA_SCP_EB_1Cellc_24.raw
   ├─ Vendor: Thermo
   ├─ File: 20231207_AST5_Evo5_ML_SA_40SPD_DIA_SCP_EB_1Cellc_24
   ├─ Path: "N:\SUN-CPR-msdata_jvo\MSDATA\2023\12\AST5\20231207_AST5_Evo5_ML_SA_40SPD_DIA_SCP_EB_1Cellc_24.raw"
   ├─ Condition: Not Defined
   ├─ Replicate: 73
   ├─ HTRMS Version: 18.5.231110.55695
   ├─ Protein Databases Used
   │  └─ UP000005640_9606_Olympia
   │     ├─ Protein Entries: 20,598
   │     ├─ Original File: UP000005640_9606.fasta
   │     ├─ Date Created: 30-March-2023 12:51:33 UTC+0
   │     ├─ Date Modified: 17-December-2023 01:33:00 UTC+0
   │     └─ Parsing Rule: UniProt FASTA
   └─ MS2 Method
      ├─ [380.4 - 384.4]
      ├─ [384.4 - 388.4]
      ├─ [388.4 - 392.4]
      ├─ [392.4 - 396.4]
      ├─ [396.4 - 400.4]
      ├─ [400.4 - 404.4]
      ├─ [404.4 - 408.4]
      ├─ [408.4 - 412.4]
      ├─ [412.4 - 416.4]
      ├─ [416.4 - 420.4]
      ├─ [420.4 - 424.4]
      ├─ [424.4 - 428.4]
      ├─ [428.4 - 432.4]
      ├─ [432.4 - 436.4]
      ├─ [436.4 - 440.5]
      ├─ [440.5 - 444.5]
      ├─ [444.5 - 448.5]
      ├─ [448.5 - 452.5]
      ├─ [452.5 - 456.5]
      ├─ [456.5 - 460.5]
      ├─ [460.5 - 464.5]
      ├─ [464.5 - 468.5]
      ├─ [468.5 - 472.5]
      ├─ [472.5 - 476.5]
      ├─ [476.5 - 480.5]
      ├─ [480.5 - 484.5]
      ├─ [484.5 - 488.5]
      ├─ [488.5 - 492.5]
      ├─ [492.5 - 496.5]
      ├─ [496.5 - 500.5]
      ├─ [500.5 - 504.5]
      ├─ [504.5 - 508.5]
      ├─ [508.5 - 512.5]
      ├─ [512.5 - 516.5]
      ├─ [516.5 - 520.5]
      ├─ [520.5 - 524.5]
      ├─ [524.5 - 528.5]
      ├─ [528.5 - 532.5]
      ├─ [532.5 - 536.5]
      ├─ [536.5 - 540.5]
      ├─ [540.5 - 544.5]
      ├─ [544.5 - 548.5]
      ├─ [548.5 - 552.5]
      ├─ [552.5 - 556.5]
      ├─ [556.5 - 560.5]
      ├─ [560.5 - 564.5]
      ├─ [564.5 - 568.5]
      ├─ [568.5 - 572.5]
      ├─ [572.5 - 576.5]
      ├─ [576.5 - 580.5]
      ├─ [580.5 - 584.5]
      ├─ [584.5 - 588.5]
      ├─ [588.5 - 592.5]
      ├─ [592.5 - 596.5]
      ├─ [596.5 - 600.5]
      ├─ [600.5 - 604.5]
      ├─ [604.5 - 608.5]
      ├─ [608.5 - 612.5]
      ├─ [612.5 - 616.5]
      ├─ [616.5 - 620.5]
      ├─ [620.5 - 624.5]
      ├─ [624.5 - 628.5]
      ├─ [628.5 - 632.5]
      ├─ [632.5 - 636.5]
      ├─ [636.5 - 640.5]
      ├─ [640.5 - 644.5]
      ├─ [644.5 - 648.5]
      ├─ [648.5 - 652.5]
      ├─ [652.5 - 656.5]
      ├─ [656.5 - 660.6]
      ├─ [660.6 - 664.6]
      ├─ [664.6 - 668.6]
      ├─ [668.6 - 672.6]
      ├─ [672.6 - 676.6]
      ├─ [676.6 - 680.6]
      ├─ [680.6 - 684.6]
      ├─ [684.6 - 688.6]
      ├─ [688.6 - 692.6]
      ├─ [692.6 - 696.6]
      ├─ [696.6 - 700.6]
      ├─ [700.6 - 704.6]
      ├─ [704.6 - 708.6]
      ├─ [708.6 - 712.6]
      ├─ [712.6 - 716.6]
      ├─ [716.6 - 720.6]
      ├─ [720.6 - 724.6]
      ├─ [724.6 - 728.6]
      ├─ [728.6 - 732.6]
      ├─ [732.6 - 736.6]
      ├─ [736.6 - 740.6]
      ├─ [740.6 - 744.6]
      ├─ [744.6 - 748.6]
      ├─ [748.6 - 752.6]
      ├─ [752.6 - 756.6]
      ├─ [756.6 - 760.6]
      ├─ [760.6 - 764.6]
      ├─ [764.6 - 768.6]
      ├─ [768.6 - 772.6]
      ├─ [772.6 - 776.6]
      ├─ [776.6 - 780.6]
      ├─ [780.6 - 784.6]
      ├─ [784.6 - 788.6]
      ├─ [788.6 - 792.6]
      ├─ [792.6 - 796.6]
      ├─ [796.6 - 800.6]
      ├─ [800.6 - 804.6]
      ├─ [804.6 - 808.6]
      ├─ [808.6 - 812.6]
      ├─ [812.6 - 816.6]
      ├─ [816.6 - 820.6]
      ├─ [820.6 - 824.6]
      ├─ [824.6 - 828.6]
      ├─ [828.6 - 832.6]
      ├─ [832.6 - 836.6]
      ├─ [836.6 - 840.6]
      ├─ [840.6 - 844.6]
      ├─ [844.6 - 848.6]
      ├─ [848.6 - 852.6]
      ├─ [852.6 - 856.6]
      ├─ [856.6 - 860.6]
      ├─ [860.6 - 864.6]
      ├─ [864.6 - 868.6]
      ├─ [868.6 - 872.6]
      ├─ [872.6 - 876.6]
      ├─ [876.6 - 880.7]
      ├─ [880.7 - 884.7]
      ├─ [884.7 - 888.7]
      ├─ [888.7 - 892.7]
      ├─ [892.7 - 896.7]
      ├─ [896.7 - 900.7]
      ├─ [900.7 - 904.7]
      ├─ [904.7 - 908.7]
      ├─ [908.7 - 912.7]
      ├─ [912.7 - 916.7]
      ├─ [916.7 - 920.7]
      ├─ [920.7 - 924.7]
      ├─ [924.7 - 928.7]
      ├─ [928.7 - 932.7]
      ├─ [932.7 - 936.7]
      ├─ [936.7 - 940.7]
      ├─ [940.7 - 944.7]
      ├─ [944.7 - 948.7]
      ├─ [948.7 - 952.7]
      ├─ [952.7 - 956.7]
      ├─ [956.7 - 960.7]
      ├─ [960.7 - 964.7]
      ├─ [964.7 - 968.7]
      ├─ [968.7 - 972.7]
      ├─ [972.7 - 976.7]
      └─ [976.7 - 980.7]

Run: 20231207_AST5_Evo5_ML_SA_40SPD_DIA_SCP_EB_1Cellc_23.raw
   ├─ Vendor: Thermo
   ├─ File: 20231207_AST5_Evo5_ML_SA_40SPD_DIA_SCP_EB_1Cellc_23
   ├─ Path: "N:\SUN-CPR-msdata_jvo\MSDATA\2023\12\AST5\20231207_AST5_Evo5_ML_SA_40SPD_DIA_SCP_EB_1Cellc_23.raw"
   ├─ Condition: Not Defined
   ├─ Replicate: 74
   ├─ HTRMS Version: 18.5.231110.55695
   ├─ Protein Databases Used
   │  └─ UP000005640_9606_Olympia
   │     ├─ Protein Entries: 20,598
   │     ├─ Original File: UP000005640_9606.fasta
   │     ├─ Date Created: 30-March-2023 12:51:33 UTC+0
   │     ├─ Date Modified: 17-December-2023 01:33:00 UTC+0
   │     └─ Parsing Rule: UniProt FASTA
   └─ MS2 Method
      ├─ [380.4 - 384.4]
      ├─ [384.4 - 388.4]
      ├─ [388.4 - 392.4]
      ├─ [392.4 - 396.4]
      ├─ [396.4 - 400.4]
      ├─ [400.4 - 404.4]
      ├─ [404.4 - 408.4]
      ├─ [408.4 - 412.4]
      ├─ [412.4 - 416.4]
      ├─ [416.4 - 420.4]
      ├─ [420.4 - 424.4]
      ├─ [424.4 - 428.4]
      ├─ [428.4 - 432.4]
      ├─ [432.4 - 436.4]
      ├─ [436.4 - 440.5]
      ├─ [440.5 - 444.5]
      ├─ [444.5 - 448.5]
      ├─ [448.5 - 452.5]
      ├─ [452.5 - 456.5]
      ├─ [456.5 - 460.5]
      ├─ [460.5 - 464.5]
      ├─ [464.5 - 468.5]
      ├─ [468.5 - 472.5]
      ├─ [472.5 - 476.5]
      ├─ [476.5 - 480.5]
      ├─ [480.5 - 484.5]
      ├─ [484.5 - 488.5]
      ├─ [488.5 - 492.5]
      ├─ [492.5 - 496.5]
      ├─ [496.5 - 500.5]
      ├─ [500.5 - 504.5]
      ├─ [504.5 - 508.5]
      ├─ [508.5 - 512.5]
      ├─ [512.5 - 516.5]
      ├─ [516.5 - 520.5]
      ├─ [520.5 - 524.5]
      ├─ [524.5 - 528.5]
      ├─ [528.5 - 532.5]
      ├─ [532.5 - 536.5]
      ├─ [536.5 - 540.5]
      ├─ [540.5 - 544.5]
      ├─ [544.5 - 548.5]
      ├─ [548.5 - 552.5]
      ├─ [552.5 - 556.5]
      ├─ [556.5 - 560.5]
      ├─ [560.5 - 564.5]
      ├─ [564.5 - 568.5]
      ├─ [568.5 - 572.5]
      ├─ [572.5 - 576.5]
      ├─ [576.5 - 580.5]
      ├─ [580.5 - 584.5]
      ├─ [584.5 - 588.5]
      ├─ [588.5 - 592.5]
      ├─ [592.5 - 596.5]
      ├─ [596.5 - 600.5]
      ├─ [600.5 - 604.5]
      ├─ [604.5 - 608.5]
      ├─ [608.5 - 612.5]
      ├─ [612.5 - 616.5]
      ├─ [616.5 - 620.5]
      ├─ [620.5 - 624.5]
      ├─ [624.5 - 628.5]
      ├─ [628.5 - 632.5]
      ├─ [632.5 - 636.5]
      ├─ [636.5 - 640.5]
      ├─ [640.5 - 644.5]
      ├─ [644.5 - 648.5]
      ├─ [648.5 - 652.5]
      ├─ [652.5 - 656.5]
      ├─ [656.5 - 660.6]
      ├─ [660.6 - 664.6]
      ├─ [664.6 - 668.6]
      ├─ [668.6 - 672.6]
      ├─ [672.6 - 676.6]
      ├─ [676.6 - 680.6]
      ├─ [680.6 - 684.6]
      ├─ [684.6 - 688.6]
      ├─ [688.6 - 692.6]
      ├─ [692.6 - 696.6]
      ├─ [696.6 - 700.6]
      ├─ [700.6 - 704.6]
      ├─ [704.6 - 708.6]
      ├─ [708.6 - 712.6]
      ├─ [712.6 - 716.6]
      ├─ [716.6 - 720.6]
      ├─ [720.6 - 724.6]
      ├─ [724.6 - 728.6]
      ├─ [728.6 - 732.6]
      ├─ [732.6 - 736.6]
      ├─ [736.6 - 740.6]
      ├─ [740.6 - 744.6]
      ├─ [744.6 - 748.6]
      ├─ [748.6 - 752.6]
      ├─ [752.6 - 756.6]
      ├─ [756.6 - 760.6]
      ├─ [760.6 - 764.6]
      ├─ [764.6 - 768.6]
      ├─ [768.6 - 772.6]
      ├─ [772.6 - 776.6]
      ├─ [776.6 - 780.6]
      ├─ [780.6 - 784.6]
      ├─ [784.6 - 788.6]
      ├─ [788.6 - 792.6]
      ├─ [792.6 - 796.6]
      ├─ [796.6 - 800.6]
      ├─ [800.6 - 804.6]
      ├─ [804.6 - 808.6]
      ├─ [808.6 - 812.6]
      ├─ [812.6 - 816.6]
      ├─ [816.6 - 820.6]
      ├─ [820.6 - 824.6]
      ├─ [824.6 - 828.6]
      ├─ [828.6 - 832.6]
      ├─ [832.6 - 836.6]
      ├─ [836.6 - 840.6]
      ├─ [840.6 - 844.6]
      ├─ [844.6 - 848.6]
      ├─ [848.6 - 852.6]
      ├─ [852.6 - 856.6]
      ├─ [856.6 - 860.6]
      ├─ [860.6 - 864.6]
      ├─ [864.6 - 868.6]
      ├─ [868.6 - 872.6]
      ├─ [872.6 - 876.6]
      ├─ [876.6 - 880.7]
      ├─ [880.7 - 884.7]
      ├─ [884.7 - 888.7]
      ├─ [888.7 - 892.7]
      ├─ [892.7 - 896.7]
      ├─ [896.7 - 900.7]
      ├─ [900.7 - 904.7]
      ├─ [904.7 - 908.7]
      ├─ [908.7 - 912.7]
      ├─ [912.7 - 916.7]
      ├─ [916.7 - 920.7]
      ├─ [920.7 - 924.7]
      ├─ [924.7 - 928.7]
      ├─ [928.7 - 932.7]
      ├─ [932.7 - 936.7]
      ├─ [936.7 - 940.7]
      ├─ [940.7 - 944.7]
      ├─ [944.7 - 948.7]
      ├─ [948.7 - 952.7]
      ├─ [952.7 - 956.7]
      ├─ [956.7 - 960.7]
      ├─ [960.7 - 964.7]
      ├─ [964.7 - 968.7]
      ├─ [968.7 - 972.7]
      ├─ [972.7 - 976.7]
      └─ [976.7 - 980.7]

Run: 20231207_AST5_Evo5_ML_SA_40SPD_DIA_SCP_EB_1Cellc_22.raw
   ├─ Vendor: Thermo
   ├─ File: 20231207_AST5_Evo5_ML_SA_40SPD_DIA_SCP_EB_1Cellc_22
   ├─ Path: "N:\SUN-CPR-msdata_jvo\MSDATA\2023\12\AST5\20231207_AST5_Evo5_ML_SA_40SPD_DIA_SCP_EB_1Cellc_22.raw"
   ├─ Condition: Not Defined
   ├─ Replicate: 75
   ├─ HTRMS Version: 18.5.231110.55695
   ├─ Protein Databases Used
   │  └─ UP000005640_9606_Olympia
   │     ├─ Protein Entries: 20,598
   │     ├─ Original File: UP000005640_9606.fasta
   │     ├─ Date Created: 30-March-2023 12:51:33 UTC+0
   │     ├─ Date Modified: 17-December-2023 01:33:00 UTC+0
   │     └─ Parsing Rule: UniProt FASTA
   └─ MS2 Method
      ├─ [380.4 - 384.4]
      ├─ [384.4 - 388.4]
      ├─ [388.4 - 392.4]
      ├─ [392.4 - 396.4]
      ├─ [396.4 - 400.4]
      ├─ [400.4 - 404.4]
      ├─ [404.4 - 408.4]
      ├─ [408.4 - 412.4]
      ├─ [412.4 - 416.4]
      ├─ [416.4 - 420.4]
      ├─ [420.4 - 424.4]
      ├─ [424.4 - 428.4]
      ├─ [428.4 - 432.4]
      ├─ [432.4 - 436.4]
      ├─ [436.4 - 440.5]
      ├─ [440.5 - 444.5]
      ├─ [444.5 - 448.5]
      ├─ [448.5 - 452.5]
      ├─ [452.5 - 456.5]
      ├─ [456.5 - 460.5]
      ├─ [460.5 - 464.5]
      ├─ [464.5 - 468.5]
      ├─ [468.5 - 472.5]
      ├─ [472.5 - 476.5]
      ├─ [476.5 - 480.5]
      ├─ [480.5 - 484.5]
      ├─ [484.5 - 488.5]
      ├─ [488.5 - 492.5]
      ├─ [492.5 - 496.5]
      ├─ [496.5 - 500.5]
      ├─ [500.5 - 504.5]
      ├─ [504.5 - 508.5]
      ├─ [508.5 - 512.5]
      ├─ [512.5 - 516.5]
      ├─ [516.5 - 520.5]
      ├─ [520.5 - 524.5]
      ├─ [524.5 - 528.5]
      ├─ [528.5 - 532.5]
      ├─ [532.5 - 536.5]
      ├─ [536.5 - 540.5]
      ├─ [540.5 - 544.5]
      ├─ [544.5 - 548.5]
      ├─ [548.5 - 552.5]
      ├─ [552.5 - 556.5]
      ├─ [556.5 - 560.5]
      ├─ [560.5 - 564.5]
      ├─ [564.5 - 568.5]
      ├─ [568.5 - 572.5]
      ├─ [572.5 - 576.5]
      ├─ [576.5 - 580.5]
      ├─ [580.5 - 584.5]
      ├─ [584.5 - 588.5]
      ├─ [588.5 - 592.5]
      ├─ [592.5 - 596.5]
      ├─ [596.5 - 600.5]
      ├─ [600.5 - 604.5]
      ├─ [604.5 - 608.5]
      ├─ [608.5 - 612.5]
      ├─ [612.5 - 616.5]
      ├─ [616.5 - 620.5]
      ├─ [620.5 - 624.5]
      ├─ [624.5 - 628.5]
      ├─ [628.5 - 632.5]
      ├─ [632.5 - 636.5]
      ├─ [636.5 - 640.5]
      ├─ [640.5 - 644.5]
      ├─ [644.5 - 648.5]
      ├─ [648.5 - 652.5]
      ├─ [652.5 - 656.5]
      ├─ [656.5 - 660.6]
      ├─ [660.6 - 664.6]
      ├─ [664.6 - 668.6]
      ├─ [668.6 - 672.6]
      ├─ [672.6 - 676.6]
      ├─ [676.6 - 680.6]
      ├─ [680.6 - 684.6]
      ├─ [684.6 - 688.6]
      ├─ [688.6 - 692.6]
      ├─ [692.6 - 696.6]
      ├─ [696.6 - 700.6]
      ├─ [700.6 - 704.6]
      ├─ [704.6 - 708.6]
      ├─ [708.6 - 712.6]
      ├─ [712.6 - 716.6]
      ├─ [716.6 - 720.6]
      ├─ [720.6 - 724.6]
      ├─ [724.6 - 728.6]
      ├─ [728.6 - 732.6]
      ├─ [732.6 - 736.6]
      ├─ [736.6 - 740.6]
      ├─ [740.6 - 744.6]
      ├─ [744.6 - 748.6]
      ├─ [748.6 - 752.6]
      ├─ [752.6 - 756.6]
      ├─ [756.6 - 760.6]
      ├─ [760.6 - 764.6]
      ├─ [764.6 - 768.6]
      ├─ [768.6 - 772.6]
      ├─ [772.6 - 776.6]
      ├─ [776.6 - 780.6]
      ├─ [780.6 - 784.6]
      ├─ [784.6 - 788.6]
      ├─ [788.6 - 792.6]
      ├─ [792.6 - 796.6]
      ├─ [796.6 - 800.6]
      ├─ [800.6 - 804.6]
      ├─ [804.6 - 808.6]
      ├─ [808.6 - 812.6]
      ├─ [812.6 - 816.6]
      ├─ [816.6 - 820.6]
      ├─ [820.6 - 824.6]
      ├─ [824.6 - 828.6]
      ├─ [828.6 - 832.6]
      ├─ [832.6 - 836.6]
      ├─ [836.6 - 840.6]
      ├─ [840.6 - 844.6]
      ├─ [844.6 - 848.6]
      ├─ [848.6 - 852.6]
      ├─ [852.6 - 856.6]
      ├─ [856.6 - 860.6]
      ├─ [860.6 - 864.6]
      ├─ [864.6 - 868.6]
      ├─ [868.6 - 872.6]
      ├─ [872.6 - 876.6]
      ├─ [876.6 - 880.7]
      ├─ [880.7 - 884.7]
      ├─ [884.7 - 888.7]
      ├─ [888.7 - 892.7]
      ├─ [892.7 - 896.7]
      ├─ [896.7 - 900.7]
      ├─ [900.7 - 904.7]
      ├─ [904.7 - 908.7]
      ├─ [908.7 - 912.7]
      ├─ [912.7 - 916.7]
      ├─ [916.7 - 920.7]
      ├─ [920.7 - 924.7]
      ├─ [924.7 - 928.7]
      ├─ [928.7 - 932.7]
      ├─ [932.7 - 936.7]
      ├─ [936.7 - 940.7]
      ├─ [940.7 - 944.7]
      ├─ [944.7 - 948.7]
      ├─ [948.7 - 952.7]
      ├─ [952.7 - 956.7]
      ├─ [956.7 - 960.7]
      ├─ [960.7 - 964.7]
      ├─ [964.7 - 968.7]
      ├─ [968.7 - 972.7]
      ├─ [972.7 - 976.7]
      └─ [976.7 - 980.7]

Run: 20231207_AST5_Evo5_ML_SA_40SPD_DIA_SCP_EB_1Cellc_21.raw
   ├─ Vendor: Thermo
   ├─ File: 20231207_AST5_Evo5_ML_SA_40SPD_DIA_SCP_EB_1Cellc_21
   ├─ Path: "N:\SUN-CPR-msdata_jvo\MSDATA\2023\12\AST5\20231207_AST5_Evo5_ML_SA_40SPD_DIA_SCP_EB_1Cellc_21.raw"
   ├─ Condition: Not Defined
   ├─ Replicate: 76
   ├─ HTRMS Version: 18.5.231110.55695
   ├─ Protein Databases Used
   │  └─ UP000005640_9606_Olympia
   │     ├─ Protein Entries: 20,598
   │     ├─ Original File: UP000005640_9606.fasta
   │     ├─ Date Created: 30-March-2023 12:51:33 UTC+0
   │     ├─ Date Modified: 17-December-2023 01:33:00 UTC+0
   │     └─ Parsing Rule: UniProt FASTA
   └─ MS2 Method
      ├─ [380.4 - 384.4]
      ├─ [384.4 - 388.4]
      ├─ [388.4 - 392.4]
      ├─ [392.4 - 396.4]
      ├─ [396.4 - 400.4]
      ├─ [400.4 - 404.4]
      ├─ [404.4 - 408.4]
      ├─ [408.4 - 412.4]
      ├─ [412.4 - 416.4]
      ├─ [416.4 - 420.4]
      ├─ [420.4 - 424.4]
      ├─ [424.4 - 428.4]
      ├─ [428.4 - 432.4]
      ├─ [432.4 - 436.4]
      ├─ [436.4 - 440.5]
      ├─ [440.5 - 444.5]
      ├─ [444.5 - 448.5]
      ├─ [448.5 - 452.5]
      ├─ [452.5 - 456.5]
      ├─ [456.5 - 460.5]
      ├─ [460.5 - 464.5]
      ├─ [464.5 - 468.5]
      ├─ [468.5 - 472.5]
      ├─ [472.5 - 476.5]
      ├─ [476.5 - 480.5]
      ├─ [480.5 - 484.5]
      ├─ [484.5 - 488.5]
      ├─ [488.5 - 492.5]
      ├─ [492.5 - 496.5]
      ├─ [496.5 - 500.5]
      ├─ [500.5 - 504.5]
      ├─ [504.5 - 508.5]
      ├─ [508.5 - 512.5]
      ├─ [512.5 - 516.5]
      ├─ [516.5 - 520.5]
      ├─ [520.5 - 524.5]
      ├─ [524.5 - 528.5]
      ├─ [528.5 - 532.5]
      ├─ [532.5 - 536.5]
      ├─ [536.5 - 540.5]
      ├─ [540.5 - 544.5]
      ├─ [544.5 - 548.5]
      ├─ [548.5 - 552.5]
      ├─ [552.5 - 556.5]
      ├─ [556.5 - 560.5]
      ├─ [560.5 - 564.5]
      ├─ [564.5 - 568.5]
      ├─ [568.5 - 572.5]
      ├─ [572.5 - 576.5]
      ├─ [576.5 - 580.5]
      ├─ [580.5 - 584.5]
      ├─ [584.5 - 588.5]
      ├─ [588.5 - 592.5]
      ├─ [592.5 - 596.5]
      ├─ [596.5 - 600.5]
      ├─ [600.5 - 604.5]
      ├─ [604.5 - 608.5]
      ├─ [608.5 - 612.5]
      ├─ [612.5 - 616.5]
      ├─ [616.5 - 620.5]
      ├─ [620.5 - 624.5]
      ├─ [624.5 - 628.5]
      ├─ [628.5 - 632.5]
      ├─ [632.5 - 636.5]
      ├─ [636.5 - 640.5]
      ├─ [640.5 - 644.5]
      ├─ [644.5 - 648.5]
      ├─ [648.5 - 652.5]
      ├─ [652.5 - 656.5]
      ├─ [656.5 - 660.6]
      ├─ [660.6 - 664.6]
      ├─ [664.6 - 668.6]
      ├─ [668.6 - 672.6]
      ├─ [672.6 - 676.6]
      ├─ [676.6 - 680.6]
      ├─ [680.6 - 684.6]
      ├─ [684.6 - 688.6]
      ├─ [688.6 - 692.6]
      ├─ [692.6 - 696.6]
      ├─ [696.6 - 700.6]
      ├─ [700.6 - 704.6]
      ├─ [704.6 - 708.6]
      ├─ [708.6 - 712.6]
      ├─ [712.6 - 716.6]
      ├─ [716.6 - 720.6]
      ├─ [720.6 - 724.6]
      ├─ [724.6 - 728.6]
      ├─ [728.6 - 732.6]
      ├─ [732.6 - 736.6]
      ├─ [736.6 - 740.6]
      ├─ [740.6 - 744.6]
      ├─ [744.6 - 748.6]
      ├─ [748.6 - 752.6]
      ├─ [752.6 - 756.6]
      ├─ [756.6 - 760.6]
      ├─ [760.6 - 764.6]
      ├─ [764.6 - 768.6]
      ├─ [768.6 - 772.6]
      ├─ [772.6 - 776.6]
      ├─ [776.6 - 780.6]
      ├─ [780.6 - 784.6]
      ├─ [784.6 - 788.6]
      ├─ [788.6 - 792.6]
      ├─ [792.6 - 796.6]
      ├─ [796.6 - 800.6]
      ├─ [800.6 - 804.6]
      ├─ [804.6 - 808.6]
      ├─ [808.6 - 812.6]
      ├─ [812.6 - 816.6]
      ├─ [816.6 - 820.6]
      ├─ [820.6 - 824.6]
      ├─ [824.6 - 828.6]
      ├─ [828.6 - 832.6]
      ├─ [832.6 - 836.6]
      ├─ [836.6 - 840.6]
      ├─ [840.6 - 844.6]
      ├─ [844.6 - 848.6]
      ├─ [848.6 - 852.6]
      ├─ [852.6 - 856.6]
      ├─ [856.6 - 860.6]
      ├─ [860.6 - 864.6]
      ├─ [864.6 - 868.6]
      ├─ [868.6 - 872.6]
      ├─ [872.6 - 876.6]
      ├─ [876.6 - 880.7]
      ├─ [880.7 - 884.7]
      ├─ [884.7 - 888.7]
      ├─ [888.7 - 892.7]
      ├─ [892.7 - 896.7]
      ├─ [896.7 - 900.7]
      ├─ [900.7 - 904.7]
      ├─ [904.7 - 908.7]
      ├─ [908.7 - 912.7]
      ├─ [912.7 - 916.7]
      ├─ [916.7 - 920.7]
      ├─ [920.7 - 924.7]
      ├─ [924.7 - 928.7]
      ├─ [928.7 - 932.7]
      ├─ [932.7 - 936.7]
      ├─ [936.7 - 940.7]
      ├─ [940.7 - 944.7]
      ├─ [944.7 - 948.7]
      ├─ [948.7 - 952.7]
      ├─ [952.7 - 956.7]
      ├─ [956.7 - 960.7]
      ├─ [960.7 - 964.7]
      ├─ [964.7 - 968.7]
      ├─ [968.7 - 972.7]
      ├─ [972.7 - 976.7]
      └─ [976.7 - 980.7]

Run: 20231207_AST5_Evo5_ML_SA_40SPD_DIA_SCP_EB_1Cellc_20.raw
   ├─ Vendor: Thermo
   ├─ File: 20231207_AST5_Evo5_ML_SA_40SPD_DIA_SCP_EB_1Cellc_20
   ├─ Path: "N:\SUN-CPR-msdata_jvo\MSDATA\2023\12\AST5\20231207_AST5_Evo5_ML_SA_40SPD_DIA_SCP_EB_1Cellc_20.raw"
   ├─ Condition: Not Defined
   ├─ Replicate: 77
   ├─ HTRMS Version: 18.5.231110.55695
   ├─ Protein Databases Used
   │  └─ UP000005640_9606_Olympia
   │     ├─ Protein Entries: 20,598
   │     ├─ Original File: UP000005640_9606.fasta
   │     ├─ Date Created: 30-March-2023 12:51:33 UTC+0
   │     ├─ Date Modified: 17-December-2023 01:33:00 UTC+0
   │     └─ Parsing Rule: UniProt FASTA
   └─ MS2 Method
      ├─ [380.4 - 384.4]
      ├─ [384.4 - 388.4]
      ├─ [388.4 - 392.4]
      ├─ [392.4 - 396.4]
      ├─ [396.4 - 400.4]
      ├─ [400.4 - 404.4]
      ├─ [404.4 - 408.4]
      ├─ [408.4 - 412.4]
      ├─ [412.4 - 416.4]
      ├─ [416.4 - 420.4]
      ├─ [420.4 - 424.4]
      ├─ [424.4 - 428.4]
      ├─ [428.4 - 432.4]
      ├─ [432.4 - 436.4]
      ├─ [436.4 - 440.5]
      ├─ [440.5 - 444.5]
      ├─ [444.5 - 448.5]
      ├─ [448.5 - 452.5]
      ├─ [452.5 - 456.5]
      ├─ [456.5 - 460.5]
      ├─ [460.5 - 464.5]
      ├─ [464.5 - 468.5]
      ├─ [468.5 - 472.5]
      ├─ [472.5 - 476.5]
      ├─ [476.5 - 480.5]
      ├─ [480.5 - 484.5]
      ├─ [484.5 - 488.5]
      ├─ [488.5 - 492.5]
      ├─ [492.5 - 496.5]
      ├─ [496.5 - 500.5]
      ├─ [500.5 - 504.5]
      ├─ [504.5 - 508.5]
      ├─ [508.5 - 512.5]
      ├─ [512.5 - 516.5]
      ├─ [516.5 - 520.5]
      ├─ [520.5 - 524.5]
      ├─ [524.5 - 528.5]
      ├─ [528.5 - 532.5]
      ├─ [532.5 - 536.5]
      ├─ [536.5 - 540.5]
      ├─ [540.5 - 544.5]
      ├─ [544.5 - 548.5]
      ├─ [548.5 - 552.5]
      ├─ [552.5 - 556.5]
      ├─ [556.5 - 560.5]
      ├─ [560.5 - 564.5]
      ├─ [564.5 - 568.5]
      ├─ [568.5 - 572.5]
      ├─ [572.5 - 576.5]
      ├─ [576.5 - 580.5]
      ├─ [580.5 - 584.5]
      ├─ [584.5 - 588.5]
      ├─ [588.5 - 592.5]
      ├─ [592.5 - 596.5]
      ├─ [596.5 - 600.5]
      ├─ [600.5 - 604.5]
      ├─ [604.5 - 608.5]
      ├─ [608.5 - 612.5]
      ├─ [612.5 - 616.5]
      ├─ [616.5 - 620.5]
      ├─ [620.5 - 624.5]
      ├─ [624.5 - 628.5]
      ├─ [628.5 - 632.5]
      ├─ [632.5 - 636.5]
      ├─ [636.5 - 640.5]
      ├─ [640.5 - 644.5]
      ├─ [644.5 - 648.5]
      ├─ [648.5 - 652.5]
      ├─ [652.5 - 656.5]
      ├─ [656.5 - 660.6]
      ├─ [660.6 - 664.6]
      ├─ [664.6 - 668.6]
      ├─ [668.6 - 672.6]
      ├─ [672.6 - 676.6]
      ├─ [676.6 - 680.6]
      ├─ [680.6 - 684.6]
      ├─ [684.6 - 688.6]
      ├─ [688.6 - 692.6]
      ├─ [692.6 - 696.6]
      ├─ [696.6 - 700.6]
      ├─ [700.6 - 704.6]
      ├─ [704.6 - 708.6]
      ├─ [708.6 - 712.6]
      ├─ [712.6 - 716.6]
      ├─ [716.6 - 720.6]
      ├─ [720.6 - 724.6]
      ├─ [724.6 - 728.6]
      ├─ [728.6 - 732.6]
      ├─ [732.6 - 736.6]
      ├─ [736.6 - 740.6]
      ├─ [740.6 - 744.6]
      ├─ [744.6 - 748.6]
      ├─ [748.6 - 752.6]
      ├─ [752.6 - 756.6]
      ├─ [756.6 - 760.6]
      ├─ [760.6 - 764.6]
      ├─ [764.6 - 768.6]
      ├─ [768.6 - 772.6]
      ├─ [772.6 - 776.6]
      ├─ [776.6 - 780.6]
      ├─ [780.6 - 784.6]
      ├─ [784.6 - 788.6]
      ├─ [788.6 - 792.6]
      ├─ [792.6 - 796.6]
      ├─ [796.6 - 800.6]
      ├─ [800.6 - 804.6]
      ├─ [804.6 - 808.6]
      ├─ [808.6 - 812.6]
      ├─ [812.6 - 816.6]
      ├─ [816.6 - 820.6]
      ├─ [820.6 - 824.6]
      ├─ [824.6 - 828.6]
      ├─ [828.6 - 832.6]
      ├─ [832.6 - 836.6]
      ├─ [836.6 - 840.6]
      ├─ [840.6 - 844.6]
      ├─ [844.6 - 848.6]
      ├─ [848.6 - 852.6]
      ├─ [852.6 - 856.6]
      ├─ [856.6 - 860.6]
      ├─ [860.6 - 864.6]
      ├─ [864.6 - 868.6]
      ├─ [868.6 - 872.6]
      ├─ [872.6 - 876.6]
      ├─ [876.6 - 880.7]
      ├─ [880.7 - 884.7]
      ├─ [884.7 - 888.7]
      ├─ [888.7 - 892.7]
      ├─ [892.7 - 896.7]
      ├─ [896.7 - 900.7]
      ├─ [900.7 - 904.7]
      ├─ [904.7 - 908.7]
      ├─ [908.7 - 912.7]
      ├─ [912.7 - 916.7]
      ├─ [916.7 - 920.7]
      ├─ [920.7 - 924.7]
      ├─ [924.7 - 928.7]
      ├─ [928.7 - 932.7]
      ├─ [932.7 - 936.7]
      ├─ [936.7 - 940.7]
      ├─ [940.7 - 944.7]
      ├─ [944.7 - 948.7]
      ├─ [948.7 - 952.7]
      ├─ [952.7 - 956.7]
      ├─ [956.7 - 960.7]
      ├─ [960.7 - 964.7]
      ├─ [964.7 - 968.7]
      ├─ [968.7 - 972.7]
      ├─ [972.7 - 976.7]
      └─ [976.7 - 980.7]

Run: 20231207_AST5_Evo5_ML_SA_40SPD_DIA_SCP_EB_1Cellc_19.raw
   ├─ Vendor: Thermo
   ├─ File: 20231207_AST5_Evo5_ML_SA_40SPD_DIA_SCP_EB_1Cellc_19
   ├─ Path: "N:\SUN-CPR-msdata_jvo\MSDATA\2023\12\AST5\20231207_AST5_Evo5_ML_SA_40SPD_DIA_SCP_EB_1Cellc_19.raw"
   ├─ Condition: Not Defined
   ├─ Replicate: 78
   ├─ HTRMS Version: 18.5.231110.55695
   ├─ Protein Databases Used
   │  └─ UP000005640_9606_Olympia
   │     ├─ Protein Entries: 20,598
   │     ├─ Original File: UP000005640_9606.fasta
   │     ├─ Date Created: 30-March-2023 12:51:33 UTC+0
   │     ├─ Date Modified: 17-December-2023 01:33:00 UTC+0
   │     └─ Parsing Rule: UniProt FASTA
   └─ MS2 Method
      ├─ [380.4 - 384.4]
      ├─ [384.4 - 388.4]
      ├─ [388.4 - 392.4]
      ├─ [392.4 - 396.4]
      ├─ [396.4 - 400.4]
      ├─ [400.4 - 404.4]
      ├─ [404.4 - 408.4]
      ├─ [408.4 - 412.4]
      ├─ [412.4 - 416.4]
      ├─ [416.4 - 420.4]
      ├─ [420.4 - 424.4]
      ├─ [424.4 - 428.4]
      ├─ [428.4 - 432.4]
      ├─ [432.4 - 436.4]
      ├─ [436.4 - 440.5]
      ├─ [440.5 - 444.5]
      ├─ [444.5 - 448.5]
      ├─ [448.5 - 452.5]
      ├─ [452.5 - 456.5]
      ├─ [456.5 - 460.5]
      ├─ [460.5 - 464.5]
      ├─ [464.5 - 468.5]
      ├─ [468.5 - 472.5]
      ├─ [472.5 - 476.5]
      ├─ [476.5 - 480.5]
      ├─ [480.5 - 484.5]
      ├─ [484.5 - 488.5]
      ├─ [488.5 - 492.5]
      ├─ [492.5 - 496.5]
      ├─ [496.5 - 500.5]
      ├─ [500.5 - 504.5]
      ├─ [504.5 - 508.5]
      ├─ [508.5 - 512.5]
      ├─ [512.5 - 516.5]
      ├─ [516.5 - 520.5]
      ├─ [520.5 - 524.5]
      ├─ [524.5 - 528.5]
      ├─ [528.5 - 532.5]
      ├─ [532.5 - 536.5]
      ├─ [536.5 - 540.5]
      ├─ [540.5 - 544.5]
      ├─ [544.5 - 548.5]
      ├─ [548.5 - 552.5]
      ├─ [552.5 - 556.5]
      ├─ [556.5 - 560.5]
      ├─ [560.5 - 564.5]
      ├─ [564.5 - 568.5]
      ├─ [568.5 - 572.5]
      ├─ [572.5 - 576.5]
      ├─ [576.5 - 580.5]
      ├─ [580.5 - 584.5]
      ├─ [584.5 - 588.5]
      ├─ [588.5 - 592.5]
      ├─ [592.5 - 596.5]
      ├─ [596.5 - 600.5]
      ├─ [600.5 - 604.5]
      ├─ [604.5 - 608.5]
      ├─ [608.5 - 612.5]
      ├─ [612.5 - 616.5]
      ├─ [616.5 - 620.5]
      ├─ [620.5 - 624.5]
      ├─ [624.5 - 628.5]
      ├─ [628.5 - 632.5]
      ├─ [632.5 - 636.5]
      ├─ [636.5 - 640.5]
      ├─ [640.5 - 644.5]
      ├─ [644.5 - 648.5]
      ├─ [648.5 - 652.5]
      ├─ [652.5 - 656.5]
      ├─ [656.5 - 660.6]
      ├─ [660.6 - 664.6]
      ├─ [664.6 - 668.6]
      ├─ [668.6 - 672.6]
      ├─ [672.6 - 676.6]
      ├─ [676.6 - 680.6]
      ├─ [680.6 - 684.6]
      ├─ [684.6 - 688.6]
      ├─ [688.6 - 692.6]
      ├─ [692.6 - 696.6]
      ├─ [696.6 - 700.6]
      ├─ [700.6 - 704.6]
      ├─ [704.6 - 708.6]
      ├─ [708.6 - 712.6]
      ├─ [712.6 - 716.6]
      ├─ [716.6 - 720.6]
      ├─ [720.6 - 724.6]
      ├─ [724.6 - 728.6]
      ├─ [728.6 - 732.6]
      ├─ [732.6 - 736.6]
      ├─ [736.6 - 740.6]
      ├─ [740.6 - 744.6]
      ├─ [744.6 - 748.6]
      ├─ [748.6 - 752.6]
      ├─ [752.6 - 756.6]
      ├─ [756.6 - 760.6]
      ├─ [760.6 - 764.6]
      ├─ [764.6 - 768.6]
      ├─ [768.6 - 772.6]
      ├─ [772.6 - 776.6]
      ├─ [776.6 - 780.6]
      ├─ [780.6 - 784.6]
      ├─ [784.6 - 788.6]
      ├─ [788.6 - 792.6]
      ├─ [792.6 - 796.6]
      ├─ [796.6 - 800.6]
      ├─ [800.6 - 804.6]
      ├─ [804.6 - 808.6]
      ├─ [808.6 - 812.6]
      ├─ [812.6 - 816.6]
      ├─ [816.6 - 820.6]
      ├─ [820.6 - 824.6]
      ├─ [824.6 - 828.6]
      ├─ [828.6 - 832.6]
      ├─ [832.6 - 836.6]
      ├─ [836.6 - 840.6]
      ├─ [840.6 - 844.6]
      ├─ [844.6 - 848.6]
      ├─ [848.6 - 852.6]
      ├─ [852.6 - 856.6]
      ├─ [856.6 - 860.6]
      ├─ [860.6 - 864.6]
      ├─ [864.6 - 868.6]
      ├─ [868.6 - 872.6]
      ├─ [872.6 - 876.6]
      ├─ [876.6 - 880.7]
      ├─ [880.7 - 884.7]
      ├─ [884.7 - 888.7]
      ├─ [888.7 - 892.7]
      ├─ [892.7 - 896.7]
      ├─ [896.7 - 900.7]
      ├─ [900.7 - 904.7]
      ├─ [904.7 - 908.7]
      ├─ [908.7 - 912.7]
      ├─ [912.7 - 916.7]
      ├─ [916.7 - 920.7]
      ├─ [920.7 - 924.7]
      ├─ [924.7 - 928.7]
      ├─ [928.7 - 932.7]
      ├─ [932.7 - 936.7]
      ├─ [936.7 - 940.7]
      ├─ [940.7 - 944.7]
      ├─ [944.7 - 948.7]
      ├─ [948.7 - 952.7]
      ├─ [952.7 - 956.7]
      ├─ [956.7 - 960.7]
      ├─ [960.7 - 964.7]
      ├─ [964.7 - 968.7]
      ├─ [968.7 - 972.7]
      ├─ [972.7 - 976.7]
      └─ [976.7 - 980.7]

Run: 20231207_AST5_Evo5_ML_SA_40SPD_DIA_SCP_EB_1Cellc_18.raw
   ├─ Vendor: Thermo
   ├─ File: 20231207_AST5_Evo5_ML_SA_40SPD_DIA_SCP_EB_1Cellc_18
   ├─ Path: "N:\SUN-CPR-msdata_jvo\MSDATA\2023\12\AST5\20231207_AST5_Evo5_ML_SA_40SPD_DIA_SCP_EB_1Cellc_18.raw"
   ├─ Condition: Not Defined
   ├─ Replicate: 79
   ├─ HTRMS Version: 18.5.231110.55695
   ├─ Protein Databases Used
   │  └─ UP000005640_9606_Olympia
   │     ├─ Protein Entries: 20,598
   │     ├─ Original File: UP000005640_9606.fasta
   │     ├─ Date Created: 30-March-2023 12:51:33 UTC+0
   │     ├─ Date Modified: 17-December-2023 01:33:00 UTC+0
   │     └─ Parsing Rule: UniProt FASTA
   └─ MS2 Method
      ├─ [380.4 - 384.4]
      ├─ [384.4 - 388.4]
      ├─ [388.4 - 392.4]
      ├─ [392.4 - 396.4]
      ├─ [396.4 - 400.4]
      ├─ [400.4 - 404.4]
      ├─ [404.4 - 408.4]
      ├─ [408.4 - 412.4]
      ├─ [412.4 - 416.4]
      ├─ [416.4 - 420.4]
      ├─ [420.4 - 424.4]
      ├─ [424.4 - 428.4]
      ├─ [428.4 - 432.4]
      ├─ [432.4 - 436.4]
      ├─ [436.4 - 440.5]
      ├─ [440.5 - 444.5]
      ├─ [444.5 - 448.5]
      ├─ [448.5 - 452.5]
      ├─ [452.5 - 456.5]
      ├─ [456.5 - 460.5]
      ├─ [460.5 - 464.5]
      ├─ [464.5 - 468.5]
      ├─ [468.5 - 472.5]
      ├─ [472.5 - 476.5]
      ├─ [476.5 - 480.5]
      ├─ [480.5 - 484.5]
      ├─ [484.5 - 488.5]
      ├─ [488.5 - 492.5]
      ├─ [492.5 - 496.5]
      ├─ [496.5 - 500.5]
      ├─ [500.5 - 504.5]
      ├─ [504.5 - 508.5]
      ├─ [508.5 - 512.5]
      ├─ [512.5 - 516.5]
      ├─ [516.5 - 520.5]
      ├─ [520.5 - 524.5]
      ├─ [524.5 - 528.5]
      ├─ [528.5 - 532.5]
      ├─ [532.5 - 536.5]
      ├─ [536.5 - 540.5]
      ├─ [540.5 - 544.5]
      ├─ [544.5 - 548.5]
      ├─ [548.5 - 552.5]
      ├─ [552.5 - 556.5]
      ├─ [556.5 - 560.5]
      ├─ [560.5 - 564.5]
      ├─ [564.5 - 568.5]
      ├─ [568.5 - 572.5]
      ├─ [572.5 - 576.5]
      ├─ [576.5 - 580.5]
      ├─ [580.5 - 584.5]
      ├─ [584.5 - 588.5]
      ├─ [588.5 - 592.5]
      ├─ [592.5 - 596.5]
      ├─ [596.5 - 600.5]
      ├─ [600.5 - 604.5]
      ├─ [604.5 - 608.5]
      ├─ [608.5 - 612.5]
      ├─ [612.5 - 616.5]
      ├─ [616.5 - 620.5]
      ├─ [620.5 - 624.5]
      ├─ [624.5 - 628.5]
      ├─ [628.5 - 632.5]
      ├─ [632.5 - 636.5]
      ├─ [636.5 - 640.5]
      ├─ [640.5 - 644.5]
      ├─ [644.5 - 648.5]
      ├─ [648.5 - 652.5]
      ├─ [652.5 - 656.5]
      ├─ [656.5 - 660.6]
      ├─ [660.6 - 664.6]
      ├─ [664.6 - 668.6]
      ├─ [668.6 - 672.6]
      ├─ [672.6 - 676.6]
      ├─ [676.6 - 680.6]
      ├─ [680.6 - 684.6]
      ├─ [684.6 - 688.6]
      ├─ [688.6 - 692.6]
      ├─ [692.6 - 696.6]
      ├─ [696.6 - 700.6]
      ├─ [700.6 - 704.6]
      ├─ [704.6 - 708.6]
      ├─ [708.6 - 712.6]
      ├─ [712.6 - 716.6]
      ├─ [716.6 - 720.6]
      ├─ [720.6 - 724.6]
      ├─ [724.6 - 728.6]
      ├─ [728.6 - 732.6]
      ├─ [732.6 - 736.6]
      ├─ [736.6 - 740.6]
      ├─ [740.6 - 744.6]
      ├─ [744.6 - 748.6]
      ├─ [748.6 - 752.6]
      ├─ [752.6 - 756.6]
      ├─ [756.6 - 760.6]
      ├─ [760.6 - 764.6]
      ├─ [764.6 - 768.6]
      ├─ [768.6 - 772.6]
      ├─ [772.6 - 776.6]
      ├─ [776.6 - 780.6]
      ├─ [780.6 - 784.6]
      ├─ [784.6 - 788.6]
      ├─ [788.6 - 792.6]
      ├─ [792.6 - 796.6]
      ├─ [796.6 - 800.6]
      ├─ [800.6 - 804.6]
      ├─ [804.6 - 808.6]
      ├─ [808.6 - 812.6]
      ├─ [812.6 - 816.6]
      ├─ [816.6 - 820.6]
      ├─ [820.6 - 824.6]
      ├─ [824.6 - 828.6]
      ├─ [828.6 - 832.6]
      ├─ [832.6 - 836.6]
      ├─ [836.6 - 840.6]
      ├─ [840.6 - 844.6]
      ├─ [844.6 - 848.6]
      ├─ [848.6 - 852.6]
      ├─ [852.6 - 856.6]
      ├─ [856.6 - 860.6]
      ├─ [860.6 - 864.6]
      ├─ [864.6 - 868.6]
      ├─ [868.6 - 872.6]
      ├─ [872.6 - 876.6]
      ├─ [876.6 - 880.7]
      ├─ [880.7 - 884.7]
      ├─ [884.7 - 888.7]
      ├─ [888.7 - 892.7]
      ├─ [892.7 - 896.7]
      ├─ [896.7 - 900.7]
      ├─ [900.7 - 904.7]
      ├─ [904.7 - 908.7]
      ├─ [908.7 - 912.7]
      ├─ [912.7 - 916.7]
      ├─ [916.7 - 920.7]
      ├─ [920.7 - 924.7]
      ├─ [924.7 - 928.7]
      ├─ [928.7 - 932.7]
      ├─ [932.7 - 936.7]
      ├─ [936.7 - 940.7]
      ├─ [940.7 - 944.7]
      ├─ [944.7 - 948.7]
      ├─ [948.7 - 952.7]
      ├─ [952.7 - 956.7]
      ├─ [956.7 - 960.7]
      ├─ [960.7 - 964.7]
      ├─ [964.7 - 968.7]
      ├─ [968.7 - 972.7]
      ├─ [972.7 - 976.7]
      └─ [976.7 - 980.7]

Run: 20231207_AST5_Evo5_ML_SA_40SPD_DIA_SCP_EB_1Cellc_17.raw
   ├─ Vendor: Thermo
   ├─ File: 20231207_AST5_Evo5_ML_SA_40SPD_DIA_SCP_EB_1Cellc_17
   ├─ Path: "N:\SUN-CPR-msdata_jvo\MSDATA\2023\12\AST5\20231207_AST5_Evo5_ML_SA_40SPD_DIA_SCP_EB_1Cellc_17.raw"
   ├─ Condition: Not Defined
   ├─ Replicate: 80
   ├─ HTRMS Version: 18.5.231110.55695
   ├─ Protein Databases Used
   │  └─ UP000005640_9606_Olympia
   │     ├─ Protein Entries: 20,598
   │     ├─ Original File: UP000005640_9606.fasta
   │     ├─ Date Created: 30-March-2023 12:51:33 UTC+0
   │     ├─ Date Modified: 17-December-2023 01:33:00 UTC+0
   │     └─ Parsing Rule: UniProt FASTA
   └─ MS2 Method
      ├─ [380.4 - 384.4]
      ├─ [384.4 - 388.4]
      ├─ [388.4 - 392.4]
      ├─ [392.4 - 396.4]
      ├─ [396.4 - 400.4]
      ├─ [400.4 - 404.4]
      ├─ [404.4 - 408.4]
      ├─ [408.4 - 412.4]
      ├─ [412.4 - 416.4]
      ├─ [416.4 - 420.4]
      ├─ [420.4 - 424.4]
      ├─ [424.4 - 428.4]
      ├─ [428.4 - 432.4]
      ├─ [432.4 - 436.4]
      ├─ [436.4 - 440.5]
      ├─ [440.5 - 444.5]
      ├─ [444.5 - 448.5]
      ├─ [448.5 - 452.5]
      ├─ [452.5 - 456.5]
      ├─ [456.5 - 460.5]
      ├─ [460.5 - 464.5]
      ├─ [464.5 - 468.5]
      ├─ [468.5 - 472.5]
      ├─ [472.5 - 476.5]
      ├─ [476.5 - 480.5]
      ├─ [480.5 - 484.5]
      ├─ [484.5 - 488.5]
      ├─ [488.5 - 492.5]
      ├─ [492.5 - 496.5]
      ├─ [496.5 - 500.5]
      ├─ [500.5 - 504.5]
      ├─ [504.5 - 508.5]
      ├─ [508.5 - 512.5]
      ├─ [512.5 - 516.5]
      ├─ [516.5 - 520.5]
      ├─ [520.5 - 524.5]
      ├─ [524.5 - 528.5]
      ├─ [528.5 - 532.5]
      ├─ [532.5 - 536.5]
      ├─ [536.5 - 540.5]
      ├─ [540.5 - 544.5]
      ├─ [544.5 - 548.5]
      ├─ [548.5 - 552.5]
      ├─ [552.5 - 556.5]
      ├─ [556.5 - 560.5]
      ├─ [560.5 - 564.5]
      ├─ [564.5 - 568.5]
      ├─ [568.5 - 572.5]
      ├─ [572.5 - 576.5]
      ├─ [576.5 - 580.5]
      ├─ [580.5 - 584.5]
      ├─ [584.5 - 588.5]
      ├─ [588.5 - 592.5]
      ├─ [592.5 - 596.5]
      ├─ [596.5 - 600.5]
      ├─ [600.5 - 604.5]
      ├─ [604.5 - 608.5]
      ├─ [608.5 - 612.5]
      ├─ [612.5 - 616.5]
      ├─ [616.5 - 620.5]
      ├─ [620.5 - 624.5]
      ├─ [624.5 - 628.5]
      ├─ [628.5 - 632.5]
      ├─ [632.5 - 636.5]
      ├─ [636.5 - 640.5]
      ├─ [640.5 - 644.5]
      ├─ [644.5 - 648.5]
      ├─ [648.5 - 652.5]
      ├─ [652.5 - 656.5]
      ├─ [656.5 - 660.6]
      ├─ [660.6 - 664.6]
      ├─ [664.6 - 668.6]
      ├─ [668.6 - 672.6]
      ├─ [672.6 - 676.6]
      ├─ [676.6 - 680.6]
      ├─ [680.6 - 684.6]
      ├─ [684.6 - 688.6]
      ├─ [688.6 - 692.6]
      ├─ [692.6 - 696.6]
      ├─ [696.6 - 700.6]
      ├─ [700.6 - 704.6]
      ├─ [704.6 - 708.6]
      ├─ [708.6 - 712.6]
      ├─ [712.6 - 716.6]
      ├─ [716.6 - 720.6]
      ├─ [720.6 - 724.6]
      ├─ [724.6 - 728.6]
      ├─ [728.6 - 732.6]
      ├─ [732.6 - 736.6]
      ├─ [736.6 - 740.6]
      ├─ [740.6 - 744.6]
      ├─ [744.6 - 748.6]
      ├─ [748.6 - 752.6]
      ├─ [752.6 - 756.6]
      ├─ [756.6 - 760.6]
      ├─ [760.6 - 764.6]
      ├─ [764.6 - 768.6]
      ├─ [768.6 - 772.6]
      ├─ [772.6 - 776.6]
      ├─ [776.6 - 780.6]
      ├─ [780.6 - 784.6]
      ├─ [784.6 - 788.6]
      ├─ [788.6 - 792.6]
      ├─ [792.6 - 796.6]
      ├─ [796.6 - 800.6]
      ├─ [800.6 - 804.6]
      ├─ [804.6 - 808.6]
      ├─ [808.6 - 812.6]
      ├─ [812.6 - 816.6]
      ├─ [816.6 - 820.6]
      ├─ [820.6 - 824.6]
      ├─ [824.6 - 828.6]
      ├─ [828.6 - 832.6]
      ├─ [832.6 - 836.6]
      ├─ [836.6 - 840.6]
      ├─ [840.6 - 844.6]
      ├─ [844.6 - 848.6]
      ├─ [848.6 - 852.6]
      ├─ [852.6 - 856.6]
      ├─ [856.6 - 860.6]
      ├─ [860.6 - 864.6]
      ├─ [864.6 - 868.6]
      ├─ [868.6 - 872.6]
      ├─ [872.6 - 876.6]
      ├─ [876.6 - 880.7]
      ├─ [880.7 - 884.7]
      ├─ [884.7 - 888.7]
      ├─ [888.7 - 892.7]
      ├─ [892.7 - 896.7]
      ├─ [896.7 - 900.7]
      ├─ [900.7 - 904.7]
      ├─ [904.7 - 908.7]
      ├─ [908.7 - 912.7]
      ├─ [912.7 - 916.7]
      ├─ [916.7 - 920.7]
      ├─ [920.7 - 924.7]
      ├─ [924.7 - 928.7]
      ├─ [928.7 - 932.7]
      ├─ [932.7 - 936.7]
      ├─ [936.7 - 940.7]
      ├─ [940.7 - 944.7]
      ├─ [944.7 - 948.7]
      ├─ [948.7 - 952.7]
      ├─ [952.7 - 956.7]
      ├─ [956.7 - 960.7]
      ├─ [960.7 - 964.7]
      ├─ [964.7 - 968.7]
      ├─ [968.7 - 972.7]
      ├─ [972.7 - 976.7]
      └─ [976.7 - 980.7]

Run: 20231207_AST5_Evo5_ML_SA_40SPD_DIA_SCP_EB_1Cellc_16.raw
   ├─ Vendor: Thermo
   ├─ File: 20231207_AST5_Evo5_ML_SA_40SPD_DIA_SCP_EB_1Cellc_16
   ├─ Path: "N:\SUN-CPR-msdata_jvo\MSDATA\2023\12\AST5\20231207_AST5_Evo5_ML_SA_40SPD_DIA_SCP_EB_1Cellc_16.raw"
   ├─ Condition: Not Defined
   ├─ Replicate: 81
   ├─ HTRMS Version: 18.5.231110.55695
   ├─ Protein Databases Used
   │  └─ UP000005640_9606_Olympia
   │     ├─ Protein Entries: 20,598
   │     ├─ Original File: UP000005640_9606.fasta
   │     ├─ Date Created: 30-March-2023 12:51:33 UTC+0
   │     ├─ Date Modified: 17-December-2023 01:33:00 UTC+0
   │     └─ Parsing Rule: UniProt FASTA
   └─ MS2 Method
      ├─ [380.4 - 384.4]
      ├─ [384.4 - 388.4]
      ├─ [388.4 - 392.4]
      ├─ [392.4 - 396.4]
      ├─ [396.4 - 400.4]
      ├─ [400.4 - 404.4]
      ├─ [404.4 - 408.4]
      ├─ [408.4 - 412.4]
      ├─ [412.4 - 416.4]
      ├─ [416.4 - 420.4]
      ├─ [420.4 - 424.4]
      ├─ [424.4 - 428.4]
      ├─ [428.4 - 432.4]
      ├─ [432.4 - 436.4]
      ├─ [436.4 - 440.5]
      ├─ [440.5 - 444.5]
      ├─ [444.5 - 448.5]
      ├─ [448.5 - 452.5]
      ├─ [452.5 - 456.5]
      ├─ [456.5 - 460.5]
      ├─ [460.5 - 464.5]
      ├─ [464.5 - 468.5]
      ├─ [468.5 - 472.5]
      ├─ [472.5 - 476.5]
      ├─ [476.5 - 480.5]
      ├─ [480.5 - 484.5]
      ├─ [484.5 - 488.5]
      ├─ [488.5 - 492.5]
      ├─ [492.5 - 496.5]
      ├─ [496.5 - 500.5]
      ├─ [500.5 - 504.5]
      ├─ [504.5 - 508.5]
      ├─ [508.5 - 512.5]
      ├─ [512.5 - 516.5]
      ├─ [516.5 - 520.5]
      ├─ [520.5 - 524.5]
      ├─ [524.5 - 528.5]
      ├─ [528.5 - 532.5]
      ├─ [532.5 - 536.5]
      ├─ [536.5 - 540.5]
      ├─ [540.5 - 544.5]
      ├─ [544.5 - 548.5]
      ├─ [548.5 - 552.5]
      ├─ [552.5 - 556.5]
      ├─ [556.5 - 560.5]
      ├─ [560.5 - 564.5]
      ├─ [564.5 - 568.5]
      ├─ [568.5 - 572.5]
      ├─ [572.5 - 576.5]
      ├─ [576.5 - 580.5]
      ├─ [580.5 - 584.5]
      ├─ [584.5 - 588.5]
      ├─ [588.5 - 592.5]
      ├─ [592.5 - 596.5]
      ├─ [596.5 - 600.5]
      ├─ [600.5 - 604.5]
      ├─ [604.5 - 608.5]
      ├─ [608.5 - 612.5]
      ├─ [612.5 - 616.5]
      ├─ [616.5 - 620.5]
      ├─ [620.5 - 624.5]
      ├─ [624.5 - 628.5]
      ├─ [628.5 - 632.5]
      ├─ [632.5 - 636.5]
      ├─ [636.5 - 640.5]
      ├─ [640.5 - 644.5]
      ├─ [644.5 - 648.5]
      ├─ [648.5 - 652.5]
      ├─ [652.5 - 656.5]
      ├─ [656.5 - 660.6]
      ├─ [660.6 - 664.6]
      ├─ [664.6 - 668.6]
      ├─ [668.6 - 672.6]
      ├─ [672.6 - 676.6]
      ├─ [676.6 - 680.6]
      ├─ [680.6 - 684.6]
      ├─ [684.6 - 688.6]
      ├─ [688.6 - 692.6]
      ├─ [692.6 - 696.6]
      ├─ [696.6 - 700.6]
      ├─ [700.6 - 704.6]
      ├─ [704.6 - 708.6]
      ├─ [708.6 - 712.6]
      ├─ [712.6 - 716.6]
      ├─ [716.6 - 720.6]
      ├─ [720.6 - 724.6]
      ├─ [724.6 - 728.6]
      ├─ [728.6 - 732.6]
      ├─ [732.6 - 736.6]
      ├─ [736.6 - 740.6]
      ├─ [740.6 - 744.6]
      ├─ [744.6 - 748.6]
      ├─ [748.6 - 752.6]
      ├─ [752.6 - 756.6]
      ├─ [756.6 - 760.6]
      ├─ [760.6 - 764.6]
      ├─ [764.6 - 768.6]
      ├─ [768.6 - 772.6]
      ├─ [772.6 - 776.6]
      ├─ [776.6 - 780.6]
      ├─ [780.6 - 784.6]
      ├─ [784.6 - 788.6]
      ├─ [788.6 - 792.6]
      ├─ [792.6 - 796.6]
      ├─ [796.6 - 800.6]
      ├─ [800.6 - 804.6]
      ├─ [804.6 - 808.6]
      ├─ [808.6 - 812.6]
      ├─ [812.6 - 816.6]
      ├─ [816.6 - 820.6]
      ├─ [820.6 - 824.6]
      ├─ [824.6 - 828.6]
      ├─ [828.6 - 832.6]
      ├─ [832.6 - 836.6]
      ├─ [836.6 - 840.6]
      ├─ [840.6 - 844.6]
      ├─ [844.6 - 848.6]
      ├─ [848.6 - 852.6]
      ├─ [852.6 - 856.6]
      ├─ [856.6 - 860.6]
      ├─ [860.6 - 864.6]
      ├─ [864.6 - 868.6]
      ├─ [868.6 - 872.6]
      ├─ [872.6 - 876.6]
      ├─ [876.6 - 880.7]
      ├─ [880.7 - 884.7]
      ├─ [884.7 - 888.7]
      ├─ [888.7 - 892.7]
      ├─ [892.7 - 896.7]
      ├─ [896.7 - 900.7]
      ├─ [900.7 - 904.7]
      ├─ [904.7 - 908.7]
      ├─ [908.7 - 912.7]
      ├─ [912.7 - 916.7]
      ├─ [916.7 - 920.7]
      ├─ [920.7 - 924.7]
      ├─ [924.7 - 928.7]
      ├─ [928.7 - 932.7]
      ├─ [932.7 - 936.7]
      ├─ [936.7 - 940.7]
      ├─ [940.7 - 944.7]
      ├─ [944.7 - 948.7]
      ├─ [948.7 - 952.7]
      ├─ [952.7 - 956.7]
      ├─ [956.7 - 960.7]
      ├─ [960.7 - 964.7]
      ├─ [964.7 - 968.7]
      ├─ [968.7 - 972.7]
      ├─ [972.7 - 976.7]
      └─ [976.7 - 980.7]

Run: 20231207_AST5_Evo5_ML_SA_40SPD_DIA_SCP_EB_1Cellc_15.raw
   ├─ Vendor: Thermo
   ├─ File: 20231207_AST5_Evo5_ML_SA_40SPD_DIA_SCP_EB_1Cellc_15
   ├─ Path: "N:\SUN-CPR-msdata_jvo\MSDATA\2023\12\AST5\20231207_AST5_Evo5_ML_SA_40SPD_DIA_SCP_EB_1Cellc_15.raw"
   ├─ Condition: Not Defined
   ├─ Replicate: 82
   ├─ HTRMS Version: 18.5.231110.55695
   ├─ Protein Databases Used
   │  └─ UP000005640_9606_Olympia
   │     ├─ Protein Entries: 20,598
   │     ├─ Original File: UP000005640_9606.fasta
   │     ├─ Date Created: 30-March-2023 12:51:33 UTC+0
   │     ├─ Date Modified: 17-December-2023 01:33:00 UTC+0
   │     └─ Parsing Rule: UniProt FASTA
   └─ MS2 Method
      ├─ [380.4 - 384.4]
      ├─ [384.4 - 388.4]
      ├─ [388.4 - 392.4]
      ├─ [392.4 - 396.4]
      ├─ [396.4 - 400.4]
      ├─ [400.4 - 404.4]
      ├─ [404.4 - 408.4]
      ├─ [408.4 - 412.4]
      ├─ [412.4 - 416.4]
      ├─ [416.4 - 420.4]
      ├─ [420.4 - 424.4]
      ├─ [424.4 - 428.4]
      ├─ [428.4 - 432.4]
      ├─ [432.4 - 436.4]
      ├─ [436.4 - 440.5]
      ├─ [440.5 - 444.5]
      ├─ [444.5 - 448.5]
      ├─ [448.5 - 452.5]
      ├─ [452.5 - 456.5]
      ├─ [456.5 - 460.5]
      ├─ [460.5 - 464.5]
      ├─ [464.5 - 468.5]
      ├─ [468.5 - 472.5]
      ├─ [472.5 - 476.5]
      ├─ [476.5 - 480.5]
      ├─ [480.5 - 484.5]
      ├─ [484.5 - 488.5]
      ├─ [488.5 - 492.5]
      ├─ [492.5 - 496.5]
      ├─ [496.5 - 500.5]
      ├─ [500.5 - 504.5]
      ├─ [504.5 - 508.5]
      ├─ [508.5 - 512.5]
      ├─ [512.5 - 516.5]
      ├─ [516.5 - 520.5]
      ├─ [520.5 - 524.5]
      ├─ [524.5 - 528.5]
      ├─ [528.5 - 532.5]
      ├─ [532.5 - 536.5]
      ├─ [536.5 - 540.5]
      ├─ [540.5 - 544.5]
      ├─ [544.5 - 548.5]
      ├─ [548.5 - 552.5]
      ├─ [552.5 - 556.5]
      ├─ [556.5 - 560.5]
      ├─ [560.5 - 564.5]
      ├─ [564.5 - 568.5]
      ├─ [568.5 - 572.5]
      ├─ [572.5 - 576.5]
      ├─ [576.5 - 580.5]
      ├─ [580.5 - 584.5]
      ├─ [584.5 - 588.5]
      ├─ [588.5 - 592.5]
      ├─ [592.5 - 596.5]
      ├─ [596.5 - 600.5]
      ├─ [600.5 - 604.5]
      ├─ [604.5 - 608.5]
      ├─ [608.5 - 612.5]
      ├─ [612.5 - 616.5]
      ├─ [616.5 - 620.5]
      ├─ [620.5 - 624.5]
      ├─ [624.5 - 628.5]
      ├─ [628.5 - 632.5]
      ├─ [632.5 - 636.5]
      ├─ [636.5 - 640.5]
      ├─ [640.5 - 644.5]
      ├─ [644.5 - 648.5]
      ├─ [648.5 - 652.5]
      ├─ [652.5 - 656.5]
      ├─ [656.5 - 660.6]
      ├─ [660.6 - 664.6]
      ├─ [664.6 - 668.6]
      ├─ [668.6 - 672.6]
      ├─ [672.6 - 676.6]
      ├─ [676.6 - 680.6]
      ├─ [680.6 - 684.6]
      ├─ [684.6 - 688.6]
      ├─ [688.6 - 692.6]
      ├─ [692.6 - 696.6]
      ├─ [696.6 - 700.6]
      ├─ [700.6 - 704.6]
      ├─ [704.6 - 708.6]
      ├─ [708.6 - 712.6]
      ├─ [712.6 - 716.6]
      ├─ [716.6 - 720.6]
      ├─ [720.6 - 724.6]
      ├─ [724.6 - 728.6]
      ├─ [728.6 - 732.6]
      ├─ [732.6 - 736.6]
      ├─ [736.6 - 740.6]
      ├─ [740.6 - 744.6]
      ├─ [744.6 - 748.6]
      ├─ [748.6 - 752.6]
      ├─ [752.6 - 756.6]
      ├─ [756.6 - 760.6]
      ├─ [760.6 - 764.6]
      ├─ [764.6 - 768.6]
      ├─ [768.6 - 772.6]
      ├─ [772.6 - 776.6]
      ├─ [776.6 - 780.6]
      ├─ [780.6 - 784.6]
      ├─ [784.6 - 788.6]
      ├─ [788.6 - 792.6]
      ├─ [792.6 - 796.6]
      ├─ [796.6 - 800.6]
      ├─ [800.6 - 804.6]
      ├─ [804.6 - 808.6]
      ├─ [808.6 - 812.6]
      ├─ [812.6 - 816.6]
      ├─ [816.6 - 820.6]
      ├─ [820.6 - 824.6]
      ├─ [824.6 - 828.6]
      ├─ [828.6 - 832.6]
      ├─ [832.6 - 836.6]
      ├─ [836.6 - 840.6]
      ├─ [840.6 - 844.6]
      ├─ [844.6 - 848.6]
      ├─ [848.6 - 852.6]
      ├─ [852.6 - 856.6]
      ├─ [856.6 - 860.6]
      ├─ [860.6 - 864.6]
      ├─ [864.6 - 868.6]
      ├─ [868.6 - 872.6]
      ├─ [872.6 - 876.6]
      ├─ [876.6 - 880.7]
      ├─ [880.7 - 884.7]
      ├─ [884.7 - 888.7]
      ├─ [888.7 - 892.7]
      ├─ [892.7 - 896.7]
      ├─ [896.7 - 900.7]
      ├─ [900.7 - 904.7]
      ├─ [904.7 - 908.7]
      ├─ [908.7 - 912.7]
      ├─ [912.7 - 916.7]
      ├─ [916.7 - 920.7]
      ├─ [920.7 - 924.7]
      ├─ [924.7 - 928.7]
      ├─ [928.7 - 932.7]
      ├─ [932.7 - 936.7]
      ├─ [936.7 - 940.7]
      ├─ [940.7 - 944.7]
      ├─ [944.7 - 948.7]
      ├─ [948.7 - 952.7]
      ├─ [952.7 - 956.7]
      ├─ [956.7 - 960.7]
      ├─ [960.7 - 964.7]
      ├─ [964.7 - 968.7]
      ├─ [968.7 - 972.7]
      ├─ [972.7 - 976.7]
      └─ [976.7 - 980.7]

Run: 20231207_AST5_Evo5_ML_SA_40SPD_DIA_SCP_EB_1Cellc_14.raw
   ├─ Vendor: Thermo
   ├─ File: 20231207_AST5_Evo5_ML_SA_40SPD_DIA_SCP_EB_1Cellc_14
   ├─ Path: "N:\SUN-CPR-msdata_jvo\MSDATA\2023\12\AST5\20231207_AST5_Evo5_ML_SA_40SPD_DIA_SCP_EB_1Cellc_14.raw"
   ├─ Condition: Not Defined
   ├─ Replicate: 83
   ├─ HTRMS Version: 18.5.231110.55695
   ├─ Protein Databases Used
   │  └─ UP000005640_9606_Olympia
   │     ├─ Protein Entries: 20,598
   │     ├─ Original File: UP000005640_9606.fasta
   │     ├─ Date Created: 30-March-2023 12:51:33 UTC+0
   │     ├─ Date Modified: 17-December-2023 01:33:00 UTC+0
   │     └─ Parsing Rule: UniProt FASTA
   └─ MS2 Method
      ├─ [380.4 - 384.4]
      ├─ [384.4 - 388.4]
      ├─ [388.4 - 392.4]
      ├─ [392.4 - 396.4]
      ├─ [396.4 - 400.4]
      ├─ [400.4 - 404.4]
      ├─ [404.4 - 408.4]
      ├─ [408.4 - 412.4]
      ├─ [412.4 - 416.4]
      ├─ [416.4 - 420.4]
      ├─ [420.4 - 424.4]
      ├─ [424.4 - 428.4]
      ├─ [428.4 - 432.4]
      ├─ [432.4 - 436.4]
      ├─ [436.4 - 440.5]
      ├─ [440.5 - 444.5]
      ├─ [444.5 - 448.5]
      ├─ [448.5 - 452.5]
      ├─ [452.5 - 456.5]
      ├─ [456.5 - 460.5]
      ├─ [460.5 - 464.5]
      ├─ [464.5 - 468.5]
      ├─ [468.5 - 472.5]
      ├─ [472.5 - 476.5]
      ├─ [476.5 - 480.5]
      ├─ [480.5 - 484.5]
      ├─ [484.5 - 488.5]
      ├─ [488.5 - 492.5]
      ├─ [492.5 - 496.5]
      ├─ [496.5 - 500.5]
      ├─ [500.5 - 504.5]
      ├─ [504.5 - 508.5]
      ├─ [508.5 - 512.5]
      ├─ [512.5 - 516.5]
      ├─ [516.5 - 520.5]
      ├─ [520.5 - 524.5]
      ├─ [524.5 - 528.5]
      ├─ [528.5 - 532.5]
      ├─ [532.5 - 536.5]
      ├─ [536.5 - 540.5]
      ├─ [540.5 - 544.5]
      ├─ [544.5 - 548.5]
      ├─ [548.5 - 552.5]
      ├─ [552.5 - 556.5]
      ├─ [556.5 - 560.5]
      ├─ [560.5 - 564.5]
      ├─ [564.5 - 568.5]
      ├─ [568.5 - 572.5]
      ├─ [572.5 - 576.5]
      ├─ [576.5 - 580.5]
      ├─ [580.5 - 584.5]
      ├─ [584.5 - 588.5]
      ├─ [588.5 - 592.5]
      ├─ [592.5 - 596.5]
      ├─ [596.5 - 600.5]
      ├─ [600.5 - 604.5]
      ├─ [604.5 - 608.5]
      ├─ [608.5 - 612.5]
      ├─ [612.5 - 616.5]
      ├─ [616.5 - 620.5]
      ├─ [620.5 - 624.5]
      ├─ [624.5 - 628.5]
      ├─ [628.5 - 632.5]
      ├─ [632.5 - 636.5]
      ├─ [636.5 - 640.5]
      ├─ [640.5 - 644.5]
      ├─ [644.5 - 648.5]
      ├─ [648.5 - 652.5]
      ├─ [652.5 - 656.5]
      ├─ [656.5 - 660.6]
      ├─ [660.6 - 664.6]
      ├─ [664.6 - 668.6]
      ├─ [668.6 - 672.6]
      ├─ [672.6 - 676.6]
      ├─ [676.6 - 680.6]
      ├─ [680.6 - 684.6]
      ├─ [684.6 - 688.6]
      ├─ [688.6 - 692.6]
      ├─ [692.6 - 696.6]
      ├─ [696.6 - 700.6]
      ├─ [700.6 - 704.6]
      ├─ [704.6 - 708.6]
      ├─ [708.6 - 712.6]
      ├─ [712.6 - 716.6]
      ├─ [716.6 - 720.6]
      ├─ [720.6 - 724.6]
      ├─ [724.6 - 728.6]
      ├─ [728.6 - 732.6]
      ├─ [732.6 - 736.6]
      ├─ [736.6 - 740.6]
      ├─ [740.6 - 744.6]
      ├─ [744.6 - 748.6]
      ├─ [748.6 - 752.6]
      ├─ [752.6 - 756.6]
      ├─ [756.6 - 760.6]
      ├─ [760.6 - 764.6]
      ├─ [764.6 - 768.6]
      ├─ [768.6 - 772.6]
      ├─ [772.6 - 776.6]
      ├─ [776.6 - 780.6]
      ├─ [780.6 - 784.6]
      ├─ [784.6 - 788.6]
      ├─ [788.6 - 792.6]
      ├─ [792.6 - 796.6]
      ├─ [796.6 - 800.6]
      ├─ [800.6 - 804.6]
      ├─ [804.6 - 808.6]
      ├─ [808.6 - 812.6]
      ├─ [812.6 - 816.6]
      ├─ [816.6 - 820.6]
      ├─ [820.6 - 824.6]
      ├─ [824.6 - 828.6]
      ├─ [828.6 - 832.6]
      ├─ [832.6 - 836.6]
      ├─ [836.6 - 840.6]
      ├─ [840.6 - 844.6]
      ├─ [844.6 - 848.6]
      ├─ [848.6 - 852.6]
      ├─ [852.6 - 856.6]
      ├─ [856.6 - 860.6]
      ├─ [860.6 - 864.6]
      ├─ [864.6 - 868.6]
      ├─ [868.6 - 872.6]
      ├─ [872.6 - 876.6]
      ├─ [876.6 - 880.7]
      ├─ [880.7 - 884.7]
      ├─ [884.7 - 888.7]
      ├─ [888.7 - 892.7]
      ├─ [892.7 - 896.7]
      ├─ [896.7 - 900.7]
      ├─ [900.7 - 904.7]
      ├─ [904.7 - 908.7]
      ├─ [908.7 - 912.7]
      ├─ [912.7 - 916.7]
      ├─ [916.7 - 920.7]
      ├─ [920.7 - 924.7]
      ├─ [924.7 - 928.7]
      ├─ [928.7 - 932.7]
      ├─ [932.7 - 936.7]
      ├─ [936.7 - 940.7]
      ├─ [940.7 - 944.7]
      ├─ [944.7 - 948.7]
      ├─ [948.7 - 952.7]
      ├─ [952.7 - 956.7]
      ├─ [956.7 - 960.7]
      ├─ [960.7 - 964.7]
      ├─ [964.7 - 968.7]
      ├─ [968.7 - 972.7]
      ├─ [972.7 - 976.7]
      └─ [976.7 - 980.7]

Run: 20231207_AST5_Evo5_ML_SA_40SPD_DIA_SCP_EB_1Cellc_13.raw
   ├─ Vendor: Thermo
   ├─ File: 20231207_AST5_Evo5_ML_SA_40SPD_DIA_SCP_EB_1Cellc_13
   ├─ Path: "N:\SUN-CPR-msdata_jvo\MSDATA\2023\12\AST5\20231207_AST5_Evo5_ML_SA_40SPD_DIA_SCP_EB_1Cellc_13.raw"
   ├─ Condition: Not Defined
   ├─ Replicate: 84
   ├─ HTRMS Version: 18.5.231110.55695
   ├─ Protein Databases Used
   │  └─ UP000005640_9606_Olympia
   │     ├─ Protein Entries: 20,598
   │     ├─ Original File: UP000005640_9606.fasta
   │     ├─ Date Created: 30-March-2023 12:51:33 UTC+0
   │     ├─ Date Modified: 17-December-2023 01:33:00 UTC+0
   │     └─ Parsing Rule: UniProt FASTA
   └─ MS2 Method
      ├─ [380.4 - 384.4]
      ├─ [384.4 - 388.4]
      ├─ [388.4 - 392.4]
      ├─ [392.4 - 396.4]
      ├─ [396.4 - 400.4]
      ├─ [400.4 - 404.4]
      ├─ [404.4 - 408.4]
      ├─ [408.4 - 412.4]
      ├─ [412.4 - 416.4]
      ├─ [416.4 - 420.4]
      ├─ [420.4 - 424.4]
      ├─ [424.4 - 428.4]
      ├─ [428.4 - 432.4]
      ├─ [432.4 - 436.4]
      ├─ [436.4 - 440.5]
      ├─ [440.5 - 444.5]
      ├─ [444.5 - 448.5]
      ├─ [448.5 - 452.5]
      ├─ [452.5 - 456.5]
      ├─ [456.5 - 460.5]
      ├─ [460.5 - 464.5]
      ├─ [464.5 - 468.5]
      ├─ [468.5 - 472.5]
      ├─ [472.5 - 476.5]
      ├─ [476.5 - 480.5]
      ├─ [480.5 - 484.5]
      ├─ [484.5 - 488.5]
      ├─ [488.5 - 492.5]
      ├─ [492.5 - 496.5]
      ├─ [496.5 - 500.5]
      ├─ [500.5 - 504.5]
      ├─ [504.5 - 508.5]
      ├─ [508.5 - 512.5]
      ├─ [512.5 - 516.5]
      ├─ [516.5 - 520.5]
      ├─ [520.5 - 524.5]
      ├─ [524.5 - 528.5]
      ├─ [528.5 - 532.5]
      ├─ [532.5 - 536.5]
      ├─ [536.5 - 540.5]
      ├─ [540.5 - 544.5]
      ├─ [544.5 - 548.5]
      ├─ [548.5 - 552.5]
      ├─ [552.5 - 556.5]
      ├─ [556.5 - 560.5]
      ├─ [560.5 - 564.5]
      ├─ [564.5 - 568.5]
      ├─ [568.5 - 572.5]
      ├─ [572.5 - 576.5]
      ├─ [576.5 - 580.5]
      ├─ [580.5 - 584.5]
      ├─ [584.5 - 588.5]
      ├─ [588.5 - 592.5]
      ├─ [592.5 - 596.5]
      ├─ [596.5 - 600.5]
      ├─ [600.5 - 604.5]
      ├─ [604.5 - 608.5]
      ├─ [608.5 - 612.5]
      ├─ [612.5 - 616.5]
      ├─ [616.5 - 620.5]
      ├─ [620.5 - 624.5]
      ├─ [624.5 - 628.5]
      ├─ [628.5 - 632.5]
      ├─ [632.5 - 636.5]
      ├─ [636.5 - 640.5]
      ├─ [640.5 - 644.5]
      ├─ [644.5 - 648.5]
      ├─ [648.5 - 652.5]
      ├─ [652.5 - 656.5]
      ├─ [656.5 - 660.6]
      ├─ [660.6 - 664.6]
      ├─ [664.6 - 668.6]
      ├─ [668.6 - 672.6]
      ├─ [672.6 - 676.6]
      ├─ [676.6 - 680.6]
      ├─ [680.6 - 684.6]
      ├─ [684.6 - 688.6]
      ├─ [688.6 - 692.6]
      ├─ [692.6 - 696.6]
      ├─ [696.6 - 700.6]
      ├─ [700.6 - 704.6]
      ├─ [704.6 - 708.6]
      ├─ [708.6 - 712.6]
      ├─ [712.6 - 716.6]
      ├─ [716.6 - 720.6]
      ├─ [720.6 - 724.6]
      ├─ [724.6 - 728.6]
      ├─ [728.6 - 732.6]
      ├─ [732.6 - 736.6]
      ├─ [736.6 - 740.6]
      ├─ [740.6 - 744.6]
      ├─ [744.6 - 748.6]
      ├─ [748.6 - 752.6]
      ├─ [752.6 - 756.6]
      ├─ [756.6 - 760.6]
      ├─ [760.6 - 764.6]
      ├─ [764.6 - 768.6]
      ├─ [768.6 - 772.6]
      ├─ [772.6 - 776.6]
      ├─ [776.6 - 780.6]
      ├─ [780.6 - 784.6]
      ├─ [784.6 - 788.6]
      ├─ [788.6 - 792.6]
      ├─ [792.6 - 796.6]
      ├─ [796.6 - 800.6]
      ├─ [800.6 - 804.6]
      ├─ [804.6 - 808.6]
      ├─ [808.6 - 812.6]
      ├─ [812.6 - 816.6]
      ├─ [816.6 - 820.6]
      ├─ [820.6 - 824.6]
      ├─ [824.6 - 828.6]
      ├─ [828.6 - 832.6]
      ├─ [832.6 - 836.6]
      ├─ [836.6 - 840.6]
      ├─ [840.6 - 844.6]
      ├─ [844.6 - 848.6]
      ├─ [848.6 - 852.6]
      ├─ [852.6 - 856.6]
      ├─ [856.6 - 860.6]
      ├─ [860.6 - 864.6]
      ├─ [864.6 - 868.6]
      ├─ [868.6 - 872.6]
      ├─ [872.6 - 876.6]
      ├─ [876.6 - 880.7]
      ├─ [880.7 - 884.7]
      ├─ [884.7 - 888.7]
      ├─ [888.7 - 892.7]
      ├─ [892.7 - 896.7]
      ├─ [896.7 - 900.7]
      ├─ [900.7 - 904.7]
      ├─ [904.7 - 908.7]
      ├─ [908.7 - 912.7]
      ├─ [912.7 - 916.7]
      ├─ [916.7 - 920.7]
      ├─ [920.7 - 924.7]
      ├─ [924.7 - 928.7]
      ├─ [928.7 - 932.7]
      ├─ [932.7 - 936.7]
      ├─ [936.7 - 940.7]
      ├─ [940.7 - 944.7]
      ├─ [944.7 - 948.7]
      ├─ [948.7 - 952.7]
      ├─ [952.7 - 956.7]
      ├─ [956.7 - 960.7]
      ├─ [960.7 - 964.7]
      ├─ [964.7 - 968.7]
      ├─ [968.7 - 972.7]
      ├─ [972.7 - 976.7]
      └─ [976.7 - 980.7]

Run: 20231207_AST5_Evo5_ML_SA_40SPD_DIA_SCP_EB_1Cellc_12.raw
   ├─ Vendor: Thermo
   ├─ File: 20231207_AST5_Evo5_ML_SA_40SPD_DIA_SCP_EB_1Cellc_12
   ├─ Path: "N:\SUN-CPR-msdata_jvo\MSDATA\2023\12\AST5\20231207_AST5_Evo5_ML_SA_40SPD_DIA_SCP_EB_1Cellc_12.raw"
   ├─ Condition: Not Defined
   ├─ Replicate: 85
   ├─ HTRMS Version: 18.5.231110.55695
   ├─ Protein Databases Used
   │  └─ UP000005640_9606_Olympia
   │     ├─ Protein Entries: 20,598
   │     ├─ Original File: UP000005640_9606.fasta
   │     ├─ Date Created: 30-March-2023 12:51:33 UTC+0
   │     ├─ Date Modified: 17-December-2023 01:33:00 UTC+0
   │     └─ Parsing Rule: UniProt FASTA
   └─ MS2 Method
      ├─ [380.4 - 384.4]
      ├─ [384.4 - 388.4]
      ├─ [388.4 - 392.4]
      ├─ [392.4 - 396.4]
      ├─ [396.4 - 400.4]
      ├─ [400.4 - 404.4]
      ├─ [404.4 - 408.4]
      ├─ [408.4 - 412.4]
      ├─ [412.4 - 416.4]
      ├─ [416.4 - 420.4]
      ├─ [420.4 - 424.4]
      ├─ [424.4 - 428.4]
      ├─ [428.4 - 432.4]
      ├─ [432.4 - 436.4]
      ├─ [436.4 - 440.5]
      ├─ [440.5 - 444.5]
      ├─ [444.5 - 448.5]
      ├─ [448.5 - 452.5]
      ├─ [452.5 - 456.5]
      ├─ [456.5 - 460.5]
      ├─ [460.5 - 464.5]
      ├─ [464.5 - 468.5]
      ├─ [468.5 - 472.5]
      ├─ [472.5 - 476.5]
      ├─ [476.5 - 480.5]
      ├─ [480.5 - 484.5]
      ├─ [484.5 - 488.5]
      ├─ [488.5 - 492.5]
      ├─ [492.5 - 496.5]
      ├─ [496.5 - 500.5]
      ├─ [500.5 - 504.5]
      ├─ [504.5 - 508.5]
      ├─ [508.5 - 512.5]
      ├─ [512.5 - 516.5]
      ├─ [516.5 - 520.5]
      ├─ [520.5 - 524.5]
      ├─ [524.5 - 528.5]
      ├─ [528.5 - 532.5]
      ├─ [532.5 - 536.5]
      ├─ [536.5 - 540.5]
      ├─ [540.5 - 544.5]
      ├─ [544.5 - 548.5]
      ├─ [548.5 - 552.5]
      ├─ [552.5 - 556.5]
      ├─ [556.5 - 560.5]
      ├─ [560.5 - 564.5]
      ├─ [564.5 - 568.5]
      ├─ [568.5 - 572.5]
      ├─ [572.5 - 576.5]
      ├─ [576.5 - 580.5]
      ├─ [580.5 - 584.5]
      ├─ [584.5 - 588.5]
      ├─ [588.5 - 592.5]
      ├─ [592.5 - 596.5]
      ├─ [596.5 - 600.5]
      ├─ [600.5 - 604.5]
      ├─ [604.5 - 608.5]
      ├─ [608.5 - 612.5]
      ├─ [612.5 - 616.5]
      ├─ [616.5 - 620.5]
      ├─ [620.5 - 624.5]
      ├─ [624.5 - 628.5]
      ├─ [628.5 - 632.5]
      ├─ [632.5 - 636.5]
      ├─ [636.5 - 640.5]
      ├─ [640.5 - 644.5]
      ├─ [644.5 - 648.5]
      ├─ [648.5 - 652.5]
      ├─ [652.5 - 656.5]
      ├─ [656.5 - 660.6]
      ├─ [660.6 - 664.6]
      ├─ [664.6 - 668.6]
      ├─ [668.6 - 672.6]
      ├─ [672.6 - 676.6]
      ├─ [676.6 - 680.6]
      ├─ [680.6 - 684.6]
      ├─ [684.6 - 688.6]
      ├─ [688.6 - 692.6]
      ├─ [692.6 - 696.6]
      ├─ [696.6 - 700.6]
      ├─ [700.6 - 704.6]
      ├─ [704.6 - 708.6]
      ├─ [708.6 - 712.6]
      ├─ [712.6 - 716.6]
      ├─ [716.6 - 720.6]
      ├─ [720.6 - 724.6]
      ├─ [724.6 - 728.6]
      ├─ [728.6 - 732.6]
      ├─ [732.6 - 736.6]
      ├─ [736.6 - 740.6]
      ├─ [740.6 - 744.6]
      ├─ [744.6 - 748.6]
      ├─ [748.6 - 752.6]
      ├─ [752.6 - 756.6]
      ├─ [756.6 - 760.6]
      ├─ [760.6 - 764.6]
      ├─ [764.6 - 768.6]
      ├─ [768.6 - 772.6]
      ├─ [772.6 - 776.6]
      ├─ [776.6 - 780.6]
      ├─ [780.6 - 784.6]
      ├─ [784.6 - 788.6]
      ├─ [788.6 - 792.6]
      ├─ [792.6 - 796.6]
      ├─ [796.6 - 800.6]
      ├─ [800.6 - 804.6]
      ├─ [804.6 - 808.6]
      ├─ [808.6 - 812.6]
      ├─ [812.6 - 816.6]
      ├─ [816.6 - 820.6]
      ├─ [820.6 - 824.6]
      ├─ [824.6 - 828.6]
      ├─ [828.6 - 832.6]
      ├─ [832.6 - 836.6]
      ├─ [836.6 - 840.6]
      ├─ [840.6 - 844.6]
      ├─ [844.6 - 848.6]
      ├─ [848.6 - 852.6]
      ├─ [852.6 - 856.6]
      ├─ [856.6 - 860.6]
      ├─ [860.6 - 864.6]
      ├─ [864.6 - 868.6]
      ├─ [868.6 - 872.6]
      ├─ [872.6 - 876.6]
      ├─ [876.6 - 880.7]
      ├─ [880.7 - 884.7]
      ├─ [884.7 - 888.7]
      ├─ [888.7 - 892.7]
      ├─ [892.7 - 896.7]
      ├─ [896.7 - 900.7]
      ├─ [900.7 - 904.7]
      ├─ [904.7 - 908.7]
      ├─ [908.7 - 912.7]
      ├─ [912.7 - 916.7]
      ├─ [916.7 - 920.7]
      ├─ [920.7 - 924.7]
      ├─ [924.7 - 928.7]
      ├─ [928.7 - 932.7]
      ├─ [932.7 - 936.7]
      ├─ [936.7 - 940.7]
      ├─ [940.7 - 944.7]
      ├─ [944.7 - 948.7]
      ├─ [948.7 - 952.7]
      ├─ [952.7 - 956.7]
      ├─ [956.7 - 960.7]
      ├─ [960.7 - 964.7]
      ├─ [964.7 - 968.7]
      ├─ [968.7 - 972.7]
      ├─ [972.7 - 976.7]
      └─ [976.7 - 980.7]

Run: 20231207_AST5_Evo5_ML_SA_40SPD_DIA_SCP_EB_1Cellc_11.raw
   ├─ Vendor: Thermo
   ├─ File: 20231207_AST5_Evo5_ML_SA_40SPD_DIA_SCP_EB_1Cellc_11
   ├─ Path: "N:\SUN-CPR-msdata_jvo\MSDATA\2023\12\AST5\20231207_AST5_Evo5_ML_SA_40SPD_DIA_SCP_EB_1Cellc_11.raw"
   ├─ Condition: Not Defined
   ├─ Replicate: 86
   ├─ HTRMS Version: 18.5.231110.55695
   ├─ Protein Databases Used
   │  └─ UP000005640_9606_Olympia
   │     ├─ Protein Entries: 20,598
   │     ├─ Original File: UP000005640_9606.fasta
   │     ├─ Date Created: 30-March-2023 12:51:33 UTC+0
   │     ├─ Date Modified: 17-December-2023 01:33:00 UTC+0
   │     └─ Parsing Rule: UniProt FASTA
   └─ MS2 Method
      ├─ [380.4 - 384.4]
      ├─ [384.4 - 388.4]
      ├─ [388.4 - 392.4]
      ├─ [392.4 - 396.4]
      ├─ [396.4 - 400.4]
      ├─ [400.4 - 404.4]
      ├─ [404.4 - 408.4]
      ├─ [408.4 - 412.4]
      ├─ [412.4 - 416.4]
      ├─ [416.4 - 420.4]
      ├─ [420.4 - 424.4]
      ├─ [424.4 - 428.4]
      ├─ [428.4 - 432.4]
      ├─ [432.4 - 436.4]
      ├─ [436.4 - 440.5]
      ├─ [440.5 - 444.5]
      ├─ [444.5 - 448.5]
      ├─ [448.5 - 452.5]
      ├─ [452.5 - 456.5]
      ├─ [456.5 - 460.5]
      ├─ [460.5 - 464.5]
      ├─ [464.5 - 468.5]
      ├─ [468.5 - 472.5]
      ├─ [472.5 - 476.5]
      ├─ [476.5 - 480.5]
      ├─ [480.5 - 484.5]
      ├─ [484.5 - 488.5]
      ├─ [488.5 - 492.5]
      ├─ [492.5 - 496.5]
      ├─ [496.5 - 500.5]
      ├─ [500.5 - 504.5]
      ├─ [504.5 - 508.5]
      ├─ [508.5 - 512.5]
      ├─ [512.5 - 516.5]
      ├─ [516.5 - 520.5]
      ├─ [520.5 - 524.5]
      ├─ [524.5 - 528.5]
      ├─ [528.5 - 532.5]
      ├─ [532.5 - 536.5]
      ├─ [536.5 - 540.5]
      ├─ [540.5 - 544.5]
      ├─ [544.5 - 548.5]
      ├─ [548.5 - 552.5]
      ├─ [552.5 - 556.5]
      ├─ [556.5 - 560.5]
      ├─ [560.5 - 564.5]
      ├─ [564.5 - 568.5]
      ├─ [568.5 - 572.5]
      ├─ [572.5 - 576.5]
      ├─ [576.5 - 580.5]
      ├─ [580.5 - 584.5]
      ├─ [584.5 - 588.5]
      ├─ [588.5 - 592.5]
      ├─ [592.5 - 596.5]
      ├─ [596.5 - 600.5]
      ├─ [600.5 - 604.5]
      ├─ [604.5 - 608.5]
      ├─ [608.5 - 612.5]
      ├─ [612.5 - 616.5]
      ├─ [616.5 - 620.5]
      ├─ [620.5 - 624.5]
      ├─ [624.5 - 628.5]
      ├─ [628.5 - 632.5]
      ├─ [632.5 - 636.5]
      ├─ [636.5 - 640.5]
      ├─ [640.5 - 644.5]
      ├─ [644.5 - 648.5]
      ├─ [648.5 - 652.5]
      ├─ [652.5 - 656.5]
      ├─ [656.5 - 660.6]
      ├─ [660.6 - 664.6]
      ├─ [664.6 - 668.6]
      ├─ [668.6 - 672.6]
      ├─ [672.6 - 676.6]
      ├─ [676.6 - 680.6]
      ├─ [680.6 - 684.6]
      ├─ [684.6 - 688.6]
      ├─ [688.6 - 692.6]
      ├─ [692.6 - 696.6]
      ├─ [696.6 - 700.6]
      ├─ [700.6 - 704.6]
      ├─ [704.6 - 708.6]
      ├─ [708.6 - 712.6]
      ├─ [712.6 - 716.6]
      ├─ [716.6 - 720.6]
      ├─ [720.6 - 724.6]
      ├─ [724.6 - 728.6]
      ├─ [728.6 - 732.6]
      ├─ [732.6 - 736.6]
      ├─ [736.6 - 740.6]
      ├─ [740.6 - 744.6]
      ├─ [744.6 - 748.6]
      ├─ [748.6 - 752.6]
      ├─ [752.6 - 756.6]
      ├─ [756.6 - 760.6]
      ├─ [760.6 - 764.6]
      ├─ [764.6 - 768.6]
      ├─ [768.6 - 772.6]
      ├─ [772.6 - 776.6]
      ├─ [776.6 - 780.6]
      ├─ [780.6 - 784.6]
      ├─ [784.6 - 788.6]
      ├─ [788.6 - 792.6]
      ├─ [792.6 - 796.6]
      ├─ [796.6 - 800.6]
      ├─ [800.6 - 804.6]
      ├─ [804.6 - 808.6]
      ├─ [808.6 - 812.6]
      ├─ [812.6 - 816.6]
      ├─ [816.6 - 820.6]
      ├─ [820.6 - 824.6]
      ├─ [824.6 - 828.6]
      ├─ [828.6 - 832.6]
      ├─ [832.6 - 836.6]
      ├─ [836.6 - 840.6]
      ├─ [840.6 - 844.6]
      ├─ [844.6 - 848.6]
      ├─ [848.6 - 852.6]
      ├─ [852.6 - 856.6]
      ├─ [856.6 - 860.6]
      ├─ [860.6 - 864.6]
      ├─ [864.6 - 868.6]
      ├─ [868.6 - 872.6]
      ├─ [872.6 - 876.6]
      ├─ [876.6 - 880.7]
      ├─ [880.7 - 884.7]
      ├─ [884.7 - 888.7]
      ├─ [888.7 - 892.7]
      ├─ [892.7 - 896.7]
      ├─ [896.7 - 900.7]
      ├─ [900.7 - 904.7]
      ├─ [904.7 - 908.7]
      ├─ [908.7 - 912.7]
      ├─ [912.7 - 916.7]
      ├─ [916.7 - 920.7]
      ├─ [920.7 - 924.7]
      ├─ [924.7 - 928.7]
      ├─ [928.7 - 932.7]
      ├─ [932.7 - 936.7]
      ├─ [936.7 - 940.7]
      ├─ [940.7 - 944.7]
      ├─ [944.7 - 948.7]
      ├─ [948.7 - 952.7]
      ├─ [952.7 - 956.7]
      ├─ [956.7 - 960.7]
      ├─ [960.7 - 964.7]
      ├─ [964.7 - 968.7]
      ├─ [968.7 - 972.7]
      ├─ [972.7 - 976.7]
      └─ [976.7 - 980.7]

Run: 20231207_AST5_Evo5_ML_SA_40SPD_DIA_SCP_EB_1Cellc_10.raw
   ├─ Vendor: Thermo
   ├─ File: 20231207_AST5_Evo5_ML_SA_40SPD_DIA_SCP_EB_1Cellc_10
   ├─ Path: "N:\SUN-CPR-msdata_jvo\MSDATA\2023\12\AST5\20231207_AST5_Evo5_ML_SA_40SPD_DIA_SCP_EB_1Cellc_10.raw"
   ├─ Condition: Not Defined
   ├─ Replicate: 87
   ├─ HTRMS Version: 18.5.231110.55695
   ├─ Protein Databases Used
   │  └─ UP000005640_9606_Olympia
   │     ├─ Protein Entries: 20,598
   │     ├─ Original File: UP000005640_9606.fasta
   │     ├─ Date Created: 30-March-2023 12:51:33 UTC+0
   │     ├─ Date Modified: 17-December-2023 01:33:00 UTC+0
   │     └─ Parsing Rule: UniProt FASTA
   └─ MS2 Method
      ├─ [380.4 - 384.4]
      ├─ [384.4 - 388.4]
      ├─ [388.4 - 392.4]
      ├─ [392.4 - 396.4]
      ├─ [396.4 - 400.4]
      ├─ [400.4 - 404.4]
      ├─ [404.4 - 408.4]
      ├─ [408.4 - 412.4]
      ├─ [412.4 - 416.4]
      ├─ [416.4 - 420.4]
      ├─ [420.4 - 424.4]
      ├─ [424.4 - 428.4]
      ├─ [428.4 - 432.4]
      ├─ [432.4 - 436.4]
      ├─ [436.4 - 440.5]
      ├─ [440.5 - 444.5]
      ├─ [444.5 - 448.5]
      ├─ [448.5 - 452.5]
      ├─ [452.5 - 456.5]
      ├─ [456.5 - 460.5]
      ├─ [460.5 - 464.5]
      ├─ [464.5 - 468.5]
      ├─ [468.5 - 472.5]
      ├─ [472.5 - 476.5]
      ├─ [476.5 - 480.5]
      ├─ [480.5 - 484.5]
      ├─ [484.5 - 488.5]
      ├─ [488.5 - 492.5]
      ├─ [492.5 - 496.5]
      ├─ [496.5 - 500.5]
      ├─ [500.5 - 504.5]
      ├─ [504.5 - 508.5]
      ├─ [508.5 - 512.5]
      ├─ [512.5 - 516.5]
      ├─ [516.5 - 520.5]
      ├─ [520.5 - 524.5]
      ├─ [524.5 - 528.5]
      ├─ [528.5 - 532.5]
      ├─ [532.5 - 536.5]
      ├─ [536.5 - 540.5]
      ├─ [540.5 - 544.5]
      ├─ [544.5 - 548.5]
      ├─ [548.5 - 552.5]
      ├─ [552.5 - 556.5]
      ├─ [556.5 - 560.5]
      ├─ [560.5 - 564.5]
      ├─ [564.5 - 568.5]
      ├─ [568.5 - 572.5]
      ├─ [572.5 - 576.5]
      ├─ [576.5 - 580.5]
      ├─ [580.5 - 584.5]
      ├─ [584.5 - 588.5]
      ├─ [588.5 - 592.5]
      ├─ [592.5 - 596.5]
      ├─ [596.5 - 600.5]
      ├─ [600.5 - 604.5]
      ├─ [604.5 - 608.5]
      ├─ [608.5 - 612.5]
      ├─ [612.5 - 616.5]
      ├─ [616.5 - 620.5]
      ├─ [620.5 - 624.5]
      ├─ [624.5 - 628.5]
      ├─ [628.5 - 632.5]
      ├─ [632.5 - 636.5]
      ├─ [636.5 - 640.5]
      ├─ [640.5 - 644.5]
      ├─ [644.5 - 648.5]
      ├─ [648.5 - 652.5]
      ├─ [652.5 - 656.5]
      ├─ [656.5 - 660.6]
      ├─ [660.6 - 664.6]
      ├─ [664.6 - 668.6]
      ├─ [668.6 - 672.6]
      ├─ [672.6 - 676.6]
      ├─ [676.6 - 680.6]
      ├─ [680.6 - 684.6]
      ├─ [684.6 - 688.6]
      ├─ [688.6 - 692.6]
      ├─ [692.6 - 696.6]
      ├─ [696.6 - 700.6]
      ├─ [700.6 - 704.6]
      ├─ [704.6 - 708.6]
      ├─ [708.6 - 712.6]
      ├─ [712.6 - 716.6]
      ├─ [716.6 - 720.6]
      ├─ [720.6 - 724.6]
      ├─ [724.6 - 728.6]
      ├─ [728.6 - 732.6]
      ├─ [732.6 - 736.6]
      ├─ [736.6 - 740.6]
      ├─ [740.6 - 744.6]
      ├─ [744.6 - 748.6]
      ├─ [748.6 - 752.6]
      ├─ [752.6 - 756.6]
      ├─ [756.6 - 760.6]
      ├─ [760.6 - 764.6]
      ├─ [764.6 - 768.6]
      ├─ [768.6 - 772.6]
      ├─ [772.6 - 776.6]
      ├─ [776.6 - 780.6]
      ├─ [780.6 - 784.6]
      ├─ [784.6 - 788.6]
      ├─ [788.6 - 792.6]
      ├─ [792.6 - 796.6]
      ├─ [796.6 - 800.6]
      ├─ [800.6 - 804.6]
      ├─ [804.6 - 808.6]
      ├─ [808.6 - 812.6]
      ├─ [812.6 - 816.6]
      ├─ [816.6 - 820.6]
      ├─ [820.6 - 824.6]
      ├─ [824.6 - 828.6]
      ├─ [828.6 - 832.6]
      ├─ [832.6 - 836.6]
      ├─ [836.6 - 840.6]
      ├─ [840.6 - 844.6]
      ├─ [844.6 - 848.6]
      ├─ [848.6 - 852.6]
      ├─ [852.6 - 856.6]
      ├─ [856.6 - 860.6]
      ├─ [860.6 - 864.6]
      ├─ [864.6 - 868.6]
      ├─ [868.6 - 872.6]
      ├─ [872.6 - 876.6]
      ├─ [876.6 - 880.7]
      ├─ [880.7 - 884.7]
      ├─ [884.7 - 888.7]
      ├─ [888.7 - 892.7]
      ├─ [892.7 - 896.7]
      ├─ [896.7 - 900.7]
      ├─ [900.7 - 904.7]
      ├─ [904.7 - 908.7]
      ├─ [908.7 - 912.7]
      ├─ [912.7 - 916.7]
      ├─ [916.7 - 920.7]
      ├─ [920.7 - 924.7]
      ├─ [924.7 - 928.7]
      ├─ [928.7 - 932.7]
      ├─ [932.7 - 936.7]
      ├─ [936.7 - 940.7]
      ├─ [940.7 - 944.7]
      ├─ [944.7 - 948.7]
      ├─ [948.7 - 952.7]
      ├─ [952.7 - 956.7]
      ├─ [956.7 - 960.7]
      ├─ [960.7 - 964.7]
      ├─ [964.7 - 968.7]
      ├─ [968.7 - 972.7]
      ├─ [972.7 - 976.7]
      └─ [976.7 - 980.7]

Run: 20231207_AST5_Evo5_ML_SA_40SPD_DIA_SCP_EB_1Cellc_9.raw
   ├─ Vendor: Thermo
   ├─ File: 20231207_AST5_Evo5_ML_SA_40SPD_DIA_SCP_EB_1Cellc_9
   ├─ Path: "N:\SUN-CPR-msdata_jvo\MSDATA\2023\12\AST5\20231207_AST5_Evo5_ML_SA_40SPD_DIA_SCP_EB_1Cellc_9.raw"
   ├─ Condition: Not Defined
   ├─ Replicate: 88
   ├─ HTRMS Version: 18.5.231110.55695
   ├─ Protein Databases Used
   │  └─ UP000005640_9606_Olympia
   │     ├─ Protein Entries: 20,598
   │     ├─ Original File: UP000005640_9606.fasta
   │     ├─ Date Created: 30-March-2023 12:51:33 UTC+0
   │     ├─ Date Modified: 17-December-2023 01:33:00 UTC+0
   │     └─ Parsing Rule: UniProt FASTA
   └─ MS2 Method
      ├─ [380.4 - 384.4]
      ├─ [384.4 - 388.4]
      ├─ [388.4 - 392.4]
      ├─ [392.4 - 396.4]
      ├─ [396.4 - 400.4]
      ├─ [400.4 - 404.4]
      ├─ [404.4 - 408.4]
      ├─ [408.4 - 412.4]
      ├─ [412.4 - 416.4]
      ├─ [416.4 - 420.4]
      ├─ [420.4 - 424.4]
      ├─ [424.4 - 428.4]
      ├─ [428.4 - 432.4]
      ├─ [432.4 - 436.4]
      ├─ [436.4 - 440.5]
      ├─ [440.5 - 444.5]
      ├─ [444.5 - 448.5]
      ├─ [448.5 - 452.5]
      ├─ [452.5 - 456.5]
      ├─ [456.5 - 460.5]
      ├─ [460.5 - 464.5]
      ├─ [464.5 - 468.5]
      ├─ [468.5 - 472.5]
      ├─ [472.5 - 476.5]
      ├─ [476.5 - 480.5]
      ├─ [480.5 - 484.5]
      ├─ [484.5 - 488.5]
      ├─ [488.5 - 492.5]
      ├─ [492.5 - 496.5]
      ├─ [496.5 - 500.5]
      ├─ [500.5 - 504.5]
      ├─ [504.5 - 508.5]
      ├─ [508.5 - 512.5]
      ├─ [512.5 - 516.5]
      ├─ [516.5 - 520.5]
      ├─ [520.5 - 524.5]
      ├─ [524.5 - 528.5]
      ├─ [528.5 - 532.5]
      ├─ [532.5 - 536.5]
      ├─ [536.5 - 540.5]
      ├─ [540.5 - 544.5]
      ├─ [544.5 - 548.5]
      ├─ [548.5 - 552.5]
      ├─ [552.5 - 556.5]
      ├─ [556.5 - 560.5]
      ├─ [560.5 - 564.5]
      ├─ [564.5 - 568.5]
      ├─ [568.5 - 572.5]
      ├─ [572.5 - 576.5]
      ├─ [576.5 - 580.5]
      ├─ [580.5 - 584.5]
      ├─ [584.5 - 588.5]
      ├─ [588.5 - 592.5]
      ├─ [592.5 - 596.5]
      ├─ [596.5 - 600.5]
      ├─ [600.5 - 604.5]
      ├─ [604.5 - 608.5]
      ├─ [608.5 - 612.5]
      ├─ [612.5 - 616.5]
      ├─ [616.5 - 620.5]
      ├─ [620.5 - 624.5]
      ├─ [624.5 - 628.5]
      ├─ [628.5 - 632.5]
      ├─ [632.5 - 636.5]
      ├─ [636.5 - 640.5]
      ├─ [640.5 - 644.5]
      ├─ [644.5 - 648.5]
      ├─ [648.5 - 652.5]
      ├─ [652.5 - 656.5]
      ├─ [656.5 - 660.6]
      ├─ [660.6 - 664.6]
      ├─ [664.6 - 668.6]
      ├─ [668.6 - 672.6]
      ├─ [672.6 - 676.6]
      ├─ [676.6 - 680.6]
      ├─ [680.6 - 684.6]
      ├─ [684.6 - 688.6]
      ├─ [688.6 - 692.6]
      ├─ [692.6 - 696.6]
      ├─ [696.6 - 700.6]
      ├─ [700.6 - 704.6]
      ├─ [704.6 - 708.6]
      ├─ [708.6 - 712.6]
      ├─ [712.6 - 716.6]
      ├─ [716.6 - 720.6]
      ├─ [720.6 - 724.6]
      ├─ [724.6 - 728.6]
      ├─ [728.6 - 732.6]
      ├─ [732.6 - 736.6]
      ├─ [736.6 - 740.6]
      ├─ [740.6 - 744.6]
      ├─ [744.6 - 748.6]
      ├─ [748.6 - 752.6]
      ├─ [752.6 - 756.6]
      ├─ [756.6 - 760.6]
      ├─ [760.6 - 764.6]
      ├─ [764.6 - 768.6]
      ├─ [768.6 - 772.6]
      ├─ [772.6 - 776.6]
      ├─ [776.6 - 780.6]
      ├─ [780.6 - 784.6]
      ├─ [784.6 - 788.6]
      ├─ [788.6 - 792.6]
      ├─ [792.6 - 796.6]
      ├─ [796.6 - 800.6]
      ├─ [800.6 - 804.6]
      ├─ [804.6 - 808.6]
      ├─ [808.6 - 812.6]
      ├─ [812.6 - 816.6]
      ├─ [816.6 - 820.6]
      ├─ [820.6 - 824.6]
      ├─ [824.6 - 828.6]
      ├─ [828.6 - 832.6]
      ├─ [832.6 - 836.6]
      ├─ [836.6 - 840.6]
      ├─ [840.6 - 844.6]
      ├─ [844.6 - 848.6]
      ├─ [848.6 - 852.6]
      ├─ [852.6 - 856.6]
      ├─ [856.6 - 860.6]
      ├─ [860.6 - 864.6]
      ├─ [864.6 - 868.6]
      ├─ [868.6 - 872.6]
      ├─ [872.6 - 876.6]
      ├─ [876.6 - 880.7]
      ├─ [880.7 - 884.7]
      ├─ [884.7 - 888.7]
      ├─ [888.7 - 892.7]
      ├─ [892.7 - 896.7]
      ├─ [896.7 - 900.7]
      ├─ [900.7 - 904.7]
      ├─ [904.7 - 908.7]
      ├─ [908.7 - 912.7]
      ├─ [912.7 - 916.7]
      ├─ [916.7 - 920.7]
      ├─ [920.7 - 924.7]
      ├─ [924.7 - 928.7]
      ├─ [928.7 - 932.7]
      ├─ [932.7 - 936.7]
      ├─ [936.7 - 940.7]
      ├─ [940.7 - 944.7]
      ├─ [944.7 - 948.7]
      ├─ [948.7 - 952.7]
      ├─ [952.7 - 956.7]
      ├─ [956.7 - 960.7]
      ├─ [960.7 - 964.7]
      ├─ [964.7 - 968.7]
      ├─ [968.7 - 972.7]
      ├─ [972.7 - 976.7]
      └─ [976.7 - 980.7]

Run: 20231207_AST5_Evo5_ML_SA_40SPD_DIA_SCP_EB_1Cellc_8.raw
   ├─ Vendor: Thermo
   ├─ File: 20231207_AST5_Evo5_ML_SA_40SPD_DIA_SCP_EB_1Cellc_8
   ├─ Path: "N:\SUN-CPR-msdata_jvo\MSDATA\2023\12\AST5\20231207_AST5_Evo5_ML_SA_40SPD_DIA_SCP_EB_1Cellc_8.raw"
   ├─ Condition: Not Defined
   ├─ Replicate: 89
   ├─ HTRMS Version: 18.5.231110.55695
   ├─ Protein Databases Used
   │  └─ UP000005640_9606_Olympia
   │     ├─ Protein Entries: 20,598
   │     ├─ Original File: UP000005640_9606.fasta
   │     ├─ Date Created: 30-March-2023 12:51:33 UTC+0
   │     ├─ Date Modified: 17-December-2023 01:33:00 UTC+0
   │     └─ Parsing Rule: UniProt FASTA
   └─ MS2 Method
      ├─ [380.4 - 384.4]
      ├─ [384.4 - 388.4]
      ├─ [388.4 - 392.4]
      ├─ [392.4 - 396.4]
      ├─ [396.4 - 400.4]
      ├─ [400.4 - 404.4]
      ├─ [404.4 - 408.4]
      ├─ [408.4 - 412.4]
      ├─ [412.4 - 416.4]
      ├─ [416.4 - 420.4]
      ├─ [420.4 - 424.4]
      ├─ [424.4 - 428.4]
      ├─ [428.4 - 432.4]
      ├─ [432.4 - 436.4]
      ├─ [436.4 - 440.5]
      ├─ [440.5 - 444.5]
      ├─ [444.5 - 448.5]
      ├─ [448.5 - 452.5]
      ├─ [452.5 - 456.5]
      ├─ [456.5 - 460.5]
      ├─ [460.5 - 464.5]
      ├─ [464.5 - 468.5]
      ├─ [468.5 - 472.5]
      ├─ [472.5 - 476.5]
      ├─ [476.5 - 480.5]
      ├─ [480.5 - 484.5]
      ├─ [484.5 - 488.5]
      ├─ [488.5 - 492.5]
      ├─ [492.5 - 496.5]
      ├─ [496.5 - 500.5]
      ├─ [500.5 - 504.5]
      ├─ [504.5 - 508.5]
      ├─ [508.5 - 512.5]
      ├─ [512.5 - 516.5]
      ├─ [516.5 - 520.5]
      ├─ [520.5 - 524.5]
      ├─ [524.5 - 528.5]
      ├─ [528.5 - 532.5]
      ├─ [532.5 - 536.5]
      ├─ [536.5 - 540.5]
      ├─ [540.5 - 544.5]
      ├─ [544.5 - 548.5]
      ├─ [548.5 - 552.5]
      ├─ [552.5 - 556.5]
      ├─ [556.5 - 560.5]
      ├─ [560.5 - 564.5]
      ├─ [564.5 - 568.5]
      ├─ [568.5 - 572.5]
      ├─ [572.5 - 576.5]
      ├─ [576.5 - 580.5]
      ├─ [580.5 - 584.5]
      ├─ [584.5 - 588.5]
      ├─ [588.5 - 592.5]
      ├─ [592.5 - 596.5]
      ├─ [596.5 - 600.5]
      ├─ [600.5 - 604.5]
      ├─ [604.5 - 608.5]
      ├─ [608.5 - 612.5]
      ├─ [612.5 - 616.5]
      ├─ [616.5 - 620.5]
      ├─ [620.5 - 624.5]
      ├─ [624.5 - 628.5]
      ├─ [628.5 - 632.5]
      ├─ [632.5 - 636.5]
      ├─ [636.5 - 640.5]
      ├─ [640.5 - 644.5]
      ├─ [644.5 - 648.5]
      ├─ [648.5 - 652.5]
      ├─ [652.5 - 656.5]
      ├─ [656.5 - 660.6]
      ├─ [660.6 - 664.6]
      ├─ [664.6 - 668.6]
      ├─ [668.6 - 672.6]
      ├─ [672.6 - 676.6]
      ├─ [676.6 - 680.6]
      ├─ [680.6 - 684.6]
      ├─ [684.6 - 688.6]
      ├─ [688.6 - 692.6]
      ├─ [692.6 - 696.6]
      ├─ [696.6 - 700.6]
      ├─ [700.6 - 704.6]
      ├─ [704.6 - 708.6]
      ├─ [708.6 - 712.6]
      ├─ [712.6 - 716.6]
      ├─ [716.6 - 720.6]
      ├─ [720.6 - 724.6]
      ├─ [724.6 - 728.6]
      ├─ [728.6 - 732.6]
      ├─ [732.6 - 736.6]
      ├─ [736.6 - 740.6]
      ├─ [740.6 - 744.6]
      ├─ [744.6 - 748.6]
      ├─ [748.6 - 752.6]
      ├─ [752.6 - 756.6]
      ├─ [756.6 - 760.6]
      ├─ [760.6 - 764.6]
      ├─ [764.6 - 768.6]
      ├─ [768.6 - 772.6]
      ├─ [772.6 - 776.6]
      ├─ [776.6 - 780.6]
      ├─ [780.6 - 784.6]
      ├─ [784.6 - 788.6]
      ├─ [788.6 - 792.6]
      ├─ [792.6 - 796.6]
      ├─ [796.6 - 800.6]
      ├─ [800.6 - 804.6]
      ├─ [804.6 - 808.6]
      ├─ [808.6 - 812.6]
      ├─ [812.6 - 816.6]
      ├─ [816.6 - 820.6]
      ├─ [820.6 - 824.6]
      ├─ [824.6 - 828.6]
      ├─ [828.6 - 832.6]
      ├─ [832.6 - 836.6]
      ├─ [836.6 - 840.6]
      ├─ [840.6 - 844.6]
      ├─ [844.6 - 848.6]
      ├─ [848.6 - 852.6]
      ├─ [852.6 - 856.6]
      ├─ [856.6 - 860.6]
      ├─ [860.6 - 864.6]
      ├─ [864.6 - 868.6]
      ├─ [868.6 - 872.6]
      ├─ [872.6 - 876.6]
      ├─ [876.6 - 880.7]
      ├─ [880.7 - 884.7]
      ├─ [884.7 - 888.7]
      ├─ [888.7 - 892.7]
      ├─ [892.7 - 896.7]
      ├─ [896.7 - 900.7]
      ├─ [900.7 - 904.7]
      ├─ [904.7 - 908.7]
      ├─ [908.7 - 912.7]
      ├─ [912.7 - 916.7]
      ├─ [916.7 - 920.7]
      ├─ [920.7 - 924.7]
      ├─ [924.7 - 928.7]
[truncated: 543,084 more chars]
