# Supplementary material for: Enhanced sensitivity and scalability with a Chip-Tip workflow enables deep single-cell proteomics
Source: Nat Methods. 2025 Jan 16;22(3):499–509. doi: 10.1038/s41592-024-02558-2 (PMC11903336; doi:10.1038/s41592-024-02558-2)
Supplement: Supplementary file 4 — Analysis log files and settings files from Spectronaut and DIA-NN. [file 41592_2024_2558_MOESM4_ESM.zip › SD1/CombinedFiles/SCP_EvoCHIP_HeLa_1Cell_8Th_10xR_AnalysisLog.txt]

INFO:    [16/08/2023 03.33.11] -> Initializing Pipeline...
INFO:    [16/08/2023 03.33.11] -> Preprocessing Run #1 of 10...
INFO:    [16/08/2023 03.33.11] -> Searching DIA with Pulsar...
INFO:    [16/08/2023 03.33.12] -> Initialize Pipeline...
INFO:    [16/08/2023 03.33.12] -> Initialize Pipeline
INFO:    [16/08/2023 03.33.20] -> Initialize Pipeline...
INFO:    [16/08/2023 03.33.20] -> Creating Experiment Environment
INFO:    [16/08/2023 03.33.20] -> SuperRun 1/10: Initializing (20230809_AST1_EVO5_ZY_Hela_SCP_EvoCHIP_1Cell_40SPD_8Th12ms_01.raw)
INFO:    [16/08/2023 03.33.20] -> Run 1/10: Organizing Data from Run
INFO:    [16/08/2023 03.33.20] -> Run 1/10: Creating Calibration Search Space...
INFO:    [16/08/2023 03.33.22] -> Run 1/10: Creating Search Space...
INFO:    [16/08/2023 03.33.22] -> Size of search space [MB]: 0
INFO:    [16/08/2023 03.33.22] -> Number of IMPGs in search space: 0
INFO:    [16/08/2023 03.33.22] -> Run 1/10: MS2 Index Generation
INFO:    [16/08/2023 03.33.23] -> MS2 Index Generation Time: 1.81s
INFO:    [16/08/2023 03.33.23] -> Run 1/10: Method-Specific Pre-Processing...
INFO:    [16/08/2023 03.33.24] -> Initializing...
INFO:    [16/08/2023 03.34.21] -> Finalizing HTRMS File...
INFO:    [16/08/2023 03.36.40] -> Processed in 3.3m
INFO:    [16/08/2023 03.36.42] -> Done
INFO:    [16/08/2023 03.36.42] -> Run 1/10: Process Raw File...
INFO:    [16/08/2023 03.37.26] -> Run 1/10: Preparing Partitions...
INFO:    [16/08/2023 03.37.27] -> Part 1/1 - Run 1/10: Preparing Calibration Searches...
INFO:    [16/08/2023 03.37.29] -> Part 1/1 - Run 1/10: First Pass Calibration Search...
INFO:    [16/08/2023 03.37.36] -> Part 1/1 - Run 1/10: Calibration Search...
INFO:    [16/08/2023 03.38.16] -> The number of PSMs identified during calibration with FDR <= 0.01 is 5901 [39.9s]
INFO:    [16/08/2023 03.39.01] -> Part 1/1 - Run 1/10: Preparing Main Search...
INFO:    [16/08/2023 03.39.03] -> Part 1/1 - Run 1/10: Main Search...
INFO:    [16/08/2023 03.43.00] -> Extracting 132844 MS1 XICs
INFO:    [16/08/2023 03.44.01] -> Run 1/10: Cleaning Up Run..
INFO:    [16/08/2023 03.44.01] -> SuperRun 2/10: Initializing (20230809_AST1_EVO5_ZY_Hela_SCP_EvoCHIP_1Cell_40SPD_8Th12ms_02.raw)
INFO:    [16/08/2023 03.44.01] -> Run 2/10: Organizing Data from Run
INFO:    [16/08/2023 03.44.01] -> Run 2/10: Creating Calibration Search Space...
INFO:    [16/08/2023 03.44.01] -> Run 2/10: Creating Search Space...
INFO:    [16/08/2023 03.44.01] -> Size of search space [MB]: 0
INFO:    [16/08/2023 03.44.01] -> Number of IMPGs in search space: 0
INFO:    [16/08/2023 03.44.01] -> Run 2/10: MS2 Index Generation
INFO:    [16/08/2023 03.44.03] -> MS2 Index Generation Time: 1.92s
INFO:    [16/08/2023 03.44.03] -> Run 2/10: Method-Specific Pre-Processing...
INFO:    [16/08/2023 03.44.04] -> Initializing...
INFO:    [16/08/2023 03.45.00] -> Finalizing HTRMS File...
INFO:    [16/08/2023 03.47.22] -> Processed in 3.3m
INFO:    [16/08/2023 03.47.25] -> Done
INFO:    [16/08/2023 03.47.25] -> Run 2/10: Process Raw File...
INFO:    [16/08/2023 03.48.11] -> Run 2/10: Preparing Partitions...
INFO:    [16/08/2023 03.48.11] -> Part 1/1 - Run 2/10: Preparing Calibration Searches...
INFO:    [16/08/2023 03.48.13] -> Part 1/1 - Run 2/10: First Pass Calibration Search...
INFO:    [16/08/2023 03.48.21] -> Part 1/1 - Run 2/10: Calibration Search...
INFO:    [16/08/2023 03.48.44] -> The number of PSMs identified during calibration with FDR <= 0.01 is 5760 [23.1s]
INFO:    [16/08/2023 03.48.47] -> Part 1/1 - Run 2/10: Preparing Main Search...
INFO:    [16/08/2023 03.48.49] -> Part 1/1 - Run 2/10: Main Search...
INFO:    [16/08/2023 03.54.28] -> Extracting 179442 MS1 XICs
INFO:    [16/08/2023 03.55.47] -> Run 2/10: Cleaning Up Run..
INFO:    [16/08/2023 03.55.47] -> SuperRun 3/10: Initializing (20230809_AST1_EVO5_ZY_Hela_SCP_EvoCHIP_1Cell_40SPD_8Th12ms_03.raw)
INFO:    [16/08/2023 03.55.47] -> Run 3/10: Organizing Data from Run
INFO:    [16/08/2023 03.55.47] -> Run 3/10: Creating Calibration Search Space...
INFO:    [16/08/2023 03.55.47] -> Run 3/10: Creating Search Space...
INFO:    [16/08/2023 03.55.47] -> Size of search space [MB]: 0
INFO:    [16/08/2023 03.55.47] -> Number of IMPGs in search space: 0
INFO:    [16/08/2023 03.55.47] -> Run 3/10: MS2 Index Generation
INFO:    [16/08/2023 03.55.49] -> MS2 Index Generation Time: 1.9s
INFO:    [16/08/2023 03.55.49] -> Run 3/10: Method-Specific Pre-Processing...
INFO:    [16/08/2023 03.55.50] -> Initializing...
INFO:    [16/08/2023 03.56.42] -> Finalizing HTRMS File...
INFO:    [16/08/2023 03.59.05] -> Processed in 3.3m
INFO:    [16/08/2023 03.59.07] -> Done
INFO:    [16/08/2023 03.59.07] -> Run 3/10: Process Raw File...
INFO:    [16/08/2023 03.59.50] -> Run 3/10: Preparing Partitions...
INFO:    [16/08/2023 03.59.50] -> Part 1/1 - Run 3/10: Preparing Calibration Searches...
INFO:    [16/08/2023 03.59.53] -> Part 1/1 - Run 3/10: First Pass Calibration Search...
INFO:    [16/08/2023 03.59.59] -> Part 1/1 - Run 3/10: Calibration Search...
INFO:    [16/08/2023 04.00.23] -> The number of PSMs identified during calibration with FDR <= 0.01 is 5850 [23.8s]
INFO:    [16/08/2023 04.01.05] -> Part 1/1 - Run 3/10: Preparing Main Search...
INFO:    [16/08/2023 04.01.08] -> Part 1/1 - Run 3/10: Main Search...
INFO:    [16/08/2023 04.04.13] -> Extracting 107021 MS1 XICs
INFO:    [16/08/2023 04.05.06] -> Run 3/10: Cleaning Up Run..
INFO:    [16/08/2023 04.05.06] -> SuperRun 4/10: Initializing (20230809_AST1_EVO5_ZY_Hela_SCP_EvoCHIP_1Cell_40SPD_8Th12ms_04.raw)
INFO:    [16/08/2023 04.05.06] -> Run 4/10: Organizing Data from Run
INFO:    [16/08/2023 04.05.06] -> Run 4/10: Creating Calibration Search Space...
INFO:    [16/08/2023 04.05.06] -> Run 4/10: Creating Search Space...
INFO:    [16/08/2023 04.05.06] -> Size of search space [MB]: 0
INFO:    [16/08/2023 04.05.06] -> Number of IMPGs in search space: 0
INFO:    [16/08/2023 04.05.06] -> Run 4/10: MS2 Index Generation
INFO:    [16/08/2023 04.05.08] -> MS2 Index Generation Time: 1.77s
INFO:    [16/08/2023 04.05.08] -> Run 4/10: Method-Specific Pre-Processing...
INFO:    [16/08/2023 04.05.09] -> Initializing...
INFO:    [16/08/2023 04.06.02] -> Finalizing HTRMS File...
INFO:    [16/08/2023 04.08.22] -> Processed in 3.2m
INFO:    [16/08/2023 04.08.23] -> Done
INFO:    [16/08/2023 04.08.24] -> Run 4/10: Process Raw File...
INFO:    [16/08/2023 04.09.02] -> Run 4/10: Preparing Partitions...
INFO:    [16/08/2023 04.09.02] -> Part 1/1 - Run 4/10: Preparing Calibration Searches...
INFO:    [16/08/2023 04.09.04] -> Part 1/1 - Run 4/10: First Pass Calibration Search...
INFO:    [16/08/2023 04.09.10] -> Part 1/1 - Run 4/10: Calibration Search...
INFO:    [16/08/2023 04.09.22] -> The number of PSMs identified during calibration with FDR <= 0.01 is 3006 [11.8s]
INFO:    [16/08/2023 04.09.25] -> Part 1/1 - Run 4/10: Preparing Main Search...
INFO:    [16/08/2023 04.09.27] -> Part 1/1 - Run 4/10: Main Search...
INFO:    [16/08/2023 04.12.46] -> Extracting 166242 MS1 XICs
INFO:    [16/08/2023 04.13.52] -> Run 4/10: Cleaning Up Run..
INFO:    [16/08/2023 04.13.52] -> SuperRun 5/10: Initializing (20230809_AST1_EVO5_ZY_Hela_SCP_EvoCHIP_1Cell_40SPD_8Th12ms_05.raw)
INFO:    [16/08/2023 04.13.52] -> Run 5/10: Organizing Data from Run
INFO:    [16/08/2023 04.13.52] -> Run 5/10: Creating Calibration Search Space...
INFO:    [16/08/2023 04.13.52] -> Run 5/10: Creating Search Space...
INFO:    [16/08/2023 04.13.52] -> Size of search space [MB]: 0
INFO:    [16/08/2023 04.13.52] -> Number of IMPGs in search space: 0
INFO:    [16/08/2023 04.13.52] -> Run 5/10: MS2 Index Generation
INFO:    [16/08/2023 04.13.54] -> MS2 Index Generation Time: 1.73s
INFO:    [16/08/2023 04.13.54] -> Run 5/10: Method-Specific Pre-Processing...
INFO:    [16/08/2023 04.13.55] -> Initializing...
INFO:    [16/08/2023 04.14.49] -> Finalizing HTRMS File...
INFO:    [16/08/2023 04.17.23] -> Processed in 3.5m
INFO:    [16/08/2023 04.17.25] -> Done
INFO:    [16/08/2023 04.17.25] -> Run 5/10: Process Raw File...
INFO:    [16/08/2023 04.18.02] -> Run 5/10: Preparing Partitions...
INFO:    [16/08/2023 04.18.02] -> Part 1/1 - Run 5/10: Preparing Calibration Searches...
INFO:    [16/08/2023 04.18.05] -> Part 1/1 - Run 5/10: First Pass Calibration Search...
INFO:    [16/08/2023 04.18.12] -> Part 1/1 - Run 5/10: Calibration Search...
INFO:    [16/08/2023 04.18.23] -> The number of PSMs identified during calibration with FDR <= 0.01 is 4338 [11s]
INFO:    [16/08/2023 04.18.26] -> Part 1/1 - Run 5/10: Preparing Main Search...
INFO:    [16/08/2023 04.18.28] -> Part 1/1 - Run 5/10: Main Search...
INFO:    [16/08/2023 04.22.24] -> Extracting 227093 MS1 XICs
INFO:    [16/08/2023 04.24.05] -> Run 5/10: Cleaning Up Run..
INFO:    [16/08/2023 04.24.05] -> SuperRun 6/10: Initializing (20230809_AST1_EVO5_ZY_Hela_SCP_EvoCHIP_1Cell_40SPD_8Th12ms_06.raw)
INFO:    [16/08/2023 04.24.05] -> Run 6/10: Organizing Data from Run
INFO:    [16/08/2023 04.24.05] -> Run 6/10: Creating Calibration Search Space...
INFO:    [16/08/2023 04.24.05] -> Run 6/10: Creating Search Space...
INFO:    [16/08/2023 04.24.05] -> Size of search space [MB]: 0
INFO:    [16/08/2023 04.24.05] -> Number of IMPGs in search space: 0
INFO:    [16/08/2023 04.24.05] -> Run 6/10: MS2 Index Generation
INFO:    [16/08/2023 04.24.07] -> MS2 Index Generation Time: 1.78s
INFO:    [16/08/2023 04.24.07] -> Run 6/10: Method-Specific Pre-Processing...
INFO:    [16/08/2023 04.24.08] -> Initializing...
INFO:    [16/08/2023 04.25.03] -> Finalizing HTRMS File...
INFO:    [16/08/2023 04.27.44] -> Processed in 3.6m
INFO:    [16/08/2023 04.27.46] -> Done
INFO:    [16/08/2023 04.27.46] -> Run 6/10: Process Raw File...
INFO:    [16/08/2023 04.28.37] -> Run 6/10: Preparing Partitions...
INFO:    [16/08/2023 04.28.37] -> Part 1/1 - Run 6/10: Preparing Calibration Searches...
INFO:    [16/08/2023 04.28.39] -> Part 1/1 - Run 6/10: First Pass Calibration Search...
INFO:    [16/08/2023 04.28.47] -> Part 1/1 - Run 6/10: Calibration Search...
INFO:    [16/08/2023 04.29.22] -> The number of PSMs identified during calibration with FDR <= 0.01 is 7465 [34.3s]
INFO:    [16/08/2023 04.29.25] -> Part 1/1 - Run 6/10: Preparing Main Search...
INFO:    [16/08/2023 04.29.27] -> Part 1/1 - Run 6/10: Main Search...
INFO:    [16/08/2023 04.34.31] -> Extracting 143483 MS1 XICs
INFO:    [16/08/2023 04.35.33] -> Run 6/10: Cleaning Up Run..
INFO:    [16/08/2023 04.35.33] -> SuperRun 7/10: Initializing (20230809_AST1_EVO5_ZY_Hela_SCP_EvoCHIP_1Cell_40SPD_8Th12ms_07.raw)
INFO:    [16/08/2023 04.35.33] -> Run 7/10: Organizing Data from Run
INFO:    [16/08/2023 04.35.33] -> Run 7/10: Creating Calibration Search Space...
INFO:    [16/08/2023 04.35.36] -> Run 7/10: Creating Search Space...
INFO:    [16/08/2023 04.35.36] -> Size of search space [MB]: 0
INFO:    [16/08/2023 04.35.36] -> Number of IMPGs in search space: 0
INFO:    [16/08/2023 04.35.36] -> Run 7/10: MS2 Index Generation
INFO:    [16/08/2023 04.35.38] -> MS2 Index Generation Time: 2.01s
INFO:    [16/08/2023 04.35.38] -> Run 7/10: Method-Specific Pre-Processing...
INFO:    [16/08/2023 04.35.39] -> Initializing...
INFO:    [16/08/2023 04.36.33] -> Finalizing HTRMS File...
INFO:    [16/08/2023 04.39.13] -> Processed in 3.6m
INFO:    [16/08/2023 04.39.14] -> Done
INFO:    [16/08/2023 04.39.15] -> Run 7/10: Process Raw File...
INFO:    [16/08/2023 04.40.04] -> Run 7/10: Preparing Partitions...
INFO:    [16/08/2023 04.40.04] -> Part 1/1 - Run 7/10: Preparing Calibration Searches...
INFO:    [16/08/2023 04.40.06] -> Part 1/1 - Run 7/10: First Pass Calibration Search...
INFO:    [16/08/2023 04.40.14] -> Part 1/1 - Run 7/10: Calibration Search...
INFO:    [16/08/2023 04.40.39] -> The number of PSMs identified during calibration with FDR <= 0.01 is 7133 [25.1s]
INFO:    [16/08/2023 04.40.42] -> Part 1/1 - Run 7/10: Preparing Main Search...
INFO:    [16/08/2023 04.40.44] -> Part 1/1 - Run 7/10: Main Search...
INFO:    [16/08/2023 04.46.33] -> Extracting 206117 MS1 XICs
INFO:    [16/08/2023 04.48.12] -> Run 7/10: Cleaning Up Run..
INFO:    [16/08/2023 04.48.12] -> SuperRun 8/10: Initializing (20230809_AST1_EVO5_ZY_Hela_SCP_EvoCHIP_1Cell_40SPD_8Th12ms_08.raw)
INFO:    [16/08/2023 04.48.12] -> Run 8/10: Organizing Data from Run
INFO:    [16/08/2023 04.48.12] -> Run 8/10: Creating Calibration Search Space...
INFO:    [16/08/2023 04.48.12] -> Run 8/10: Creating Search Space...
INFO:    [16/08/2023 04.48.12] -> Size of search space [MB]: 0
INFO:    [16/08/2023 04.48.12] -> Number of IMPGs in search space: 0
INFO:    [16/08/2023 04.48.12] -> Run 8/10: MS2 Index Generation
INFO:    [16/08/2023 04.48.14] -> MS2 Index Generation Time: 1.91s
INFO:    [16/08/2023 04.48.14] -> Run 8/10: Method-Specific Pre-Processing...
INFO:    [16/08/2023 04.48.15] -> Initializing...
INFO:    [16/08/2023 04.49.11] -> Finalizing HTRMS File...
INFO:    [16/08/2023 04.51.36] -> Processed in 3.3m
INFO:    [16/08/2023 04.51.37] -> Done
INFO:    [16/08/2023 04.51.37] -> Run 8/10: Process Raw File...
INFO:    [16/08/2023 04.52.20] -> Run 8/10: Preparing Partitions...
INFO:    [16/08/2023 04.52.20] -> Part 1/1 - Run 8/10: Preparing Calibration Searches...
INFO:    [16/08/2023 04.52.22] -> Part 1/1 - Run 8/10: First Pass Calibration Search...
INFO:    [16/08/2023 04.52.29] -> Part 1/1 - Run 8/10: Calibration Search...
INFO:    [16/08/2023 04.52.48] -> The number of PSMs identified during calibration with FDR <= 0.01 is 4396 [19s]
INFO:    [16/08/2023 04.52.51] -> Part 1/1 - Run 8/10: Preparing Main Search...
INFO:    [16/08/2023 04.52.53] -> Part 1/1 - Run 8/10: Main Search...
INFO:    [16/08/2023 04.58.43] -> Extracting 270717 MS1 XICs
INFO:    [16/08/2023 05.00.37] -> Run 8/10: Cleaning Up Run..
INFO:    [16/08/2023 05.00.37] -> SuperRun 9/10: Initializing (20230809_AST1_EVO5_ZY_Hela_SCP_EvoCHIP_1Cell_40SPD_8Th12ms_09.raw)
INFO:    [16/08/2023 05.00.37] -> Run 9/10: Organizing Data from Run
INFO:    [16/08/2023 05.00.37] -> Run 9/10: Creating Calibration Search Space...
INFO:    [16/08/2023 05.00.37] -> Run 9/10: Creating Search Space...
INFO:    [16/08/2023 05.00.37] -> Size of search space [MB]: 0
INFO:    [16/08/2023 05.00.37] -> Number of IMPGs in search space: 0
INFO:    [16/08/2023 05.00.37] -> Run 9/10: MS2 Index Generation
INFO:    [16/08/2023 05.00.39] -> MS2 Index Generation Time: 1.88s
INFO:    [16/08/2023 05.00.39] -> Run 9/10: Method-Specific Pre-Processing...
INFO:    [16/08/2023 05.00.39] -> Initializing...
INFO:    [16/08/2023 05.03.10] -> Finalizing HTRMS File...
INFO:    [16/08/2023 05.05.22] -> Processed in 4.7m
INFO:    [16/08/2023 05.05.24] -> Done
INFO:    [16/08/2023 05.05.24] -> Run 9/10: Process Raw File...
INFO:    [16/08/2023 05.06.03] -> Run 9/10: Preparing Partitions...
INFO:    [16/08/2023 05.06.03] -> Part 1/1 - Run 9/10: Preparing Calibration Searches...
INFO:    [16/08/2023 05.06.05] -> Part 1/1 - Run 9/10: First Pass Calibration Search...
INFO:    [16/08/2023 05.06.12] -> Part 1/1 - Run 9/10: Calibration Search...
INFO:    [16/08/2023 05.06.25] -> The number of PSMs identified during calibration with FDR <= 0.01 is 3719 [13.7s]
INFO:    [16/08/2023 05.06.28] -> Part 1/1 - Run 9/10: Preparing Main Search...
INFO:    [16/08/2023 05.06.30] -> Part 1/1 - Run 9/10: Main Search...
INFO:    [16/08/2023 05.10.57] -> Extracting 198683 MS1 XICs
INFO:    [16/08/2023 05.12.21] -> Run 9/10: Cleaning Up Run..
INFO:    [16/08/2023 05.12.22] -> SuperRun 10/10: Initializing (20230809_AST1_EVO5_ZY_Hela_SCP_EvoCHIP_1Cell_40SPD_8Th12ms_10.raw)
INFO:    [16/08/2023 05.12.22] -> Run 10/10: Organizing Data from Run
INFO:    [16/08/2023 05.12.22] -> Run 10/10: Creating Calibration Search Space...
INFO:    [16/08/2023 05.12.22] -> Run 10/10: Creating Search Space...
INFO:    [16/08/2023 05.12.22] -> Size of search space [MB]: 0
INFO:    [16/08/2023 05.12.22] -> Number of IMPGs in search space: 0
INFO:    [16/08/2023 05.12.22] -> Run 10/10: MS2 Index Generation
INFO:    [16/08/2023 05.12.23] -> MS2 Index Generation Time: 1.92s
INFO:    [16/08/2023 05.12.23] -> Run 10/10: Method-Specific Pre-Processing...
INFO:    [16/08/2023 05.12.24] -> Initializing...
INFO:    [16/08/2023 05.15.01] -> Finalizing HTRMS File...
INFO:    [16/08/2023 05.17.24] -> Processed in 5m
INFO:    [16/08/2023 05.17.26] -> Done
INFO:    [16/08/2023 05.17.26] -> Run 10/10: Process Raw File...
INFO:    [16/08/2023 05.18.03] -> Run 10/10: Preparing Partitions...
INFO:    [16/08/2023 05.18.03] -> Part 1/1 - Run 10/10: Preparing Calibration Searches...
INFO:    [16/08/2023 05.18.05] -> Part 1/1 - Run 10/10: First Pass Calibration Search...
INFO:    [16/08/2023 05.18.10] -> Part 1/1 - Run 10/10: Calibration Search...
INFO:    [16/08/2023 05.18.32] -> The number of PSMs identified during calibration with FDR <= 0.01 is 2255 [21.4s]
INFO:    [16/08/2023 05.18.35] -> Part 1/1 - Run 10/10: Preparing Main Search...
INFO:    [16/08/2023 05.18.37] -> Part 1/1 - Run 10/10: Main Search...
INFO:    [16/08/2023 05.20.50] -> Extracting 105941 MS1 XICs
INFO:    [16/08/2023 05.21.35] -> Run 10/10: Cleaning Up Run..
INFO:    [16/08/2023 05.21.40] -> Remove Aborted Runs (if any) from the Experiment...
INFO:    [16/08/2023 05.21.40] -> Score Post-Processing
INFO:    [16/08/2023 05.24.06] -> Score Post-Processing: 2.45m
INFO:    [16/08/2023 05.24.06] -> PSM FDR...
INFO:    [16/08/2023 05.24.53] -> PSM FDR: 46.98s
INFO:    [16/08/2023 05.24.53] -> Converting to non-redundant data structure...
INFO:    [16/08/2023 05.25.04] -> Performing Peptide FDR...
INFO:    [16/08/2023 05.25.07] -> Performing Protein Inference...
INFO:    [16/08/2023 05.25.08] -> Performing Protein FDR...
INFO:    [16/08/2023 05.25.09] -> Calculating Result Values at Run and Experiment Level...
INFO:    [16/08/2023 05.25.16] -> Pulsar identified 295951 PSMs, 15797 stripped sequences, 17972 peptide precursors, 2240 protein groups.
INFO:    [16/08/2023 05.25.16] -> Selecting Data For Quantification...
INFO:    [16/08/2023 05.25.16] -> Calculating Quantities...
INFO:    [16/08/2023 05.25.23] -> Calculating Protein Group Quantities using MaxLFQ Algorithm...
INFO:    [16/08/2023 05.25.25] -> Collapsing PTM-Locations...
INFO:    [16/08/2023 05.25.25] -> Summarizing Fractions...
INFO:    [16/08/2023 05.25.26] -> Identifying Calibration Peptides...
INFO:    [16/08/2023 05.25.26] -> iRT Calibration...
INFO:    [16/08/2023 05.25.34] -> Performing directDIA+ search...
INFO:    [16/08/2023 05.26.58] -> Generating directDIA+ search space
INFO:    [16/08/2023 05.32.27] -> directDIA+ search: 20230809_AST1_EVO5_ZY_Hela_SCP_EvoCHIP_1Cell_40SPD_8Th12ms_01.raw
INFO:    [16/08/2023 05.34.54] -> directDIA+ search: 20230809_AST1_EVO5_ZY_Hela_SCP_EvoCHIP_1Cell_40SPD_8Th12ms_02.raw
INFO:    [16/08/2023 05.37.31] -> directDIA+ search: 20230809_AST1_EVO5_ZY_Hela_SCP_EvoCHIP_1Cell_40SPD_8Th12ms_03.raw
INFO:    [16/08/2023 05.39.48] -> directDIA+ search: 20230809_AST1_EVO5_ZY_Hela_SCP_EvoCHIP_1Cell_40SPD_8Th12ms_04.raw
INFO:    [16/08/2023 05.42.08] -> directDIA+ search: 20230809_AST1_EVO5_ZY_Hela_SCP_EvoCHIP_1Cell_40SPD_8Th12ms_05.raw
INFO:    [16/08/2023 05.44.50] -> directDIA+ search: 20230809_AST1_EVO5_ZY_Hela_SCP_EvoCHIP_1Cell_40SPD_8Th12ms_06.raw
INFO:    [16/08/2023 05.47.38] -> directDIA+ search: 20230809_AST1_EVO5_ZY_Hela_SCP_EvoCHIP_1Cell_40SPD_8Th12ms_07.raw
INFO:    [16/08/2023 05.50.27] -> directDIA+ search: 20230809_AST1_EVO5_ZY_Hela_SCP_EvoCHIP_1Cell_40SPD_8Th12ms_08.raw
INFO:    [16/08/2023 05.53.06] -> directDIA+ search: 20230809_AST1_EVO5_ZY_Hela_SCP_EvoCHIP_1Cell_40SPD_8Th12ms_09.raw
INFO:    [16/08/2023 05.55.23] -> directDIA+ search: 20230809_AST1_EVO5_ZY_Hela_SCP_EvoCHIP_1Cell_40SPD_8Th12ms_10.raw
INFO:    [16/08/2023 05.57.50] -> Performing  directDIA+  Post Processing...
INFO:    [16/08/2023 05.57.55] -> Writing experiment store..
INFO:    [16/08/2023 05.58.15] -> Assigning iRT Source...
INFO:    [16/08/2023 05.58.15] -> Calculating iRT...
INFO:    [16/08/2023 05.58.15] -> Summarizing Identifications
INFO:    [16/08/2023 05.59.14] -> Identifiying Significant Precursors...
INFO:    [16/08/2023 05.59.22] -> Predicting Ion Mobility
INFO:    [16/08/2023 05.59.35] -> Calculating Median iRT
INFO:    [16/08/2023 05.59.35] -> Building BGS Protein Grouping...
INFO:    [16/08/2023 05.59.35] -> Digesting Fasta...
INFO:    [16/08/2023 05.59.36] -> Annotating Proteins...
INFO:    [16/08/2023 05.59.36] -> Grouping Proteins...
INFO:    [16/08/2023 05.59.37] -> Calculating Run Summary Statistics...
INFO:    [16/08/2023 05.59.49] -> Building Consensus Fragment Spectra...
INFO:    [16/08/2023 06.00.10] -> Selecting best fragment ions
INFO:    [16/08/2023 06.01.22] -> Cleaning Up Experiment...
INFO:    [16/08/2023 06.01.23] -> Initializing Experiment...
INFO:    [16/08/2023 06.01.23] -> Loading Spectral Libraries...
INFO:    [16/08/2023 06.01.42] -> Initialize Scoring...
INFO:    [16/08/2023 06.01.42] -> Generating Scan Map...
INFO:    [16/08/2023 06.01.42] -> Initializing Workpackages...
INFO:    [16/08/2023 06.01.42] -> Performing Basic Calibration...
INFO:    [16/08/2023 06.01.44] -> Calibration successful
INFO:    [16/08/2023 06.01.44] -> Identifying Calibration Peptides...
INFO:    [16/08/2023 06.01.44] -> Calibration successful
INFO:    [16/08/2023 06.01.44] -> Correcting Gradient Fine Structure...
INFO:    [16/08/2023 06.01.47] -> Initializing Pipeline...
INFO:    [16/08/2023 06.01.47] -> Preprocessing Run #1 of 10...
INFO:    [16/08/2023 06.01.47] -> Initialize Scoring...
INFO:    [16/08/2023 06.01.47] -> Extracting Ion Currents...
INFO:    [16/08/2023 06.02.01] -> Machine Learning...
INFO:    [16/08/2023 06.02.03] -> Pipeline executed in 15.57s - Current Experiment had 0 Warnings and 0 Errors.
INFO:    [16/08/2023 06.02.03] -> Calibration successful
INFO:    [16/08/2023 06.02.07] -> Initializing Pipeline...
INFO:    [16/08/2023 06.02.07] -> Preprocessing Run #1 of 10...
INFO:    [16/08/2023 06.02.07] -> Initialize Scoring...
INFO:    [16/08/2023 06.02.07] -> Extracting Ion Currents...
INFO:    [16/08/2023 06.02.17] -> Machine Learning...
INFO:    [16/08/2023 06.02.19] -> Pipeline executed in 12.76s - Current Experiment had 0 Warnings and 0 Errors.
INFO:    [16/08/2023 06.02.23] -> Calibration successful
INFO:    [16/08/2023 06.02.23] -> Initialize Scoring...
INFO:    [16/08/2023 06.02.23] -> Preprocessing Run #2 of 10...
INFO:    [16/08/2023 06.02.23] -> Searching DIA with Pulsar...
INFO:    [16/08/2023 06.02.23] -> Initializing Experiment...
INFO:    [16/08/2023 06.02.23] -> Loading Spectral Libraries...
INFO:    [16/08/2023 06.02.23] -> Initialize Scoring...
INFO:    [16/08/2023 06.02.23] -> Generating Scan Map...
INFO:    [16/08/2023 06.02.23] -> Initializing Workpackages...
INFO:    [16/08/2023 06.02.23] -> Performing Basic Calibration...
INFO:    [16/08/2023 06.02.24] -> Calibration successful
INFO:    [16/08/2023 06.02.24] -> Identifying Calibration Peptides...
INFO:    [16/08/2023 06.02.24] -> Calibration successful
INFO:    [16/08/2023 06.02.24] -> Correcting Gradient Fine Structure...
INFO:    [16/08/2023 06.02.27] -> Initializing Pipeline...
INFO:    [16/08/2023 06.02.27] -> Preprocessing Run #2 of 10...
INFO:    [16/08/2023 06.02.27] -> Initialize Scoring...
INFO:    [16/08/2023 06.02.27] -> Extracting Ion Currents...
INFO:    [16/08/2023 06.02.44] -> Machine Learning...
INFO:    [16/08/2023 06.02.45] -> Pipeline executed in 17.98s - Current Experiment had 0 Warnings and 0 Errors.
INFO:    [16/08/2023 06.02.46] -> Calibration successful
INFO:    [16/08/2023 06.02.49] -> Initializing Pipeline...
INFO:    [16/08/2023 06.02.49] -> Preprocessing Run #2 of 10...
INFO:    [16/08/2023 06.02.49] -> Initialize Scoring...
INFO:    [16/08/2023 06.02.49] -> Extracting Ion Currents...
INFO:    [16/08/2023 06.03.00] -> Machine Learning...
INFO:    [16/08/2023 06.03.02] -> Pipeline executed in 13.67s - Current Experiment had 0 Warnings and 0 Errors.
INFO:    [16/08/2023 06.03.05] -> Calibration successful
INFO:    [16/08/2023 06.03.05] -> Initialize Scoring...
INFO:    [16/08/2023 06.03.05] -> Preprocessing Run #3 of 10...
INFO:    [16/08/2023 06.03.05] -> Searching DIA with Pulsar...
INFO:    [16/08/2023 06.03.05] -> Initializing Experiment...
INFO:    [16/08/2023 06.03.05] -> Loading Spectral Libraries...
INFO:    [16/08/2023 06.03.05] -> Initialize Scoring...
INFO:    [16/08/2023 06.03.05] -> Generating Scan Map...
INFO:    [16/08/2023 06.03.05] -> Initializing Workpackages...
INFO:    [16/08/2023 06.03.05] -> Performing Basic Calibration...
INFO:    [16/08/2023 06.03.06] -> Calibration successful
INFO:    [16/08/2023 06.03.06] -> Identifying Calibration Peptides...
INFO:    [16/08/2023 06.03.06] -> Calibration successful
INFO:    [16/08/2023 06.03.06] -> Correcting Gradient Fine Structure...
INFO:    [16/08/2023 06.03.09] -> Initializing Pipeline...
INFO:    [16/08/2023 06.03.09] -> Preprocessing Run #3 of 10...
INFO:    [16/08/2023 06.03.09] -> Initialize Scoring...
INFO:    [16/08/2023 06.03.09] -> Extracting Ion Currents...
INFO:    [16/08/2023 06.03.24] -> Machine Learning...
INFO:    [16/08/2023 06.03.25] -> Pipeline executed in 16.12s - Current Experiment had 0 Warnings and 0 Errors.
INFO:    [16/08/2023 06.03.26] -> Calibration successful
INFO:    [16/08/2023 06.03.29] -> Initializing Pipeline...
INFO:    [16/08/2023 06.03.29] -> Preprocessing Run #3 of 10...
INFO:    [16/08/2023 06.03.29] -> Initialize Scoring...
INFO:    [16/08/2023 06.03.29] -> Extracting Ion Currents...
INFO:    [16/08/2023 06.03.39] -> Machine Learning...
INFO:    [16/08/2023 06.03.42] -> Pipeline executed in 12.63s - Current Experiment had 0 Warnings and 0 Errors.
INFO:    [16/08/2023 06.03.48] -> Calibration successful
INFO:    [16/08/2023 06.03.48] -> Initialize Scoring...
INFO:    [16/08/2023 06.03.48] -> Preprocessing Run #4 of 10...
INFO:    [16/08/2023 06.03.48] -> Searching DIA with Pulsar...
INFO:    [16/08/2023 06.03.48] -> Initializing Experiment...
INFO:    [16/08/2023 06.03.48] -> Loading Spectral Libraries...
INFO:    [16/08/2023 06.03.48] -> Initialize Scoring...
INFO:    [16/08/2023 06.03.48] -> Generating Scan Map...
INFO:    [16/08/2023 06.03.48] -> Initializing Workpackages...
INFO:    [16/08/2023 06.03.49] -> Performing Basic Calibration...
INFO:    [16/08/2023 06.03.50] -> Calibration successful
INFO:    [16/08/2023 06.03.50] -> Identifying Calibration Peptides...
INFO:    [16/08/2023 06.03.50] -> Calibration successful
INFO:    [16/08/2023 06.03.50] -> Correcting Gradient Fine Structure...
INFO:    [16/08/2023 06.03.53] -> Initializing Pipeline...
INFO:    [16/08/2023 06.03.53] -> Preprocessing Run #4 of 10...
INFO:    [16/08/2023 06.03.53] -> Initialize Scoring...
INFO:    [16/08/2023 06.03.53] -> Extracting Ion Currents...
INFO:    [16/08/2023 06.04.06] -> Machine Learning...
INFO:    [16/08/2023 06.04.07] -> Pipeline executed in 14.86s - Current Experiment had 0 Warnings and 0 Errors.
INFO:    [16/08/2023 06.04.09] -> Calibration successful
INFO:    [16/08/2023 06.04.12] -> Initializing Pipeline...
INFO:    [16/08/2023 06.04.12] -> Preprocessing Run #4 of 10...
INFO:    [16/08/2023 06.04.12] -> Initialize Scoring...
INFO:    [16/08/2023 06.04.12] -> Extracting Ion Currents...
INFO:    [16/08/2023 06.04.22] -> Machine Learning...
INFO:    [16/08/2023 06.04.24] -> Pipeline executed in 12.83s - Current Experiment had 0 Warnings and 0 Errors.
INFO:    [16/08/2023 06.04.28] -> Calibration successful
INFO:    [16/08/2023 06.04.28] -> Initialize Scoring...
INFO:    [16/08/2023 06.04.28] -> Preprocessing Run #5 of 10...
INFO:    [16/08/2023 06.04.28] -> Searching DIA with Pulsar...
INFO:    [16/08/2023 06.04.28] -> Initializing Experiment...
INFO:    [16/08/2023 06.04.28] -> Loading Spectral Libraries...
INFO:    [16/08/2023 06.04.28] -> Initialize Scoring...
INFO:    [16/08/2023 06.04.28] -> Generating Scan Map...
INFO:    [16/08/2023 06.04.28] -> Initializing Workpackages...
INFO:    [16/08/2023 06.04.28] -> Performing Basic Calibration...
INFO:    [16/08/2023 06.04.29] -> Calibration successful
INFO:    [16/08/2023 06.04.29] -> Identifying Calibration Peptides...
INFO:    [16/08/2023 06.04.29] -> Calibration successful
INFO:    [16/08/2023 06.04.29] -> Correcting Gradient Fine Structure...
INFO:    [16/08/2023 06.04.32] -> Initializing Pipeline...
INFO:    [16/08/2023 06.04.32] -> Preprocessing Run #5 of 10...
INFO:    [16/08/2023 06.04.32] -> Initialize Scoring...
INFO:    [16/08/2023 06.04.32] -> Extracting Ion Currents...
INFO:    [16/08/2023 06.04.46] -> Machine Learning...
INFO:    [16/08/2023 06.04.48] -> Pipeline executed in 15.35s - Current Experiment had 0 Warnings and 0 Errors.
INFO:    [16/08/2023 06.04.51] -> Calibration successful
INFO:    [16/08/2023 06.04.54] -> Initializing Pipeline...
INFO:    [16/08/2023 06.04.54] -> Preprocessing Run #5 of 10...
INFO:    [16/08/2023 06.04.54] -> Initialize Scoring...
INFO:    [16/08/2023 06.04.54] -> Extracting Ion Currents...
INFO:    [16/08/2023 06.05.04] -> Machine Learning...
INFO:    [16/08/2023 06.05.07] -> Pipeline executed in 12.59s - Current Experiment had 0 Warnings and 0 Errors.
INFO:    [16/08/2023 06.05.10] -> Calibration successful
INFO:    [16/08/2023 06.05.10] -> Initialize Scoring...
INFO:    [16/08/2023 06.05.10] -> Preprocessing Run #6 of 10...
INFO:    [16/08/2023 06.05.10] -> Searching DIA with Pulsar...
INFO:    [16/08/2023 06.05.10] -> Initializing Experiment...
INFO:    [16/08/2023 06.05.10] -> Loading Spectral Libraries...
INFO:    [16/08/2023 06.05.10] -> Initialize Scoring...
INFO:    [16/08/2023 06.05.10] -> Generating Scan Map...
INFO:    [16/08/2023 06.05.10] -> Initializing Workpackages...
INFO:    [16/08/2023 06.05.10] -> Performing Basic Calibration...
INFO:    [16/08/2023 06.05.11] -> Calibration successful
INFO:    [16/08/2023 06.05.11] -> Identifying Calibration Peptides...
INFO:    [16/08/2023 06.05.11] -> Calibration successful
INFO:    [16/08/2023 06.05.11] -> Correcting Gradient Fine Structure...
INFO:    [16/08/2023 06.05.14] -> Initializing Pipeline...
INFO:    [16/08/2023 06.05.14] -> Preprocessing Run #6 of 10...
INFO:    [16/08/2023 06.05.14] -> Initialize Scoring...
INFO:    [16/08/2023 06.05.14] -> Extracting Ion Currents...
INFO:    [16/08/2023 06.05.27] -> Machine Learning...
INFO:    [16/08/2023 06.05.28] -> Pipeline executed in 13.81s - Current Experiment had 0 Warnings and 0 Errors.
INFO:    [16/08/2023 06.05.29] -> Calibration successful
INFO:    [16/08/2023 06.05.32] -> Initializing Pipeline...
INFO:    [16/08/2023 06.05.32] -> Preprocessing Run #6 of 10...
INFO:    [16/08/2023 06.05.32] -> Initialize Scoring...
INFO:    [16/08/2023 06.05.32] -> Extracting Ion Currents...
INFO:    [16/08/2023 06.05.42] -> Machine Learning...
INFO:    [16/08/2023 06.05.45] -> Pipeline executed in 12.74s - Current Experiment had 0 Warnings and 0 Errors.
INFO:    [16/08/2023 06.05.47] -> Calibration successful
INFO:    [16/08/2023 06.05.47] -> Initialize Scoring...
INFO:    [16/08/2023 06.05.47] -> Preprocessing Run #7 of 10...
INFO:    [16/08/2023 06.05.47] -> Searching DIA with Pulsar...
INFO:    [16/08/2023 06.05.47] -> Initializing Experiment...
INFO:    [16/08/2023 06.05.47] -> Loading Spectral Libraries...
INFO:    [16/08/2023 06.05.47] -> Initialize Scoring...
INFO:    [16/08/2023 06.05.47] -> Generating Scan Map...
INFO:    [16/08/2023 06.05.47] -> Initializing Workpackages...
INFO:    [16/08/2023 06.05.48] -> Performing Basic Calibration...
INFO:    [16/08/2023 06.05.49] -> Calibration successful
INFO:    [16/08/2023 06.05.49] -> Identifying Calibration Peptides...
INFO:    [16/08/2023 06.05.49] -> Calibration successful
INFO:    [16/08/2023 06.05.49] -> Correcting Gradient Fine Structure...
INFO:    [16/08/2023 06.05.52] -> Initializing Pipeline...
INFO:    [16/08/2023 06.05.52] -> Preprocessing Run #7 of 10...
INFO:    [16/08/2023 06.05.52] -> Initialize Scoring...
INFO:    [16/08/2023 06.05.52] -> Extracting Ion Currents...
INFO:    [16/08/2023 06.06.05] -> Machine Learning...
INFO:    [16/08/2023 06.06.06] -> Pipeline executed in 14.25s - Current Experiment had 0 Warnings and 0 Errors.
INFO:    [16/08/2023 06.06.07] -> Calibration successful
INFO:    [16/08/2023 06.06.10] -> Initializing Pipeline...
INFO:    [16/08/2023 06.06.10] -> Preprocessing Run #7 of 10...
INFO:    [16/08/2023 06.06.10] -> Initialize Scoring...
INFO:    [16/08/2023 06.06.10] -> Extracting Ion Currents...
INFO:    [16/08/2023 06.06.20] -> Machine Learning...
INFO:    [16/08/2023 06.06.22] -> Pipeline executed in 12.21s - Current Experiment had 0 Warnings and 0 Errors.
INFO:    [16/08/2023 06.06.25] -> Calibration successful
INFO:    [16/08/2023 06.06.25] -> Initialize Scoring...
INFO:    [16/08/2023 06.06.25] -> Preprocessing Run #8 of 10...
INFO:    [16/08/2023 06.06.25] -> Searching DIA with Pulsar...
INFO:    [16/08/2023 06.06.25] -> Initializing Experiment...
INFO:    [16/08/2023 06.06.25] -> Loading Spectral Libraries...
INFO:    [16/08/2023 06.06.25] -> Initialize Scoring...
INFO:    [16/08/2023 06.06.25] -> Generating Scan Map...
INFO:    [16/08/2023 06.06.25] -> Initializing Workpackages...
INFO:    [16/08/2023 06.06.25] -> Performing Basic Calibration...
INFO:    [16/08/2023 06.06.26] -> Calibration successful
INFO:    [16/08/2023 06.06.26] -> Identifying Calibration Peptides...
INFO:    [16/08/2023 06.06.26] -> Calibration successful
INFO:    [16/08/2023 06.06.26] -> Correcting Gradient Fine Structure...
INFO:    [16/08/2023 06.06.29] -> Initializing Pipeline...
INFO:    [16/08/2023 06.06.29] -> Preprocessing Run #8 of 10...
INFO:    [16/08/2023 06.06.29] -> Initialize Scoring...
INFO:    [16/08/2023 06.06.29] -> Extracting Ion Currents...
INFO:    [16/08/2023 06.06.42] -> Machine Learning...
INFO:    [16/08/2023 06.06.43] -> Pipeline executed in 13.94s - Current Experiment had 0 Warnings and 0 Errors.
INFO:    [16/08/2023 06.06.44] -> Calibration successful
INFO:    [16/08/2023 06.06.47] -> Initializing Pipeline...
INFO:    [16/08/2023 06.06.47] -> Preprocessing Run #8 of 10...
INFO:    [16/08/2023 06.06.47] -> Initialize Scoring...
INFO:    [16/08/2023 06.06.47] -> Extracting Ion Currents...
INFO:    [16/08/2023 06.06.57] -> Machine Learning...
INFO:    [16/08/2023 06.07.00] -> Pipeline executed in 12.79s - Current Experiment had 0 Warnings and 0 Errors.
INFO:    [16/08/2023 06.07.03] -> Calibration successful
INFO:    [16/08/2023 06.07.03] -> Initialize Scoring...
INFO:    [16/08/2023 06.07.03] -> Preprocessing Run #9 of 10...
INFO:    [16/08/2023 06.07.03] -> Searching DIA with Pulsar...
INFO:    [16/08/2023 06.07.03] -> Initializing Experiment...
INFO:    [16/08/2023 06.07.03] -> Loading Spectral Libraries...
INFO:    [16/08/2023 06.07.03] -> Initialize Scoring...
INFO:    [16/08/2023 06.07.03] -> Generating Scan Map...
INFO:    [16/08/2023 06.07.03] -> Initializing Workpackages...
INFO:    [16/08/2023 06.07.03] -> Performing Basic Calibration...
INFO:    [16/08/2023 06.07.04] -> Calibration successful
INFO:    [16/08/2023 06.07.04] -> Identifying Calibration Peptides...
INFO:    [16/08/2023 06.07.04] -> Calibration successful
INFO:    [16/08/2023 06.07.04] -> Correcting Gradient Fine Structure...
INFO:    [16/08/2023 06.07.07] -> Initializing Pipeline...
INFO:    [16/08/2023 06.07.07] -> Preprocessing Run #9 of 10...
INFO:    [16/08/2023 06.07.07] -> Initialize Scoring...
INFO:    [16/08/2023 06.07.07] -> Extracting Ion Currents...
INFO:    [16/08/2023 06.07.21] -> Machine Learning...
INFO:    [16/08/2023 06.07.22] -> Pipeline executed in 15.3s - Current Experiment had 0 Warnings and 0 Errors.
INFO:    [16/08/2023 06.07.23] -> Calibration successful
INFO:    [16/08/2023 06.07.26] -> Initializing Pipeline...
INFO:    [16/08/2023 06.07.26] -> Preprocessing Run #9 of 10...
INFO:    [16/08/2023 06.07.26] -> Initialize Scoring...
INFO:    [16/08/2023 06.07.26] -> Extracting Ion Currents...
INFO:    [16/08/2023 06.07.37] -> Machine Learning...
INFO:    [16/08/2023 06.07.39] -> Pipeline executed in 13.06s - Current Experiment had 0 Warnings and 0 Errors.
INFO:    [16/08/2023 06.07.42] -> Calibration successful
INFO:    [16/08/2023 06.07.42] -> Initialize Scoring...
INFO:    [16/08/2023 06.07.42] -> Preprocessing Run #10 of 10...
INFO:    [16/08/2023 06.07.42] -> Searching DIA with Pulsar...
INFO:    [16/08/2023 06.07.42] -> Initializing Experiment...
INFO:    [16/08/2023 06.07.42] -> Loading Spectral Libraries...
INFO:    [16/08/2023 06.07.42] -> Initialize Scoring...
INFO:    [16/08/2023 06.07.42] -> Generating Scan Map...
INFO:    [16/08/2023 06.07.42] -> Initializing Workpackages...
INFO:    [16/08/2023 06.07.42] -> Performing Basic Calibration...
INFO:    [16/08/2023 06.07.44] -> Calibration successful
INFO:    [16/08/2023 06.07.44] -> Identifying Calibration Peptides...
INFO:    [16/08/2023 06.07.44] -> Calibration successful
INFO:    [16/08/2023 06.07.44] -> Correcting Gradient Fine Structure...
INFO:    [16/08/2023 06.07.47] -> Initializing Pipeline...
INFO:    [16/08/2023 06.07.47] -> Preprocessing Run #10 of 10...
INFO:    [16/08/2023 06.07.47] -> Initialize Scoring...
INFO:    [16/08/2023 06.07.47] -> Extracting Ion Currents...
INFO:    [16/08/2023 06.07.59] -> Machine Learning...
INFO:    [16/08/2023 06.08.00] -> Pipeline executed in 12.98s - Current Experiment had 0 Warnings and 0 Errors.
INFO:    [16/08/2023 06.08.01] -> Calibration successful
INFO:    [16/08/2023 06.08.04] -> Initializing Pipeline...
INFO:    [16/08/2023 06.08.04] -> Preprocessing Run #10 of 10...
INFO:    [16/08/2023 06.08.04] -> Initialize Scoring...
INFO:    [16/08/2023 06.08.04] -> Extracting Ion Currents...
INFO:    [16/08/2023 06.08.14] -> Machine Learning...
INFO:    [16/08/2023 06.08.17] -> Pipeline executed in 13.04s - Current Experiment had 0 Warnings and 0 Errors.
INFO:    [16/08/2023 06.08.20] -> Calibration successful
INFO:    [16/08/2023 06.08.20] -> Initialize Scoring...
INFO:    [16/08/2023 06.08.20] -> Initializing QC...
INFO:    [16/08/2023 06.08.20] -> Determining Calibration Parameter...
INFO:    [16/08/2023 06.08.20] -> Assigning ML Features...
INFO:    [16/08/2023 06.08.21] -> Generating Decoys...
INFO:    [16/08/2023 06.08.23] -> Extracting Ion Currents...
INFO:    [16/08/2023 06.08.59] -> Releasing Raw Files...
INFO:    [16/08/2023 06.08.59] -> Machine Learning...
INFO:    [16/08/2023 06.09.56] -> Initializing HTRMS...
INFO:    [16/08/2023 06.09.56] -> Releasing Run Resources...
INFO:    [16/08/2023 06.09.56] -> Calculating Qvalues...
INFO:    [16/08/2023 06.09.56] -> Unique precursors: 32,376 of 34,430 | modified peptides: 29,976 of 31,745 | peptides: 28,616 of 30,207 |  protein groups: 3,534 (Qvalue <= 0.01) [20230809_AST1_EVO5_ZY_Hela_SCP_EvoCHIP_1Cell_40SPD_8Th12ms_01.raw]
INFO:    [16/08/2023 06.09.56] -> Calibration successful
INFO:    [16/08/2023 06.09.56] -> Collapsing Search Tree...
INFO:    [16/08/2023 06.09.56] -> Processed in 1.6m
INFO:    [16/08/2023 06.09.56] -> Initializing QC...
INFO:    [16/08/2023 06.09.56] -> Determining Calibration Parameter...
INFO:    [16/08/2023 06.09.56] -> Assigning ML Features...
INFO:    [16/08/2023 06.09.56] -> Generating Decoys...
INFO:    [16/08/2023 06.09.57] -> Extracting Ion Currents...
INFO:    [16/08/2023 06.10.33] -> Releasing Raw Files...
INFO:    [16/08/2023 06.10.33] -> Machine Learning...
INFO:    [16/08/2023 06.12.15] -> Initializing HTRMS...
INFO:    [16/08/2023 06.12.15] -> Releasing Run Resources...
INFO:    [16/08/2023 06.12.15] -> Calculating Qvalues...
INFO:    [16/08/2023 06.12.16] -> Unique precursors: 31,935 of 34,430 | modified peptides: 29,453 of 31,745 | peptides: 28,151 of 30,207 |  protein groups: 3,503 (Qvalue <= 0.01) [20230809_AST1_EVO5_ZY_Hela_SCP_EvoCHIP_1Cell_40SPD_8Th12ms_02.raw]
INFO:    [16/08/2023 06.12.16] -> Calibration successful
INFO:    [16/08/2023 06.12.16] -> Collapsing Search Tree...
INFO:    [16/08/2023 06.12.16] -> Processed in 2.32m
INFO:    [16/08/2023 06.12.16] -> Initializing QC...
INFO:    [16/08/2023 06.12.16] -> Determining Calibration Parameter...
INFO:    [16/08/2023 06.12.16] -> Assigning ML Features...
INFO:    [16/08/2023 06.12.16] -> Generating Decoys...
INFO:    [16/08/2023 06.12.16] -> Extracting Ion Currents...
INFO:    [16/08/2023 06.12.52] -> Releasing Raw Files...
INFO:    [16/08/2023 06.12.52] -> Machine Learning...
INFO:    [16/08/2023 06.13.44] -> Initializing HTRMS...
INFO:    [16/08/2023 06.13.44] -> Releasing Run Resources...
INFO:    [16/08/2023 06.13.44] -> Calculating Qvalues...
INFO:    [16/08/2023 06.13.44] -> Unique precursors: 30,569 of 34,430 | modified peptides: 28,495 of 31,745 | peptides: 27,319 of 30,207 |  protein groups: 3,431 (Qvalue <= 0.01) [20230809_AST1_EVO5_ZY_Hela_SCP_EvoCHIP_1Cell_40SPD_8Th12ms_03.raw]
INFO:    [16/08/2023 06.13.44] -> Calibration successful
INFO:    [16/08/2023 06.13.44] -> Collapsing Search Tree...
INFO:    [16/08/2023 06.13.44] -> Processed in 1.47m
INFO:    [16/08/2023 06.13.44] -> Initializing QC...
INFO:    [16/08/2023 06.13.44] -> Determining Calibration Parameter...
INFO:    [16/08/2023 06.13.45] -> Assigning ML Features...
INFO:    [16/08/2023 06.13.45] -> Generating Decoys...
INFO:    [16/08/2023 06.13.45] -> Extracting Ion Currents...
INFO:    [16/08/2023 06.14.21] -> Releasing Raw Files...
INFO:    [16/08/2023 06.14.21] -> Machine Learning...
INFO:    [16/08/2023 06.16.32] -> Initializing HTRMS...
INFO:    [16/08/2023 06.16.32] -> Releasing Run Resources...
INFO:    [16/08/2023 06.16.33] -> Calculating Qvalues...
INFO:    [16/08/2023 06.16.33] -> Unique precursors: 31,825 of 34,430 | modified peptides: 29,539 of 31,745 | peptides: 28,229 of 30,207 |  protein groups: 3,492 (Qvalue <= 0.01) [20230809_AST1_EVO5_ZY_Hela_SCP_EvoCHIP_1Cell_40SPD_8Th12ms_04.raw]
INFO:    [16/08/2023 06.16.33] -> Calibration successful
INFO:    [16/08/2023 06.16.33] -> Collapsing Search Tree...
INFO:    [16/08/2023 06.16.33] -> Processed in 2.81m
INFO:    [16/08/2023 06.16.33] -> Initializing QC...
INFO:    [16/08/2023 06.16.33] -> Determining Calibration Parameter...
INFO:    [16/08/2023 06.16.33] -> Assigning ML Features...
INFO:    [16/08/2023 06.16.33] -> Generating Decoys...
INFO:    [16/08/2023 06.16.33] -> Extracting Ion Currents...
INFO:    [16/08/2023 06.17.07] -> Releasing Raw Files...
INFO:    [16/08/2023 06.17.07] -> Machine Learning...
INFO:    [16/08/2023 06.18.07] -> Initializing HTRMS...
INFO:    [16/08/2023 06.18.07] -> Releasing Run Resources...
INFO:    [16/08/2023 06.18.08] -> Calculating Qvalues...
INFO:    [16/08/2023 06.18.08] -> Unique precursors: 32,953 of 34,430 | modified peptides: 30,449 of 31,745 | peptides: 29,013 of 30,207 |  protein groups: 3,577 (Qvalue <= 0.01) [20230809_AST1_EVO5_ZY_Hela_SCP_EvoCHIP_1Cell_40SPD_8Th12ms_05.raw]
INFO:    [16/08/2023 06.18.08] -> Calibration successful
INFO:    [16/08/2023 06.18.08] -> Collapsing Search Tree...
INFO:    [16/08/2023 06.18.08] -> Processed in 1.58m
INFO:    [16/08/2023 06.18.08] -> Initializing QC...
INFO:    [16/08/2023 06.18.08] -> Determining Calibration Parameter...
INFO:    [16/08/2023 06.18.08] -> Assigning ML Features...
INFO:    [16/08/2023 06.18.08] -> Generating Decoys...
INFO:    [16/08/2023 06.18.08] -> Extracting Ion Currents...
INFO:    [16/08/2023 06.18.45] -> Releasing Raw Files...
INFO:    [16/08/2023 06.18.45] -> Machine Learning...
INFO:    [16/08/2023 06.20.23] -> Initializing HTRMS...
INFO:    [16/08/2023 06.20.23] -> Releasing Run Resources...
INFO:    [16/08/2023 06.20.23] -> Calculating Qvalues...
INFO:    [16/08/2023 06.20.23] -> Unique precursors: 31,112 of 34,430 | modified peptides: 28,726 of 31,745 | peptides: 27,320 of 30,207 |  protein groups: 3,463 (Qvalue <= 0.01) [20230809_AST1_EVO5_ZY_Hela_SCP_EvoCHIP_1Cell_40SPD_8Th12ms_06.raw]
INFO:    [16/08/2023 06.20.23] -> Calibration successful
INFO:    [16/08/2023 06.20.24] -> Collapsing Search Tree...
INFO:    [16/08/2023 06.20.24] -> Processed in 2.26m
INFO:    [16/08/2023 06.20.24] -> Initializing QC...
INFO:    [16/08/2023 06.20.24] -> Determining Calibration Parameter...
INFO:    [16/08/2023 06.20.24] -> Assigning ML Features...
INFO:    [16/08/2023 06.20.24] -> Generating Decoys...
INFO:    [16/08/2023 06.20.24] -> Extracting Ion Currents...
INFO:    [16/08/2023 06.20.59] -> Releasing Raw Files...
INFO:    [16/08/2023 06.20.59] -> Machine Learning...
INFO:    [16/08/2023 06.21.59] -> Initializing HTRMS...
INFO:    [16/08/2023 06.21.59] -> Releasing Run Resources...
INFO:    [16/08/2023 06.21.59] -> Calculating Qvalues...
INFO:    [16/08/2023 06.21.59] -> Unique precursors: 30,453 of 34,430 | modified peptides: 28,134 of 31,745 | peptides: 26,740 of 30,207 |  protein groups: 3,450 (Qvalue <= 0.01) [20230809_AST1_EVO5_ZY_Hela_SCP_EvoCHIP_1Cell_40SPD_8Th12ms_07.raw]
INFO:    [16/08/2023 06.21.59] -> Calibration successful
INFO:    [16/08/2023 06.21.59] -> Collapsing Search Tree...
INFO:    [16/08/2023 06.21.59] -> Processed in 1.6m
INFO:    [16/08/2023 06.21.59] -> Initializing QC...
INFO:    [16/08/2023 06.21.59] -> Determining Calibration Parameter...
INFO:    [16/08/2023 06.22.00] -> Assigning ML Features...
INFO:    [16/08/2023 06.22.00] -> Generating Decoys...
INFO:    [16/08/2023 06.22.00] -> Extracting Ion Currents...
INFO:    [16/08/2023 06.22.38] -> Releasing Raw Files...
INFO:    [16/08/2023 06.22.38] -> Machine Learning...
INFO:    [16/08/2023 06.24.20] -> Initializing HTRMS...
INFO:    [16/08/2023 06.24.20] -> Releasing Run Resources...
INFO:    [16/08/2023 06.24.20] -> Calculating Qvalues...
INFO:    [16/08/2023 06.24.20] -> Unique precursors: 32,032 of 34,430 | modified peptides: 29,592 of 31,745 | peptides: 28,183 of 30,207 |  protein groups: 3,525 (Qvalue <= 0.01) [20230809_AST1_EVO5_ZY_Hela_SCP_EvoCHIP_1Cell_40SPD_8Th12ms_08.raw]
INFO:    [16/08/2023 06.24.20] -> Calibration successful
INFO:    [16/08/2023 06.24.20] -> Collapsing Search Tree...
INFO:    [16/08/2023 06.24.20] -> Processed in 2.35m
INFO:    [16/08/2023 06.24.20] -> Initializing QC...
INFO:    [16/08/2023 06.24.20] -> Determining Calibration Parameter...
INFO:    [16/08/2023 06.24.21] -> Assigning ML Features...
INFO:    [16/08/2023 06.24.21] -> Generating Decoys...
INFO:    [16/08/2023 06.24.21] -> Extracting Ion Currents...
INFO:    [16/08/2023 06.24.55] -> Releasing Raw Files...
INFO:    [16/08/2023 06.24.55] -> Machine Learning...
INFO:    [16/08/2023 06.25.48] -> Initializing HTRMS...
INFO:    [16/08/2023 06.25.48] -> Releasing Run Resources...
INFO:    [16/08/2023 06.25.48] -> Calculating Qvalues...
INFO:    [16/08/2023 06.25.49] -> Unique precursors: 31,614 of 34,430 | modified peptides: 29,334 of 31,745 | peptides: 28,042 of 30,207 |  protein groups: 3,494 (Qvalue <= 0.01) [20230809_AST1_EVO5_ZY_Hela_SCP_EvoCHIP_1Cell_40SPD_8Th12ms_09.raw]
INFO:    [16/08/2023 06.25.49] -> Calibration successful
INFO:    [16/08/2023 06.25.49] -> Collapsing Search Tree...
INFO:    [16/08/2023 06.25.49] -> Processed in 1.47m
INFO:    [16/08/2023 06.25.49] -> Initializing QC...
INFO:    [16/08/2023 06.25.49] -> Determining Calibration Parameter...
INFO:    [16/08/2023 06.25.49] -> Assigning ML Features...
INFO:    [16/08/2023 06.25.49] -> Generating Decoys...
INFO:    [16/08/2023 06.25.49] -> Extracting Ion Currents...
INFO:    [16/08/2023 06.26.25] -> Releasing Raw Files...
INFO:    [16/08/2023 06.26.26] -> Machine Learning...
INFO:    [16/08/2023 06.27.55] -> Initializing HTRMS...
INFO:    [16/08/2023 06.27.55] -> Releasing Run Resources...
INFO:    [16/08/2023 06.27.55] -> Calculating Qvalues...
INFO:    [16/08/2023 06.27.56] -> Unique precursors: 32,004 of 34,430 | modified peptides: 29,563 of 31,745 | peptides: 28,169 of 30,207 |  protein groups: 3,471 (Qvalue <= 0.01) [20230809_AST1_EVO5_ZY_Hela_SCP_EvoCHIP_1Cell_40SPD_8Th12ms_10.raw]
INFO:    [16/08/2023 06.27.56] -> Calibration successful
INFO:    [16/08/2023 06.27.56] -> Collapsing Search Tree...
INFO:    [16/08/2023 06.27.56] -> Processed in 2.12m
INFO:    [16/08/2023 06.27.56] -> Normalizing Cscores...
INFO:    [16/08/2023 06.27.56] -> Initializing Protein Groups...
INFO:    [16/08/2023 06.28.09] -> Correcting Interferences...
INFO:    [16/08/2023 06.28.26] -> Calculating Global CVs
INFO:    [16/08/2023 06.28.26] -> Calculating Precursor Quantities...
INFO:    [16/08/2023 06.28.26] -> Normalizing Quantification...
INFO:    [16/08/2023 06.28.26] -> Cross-run normalization disabled!
INFO:    [16/08/2023 06.28.26] -> Calculating Global CVs
INFO:    [16/08/2023 06.28.27] -> Calculating Condition CVs
INFO:    [16/08/2023 06.28.28] -> Excluding Library Duplicates...
INFO:    [16/08/2023 06.28.28] -> Calculating Global CVs
INFO:    [16/08/2023 06.28.28] -> Building Protein Groups...
INFO:    [16/08/2023 06.28.38] -> Calculating Run-Wise Protein Group FDR...
INFO:    [16/08/2023 06.28.40] -> Annotating Protein Single Hits...
INFO:    [16/08/2023 06.28.40] -> Calculating Global CVs
INFO:    [16/08/2023 06.28.41] -> Updating Identification Counts...
INFO:    [16/08/2023 06.28.41] -> Resetting existing imputation...
INFO:    [16/08/2023 06.28.42] -> Calculating Protein Quantities...
INFO:    [16/08/2023 06.28.42] -> Calculating Protein Quantities...
INFO:    [16/08/2023 06.28.42] -> Calculating MaxLFQ Protein Quantities...
INFO:    [16/08/2023 06.28.48] -> Collapsing PTM-Locations...
INFO:    [16/08/2023 06.28.48] -> Creating Protein Map...
INFO:    [16/08/2023 06.28.48] -> Compiling Run Summary Information...
INFO:    [16/08/2023 06.28.48] -> Running Post Analysis Processes...
INFO:    [16/08/2023 06.28.58] -> Saving Qc Data...
INFO:    [16/08/2023 06.28.59] -> Generating Output
INFO:    [16/08/2023 06.28.59] -> Generating Experiment Report
INFO:    [16/08/2023 06.29.32] -> SCP_EvoCHIP_HeLa_1Cell_8Th_10xR_Report_BGS Factory Report (Normal).tsv
INFO:    [16/08/2023 06.29.32] -> Generating RT Recalibration Report
INFO:    [16/08/2023 06.29.32] -> 20230809_AST1_EVO5_ZY_Hela_SCP_EvoCHIP_1Cell_40SPD_8Th12ms_01.raw_01_iRTCalibration.tsv
INFO:    [16/08/2023 06.29.32] -> 20230809_AST1_EVO5_ZY_Hela_SCP_EvoCHIP_1Cell_40SPD_8Th12ms_02.raw_02_iRTCalibration.tsv
INFO:    [16/08/2023 06.29.32] -> 20230809_AST1_EVO5_ZY_Hela_SCP_EvoCHIP_1Cell_40SPD_8Th12ms_03.raw_03_iRTCalibration.tsv
INFO:    [16/08/2023 06.29.32] -> 20230809_AST1_EVO5_ZY_Hela_SCP_EvoCHIP_1Cell_40SPD_8Th12ms_04.raw_04_iRTCalibration.tsv
INFO:    [16/08/2023 06.29.32] -> 20230809_AST1_EVO5_ZY_Hela_SCP_EvoCHIP_1Cell_40SPD_8Th12ms_05.raw_05_iRTCalibration.tsv
INFO:    [16/08/2023 06.29.32] -> 20230809_AST1_EVO5_ZY_Hela_SCP_EvoCHIP_1Cell_40SPD_8Th12ms_06.raw_06_iRTCalibration.tsv
INFO:    [16/08/2023 06.29.32] -> 20230809_AST1_EVO5_ZY_Hela_SCP_EvoCHIP_1Cell_40SPD_8Th12ms_07.raw_07_iRTCalibration.tsv
INFO:    [16/08/2023 06.29.32] -> 20230809_AST1_EVO5_ZY_Hela_SCP_EvoCHIP_1Cell_40SPD_8Th12ms_08.raw_08_iRTCalibration.tsv
INFO:    [16/08/2023 06.29.32] -> 20230809_AST1_EVO5_ZY_Hela_SCP_EvoCHIP_1Cell_40SPD_8Th12ms_09.raw_09_iRTCalibration.tsv
INFO:    [16/08/2023 06.29.32] -> 20230809_AST1_EVO5_ZY_Hela_SCP_EvoCHIP_1Cell_40SPD_8Th12ms_10.raw_10_iRTCalibration.tsv
INFO:    [16/08/2023 06.29.32] -> Generating Run Meta Report
INFO:    [16/08/2023 06.29.32] -> 20230809_AST1_EVO5_ZY_Hela_SCP_EvoCHIP_1Cell_40SPD_8Th12ms_01.raw_01_RunOverview.tsv
INFO:    [16/08/2023 06.29.32] -> 20230809_AST1_EVO5_ZY_Hela_SCP_EvoCHIP_1Cell_40SPD_8Th12ms_02.raw_02_RunOverview.tsv
INFO:    [16/08/2023 06.29.32] -> 20230809_AST1_EVO5_ZY_Hela_SCP_EvoCHIP_1Cell_40SPD_8Th12ms_03.raw_03_RunOverview.tsv
INFO:    [16/08/2023 06.29.32] -> 20230809_AST1_EVO5_ZY_Hela_SCP_EvoCHIP_1Cell_40SPD_8Th12ms_04.raw_04_RunOverview.tsv
INFO:    [16/08/2023 06.29.32] -> 20230809_AST1_EVO5_ZY_Hela_SCP_EvoCHIP_1Cell_40SPD_8Th12ms_05.raw_05_RunOverview.tsv
INFO:    [16/08/2023 06.29.32] -> 20230809_AST1_EVO5_ZY_Hela_SCP_EvoCHIP_1Cell_40SPD_8Th12ms_06.raw_06_RunOverview.tsv
INFO:    [16/08/2023 06.29.32] -> 20230809_AST1_EVO5_ZY_Hela_SCP_EvoCHIP_1Cell_40SPD_8Th12ms_07.raw_07_RunOverview.tsv
INFO:    [16/08/2023 06.29.32] -> 20230809_AST1_EVO5_ZY_Hela_SCP_EvoCHIP_1Cell_40SPD_8Th12ms_08.raw_08_RunOverview.tsv
INFO:    [16/08/2023 06.29.32] -> 20230809_AST1_EVO5_ZY_Hela_SCP_EvoCHIP_1Cell_40SPD_8Th12ms_09.raw_09_RunOverview.tsv
INFO:    [16/08/2023 06.29.32] -> 20230809_AST1_EVO5_ZY_Hela_SCP_EvoCHIP_1Cell_40SPD_8Th12ms_10.raw_10_RunOverview.tsv
INFO:    [16/08/2023 06.29.32] -> Generating Post Analysis Reports
INFO:    [16/08/2023 06.29.43] -> SCP_EvoCHIP_HeLa_1Cell_8Th_10xR_AnalyisOverview.txt
INFO:    [16/08/2023 06.29.43] -> ProteinFDR-Histogram.pdf
INFO:    [16/08/2023 06.29.43] -> Candidates.tsv
INFO:    [16/08/2023 06.29.43] -> VolcanoPlot.pdf
INFO:    [16/08/2023 06.29.43] -> Heatmap.png
INFO:    [16/08/2023 06.29.43] -> Generating Normalization Report
INFO:    [16/08/2023 06.29.43] -> Generating Condition Setup Report
INFO:    [16/08/2023 06.29.43] -> SCP_EvoCHIP_HeLa_1Cell_8Th_10xR_ConditionSetup.tsv
INFO:    [16/08/2023 06.29.43] -> Generating Memory Consumption Report
INFO:    [16/08/2023 06.29.43] -> SCP_EvoCHIP_HeLa_1Cell_8Th_10xR_MemoryConsumption.tsv
INFO:    [16/08/2023 06.29.43] -> Generating Experiment Settings Report
INFO:    [16/08/2023 06.29.44] -> SCP_EvoCHIP_HeLa_1Cell_8Th_10xR_ExperimentSetupOverview_ZY_SCP.txt
INFO:    [16/08/2023 06.29.44] -> Writing Summary Information...
INFO:    [16/08/2023 06.29.44] -> Unique precursors: 32,198 of 34,430 | modified peptides: 29,799 of 31,745 | peptides: 28,440 of 30,207 |  protein groups: 3,372 (Qvalue <= 0.01) for run #1 "20230809_AST1_EVO5_ZY_Hela_SCP_EvoCHIP_1Cell_40SPD_8Th12ms_01.raw"
INFO:    [16/08/2023 06.29.44] -> Unique precursors: 31,736 of 34,430 | modified peptides: 29,255 of 31,745 | peptides: 27,954 of 30,207 |  protein groups: 3,319 (Qvalue <= 0.01) for run #2 "20230809_AST1_EVO5_ZY_Hela_SCP_EvoCHIP_1Cell_40SPD_8Th12ms_02.raw"
INFO:    [16/08/2023 06.29.44] -> Unique precursors: 30,379 of 34,430 | modified peptides: 28,306 of 31,745 | peptides: 27,130 of 30,207 |  protein groups: 3,258 (Qvalue <= 0.01) for run #3 "20230809_AST1_EVO5_ZY_Hela_SCP_EvoCHIP_1Cell_40SPD_8Th12ms_03.raw"
INFO:    [16/08/2023 06.29.44] -> Unique precursors: 31,648 of 34,430 | modified peptides: 29,362 of 31,745 | peptides: 28,053 of 30,207 |  protein groups: 3,328 (Qvalue <= 0.01) for run #4 "20230809_AST1_EVO5_ZY_Hela_SCP_EvoCHIP_1Cell_40SPD_8Th12ms_04.raw"
INFO:    [16/08/2023 06.29.44] -> Unique precursors: 32,755 of 34,430 | modified peptides: 30,252 of 31,745 | peptides: 28,817 of 30,207 |  protein groups: 3,397 (Qvalue <= 0.01) for run #5 "20230809_AST1_EVO5_ZY_Hela_SCP_EvoCHIP_1Cell_40SPD_8Th12ms_05.raw"
INFO:    [16/08/2023 06.29.44] -> Unique precursors: 30,929 of 34,430 | modified peptides: 28,544 of 31,745 | peptides: 27,139 of 30,207 |  protein groups: 3,293 (Qvalue <= 0.01) for run #6 "20230809_AST1_EVO5_ZY_Hela_SCP_EvoCHIP_1Cell_40SPD_8Th12ms_06.raw"
INFO:    [16/08/2023 06.29.44] -> Unique precursors: 30,300 of 34,430 | modified peptides: 27,981 of 31,745 | peptides: 26,588 of 30,207 |  protein groups: 3,308 (Qvalue <= 0.01) for run #7 "20230809_AST1_EVO5_ZY_Hela_SCP_EvoCHIP_1Cell_40SPD_8Th12ms_07.raw"
INFO:    [16/08/2023 06.29.44] -> Unique precursors: 31,857 of 34,430 | modified peptides: 29,418 of 31,745 | peptides: 28,010 of 30,207 |  protein groups: 3,363 (Qvalue <= 0.01) for run #8 "20230809_AST1_EVO5_ZY_Hela_SCP_EvoCHIP_1Cell_40SPD_8Th12ms_08.raw"
INFO:    [16/08/2023 06.29.44] -> Unique precursors: 31,421 of 34,430 | modified peptides: 29,141 of 31,745 | peptides: 27,850 of 30,207 |  protein groups: 3,316 (Qvalue <= 0.01) for run #9 "20230809_AST1_EVO5_ZY_Hela_SCP_EvoCHIP_1Cell_40SPD_8Th12ms_09.raw"
INFO:    [16/08/2023 06.29.44] -> Unique precursors: 31,781 of 34,430 | modified peptides: 29,340 of 31,745 | peptides: 27,947 of 30,207 |  protein groups: 3,272 (Qvalue <= 0.01) for run #10 "20230809_AST1_EVO5_ZY_Hela_SCP_EvoCHIP_1Cell_40SPD_8Th12ms_10.raw"
INFO:    [16/08/2023 06.29.44] -> Unique precursors: 34,196 of 34,430 | modified peptides: 31,516 of 31,745 | peptides: 29,980 of 30,207 |  protein groups: 3,480 (Qvalue <= 0.01) for whole experiment "SCP_EvoCHIP_HeLa_1Cell_8Th_10xR"

INFO:    [16/08/2023 06.29.44] -> Saving SNE File...
INFO:    [16/08/2023 06.29.44] -> Storing SNE File: D:/ZY/SCP\20230815_221055_SCP_EvoCHIP_HeLa_1Cell_8Th_10xR\20230816_062944_SCP_EvoCHIP_HeLa_1Cell_8Th_10xR.sne
INFO:    [16/08/2023 06.29.44] -> Initializing Pipeline...
INFO:    [16/08/2023 06.29.44] -> Calculating Qvalues...
INFO:    [16/08/2023 06.29.44] -> Saving...
INFO:    [16/08/2023 06.29.53] -> Current Experiment had 0 Warnings and 0 Errors.
INFO:    [16/08/2023 06.29.53] -> Pipeline executed in 8.86s - Current Experiment had 0 Warnings and 0 Errors.
INFO:    [16/08/2023 06.29.54] -> Generating Output
INFO:    [16/08/2023 06.29.54] -> Generating Spectronaut Log
INFO:    [16/08/2023 06.29.54] -> SCP_EvoCHIP_HeLa_1Cell_8Th_10xR_AnalysisLog.txt
INFO:    [16/08/2023 06.29.54] -> Cleanup...
INFO:    [16/08/2023 06.30.00] -> Current Experiment had 0 Warnings and 0 Errors.
INFO:    [16/08/2023 06.30.00] -> Pipeline executed in 2.95h - Current Experiment had 0 Warnings and 0 Errors.
