# Supplementary material for: Enhanced sensitivity and scalability with a Chip-Tip workflow enables deep single-cell proteomics
Source: Nat Methods. 2025 Jan 16;22(3):499–509. doi: 10.1038/s41592-024-02558-2 (PMC11903336; doi:10.1038/s41592-024-02558-2)
Supplement: Supplementary file 4 — Analysis log files and settings files from Spectronaut and DIA-NN. [file 41592_2024_2558_MOESM4_ESM.zip › SD1/CombinedFiles/SCP_EvoCHIP_HeLa_1Cell_8Th_2xR_ExperimentSetupOverview_ZY_SCP.txt]

Spectronaut 18.0.230605.50606
Computer Name: JVO3
User Domain Name: JVO3
User Name: cpr
Analysis Mode: UI
Analysis Type: directDIA
Analysis Date: 15-August-2023 22:09:03 UTC+0


[BEGIN-SETTINGS]
Settings Used: ZY_SCP
   ├─ DIA Analysis\Calibration
   │  ├─ MZ Extraction Strategy:	Maximum Intensity
   │  ├─ Allow source specific iRT Calibration:	True
   │  ├─ Precision iRT:	True
   │  │  ├─ Exclude De-amidated Peptides:	True
   │  │  └─ iRT <-> RT Regression Type:	Local (Non-Linear) Regression
   │  ├─ MS1 Mass Tolerance Strategy:	System Default
   │  └─ MS2 Mass Tolerance Strategy:	System Default
   ├─ DIA Analysis\Identification
   │  ├─ Precursor Qvalue Cutoff:	0.01
   │  ├─ Precursor PEP Cutoff:	0.2
   │  ├─ Protein Qvalue Cutoff (Experiment):	0.01
   │  ├─ Protein Qvalue Cutoff (Run):	0.05
   │  ├─ Protein PEP Cutoff:	0.75
   │  ├─ Single Hit Definition:	By Stripped Sequence
   │  ├─ Exclude Single Hit Proteins:	False
   │  ├─ Exclude Duplicate Assays:	True
   │  ├─ Exclude Predicted Fragment Scores:	False
   │  ├─ Generate Decoys:	True
   │  │  ├─ Decoy Generation Method:	Mutated
   │  │  │  └─ Preferred Fragment Source:	NN Predicted Fragments
   │  │  └─ Decoy Limit Strategy:	Dynamic
   │  │     └─ Library Size Fraction:	0.1
   │  └─ Pvalue Estimator:	Kernel Density Estimator
   ├─ DIA Analysis\Pipeline Mode
   │  ├─ Generate SNE File:	True
   │  │  └─ Store Ion traces in SNE:	True
   │  ├─ Post Analysis Reports:	
   │  │  ├─ CV Density Line Chart:	False
   │  │  ├─ CVs Below X Bar Chart:	False
   │  │  ├─ Data Completeness Bar Chart:	False
   │  │  ├─ Run Identifications Bar Chart:	False
   │  │  └─ Scoring Histograms:	False
   │  ├─ PTM Report Schema:	
   │  ├─ Report Schema:	BGS Factory Report (Normal)
   │  └─ Reporting Unit:	Across Experiment
   ├─ DIA Analysis\Post Analysis
   │  ├─ Differential Abundance Testing:	Unpaired t-test
   │  │  ├─ Assume Equal Variance:	False
   │  │  ├─ Group-Wise Testing Correction:	False
   │  │  ├─ Log2 Ratio Candidate Filter:	0.58
   │  │  └─ Confidence Candidate Filter:	Qvalue
   │  │     └─ Confidence:	0.05
   │  ├─ Differential Abundance Grouping:	Major Group (Quantification Settings)
   │  │  └─ Smallest Quantitative Unit:	Major Group (Quantification Settings)
   │  │     └─ Use All MS-Level Quantities:	True
   │  ├─ Calculate Explained TIC:	None
   │  ├─ Calculate Sample Correlation Matrix:	False
   │  └─ Hierarchical Clustering:	True
   │     ├─ Distance Metric:	Manhattan Distance
   │     ├─ Linkage Strategy:	Ward's Method
   │     ├─ Order Runs by Clustering:	True
   │     └─ Z-score Transformation:	False
   ├─ DIA Analysis\Protein Inference
   │  └─ Protein Inference Workflow:	Automatic
   │     └─ Inference Algorithm:	IDPicker
   ├─ DIA Analysis\PTM Workflow
   │  └─ PTM Localization:	False
   ├─ DIA Analysis\Quantification
   │  ├─ Precursor Filtering:	Identified (Qvalue)
   │  │  └─ Imputation Strategy:	None
   │  ├─ Proteotypicity Filter:	None
   │  ├─ Protein LFQ Method:	Automatic
   │  ├─ Quantity MS Level:	MS2
   │  ├─ Quantity Type:	Area
   │  ├─ Cross-Run Normalization:	False
   │  ├─ Quantification window:	Synchronized
   │  ├─ Interference Correction:	True
   │  │  ├─ Only Identified Peptides:	True
   │  │  ├─ Exclude All Multi-Channel Interferences:	True
   │  │  ├─ MS1 Min:	2
   │  │  └─ MS2 Min:	3
   │  ├─ Major (Protein) Grouping:	by Protein Group Id
   │  ├─ Minor (Peptide) Grouping:	by Stripped Sequence
   │  ├─ Major Group Quantity:	Mean peptide quantity
   │  ├─ Major Group Top N:	True
   │  │  ├─ Max:	3
   │  │  └─ Min:	1
   │  ├─ Minor Group Quantity:	Mean precursor quantity
   │  └─ Minor Group Top N:	True
   │     ├─ Max:	3
   │     └─ Min:	1
   ├─ DIA Analysis\Workflow
   │  ├─ Method Evaluation:	False
   │  ├─ MS2 DeMultiplexing:	Automatic
   │  ├─ Profiling Strategy:	None
   │  ├─ Run Limit for directDIA Library:	-1
   │  └─ Unify Peptide Peaks Strategy:	None
   ├─ DIA Analysis\XIC Extraction
   │  ├─ XIC IM Extraction Window:	Dynamic
   │  │  └─ Correction Factor:	1
   │  ├─ XIC RT Extraction Window:	Dynamic
   │  │  └─ Correction Factor:	1
   │  ├─ MS1 Mass Tolerance Strategy:	Dynamic
   │  │  └─ Correction Factor:	1
   │  └─ MS2 Mass Tolerance Strategy:	Dynamic
   │     └─ Correction Factor:	1
   ├─ Pulsar Search\Identification
   │  ├─ PSM FDR:	0.01
   │  ├─ Peptide FDR:	0.01
   │  ├─ Protein Group FDR:	0.01
   │  ├─ directDIA Workflow:	directDIA+ (Deep)
   │  └─ PTM Localization Filter:	False
   ├─ Pulsar Search\Labeling
   │  └─ Channels:	
   │     ├─ Channel 1:	False
   │     ├─ Channel 2:	False
   │     └─ Channel 3:	False
   ├─ Pulsar Search\Modifications
   │  ├─ Max Variable Modifications:	5
   │  └─ Select Modifications:	
   │     ├─ Fixed Modifications::	
   │     └─ Variable Modifications: :	Acetyl (Protein N-term), Oxidation (M)
   ├─ Pulsar Search\Peptides
   │  ├─ Enzymes / Cleavage Rules:	Trypsin/P
   │  ├─ Digest Type:	Specific
   │  ├─ Max Peptide Length:	52
   │  ├─ Min Peptide Length:	7
   │  ├─ Missed Cleavages:	2
   │  └─ Toggle N-terminal M:	True
   ├─ Pulsar Search\Result Filters
   │  ├─ Fragment Ions:	
   │  │  ├─ Ion AA Length:	True
   │  │  │  └─ N:	3
   │  │  ├─ Ion Charge:	False
   │  │  ├─ Ion Loss Type:	False
   │  │  ├─ Ion Type:	False
   │  │  ├─ m/z :	True
   │  │  │  ├─ Max:	3000
   │  │  │  └─ Min:	200
   │  │  └─ Relative Intensity:	True
   │  │     └─ Min:	1
   │  └─ Precursors:	
   │     ├─ Amino Acids:	False
   │     ├─ Best N Fragments per Peptide:	True
   │     │  ├─ Max:	6
   │     │  └─ Min:	3
   │     ├─ Best N Peptides per Protein Group:	False
   │     ├─ Channel Count:	False
   │     ├─ FASTA Matched:	False
   │     ├─ Missed Cleavage:	False
   │     ├─ Modifications:	None
   │     ├─ Peptide Charge:	False
   │     └─ Proteotypicity:	False
   ├─ Pulsar Search\Speed-Up
   │  ├─ IM DFD Processing:	
   │  │  └─ Use Dynamic IM Peak Filter:	True
   │  │     └─ Target TIC Fraction:	0.9
   │  └─ MS2 Index:	Automatic
   ├─ Pulsar Search\Tolerances
   │  └─ Tolerance Parameters:	
   │     ├─ Thermo IonTrap:	
   │     │  ├─ Calibration Search:	Dynamic
   │     │  │  ├─ MS1 Correction Factor:	1
   │     │  │  └─ MS2 Correction Factor:	1
   │     │  └─ Main Search:	Dynamic
   │     │     ├─ MS1 Correction Factor:	1
   │     │     └─ MS2 Correction Factor:	1
   │     ├─ Thermo Orbitrap:	
   │     │  ├─ Calibration Search:	Dynamic
   │     │  │  ├─ MS1 Correction Factor:	1
   │     │  │  └─ MS2 Correction Factor:	1
   │     │  └─ Main Search:	Dynamic
   │     │     ├─ MS1 Correction Factor:	1
   │     │     └─ MS2 Correction Factor:	1
   │     └─ TOF:	
   │        ├─ Calibration Search:	Dynamic
   │        │  ├─ MS1 Correction Factor:	1
   │        │  └─ MS2 Correction Factor:	1
   │        └─ Main Search:	Dynamic
   │           ├─ MS1 Correction Factor:	1
   │           └─ MS2 Correction Factor:	1
   └─ Pulsar Search\Workflow
      ├─ Fragment Ion Selection Strategy:	Intensity Based
      ├─ In-Silico Generate Missing Channels:	False
      └─ Use DNN Predicted Ion Mobility:	Auto
[END-SETTINGS]

[BEGIN-SETUP]
Run: 20230809_AST1_EVO5_ZY_Hela_SCP_EvoCHIP_1Cell_40SPD_8Th12ms_01.raw
   ├─ Vendor: Thermo
   ├─ File: 20230809_AST1_EVO5_ZY_Hela_SCP_EvoCHIP_1Cell_40SPD_8Th12ms_01
   ├─ Path: "Z:\ZY\SingleCellProteomics\Raw\Astral_SCP\EvoCHIP\20230809_AST1_EVO5_ZY_Hela_SCP_EvoCHIP_1Cell_40SPD_8Th12ms_01.raw"
   ├─ Condition: C1
   ├─ Replicate: 1
   ├─ HTRMS Version: 18.0.230605.50606
   ├─ Protein Databases Used
   │  ├─ contaminants_for_Spectronaut
   │  │  ├─ Protein Entries: 246
   │  │  ├─ Original File: contaminants_for_Spectronaut.fasta
   │  │  ├─ Date Created: 14-August-2020 08:59:31 UTC+0
   │  │  ├─ Date Modified: 15-August-2023 22:03:51 UTC+0
   │  │  └─ Parsing Rule: WormPep FASTA
   │  └─ UP000005640_9606
   │     ├─ Protein Entries: 20,598
   │     ├─ Original File: UP000005640_9606.fasta
   │     ├─ Date Created: 14-August-2023 17:19:30 UTC+0
   │     ├─ Date Modified: 15-August-2023 22:03:51 UTC+0
   │     └─ Parsing Rule: UniProt FASTA
   └─ MS2 Method
      ├─ [380.4 - 388.4]
      ├─ [388.4 - 396.4]
      ├─ [396.4 - 404.4]
      ├─ [404.4 - 412.4]
      ├─ [412.4 - 420.4]
      ├─ [420.4 - 428.4]
      ├─ [428.4 - 436.4]
      ├─ [436.4 - 444.5]
      ├─ [444.5 - 452.5]
      ├─ [452.5 - 460.5]
      ├─ [460.5 - 468.5]
      ├─ [468.5 - 476.5]
      ├─ [476.5 - 484.5]
      ├─ [484.5 - 492.5]
      ├─ [492.5 - 500.5]
      ├─ [500.5 - 508.5]
      ├─ [508.5 - 516.5]
      ├─ [516.5 - 524.5]
      ├─ [524.5 - 532.5]
      ├─ [532.5 - 540.5]
      ├─ [540.5 - 548.5]
      ├─ [548.5 - 556.5]
      ├─ [556.5 - 564.5]
      ├─ [564.5 - 572.5]
      ├─ [572.5 - 580.5]
      ├─ [580.5 - 588.5]
      ├─ [588.5 - 596.5]
      ├─ [596.5 - 604.5]
      ├─ [604.5 - 612.5]
      ├─ [612.5 - 620.5]
      ├─ [620.5 - 628.5]
      ├─ [628.5 - 636.5]
      ├─ [636.5 - 644.5]
      ├─ [644.5 - 652.5]
      ├─ [652.5 - 660.6]
      ├─ [660.6 - 668.6]
      ├─ [668.6 - 676.6]
      ├─ [676.6 - 684.6]
      ├─ [684.6 - 692.6]
      ├─ [692.6 - 700.6]
      ├─ [700.6 - 708.6]
      ├─ [708.6 - 716.6]
      ├─ [716.6 - 724.6]
      ├─ [724.6 - 732.6]
      ├─ [732.6 - 740.6]
      ├─ [740.6 - 748.6]
      ├─ [748.6 - 756.6]
      ├─ [756.6 - 764.6]
      ├─ [764.6 - 772.6]
      ├─ [772.6 - 780.6]
      ├─ [780.6 - 788.6]
      ├─ [788.6 - 796.6]
      ├─ [796.6 - 804.6]
      ├─ [804.6 - 812.6]
      ├─ [812.6 - 820.6]
      ├─ [820.6 - 828.6]
      ├─ [828.6 - 836.6]
      ├─ [836.6 - 844.6]
      ├─ [844.6 - 852.6]
      ├─ [852.6 - 860.6]
      ├─ [860.6 - 868.6]
      ├─ [868.6 - 876.6]
      ├─ [876.6 - 884.7]
      ├─ [884.7 - 892.7]
      ├─ [892.7 - 900.7]
      ├─ [900.7 - 908.7]
      ├─ [908.7 - 916.7]
      ├─ [916.7 - 924.7]
      ├─ [924.7 - 932.7]
      ├─ [932.7 - 940.7]
      ├─ [940.7 - 948.7]
      ├─ [948.7 - 956.7]
      ├─ [956.7 - 964.7]
      ├─ [964.7 - 972.7]
      └─ [972.7 - 980.7]

Run: 20230809_AST1_EVO5_ZY_Hela_SCP_EvoCHIP_1Cell_40SPD_8Th12ms_02.raw
   ├─ Vendor: Thermo
   ├─ File: 20230809_AST1_EVO5_ZY_Hela_SCP_EvoCHIP_1Cell_40SPD_8Th12ms_02
   ├─ Path: "Z:\ZY\SingleCellProteomics\Raw\Astral_SCP\EvoCHIP\20230809_AST1_EVO5_ZY_Hela_SCP_EvoCHIP_1Cell_40SPD_8Th12ms_02.raw"
   ├─ Condition: C2
   ├─ Replicate: 1
   ├─ HTRMS Version: 18.0.230605.50606
   ├─ Protein Databases Used
   │  ├─ contaminants_for_Spectronaut
   │  │  ├─ Protein Entries: 246
   │  │  ├─ Original File: contaminants_for_Spectronaut.fasta
   │  │  ├─ Date Created: 14-August-2020 08:59:31 UTC+0
   │  │  ├─ Date Modified: 15-August-2023 22:03:51 UTC+0
   │  │  └─ Parsing Rule: WormPep FASTA
   │  └─ UP000005640_9606
   │     ├─ Protein Entries: 20,598
   │     ├─ Original File: UP000005640_9606.fasta
   │     ├─ Date Created: 14-August-2023 17:19:30 UTC+0
   │     ├─ Date Modified: 15-August-2023 22:03:51 UTC+0
   │     └─ Parsing Rule: UniProt FASTA
   └─ MS2 Method
      ├─ [380.4 - 388.4]
      ├─ [388.4 - 396.4]
      ├─ [396.4 - 404.4]
      ├─ [404.4 - 412.4]
      ├─ [412.4 - 420.4]
      ├─ [420.4 - 428.4]
      ├─ [428.4 - 436.4]
      ├─ [436.4 - 444.5]
      ├─ [444.5 - 452.5]
      ├─ [452.5 - 460.5]
      ├─ [460.5 - 468.5]
      ├─ [468.5 - 476.5]
      ├─ [476.5 - 484.5]
      ├─ [484.5 - 492.5]
      ├─ [492.5 - 500.5]
      ├─ [500.5 - 508.5]
      ├─ [508.5 - 516.5]
      ├─ [516.5 - 524.5]
      ├─ [524.5 - 532.5]
      ├─ [532.5 - 540.5]
      ├─ [540.5 - 548.5]
      ├─ [548.5 - 556.5]
      ├─ [556.5 - 564.5]
      ├─ [564.5 - 572.5]
      ├─ [572.5 - 580.5]
      ├─ [580.5 - 588.5]
      ├─ [588.5 - 596.5]
      ├─ [596.5 - 604.5]
      ├─ [604.5 - 612.5]
      ├─ [612.5 - 620.5]
      ├─ [620.5 - 628.5]
      ├─ [628.5 - 636.5]
      ├─ [636.5 - 644.5]
      ├─ [644.5 - 652.5]
      ├─ [652.5 - 660.6]
      ├─ [660.6 - 668.6]
      ├─ [668.6 - 676.6]
      ├─ [676.6 - 684.6]
      ├─ [684.6 - 692.6]
      ├─ [692.6 - 700.6]
      ├─ [700.6 - 708.6]
      ├─ [708.6 - 716.6]
      ├─ [716.6 - 724.6]
      ├─ [724.6 - 732.6]
      ├─ [732.6 - 740.6]
      ├─ [740.6 - 748.6]
      ├─ [748.6 - 756.6]
      ├─ [756.6 - 764.6]
      ├─ [764.6 - 772.6]
      ├─ [772.6 - 780.6]
      ├─ [780.6 - 788.6]
      ├─ [788.6 - 796.6]
      ├─ [796.6 - 804.6]
      ├─ [804.6 - 812.6]
      ├─ [812.6 - 820.6]
      ├─ [820.6 - 828.6]
      ├─ [828.6 - 836.6]
      ├─ [836.6 - 844.6]
      ├─ [844.6 - 852.6]
      ├─ [852.6 - 860.6]
      ├─ [860.6 - 868.6]
      ├─ [868.6 - 876.6]
      ├─ [876.6 - 884.7]
      ├─ [884.7 - 892.7]
      ├─ [892.7 - 900.7]
      ├─ [900.7 - 908.7]
      ├─ [908.7 - 916.7]
      ├─ [916.7 - 924.7]
      ├─ [924.7 - 932.7]
      ├─ [932.7 - 940.7]
      ├─ [940.7 - 948.7]
      ├─ [948.7 - 956.7]
      ├─ [956.7 - 964.7]
      ├─ [964.7 - 972.7]
      └─ [972.7 - 980.7]

[END-SETUP]

[BEGIN-LOG]
INFO:    [15/08/2023 21.26.38] -> Initializing Pipeline...
INFO:    [15/08/2023 21.26.38] -> Preprocessing Run #1 of 2...
INFO:    [15/08/2023 21.26.38] -> Searching DIA with Pulsar...
INFO:    [15/08/2023 21.26.39] -> Initialize Pipeline...
INFO:    [15/08/2023 21.26.39] -> Initialize Pipeline
INFO:    [15/08/2023 21.26.40] -> Initialize Pipeline...
INFO:    [15/08/2023 21.26.40] -> Creating Experiment Environment
INFO:    [15/08/2023 21.26.40] -> SuperRun 1/2: Initializing (20230809_AST1_EVO5_ZY_Hela_SCP_EvoCHIP_1Cell_40SPD_8Th12ms_01.raw)
INFO:    [15/08/2023 21.26.40] -> Run 1/2: Organizing Data from Run
INFO:    [15/08/2023 21.26.40] -> Run 1/2: Creating Calibration Search Space...
INFO:    [15/08/2023 21.26.42] -> Collecting Search Space Parameters...
INFO:    [15/08/2023 21.26.47] -> Creating the Search Space...
INFO:    [15/08/2023 21.26.48] -> Run 1/2: Creating Search Space...
INFO:    [15/08/2023 21.26.48] -> Collecting Search Space Parameters...
INFO:    [15/08/2023 21.26.57] -> Creating the Search Space...
INFO:    [15/08/2023 21.26.59] -> Size of search space [MB]: 0
INFO:    [15/08/2023 21.26.59] -> Number of IMPGs in search space: 0
INFO:    [15/08/2023 21.26.59] -> Run 1/2: MS2 Index Generation
INFO:    [15/08/2023 21.28.33] -> MS2 Index Generation Time: 1.56m
INFO:    [15/08/2023 21.28.33] -> Run 1/2: Method-Specific Pre-Processing...
INFO:    [15/08/2023 21.28.33] -> Initializing...
INFO:    [15/08/2023 21.30.49] -> Finalizing HTRMS File...
INFO:    [15/08/2023 21.33.02] -> Processed in 4.5m
INFO:    [15/08/2023 21.33.04] -> Done
INFO:    [15/08/2023 21.33.04] -> Run 1/2: Process Raw File...
INFO:    [15/08/2023 21.33.46] -> Run 1/2: Preparing Partitions...
INFO:    [15/08/2023 21.33.46] -> Part 1/1 - Run 1/2: Preparing Calibration Searches...
INFO:    [15/08/2023 21.33.47] -> Part 1/1 - Run 1/2: First Pass Calibration Search...
INFO:    [15/08/2023 21.33.55] -> Part 1/1 - Run 1/2: Calibration Search...
INFO:    [15/08/2023 21.34.33] -> The number of PSMs identified during calibration with FDR <= 0.01 is 5901 [38.3s]
INFO:    [15/08/2023 21.35.09] -> Part 1/1 - Run 1/2: Preparing Main Search...
INFO:    [15/08/2023 21.35.11] -> Part 1/1 - Run 1/2: Main Search...
INFO:    [15/08/2023 21.38.56] -> Extracting 132844 MS1 XICs
INFO:    [15/08/2023 21.39.46] -> Run 1/2: Cleaning Up Run..
INFO:    [15/08/2023 21.39.46] -> SuperRun 2/2: Initializing (20230809_AST1_EVO5_ZY_Hela_SCP_EvoCHIP_1Cell_40SPD_8Th12ms_02.raw)
INFO:    [15/08/2023 21.39.46] -> Run 2/2: Organizing Data from Run
INFO:    [15/08/2023 21.39.46] -> Run 2/2: Creating Calibration Search Space...
INFO:    [15/08/2023 21.39.46] -> Run 2/2: Creating Search Space...
INFO:    [15/08/2023 21.39.46] -> Size of search space [MB]: 0
INFO:    [15/08/2023 21.39.46] -> Number of IMPGs in search space: 0
INFO:    [15/08/2023 21.39.46] -> Run 2/2: MS2 Index Generation
INFO:    [15/08/2023 21.39.48] -> MS2 Index Generation Time: 1.71s
INFO:    [15/08/2023 21.39.48] -> Run 2/2: Method-Specific Pre-Processing...
INFO:    [15/08/2023 21.39.48] -> Initializing...
INFO:    [15/08/2023 21.42.01] -> Finalizing HTRMS File...
INFO:    [15/08/2023 21.44.13] -> Processed in 4.4m
INFO:    [15/08/2023 21.44.14] -> Done
INFO:    [15/08/2023 21.44.14] -> Run 2/2: Process Raw File...
INFO:    [15/08/2023 21.44.58] -> Run 2/2: Preparing Partitions...
INFO:    [15/08/2023 21.44.58] -> Part 1/1 - Run 2/2: Preparing Calibration Searches...
INFO:    [15/08/2023 21.45.00] -> Part 1/1 - Run 2/2: First Pass Calibration Search...
INFO:    [15/08/2023 21.45.08] -> Part 1/1 - Run 2/2: Calibration Search...
INFO:    [15/08/2023 21.45.30] -> The number of PSMs identified during calibration with FDR <= 0.01 is 5760 [22.3s]
INFO:    [15/08/2023 21.45.32] -> Part 1/1 - Run 2/2: Preparing Main Search...
INFO:    [15/08/2023 21.45.34] -> Part 1/1 - Run 2/2: Main Search...
INFO:    [15/08/2023 21.50.45] -> Extracting 179442 MS1 XICs
INFO:    [15/08/2023 21.51.45] -> Run 2/2: Cleaning Up Run..
INFO:    [15/08/2023 21.51.52] -> Remove Aborted Runs (if any) from the Experiment...
INFO:    [15/08/2023 21.51.52] -> Score Post-Processing
INFO:    [15/08/2023 21.52.39] -> Score Post-Processing: 46.48s
INFO:    [15/08/2023 21.52.39] -> PSM FDR...
INFO:    [15/08/2023 21.52.46] -> PSM FDR: 7.21s
INFO:    [15/08/2023 21.52.46] -> Converting to non-redundant data structure...
INFO:    [15/08/2023 21.52.48] -> Performing Peptide FDR...
INFO:    [15/08/2023 21.52.48] -> Performing Protein Inference...
INFO:    [15/08/2023 21.52.49] -> Performing Protein FDR...
INFO:    [15/08/2023 21.52.49] -> Calculating Result Values at Run and Experiment Level...
INFO:    [15/08/2023 21.52.53] -> Pulsar identified 61499 PSMs, 12766 stripped sequences, 14231 peptide precursors, 2036 protein groups.
INFO:    [15/08/2023 21.52.53] -> Selecting Data For Quantification...
INFO:    [15/08/2023 21.52.53] -> Calculating Quantities...
INFO:    [15/08/2023 21.52.55] -> Calculating Protein Group Quantities using MaxLFQ Algorithm...
INFO:    [15/08/2023 21.52.56] -> Collapsing PTM-Locations...
INFO:    [15/08/2023 21.52.56] -> Summarizing Fractions...
INFO:    [15/08/2023 21.52.56] -> Identifying Calibration Peptides...
INFO:    [15/08/2023 21.52.56] -> iRT Calibration...
INFO:    [15/08/2023 21.52.58] -> Performing directDIA+ search...
INFO:    [15/08/2023 21.53.46] -> Generating directDIA+ search space
INFO:    [15/08/2023 21.58.56] -> directDIA+ search: 20230809_AST1_EVO5_ZY_Hela_SCP_EvoCHIP_1Cell_40SPD_8Th12ms_01.raw
INFO:    [15/08/2023 22.01.17] -> directDIA+ search: 20230809_AST1_EVO5_ZY_Hela_SCP_EvoCHIP_1Cell_40SPD_8Th12ms_02.raw
INFO:    [15/08/2023 22.03.42] -> Performing  directDIA+  Post Processing...
INFO:    [15/08/2023 22.03.46] -> Writing experiment store..
INFO:    [15/08/2023 22.03.52] -> Assigning iRT Source...
INFO:    [15/08/2023 22.03.52] -> Calculating iRT...
INFO:    [15/08/2023 22.03.52] -> Summarizing Identifications
INFO:    [15/08/2023 22.04.06] -> Identifiying Significant Precursors...
INFO:    [15/08/2023 22.04.08] -> Predicting Ion Mobility
INFO:    [15/08/2023 22.04.18] -> Calculating Median iRT
INFO:    [15/08/2023 22.04.18] -> Building BGS Protein Grouping...
INFO:    [15/08/2023 22.04.18] -> Digesting Fasta...
INFO:    [15/08/2023 22.04.18] -> Annotating Proteins...
INFO:    [15/08/2023 22.04.18] -> Grouping Proteins...
INFO:    [15/08/2023 22.04.19] -> Calculating Run Summary Statistics...
INFO:    [15/08/2023 22.04.23] -> Building Consensus Fragment Spectra...
INFO:    [15/08/2023 22.04.28] -> Selecting best fragment ions
INFO:    [15/08/2023 22.04.58] -> Cleaning Up Experiment...
INFO:    [15/08/2023 22.04.58] -> Initializing Experiment...
INFO:    [15/08/2023 22.04.58] -> Loading Spectral Libraries...
INFO:    [15/08/2023 22.05.12] -> Initialize Scoring...
INFO:    [15/08/2023 22.05.12] -> Generating Scan Map...
INFO:    [15/08/2023 22.05.12] -> Initializing Workpackages...
INFO:    [15/08/2023 22.05.12] -> Performing Basic Calibration...
INFO:    [15/08/2023 22.05.12] -> Calibration successful
INFO:    [15/08/2023 22.05.12] -> Identifying Calibration Peptides...
INFO:    [15/08/2023 22.05.12] -> Calibration successful
INFO:    [15/08/2023 22.05.12] -> Correcting Gradient Fine Structure...
INFO:    [15/08/2023 22.05.15] -> Initializing Pipeline...
INFO:    [15/08/2023 22.05.15] -> Preprocessing Run #1 of 2...
INFO:    [15/08/2023 22.05.15] -> Initialize Scoring...
INFO:    [15/08/2023 22.05.15] -> Extracting Ion Currents...
INFO:    [15/08/2023 22.05.31] -> Machine Learning...
INFO:    [15/08/2023 22.05.32] -> Pipeline executed in 16.66s - Current Experiment had 0 Warnings and 0 Errors.
INFO:    [15/08/2023 22.05.33] -> Calibration successful
INFO:    [15/08/2023 22.05.35] -> Initializing Pipeline...
INFO:    [15/08/2023 22.05.35] -> Preprocessing Run #1 of 2...
INFO:    [15/08/2023 22.05.35] -> Initialize Scoring...
INFO:    [15/08/2023 22.05.35] -> Extracting Ion Currents...
INFO:    [15/08/2023 22.05.46] -> Machine Learning...
INFO:    [15/08/2023 22.05.54] -> Pipeline executed in 18.41s - Current Experiment had 0 Warnings and 0 Errors.
INFO:    [15/08/2023 22.05.57] -> Calibration successful
INFO:    [15/08/2023 22.05.57] -> Initialize Scoring...
INFO:    [15/08/2023 22.05.57] -> Preprocessing Run #2 of 2...
INFO:    [15/08/2023 22.05.57] -> Searching DIA with Pulsar...
INFO:    [15/08/2023 22.05.57] -> Initializing Experiment...
INFO:    [15/08/2023 22.05.57] -> Loading Spectral Libraries...
INFO:    [15/08/2023 22.05.57] -> Initialize Scoring...
INFO:    [15/08/2023 22.05.57] -> Generating Scan Map...
INFO:    [15/08/2023 22.05.57] -> Initializing Workpackages...
INFO:    [15/08/2023 22.05.57] -> Performing Basic Calibration...
INFO:    [15/08/2023 22.05.58] -> Calibration successful
INFO:    [15/08/2023 22.05.58] -> Identifying Calibration Peptides...
INFO:    [15/08/2023 22.05.58] -> Calibration successful
INFO:    [15/08/2023 22.05.58] -> Correcting Gradient Fine Structure...
INFO:    [15/08/2023 22.06.00] -> Initializing Pipeline...
INFO:    [15/08/2023 22.06.00] -> Preprocessing Run #2 of 2...
INFO:    [15/08/2023 22.06.00] -> Initialize Scoring...
INFO:    [15/08/2023 22.06.00] -> Extracting Ion Currents...
INFO:    [15/08/2023 22.06.14] -> Machine Learning...
INFO:    [15/08/2023 22.06.15] -> Pipeline executed in 15.16s - Current Experiment had 0 Warnings and 0 Errors.
INFO:    [15/08/2023 22.06.16] -> Calibration successful
INFO:    [15/08/2023 22.06.18] -> Initializing Pipeline...
INFO:    [15/08/2023 22.06.18] -> Preprocessing Run #2 of 2...
INFO:    [15/08/2023 22.06.18] -> Initialize Scoring...
INFO:    [15/08/2023 22.06.18] -> Extracting Ion Currents...
INFO:    [15/08/2023 22.06.29] -> Machine Learning...
INFO:    [15/08/2023 22.06.32] -> Pipeline executed in 13.08s - Current Experiment had 0 Warnings and 0 Errors.
INFO:    [15/08/2023 22.06.34] -> Calibration successful
INFO:    [15/08/2023 22.06.34] -> Initialize Scoring...
INFO:    [15/08/2023 22.06.34] -> Initializing QC...
INFO:    [15/08/2023 22.06.34] -> Determining Calibration Parameter...
INFO:    [15/08/2023 22.06.34] -> Assigning ML Features...
INFO:    [15/08/2023 22.06.34] -> Generating Decoys...
INFO:    [15/08/2023 22.06.36] -> Extracting Ion Currents...
INFO:    [15/08/2023 22.07.05] -> Releasing Raw Files...
INFO:    [15/08/2023 22.07.05] -> Machine Learning...
INFO:    [15/08/2023 22.07.34] -> Initializing HTRMS...
INFO:    [15/08/2023 22.07.34] -> Releasing Run Resources...
INFO:    [15/08/2023 22.07.34] -> Calculating Qvalues...
INFO:    [15/08/2023 22.07.35] -> Unique precursors: 26,745 of 27,131 | modified peptides: 24,857 of 25,153 | peptides: 23,884 of 24,145 |  protein groups: 3,059 (Qvalue <= 0.01) [20230809_AST1_EVO5_ZY_Hela_SCP_EvoCHIP_1Cell_40SPD_8Th12ms_01.raw]
INFO:    [15/08/2023 22.07.35] -> Calibration successful
INFO:    [15/08/2023 22.07.35] -> Collapsing Search Tree...
INFO:    [15/08/2023 22.07.35] -> Processed in 1.01m
INFO:    [15/08/2023 22.07.35] -> Initializing QC...
INFO:    [15/08/2023 22.07.35] -> Determining Calibration Parameter...
INFO:    [15/08/2023 22.07.35] -> Assigning ML Features...
INFO:    [15/08/2023 22.07.35] -> Generating Decoys...
INFO:    [15/08/2023 22.07.35] -> Extracting Ion Currents...
INFO:    [15/08/2023 22.08.05] -> Releasing Raw Files...
INFO:    [15/08/2023 22.08.05] -> Machine Learning...
INFO:    [15/08/2023 22.08.28] -> Initializing HTRMS...
INFO:    [15/08/2023 22.08.28] -> Releasing Run Resources...
INFO:    [15/08/2023 22.08.28] -> Calculating Qvalues...
INFO:    [15/08/2023 22.08.28] -> Unique precursors: 26,677 of 27,131 | modified peptides: 24,746 of 25,153 | peptides: 23,781 of 24,145 |  protein groups: 3,056 (Qvalue <= 0.01) [20230809_AST1_EVO5_ZY_Hela_SCP_EvoCHIP_1Cell_40SPD_8Th12ms_02.raw]
INFO:    [15/08/2023 22.08.28] -> Calibration successful
INFO:    [15/08/2023 22.08.28] -> Collapsing Search Tree...
INFO:    [15/08/2023 22.08.28] -> Processed in 53.59s
INFO:    [15/08/2023 22.08.28] -> Normalizing Cscores...
INFO:    [15/08/2023 22.08.29] -> Initializing Protein Groups...
INFO:    [15/08/2023 22.08.35] -> Correcting Interferences...
INFO:    [15/08/2023 22.08.37] -> Calculating Global CVs
INFO:    [15/08/2023 22.08.38] -> Calculating Precursor Quantities...
INFO:    [15/08/2023 22.08.39] -> Normalizing Quantification...
INFO:    [15/08/2023 22.08.39] -> Cross-run normalization disabled!
INFO:    [15/08/2023 22.08.39] -> Calculating Global CVs
INFO:    [15/08/2023 22.08.39] -> Calculating Condition CVs
INFO:    [15/08/2023 22.08.39] -> Excluding Library Duplicates...
INFO:    [15/08/2023 22.08.39] -> Calculating Global CVs
INFO:    [15/08/2023 22.08.39] -> Building Protein Groups...
INFO:    [15/08/2023 22.08.45] -> Calculating Run-Wise Protein Group FDR...
INFO:    [15/08/2023 22.08.46] -> Annotating Protein Single Hits...
INFO:    [15/08/2023 22.08.46] -> Calculating Global CVs
INFO:    [15/08/2023 22.08.46] -> Updating Identification Counts...
INFO:    [15/08/2023 22.08.46] -> Resetting existing imputation...
INFO:    [15/08/2023 22.08.46] -> Calculating Protein Quantities...
INFO:    [15/08/2023 22.08.46] -> Calculating Protein Quantities...
INFO:    [15/08/2023 22.08.46] -> Calculating MaxLFQ Protein Quantities...
INFO:    [15/08/2023 22.08.51] -> Collapsing PTM-Locations...
INFO:    [15/08/2023 22.08.51] -> Creating Protein Map...
INFO:    [15/08/2023 22.08.51] -> Compiling Run Summary Information...
INFO:    [15/08/2023 22.08.51] -> Running Post Analysis Processes...
INFO:    [15/08/2023 22.08.55] -> Saving Qc Data...
INFO:    [15/08/2023 22.08.56] -> Generating Output
INFO:    [15/08/2023 22.08.56] -> Generating Experiment Report
INFO:    [15/08/2023 22.09.01] -> SCP_EvoCHIP_HeLa_1Cell_8Th_2xR_Report_BGS Factory Report (Normal).tsv
INFO:    [15/08/2023 22.09.01] -> Generating RT Recalibration Report
INFO:    [15/08/2023 22.09.01] -> 20230809_AST1_EVO5_ZY_Hela_SCP_EvoCHIP_1Cell_40SPD_8Th12ms_01.raw_1_iRTCalibration.tsv
INFO:    [15/08/2023 22.09.01] -> 20230809_AST1_EVO5_ZY_Hela_SCP_EvoCHIP_1Cell_40SPD_8Th12ms_02.raw_2_iRTCalibration.tsv
INFO:    [15/08/2023 22.09.01] -> Generating Run Meta Report
INFO:    [15/08/2023 22.09.01] -> 20230809_AST1_EVO5_ZY_Hela_SCP_EvoCHIP_1Cell_40SPD_8Th12ms_01.raw_1_RunOverview.tsv
INFO:    [15/08/2023 22.09.01] -> 20230809_AST1_EVO5_ZY_Hela_SCP_EvoCHIP_1Cell_40SPD_8Th12ms_02.raw_2_RunOverview.tsv
INFO:    [15/08/2023 22.09.01] -> Generating Post Analysis Reports
INFO:    [15/08/2023 22.09.03] -> SCP_EvoCHIP_HeLa_1Cell_8Th_2xR_AnalyisOverview.txt
INFO:    [15/08/2023 22.09.03] -> ProteinFDR-Histogram.pdf
INFO:    [15/08/2023 22.09.03] -> Candidates.tsv
INFO:    [15/08/2023 22.09.03] -> VolcanoPlot.pdf
INFO:    [15/08/2023 22.09.03] -> Heatmap.png
INFO:    [15/08/2023 22.09.03] -> Generating Normalization Report
INFO:    [15/08/2023 22.09.03] -> Generating Condition Setup Report
INFO:    [15/08/2023 22.09.03] -> SCP_EvoCHIP_HeLa_1Cell_8Th_2xR_ConditionSetup.tsv
INFO:    [15/08/2023 22.09.03] -> Generating Memory Consumption Report
INFO:    [15/08/2023 22.09.03] -> SCP_EvoCHIP_HeLa_1Cell_8Th_2xR_MemoryConsumption.tsv
INFO:    [15/08/2023 22.09.03] -> Generating Experiment Settings Report
[END-LOG]
