# Supplementary material for: Enhanced sensitivity and scalability with a Chip-Tip workflow enables deep single-cell proteomics
Source: Nat Methods. 2025 Jan 16;22(3):499–509. doi: 10.1038/s41592-024-02558-2 (PMC11903336; doi:10.1038/s41592-024-02558-2)
Supplement: Supplementary file 4 — Analysis log files and settings files from Spectronaut and DIA-NN. [file 41592_2024_2558_MOESM4_ESM.zip › SD1/CombinedFiles/SCP_EvoCHIP_HeLa_1Cell_8Th_24xR_AnalysisLog.txt]

INFO:    [14/08/2023 17.22.29] -> Initializing Pipeline...
INFO:    [14/08/2023 17.22.29] -> Preprocessing Run #1 of 24...
INFO:    [14/08/2023 17.22.30] -> Searching DIA with Pulsar...
INFO:    [14/08/2023 17.22.30] -> Initialize Pipeline...
INFO:    [14/08/2023 17.22.30] -> Initialize Pipeline
INFO:    [14/08/2023 17.22.54] -> Initialize Pipeline...
INFO:    [14/08/2023 17.22.54] -> Creating Experiment Environment
INFO:    [14/08/2023 17.22.54] -> SuperRun 1/24: Initializing (20230809_AST1_EVO5_ZY_Hela_SCP_EvoCHIP_1Cell_40SPD_8Th12ms_01.raw)
INFO:    [14/08/2023 17.22.54] -> Run 1/24: Organizing Data from Run
INFO:    [14/08/2023 17.22.54] -> Run 1/24: Creating Calibration Search Space...
INFO:    [14/08/2023 17.22.55] -> Collecting Search Space Parameters...
INFO:    [14/08/2023 17.23.01] -> Creating the Search Space...
INFO:    [14/08/2023 17.23.20] -> Run 1/24: Creating Search Space...
INFO:    [14/08/2023 17.23.20] -> Collecting Search Space Parameters...
INFO:    [14/08/2023 17.23.28] -> Creating the Search Space...
INFO:    [14/08/2023 17.23.47] -> Size of search space [MB]: 0
INFO:    [14/08/2023 17.23.47] -> Number of IMPGs in search space: 0
INFO:    [14/08/2023 17.23.47] -> Run 1/24: MS2 Index Generation
INFO:    [14/08/2023 17.25.19] -> MS2 Index Generation Time: 1.54m
INFO:    [14/08/2023 17.25.19] -> Run 1/24: Method-Specific Pre-Processing...
INFO:    [14/08/2023 17.25.20] -> Initializing...
INFO:    [14/08/2023 17.27.35] -> Finalizing HTRMS File...
INFO:    [14/08/2023 17.29.52] -> Processed in 4.5m
INFO:    [14/08/2023 17.30.17] -> Done
INFO:    [14/08/2023 17.30.17] -> Run 1/24: Process Raw File...
INFO:    [14/08/2023 17.31.17] -> Run 1/24: Preparing Partitions...
INFO:    [14/08/2023 17.31.17] -> Part 1/1 - Run 1/24: Preparing Calibration Searches...
INFO:    [14/08/2023 17.31.19] -> Part 1/1 - Run 1/24: First Pass Calibration Search...
INFO:    [14/08/2023 17.31.27] -> Part 1/1 - Run 1/24: Calibration Search...
INFO:    [14/08/2023 17.32.07] -> The number of PSMs identified during calibration with FDR <= 0.01 is 5901 [40.1s]
INFO:    [14/08/2023 17.32.45] -> Part 1/1 - Run 1/24: Preparing Main Search...
INFO:    [14/08/2023 17.32.47] -> Part 1/1 - Run 1/24: Main Search...
INFO:    [14/08/2023 17.37.08] -> Extracting 132844 MS1 XICs
INFO:    [14/08/2023 17.38.11] -> Run 1/24: Cleaning Up Run..
INFO:    [14/08/2023 17.38.11] -> SuperRun 2/24: Initializing (20230809_AST1_EVO5_ZY_Hela_SCP_EvoCHIP_1Cell_40SPD_8Th12ms_02.raw)
INFO:    [14/08/2023 17.38.11] -> Run 2/24: Organizing Data from Run
INFO:    [14/08/2023 17.38.11] -> Run 2/24: Creating Calibration Search Space...
INFO:    [14/08/2023 17.38.11] -> Run 2/24: Creating Search Space...
INFO:    [14/08/2023 17.38.11] -> Size of search space [MB]: 0
INFO:    [14/08/2023 17.38.11] -> Number of IMPGs in search space: 0
INFO:    [14/08/2023 17.38.11] -> Run 2/24: MS2 Index Generation
INFO:    [14/08/2023 17.38.13] -> MS2 Index Generation Time: 2.08s
INFO:    [14/08/2023 17.38.13] -> Run 2/24: Method-Specific Pre-Processing...
INFO:    [14/08/2023 17.38.14] -> Initializing...
INFO:    [14/08/2023 17.41.51] -> Finalizing HTRMS File...
INFO:    [14/08/2023 17.44.12] -> Processed in 6m
INFO:    [14/08/2023 17.44.36] -> Done
INFO:    [14/08/2023 17.44.36] -> Run 2/24: Process Raw File...
INFO:    [14/08/2023 17.45.39] -> Run 2/24: Preparing Partitions...
INFO:    [14/08/2023 17.45.39] -> Part 1/1 - Run 2/24: Preparing Calibration Searches...
INFO:    [14/08/2023 17.45.41] -> Part 1/1 - Run 2/24: First Pass Calibration Search...
INFO:    [14/08/2023 17.45.51] -> Part 1/1 - Run 2/24: Calibration Search...
INFO:    [14/08/2023 17.46.16] -> The number of PSMs identified during calibration with FDR <= 0.01 is 5760 [24.7s]
INFO:    [14/08/2023 17.46.19] -> Part 1/1 - Run 2/24: Preparing Main Search...
INFO:    [14/08/2023 17.46.21] -> Part 1/1 - Run 2/24: Main Search...
INFO:    [14/08/2023 17.54.00] -> Extracting 179442 MS1 XICs
INFO:    [14/08/2023 17.55.09] -> Run 2/24: Cleaning Up Run..
INFO:    [14/08/2023 17.55.10] -> SuperRun 3/24: Initializing (20230809_AST1_EVO5_ZY_Hela_SCP_EvoCHIP_1Cell_40SPD_8Th12ms_03.raw)
INFO:    [14/08/2023 17.55.10] -> Run 3/24: Organizing Data from Run
INFO:    [14/08/2023 17.55.10] -> Run 3/24: Creating Calibration Search Space...
INFO:    [14/08/2023 17.55.10] -> Run 3/24: Creating Search Space...
INFO:    [14/08/2023 17.55.10] -> Size of search space [MB]: 0
INFO:    [14/08/2023 17.55.10] -> Number of IMPGs in search space: 0
INFO:    [14/08/2023 17.55.10] -> Run 3/24: MS2 Index Generation
INFO:    [14/08/2023 17.55.12] -> MS2 Index Generation Time: 1.86s
INFO:    [14/08/2023 17.55.12] -> Run 3/24: Method-Specific Pre-Processing...
INFO:    [14/08/2023 17.55.13] -> Initializing...
INFO:    [14/08/2023 17.57.25] -> Finalizing HTRMS File...
INFO:    [14/08/2023 17.59.46] -> Processed in 4.6m
INFO:    [14/08/2023 18.00.09] -> Done
INFO:    [14/08/2023 18.00.09] -> Run 3/24: Process Raw File...
INFO:    [14/08/2023 18.01.04] -> Run 3/24: Preparing Partitions...
INFO:    [14/08/2023 18.01.04] -> Part 1/1 - Run 3/24: Preparing Calibration Searches...
INFO:    [14/08/2023 18.01.06] -> Part 1/1 - Run 3/24: First Pass Calibration Search...
INFO:    [14/08/2023 18.01.12] -> Part 1/1 - Run 3/24: Calibration Search...
INFO:    [14/08/2023 18.01.39] -> The number of PSMs identified during calibration with FDR <= 0.01 is 5850 [26.5s]
INFO:    [14/08/2023 18.02.16] -> Part 1/1 - Run 3/24: Preparing Main Search...
INFO:    [14/08/2023 18.02.18] -> Part 1/1 - Run 3/24: Main Search...
INFO:    [14/08/2023 18.05.45] -> Extracting 107021 MS1 XICs
INFO:    [14/08/2023 18.07.01] -> Run 3/24: Cleaning Up Run..
INFO:    [14/08/2023 18.07.01] -> SuperRun 4/24: Initializing (20230809_AST1_EVO5_ZY_Hela_SCP_EvoCHIP_1Cell_40SPD_8Th12ms_04.raw)
INFO:    [14/08/2023 18.07.01] -> Run 4/24: Organizing Data from Run
INFO:    [14/08/2023 18.07.01] -> Run 4/24: Creating Calibration Search Space...
INFO:    [14/08/2023 18.07.01] -> Run 4/24: Creating Search Space...
INFO:    [14/08/2023 18.07.01] -> Size of search space [MB]: 0
INFO:    [14/08/2023 18.07.01] -> Number of IMPGs in search space: 0
INFO:    [14/08/2023 18.07.01] -> Run 4/24: MS2 Index Generation
INFO:    [14/08/2023 18.07.03] -> MS2 Index Generation Time: 1.71s
INFO:    [14/08/2023 18.07.03] -> Run 4/24: Method-Specific Pre-Processing...
INFO:    [14/08/2023 18.07.04] -> Initializing...
INFO:    [14/08/2023 18.09.16] -> Finalizing HTRMS File...
INFO:    [14/08/2023 18.11.23] -> Processed in 4.3m
INFO:    [14/08/2023 18.11.43] -> Done
INFO:    [14/08/2023 18.11.43] -> Run 4/24: Process Raw File...
INFO:    [14/08/2023 18.12.37] -> Run 4/24: Preparing Partitions...
INFO:    [14/08/2023 18.12.37] -> Part 1/1 - Run 4/24: Preparing Calibration Searches...
INFO:    [14/08/2023 18.12.39] -> Part 1/1 - Run 4/24: First Pass Calibration Search...
INFO:    [14/08/2023 18.12.46] -> Part 1/1 - Run 4/24: Calibration Search...
INFO:    [14/08/2023 18.12.58] -> The number of PSMs identified during calibration with FDR <= 0.01 is 3006 [12.1s]
INFO:    [14/08/2023 18.13.01] -> Part 1/1 - Run 4/24: Preparing Main Search...
INFO:    [14/08/2023 18.13.03] -> Part 1/1 - Run 4/24: Main Search...
INFO:    [14/08/2023 18.17.04] -> Extracting 166242 MS1 XICs
INFO:    [14/08/2023 18.18.05] -> Run 4/24: Cleaning Up Run..
INFO:    [14/08/2023 18.18.05] -> SuperRun 5/24: Initializing (20230809_AST1_EVO5_ZY_Hela_SCP_EvoCHIP_1Cell_40SPD_8Th12ms_05.raw)
INFO:    [14/08/2023 18.18.05] -> Run 5/24: Organizing Data from Run
INFO:    [14/08/2023 18.18.05] -> Run 5/24: Creating Calibration Search Space...
INFO:    [14/08/2023 18.18.05] -> Run 5/24: Creating Search Space...
INFO:    [14/08/2023 18.18.05] -> Size of search space [MB]: 0
INFO:    [14/08/2023 18.18.05] -> Number of IMPGs in search space: 0
INFO:    [14/08/2023 18.18.05] -> Run 5/24: MS2 Index Generation
INFO:    [14/08/2023 18.18.06] -> MS2 Index Generation Time: 1.7s
INFO:    [14/08/2023 18.18.06] -> Run 5/24: Method-Specific Pre-Processing...
INFO:    [14/08/2023 18.18.08] -> Initializing...
INFO:    [14/08/2023 18.20.33] -> Finalizing HTRMS File...
INFO:    [14/08/2023 18.22.52] -> Processed in 4.7m
INFO:    [14/08/2023 18.23.17] -> Done
INFO:    [14/08/2023 18.23.17] -> Run 5/24: Process Raw File...
INFO:    [14/08/2023 18.24.09] -> Run 5/24: Preparing Partitions...
INFO:    [14/08/2023 18.24.09] -> Part 1/1 - Run 5/24: Preparing Calibration Searches...
INFO:    [14/08/2023 18.24.10] -> Part 1/1 - Run 5/24: First Pass Calibration Search...
INFO:    [14/08/2023 18.24.19] -> Part 1/1 - Run 5/24: Calibration Search...
INFO:    [14/08/2023 18.24.31] -> The number of PSMs identified during calibration with FDR <= 0.01 is 4338 [11.8s]
INFO:    [14/08/2023 18.24.34] -> Part 1/1 - Run 5/24: Preparing Main Search...
INFO:    [14/08/2023 18.24.36] -> Part 1/1 - Run 5/24: Main Search...
INFO:    [14/08/2023 18.29.12] -> Extracting 227093 MS1 XICs
INFO:    [14/08/2023 18.30.38] -> Run 5/24: Cleaning Up Run..
INFO:    [14/08/2023 18.30.38] -> SuperRun 6/24: Initializing (20230809_AST1_EVO5_ZY_Hela_SCP_EvoCHIP_1Cell_40SPD_8Th12ms_06.raw)
INFO:    [14/08/2023 18.30.38] -> Run 6/24: Organizing Data from Run
INFO:    [14/08/2023 18.30.38] -> Run 6/24: Creating Calibration Search Space...
INFO:    [14/08/2023 18.30.39] -> Run 6/24: Creating Search Space...
INFO:    [14/08/2023 18.30.39] -> Size of search space [MB]: 0
INFO:    [14/08/2023 18.30.39] -> Number of IMPGs in search space: 0
INFO:    [14/08/2023 18.30.39] -> Run 6/24: MS2 Index Generation
INFO:    [14/08/2023 18.30.40] -> MS2 Index Generation Time: 1.8s
INFO:    [14/08/2023 18.30.40] -> Run 6/24: Method-Specific Pre-Processing...
INFO:    [14/08/2023 18.30.42] -> Initializing...
INFO:    [14/08/2023 18.34.10] -> Finalizing HTRMS File...
INFO:    [14/08/2023 18.36.42] -> Processed in 6m
INFO:    [14/08/2023 18.37.08] -> Done
INFO:    [14/08/2023 18.37.08] -> Run 6/24: Process Raw File...
INFO:    [14/08/2023 18.38.20] -> Run 6/24: Preparing Partitions...
INFO:    [14/08/2023 18.38.20] -> Part 1/1 - Run 6/24: Preparing Calibration Searches...
INFO:    [14/08/2023 18.38.22] -> Part 1/1 - Run 6/24: First Pass Calibration Search...
INFO:    [14/08/2023 18.38.32] -> Part 1/1 - Run 6/24: Calibration Search...
INFO:    [14/08/2023 18.39.04] -> The number of PSMs identified during calibration with FDR <= 0.01 is 7465 [31.9s]
INFO:    [14/08/2023 18.39.06] -> Part 1/1 - Run 6/24: Preparing Main Search...
INFO:    [14/08/2023 18.39.08] -> Part 1/1 - Run 6/24: Main Search...
INFO:    [14/08/2023 18.44.48] -> Extracting 143483 MS1 XICs
INFO:    [14/08/2023 18.45.48] -> Run 6/24: Cleaning Up Run..
INFO:    [14/08/2023 18.45.48] -> SuperRun 7/24: Initializing (20230809_AST1_EVO5_ZY_Hela_SCP_EvoCHIP_1Cell_40SPD_8Th12ms_07.raw)
INFO:    [14/08/2023 18.45.48] -> Run 7/24: Organizing Data from Run
INFO:    [14/08/2023 18.45.48] -> Run 7/24: Creating Calibration Search Space...
INFO:    [14/08/2023 18.45.48] -> Run 7/24: Creating Search Space...
INFO:    [14/08/2023 18.45.48] -> Size of search space [MB]: 0
INFO:    [14/08/2023 18.45.48] -> Number of IMPGs in search space: 0
INFO:    [14/08/2023 18.45.48] -> Run 7/24: MS2 Index Generation
INFO:    [14/08/2023 18.45.50] -> MS2 Index Generation Time: 1.86s
INFO:    [14/08/2023 18.45.50] -> Run 7/24: Method-Specific Pre-Processing...
INFO:    [14/08/2023 18.45.51] -> Initializing...
INFO:    [14/08/2023 18.48.50] -> Finalizing HTRMS File...
INFO:    [14/08/2023 18.52.08] -> Processed in 6.3m
INFO:    [14/08/2023 18.52.30] -> Done
INFO:    [14/08/2023 18.52.30] -> Run 7/24: Process Raw File...
INFO:    [14/08/2023 18.53.41] -> Run 7/24: Preparing Partitions...
INFO:    [14/08/2023 18.53.41] -> Part 1/1 - Run 7/24: Preparing Calibration Searches...
INFO:    [14/08/2023 18.53.43] -> Part 1/1 - Run 7/24: First Pass Calibration Search...
INFO:    [14/08/2023 18.53.52] -> Part 1/1 - Run 7/24: Calibration Search...
INFO:    [14/08/2023 18.54.19] -> The number of PSMs identified during calibration with FDR <= 0.01 is 7133 [27.8s]
INFO:    [14/08/2023 18.54.23] -> Part 1/1 - Run 7/24: Preparing Main Search...
INFO:    [14/08/2023 18.54.25] -> Part 1/1 - Run 7/24: Main Search...
INFO:    [14/08/2023 19.01.39] -> Extracting 206117 MS1 XICs
INFO:    [14/08/2023 19.02.57] -> Run 7/24: Cleaning Up Run..
INFO:    [14/08/2023 19.02.57] -> SuperRun 8/24: Initializing (20230809_AST1_EVO5_ZY_Hela_SCP_EvoCHIP_1Cell_40SPD_8Th12ms_08.raw)
INFO:    [14/08/2023 19.02.57] -> Run 8/24: Organizing Data from Run
INFO:    [14/08/2023 19.02.57] -> Run 8/24: Creating Calibration Search Space...
INFO:    [14/08/2023 19.02.57] -> Run 8/24: Creating Search Space...
INFO:    [14/08/2023 19.02.57] -> Size of search space [MB]: 0
INFO:    [14/08/2023 19.02.57] -> Number of IMPGs in search space: 0
INFO:    [14/08/2023 19.02.57] -> Run 8/24: MS2 Index Generation
INFO:    [14/08/2023 19.03.00] -> MS2 Index Generation Time: 2.33s
INFO:    [14/08/2023 19.03.00] -> Run 8/24: Method-Specific Pre-Processing...
INFO:    [14/08/2023 19.03.01] -> Initializing...
INFO:    [14/08/2023 19.05.55] -> Finalizing HTRMS File...
INFO:    [14/08/2023 19.08.30] -> Processed in 5.5m
INFO:    [14/08/2023 19.08.52] -> Done
INFO:    [14/08/2023 19.08.52] -> Run 8/24: Process Raw File...
INFO:    [14/08/2023 19.09.57] -> Run 8/24: Preparing Partitions...
INFO:    [14/08/2023 19.09.57] -> Part 1/1 - Run 8/24: Preparing Calibration Searches...
INFO:    [14/08/2023 19.10.00] -> Part 1/1 - Run 8/24: First Pass Calibration Search...
INFO:    [14/08/2023 19.10.09] -> Part 1/1 - Run 8/24: Calibration Search...
INFO:    [14/08/2023 19.10.26] -> The number of PSMs identified during calibration with FDR <= 0.01 is 4396 [17.3s]
INFO:    [14/08/2023 19.10.30] -> Part 1/1 - Run 8/24: Preparing Main Search...
INFO:    [14/08/2023 19.10.32] -> Part 1/1 - Run 8/24: Main Search...
INFO:    [14/08/2023 19.17.40] -> Extracting 270717 MS1 XICs
INFO:    [14/08/2023 19.19.31] -> Run 8/24: Cleaning Up Run..
INFO:    [14/08/2023 19.19.31] -> SuperRun 9/24: Initializing (20230809_AST1_EVO5_ZY_Hela_SCP_EvoCHIP_1Cell_40SPD_8Th12ms_09.raw)
INFO:    [14/08/2023 19.19.31] -> Run 9/24: Organizing Data from Run
INFO:    [14/08/2023 19.19.31] -> Run 9/24: Creating Calibration Search Space...
INFO:    [14/08/2023 19.19.31] -> Run 9/24: Creating Search Space...
INFO:    [14/08/2023 19.19.31] -> Size of search space [MB]: 0
INFO:    [14/08/2023 19.19.31] -> Number of IMPGs in search space: 0
INFO:    [14/08/2023 19.19.31] -> Run 9/24: MS2 Index Generation
INFO:    [14/08/2023 19.19.33] -> MS2 Index Generation Time: 2.34s
INFO:    [14/08/2023 19.19.33] -> Run 9/24: Method-Specific Pre-Processing...
INFO:    [14/08/2023 19.19.34] -> Initializing...
INFO:    [14/08/2023 19.21.36] -> Finalizing HTRMS File...
INFO:    [14/08/2023 19.24.18] -> Processed in 4.7m
INFO:    [14/08/2023 19.24.39] -> Done
INFO:    [14/08/2023 19.24.39] -> Run 9/24: Process Raw File...
INFO:    [14/08/2023 19.25.40] -> Run 9/24: Preparing Partitions...
INFO:    [14/08/2023 19.25.40] -> Part 1/1 - Run 9/24: Preparing Calibration Searches...
INFO:    [14/08/2023 19.25.42] -> Part 1/1 - Run 9/24: First Pass Calibration Search...
INFO:    [14/08/2023 19.25.50] -> Part 1/1 - Run 9/24: Calibration Search...
INFO:    [14/08/2023 19.26.03] -> The number of PSMs identified during calibration with FDR <= 0.01 is 3719 [12.9s]
INFO:    [14/08/2023 19.26.06] -> Part 1/1 - Run 9/24: Preparing Main Search...
INFO:    [14/08/2023 19.26.08] -> Part 1/1 - Run 9/24: Main Search...
INFO:    [14/08/2023 19.31.32] -> Extracting 198683 MS1 XICs
INFO:    [14/08/2023 19.33.08] -> Run 9/24: Cleaning Up Run..
INFO:    [14/08/2023 19.33.08] -> SuperRun 10/24: Initializing (20230809_AST1_EVO5_ZY_Hela_SCP_EvoCHIP_1Cell_40SPD_8Th12ms_10.raw)
INFO:    [14/08/2023 19.33.08] -> Run 10/24: Organizing Data from Run
INFO:    [14/08/2023 19.33.08] -> Run 10/24: Creating Calibration Search Space...
INFO:    [14/08/2023 19.33.08] -> Run 10/24: Creating Search Space...
INFO:    [14/08/2023 19.33.08] -> Size of search space [MB]: 0
INFO:    [14/08/2023 19.33.08] -> Number of IMPGs in search space: 0
INFO:    [14/08/2023 19.33.08] -> Run 10/24: MS2 Index Generation
INFO:    [14/08/2023 19.33.11] -> MS2 Index Generation Time: 2.16s
INFO:    [14/08/2023 19.33.11] -> Run 10/24: Method-Specific Pre-Processing...
INFO:    [14/08/2023 19.33.12] -> Initializing...
INFO:    [14/08/2023 19.35.59] -> Finalizing HTRMS File...
INFO:    [14/08/2023 19.38.22] -> Processed in 5.2m
INFO:    [14/08/2023 19.38.44] -> Done
INFO:    [14/08/2023 19.38.44] -> Run 10/24: Process Raw File...
INFO:    [14/08/2023 19.39.42] -> Run 10/24: Preparing Partitions...
INFO:    [14/08/2023 19.39.42] -> Part 1/1 - Run 10/24: Preparing Calibration Searches...
INFO:    [14/08/2023 19.39.44] -> Part 1/1 - Run 10/24: First Pass Calibration Search...
INFO:    [14/08/2023 19.39.51] -> Part 1/1 - Run 10/24: Calibration Search...
INFO:    [14/08/2023 19.40.13] -> The number of PSMs identified during calibration with FDR <= 0.01 is 2255 [22.6s]
INFO:    [14/08/2023 19.40.16] -> Part 1/1 - Run 10/24: Preparing Main Search...
INFO:    [14/08/2023 19.40.18] -> Part 1/1 - Run 10/24: Main Search...
INFO:    [14/08/2023 19.42.27] -> Extracting 105941 MS1 XICs
INFO:    [14/08/2023 19.43.10] -> Run 10/24: Cleaning Up Run..
INFO:    [14/08/2023 19.43.10] -> SuperRun 11/24: Initializing (20230809_AST1_EVO5_ZY_Hela_SCP_EvoCHIP_1Cell_40SPD_8Th12ms_11.raw)
INFO:    [14/08/2023 19.43.10] -> Run 11/24: Organizing Data from Run
INFO:    [14/08/2023 19.43.10] -> Run 11/24: Creating Calibration Search Space...
INFO:    [14/08/2023 19.43.10] -> Run 11/24: Creating Search Space...
INFO:    [14/08/2023 19.43.10] -> Size of search space [MB]: 0
INFO:    [14/08/2023 19.43.10] -> Number of IMPGs in search space: 0
INFO:    [14/08/2023 19.43.10] -> Run 11/24: MS2 Index Generation
INFO:    [14/08/2023 19.43.12] -> MS2 Index Generation Time: 1.78s
INFO:    [14/08/2023 19.43.12] -> Run 11/24: Method-Specific Pre-Processing...
INFO:    [14/08/2023 19.43.13] -> Initializing...
INFO:    [14/08/2023 19.45.36] -> Finalizing HTRMS File...
INFO:    [14/08/2023 19.48.56] -> Processed in 5.7m
INFO:    [14/08/2023 19.49.17] -> Done
INFO:    [14/08/2023 19.49.17] -> Run 11/24: Process Raw File...
INFO:    [14/08/2023 19.50.18] -> Run 11/24: Preparing Partitions...
INFO:    [14/08/2023 19.50.18] -> Part 1/1 - Run 11/24: Preparing Calibration Searches...
INFO:    [14/08/2023 19.50.21] -> Part 1/1 - Run 11/24: First Pass Calibration Search...
INFO:    [14/08/2023 19.50.28] -> Part 1/1 - Run 11/24: Calibration Search...
INFO:    [14/08/2023 19.50.59] -> The number of PSMs identified during calibration with FDR <= 0.01 is 5047 [30.6s]
INFO:    [14/08/2023 19.51.39] -> Part 1/1 - Run 11/24: Preparing Main Search...
INFO:    [14/08/2023 19.51.41] -> Part 1/1 - Run 11/24: Main Search...
INFO:    [14/08/2023 19.55.01] -> Extracting 107445 MS1 XICs
INFO:    [14/08/2023 19.56.17] -> Run 11/24: Cleaning Up Run..
INFO:    [14/08/2023 19.56.17] -> SuperRun 12/24: Initializing (20230809_AST1_EVO5_ZY_Hela_SCP_EvoCHIP_1Cell_40SPD_8Th12ms_12.raw)
INFO:    [14/08/2023 19.56.17] -> Run 12/24: Organizing Data from Run
INFO:    [14/08/2023 19.56.17] -> Run 12/24: Creating Calibration Search Space...
INFO:    [14/08/2023 19.56.17] -> Run 12/24: Creating Search Space...
INFO:    [14/08/2023 19.56.17] -> Size of search space [MB]: 0
INFO:    [14/08/2023 19.56.17] -> Number of IMPGs in search space: 0
INFO:    [14/08/2023 19.56.17] -> Run 12/24: MS2 Index Generation
INFO:    [14/08/2023 19.56.20] -> MS2 Index Generation Time: 2.86s
INFO:    [14/08/2023 19.56.20] -> Run 12/24: Method-Specific Pre-Processing...
INFO:    [14/08/2023 19.56.21] -> Initializing...
INFO:    [14/08/2023 19.59.03] -> Finalizing HTRMS File...
INFO:    [14/08/2023 20.01.28] -> Processed in 5.1m
INFO:    [14/08/2023 20.01.48] -> Done
INFO:    [14/08/2023 20.01.48] -> Run 12/24: Process Raw File...
INFO:    [14/08/2023 20.02.46] -> Run 12/24: Preparing Partitions...
INFO:    [14/08/2023 20.02.46] -> Part 1/1 - Run 12/24: Preparing Calibration Searches...
INFO:    [14/08/2023 20.02.48] -> Part 1/1 - Run 12/24: First Pass Calibration Search...
INFO:    [14/08/2023 20.02.57] -> Part 1/1 - Run 12/24: Calibration Search...
INFO:    [14/08/2023 20.03.13] -> The number of PSMs identified during calibration with FDR <= 0.01 is 4163 [16.1s]
INFO:    [14/08/2023 20.03.16] -> Part 1/1 - Run 12/24: Preparing Main Search...
INFO:    [14/08/2023 20.03.18] -> Part 1/1 - Run 12/24: Main Search...
INFO:    [14/08/2023 20.08.21] -> Extracting 207336 MS1 XICs
INFO:    [14/08/2023 20.09.40] -> Run 12/24: Cleaning Up Run..
INFO:    [14/08/2023 20.09.40] -> SuperRun 13/24: Initializing (20230809_AST1_EVO5_ZY_Hela_SCP_EvoCHIP_1Cell_40SPD_8Th12ms_13.raw)
INFO:    [14/08/2023 20.09.40] -> Run 13/24: Organizing Data from Run
INFO:    [14/08/2023 20.09.40] -> Run 13/24: Creating Calibration Search Space...
INFO:    [14/08/2023 20.09.40] -> Run 13/24: Creating Search Space...
INFO:    [14/08/2023 20.09.40] -> Size of search space [MB]: 0
INFO:    [14/08/2023 20.09.40] -> Number of IMPGs in search space: 0
INFO:    [14/08/2023 20.09.40] -> Run 13/24: MS2 Index Generation
INFO:    [14/08/2023 20.09.42] -> MS2 Index Generation Time: 1.89s
INFO:    [14/08/2023 20.09.42] -> Run 13/24: Method-Specific Pre-Processing...
INFO:    [14/08/2023 20.09.43] -> Initializing...
INFO:    [14/08/2023 20.12.49] -> Finalizing HTRMS File...
INFO:    [14/08/2023 20.15.26] -> Processed in 5.7m
INFO:    [14/08/2023 20.15.45] -> Done
INFO:    [14/08/2023 20.15.45] -> Run 13/24: Process Raw File...
INFO:    [14/08/2023 20.16.51] -> Run 13/24: Preparing Partitions...
INFO:    [14/08/2023 20.16.51] -> Part 1/1 - Run 13/24: Preparing Calibration Searches...
INFO:    [14/08/2023 20.16.53] -> Part 1/1 - Run 13/24: First Pass Calibration Search...
INFO:    [14/08/2023 20.17.02] -> Part 1/1 - Run 13/24: Calibration Search...
INFO:    [14/08/2023 20.17.22] -> The number of PSMs identified during calibration with FDR <= 0.01 is 4563 [20.6s]
INFO:    [14/08/2023 20.17.25] -> Part 1/1 - Run 13/24: Preparing Main Search...
INFO:    [14/08/2023 20.17.27] -> Part 1/1 - Run 13/24: Main Search...
INFO:    [14/08/2023 20.23.04] -> Extracting 171972 MS1 XICs
INFO:    [14/08/2023 20.24.18] -> Run 13/24: Cleaning Up Run..
INFO:    [14/08/2023 20.24.18] -> SuperRun 14/24: Initializing (20230809_AST1_EVO5_ZY_Hela_SCP_EvoCHIP_1Cell_40SPD_8Th12ms_14.raw)
INFO:    [14/08/2023 20.24.18] -> Run 14/24: Organizing Data from Run
INFO:    [14/08/2023 20.24.18] -> Run 14/24: Creating Calibration Search Space...
INFO:    [14/08/2023 20.24.18] -> Run 14/24: Creating Search Space...
INFO:    [14/08/2023 20.24.18] -> Size of search space [MB]: 0
INFO:    [14/08/2023 20.24.18] -> Number of IMPGs in search space: 0
INFO:    [14/08/2023 20.24.18] -> Run 14/24: MS2 Index Generation
INFO:    [14/08/2023 20.24.20] -> MS2 Index Generation Time: 1.84s
INFO:    [14/08/2023 20.24.20] -> Run 14/24: Method-Specific Pre-Processing...
INFO:    [14/08/2023 20.24.22] -> Initializing...
INFO:    [14/08/2023 20.27.28] -> Finalizing HTRMS File...
INFO:    [14/08/2023 20.30.18] -> Processed in 5.9m
INFO:    [14/08/2023 20.30.41] -> Done
INFO:    [14/08/2023 20.30.41] -> Run 14/24: Process Raw File...
INFO:    [14/08/2023 20.31.36] -> Run 14/24: Preparing Partitions...
INFO:    [14/08/2023 20.31.36] -> Part 1/1 - Run 14/24: Preparing Calibration Searches...
INFO:    [14/08/2023 20.31.38] -> Part 1/1 - Run 14/24: First Pass Calibration Search...
INFO:    [14/08/2023 20.31.47] -> Part 1/1 - Run 14/24: Calibration Search...
INFO:    [14/08/2023 20.32.01] -> The number of PSMs identified during calibration with FDR <= 0.01 is 3305 [13.8s]
INFO:    [14/08/2023 20.32.04] -> Part 1/1 - Run 14/24: Preparing Main Search...
INFO:    [14/08/2023 20.32.06] -> Part 1/1 - Run 14/24: Main Search...
INFO:    [14/08/2023 20.36.56] -> Extracting 201281 MS1 XICs
INFO:    [14/08/2023 20.38.28] -> Run 14/24: Cleaning Up Run..
INFO:    [14/08/2023 20.38.28] -> SuperRun 15/24: Initializing (20230809_AST1_EVO5_ZY_Hela_SCP_EvoCHIP_1Cell_40SPD_8Th12ms_15.raw)
INFO:    [14/08/2023 20.38.28] -> Run 15/24: Organizing Data from Run
INFO:    [14/08/2023 20.38.28] -> Run 15/24: Creating Calibration Search Space...
INFO:    [14/08/2023 20.38.28] -> Run 15/24: Creating Search Space...
INFO:    [14/08/2023 20.38.28] -> Size of search space [MB]: 0
INFO:    [14/08/2023 20.38.28] -> Number of IMPGs in search space: 0
INFO:    [14/08/2023 20.38.28] -> Run 15/24: MS2 Index Generation
INFO:    [14/08/2023 20.38.30] -> MS2 Index Generation Time: 1.9s
INFO:    [14/08/2023 20.38.30] -> Run 15/24: Method-Specific Pre-Processing...
INFO:    [14/08/2023 20.38.32] -> Initializing...
INFO:    [14/08/2023 20.40.54] -> Finalizing HTRMS File...
INFO:    [14/08/2023 20.43.37] -> Processed in 5.1m
INFO:    [14/08/2023 20.43.58] -> Done
INFO:    [14/08/2023 20.43.58] -> Run 15/24: Process Raw File...
INFO:    [14/08/2023 20.44.55] -> Run 15/24: Preparing Partitions...
INFO:    [14/08/2023 20.44.55] -> Part 1/1 - Run 15/24: Preparing Calibration Searches...
INFO:    [14/08/2023 20.44.57] -> Part 1/1 - Run 15/24: First Pass Calibration Search...
INFO:    [14/08/2023 20.45.04] -> Part 1/1 - Run 15/24: Calibration Search...
INFO:    [14/08/2023 20.45.39] -> The number of PSMs identified during calibration with FDR <= 0.01 is 6906 [34.5s]
INFO:    [14/08/2023 20.46.22] -> Part 1/1 - Run 15/24: Preparing Main Search...
INFO:    [14/08/2023 20.46.24] -> Part 1/1 - Run 15/24: Main Search...
INFO:    [14/08/2023 20.50.55] -> Extracting 122357 MS1 XICs
INFO:    [14/08/2023 20.51.59] -> Run 15/24: Cleaning Up Run..
INFO:    [14/08/2023 20.51.59] -> SuperRun 16/24: Initializing (20230809_AST1_EVO5_ZY_Hela_SCP_EvoCHIP_1Cell_40SPD_8Th12ms_16.raw)
INFO:    [14/08/2023 20.51.59] -> Run 16/24: Organizing Data from Run
INFO:    [14/08/2023 20.51.59] -> Run 16/24: Creating Calibration Search Space...
INFO:    [14/08/2023 20.51.59] -> Run 16/24: Creating Search Space...
INFO:    [14/08/2023 20.51.59] -> Size of search space [MB]: 0
INFO:    [14/08/2023 20.51.59] -> Number of IMPGs in search space: 0
INFO:    [14/08/2023 20.51.59] -> Run 16/24: MS2 Index Generation
INFO:    [14/08/2023 20.52.01] -> MS2 Index Generation Time: 1.87s
INFO:    [14/08/2023 20.52.01] -> Run 16/24: Method-Specific Pre-Processing...
INFO:    [14/08/2023 20.52.02] -> Initializing...
INFO:    [14/08/2023 20.54.58] -> Finalizing HTRMS File...
INFO:    [14/08/2023 20.57.29] -> Processed in 5.5m
INFO:    [14/08/2023 20.57.53] -> Done
INFO:    [14/08/2023 20.57.53] -> Run 16/24: Process Raw File...
INFO:    [14/08/2023 20.59.01] -> Run 16/24: Preparing Partitions...
INFO:    [14/08/2023 20.59.01] -> Part 1/1 - Run 16/24: Preparing Calibration Searches...
INFO:    [14/08/2023 20.59.03] -> Part 1/1 - Run 16/24: First Pass Calibration Search...
INFO:    [14/08/2023 20.59.13] -> Part 1/1 - Run 16/24: Calibration Search...
INFO:    [14/08/2023 20.59.40] -> The number of PSMs identified during calibration with FDR <= 0.01 is 4827 [26.4s]
INFO:    [14/08/2023 20.59.43] -> Part 1/1 - Run 16/24: Preparing Main Search...
INFO:    [14/08/2023 20.59.45] -> Part 1/1 - Run 16/24: Main Search...
INFO:    [14/08/2023 21.06.14] -> Extracting 175927 MS1 XICs
INFO:    [14/08/2023 21.07.30] -> Run 16/24: Cleaning Up Run..
INFO:    [14/08/2023 21.07.30] -> SuperRun 17/24: Initializing (20230809_AST1_EVO5_ZY_Hela_SCP_EvoCHIP_1Cell_40SPD_8Th12ms_17.raw)
INFO:    [14/08/2023 21.07.30] -> Run 17/24: Organizing Data from Run
INFO:    [14/08/2023 21.07.30] -> Run 17/24: Creating Calibration Search Space...
INFO:    [14/08/2023 21.07.30] -> Run 17/24: Creating Search Space...
INFO:    [14/08/2023 21.07.30] -> Size of search space [MB]: 0
INFO:    [14/08/2023 21.07.30] -> Number of IMPGs in search space: 0
INFO:    [14/08/2023 21.07.30] -> Run 17/24: MS2 Index Generation
INFO:    [14/08/2023 21.07.32] -> MS2 Index Generation Time: 2.08s
INFO:    [14/08/2023 21.07.32] -> Run 17/24: Method-Specific Pre-Processing...
INFO:    [14/08/2023 21.07.34] -> Initializing...
INFO:    [14/08/2023 21.10.15] -> Finalizing HTRMS File...
INFO:    [14/08/2023 21.13.21] -> Processed in 5.8m
INFO:    [14/08/2023 21.13.38] -> Done
INFO:    [14/08/2023 21.13.38] -> Run 17/24: Process Raw File...
INFO:    [14/08/2023 21.14.39] -> Run 17/24: Preparing Partitions...
INFO:    [14/08/2023 21.14.39] -> Part 1/1 - Run 17/24: Preparing Calibration Searches...
INFO:    [14/08/2023 21.14.41] -> Part 1/1 - Run 17/24: First Pass Calibration Search...
INFO:    [14/08/2023 21.14.49] -> Part 1/1 - Run 17/24: Calibration Search...
INFO:    [14/08/2023 21.15.04] -> The number of PSMs identified during calibration with FDR <= 0.01 is 4830 [14.7s]
INFO:    [14/08/2023 21.15.07] -> Part 1/1 - Run 17/24: Preparing Main Search...
INFO:    [14/08/2023 21.15.09] -> Part 1/1 - Run 17/24: Main Search...
INFO:    [14/08/2023 21.21.21] -> Extracting 237499 MS1 XICs
INFO:    [14/08/2023 21.22.52] -> Run 17/24: Cleaning Up Run..
INFO:    [14/08/2023 21.22.52] -> SuperRun 18/24: Initializing (20230809_AST1_EVO5_ZY_Hela_SCP_EvoCHIP_1Cell_40SPD_8Th12ms_18.raw)
INFO:    [14/08/2023 21.22.52] -> Run 18/24: Organizing Data from Run
INFO:    [14/08/2023 21.22.52] -> Run 18/24: Creating Calibration Search Space...
INFO:    [14/08/2023 21.22.52] -> Run 18/24: Creating Search Space...
INFO:    [14/08/2023 21.22.52] -> Size of search space [MB]: 0
INFO:    [14/08/2023 21.22.52] -> Number of IMPGs in search space: 0
INFO:    [14/08/2023 21.22.52] -> Run 18/24: MS2 Index Generation
INFO:    [14/08/2023 21.22.54] -> MS2 Index Generation Time: 1.71s
INFO:    [14/08/2023 21.22.54] -> Run 18/24: Method-Specific Pre-Processing...
INFO:    [14/08/2023 21.22.57] -> Initializing...
INFO:    [14/08/2023 21.31.51] -> Finalizing HTRMS File...
INFO:    [14/08/2023 21.34.51] -> Processed in 11.9m
INFO:    [14/08/2023 21.35.14] -> Done
INFO:    [14/08/2023 21.35.14] -> Run 18/24: Process Raw File...
INFO:    [14/08/2023 21.36.24] -> Run 18/24: Preparing Partitions...
INFO:    [14/08/2023 21.36.24] -> Part 1/1 - Run 18/24: Preparing Calibration Searches...
INFO:    [14/08/2023 21.36.26] -> Part 1/1 - Run 18/24: First Pass Calibration Search...
INFO:    [14/08/2023 21.36.36] -> Part 1/1 - Run 18/24: Calibration Search...
INFO:    [14/08/2023 21.37.20] -> The number of PSMs identified during calibration with FDR <= 0.01 is 6572 [44.3s]
INFO:    [14/08/2023 21.37.59] -> Part 1/1 - Run 18/24: Preparing Main Search...
INFO:    [14/08/2023 21.38.01] -> Part 1/1 - Run 18/24: Main Search...
INFO:    [14/08/2023 21.44.53] -> Extracting 171653 MS1 XICs
INFO:    [14/08/2023 21.46.30] -> Run 18/24: Cleaning Up Run..
INFO:    [14/08/2023 21.46.30] -> SuperRun 19/24: Initializing (20230809_AST1_EVO5_ZY_Hela_SCP_EvoCHIP_1Cell_40SPD_8Th12ms_19.raw)
INFO:    [14/08/2023 21.46.30] -> Run 19/24: Organizing Data from Run
INFO:    [14/08/2023 21.46.30] -> Run 19/24: Creating Calibration Search Space...
INFO:    [14/08/2023 21.46.30] -> Run 19/24: Creating Search Space...
INFO:    [14/08/2023 21.46.30] -> Size of search space [MB]: 0
INFO:    [14/08/2023 21.46.30] -> Number of IMPGs in search space: 0
INFO:    [14/08/2023 21.46.30] -> Run 19/24: MS2 Index Generation
INFO:    [14/08/2023 21.46.33] -> MS2 Index Generation Time: 2.39s
INFO:    [14/08/2023 21.46.33] -> Run 19/24: Method-Specific Pre-Processing...
INFO:    [14/08/2023 21.46.38] -> Initializing...
INFO:    [14/08/2023 22.05.48] -> Finalizing HTRMS File...
INFO:    [14/08/2023 22.09.45] -> Processed in 23.1m
INFO:    [14/08/2023 22.10.10] -> Done
INFO:    [14/08/2023 22.10.10] -> Run 19/24: Process Raw File...
INFO:    [14/08/2023 22.11.53] -> Run 19/24: Preparing Partitions...
INFO:    [14/08/2023 22.11.53] -> Part 1/1 - Run 19/24: Preparing Calibration Searches...
INFO:    [14/08/2023 22.11.55] -> Part 1/1 - Run 19/24: First Pass Calibration Search...
INFO:    [14/08/2023 22.12.05] -> Part 1/1 - Run 19/24: Calibration Search...
INFO:    [14/08/2023 22.12.27] -> The number of PSMs identified during calibration with FDR <= 0.01 is 5032 [21.4s]
INFO:    [14/08/2023 22.12.30] -> Part 1/1 - Run 19/24: Preparing Main Search...
INFO:    [14/08/2023 22.12.32] -> Part 1/1 - Run 19/24: Main Search...
INFO:    [14/08/2023 22.22.14] -> Extracting 217667 MS1 XICs
INFO:    [14/08/2023 22.23.47] -> Run 19/24: Cleaning Up Run..
INFO:    [14/08/2023 22.23.47] -> SuperRun 20/24: Initializing (20230809_AST1_EVO5_ZY_Hela_SCP_EvoCHIP_1Cell_40SPD_8Th12ms_20.raw)
INFO:    [14/08/2023 22.23.47] -> Run 20/24: Organizing Data from Run
INFO:    [14/08/2023 22.23.47] -> Run 20/24: Creating Calibration Search Space...
INFO:    [14/08/2023 22.23.48] -> Run 20/24: Creating Search Space...
INFO:    [14/08/2023 22.23.48] -> Size of search space [MB]: 0
INFO:    [14/08/2023 22.23.48] -> Number of IMPGs in search space: 0
INFO:    [14/08/2023 22.23.48] -> Run 20/24: MS2 Index Generation
INFO:    [14/08/2023 22.23.49] -> MS2 Index Generation Time: 1.95s
INFO:    [14/08/2023 22.23.49] -> Run 20/24: Method-Specific Pre-Processing...
INFO:    [14/08/2023 22.23.51] -> Initializing...
INFO:    [14/08/2023 22.29.22] -> Finalizing HTRMS File...
INFO:    [14/08/2023 22.33.59] -> Processed in 10.1m
INFO:    [14/08/2023 22.34.17] -> Done
INFO:    [14/08/2023 22.34.17] -> Run 20/24: Process Raw File...
INFO:    [14/08/2023 22.35.32] -> Run 20/24: Preparing Partitions...
INFO:    [14/08/2023 22.35.32] -> Part 1/1 - Run 20/24: Preparing Calibration Searches...
INFO:    [14/08/2023 22.35.35] -> Part 1/1 - Run 20/24: First Pass Calibration Search...
INFO:    [14/08/2023 22.35.50] -> Part 1/1 - Run 20/24: Calibration Search...
INFO:    [14/08/2023 22.36.17] -> The number of PSMs identified during calibration with FDR <= 0.01 is 4127 [27.5s]
INFO:    [14/08/2023 22.36.24] -> Part 1/1 - Run 20/24: Preparing Main Search...
INFO:    [14/08/2023 22.36.26] -> Part 1/1 - Run 20/24: Main Search...
INFO:    [14/08/2023 22.47.02] -> Extracting 169237 MS1 XICs
INFO:    [14/08/2023 22.48.32] -> Run 20/24: Cleaning Up Run..
INFO:    [14/08/2023 22.48.32] -> SuperRun 21/24: Initializing (20230809_AST1_EVO5_ZY_Hela_SCP_EvoCHIP_1Cell_40SPD_8Th12ms_21.raw)
INFO:    [14/08/2023 22.48.32] -> Run 21/24: Organizing Data from Run
INFO:    [14/08/2023 22.48.32] -> Run 21/24: Creating Calibration Search Space...
INFO:    [14/08/2023 22.48.32] -> Run 21/24: Creating Search Space...
INFO:    [14/08/2023 22.48.32] -> Size of search space [MB]: 0
INFO:    [14/08/2023 22.48.32] -> Number of IMPGs in search space: 0
INFO:    [14/08/2023 22.48.32] -> Run 21/24: MS2 Index Generation
INFO:    [14/08/2023 22.48.34] -> MS2 Index Generation Time: 2.27s
INFO:    [14/08/2023 22.48.34] -> Run 21/24: Method-Specific Pre-Processing...
INFO:    [14/08/2023 22.48.35] -> Initializing...
INFO:    [14/08/2023 22.53.11] -> Finalizing HTRMS File...
INFO:    [14/08/2023 22.56.48] -> Processed in 8.2m
INFO:    [14/08/2023 22.57.07] -> Done
INFO:    [14/08/2023 22.57.07] -> Run 21/24: Process Raw File...
INFO:    [14/08/2023 22.58.34] -> Run 21/24: Preparing Partitions...
INFO:    [14/08/2023 22.58.34] -> Part 1/1 - Run 21/24: Preparing Calibration Searches...
INFO:    [14/08/2023 22.58.36] -> Part 1/1 - Run 21/24: First Pass Calibration Search...
INFO:    [14/08/2023 22.58.48] -> Part 1/1 - Run 21/24: Calibration Search...
INFO:    [14/08/2023 22.59.26] -> The number of PSMs identified during calibration with FDR <= 0.01 is 5740 [38.3s]
INFO:    [14/08/2023 22.59.31] -> Part 1/1 - Run 21/24: Preparing Main Search...
INFO:    [14/08/2023 22.59.33] -> Part 1/1 - Run 21/24: Main Search...
INFO:    [14/08/2023 23.07.12] -> Extracting 157972 MS1 XICs
INFO:    [14/08/2023 23.08.28] -> Run 21/24: Cleaning Up Run..
INFO:    [14/08/2023 23.08.28] -> SuperRun 22/24: Initializing (20230809_AST1_EVO5_ZY_Hela_SCP_EvoCHIP_1Cell_40SPD_8Th12ms_22.raw)
INFO:    [14/08/2023 23.08.28] -> Run 22/24: Organizing Data from Run
INFO:    [14/08/2023 23.08.28] -> Run 22/24: Creating Calibration Search Space...
INFO:    [14/08/2023 23.08.28] -> Run 22/24: Creating Search Space...
INFO:    [14/08/2023 23.08.28] -> Size of search space [MB]: 0
INFO:    [14/08/2023 23.08.28] -> Number of IMPGs in search space: 0
INFO:    [14/08/2023 23.08.28] -> Run 22/24: MS2 Index Generation
INFO:    [14/08/2023 23.08.30] -> MS2 Index Generation Time: 1.89s
INFO:    [14/08/2023 23.08.30] -> Run 22/24: Method-Specific Pre-Processing...
INFO:    [14/08/2023 23.08.31] -> Initializing...
INFO:    [14/08/2023 23.14.14] -> Finalizing HTRMS File...
INFO:    [14/08/2023 23.18.13] -> Processed in 9.7m
INFO:    [14/08/2023 23.18.32] -> Done
INFO:    [14/08/2023 23.18.32] -> Run 22/24: Process Raw File...
INFO:    [14/08/2023 23.20.27] -> Run 22/24: Preparing Partitions...
INFO:    [14/08/2023 23.20.27] -> Part 1/1 - Run 22/24: Preparing Calibration Searches...
INFO:    [14/08/2023 23.20.29] -> Part 1/1 - Run 22/24: First Pass Calibration Search...
INFO:    [14/08/2023 23.20.42] -> Part 1/1 - Run 22/24: Calibration Search...
INFO:    [14/08/2023 23.21.28] -> The number of PSMs identified during calibration with FDR <= 0.01 is 8854 [45.3s]
INFO:    [14/08/2023 23.21.32] -> Part 1/1 - Run 22/24: Preparing Main Search...
INFO:    [14/08/2023 23.21.35] -> Part 1/1 - Run 22/24: Main Search...
INFO:    [14/08/2023 23.38.29] -> Extracting 335196 MS1 XICs
INFO:    [14/08/2023 23.40.56] -> Run 22/24: Cleaning Up Run..
INFO:    [14/08/2023 23.40.56] -> SuperRun 23/24: Initializing (20230809_AST1_EVO5_ZY_Hela_SCP_EvoCHIP_1Cell_40SPD_8Th12ms_23.raw)
INFO:    [14/08/2023 23.40.56] -> Run 23/24: Organizing Data from Run
INFO:    [14/08/2023 23.40.56] -> Run 23/24: Creating Calibration Search Space...
INFO:    [14/08/2023 23.40.56] -> Run 23/24: Creating Search Space...
INFO:    [14/08/2023 23.40.56] -> Size of search space [MB]: 0
INFO:    [14/08/2023 23.40.56] -> Number of IMPGs in search space: 0
INFO:    [14/08/2023 23.40.56] -> Run 23/24: MS2 Index Generation
INFO:    [14/08/2023 23.40.58] -> MS2 Index Generation Time: 2.21s
INFO:    [14/08/2023 23.40.58] -> Run 23/24: Method-Specific Pre-Processing...
INFO:    [14/08/2023 23.40.59] -> Initializing...
INFO:    [14/08/2023 23.44.12] -> Finalizing HTRMS File...
INFO:    [14/08/2023 23.47.29] -> Processed in 6.5m
INFO:    [14/08/2023 23.47.48] -> Done
INFO:    [14/08/2023 23.47.48] -> Run 23/24: Process Raw File...
INFO:    [14/08/2023 23.49.00] -> Run 23/24: Preparing Partitions...
INFO:    [14/08/2023 23.49.00] -> Part 1/1 - Run 23/24: Preparing Calibration Searches...
INFO:    [14/08/2023 23.49.02] -> Part 1/1 - Run 23/24: First Pass Calibration Search...
INFO:    [14/08/2023 23.49.12] -> Part 1/1 - Run 23/24: Calibration Search...
INFO:    [14/08/2023 23.49.31] -> The number of PSMs identified during calibration with FDR <= 0.01 is 4956 [19.6s]
INFO:    [14/08/2023 23.49.34] -> Part 1/1 - Run 23/24: Preparing Main Search...
INFO:    [14/08/2023 23.49.36] -> Part 1/1 - Run 23/24: Main Search...
INFO:    [14/08/2023 23.58.38] -> Extracting 184037 MS1 XICs
INFO:    [15/08/2023 00.00.14] -> Run 23/24: Cleaning Up Run..
INFO:    [15/08/2023 00.00.14] -> SuperRun 24/24: Initializing (20230809_AST1_EVO5_ZY_Hela_SCP_EvoCHIP_1Cell_40SPD_8Th12ms_24.raw)
INFO:    [15/08/2023 00.00.14] -> Run 24/24: Organizing Data from Run
INFO:    [15/08/2023 00.00.14] -> Run 24/24: Creating Calibration Search Space...
INFO:    [15/08/2023 00.00.14] -> Run 24/24: Creating Search Space...
INFO:    [15/08/2023 00.00.14] -> Size of search space [MB]: 0
INFO:    [15/08/2023 00.00.14] -> Number of IMPGs in search space: 0
INFO:    [15/08/2023 00.00.14] -> Run 24/24: MS2 Index Generation
INFO:    [15/08/2023 00.00.16] -> MS2 Index Generation Time: 2.15s
INFO:    [15/08/2023 00.00.16] -> Run 24/24: Method-Specific Pre-Processing...
INFO:    [15/08/2023 00.00.17] -> Initializing...
INFO:    [15/08/2023 00.04.56] -> Finalizing HTRMS File...
INFO:    [15/08/2023 00.09.20] -> Processed in 9m
INFO:    [15/08/2023 00.09.40] -> Done
INFO:    [15/08/2023 00.09.40] -> Run 24/24: Process Raw File...
INFO:    [15/08/2023 00.10.44] -> Run 24/24: Preparing Partitions...
INFO:    [15/08/2023 00.10.44] -> Part 1/1 - Run 24/24: Preparing Calibration Searches...
INFO:    [15/08/2023 00.10.46] -> Part 1/1 - Run 24/24: First Pass Calibration Search...
INFO:    [15/08/2023 00.10.53] -> Part 1/1 - Run 24/24: Calibration Search...
INFO:    [15/08/2023 00.11.03] -> The number of PSMs identified during calibration with FDR <= 0.01 is 3580 [10.4s]
INFO:    [15/08/2023 00.11.41] -> Part 1/1 - Run 24/24: Preparing Main Search...
INFO:    [15/08/2023 00.11.43] -> Part 1/1 - Run 24/24: Main Search...
INFO:    [15/08/2023 00.23.08] -> Extracting 163949 MS1 XICs
INFO:    [15/08/2023 00.26.53] -> Run 24/24: Cleaning Up Run..
INFO:    [15/08/2023 00.26.57] -> Remove Aborted Runs (if any) from the Experiment...
INFO:    [15/08/2023 00.26.57] -> Score Post-Processing
INFO:    [15/08/2023 00.34.19] -> Score Post-Processing: 7.37m
INFO:    [15/08/2023 00.34.19] -> PSM FDR...
INFO:    [15/08/2023 00.38.50] -> PSM FDR: 4.51m
INFO:    [15/08/2023 00.38.50] -> Converting to non-redundant data structure...
INFO:    [15/08/2023 00.39.37] -> Performing Peptide FDR...
INFO:    [15/08/2023 00.40.02] -> Performing Protein Inference...
INFO:    [15/08/2023 00.40.04] -> Performing Protein FDR...
INFO:    [15/08/2023 00.40.07] -> Calculating Result Values at Run and Experiment Level...
INFO:    [15/08/2023 00.40.58] -> Pulsar identified 785473 PSMs, 21559 stripped sequences, 25188 peptide precursors, 2913 protein groups.
INFO:    [15/08/2023 00.40.58] -> Selecting Data For Quantification...
INFO:    [15/08/2023 00.40.58] -> Calculating Quantities...
INFO:    [15/08/2023 00.41.16] -> Calculating Protein Group Quantities using MaxLFQ Algorithm...
INFO:    [15/08/2023 00.41.33] -> Collapsing PTM-Locations...
INFO:    [15/08/2023 00.41.33] -> Summarizing Fractions...
INFO:    [15/08/2023 00.41.35] -> Identifying Calibration Peptides...
INFO:    [15/08/2023 00.41.36] -> iRT Calibration...
INFO:    [15/08/2023 00.41.59] -> Performing directDIA+ search...
INFO:    [15/08/2023 00.44.26] -> Generating directDIA+ search space
INFO:    [15/08/2023 00.49.39] -> directDIA+ search: 20230809_AST1_EVO5_ZY_Hela_SCP_EvoCHIP_1Cell_40SPD_8Th12ms_01.raw
INFO:    [15/08/2023 00.53.28] -> directDIA+ search: 20230809_AST1_EVO5_ZY_Hela_SCP_EvoCHIP_1Cell_40SPD_8Th12ms_02.raw
INFO:    [15/08/2023 00.57.35] -> directDIA+ search: 20230809_AST1_EVO5_ZY_Hela_SCP_EvoCHIP_1Cell_40SPD_8Th12ms_03.raw
INFO:    [15/08/2023 01.00.53] -> directDIA+ search: 20230809_AST1_EVO5_ZY_Hela_SCP_EvoCHIP_1Cell_40SPD_8Th12ms_04.raw
INFO:    [15/08/2023 01.04.20] -> directDIA+ search: 20230809_AST1_EVO5_ZY_Hela_SCP_EvoCHIP_1Cell_40SPD_8Th12ms_05.raw
INFO:    [15/08/2023 01.08.09] -> directDIA+ search: 20230809_AST1_EVO5_ZY_Hela_SCP_EvoCHIP_1Cell_40SPD_8Th12ms_06.raw
INFO:    [15/08/2023 01.12.11] -> directDIA+ search: 20230809_AST1_EVO5_ZY_Hela_SCP_EvoCHIP_1Cell_40SPD_8Th12ms_07.raw
INFO:    [15/08/2023 01.16.24] -> directDIA+ search: 20230809_AST1_EVO5_ZY_Hela_SCP_EvoCHIP_1Cell_40SPD_8Th12ms_08.raw
INFO:    [15/08/2023 01.20.18] -> directDIA+ search: 20230809_AST1_EVO5_ZY_Hela_SCP_EvoCHIP_1Cell_40SPD_8Th12ms_09.raw
INFO:    [15/08/2023 01.23.48] -> directDIA+ search: 20230809_AST1_EVO5_ZY_Hela_SCP_EvoCHIP_1Cell_40SPD_8Th12ms_10.raw
INFO:    [15/08/2023 01.27.25] -> directDIA+ search: 20230809_AST1_EVO5_ZY_Hela_SCP_EvoCHIP_1Cell_40SPD_8Th12ms_11.raw
INFO:    [15/08/2023 01.30.58] -> directDIA+ search: 20230809_AST1_EVO5_ZY_Hela_SCP_EvoCHIP_1Cell_40SPD_8Th12ms_12.raw
INFO:    [15/08/2023 01.34.46] -> directDIA+ search: 20230809_AST1_EVO5_ZY_Hela_SCP_EvoCHIP_1Cell_40SPD_8Th12ms_13.raw
INFO:    [15/08/2023 01.38.44] -> directDIA+ search: 20230809_AST1_EVO5_ZY_Hela_SCP_EvoCHIP_1Cell_40SPD_8Th12ms_14.raw
INFO:    [15/08/2023 01.42.24] -> directDIA+ search: 20230809_AST1_EVO5_ZY_Hela_SCP_EvoCHIP_1Cell_40SPD_8Th12ms_15.raw
INFO:    [15/08/2023 01.46.14] -> directDIA+ search: 20230809_AST1_EVO5_ZY_Hela_SCP_EvoCHIP_1Cell_40SPD_8Th12ms_16.raw
INFO:    [15/08/2023 01.50.11] -> directDIA+ search: 20230809_AST1_EVO5_ZY_Hela_SCP_EvoCHIP_1Cell_40SPD_8Th12ms_17.raw
INFO:    [15/08/2023 01.54.23] -> directDIA+ search: 20230809_AST1_EVO5_ZY_Hela_SCP_EvoCHIP_1Cell_40SPD_8Th12ms_18.raw
INFO:    [15/08/2023 01.58.14] -> directDIA+ search: 20230809_AST1_EVO5_ZY_Hela_SCP_EvoCHIP_1Cell_40SPD_8Th12ms_19.raw
INFO:    [15/08/2023 02.02.35] -> directDIA+ search: 20230809_AST1_EVO5_ZY_Hela_SCP_EvoCHIP_1Cell_40SPD_8Th12ms_20.raw
INFO:    [15/08/2023 02.06.11] -> directDIA+ search: 20230809_AST1_EVO5_ZY_Hela_SCP_EvoCHIP_1Cell_40SPD_8Th12ms_21.raw
INFO:    [15/08/2023 02.10.16] -> directDIA+ search: 20230809_AST1_EVO5_ZY_Hela_SCP_EvoCHIP_1Cell_40SPD_8Th12ms_22.raw
INFO:    [15/08/2023 02.14.33] -> directDIA+ search: 20230809_AST1_EVO5_ZY_Hela_SCP_EvoCHIP_1Cell_40SPD_8Th12ms_23.raw
INFO:    [15/08/2023 02.18.42] -> directDIA+ search: 20230809_AST1_EVO5_ZY_Hela_SCP_EvoCHIP_1Cell_40SPD_8Th12ms_24.raw
INFO:    [15/08/2023 02.22.10] -> Performing  directDIA+  Post Processing...
INFO:    [15/08/2023 02.22.16] -> Writing experiment store..
INFO:    [15/08/2023 02.23.17] -> Assigning iRT Source...
INFO:    [15/08/2023 02.23.17] -> Calculating iRT...
INFO:    [15/08/2023 02.23.17] -> Summarizing Identifications
INFO:    [15/08/2023 02.27.03] -> Identifiying Significant Precursors...
INFO:    [15/08/2023 02.27.28] -> Predicting Ion Mobility
INFO:    [15/08/2023 02.27.52] -> Calculating Median iRT
INFO:    [15/08/2023 02.27.54] -> Building BGS Protein Grouping...
INFO:    [15/08/2023 02.27.55] -> Digesting Fasta...
INFO:    [15/08/2023 02.27.55] -> Annotating Proteins...
INFO:    [15/08/2023 02.27.56] -> Grouping Proteins...
INFO:    [15/08/2023 02.27.57] -> Calculating Run Summary Statistics...
INFO:    [15/08/2023 02.28.29] -> Building Consensus Fragment Spectra...
INFO:    [15/08/2023 02.29.51] -> Selecting best fragment ions
INFO:    [15/08/2023 02.33.57] -> Cleaning Up Experiment...
INFO:    [15/08/2023 02.34.12] -> Initializing Experiment...
INFO:    [15/08/2023 02.34.12] -> Loading Spectral Libraries...
INFO:    [15/08/2023 02.34.54] -> Initialize Scoring...
INFO:    [15/08/2023 02.34.54] -> Generating Scan Map...
INFO:    [15/08/2023 02.34.54] -> Initializing Workpackages...
INFO:    [15/08/2023 02.34.54] -> Performing Basic Calibration...
INFO:    [15/08/2023 02.35.02] -> Calibration successful
INFO:    [15/08/2023 02.35.02] -> Identifying Calibration Peptides...
INFO:    [15/08/2023 02.35.02] -> Calibration successful
INFO:    [15/08/2023 02.35.02] -> Correcting Gradient Fine Structure...
INFO:    [15/08/2023 02.35.18] -> Initializing Pipeline...
INFO:    [15/08/2023 02.35.18] -> Preprocessing Run #1 of 24...
INFO:    [15/08/2023 02.35.18] -> Initialize Scoring...
INFO:    [15/08/2023 02.35.18] -> Extracting Ion Currents...
INFO:    [15/08/2023 02.37.41] -> Machine Learning...
INFO:    [15/08/2023 02.37.43] -> Pipeline executed in 2.43m - Current Experiment had 0 Warnings and 0 Errors.
INFO:    [15/08/2023 02.37.45] -> Calibration successful
INFO:    [15/08/2023 02.37.48] -> Initializing Pipeline...
INFO:    [15/08/2023 02.37.48] -> Preprocessing Run #1 of 24...
INFO:    [15/08/2023 02.37.48] -> Initialize Scoring...
INFO:    [15/08/2023 02.37.48] -> Extracting Ion Currents...
INFO:    [15/08/2023 02.38.03] -> Machine Learning...
INFO:    [15/08/2023 02.38.06] -> Pipeline executed in 17.87s - Current Experiment had 0 Warnings and 0 Errors.
INFO:    [15/08/2023 02.38.10] -> Calibration successful
INFO:    [15/08/2023 02.38.10] -> Initialize Scoring...
INFO:    [15/08/2023 02.38.10] -> Preprocessing Run #2 of 24...
INFO:    [15/08/2023 02.38.10] -> Searching DIA with Pulsar...
INFO:    [15/08/2023 02.38.10] -> Initializing Experiment...
INFO:    [15/08/2023 02.38.10] -> Loading Spectral Libraries...
INFO:    [15/08/2023 02.38.10] -> Initialize Scoring...
INFO:    [15/08/2023 02.38.10] -> Generating Scan Map...
INFO:    [15/08/2023 02.38.10] -> Initializing Workpackages...
INFO:    [15/08/2023 02.38.10] -> Performing Basic Calibration...
INFO:    [15/08/2023 02.38.12] -> Calibration successful
INFO:    [15/08/2023 02.38.12] -> Identifying Calibration Peptides...
INFO:    [15/08/2023 02.38.12] -> Calibration successful
INFO:    [15/08/2023 02.38.12] -> Correcting Gradient Fine Structure...
INFO:    [15/08/2023 02.38.16] -> Initializing Pipeline...
INFO:    [15/08/2023 02.38.16] -> Preprocessing Run #2 of 24...
INFO:    [15/08/2023 02.38.16] -> Initialize Scoring...
INFO:    [15/08/2023 02.38.16] -> Extracting Ion Currents...
INFO:    [15/08/2023 02.38.47] -> Machine Learning...
INFO:    [15/08/2023 02.38.48] -> Pipeline executed in 32.55s - Current Experiment had 0 Warnings and 0 Errors.
INFO:    [15/08/2023 02.38.52] -> Calibration successful
INFO:    [15/08/2023 02.38.56] -> Initializing Pipeline...
INFO:    [15/08/2023 02.38.56] -> Preprocessing Run #2 of 24...
INFO:    [15/08/2023 02.38.56] -> Initialize Scoring...
INFO:    [15/08/2023 02.38.56] -> Extracting Ion Currents...
INFO:    [15/08/2023 02.39.19] -> Machine Learning...
INFO:    [15/08/2023 02.39.46] -> Pipeline executed in 50.27s - Current Experiment had 0 Warnings and 0 Errors.
INFO:    [15/08/2023 02.39.50] -> Calibration successful
INFO:    [15/08/2023 02.39.50] -> Initialize Scoring...
INFO:    [15/08/2023 02.39.50] -> Preprocessing Run #3 of 24...
INFO:    [15/08/2023 02.39.50] -> Searching DIA with Pulsar...
INFO:    [15/08/2023 02.39.50] -> Initializing Experiment...
INFO:    [15/08/2023 02.39.50] -> Loading Spectral Libraries...
INFO:    [15/08/2023 02.39.50] -> Initialize Scoring...
INFO:    [15/08/2023 02.39.50] -> Generating Scan Map...
INFO:    [15/08/2023 02.39.50] -> Initializing Workpackages...
INFO:    [15/08/2023 02.39.50] -> Performing Basic Calibration...
INFO:    [15/08/2023 02.39.51] -> Calibration successful
INFO:    [15/08/2023 02.39.51] -> Identifying Calibration Peptides...
INFO:    [15/08/2023 02.39.51] -> Calibration successful
INFO:    [15/08/2023 02.39.51] -> Correcting Gradient Fine Structure...
INFO:    [15/08/2023 02.39.55] -> Initializing Pipeline...
INFO:    [15/08/2023 02.39.55] -> Preprocessing Run #3 of 24...
INFO:    [15/08/2023 02.39.55] -> Initialize Scoring...
INFO:    [15/08/2023 02.39.55] -> Extracting Ion Currents...
INFO:    [15/08/2023 02.40.11] -> Machine Learning...
INFO:    [15/08/2023 02.40.12] -> Pipeline executed in 17.36s - Current Experiment had 0 Warnings and 0 Errors.
INFO:    [15/08/2023 02.40.13] -> Calibration successful
INFO:    [15/08/2023 02.40.17] -> Initializing Pipeline...
INFO:    [15/08/2023 02.40.17] -> Preprocessing Run #3 of 24...
INFO:    [15/08/2023 02.40.17] -> Initialize Scoring...
INFO:    [15/08/2023 02.40.17] -> Extracting Ion Currents...
INFO:    [15/08/2023 02.40.30] -> Machine Learning...
INFO:    [15/08/2023 02.40.34] -> Pipeline executed in 16.52s - Current Experiment had 0 Warnings and 0 Errors.
INFO:    [15/08/2023 02.40.37] -> Calibration successful
INFO:    [15/08/2023 02.40.37] -> Initialize Scoring...
INFO:    [15/08/2023 02.40.37] -> Preprocessing Run #4 of 24...
INFO:    [15/08/2023 02.40.37] -> Searching DIA with Pulsar...
INFO:    [15/08/2023 02.40.37] -> Initializing Experiment...
INFO:    [15/08/2023 02.40.37] -> Loading Spectral Libraries...
INFO:    [15/08/2023 02.40.37] -> Initialize Scoring...
INFO:    [15/08/2023 02.40.37] -> Generating Scan Map...
INFO:    [15/08/2023 02.40.37] -> Initializing Workpackages...
INFO:    [15/08/2023 02.40.37] -> Performing Basic Calibration...
INFO:    [15/08/2023 02.40.38] -> Calibration successful
INFO:    [15/08/2023 02.40.38] -> Identifying Calibration Peptides...
INFO:    [15/08/2023 02.40.38] -> Calibration successful
INFO:    [15/08/2023 02.40.38] -> Correcting Gradient Fine Structure...
INFO:    [15/08/2023 02.40.43] -> Initializing Pipeline...
INFO:    [15/08/2023 02.40.43] -> Preprocessing Run #4 of 24...
INFO:    [15/08/2023 02.40.43] -> Initialize Scoring...
INFO:    [15/08/2023 02.40.43] -> Extracting Ion Currents...
INFO:    [15/08/2023 02.41.32] -> Machine Learning...
INFO:    [15/08/2023 02.41.33] -> Pipeline executed in 49.82s - Current Experiment had 0 Warnings and 0 Errors.
INFO:    [15/08/2023 02.41.34] -> Calibration successful
INFO:    [15/08/2023 02.41.39] -> Initializing Pipeline...
INFO:    [15/08/2023 02.41.39] -> Preprocessing Run #4 of 24...
INFO:    [15/08/2023 02.41.39] -> Initialize Scoring...
INFO:    [15/08/2023 02.41.39] -> Extracting Ion Currents...
INFO:    [15/08/2023 02.41.55] -> Machine Learning...
INFO:    [15/08/2023 02.41.59] -> Pipeline executed in 20.27s - Current Experiment had 0 Warnings and 0 Errors.
INFO:    [15/08/2023 02.42.02] -> Calibration successful
INFO:    [15/08/2023 02.42.02] -> Initialize Scoring...
INFO:    [15/08/2023 02.42.02] -> Preprocessing Run #5 of 24...
INFO:    [15/08/2023 02.42.02] -> Searching DIA with Pulsar...
INFO:    [15/08/2023 02.42.02] -> Initializing Experiment...
INFO:    [15/08/2023 02.42.02] -> Loading Spectral Libraries...
INFO:    [15/08/2023 02.42.02] -> Initialize Scoring...
INFO:    [15/08/2023 02.42.02] -> Generating Scan Map...
INFO:    [15/08/2023 02.42.02] -> Initializing Workpackages...
INFO:    [15/08/2023 02.42.02] -> Performing Basic Calibration...
INFO:    [15/08/2023 02.42.04] -> Calibration successful
INFO:    [15/08/2023 02.42.04] -> Identifying Calibration Peptides...
INFO:    [15/08/2023 02.42.04] -> Calibration successful
INFO:    [15/08/2023 02.42.04] -> Correcting Gradient Fine Structure...
INFO:    [15/08/2023 02.42.08] -> Initializing Pipeline...
INFO:    [15/08/2023 02.42.08] -> Preprocessing Run #5 of 24...
INFO:    [15/08/2023 02.42.08] -> Initialize Scoring...
INFO:    [15/08/2023 02.42.08] -> Extracting Ion Currents...
INFO:    [15/08/2023 02.42.44] -> Machine Learning...
INFO:    [15/08/2023 02.42.45] -> Pipeline executed in 36.9s - Current Experiment had 0 Warnings and 0 Errors.
INFO:    [15/08/2023 02.42.46] -> Calibration successful
INFO:    [15/08/2023 02.42.50] -> Initializing Pipeline...
INFO:    [15/08/2023 02.42.50] -> Preprocessing Run #5 of 24...
INFO:    [15/08/2023 02.42.50] -> Initialize Scoring...
INFO:    [15/08/2023 02.42.50] -> Extracting Ion Currents...
INFO:    [15/08/2023 02.45.38] -> Machine Learning...
INFO:    [15/08/2023 02.45.50] -> Pipeline executed in 3.01m - Current Experiment had 0 Warnings and 0 Errors.
INFO:    [15/08/2023 02.45.55] -> Calibration successful
INFO:    [15/08/2023 02.45.55] -> Initialize Scoring...
INFO:    [15/08/2023 02.45.55] -> Preprocessing Run #6 of 24...
INFO:    [15/08/2023 02.45.55] -> Searching DIA with Pulsar...
INFO:    [15/08/2023 02.45.55] -> Initializing Experiment...
INFO:    [15/08/2023 02.45.55] -> Loading Spectral Libraries...
INFO:    [15/08/2023 02.45.55] -> Initialize Scoring...
INFO:    [15/08/2023 02.45.55] -> Generating Scan Map...
INFO:    [15/08/2023 02.45.55] -> Initializing Workpackages...
INFO:    [15/08/2023 02.45.55] -> Performing Basic Calibration...
INFO:    [15/08/2023 02.45.57] -> Calibration successful
INFO:    [15/08/2023 02.45.57] -> Identifying Calibration Peptides...
INFO:    [15/08/2023 02.45.57] -> Calibration successful
INFO:    [15/08/2023 02.45.57] -> Correcting Gradient Fine Structure...
INFO:    [15/08/2023 02.46.01] -> Initializing Pipeline...
INFO:    [15/08/2023 02.46.01] -> Preprocessing Run #6 of 24...
INFO:    [15/08/2023 02.46.01] -> Initialize Scoring...
INFO:    [15/08/2023 02.46.01] -> Extracting Ion Currents...
INFO:    [15/08/2023 02.48.19] -> Machine Learning...
INFO:    [15/08/2023 02.48.20] -> Pipeline executed in 2.33m - Current Experiment had 0 Warnings and 0 Errors.
INFO:    [15/08/2023 02.48.21] -> Calibration successful
INFO:    [15/08/2023 02.48.25] -> Initializing Pipeline...
INFO:    [15/08/2023 02.48.25] -> Preprocessing Run #6 of 24...
INFO:    [15/08/2023 02.48.25] -> Initialize Scoring...
INFO:    [15/08/2023 02.48.25] -> Extracting Ion Currents...
INFO:    [15/08/2023 02.49.02] -> Machine Learning...
INFO:    [15/08/2023 02.49.05] -> Pipeline executed in 39.78s - Current Experiment had 0 Warnings and 0 Errors.
INFO:    [15/08/2023 02.49.08] -> Calibration successful
INFO:    [15/08/2023 02.49.08] -> Initialize Scoring...
INFO:    [15/08/2023 02.49.08] -> Preprocessing Run #7 of 24...
INFO:    [15/08/2023 02.49.08] -> Searching DIA with Pulsar...
INFO:    [15/08/2023 02.49.08] -> Initializing Experiment...
INFO:    [15/08/2023 02.49.08] -> Loading Spectral Libraries...
INFO:    [15/08/2023 02.49.08] -> Initialize Scoring...
INFO:    [15/08/2023 02.49.08] -> Generating Scan Map...
INFO:    [15/08/2023 02.49.08] -> Initializing Workpackages...
INFO:    [15/08/2023 02.49.08] -> Performing Basic Calibration...
INFO:    [15/08/2023 02.49.10] -> Calibration successful
INFO:    [15/08/2023 02.49.10] -> Identifying Calibration Peptides...
INFO:    [15/08/2023 02.49.10] -> Calibration successful
INFO:    [15/08/2023 02.49.10] -> Correcting Gradient Fine Structure...
INFO:    [15/08/2023 02.49.13] -> Initializing Pipeline...
INFO:    [15/08/2023 02.49.13] -> Preprocessing Run #7 of 24...
INFO:    [15/08/2023 02.49.13] -> Initialize Scoring...
INFO:    [15/08/2023 02.49.13] -> Extracting Ion Currents...
INFO:    [15/08/2023 02.50.02] -> Machine Learning...
INFO:    [15/08/2023 02.50.03] -> Pipeline executed in 49.87s - Current Experiment had 0 Warnings and 0 Errors.
INFO:    [15/08/2023 02.50.04] -> Calibration successful
INFO:    [15/08/2023 02.50.08] -> Initializing Pipeline...
INFO:    [15/08/2023 02.50.08] -> Preprocessing Run #7 of 24...
INFO:    [15/08/2023 02.50.08] -> Initialize Scoring...
INFO:    [15/08/2023 02.50.08] -> Extracting Ion Currents...
INFO:    [15/08/2023 02.50.43] -> Machine Learning...
INFO:    [15/08/2023 02.50.47] -> Pipeline executed in 38.67s - Current Experiment had 0 Warnings and 0 Errors.
INFO:    [15/08/2023 02.50.50] -> Calibration successful
INFO:    [15/08/2023 02.50.50] -> Initialize Scoring...
INFO:    [15/08/2023 02.50.50] -> Preprocessing Run #8 of 24...
INFO:    [15/08/2023 02.50.50] -> Searching DIA with Pulsar...
INFO:    [15/08/2023 02.50.50] -> Initializing Experiment...
INFO:    [15/08/2023 02.50.50] -> Loading Spectral Libraries...
INFO:    [15/08/2023 02.50.50] -> Initialize Scoring...
INFO:    [15/08/2023 02.50.50] -> Generating Scan Map...
INFO:    [15/08/2023 02.50.50] -> Initializing Workpackages...
INFO:    [15/08/2023 02.50.50] -> Performing Basic Calibration...
INFO:    [15/08/2023 02.50.52] -> Calibration successful
INFO:    [15/08/2023 02.50.52] -> Identifying Calibration Peptides...
INFO:    [15/08/2023 02.50.52] -> Calibration successful
INFO:    [15/08/2023 02.50.52] -> Correcting Gradient Fine Structure...
INFO:    [15/08/2023 02.50.57] -> Initializing Pipeline...
INFO:    [15/08/2023 02.50.57] -> Preprocessing Run #8 of 24...
INFO:    [15/08/2023 02.50.57] -> Initialize Scoring...
INFO:    [15/08/2023 02.50.57] -> Extracting Ion Currents...
INFO:    [15/08/2023 02.51.58] -> Machine Learning...
INFO:    [15/08/2023 02.52.00] -> Pipeline executed in 1.06m - Current Experiment had 0 Warnings and 0 Errors.
INFO:    [15/08/2023 02.52.01] -> Calibration successful
INFO:    [15/08/2023 02.52.06] -> Initializing Pipeline...
INFO:    [15/08/2023 02.52.06] -> Preprocessing Run #8 of 24...
INFO:    [15/08/2023 02.52.06] -> Initialize Scoring...
INFO:    [15/08/2023 02.52.06] -> Extracting Ion Currents...
INFO:    [15/08/2023 02.52.50] -> Machine Learning...
INFO:    [15/08/2023 02.52.54] -> Pipeline executed in 47.46s - Current Experiment had 0 Warnings and 0 Errors.
INFO:    [15/08/2023 02.52.57] -> Calibration successful
INFO:    [15/08/2023 02.52.57] -> Initialize Scoring...
INFO:    [15/08/2023 02.52.57] -> Preprocessing Run #9 of 24...
INFO:    [15/08/2023 02.52.57] -> Searching DIA with Pulsar...
INFO:    [15/08/2023 02.52.57] -> Initializing Experiment...
INFO:    [15/08/2023 02.52.57] -> Loading Spectral Libraries...
INFO:    [15/08/2023 02.52.57] -> Initialize Scoring...
INFO:    [15/08/2023 02.52.57] -> Generating Scan Map...
INFO:    [15/08/2023 02.52.57] -> Initializing Workpackages...
INFO:    [15/08/2023 02.52.57] -> Performing Basic Calibration...
INFO:    [15/08/2023 02.52.59] -> Calibration successful
INFO:    [15/08/2023 02.52.59] -> Identifying Calibration Peptides...
INFO:    [15/08/2023 02.52.59] -> Calibration successful
INFO:    [15/08/2023 02.52.59] -> Correcting Gradient Fine Structure...
INFO:    [15/08/2023 02.53.03] -> Initializing Pipeline...
INFO:    [15/08/2023 02.53.03] -> Preprocessing Run #9 of 24...
INFO:    [15/08/2023 02.53.03] -> Initialize Scoring...
INFO:    [15/08/2023 02.53.03] -> Extracting Ion Currents...
INFO:    [15/08/2023 02.53.38] -> Machine Learning...
INFO:    [15/08/2023 02.53.39] -> Pipeline executed in 36.25s - Current Experiment had 0 Warnings and 0 Errors.
INFO:    [15/08/2023 02.53.41] -> Calibration successful
INFO:    [15/08/2023 02.53.44] -> Initializing Pipeline...
INFO:    [15/08/2023 02.53.44] -> Preprocessing Run #9 of 24...
INFO:    [15/08/2023 02.53.44] -> Initialize Scoring...
INFO:    [15/08/2023 02.53.44] -> Extracting Ion Currents...
INFO:    [15/08/2023 02.56.23] -> Machine Learning...
INFO:    [15/08/2023 02.56.38] -> Pipeline executed in 2.9m - Current Experiment had 0 Warnings and 0 Errors.
INFO:    [15/08/2023 02.57.10] -> Calibration successful
INFO:    [15/08/2023 02.57.10] -> Initialize Scoring...
INFO:    [15/08/2023 02.57.10] -> Preprocessing Run #10 of 24...
INFO:    [15/08/2023 02.57.10] -> Searching DIA with Pulsar...
INFO:    [15/08/2023 02.57.10] -> Initializing Experiment...
INFO:    [15/08/2023 02.57.10] -> Loading Spectral Libraries...
INFO:    [15/08/2023 02.57.10] -> Initialize Scoring...
INFO:    [15/08/2023 02.57.10] -> Generating Scan Map...
INFO:    [15/08/2023 02.57.10] -> Initializing Workpackages...
INFO:    [15/08/2023 02.57.10] -> Performing Basic Calibration...
INFO:    [15/08/2023 02.57.14] -> Calibration successful
INFO:    [15/08/2023 02.57.14] -> Identifying Calibration Peptides...
INFO:    [15/08/2023 02.57.14] -> Calibration successful
INFO:    [15/08/2023 02.57.14] -> Correcting Gradient Fine Structure...
INFO:    [15/08/2023 02.57.18] -> Initializing Pipeline...
INFO:    [15/08/2023 02.57.18] -> Preprocessing Run #10 of 24...
INFO:    [15/08/2023 02.57.18] -> Initialize Scoring...
INFO:    [15/08/2023 02.57.18] -> Extracting Ion Currents...
INFO:    [15/08/2023 02.57.34] -> Machine Learning...
INFO:    [15/08/2023 02.57.35] -> Pipeline executed in 16.93s - Current Experiment had 0 Warnings and 0 Errors.
INFO:    [15/08/2023 02.57.36] -> Calibration successful
INFO:    [15/08/2023 02.57.51] -> Initializing Pipeline...
INFO:    [15/08/2023 02.57.51] -> Preprocessing Run #10 of 24...
INFO:    [15/08/2023 02.57.51] -> Initialize Scoring...
INFO:    [15/08/2023 02.57.51] -> Extracting Ion Currents...
INFO:    [15/08/2023 02.58.12] -> Machine Learning...
INFO:    [15/08/2023 02.58.15] -> Pipeline executed in 24.04s - Current Experiment had 0 Warnings and 0 Errors.
INFO:    [15/08/2023 02.58.18] -> Calibration successful
INFO:    [15/08/2023 02.58.18] -> Initialize Scoring...
INFO:    [15/08/2023 02.58.18] -> Preprocessing Run #11 of 24...
INFO:    [15/08/2023 02.58.18] -> Searching DIA with Pulsar...
INFO:    [15/08/2023 02.58.18] -> Initializing Experiment...
INFO:    [15/08/2023 02.58.18] -> Loading Spectral Libraries...
INFO:    [15/08/2023 02.58.18] -> Initialize Scoring...
INFO:    [15/08/2023 02.58.18] -> Generating Scan Map...
INFO:    [15/08/2023 02.58.18] -> Initializing Workpackages...
INFO:    [15/08/2023 02.58.18] -> Performing Basic Calibration...
INFO:    [15/08/2023 02.58.20] -> Calibration successful
INFO:    [15/08/2023 02.58.20] -> Identifying Calibration Peptides...
INFO:    [15/08/2023 02.58.20] -> Calibration successful
INFO:    [15/08/2023 02.58.20] -> Correcting Gradient Fine Structure...
INFO:    [15/08/2023 02.58.26] -> Initializing Pipeline...
INFO:    [15/08/2023 02.58.26] -> Preprocessing Run #11 of 24...
INFO:    [15/08/2023 02.58.26] -> Initialize Scoring...
INFO:    [15/08/2023 02.58.27] -> Extracting Ion Currents...
INFO:    [15/08/2023 02.59.05] -> Machine Learning...
INFO:    [15/08/2023 02.59.06] -> Pipeline executed in 39.86s - Current Experiment had 0 Warnings and 0 Errors.
INFO:    [15/08/2023 02.59.07] -> Calibration successful
INFO:    [15/08/2023 02.59.11] -> Initializing Pipeline...
INFO:    [15/08/2023 02.59.11] -> Preprocessing Run #11 of 24...
INFO:    [15/08/2023 02.59.11] -> Initialize Scoring...
INFO:    [15/08/2023 02.59.11] -> Extracting Ion Currents...
INFO:    [15/08/2023 02.59.41] -> Machine Learning...
INFO:    [15/08/2023 02.59.44] -> Pipeline executed in 33.17s - Current Experiment had 0 Warnings and 0 Errors.
INFO:    [15/08/2023 02.59.48] -> Calibration successful
INFO:    [15/08/2023 02.59.48] -> Initialize Scoring...
INFO:    [15/08/2023 02.59.48] -> Preprocessing Run #12 of 24...
INFO:    [15/08/2023 02.59.48] -> Searching DIA with Pulsar...
INFO:    [15/08/2023 02.59.48] -> Initializing Experiment...
INFO:    [15/08/2023 02.59.48] -> Loading Spectral Libraries...
INFO:    [15/08/2023 02.59.48] -> Initialize Scoring...
INFO:    [15/08/2023 02.59.48] -> Generating Scan Map...
INFO:    [15/08/2023 02.59.48] -> Initializing Workpackages...
INFO:    [15/08/2023 02.59.48] -> Performing Basic Calibration...
INFO:    [15/08/2023 02.59.49] -> Calibration successful
INFO:    [15/08/2023 02.59.49] -> Identifying Calibration Peptides...
INFO:    [15/08/2023 02.59.49] -> Calibration successful
INFO:    [15/08/2023 02.59.49] -> Correcting Gradient Fine Structure...
INFO:    [15/08/2023 02.59.54] -> Initializing Pipeline...
INFO:    [15/08/2023 02.59.54] -> Preprocessing Run #12 of 24...
INFO:    [15/08/2023 02.59.54] -> Initialize Scoring...
INFO:    [15/08/2023 02.59.54] -> Extracting Ion Currents...
INFO:    [15/08/2023 03.00.28] -> Machine Learning...
INFO:    [15/08/2023 03.00.30] -> Pipeline executed in 34.97s - Current Experiment had 0 Warnings and 0 Errors.
INFO:    [15/08/2023 03.00.30] -> Calibration successful
INFO:    [15/08/2023 03.00.35] -> Initializing Pipeline...
INFO:    [15/08/2023 03.00.35] -> Preprocessing Run #12 of 24...
INFO:    [15/08/2023 03.00.35] -> Initialize Scoring...
INFO:    [15/08/2023 03.00.35] -> Extracting Ion Currents...
INFO:    [15/08/2023 03.00.52] -> Machine Learning...
INFO:    [15/08/2023 03.00.56] -> Pipeline executed in 20.89s - Current Experiment had 0 Warnings and 0 Errors.
INFO:    [15/08/2023 03.00.59] -> Calibration successful
INFO:    [15/08/2023 03.00.59] -> Initialize Scoring...
INFO:    [15/08/2023 03.00.59] -> Preprocessing Run #13 of 24...
INFO:    [15/08/2023 03.00.59] -> Searching DIA with Pulsar...
INFO:    [15/08/2023 03.00.59] -> Initializing Experiment...
INFO:    [15/08/2023 03.00.59] -> Loading Spectral Libraries...
INFO:    [15/08/2023 03.00.59] -> Initialize Scoring...
INFO:    [15/08/2023 03.00.59] -> Generating Scan Map...
INFO:    [15/08/2023 03.00.59] -> Initializing Workpackages...
INFO:    [15/08/2023 03.00.59] -> Performing Basic Calibration...
INFO:    [15/08/2023 03.01.01] -> Calibration successful
INFO:    [15/08/2023 03.01.01] -> Identifying Calibration Peptides...
INFO:    [15/08/2023 03.01.01] -> Calibration successful
INFO:    [15/08/2023 03.01.01] -> Correcting Gradient Fine Structure...
INFO:    [15/08/2023 03.01.21] -> Initializing Pipeline...
INFO:    [15/08/2023 03.01.21] -> Preprocessing Run #13 of 24...
INFO:    [15/08/2023 03.01.21] -> Initialize Scoring...
INFO:    [15/08/2023 03.01.21] -> Extracting Ion Currents...
INFO:    [15/08/2023 03.01.56] -> Machine Learning...
INFO:    [15/08/2023 03.01.58] -> Pipeline executed in 37.04s - Current Experiment had 0 Warnings and 0 Errors.
INFO:    [15/08/2023 03.01.59] -> Calibration successful
INFO:    [15/08/2023 03.02.02] -> Initializing Pipeline...
INFO:    [15/08/2023 03.02.02] -> Preprocessing Run #13 of 24...
INFO:    [15/08/2023 03.02.02] -> Initialize Scoring...
INFO:    [15/08/2023 03.02.02] -> Extracting Ion Currents...
INFO:    [15/08/2023 03.03.29] -> Machine Learning...
INFO:    [15/08/2023 03.03.33] -> Pipeline executed in 1.5m - Current Experiment had 0 Warnings and 0 Errors.
INFO:    [15/08/2023 03.03.54] -> Calibration successful
INFO:    [15/08/2023 03.03.54] -> Initialize Scoring...
INFO:    [15/08/2023 03.03.54] -> Preprocessing Run #14 of 24...
INFO:    [15/08/2023 03.03.54] -> Searching DIA with Pulsar...
INFO:    [15/08/2023 03.03.54] -> Initializing Experiment...
INFO:    [15/08/2023 03.03.54] -> Loading Spectral Libraries...
INFO:    [15/08/2023 03.03.54] -> Initialize Scoring...
INFO:    [15/08/2023 03.03.54] -> Generating Scan Map...
INFO:    [15/08/2023 03.03.54] -> Initializing Workpackages...
INFO:    [15/08/2023 03.03.54] -> Performing Basic Calibration...
INFO:    [15/08/2023 03.03.56] -> Calibration successful
INFO:    [15/08/2023 03.03.56] -> Identifying Calibration Peptides...
INFO:    [15/08/2023 03.03.56] -> Calibration successful
INFO:    [15/08/2023 03.03.56] -> Correcting Gradient Fine Structure...
INFO:    [15/08/2023 03.04.30] -> Initializing Pipeline...
INFO:    [15/08/2023 03.04.30] -> Preprocessing Run #14 of 24...
INFO:    [15/08/2023 03.04.30] -> Initialize Scoring...
INFO:    [15/08/2023 03.04.30] -> Extracting Ion Currents...
INFO:    [15/08/2023 03.04.46] -> Machine Learning...
INFO:    [15/08/2023 03.04.48] -> Pipeline executed in 17.48s - Current Experiment had 0 Warnings and 0 Errors.
INFO:    [15/08/2023 03.04.49] -> Calibration successful
INFO:    [15/08/2023 03.04.52] -> Initializing Pipeline...
INFO:    [15/08/2023 03.04.52] -> Preprocessing Run #14 of 24...
INFO:    [15/08/2023 03.04.52] -> Initialize Scoring...
INFO:    [15/08/2023 03.04.52] -> Extracting Ion Currents...
INFO:    [15/08/2023 03.05.25] -> Machine Learning...
INFO:    [15/08/2023 03.05.35] -> Pipeline executed in 42.41s - Current Experiment had 0 Warnings and 0 Errors.
INFO:    [15/08/2023 03.05.38] -> Calibration successful
INFO:    [15/08/2023 03.05.38] -> Initialize Scoring...
INFO:    [15/08/2023 03.05.38] -> Preprocessing Run #15 of 24...
INFO:    [15/08/2023 03.05.38] -> Searching DIA with Pulsar...
INFO:    [15/08/2023 03.05.38] -> Initializing Experiment...
INFO:    [15/08/2023 03.05.38] -> Loading Spectral Libraries...
INFO:    [15/08/2023 03.05.38] -> Initialize Scoring...
INFO:    [15/08/2023 03.05.38] -> Generating Scan Map...
INFO:    [15/08/2023 03.05.38] -> Initializing Workpackages...
INFO:    [15/08/2023 03.05.38] -> Performing Basic Calibration...
INFO:    [15/08/2023 03.05.40] -> Calibration successful
INFO:    [15/08/2023 03.05.40] -> Identifying Calibration Peptides...
INFO:    [15/08/2023 03.05.40] -> Calibration successful
INFO:    [15/08/2023 03.05.40] -> Correcting Gradient Fine Structure...
INFO:    [15/08/2023 03.05.43] -> Initializing Pipeline...
INFO:    [15/08/2023 03.05.43] -> Preprocessing Run #15 of 24...
INFO:    [15/08/2023 03.05.43] -> Initialize Scoring...
INFO:    [15/08/2023 03.05.43] -> Extracting Ion Currents...
INFO:    [15/08/2023 03.06.31] -> Machine Learning...
INFO:    [15/08/2023 03.06.33] -> Pipeline executed in 49.05s - Current Experiment had 0 Warnings and 0 Errors.
INFO:    [15/08/2023 03.06.34] -> Calibration successful
INFO:    [15/08/2023 03.06.37] -> Initializing Pipeline...
INFO:    [15/08/2023 03.06.37] -> Preprocessing Run #15 of 24...
INFO:    [15/08/2023 03.06.37] -> Initialize Scoring...
INFO:    [15/08/2023 03.06.37] -> Extracting Ion Currents...
INFO:    [15/08/2023 03.07.14] -> Machine Learning...
INFO:    [15/08/2023 03.07.18] -> Pipeline executed in 40.2s - Current Experiment had 0 Warnings and 0 Errors.
INFO:    [15/08/2023 03.07.22] -> Calibration successful
INFO:    [15/08/2023 03.07.22] -> Initialize Scoring...
INFO:    [15/08/2023 03.07.22] -> Preprocessing Run #16 of 24...
INFO:    [15/08/2023 03.07.22] -> Searching DIA with Pulsar...
INFO:    [15/08/2023 03.07.22] -> Initializing Experiment...
INFO:    [15/08/2023 03.07.22] -> Loading Spectral Libraries...
INFO:    [15/08/2023 03.07.22] -> Initialize Scoring...
INFO:    [15/08/2023 03.07.22] -> Generating Scan Map...
INFO:    [15/08/2023 03.07.22] -> Initializing Workpackages...
INFO:    [15/08/2023 03.07.22] -> Performing Basic Calibration...
INFO:    [15/08/2023 03.07.23] -> Calibration successful
INFO:    [15/08/2023 03.07.23] -> Identifying Calibration Peptides...
INFO:    [15/08/2023 03.07.23] -> Calibration successful
INFO:    [15/08/2023 03.07.23] -> Correcting Gradient Fine Structure...
INFO:    [15/08/2023 03.07.27] -> Initializing Pipeline...
INFO:    [15/08/2023 03.07.27] -> Preprocessing Run #16 of 24...
INFO:    [15/08/2023 03.07.27] -> Initialize Scoring...
INFO:    [15/08/2023 03.07.27] -> Extracting Ion Currents...
INFO:    [15/08/2023 03.08.15] -> Machine Learning...
INFO:    [15/08/2023 03.08.16] -> Pipeline executed in 48.71s - Current Experiment had 0 Warnings and 0 Errors.
INFO:    [15/08/2023 03.08.18] -> Calibration successful
INFO:    [15/08/2023 03.08.23] -> Initializing Pipeline...
INFO:    [15/08/2023 03.08.23] -> Preprocessing Run #16 of 24...
INFO:    [15/08/2023 03.08.23] -> Initialize Scoring...
INFO:    [15/08/2023 03.08.23] -> Extracting Ion Currents...
INFO:    [15/08/2023 03.08.56] -> Machine Learning...
INFO:    [15/08/2023 03.09.00] -> Pipeline executed in 36.77s - Current Experiment had 0 Warnings and 0 Errors.
INFO:    [15/08/2023 03.09.03] -> Calibration successful
INFO:    [15/08/2023 03.09.03] -> Initialize Scoring...
INFO:    [15/08/2023 03.09.03] -> Preprocessing Run #17 of 24...
INFO:    [15/08/2023 03.09.03] -> Searching DIA with Pulsar...
INFO:    [15/08/2023 03.09.03] -> Initializing Experiment...
INFO:    [15/08/2023 03.09.03] -> Loading Spectral Libraries...
INFO:    [15/08/2023 03.09.03] -> Initialize Scoring...
INFO:    [15/08/2023 03.09.03] -> Generating Scan Map...
INFO:    [15/08/2023 03.09.03] -> Initializing Workpackages...
INFO:    [15/08/2023 03.09.03] -> Performing Basic Calibration...
INFO:    [15/08/2023 03.09.05] -> Calibration successful
INFO:    [15/08/2023 03.09.05] -> Identifying Calibration Peptides...
INFO:    [15/08/2023 03.09.05] -> Calibration successful
INFO:    [15/08/2023 03.09.05] -> Correcting Gradient Fine Structure...
INFO:    [15/08/2023 03.09.09] -> Initializing Pipeline...
INFO:    [15/08/2023 03.09.09] -> Preprocessing Run #17 of 24...
INFO:    [15/08/2023 03.09.09] -> Initialize Scoring...
INFO:    [15/08/2023 03.09.09] -> Extracting Ion Currents...
INFO:    [15/08/2023 03.09.41] -> Machine Learning...
INFO:    [15/08/2023 03.09.42] -> Pipeline executed in 32.93s - Current Experiment had 0 Warnings and 0 Errors.
INFO:    [15/08/2023 03.09.43] -> Calibration successful
INFO:    [15/08/2023 03.09.47] -> Initializing Pipeline...
INFO:    [15/08/2023 03.09.47] -> Preprocessing Run #17 of 24...
INFO:    [15/08/2023 03.09.47] -> Initialize Scoring...
INFO:    [15/08/2023 03.09.47] -> Extracting Ion Currents...
INFO:    [15/08/2023 03.12.02] -> Machine Learning...
INFO:    [15/08/2023 03.12.21] -> Pipeline executed in 2.56m - Current Experiment had 0 Warnings and 0 Errors.
INFO:    [15/08/2023 03.12.33] -> Calibration successful
INFO:    [15/08/2023 03.12.33] -> Initialize Scoring...
INFO:    [15/08/2023 03.12.33] -> Preprocessing Run #18 of 24...
INFO:    [15/08/2023 03.12.33] -> Searching DIA with Pulsar...
INFO:    [15/08/2023 03.12.33] -> Initializing Experiment...
INFO:    [15/08/2023 03.12.33] -> Loading Spectral Libraries...
INFO:    [15/08/2023 03.12.33] -> Initialize Scoring...
INFO:    [15/08/2023 03.12.33] -> Generating Scan Map...
INFO:    [15/08/2023 03.12.33] -> Initializing Workpackages...
INFO:    [15/08/2023 03.12.33] -> Performing Basic Calibration...
INFO:    [15/08/2023 03.12.35] -> Calibration successful
INFO:    [15/08/2023 03.12.35] -> Identifying Calibration Peptides...
INFO:    [15/08/2023 03.12.35] -> Calibration successful
INFO:    [15/08/2023 03.12.35] -> Correcting Gradient Fine Structure...
INFO:    [15/08/2023 03.13.12] -> Initializing Pipeline...
INFO:    [15/08/2023 03.13.12] -> Preprocessing Run #18 of 24...
INFO:    [15/08/2023 03.13.12] -> Initialize Scoring...
INFO:    [15/08/2023 03.13.12] -> Extracting Ion Currents...
INFO:    [15/08/2023 03.13.29] -> Machine Learning...
INFO:    [15/08/2023 03.13.31] -> Pipeline executed in 19.05s - Current Experiment had 0 Warnings and 0 Errors.
INFO:    [15/08/2023 03.13.32] -> Calibration successful
INFO:    [15/08/2023 03.13.36] -> Initializing Pipeline...
INFO:    [15/08/2023 03.13.36] -> Preprocessing Run #18 of 24...
INFO:    [15/08/2023 03.13.36] -> Initialize Scoring...
INFO:    [15/08/2023 03.13.36] -> Extracting Ion Currents...
INFO:    [15/08/2023 03.15.02] -> Machine Learning...
INFO:    [15/08/2023 03.15.06] -> Pipeline executed in 1.49m - Current Experiment had 0 Warnings and 0 Errors.
INFO:    [15/08/2023 03.15.28] -> Calibration successful
INFO:    [15/08/2023 03.15.28] -> Initialize Scoring...
INFO:    [15/08/2023 03.15.28] -> Preprocessing Run #19 of 24...
INFO:    [15/08/2023 03.15.28] -> Searching DIA with Pulsar...
INFO:    [15/08/2023 03.15.28] -> Initializing Experiment...
INFO:    [15/08/2023 03.15.28] -> Loading Spectral Libraries...
INFO:    [15/08/2023 03.15.28] -> Initialize Scoring...
INFO:    [15/08/2023 03.15.28] -> Generating Scan Map...
INFO:    [15/08/2023 03.15.28] -> Initializing Workpackages...
INFO:    [15/08/2023 03.15.28] -> Performing Basic Calibration...
INFO:    [15/08/2023 03.15.32] -> Calibration successful
INFO:    [15/08/2023 03.15.32] -> Identifying Calibration Peptides...
INFO:    [15/08/2023 03.15.32] -> Calibration successful
INFO:    [15/08/2023 03.15.32] -> Correcting Gradient Fine Structure...
INFO:    [15/08/2023 03.15.36] -> Initializing Pipeline...
INFO:    [15/08/2023 03.15.36] -> Preprocessing Run #19 of 24...
INFO:    [15/08/2023 03.15.36] -> Initialize Scoring...
INFO:    [15/08/2023 03.15.36] -> Extracting Ion Currents...
INFO:    [15/08/2023 03.17.48] -> Machine Learning...
INFO:    [15/08/2023 03.17.49] -> Pipeline executed in 2.22m - Current Experiment had 0 Warnings and 0 Errors.
INFO:    [15/08/2023 03.17.51] -> Calibration successful
INFO:    [15/08/2023 03.17.55] -> Initializing Pipeline...
INFO:    [15/08/2023 03.17.55] -> Preprocessing Run #19 of 24...
INFO:    [15/08/2023 03.17.55] -> Initialize Scoring...
INFO:    [15/08/2023 03.17.55] -> Extracting Ion Currents...
INFO:    [15/08/2023 03.18.25] -> Machine Learning...
INFO:    [15/08/2023 03.18.28] -> Pipeline executed in 33.23s - Current Experiment had 0 Warnings and 0 Errors.
INFO:    [15/08/2023 03.18.31] -> Calibration successful
INFO:    [15/08/2023 03.18.31] -> Initialize Scoring...
INFO:    [15/08/2023 03.18.31] -> Preprocessing Run #20 of 24...
INFO:    [15/08/2023 03.18.31] -> Searching DIA with Pulsar...
INFO:    [15/08/2023 03.18.31] -> Initializing Experiment...
INFO:    [15/08/2023 03.18.31] -> Loading Spectral Libraries...
INFO:    [15/08/2023 03.18.31] -> Initialize Scoring...
INFO:    [15/08/2023 03.18.31] -> Generating Scan Map...
INFO:    [15/08/2023 03.18.31] -> Initializing Workpackages...
INFO:    [15/08/2023 03.18.31] -> Performing Basic Calibration...
INFO:    [15/08/2023 03.18.33] -> Calibration successful
INFO:    [15/08/2023 03.18.33] -> Identifying Calibration Peptides...
INFO:    [15/08/2023 03.18.33] -> Calibration successful
INFO:    [15/08/2023 03.18.33] -> Correcting Gradient Fine Structure...
INFO:    [15/08/2023 03.18.36] -> Initializing Pipeline...
INFO:    [15/08/2023 03.18.36] -> Preprocessing Run #20 of 24...
INFO:    [15/08/2023 03.18.36] -> Initialize Scoring...
INFO:    [15/08/2023 03.18.36] -> Extracting Ion Currents...
INFO:    [15/08/2023 03.19.24] -> Machine Learning...
INFO:    [15/08/2023 03.19.25] -> Pipeline executed in 48.17s - Current Experiment had 0 Warnings and 0 Errors.
INFO:    [15/08/2023 03.19.26] -> Calibration successful
INFO:    [15/08/2023 03.19.29] -> Initializing Pipeline...
INFO:    [15/08/2023 03.19.29] -> Preprocessing Run #20 of 24...
INFO:    [15/08/2023 03.19.29] -> Initialize Scoring...
INFO:    [15/08/2023 03.19.29] -> Extracting Ion Currents...
INFO:    [15/08/2023 03.21.41] -> Machine Learning...
INFO:    [15/08/2023 03.21.45] -> Pipeline executed in 2.26m - Current Experiment had 0 Warnings and 0 Errors.
INFO:    [15/08/2023 03.21.49] -> Calibration successful
INFO:    [15/08/2023 03.21.49] -> Initialize Scoring...
INFO:    [15/08/2023 03.21.49] -> Preprocessing Run #21 of 24...
INFO:    [15/08/2023 03.21.49] -> Searching DIA with Pulsar...
INFO:    [15/08/2023 03.21.49] -> Initializing Experiment...
INFO:    [15/08/2023 03.21.49] -> Loading Spectral Libraries...
INFO:    [15/08/2023 03.21.49] -> Initialize Scoring...
INFO:    [15/08/2023 03.21.49] -> Generating Scan Map...
INFO:    [15/08/2023 03.21.49] -> Initializing Workpackages...
INFO:    [15/08/2023 03.21.49] -> Performing Basic Calibration...
INFO:    [15/08/2023 03.21.50] -> Calibration successful
INFO:    [15/08/2023 03.21.50] -> Identifying Calibration Peptides...
INFO:    [15/08/2023 03.21.50] -> Calibration successful
INFO:    [15/08/2023 03.21.50] -> Correcting Gradient Fine Structure...
INFO:    [15/08/2023 03.21.54] -> Initializing Pipeline...
INFO:    [15/08/2023 03.21.54] -> Preprocessing Run #21 of 24...
INFO:    [15/08/2023 03.21.54] -> Initialize Scoring...
INFO:    [15/08/2023 03.21.54] -> Extracting Ion Currents...
INFO:    [15/08/2023 03.23.00] -> Machine Learning...
INFO:    [15/08/2023 03.23.02] -> Pipeline executed in 1.12m - Current Experiment had 0 Warnings and 0 Errors.
INFO:    [15/08/2023 03.23.02] -> Calibration successful
INFO:    [15/08/2023 03.23.06] -> Initializing Pipeline...
INFO:    [15/08/2023 03.23.06] -> Preprocessing Run #21 of 24...
INFO:    [15/08/2023 03.23.06] -> Initialize Scoring...
INFO:    [15/08/2023 03.23.06] -> Extracting Ion Currents...
INFO:    [15/08/2023 03.23.21] -> Machine Learning...
INFO:    [15/08/2023 03.23.25] -> Pipeline executed in 18.41s - Current Experiment had 0 Warnings and 0 Errors.
INFO:    [15/08/2023 03.23.28] -> Calibration successful
INFO:    [15/08/2023 03.23.28] -> Initialize Scoring...
INFO:    [15/08/2023 03.23.28] -> Preprocessing Run #22 of 24...
INFO:    [15/08/2023 03.23.28] -> Searching DIA with Pulsar...
INFO:    [15/08/2023 03.23.28] -> Initializing Experiment...
INFO:    [15/08/2023 03.23.28] -> Loading Spectral Libraries...
INFO:    [15/08/2023 03.23.28] -> Initialize Scoring...
INFO:    [15/08/2023 03.23.28] -> Generating Scan Map...
INFO:    [15/08/2023 03.23.28] -> Initializing Workpackages...
INFO:    [15/08/2023 03.23.28] -> Performing Basic Calibration...
INFO:    [15/08/2023 03.23.30] -> Calibration successful
INFO:    [15/08/2023 03.23.30] -> Identifying Calibration Peptides...
INFO:    [15/08/2023 03.23.30] -> Calibration successful
INFO:    [15/08/2023 03.23.30] -> Correcting Gradient Fine Structure...
INFO:    [15/08/2023 03.23.34] -> Initializing Pipeline...
INFO:    [15/08/2023 03.23.34] -> Preprocessing Run #22 of 24...
INFO:    [15/08/2023 03.23.34] -> Initialize Scoring...
INFO:    [15/08/2023 03.23.34] -> Extracting Ion Currents...
INFO:    [15/08/2023 03.23.49] -> Machine Learning...
INFO:    [15/08/2023 03.23.50] -> Pipeline executed in 16.57s - Current Experiment had 0 Warnings and 0 Errors.
INFO:    [15/08/2023 03.23.51] -> Calibration successful
INFO:    [15/08/2023 03.23.55] -> Initializing Pipeline...
INFO:    [15/08/2023 03.23.55] -> Preprocessing Run #22 of 24...
INFO:    [15/08/2023 03.23.55] -> Initialize Scoring...
INFO:    [15/08/2023 03.23.55] -> Extracting Ion Currents...
INFO:    [15/08/2023 03.24.11] -> Machine Learning...
INFO:    [15/08/2023 03.24.15] -> Pipeline executed in 19.55s - Current Experiment had 0 Warnings and 0 Errors.
INFO:    [15/08/2023 03.24.18] -> Calibration successful
INFO:    [15/08/2023 03.24.18] -> Initialize Scoring...
INFO:    [15/08/2023 03.24.18] -> Preprocessing Run #23 of 24...
INFO:    [15/08/2023 03.24.18] -> Searching DIA with Pulsar...
INFO:    [15/08/2023 03.24.18] -> Initializing Experiment...
INFO:    [15/08/2023 03.24.18] -> Loading Spectral Libraries...
INFO:    [15/08/2023 03.24.18] -> Initialize Scoring...
INFO:    [15/08/2023 03.24.18] -> Generating Scan Map...
INFO:    [15/08/2023 03.24.18] -> Initializing Workpackages...
INFO:    [15/08/2023 03.24.18] -> Performing Basic Calibration...
INFO:    [15/08/2023 03.24.20] -> Calibration successful
INFO:    [15/08/2023 03.24.20] -> Identifying Calibration Peptides...
INFO:    [15/08/2023 03.24.20] -> Calibration successful
INFO:    [15/08/2023 03.24.20] -> Correcting Gradient Fine Structure...
INFO:    [15/08/2023 03.24.24] -> Initializing Pipeline...
INFO:    [15/08/2023 03.24.24] -> Preprocessing Run #23 of 24...
INFO:    [15/08/2023 03.24.24] -> Initialize Scoring...
INFO:    [15/08/2023 03.24.24] -> Extracting Ion Currents...
INFO:    [15/08/2023 03.24.40] -> Machine Learning...
INFO:    [15/08/2023 03.24.45] -> Pipeline executed in 17.4s - Current Experiment had 0 Warnings and 0 Errors.
INFO:    [15/08/2023 03.24.49] -> Calibration successful
INFO:    [15/08/2023 03.24.56] -> Initializing Pipeline...
INFO:    [15/08/2023 03.24.56] -> Preprocessing Run #23 of 24...
INFO:    [15/08/2023 03.24.56] -> Initialize Scoring...
INFO:    [15/08/2023 03.24.56] -> Extracting Ion Currents...
INFO:    [15/08/2023 03.25.13] -> Machine Learning...
INFO:    [15/08/2023 03.25.16] -> Pipeline executed in 20.06s - Current Experiment had 0 Warnings and 0 Errors.
INFO:    [15/08/2023 03.25.19] -> Calibration successful
INFO:    [15/08/2023 03.25.19] -> Initialize Scoring...
INFO:    [15/08/2023 03.25.19] -> Preprocessing Run #24 of 24...
INFO:    [15/08/2023 03.25.19] -> Searching DIA with Pulsar...
INFO:    [15/08/2023 03.25.19] -> Initializing Experiment...
INFO:    [15/08/2023 03.25.19] -> Loading Spectral Libraries...
INFO:    [15/08/2023 03.25.19] -> Initialize Scoring...
INFO:    [15/08/2023 03.25.19] -> Generating Scan Map...
INFO:    [15/08/2023 03.25.19] -> Initializing Workpackages...
INFO:    [15/08/2023 03.25.19] -> Performing Basic Calibration...
INFO:    [15/08/2023 03.25.21] -> Calibration successful
INFO:    [15/08/2023 03.25.21] -> Identifying Calibration Peptides...
INFO:    [15/08/2023 03.25.21] -> Calibration successful
INFO:    [15/08/2023 03.25.21] -> Correcting Gradient Fine Structure...
INFO:    [15/08/2023 03.25.24] -> Initializing Pipeline...
INFO:    [15/08/2023 03.25.24] -> Preprocessing Run #24 of 24...
INFO:    [15/08/2023 03.25.24] -> Initialize Scoring...
INFO:    [15/08/2023 03.25.24] -> Extracting Ion Currents...
INFO:    [15/08/2023 03.26.38] -> Machine Learning...
INFO:    [15/08/2023 03.26.39] -> Pipeline executed in 1.24m - Current Experiment had 0 Warnings and 0 Errors.
INFO:    [15/08/2023 03.26.40] -> Calibration successful
INFO:    [15/08/2023 03.26.44] -> Initializing Pipeline...
INFO:    [15/08/2023 03.26.44] -> Preprocessing Run #24 of 24...
INFO:    [15/08/2023 03.26.44] -> Initialize Scoring...
INFO:    [15/08/2023 03.26.44] -> Extracting Ion Currents...
INFO:    [15/08/2023 03.26.56] -> Machine Learning...
INFO:    [15/08/2023 03.26.59] -> Pipeline executed in 15.21s - Current Experiment had 0 Warnings and 0 Errors.
INFO:    [15/08/2023 03.27.03] -> Calibration successful
INFO:    [15/08/2023 03.27.03] -> Initialize Scoring...
INFO:    [15/08/2023 03.27.03] -> Initializing QC...
INFO:    [15/08/2023 03.27.03] -> Determining Calibration Parameter...
INFO:    [15/08/2023 03.27.03] -> Assigning ML Features...
INFO:    [15/08/2023 03.27.04] -> Generating Decoys...
INFO:    [15/08/2023 03.27.13] -> Extracting Ion Currents...
INFO:    [15/08/2023 03.28.12] -> Releasing Raw Files...
INFO:    [15/08/2023 03.28.12] -> Machine Learning...
INFO:    [15/08/2023 03.28.46] -> Initializing HTRMS...
INFO:    [15/08/2023 03.28.46] -> Releasing Run Resources...
INFO:    [15/08/2023 03.28.46] -> Calculating Qvalues...
INFO:    [15/08/2023 03.28.47] -> Unique precursors: 42,396 of 48,930 | modified peptides: 39,012 of 44,709 | peptides: 37,019 of 42,077 |  protein groups: 4,423 (Qvalue <= 0.01) [20230809_AST1_EVO5_ZY_Hela_SCP_EvoCHIP_1Cell_40SPD_8Th12ms_01.raw]
INFO:    [15/08/2023 03.28.47] -> Calibration successful
INFO:    [15/08/2023 03.28.47] -> Collapsing Search Tree...
INFO:    [15/08/2023 03.28.47] -> Processed in 1.73m
INFO:    [15/08/2023 03.28.47] -> Initializing QC...
INFO:    [15/08/2023 03.28.47] -> Determining Calibration Parameter...
INFO:    [15/08/2023 03.28.47] -> Assigning ML Features...
INFO:    [15/08/2023 03.28.47] -> Generating Decoys...
INFO:    [15/08/2023 03.28.47] -> Extracting Ion Currents...
INFO:    [15/08/2023 03.29.36] -> Releasing Raw Files...
INFO:    [15/08/2023 03.29.36] -> Machine Learning...
INFO:    [15/08/2023 03.30.03] -> Initializing HTRMS...
INFO:    [15/08/2023 03.30.03] -> Releasing Run Resources...
INFO:    [15/08/2023 03.30.03] -> Calculating Qvalues...
INFO:    [15/08/2023 03.30.04] -> Unique precursors: 39,005 of 48,930 | modified peptides: 35,779 of 44,709 | peptides: 34,098 of 42,077 |  protein groups: 4,283 (Qvalue <= 0.01) [20230809_AST1_EVO5_ZY_Hela_SCP_EvoCHIP_1Cell_40SPD_8Th12ms_02.raw]
INFO:    [15/08/2023 03.30.04] -> Calibration successful
INFO:    [15/08/2023 03.30.04] -> Collapsing Search Tree...
INFO:    [15/08/2023 03.30.04] -> Processed in 1.28m
INFO:    [15/08/2023 03.30.04] -> Initializing QC...
INFO:    [15/08/2023 03.30.04] -> Determining Calibration Parameter...
INFO:    [15/08/2023 03.30.04] -> Assigning ML Features...
INFO:    [15/08/2023 03.30.04] -> Generating Decoys...
INFO:    [15/08/2023 03.30.04] -> Extracting Ion Currents...
INFO:    [15/08/2023 03.30.46] -> Releasing Raw Files...
INFO:    [15/08/2023 03.30.46] -> Machine Learning...
INFO:    [15/08/2023 03.31.06] -> Initializing HTRMS...
INFO:    [15/08/2023 03.31.06] -> Releasing Run Resources...
INFO:    [15/08/2023 03.31.07] -> Calculating Qvalues...
INFO:    [15/08/2023 03.31.07] -> Unique precursors: 38,972 of 48,930 | modified peptides: 36,182 of 44,709 | peptides: 34,594 of 42,077 |  protein groups: 4,212 (Qvalue <= 0.01) [20230809_AST1_EVO5_ZY_Hela_SCP_EvoCHIP_1Cell_40SPD_8Th12ms_03.raw]
INFO:    [15/08/2023 03.31.07] -> Calibration successful
INFO:    [15/08/2023 03.31.07] -> Collapsing Search Tree...
INFO:    [15/08/2023 03.31.07] -> Processed in 1.06m
INFO:    [15/08/2023 03.31.07] -> Initializing QC...
INFO:    [15/08/2023 03.31.07] -> Determining Calibration Parameter...
INFO:    [15/08/2023 03.31.07] -> Assigning ML Features...
INFO:    [15/08/2023 03.31.07] -> Generating Decoys...
INFO:    [15/08/2023 03.31.07] -> Extracting Ion Currents...
INFO:    [15/08/2023 03.31.49] -> Releasing Raw Files...
INFO:    [15/08/2023 03.31.49] -> Machine Learning...
INFO:    [15/08/2023 03.32.36] -> Initializing HTRMS...
INFO:    [15/08/2023 03.32.36] -> Releasing Run Resources...
INFO:    [15/08/2023 03.32.37] -> Calculating Qvalues...
INFO:    [15/08/2023 03.32.37] -> Unique precursors: 38,458 of 48,930 | modified peptides: 35,564 of 44,709 | peptides: 33,926 of 42,077 |  protein groups: 4,226 (Qvalue <= 0.01) [20230809_AST1_EVO5_ZY_Hela_SCP_EvoCHIP_1Cell_40SPD_8Th12ms_04.raw]
INFO:    [15/08/2023 03.32.37] -> Calibration successful
INFO:    [15/08/2023 03.32.37] -> Collapsing Search Tree...
INFO:    [15/08/2023 03.32.37] -> Processed in 1.5m
INFO:    [15/08/2023 03.32.37] -> Initializing QC...
INFO:    [15/08/2023 03.32.37] -> Determining Calibration Parameter...
INFO:    [15/08/2023 03.32.37] -> Assigning ML Features...
INFO:    [15/08/2023 03.32.37] -> Generating Decoys...
INFO:    [15/08/2023 03.32.37] -> Extracting Ion Currents...
INFO:    [15/08/2023 03.33.20] -> Releasing Raw Files...
INFO:    [15/08/2023 03.33.20] -> Machine Learning...
INFO:    [15/08/2023 03.33.47] -> Initializing HTRMS...
INFO:    [15/08/2023 03.33.47] -> Releasing Run Resources...
INFO:    [15/08/2023 03.33.47] -> Calculating Qvalues...
INFO:    [15/08/2023 03.33.48] -> Unique precursors: 42,080 of 48,930 | modified peptides: 38,678 of 44,709 | peptides: 36,678 of 42,077 |  protein groups: 4,394 (Qvalue <= 0.01) [20230809_AST1_EVO5_ZY_Hela_SCP_EvoCHIP_1Cell_40SPD_8Th12ms_05.raw]
INFO:    [15/08/2023 03.33.48] -> Calibration successful
INFO:    [15/08/2023 03.33.48] -> Collapsing Search Tree...
INFO:    [15/08/2023 03.33.48] -> Processed in 1.18m
INFO:    [15/08/2023 03.33.48] -> Initializing QC...
INFO:    [15/08/2023 03.33.48] -> Determining Calibration Parameter...
INFO:    [15/08/2023 03.33.48] -> Assigning ML Features...
INFO:    [15/08/2023 03.33.48] -> Generating Decoys...
INFO:    [15/08/2023 03.33.48] -> Extracting Ion Currents...
INFO:    [15/08/2023 03.34.35] -> Releasing Raw Files...
INFO:    [15/08/2023 03.34.35] -> Machine Learning...
INFO:    [15/08/2023 03.34.57] -> Initializing HTRMS...
INFO:    [15/08/2023 03.34.57] -> Releasing Run Resources...
INFO:    [15/08/2023 03.34.57] -> Calculating Qvalues...
INFO:    [15/08/2023 03.34.58] -> Unique precursors: 37,046 of 48,930 | modified peptides: 34,004 of 44,709 | peptides: 32,149 of 42,077 |  protein groups: 4,157 (Qvalue <= 0.01) [20230809_AST1_EVO5_ZY_Hela_SCP_EvoCHIP_1Cell_40SPD_8Th12ms_06.raw]
INFO:    [15/08/2023 03.34.58] -> Calibration successful
INFO:    [15/08/2023 03.34.58] -> Collapsing Search Tree...
INFO:    [15/08/2023 03.34.58] -> Processed in 1.17m
INFO:    [15/08/2023 03.34.58] -> Initializing QC...
INFO:    [15/08/2023 03.34.58] -> Determining Calibration Parameter...
INFO:    [15/08/2023 03.34.58] -> Assigning ML Features...
INFO:    [15/08/2023 03.34.58] -> Generating Decoys...
INFO:    [15/08/2023 03.34.58] -> Extracting Ion Currents...
INFO:    [15/08/2023 03.35.50] -> Releasing Raw Files...
INFO:    [15/08/2023 03.35.50] -> Machine Learning...
INFO:    [15/08/2023 03.36.12] -> Initializing HTRMS...
INFO:    [15/08/2023 03.36.12] -> Releasing Run Resources...
INFO:    [15/08/2023 03.36.12] -> Calculating Qvalues...
INFO:    [15/08/2023 03.36.13] -> Unique precursors: 35,396 of 48,930 | modified peptides: 32,510 of 44,709 | peptides: 30,685 of 42,077 |  protein groups: 4,086 (Qvalue <= 0.01) [20230809_AST1_EVO5_ZY_Hela_SCP_EvoCHIP_1Cell_40SPD_8Th12ms_07.raw]
INFO:    [15/08/2023 03.36.13] -> Calibration successful
INFO:    [15/08/2023 03.36.13] -> Collapsing Search Tree...
INFO:    [15/08/2023 03.36.13] -> Processed in 1.25m
INFO:    [15/08/2023 03.36.13] -> Initializing QC...
INFO:    [15/08/2023 03.36.13] -> Determining Calibration Parameter...
INFO:    [15/08/2023 03.36.13] -> Assigning ML Features...
INFO:    [15/08/2023 03.36.13] -> Generating Decoys...
INFO:    [15/08/2023 03.36.13] -> Extracting Ion Currents...
INFO:    [15/08/2023 03.36.55] -> Releasing Raw Files...
INFO:    [15/08/2023 03.36.55] -> Machine Learning...
INFO:    [15/08/2023 03.37.32] -> Initializing HTRMS...
INFO:    [15/08/2023 03.37.32] -> Releasing Run Resources...
INFO:    [15/08/2023 03.37.32] -> Calculating Qvalues...
INFO:    [15/08/2023 03.37.33] -> Unique precursors: 37,858 of 48,930 | modified peptides: 34,807 of 44,709 | peptides: 33,040 of 42,077 |  protein groups: 4,225 (Qvalue <= 0.01) [20230809_AST1_EVO5_ZY_Hela_SCP_EvoCHIP_1Cell_40SPD_8Th12ms_08.raw]
INFO:    [15/08/2023 03.37.33] -> Calibration successful
INFO:    [15/08/2023 03.37.33] -> Collapsing Search Tree...
INFO:    [15/08/2023 03.37.33] -> Processed in 1.34m
INFO:    [15/08/2023 03.37.33] -> Initializing QC...
INFO:    [15/08/2023 03.37.33] -> Determining Calibration Parameter...
INFO:    [15/08/2023 03.37.34] -> Assigning ML Features...
INFO:    [15/08/2023 03.37.34] -> Generating Decoys...
INFO:    [15/08/2023 03.37.34] -> Extracting Ion Currents...
INFO:    [15/08/2023 03.38.27] -> Releasing Raw Files...
INFO:    [15/08/2023 03.38.27] -> Machine Learning...
INFO:    [15/08/2023 03.38.49] -> Initializing HTRMS...
INFO:    [15/08/2023 03.38.49] -> Releasing Run Resources...
INFO:    [15/08/2023 03.38.49] -> Calculating Qvalues...
INFO:    [15/08/2023 03.38.49] -> Unique precursors: 40,131 of 48,930 | modified peptides: 37,011 of 44,709 | peptides: 35,278 of 42,077 |  protein groups: 4,302 (Qvalue <= 0.01) [20230809_AST1_EVO5_ZY_Hela_SCP_EvoCHIP_1Cell_40SPD_8Th12ms_09.raw]
INFO:    [15/08/2023 03.38.49] -> Calibration successful
INFO:    [15/08/2023 03.38.49] -> Collapsing Search Tree...
INFO:    [15/08/2023 03.38.49] -> Processed in 1.27m
INFO:    [15/08/2023 03.38.49] -> Initializing QC...
INFO:    [15/08/2023 03.38.49] -> Determining Calibration Parameter...
INFO:    [15/08/2023 03.38.50] -> Assigning ML Features...
INFO:    [15/08/2023 03.38.50] -> Generating Decoys...
INFO:    [15/08/2023 03.38.50] -> Extracting Ion Currents...
INFO:    [15/08/2023 03.39.38] -> Releasing Raw Files...
INFO:    [15/08/2023 03.39.38] -> Machine Learning...
INFO:    [15/08/2023 03.40.07] -> Initializing HTRMS...
INFO:    [15/08/2023 03.40.07] -> Releasing Run Resources...
INFO:    [15/08/2023 03.40.07] -> Calculating Qvalues...
INFO:    [15/08/2023 03.40.08] -> Unique precursors: 39,346 of 48,930 | modified peptides: 36,127 of 44,709 | peptides: 34,281 of 42,077 |  protein groups: 4,272 (Qvalue <= 0.01) [20230809_AST1_EVO5_ZY_Hela_SCP_EvoCHIP_1Cell_40SPD_8Th12ms_10.raw]
INFO:    [15/08/2023 03.40.08] -> Calibration successful
INFO:    [15/08/2023 03.40.08] -> Collapsing Search Tree...
INFO:    [15/08/2023 03.40.08] -> Processed in 1.31m
INFO:    [15/08/2023 03.40.08] -> Initializing QC...
INFO:    [15/08/2023 03.40.08] -> Determining Calibration Parameter...
INFO:    [15/08/2023 03.40.08] -> Assigning ML Features...
INFO:    [15/08/2023 03.40.08] -> Generating Decoys...
INFO:    [15/08/2023 03.40.08] -> Extracting Ion Currents...
INFO:    [15/08/2023 03.40.56] -> Releasing Raw Files...
INFO:    [15/08/2023 03.40.56] -> Machine Learning...
INFO:    [15/08/2023 03.41.24] -> Initializing HTRMS...
INFO:    [15/08/2023 03.41.24] -> Releasing Run Resources...
INFO:    [15/08/2023 03.41.24] -> Calculating Qvalues...
INFO:    [15/08/2023 03.41.25] -> Unique precursors: 39,378 of 48,930 | modified peptides: 36,479 of 44,709 | peptides: 34,830 of 42,077 |  protein groups: 4,210 (Qvalue <= 0.01) [20230809_AST1_EVO5_ZY_Hela_SCP_EvoCHIP_1Cell_40SPD_8Th12ms_11.raw]
INFO:    [15/08/2023 03.41.25] -> Calibration successful
INFO:    [15/08/2023 03.41.25] -> Collapsing Search Tree...
INFO:    [15/08/2023 03.41.25] -> Processed in 1.28m
INFO:    [15/08/2023 03.41.25] -> Initializing QC...
INFO:    [15/08/2023 03.41.25] -> Determining Calibration Parameter...
INFO:    [15/08/2023 03.41.25] -> Assigning ML Features...
INFO:    [15/08/2023 03.41.25] -> Generating Decoys...
INFO:    [15/08/2023 03.41.25] -> Extracting Ion Currents...
INFO:    [15/08/2023 03.42.08] -> Releasing Raw Files...
INFO:    [15/08/2023 03.42.08] -> Machine Learning...
INFO:    [15/08/2023 03.42.43] -> Initializing HTRMS...
INFO:    [15/08/2023 03.42.43] -> Releasing Run Resources...
INFO:    [15/08/2023 03.42.43] -> Calculating Qvalues...
INFO:    [15/08/2023 03.42.43] -> Unique precursors: 38,689 of 48,930 | modified peptides: 35,595 of 44,709 | peptides: 33,895 of 42,077 |  protein groups: 4,254 (Qvalue <= 0.01) [20230809_AST1_EVO5_ZY_Hela_SCP_EvoCHIP_1Cell_40SPD_8Th12ms_12.raw]
INFO:    [15/08/2023 03.42.43] -> Calibration successful
INFO:    [15/08/2023 03.42.43] -> Collapsing Search Tree...
INFO:    [15/08/2023 03.42.43] -> Processed in 1.31m
INFO:    [15/08/2023 03.42.43] -> Initializing QC...
INFO:    [15/08/2023 03.42.43] -> Determining Calibration Parameter...
INFO:    [15/08/2023 03.42.44] -> Assigning ML Features...
INFO:    [15/08/2023 03.42.44] -> Generating Decoys...
INFO:    [15/08/2023 03.42.44] -> Extracting Ion Currents...
INFO:    [15/08/2023 03.43.26] -> Releasing Raw Files...
INFO:    [15/08/2023 03.43.26] -> Machine Learning...
INFO:    [15/08/2023 03.44.01] -> Initializing HTRMS...
INFO:    [15/08/2023 03.44.01] -> Releasing Run Resources...
INFO:    [15/08/2023 03.44.01] -> Calculating Qvalues...
INFO:    [15/08/2023 03.44.01] -> Unique precursors: 40,247 of 48,930 | modified peptides: 37,071 of 44,709 | peptides: 35,342 of 42,077 |  protein groups: 4,282 (Qvalue <= 0.01) [20230809_AST1_EVO5_ZY_Hela_SCP_EvoCHIP_1Cell_40SPD_8Th12ms_13.raw]
INFO:    [15/08/2023 03.44.01] -> Calibration successful
INFO:    [15/08/2023 03.44.01] -> Collapsing Search Tree...
INFO:    [15/08/2023 03.44.01] -> Processed in 1.3m
INFO:    [15/08/2023 03.44.01] -> Initializing QC...
INFO:    [15/08/2023 03.44.01] -> Determining Calibration Parameter...
INFO:    [15/08/2023 03.44.02] -> Assigning ML Features...
INFO:    [15/08/2023 03.44.02] -> Generating Decoys...
INFO:    [15/08/2023 03.44.02] -> Extracting Ion Currents...
INFO:    [15/08/2023 03.44.49] -> Releasing Raw Files...
INFO:    [15/08/2023 03.44.49] -> Machine Learning...
INFO:    [15/08/2023 03.45.46] -> Initializing HTRMS...
INFO:    [15/08/2023 03.45.46] -> Releasing Run Resources...
INFO:    [15/08/2023 03.45.47] -> Calculating Qvalues...
INFO:    [15/08/2023 03.45.47] -> Unique precursors: 41,275 of 48,930 | modified peptides: 38,017 of 44,709 | peptides: 36,156 of 42,077 |  protein groups: 4,367 (Qvalue <= 0.01) [20230809_AST1_EVO5_ZY_Hela_SCP_EvoCHIP_1Cell_40SPD_8Th12ms_14.raw]
INFO:    [15/08/2023 03.45.47] -> Calibration successful
INFO:    [15/08/2023 03.45.47] -> Collapsing Search Tree...
INFO:    [15/08/2023 03.45.47] -> Processed in 1.77m
INFO:    [15/08/2023 03.45.47] -> Initializing QC...
INFO:    [15/08/2023 03.45.47] -> Determining Calibration Parameter...
INFO:    [15/08/2023 03.45.47] -> Assigning ML Features...
INFO:    [15/08/2023 03.45.48] -> Generating Decoys...
INFO:    [15/08/2023 03.45.48] -> Extracting Ion Currents...
INFO:    [15/08/2023 03.46.36] -> Releasing Raw Files...
INFO:    [15/08/2023 03.46.36] -> Machine Learning...
INFO:    [15/08/2023 03.46.55] -> Initializing HTRMS...
INFO:    [15/08/2023 03.46.55] -> Releasing Run Resources...
INFO:    [15/08/2023 03.46.56] -> Calculating Qvalues...
INFO:    [15/08/2023 03.46.56] -> Unique precursors: 42,246 of 48,930 | modified peptides: 39,130 of 44,709 | peptides: 37,387 of 42,077 |  protein groups: 4,374 (Qvalue <= 0.01) [20230809_AST1_EVO5_ZY_Hela_SCP_EvoCHIP_1Cell_40SPD_8Th12ms_15.raw]
INFO:    [15/08/2023 03.46.56] -> Calibration successful
INFO:    [15/08/2023 03.46.56] -> Collapsing Search Tree...
INFO:    [15/08/2023 03.46.56] -> Processed in 1.15m
INFO:    [15/08/2023 03.46.56] -> Initializing QC...
INFO:    [15/08/2023 03.46.56] -> Determining Calibration Parameter...
INFO:    [15/08/2023 03.46.56] -> Assigning ML Features...
INFO:    [15/08/2023 03.46.56] -> Generating Decoys...
INFO:    [15/08/2023 03.46.57] -> Extracting Ion Currents...
INFO:    [15/08/2023 03.47.38] -> Releasing Raw Files...
INFO:    [15/08/2023 03.47.38] -> Machine Learning...
INFO:    [15/08/2023 03.48.14] -> Initializing HTRMS...
INFO:    [15/08/2023 03.48.14] -> Releasing Run Resources...
INFO:    [15/08/2023 03.48.15] -> Calculating Qvalues...
INFO:    [15/08/2023 03.48.15] -> Unique precursors: 43,976 of 48,930 | modified peptides: 40,388 of 44,709 | peptides: 38,397 of 42,077 |  protein groups: 4,491 (Qvalue <= 0.01) [20230809_AST1_EVO5_ZY_Hela_SCP_EvoCHIP_1Cell_40SPD_8Th12ms_16.raw]
INFO:    [15/08/2023 03.48.15] -> Calibration successful
INFO:    [15/08/2023 03.48.15] -> Collapsing Search Tree...
INFO:    [15/08/2023 03.48.15] -> Processed in 1.31m
INFO:    [15/08/2023 03.48.15] -> Initializing QC...
INFO:    [15/08/2023 03.48.15] -> Determining Calibration Parameter...
INFO:    [15/08/2023 03.48.15] -> Assigning ML Features...
INFO:    [15/08/2023 03.48.15] -> Generating Decoys...
INFO:    [15/08/2023 03.48.15] -> Extracting Ion Currents...
INFO:    [15/08/2023 03.49.02] -> Releasing Raw Files...
INFO:    [15/08/2023 03.49.02] -> Machine Learning...
INFO:    [15/08/2023 03.49.26] -> Initializing HTRMS...
INFO:    [15/08/2023 03.49.27] -> Releasing Run Resources...
INFO:    [15/08/2023 03.49.27] -> Calculating Qvalues...
INFO:    [15/08/2023 03.49.27] -> Unique precursors: 42,497 of 48,930 | modified peptides: 39,036 of 44,709 | peptides: 37,056 of 42,077 |  protein groups: 4,377 (Qvalue <= 0.01) [20230809_AST1_EVO5_ZY_Hela_SCP_EvoCHIP_1Cell_40SPD_8Th12ms_17.raw]
INFO:    [15/08/2023 03.49.27] -> Calibration successful
INFO:    [15/08/2023 03.49.27] -> Collapsing Search Tree...
INFO:    [15/08/2023 03.49.27] -> Processed in 1.2m
INFO:    [15/08/2023 03.49.27] -> Initializing QC...
INFO:    [15/08/2023 03.49.27] -> Determining Calibration Parameter...
INFO:    [15/08/2023 03.49.27] -> Assigning ML Features...
INFO:    [15/08/2023 03.49.27] -> Generating Decoys...
INFO:    [15/08/2023 03.49.28] -> Extracting Ion Currents...
INFO:    [15/08/2023 03.50.19] -> Releasing Raw Files...
INFO:    [15/08/2023 03.50.19] -> Machine Learning...
INFO:    [15/08/2023 03.51.10] -> Initializing HTRMS...
INFO:    [15/08/2023 03.51.10] -> Releasing Run Resources...
INFO:    [15/08/2023 03.51.10] -> Calculating Qvalues...
INFO:    [15/08/2023 03.51.11] -> Unique precursors: 43,751 of 48,930 | modified peptides: 40,263 of 44,709 | peptides: 38,102 of 42,077 |  protein groups: 4,437 (Qvalue <= 0.01) [20230809_AST1_EVO5_ZY_Hela_SCP_EvoCHIP_1Cell_40SPD_8Th12ms_18.raw]
INFO:    [15/08/2023 03.51.11] -> Calibration successful
INFO:    [15/08/2023 03.51.11] -> Collapsing Search Tree...
INFO:    [15/08/2023 03.51.11] -> Processed in 1.73m
INFO:    [15/08/2023 03.51.11] -> Initializing QC...
INFO:    [15/08/2023 03.51.11] -> Determining Calibration Parameter...
INFO:    [15/08/2023 03.51.11] -> Assigning ML Features...
INFO:    [15/08/2023 03.51.11] -> Generating Decoys...
INFO:    [15/08/2023 03.51.11] -> Extracting Ion Currents...
INFO:    [15/08/2023 03.51.53] -> Releasing Raw Files...
INFO:    [15/08/2023 03.51.53] -> Machine Learning...
INFO:    [15/08/2023 03.52.27] -> Initializing HTRMS...
INFO:    [15/08/2023 03.52.27] -> Releasing Run Resources...
INFO:    [15/08/2023 03.52.28] -> Calculating Qvalues...
INFO:    [15/08/2023 03.52.28] -> Unique precursors: 43,675 of 48,930 | modified peptides: 40,067 of 44,709 | peptides: 38,094 of 42,077 |  protein groups: 4,480 (Qvalue <= 0.01) [20230809_AST1_EVO5_ZY_Hela_SCP_EvoCHIP_1Cell_40SPD_8Th12ms_19.raw]
INFO:    [15/08/2023 03.52.28] -> Calibration successful
INFO:    [15/08/2023 03.52.28] -> Collapsing Search Tree...
INFO:    [15/08/2023 03.52.28] -> Processed in 1.29m
INFO:    [15/08/2023 03.52.28] -> Initializing QC...
INFO:    [15/08/2023 03.52.28] -> Determining Calibration Parameter...
INFO:    [15/08/2023 03.52.28] -> Assigning ML Features...
INFO:    [15/08/2023 03.52.28] -> Generating Decoys...
INFO:    [15/08/2023 03.52.28] -> Extracting Ion Currents...
INFO:    [15/08/2023 03.53.14] -> Releasing Raw Files...
INFO:    [15/08/2023 03.53.14] -> Machine Learning...
INFO:    [15/08/2023 03.53.41] -> Initializing HTRMS...
INFO:    [15/08/2023 03.53.41] -> Releasing Run Resources...
INFO:    [15/08/2023 03.53.42] -> Calculating Qvalues...
INFO:    [15/08/2023 03.53.42] -> Unique precursors: 41,121 of 48,930 | modified peptides: 37,858 of 44,709 | peptides: 36,150 of 42,077 |  protein groups: 4,348 (Qvalue <= 0.01) [20230809_AST1_EVO5_ZY_Hela_SCP_EvoCHIP_1Cell_40SPD_8Th12ms_20.raw]
INFO:    [15/08/2023 03.53.42] -> Calibration successful
INFO:    [15/08/2023 03.53.42] -> Collapsing Search Tree...
INFO:    [15/08/2023 03.53.42] -> Processed in 1.23m
INFO:    [15/08/2023 03.53.42] -> Initializing QC...
INFO:    [15/08/2023 03.53.42] -> Determining Calibration Parameter...
INFO:    [15/08/2023 03.53.42] -> Assigning ML Features...
INFO:    [15/08/2023 03.53.42] -> Generating Decoys...
INFO:    [15/08/2023 03.53.43] -> Extracting Ion Currents...
INFO:    [15/08/2023 03.54.33] -> Releasing Raw Files...
INFO:    [15/08/2023 03.54.33] -> Machine Learning...
INFO:    [15/08/2023 03.55.18] -> Initializing HTRMS...
INFO:    [15/08/2023 03.55.18] -> Releasing Run Resources...
INFO:    [15/08/2023 03.55.18] -> Calculating Qvalues...
INFO:    [15/08/2023 03.55.18] -> Unique precursors: 41,507 of 48,930 | modified peptides: 38,004 of 44,709 | peptides: 35,744 of 42,077 |  protein groups: 4,384 (Qvalue <= 0.01) [20230809_AST1_EVO5_ZY_Hela_SCP_EvoCHIP_1Cell_40SPD_8Th12ms_21.raw]
INFO:    [15/08/2023 03.55.19] -> Calibration successful
INFO:    [15/08/2023 03.55.19] -> Collapsing Search Tree...
INFO:    [15/08/2023 03.55.19] -> Processed in 1.61m
INFO:    [15/08/2023 03.55.19] -> Initializing QC...
INFO:    [15/08/2023 03.55.19] -> Determining Calibration Parameter...
INFO:    [15/08/2023 03.55.19] -> Assigning ML Features...
INFO:    [15/08/2023 03.55.19] -> Generating Decoys...
INFO:    [15/08/2023 03.55.19] -> Extracting Ion Currents...
INFO:    [15/08/2023 03.56.02] -> Releasing Raw Files...
INFO:    [15/08/2023 03.56.02] -> Machine Learning...
INFO:    [15/08/2023 03.56.39] -> Initializing HTRMS...
INFO:    [15/08/2023 03.56.39] -> Releasing Run Resources...
INFO:    [15/08/2023 03.56.39] -> Calculating Qvalues...
INFO:    [15/08/2023 03.56.39] -> Unique precursors: 34,858 of 48,930 | modified peptides: 31,826 of 44,709 | peptides: 29,675 of 42,077 |  protein groups: 4,071 (Qvalue <= 0.01) [20230809_AST1_EVO5_ZY_Hela_SCP_EvoCHIP_1Cell_40SPD_8Th12ms_22.raw]
INFO:    [15/08/2023 03.56.40] -> Calibration successful
INFO:    [15/08/2023 03.56.40] -> Collapsing Search Tree...
INFO:    [15/08/2023 03.56.40] -> Processed in 1.35m
INFO:    [15/08/2023 03.56.40] -> Initializing QC...
INFO:    [15/08/2023 03.56.40] -> Determining Calibration Parameter...
INFO:    [15/08/2023 03.56.40] -> Assigning ML Features...
INFO:    [15/08/2023 03.56.40] -> Generating Decoys...
INFO:    [15/08/2023 03.56.40] -> Extracting Ion Currents...
INFO:    [15/08/2023 03.57.35] -> Releasing Raw Files...
INFO:    [15/08/2023 03.57.35] -> Machine Learning...
INFO:    [15/08/2023 03.58.06] -> Initializing HTRMS...
INFO:    [15/08/2023 03.58.06] -> Releasing Run Resources...
INFO:    [15/08/2023 03.58.07] -> Calculating Qvalues...
INFO:    [15/08/2023 03.58.07] -> Unique precursors: 39,054 of 48,930 | modified peptides: 35,958 of 44,709 | peptides: 34,578 of 42,077 |  protein groups: 4,262 (Qvalue <= 0.01) [20230809_AST1_EVO5_ZY_Hela_SCP_EvoCHIP_1Cell_40SPD_8Th12ms_23.raw]
INFO:    [15/08/2023 03.58.07] -> Calibration successful
INFO:    [15/08/2023 03.58.07] -> Collapsing Search Tree...
INFO:    [15/08/2023 03.58.07] -> Processed in 1.46m
INFO:    [15/08/2023 03.58.07] -> Initializing QC...
INFO:    [15/08/2023 03.58.07] -> Determining Calibration Parameter...
INFO:    [15/08/2023 03.58.07] -> Assigning ML Features...
INFO:    [15/08/2023 03.58.07] -> Generating Decoys...
INFO:    [15/08/2023 03.58.07] -> Extracting Ion Currents...
INFO:    [15/08/2023 03.58.55] -> Releasing Raw Files...
INFO:    [15/08/2023 03.58.55] -> Machine Learning...
INFO:    [15/08/2023 03.59.37] -> Initializing HTRMS...
INFO:    [15/08/2023 03.59.37] -> Releasing Run Resources...
INFO:    [15/08/2023 03.59.37] -> Calculating Qvalues...
INFO:    [15/08/2023 03.59.38] -> Unique precursors: 40,754 of 48,930 | modified peptides: 37,690 of 44,709 | peptides: 36,017 of 42,077 |  protein groups: 4,221 (Qvalue <= 0.01) [20230809_AST1_EVO5_ZY_Hela_SCP_EvoCHIP_1Cell_40SPD_8Th12ms_24.raw]
INFO:    [15/08/2023 03.59.38] -> Calibration successful
INFO:    [15/08/2023 03.59.38] -> Collapsing Search Tree...
INFO:    [15/08/2023 03.59.38] -> Processed in 1.51m
INFO:    [15/08/2023 03.59.38] -> Normalizing Cscores...
INFO:    [15/08/2023 03.59.38] -> Initializing Protein Groups...
INFO:    [15/08/2023 04.00.06] -> Correcting Interferences...
INFO:    [15/08/2023 04.01.54] -> Calculating Global CVs
INFO:    [15/08/2023 04.01.56] -> Calculating Precursor Quantities...
INFO:    [15/08/2023 04.01.56] -> Normalizing Quantification...
INFO:    [15/08/2023 04.01.56] -> Cross-run normalization disabled!
INFO:    [15/08/2023 04.01.56] -> Calculating Global CVs
INFO:    [15/08/2023 04.01.58] -> Calculating Condition CVs
INFO:    [15/08/2023 04.02.00] -> Excluding Library Duplicates...
INFO:    [15/08/2023 04.02.01] -> Calculating Global CVs
INFO:    [15/08/2023 04.02.02] -> Building Protein Groups...
INFO:    [15/08/2023 04.02.25] -> Calculating Run-Wise Protein Group FDR...
INFO:    [15/08/2023 04.02.29] -> Annotating Protein Single Hits...
INFO:    [15/08/2023 04.02.30] -> Calculating Global CVs
INFO:    [15/08/2023 04.02.32] -> Updating Identification Counts...
INFO:    [15/08/2023 04.02.34] -> Resetting existing imputation...
INFO:    [15/08/2023 04.02.34] -> Calculating Protein Quantities...
INFO:    [15/08/2023 04.02.35] -> Calculating Protein Quantities...
INFO:    [15/08/2023 04.02.35] -> Calculating MaxLFQ Protein Quantities...
INFO:    [15/08/2023 04.03.20] -> Collapsing PTM-Locations...
INFO:    [15/08/2023 04.03.20] -> Creating Protein Map...
INFO:    [15/08/2023 04.03.20] -> Compiling Run Summary Information...
INFO:    [15/08/2023 04.03.21] -> Running Post Analysis Processes...
INFO:    [15/08/2023 04.03.48] -> Saving Qc Data...
INFO:    [15/08/2023 04.03.50] -> Generating Output
INFO:    [15/08/2023 04.03.50] -> Generating Experiment Report
INFO:    [15/08/2023 04.06.13] -> SCP_EvoCHIP_HeLa_1Cell_8Th_24xR_Report_BGS Factory Report (Normal).tsv
INFO:    [15/08/2023 04.06.13] -> Generating RT Recalibration Report
INFO:    [15/08/2023 04.06.13] -> 20230809_AST1_EVO5_ZY_Hela_SCP_EvoCHIP_1Cell_40SPD_8Th12ms_01.raw_01_iRTCalibration.tsv
INFO:    [15/08/2023 04.06.13] -> 20230809_AST1_EVO5_ZY_Hela_SCP_EvoCHIP_1Cell_40SPD_8Th12ms_02.raw_02_iRTCalibration.tsv
INFO:    [15/08/2023 04.06.13] -> 20230809_AST1_EVO5_ZY_Hela_SCP_EvoCHIP_1Cell_40SPD_8Th12ms_03.raw_03_iRTCalibration.tsv
INFO:    [15/08/2023 04.06.13] -> 20230809_AST1_EVO5_ZY_Hela_SCP_EvoCHIP_1Cell_40SPD_8Th12ms_04.raw_04_iRTCalibration.tsv
INFO:    [15/08/2023 04.06.13] -> 20230809_AST1_EVO5_ZY_Hela_SCP_EvoCHIP_1Cell_40SPD_8Th12ms_05.raw_05_iRTCalibration.tsv
INFO:    [15/08/2023 04.06.13] -> 20230809_AST1_EVO5_ZY_Hela_SCP_EvoCHIP_1Cell_40SPD_8Th12ms_06.raw_06_iRTCalibration.tsv
INFO:    [15/08/2023 04.06.13] -> 20230809_AST1_EVO5_ZY_Hela_SCP_EvoCHIP_1Cell_40SPD_8Th12ms_07.raw_07_iRTCalibration.tsv
INFO:    [15/08/2023 04.06.13] -> 20230809_AST1_EVO5_ZY_Hela_SCP_EvoCHIP_1Cell_40SPD_8Th12ms_08.raw_08_iRTCalibration.tsv
INFO:    [15/08/2023 04.06.13] -> 20230809_AST1_EVO5_ZY_Hela_SCP_EvoCHIP_1Cell_40SPD_8Th12ms_09.raw_09_iRTCalibration.tsv
INFO:    [15/08/2023 04.06.13] -> 20230809_AST1_EVO5_ZY_Hela_SCP_EvoCHIP_1Cell_40SPD_8Th12ms_10.raw_10_iRTCalibration.tsv
INFO:    [15/08/2023 04.06.13] -> 20230809_AST1_EVO5_ZY_Hela_SCP_EvoCHIP_1Cell_40SPD_8Th12ms_11.raw_11_iRTCalibration.tsv
INFO:    [15/08/2023 04.06.13] -> 20230809_AST1_EVO5_ZY_Hela_SCP_EvoCHIP_1Cell_40SPD_8Th12ms_12.raw_12_iRTCalibration.tsv
INFO:    [15/08/2023 04.06.13] -> 20230809_AST1_EVO5_ZY_Hela_SCP_EvoCHIP_1Cell_40SPD_8Th12ms_13.raw_13_iRTCalibration.tsv
INFO:    [15/08/2023 04.06.13] -> 20230809_AST1_EVO5_ZY_Hela_SCP_EvoCHIP_1Cell_40SPD_8Th12ms_14.raw_14_iRTCalibration.tsv
INFO:    [15/08/2023 04.06.13] -> 20230809_AST1_EVO5_ZY_Hela_SCP_EvoCHIP_1Cell_40SPD_8Th12ms_15.raw_15_iRTCalibration.tsv
INFO:    [15/08/2023 04.06.13] -> 20230809_AST1_EVO5_ZY_Hela_SCP_EvoCHIP_1Cell_40SPD_8Th12ms_16.raw_16_iRTCalibration.tsv
INFO:    [15/08/2023 04.06.13] -> 20230809_AST1_EVO5_ZY_Hela_SCP_EvoCHIP_1Cell_40SPD_8Th12ms_17.raw_17_iRTCalibration.tsv
INFO:    [15/08/2023 04.06.13] -> 20230809_AST1_EVO5_ZY_Hela_SCP_EvoCHIP_1Cell_40SPD_8Th12ms_18.raw_18_iRTCalibration.tsv
INFO:    [15/08/2023 04.06.13] -> 20230809_AST1_EVO5_ZY_Hela_SCP_EvoCHIP_1Cell_40SPD_8Th12ms_19.raw_19_iRTCalibration.tsv
INFO:    [15/08/2023 04.06.13] -> 20230809_AST1_EVO5_ZY_Hela_SCP_EvoCHIP_1Cell_40SPD_8Th12ms_20.raw_20_iRTCalibration.tsv
INFO:    [15/08/2023 04.06.13] -> 20230809_AST1_EVO5_ZY_Hela_SCP_EvoCHIP_1Cell_40SPD_8Th12ms_21.raw_21_iRTCalibration.tsv
INFO:    [15/08/2023 04.06.13] -> 20230809_AST1_EVO5_ZY_Hela_SCP_EvoCHIP_1Cell_40SPD_8Th12ms_22.raw_22_iRTCalibration.tsv
INFO:    [15/08/2023 04.06.13] -> 20230809_AST1_EVO5_ZY_Hela_SCP_EvoCHIP_1Cell_40SPD_8Th12ms_23.raw_23_iRTCalibration.tsv
INFO:    [15/08/2023 04.06.13] -> 20230809_AST1_EVO5_ZY_Hela_SCP_EvoCHIP_1Cell_40SPD_8Th12ms_24.raw_24_iRTCalibration.tsv
INFO:    [15/08/2023 04.06.13] -> Generating Run Meta Report
INFO:    [15/08/2023 04.06.15] -> 20230809_AST1_EVO5_ZY_Hela_SCP_EvoCHIP_1Cell_40SPD_8Th12ms_01.raw_01_RunOverview.tsv
INFO:    [15/08/2023 04.06.15] -> 20230809_AST1_EVO5_ZY_Hela_SCP_EvoCHIP_1Cell_40SPD_8Th12ms_02.raw_02_RunOverview.tsv
INFO:    [15/08/2023 04.06.15] -> 20230809_AST1_EVO5_ZY_Hela_SCP_EvoCHIP_1Cell_40SPD_8Th12ms_03.raw_03_RunOverview.tsv
INFO:    [15/08/2023 04.06.15] -> 20230809_AST1_EVO5_ZY_Hela_SCP_EvoCHIP_1Cell_40SPD_8Th12ms_04.raw_04_RunOverview.tsv
INFO:    [15/08/2023 04.06.15] -> 20230809_AST1_EVO5_ZY_Hela_SCP_EvoCHIP_1Cell_40SPD_8Th12ms_05.raw_05_RunOverview.tsv
INFO:    [15/08/2023 04.06.15] -> 20230809_AST1_EVO5_ZY_Hela_SCP_EvoCHIP_1Cell_40SPD_8Th12ms_06.raw_06_RunOverview.tsv
INFO:    [15/08/2023 04.06.15] -> 20230809_AST1_EVO5_ZY_Hela_SCP_EvoCHIP_1Cell_40SPD_8Th12ms_07.raw_07_RunOverview.tsv
INFO:    [15/08/2023 04.06.15] -> 20230809_AST1_EVO5_ZY_Hela_SCP_EvoCHIP_1Cell_40SPD_8Th12ms_08.raw_08_RunOverview.tsv
INFO:    [15/08/2023 04.06.15] -> 20230809_AST1_EVO5_ZY_Hela_SCP_EvoCHIP_1Cell_40SPD_8Th12ms_09.raw_09_RunOverview.tsv
INFO:    [15/08/2023 04.06.15] -> 20230809_AST1_EVO5_ZY_Hela_SCP_EvoCHIP_1Cell_40SPD_8Th12ms_10.raw_10_RunOverview.tsv
INFO:    [15/08/2023 04.06.15] -> 20230809_AST1_EVO5_ZY_Hela_SCP_EvoCHIP_1Cell_40SPD_8Th12ms_11.raw_11_RunOverview.tsv
INFO:    [15/08/2023 04.06.15] -> 20230809_AST1_EVO5_ZY_Hela_SCP_EvoCHIP_1Cell_40SPD_8Th12ms_12.raw_12_RunOverview.tsv
INFO:    [15/08/2023 04.06.15] -> 20230809_AST1_EVO5_ZY_Hela_SCP_EvoCHIP_1Cell_40SPD_8Th12ms_13.raw_13_RunOverview.tsv
INFO:    [15/08/2023 04.06.15] -> 20230809_AST1_EVO5_ZY_Hela_SCP_EvoCHIP_1Cell_40SPD_8Th12ms_14.raw_14_RunOverview.tsv
INFO:    [15/08/2023 04.06.15] -> 20230809_AST1_EVO5_ZY_Hela_SCP_EvoCHIP_1Cell_40SPD_8Th12ms_15.raw_15_RunOverview.tsv
INFO:    [15/08/2023 04.06.15] -> 20230809_AST1_EVO5_ZY_Hela_SCP_EvoCHIP_1Cell_40SPD_8Th12ms_16.raw_16_RunOverview.tsv
INFO:    [15/08/2023 04.06.15] -> 20230809_AST1_EVO5_ZY_Hela_SCP_EvoCHIP_1Cell_40SPD_8Th12ms_17.raw_17_RunOverview.tsv
INFO:    [15/08/2023 04.06.15] -> 20230809_AST1_EVO5_ZY_Hela_SCP_EvoCHIP_1Cell_40SPD_8Th12ms_18.raw_18_RunOverview.tsv
INFO:    [15/08/2023 04.06.15] -> 20230809_AST1_EVO5_ZY_Hela_SCP_EvoCHIP_1Cell_40SPD_8Th12ms_19.raw_19_RunOverview.tsv
INFO:    [15/08/2023 04.06.15] -> 20230809_AST1_EVO5_ZY_Hela_SCP_EvoCHIP_1Cell_40SPD_8Th12ms_20.raw_20_RunOverview.tsv
INFO:    [15/08/2023 04.06.15] -> 20230809_AST1_EVO5_ZY_Hela_SCP_EvoCHIP_1Cell_40SPD_8Th12ms_21.raw_21_RunOverview.tsv
INFO:    [15/08/2023 04.06.15] -> 20230809_AST1_EVO5_ZY_Hela_SCP_EvoCHIP_1Cell_40SPD_8Th12ms_22.raw_22_RunOverview.tsv
INFO:    [15/08/2023 04.06.15] -> 20230809_AST1_EVO5_ZY_Hela_SCP_EvoCHIP_1Cell_40SPD_8Th12ms_23.raw_23_RunOverview.tsv
INFO:    [15/08/2023 04.06.15] -> 20230809_AST1_EVO5_ZY_Hela_SCP_EvoCHIP_1Cell_40SPD_8Th12ms_24.raw_24_RunOverview.tsv
INFO:    [15/08/2023 04.06.15] -> Generating Post Analysis Reports
INFO:    [15/08/2023 04.08.02] -> SCP_EvoCHIP_HeLa_1Cell_8Th_24xR_AnalyisOverview.txt
INFO:    [15/08/2023 04.08.02] -> ProteinFDR-Histogram.pdf
INFO:    [15/08/2023 04.08.02] -> Candidates.tsv
INFO:    [15/08/2023 04.08.02] -> VolcanoPlot.pdf
INFO:    [15/08/2023 04.08.02] -> Heatmap.png
INFO:    [15/08/2023 04.08.02] -> Generating Normalization Report
INFO:    [15/08/2023 04.08.02] -> Generating Condition Setup Report
INFO:    [15/08/2023 04.08.02] -> SCP_EvoCHIP_HeLa_1Cell_8Th_24xR_ConditionSetup.tsv
INFO:    [15/08/2023 04.08.02] -> Generating Memory Consumption Report
INFO:    [15/08/2023 04.08.02] -> SCP_EvoCHIP_HeLa_1Cell_8Th_24xR_MemoryConsumption.tsv
INFO:    [15/08/2023 04.08.02] -> Generating Experiment Settings Report
INFO:    [15/08/2023 04.08.04] -> SCP_EvoCHIP_HeLa_1Cell_8Th_24xR_ExperimentSetupOverview_ZY_SCP.txt
INFO:    [15/08/2023 04.08.04] -> Writing Summary Information...
INFO:    [15/08/2023 04.08.04] -> Unique precursors: 41,979 of 48,930 | modified peptides: 38,598 of 44,709 | peptides: 36,606 of 42,077 |  protein groups: 4,060 (Qvalue <= 0.01) for run #1 "20230809_AST1_EVO5_ZY_Hela_SCP_EvoCHIP_1Cell_40SPD_8Th12ms_01.raw"
INFO:    [15/08/2023 04.08.04] -> Unique precursors: 38,629 of 48,930 | modified peptides: 35,406 of 44,709 | peptides: 33,726 of 42,077 |  protein groups: 3,948 (Qvalue <= 0.01) for run #2 "20230809_AST1_EVO5_ZY_Hela_SCP_EvoCHIP_1Cell_40SPD_8Th12ms_02.raw"
INFO:    [15/08/2023 04.08.04] -> Unique precursors: 38,549 of 48,930 | modified peptides: 35,760 of 44,709 | peptides: 34,174 of 42,077 |  protein groups: 3,841 (Qvalue <= 0.01) for run #3 "20230809_AST1_EVO5_ZY_Hela_SCP_EvoCHIP_1Cell_40SPD_8Th12ms_03.raw"
INFO:    [15/08/2023 04.08.04] -> Unique precursors: 38,081 of 48,930 | modified peptides: 35,188 of 44,709 | peptides: 33,551 of 42,077 |  protein groups: 3,891 (Qvalue <= 0.01) for run #4 "20230809_AST1_EVO5_ZY_Hela_SCP_EvoCHIP_1Cell_40SPD_8Th12ms_04.raw"
INFO:    [15/08/2023 04.08.04] -> Unique precursors: 41,645 of 48,930 | modified peptides: 38,245 of 44,709 | peptides: 36,246 of 42,077 |  protein groups: 4,023 (Qvalue <= 0.01) for run #5 "20230809_AST1_EVO5_ZY_Hela_SCP_EvoCHIP_1Cell_40SPD_8Th12ms_05.raw"
INFO:    [15/08/2023 04.08.04] -> Unique precursors: 36,685 of 48,930 | modified peptides: 33,644 of 44,709 | peptides: 31,790 of 42,077 |  protein groups: 3,837 (Qvalue <= 0.01) for run #6 "20230809_AST1_EVO5_ZY_Hela_SCP_EvoCHIP_1Cell_40SPD_8Th12ms_06.raw"
INFO:    [15/08/2023 04.08.04] -> Unique precursors: 35,033 of 48,930 | modified peptides: 32,151 of 44,709 | peptides: 30,327 of 42,077 |  protein groups: 3,779 (Qvalue <= 0.01) for run #7 "20230809_AST1_EVO5_ZY_Hela_SCP_EvoCHIP_1Cell_40SPD_8Th12ms_07.raw"
INFO:    [15/08/2023 04.08.04] -> Unique precursors: 37,465 of 48,930 | modified peptides: 34,417 of 44,709 | peptides: 32,651 of 42,077 |  protein groups: 3,881 (Qvalue <= 0.01) for run #8 "20230809_AST1_EVO5_ZY_Hela_SCP_EvoCHIP_1Cell_40SPD_8Th12ms_08.raw"
INFO:    [15/08/2023 04.08.04] -> Unique precursors: 39,739 of 48,930 | modified peptides: 36,620 of 44,709 | peptides: 34,889 of 42,077 |  protein groups: 3,943 (Qvalue <= 0.01) for run #9 "20230809_AST1_EVO5_ZY_Hela_SCP_EvoCHIP_1Cell_40SPD_8Th12ms_09.raw"
INFO:    [15/08/2023 04.08.04] -> Unique precursors: 38,949 of 48,930 | modified peptides: 35,731 of 44,709 | peptides: 33,886 of 42,077 |  protein groups: 3,926 (Qvalue <= 0.01) for run #10 "20230809_AST1_EVO5_ZY_Hela_SCP_EvoCHIP_1Cell_40SPD_8Th12ms_10.raw"
INFO:    [15/08/2023 04.08.04] -> Unique precursors: 38,957 of 48,930 | modified peptides: 36,059 of 44,709 | peptides: 34,411 of 42,077 |  protein groups: 3,836 (Qvalue <= 0.01) for run #11 "20230809_AST1_EVO5_ZY_Hela_SCP_EvoCHIP_1Cell_40SPD_8Th12ms_11.raw"
INFO:    [15/08/2023 04.08.04] -> Unique precursors: 38,284 of 48,930 | modified peptides: 35,191 of 44,709 | peptides: 33,493 of 42,077 |  protein groups: 3,916 (Qvalue <= 0.01) for run #12 "20230809_AST1_EVO5_ZY_Hela_SCP_EvoCHIP_1Cell_40SPD_8Th12ms_12.raw"
INFO:    [15/08/2023 04.08.04] -> Unique precursors: 39,825 of 48,930 | modified peptides: 36,651 of 44,709 | peptides: 34,924 of 42,077 |  protein groups: 3,920 (Qvalue <= 0.01) for run #13 "20230809_AST1_EVO5_ZY_Hela_SCP_EvoCHIP_1Cell_40SPD_8Th12ms_13.raw"
INFO:    [15/08/2023 04.08.04] -> Unique precursors: 40,843 of 48,930 | modified peptides: 37,588 of 44,709 | peptides: 35,728 of 42,077 |  protein groups: 3,976 (Qvalue <= 0.01) for run #14 "20230809_AST1_EVO5_ZY_Hela_SCP_EvoCHIP_1Cell_40SPD_8Th12ms_14.raw"
INFO:    [15/08/2023 04.08.04] -> Unique precursors: 41,780 of 48,930 | modified peptides: 38,668 of 44,709 | peptides: 36,927 of 42,077 |  protein groups: 3,982 (Qvalue <= 0.01) for run #15 "20230809_AST1_EVO5_ZY_Hela_SCP_EvoCHIP_1Cell_40SPD_8Th12ms_15.raw"
INFO:    [15/08/2023 04.08.04] -> Unique precursors: 43,466 of 48,930 | modified peptides: 39,882 of 44,709 | peptides: 37,893 of 42,077 |  protein groups: 4,068 (Qvalue <= 0.01) for run #16 "20230809_AST1_EVO5_ZY_Hela_SCP_EvoCHIP_1Cell_40SPD_8Th12ms_16.raw"
INFO:    [15/08/2023 04.08.04] -> Unique precursors: 41,984 of 48,930 | modified peptides: 38,527 of 44,709 | peptides: 36,548 of 42,077 |  protein groups: 3,942 (Qvalue <= 0.01) for run #17 "20230809_AST1_EVO5_ZY_Hela_SCP_EvoCHIP_1Cell_40SPD_8Th12ms_17.raw"
INFO:    [15/08/2023 04.08.04] -> Unique precursors: 43,248 of 48,930 | modified peptides: 39,764 of 44,709 | peptides: 37,604 of 42,077 |  protein groups: 4,008 (Qvalue <= 0.01) for run #18 "20230809_AST1_EVO5_ZY_Hela_SCP_EvoCHIP_1Cell_40SPD_8Th12ms_18.raw"
INFO:    [15/08/2023 04.08.04] -> Unique precursors: 43,152 of 48,930 | modified peptides: 39,548 of 44,709 | peptides: 37,577 of 42,077 |  protein groups: 4,054 (Qvalue <= 0.01) for run #19 "20230809_AST1_EVO5_ZY_Hela_SCP_EvoCHIP_1Cell_40SPD_8Th12ms_19.raw"
INFO:    [15/08/2023 04.08.04] -> Unique precursors: 40,699 of 48,930 | modified peptides: 37,439 of 44,709 | peptides: 35,733 of 42,077 |  protein groups: 3,978 (Qvalue <= 0.01) for run #20 "20230809_AST1_EVO5_ZY_Hela_SCP_EvoCHIP_1Cell_40SPD_8Th12ms_20.raw"
INFO:    [15/08/2023 04.08.04] -> Unique precursors: 41,053 of 48,930 | modified peptides: 37,552 of 44,709 | peptides: 35,292 of 42,077 |  protein groups: 3,997 (Qvalue <= 0.01) for run #21 "20230809_AST1_EVO5_ZY_Hela_SCP_EvoCHIP_1Cell_40SPD_8Th12ms_21.raw"
INFO:    [15/08/2023 04.08.04] -> Unique precursors: 34,510 of 48,930 | modified peptides: 31,481 of 44,709 | peptides: 29,334 of 42,077 |  protein groups: 3,794 (Qvalue <= 0.01) for run #22 "20230809_AST1_EVO5_ZY_Hela_SCP_EvoCHIP_1Cell_40SPD_8Th12ms_22.raw"
INFO:    [15/08/2023 04.08.04] -> Unique precursors: 38,666 of 48,930 | modified peptides: 35,573 of 44,709 | peptides: 34,195 of 42,077 |  protein groups: 3,918 (Qvalue <= 0.01) for run #23 "20230809_AST1_EVO5_ZY_Hela_SCP_EvoCHIP_1Cell_40SPD_8Th12ms_23.raw"
INFO:    [15/08/2023 04.08.04] -> Unique precursors: 40,346 of 48,930 | modified peptides: 37,282 of 44,709 | peptides: 35,610 of 42,077 |  protein groups: 3,864 (Qvalue <= 0.01) for run #24 "20230809_AST1_EVO5_ZY_Hela_SCP_EvoCHIP_1Cell_40SPD_8Th12ms_24.raw"
INFO:    [15/08/2023 04.08.04] -> Unique precursors: 48,164 of 48,930 | modified peptides: 43,956 of 44,709 | peptides: 41,331 of 42,077 |  protein groups: 4,242 (Qvalue <= 0.01) for whole experiment "SCP_EvoCHIP_HeLa_1Cell_8Th_24xR"

INFO:    [15/08/2023 04.08.04] -> Saving SNE File...
INFO:    [15/08/2023 04.08.04] -> Storing SNE File: D:\ZY\SCP\20230814_172207_SCP_EvoCHIP_HeLa_1Cell_8Th_24xR\20230815_040804_SCP_EvoCHIP_HeLa_1Cell_8Th_24xR.sne
INFO:    [15/08/2023 04.08.04] -> Initializing Pipeline...
INFO:    [15/08/2023 04.08.04] -> Calculating Qvalues...
INFO:    [15/08/2023 04.08.04] -> Saving...
INFO:    [15/08/2023 04.08.34] -> Current Experiment had 0 Warnings and 0 Errors.
INFO:    [15/08/2023 04.08.34] -> Pipeline executed in 29.62s - Current Experiment had 0 Warnings and 0 Errors.
INFO:    [15/08/2023 04.08.52] -> Generating Output
INFO:    [15/08/2023 04.08.52] -> Generating Spectronaut Log
INFO:    [15/08/2023 04.08.52] -> SCP_EvoCHIP_HeLa_1Cell_8Th_24xR_AnalysisLog.txt
INFO:    [15/08/2023 04.08.52] -> Cleanup...
INFO:    [15/08/2023 04.09.26] -> Current Experiment had 0 Warnings and 0 Errors.
INFO:    [15/08/2023 04.09.26] -> Pipeline executed in 10.78h - Current Experiment had 0 Warnings and 0 Errors.
