# Supplementary material for: Enhanced sensitivity and scalability with a Chip-Tip workflow enables deep single-cell proteomics
Source: Nat Methods. 2025 Jan 16;22(3):499–509. doi: 10.1038/s41592-024-02558-2 (PMC11903336; doi:10.1038/s41592-024-02558-2)
Supplement: Supplementary file 4 — Analysis log files and settings files from Spectronaut and DIA-NN. [file 41592_2024_2558_MOESM4_ESM.zip › SD1/CombinedFiles/SCP_EvoCHIP_HeLa_All_AnalysisLog.txt]

INFO:    [15/08/2023 06:47:38] -> Initializing Pipeline...
INFO:    [15/08/2023 06:47:38] -> Preprocessing Run #1 of 84...
INFO:    [15/08/2023 06:47:40] -> Searching DIA with Pulsar...
INFO:    [15/08/2023 06:47:41] -> Initialize Pipeline...
INFO:    [15/08/2023 06:47:41] -> Initialize Pipeline
INFO:    [15/08/2023 06:50:29] -> Initialize Pipeline...
INFO:    [15/08/2023 06:50:29] -> Creating Experiment Environment
INFO:    [15/08/2023 06:50:29] -> SuperRun 1/84: Initializing (20230809_AST1_EVO5_ZY_Hela_SCP_EvoCHIP_1Cell_40SPD_2Th3ms_01.raw)
INFO:    [15/08/2023 06:50:29] -> Run 1/84: Organizing Data from Run
INFO:    [15/08/2023 06:50:29] -> Run 1/84: Creating Calibration Search Space...
INFO:    [15/08/2023 06:50:31] -> Collecting Search Space Parameters...
INFO:    [15/08/2023 06:50:34] -> Creating the Search Space...
INFO:    [15/08/2023 06:50:34] -> Run 1/84: Creating Search Space...
INFO:    [15/08/2023 06:50:34] -> Collecting Search Space Parameters...
INFO:    [15/08/2023 06:50:43] -> Creating the Search Space...
INFO:    [15/08/2023 06:50:44] -> Size of search space [MB]: 0
INFO:    [15/08/2023 06:50:44] -> Number of IMPGs in search space: 0
INFO:    [15/08/2023 06:50:45] -> Run 1/84: MS2 Index Generation
INFO:    [15/08/2023 06:52:31] -> MS2 Index Generation Time: 1.78m
INFO:    [15/08/2023 06:52:31] -> Run 1/84: Method-Specific Pre-Processing...
INFO:    [15/08/2023 06:52:33] -> Initializing...
INFO:    [15/08/2023 06:54:09] -> Finalizing HTRMS File...
INFO:    [15/08/2023 06:55:51] -> Processed in 3.3m
INFO:    [15/08/2023 06:55:53] -> Done
INFO:    [15/08/2023 06:55:53] -> Run 1/84: Process Raw File...
INFO:    [15/08/2023 06:57:00] -> Run 1/84: Preparing Partitions...
INFO:    [15/08/2023 06:57:00] -> Part 1/1 - Run 1/84: Preparing Calibration Searches...
INFO:    [15/08/2023 06:57:02] -> Part 1/1 - Run 1/84: First Pass Calibration Search...
INFO:    [15/08/2023 06:57:10] -> Part 1/1 - Run 1/84: Calibration Search...
INFO:    [15/08/2023 06:57:19] -> The number of PSMs identified during calibration with FDR <= 0.01 is 7224 [9.2s]
INFO:    [15/08/2023 06:57:22] -> Part 1/1 - Run 1/84: Preparing Main Search...
INFO:    [15/08/2023 06:57:23] -> Part 1/1 - Run 1/84: Main Search...
INFO:    [15/08/2023 07:00:01] -> Extracting 262714 MS1 XICs
INFO:    [15/08/2023 07:01:22] -> Run 1/84: Cleaning Up Run..
INFO:    [15/08/2023 07:01:22] -> SuperRun 2/84: Initializing (20230809_AST1_EVO5_ZY_Hela_SCP_EvoCHIP_1Cell_40SPD_2Th3ms_02.raw)
INFO:    [15/08/2023 07:01:22] -> Run 2/84: Organizing Data from Run
INFO:    [15/08/2023 07:01:22] -> Run 2/84: Creating Calibration Search Space...
INFO:    [15/08/2023 07:01:23] -> Run 2/84: Creating Search Space...
INFO:    [15/08/2023 07:01:23] -> Size of search space [MB]: 0
INFO:    [15/08/2023 07:01:23] -> Number of IMPGs in search space: 0
INFO:    [15/08/2023 07:01:23] -> Run 2/84: MS2 Index Generation
INFO:    [15/08/2023 07:01:24] -> MS2 Index Generation Time: 1.54s
INFO:    [15/08/2023 07:01:24] -> Run 2/84: Method-Specific Pre-Processing...
INFO:    [15/08/2023 07:01:26] -> Initializing...
INFO:    [15/08/2023 07:02:59] -> Finalizing HTRMS File...
INFO:    [15/08/2023 07:04:42] -> Processed in 3.3m
INFO:    [15/08/2023 07:04:44] -> Done
INFO:    [15/08/2023 07:04:44] -> Run 2/84: Process Raw File...
INFO:    [15/08/2023 07:05:54] -> Run 2/84: Preparing Partitions...
INFO:    [15/08/2023 07:05:54] -> Part 1/1 - Run 2/84: Preparing Calibration Searches...
INFO:    [15/08/2023 07:05:55] -> Part 1/1 - Run 2/84: First Pass Calibration Search...
INFO:    [15/08/2023 07:06:02] -> Part 1/1 - Run 2/84: Calibration Search...
INFO:    [15/08/2023 07:06:13] -> The number of PSMs identified during calibration with FDR <= 0.01 is 8015 [10.9s]
INFO:    [15/08/2023 07:06:15] -> Part 1/1 - Run 2/84: Preparing Main Search...
INFO:    [15/08/2023 07:06:17] -> Part 1/1 - Run 2/84: Main Search...
INFO:    [15/08/2023 07:08:34] -> Extracting 216411 MS1 XICs
INFO:    [15/08/2023 07:09:42] -> Run 2/84: Cleaning Up Run..
INFO:    [15/08/2023 07:09:42] -> SuperRun 3/84: Initializing (20230809_AST1_EVO5_ZY_Hela_SCP_EvoCHIP_1Cell_40SPD_2Th3ms_03.raw)
INFO:    [15/08/2023 07:09:42] -> Run 3/84: Organizing Data from Run
INFO:    [15/08/2023 07:09:42] -> Run 3/84: Creating Calibration Search Space...
INFO:    [15/08/2023 07:09:42] -> Run 3/84: Creating Search Space...
INFO:    [15/08/2023 07:09:42] -> Size of search space [MB]: 0
INFO:    [15/08/2023 07:09:42] -> Number of IMPGs in search space: 0
INFO:    [15/08/2023 07:09:42] -> Run 3/84: MS2 Index Generation
INFO:    [15/08/2023 07:09:43] -> MS2 Index Generation Time: 1.56s
INFO:    [15/08/2023 07:09:43] -> Run 3/84: Method-Specific Pre-Processing...
INFO:    [15/08/2023 07:09:45] -> Initializing...
INFO:    [15/08/2023 07:11:14] -> Finalizing HTRMS File...
INFO:    [15/08/2023 07:12:47] -> Processed in 3m
INFO:    [15/08/2023 07:12:49] -> Done
INFO:    [15/08/2023 07:12:49] -> Run 3/84: Process Raw File...
INFO:    [15/08/2023 07:13:52] -> Run 3/84: Preparing Partitions...
INFO:    [15/08/2023 07:13:52] -> Part 1/1 - Run 3/84: Preparing Calibration Searches...
INFO:    [15/08/2023 07:13:53] -> Part 1/1 - Run 3/84: First Pass Calibration Search...
INFO:    [15/08/2023 07:13:59] -> Part 1/1 - Run 3/84: Calibration Search...
INFO:    [15/08/2023 07:14:08] -> The number of PSMs identified during calibration with FDR <= 0.01 is 5665 [8.5s]
INFO:    [15/08/2023 07:14:10] -> Part 1/1 - Run 3/84: Preparing Main Search...
INFO:    [15/08/2023 07:14:12] -> Part 1/1 - Run 3/84: Main Search...
INFO:    [15/08/2023 07:16:18] -> Extracting 195372 MS1 XICs
INFO:    [15/08/2023 07:17:18] -> Run 3/84: Cleaning Up Run..
INFO:    [15/08/2023 07:17:18] -> SuperRun 4/84: Initializing (20230809_AST1_EVO5_ZY_Hela_SCP_EvoCHIP_1Cell_40SPD_2Th3ms_04.raw)
INFO:    [15/08/2023 07:17:18] -> Run 4/84: Organizing Data from Run
INFO:    [15/08/2023 07:17:18] -> Run 4/84: Creating Calibration Search Space...
INFO:    [15/08/2023 07:17:18] -> Run 4/84: Creating Search Space...
INFO:    [15/08/2023 07:17:18] -> Size of search space [MB]: 0
INFO:    [15/08/2023 07:17:18] -> Number of IMPGs in search space: 0
INFO:    [15/08/2023 07:17:18] -> Run 4/84: MS2 Index Generation
INFO:    [15/08/2023 07:17:20] -> MS2 Index Generation Time: 1.56s
INFO:    [15/08/2023 07:17:20] -> Run 4/84: Method-Specific Pre-Processing...
INFO:    [15/08/2023 07:17:21] -> Initializing...
INFO:    [15/08/2023 07:18:48] -> Finalizing HTRMS File...
INFO:    [15/08/2023 07:20:19] -> Processed in 3m
INFO:    [15/08/2023 07:20:22] -> Done
INFO:    [15/08/2023 07:20:22] -> Run 4/84: Process Raw File...
INFO:    [15/08/2023 07:21:22] -> Run 4/84: Preparing Partitions...
INFO:    [15/08/2023 07:21:22] -> Part 1/1 - Run 4/84: Preparing Calibration Searches...
INFO:    [15/08/2023 07:21:23] -> Part 1/1 - Run 4/84: First Pass Calibration Search...
INFO:    [15/08/2023 07:21:29] -> Part 1/1 - Run 4/84: Calibration Search...
INFO:    [15/08/2023 07:21:37] -> The number of PSMs identified during calibration with FDR <= 0.01 is 4912 [7.6s]
INFO:    [15/08/2023 07:21:39] -> Part 1/1 - Run 4/84: Preparing Main Search...
INFO:    [15/08/2023 07:21:40] -> Part 1/1 - Run 4/84: Main Search...
INFO:    [15/08/2023 07:23:35] -> Extracting 150500 MS1 XICs
INFO:    [15/08/2023 07:24:24] -> Run 4/84: Cleaning Up Run..
INFO:    [15/08/2023 07:24:24] -> SuperRun 5/84: Initializing (20230809_AST1_EVO5_ZY_Hela_SCP_EvoCHIP_1Cell_40SPD_2Th3ms_05.raw)
INFO:    [15/08/2023 07:24:24] -> Run 5/84: Organizing Data from Run
INFO:    [15/08/2023 07:24:24] -> Run 5/84: Creating Calibration Search Space...
INFO:    [15/08/2023 07:24:24] -> Run 5/84: Creating Search Space...
INFO:    [15/08/2023 07:24:24] -> Size of search space [MB]: 0
INFO:    [15/08/2023 07:24:24] -> Number of IMPGs in search space: 0
INFO:    [15/08/2023 07:24:24] -> Run 5/84: MS2 Index Generation
INFO:    [15/08/2023 07:24:26] -> MS2 Index Generation Time: 1.62s
INFO:    [15/08/2023 07:24:26] -> Run 5/84: Method-Specific Pre-Processing...
INFO:    [15/08/2023 07:24:28] -> Initializing...
INFO:    [15/08/2023 07:26:05] -> Finalizing HTRMS File...
INFO:    [15/08/2023 07:27:45] -> Processed in 3.3m
INFO:    [15/08/2023 07:27:46] -> Done
INFO:    [15/08/2023 07:27:46] -> Run 5/84: Process Raw File...
INFO:    [15/08/2023 07:28:54] -> Run 5/84: Preparing Partitions...
INFO:    [15/08/2023 07:28:54] -> Part 1/1 - Run 5/84: Preparing Calibration Searches...
INFO:    [15/08/2023 07:28:56] -> Part 1/1 - Run 5/84: First Pass Calibration Search...
INFO:    [15/08/2023 07:29:02] -> Part 1/1 - Run 5/84: Calibration Search...
INFO:    [15/08/2023 07:29:13] -> The number of PSMs identified during calibration with FDR <= 0.01 is 11943 [11.7s]
INFO:    [15/08/2023 07:29:16] -> Part 1/1 - Run 5/84: Preparing Main Search...
INFO:    [15/08/2023 07:29:17] -> Part 1/1 - Run 5/84: Main Search...
INFO:    [15/08/2023 07:31:32] -> Extracting 263893 MS1 XICs
INFO:    [15/08/2023 07:32:57] -> Run 5/84: Cleaning Up Run..
INFO:    [15/08/2023 07:32:57] -> SuperRun 6/84: Initializing (20230809_AST1_EVO5_ZY_Hela_SCP_EvoCHIP_1Cell_40SPD_2Th3ms_06.raw)
INFO:    [15/08/2023 07:32:57] -> Run 6/84: Organizing Data from Run
INFO:    [15/08/2023 07:32:57] -> Run 6/84: Creating Calibration Search Space...
INFO:    [15/08/2023 07:32:57] -> Run 6/84: Creating Search Space...
INFO:    [15/08/2023 07:32:57] -> Size of search space [MB]: 0
INFO:    [15/08/2023 07:32:57] -> Number of IMPGs in search space: 0
INFO:    [15/08/2023 07:32:57] -> Run 6/84: MS2 Index Generation
INFO:    [15/08/2023 07:32:59] -> MS2 Index Generation Time: 1.77s
INFO:    [15/08/2023 07:32:59] -> Run 6/84: Method-Specific Pre-Processing...
INFO:    [15/08/2023 07:33:00] -> Initializing...
INFO:    [15/08/2023 07:34:21] -> Finalizing HTRMS File...
INFO:    [15/08/2023 07:35:48] -> Processed in 2.8m
INFO:    [15/08/2023 07:35:49] -> Done
INFO:    [15/08/2023 07:35:49] -> Run 6/84: Process Raw File...
INFO:    [15/08/2023 07:36:49] -> Run 6/84: Preparing Partitions...
INFO:    [15/08/2023 07:36:49] -> Part 1/1 - Run 6/84: Preparing Calibration Searches...
INFO:    [15/08/2023 07:36:51] -> Part 1/1 - Run 6/84: First Pass Calibration Search...
INFO:    [15/08/2023 07:36:57] -> Part 1/1 - Run 6/84: Calibration Search...
INFO:    [15/08/2023 07:37:04] -> The number of PSMs identified during calibration with FDR <= 0.01 is 7059 [7.5s]
INFO:    [15/08/2023 07:37:07] -> Part 1/1 - Run 6/84: Preparing Main Search...
INFO:    [15/08/2023 07:37:08] -> Part 1/1 - Run 6/84: Main Search...
INFO:    [15/08/2023 07:39:09] -> Extracting 184510 MS1 XICs
INFO:    [15/08/2023 07:40:09] -> Run 6/84: Cleaning Up Run..
INFO:    [15/08/2023 07:40:09] -> SuperRun 7/84: Initializing (20230809_AST1_EVO5_ZY_Hela_SCP_EvoCHIP_1Cell_40SPD_2Th3ms_07.raw)
INFO:    [15/08/2023 07:40:09] -> Run 7/84: Organizing Data from Run
INFO:    [15/08/2023 07:40:09] -> Run 7/84: Creating Calibration Search Space...
INFO:    [15/08/2023 07:40:09] -> Run 7/84: Creating Search Space...
INFO:    [15/08/2023 07:40:09] -> Size of search space [MB]: 0
INFO:    [15/08/2023 07:40:09] -> Number of IMPGs in search space: 0
INFO:    [15/08/2023 07:40:09] -> Run 7/84: MS2 Index Generation
INFO:    [15/08/2023 07:40:10] -> MS2 Index Generation Time: 1.57s
INFO:    [15/08/2023 07:40:10] -> Run 7/84: Method-Specific Pre-Processing...
INFO:    [15/08/2023 07:40:12] -> Initializing...
INFO:    [15/08/2023 07:41:44] -> Finalizing HTRMS File...
INFO:    [15/08/2023 07:43:16] -> Processed in 3.1m
INFO:    [15/08/2023 07:43:18] -> Done
INFO:    [15/08/2023 07:43:18] -> Run 7/84: Process Raw File...
INFO:    [15/08/2023 07:44:26] -> Run 7/84: Preparing Partitions...
INFO:    [15/08/2023 07:44:26] -> Part 1/1 - Run 7/84: Preparing Calibration Searches...
INFO:    [15/08/2023 07:44:27] -> Part 1/1 - Run 7/84: First Pass Calibration Search...
INFO:    [15/08/2023 07:44:35] -> Part 1/1 - Run 7/84: Calibration Search...
INFO:    [15/08/2023 07:44:44] -> The number of PSMs identified during calibration with FDR <= 0.01 is 6783 [8.9s]
INFO:    [15/08/2023 07:44:46] -> Part 1/1 - Run 7/84: Preparing Main Search...
INFO:    [15/08/2023 07:44:48] -> Part 1/1 - Run 7/84: Main Search...
INFO:    [15/08/2023 07:47:18] -> Extracting 259180 MS1 XICs
INFO:    [15/08/2023 07:48:39] -> Run 7/84: Cleaning Up Run..
INFO:    [15/08/2023 07:48:39] -> SuperRun 8/84: Initializing (20230809_AST1_EVO5_ZY_Hela_SCP_EvoCHIP_1Cell_40SPD_2Th3ms_08.raw)
INFO:    [15/08/2023 07:48:39] -> Run 8/84: Organizing Data from Run
INFO:    [15/08/2023 07:48:39] -> Run 8/84: Creating Calibration Search Space...
INFO:    [15/08/2023 07:48:39] -> Run 8/84: Creating Search Space...
INFO:    [15/08/2023 07:48:39] -> Size of search space [MB]: 0
INFO:    [15/08/2023 07:48:39] -> Number of IMPGs in search space: 0
INFO:    [15/08/2023 07:48:39] -> Run 8/84: MS2 Index Generation
INFO:    [15/08/2023 07:48:41] -> MS2 Index Generation Time: 1.72s
INFO:    [15/08/2023 07:48:41] -> Run 8/84: Method-Specific Pre-Processing...
INFO:    [15/08/2023 07:48:42] -> Initializing...
INFO:    [15/08/2023 07:50:08] -> Finalizing HTRMS File...
INFO:    [15/08/2023 07:51:55] -> Processed in 3.2m
INFO:    [15/08/2023 07:51:56] -> Done
INFO:    [15/08/2023 07:51:56] -> Run 8/84: Process Raw File...
INFO:    [15/08/2023 07:53:10] -> Run 8/84: Preparing Partitions...
INFO:    [15/08/2023 07:53:10] -> Part 1/1 - Run 8/84: Preparing Calibration Searches...
INFO:    [15/08/2023 07:53:12] -> Part 1/1 - Run 8/84: First Pass Calibration Search...
INFO:    [15/08/2023 07:53:18] -> Part 1/1 - Run 8/84: Calibration Search...
INFO:    [15/08/2023 07:53:29] -> The number of PSMs identified during calibration with FDR <= 0.01 is 7342 [11.3s]
INFO:    [15/08/2023 07:53:32] -> Part 1/1 - Run 8/84: Preparing Main Search...
INFO:    [15/08/2023 07:53:33] -> Part 1/1 - Run 8/84: Main Search...
INFO:    [15/08/2023 07:56:18] -> Extracting 271146 MS1 XICs
INFO:    [15/08/2023 07:57:42] -> Run 8/84: Cleaning Up Run..
INFO:    [15/08/2023 07:57:43] -> SuperRun 9/84: Initializing (20230809_AST1_EVO5_ZY_Hela_SCP_EvoCHIP_1Cell_40SPD_2Th3ms_09.raw)
INFO:    [15/08/2023 07:57:43] -> Run 9/84: Organizing Data from Run
INFO:    [15/08/2023 07:57:43] -> Run 9/84: Creating Calibration Search Space...
INFO:    [15/08/2023 07:57:43] -> Run 9/84: Creating Search Space...
INFO:    [15/08/2023 07:57:43] -> Size of search space [MB]: 0
INFO:    [15/08/2023 07:57:43] -> Number of IMPGs in search space: 0
INFO:    [15/08/2023 07:57:43] -> Run 9/84: MS2 Index Generation
INFO:    [15/08/2023 07:57:44] -> MS2 Index Generation Time: 1.83s
INFO:    [15/08/2023 07:57:44] -> Run 9/84: Method-Specific Pre-Processing...
INFO:    [15/08/2023 07:57:46] -> Initializing...
INFO:    [15/08/2023 07:59:12] -> Finalizing HTRMS File...
INFO:    [15/08/2023 08:00:42] -> Processed in 2.9m
INFO:    [15/08/2023 08:00:44] -> Done
INFO:    [15/08/2023 08:00:44] -> Run 9/84: Process Raw File...
INFO:    [15/08/2023 08:01:43] -> Run 9/84: Preparing Partitions...
INFO:    [15/08/2023 08:01:43] -> Part 1/1 - Run 9/84: Preparing Calibration Searches...
INFO:    [15/08/2023 08:01:44] -> Part 1/1 - Run 9/84: First Pass Calibration Search...
INFO:    [15/08/2023 08:01:52] -> Part 1/1 - Run 9/84: Calibration Search...
INFO:    [15/08/2023 08:01:59] -> The number of PSMs identified during calibration with FDR <= 0.01 is 4924 [7.7s]
INFO:    [15/08/2023 08:02:02] -> Part 1/1 - Run 9/84: Preparing Main Search...
INFO:    [15/08/2023 08:02:03] -> Part 1/1 - Run 9/84: Main Search...
INFO:    [15/08/2023 08:04:11] -> Extracting 198430 MS1 XICs
INFO:    [15/08/2023 08:05:15] -> Run 9/84: Cleaning Up Run..
INFO:    [15/08/2023 08:05:15] -> SuperRun 10/84: Initializing (20230809_AST1_EVO5_ZY_Hela_SCP_EvoCHIP_1Cell_40SPD_2Th3ms_10.raw)
INFO:    [15/08/2023 08:05:15] -> Run 10/84: Organizing Data from Run
INFO:    [15/08/2023 08:05:15] -> Run 10/84: Creating Calibration Search Space...
INFO:    [15/08/2023 08:05:15] -> Run 10/84: Creating Search Space...
INFO:    [15/08/2023 08:05:15] -> Size of search space [MB]: 0
INFO:    [15/08/2023 08:05:15] -> Number of IMPGs in search space: 0
INFO:    [15/08/2023 08:05:15] -> Run 10/84: MS2 Index Generation
INFO:    [15/08/2023 08:05:17] -> MS2 Index Generation Time: 1.52s
INFO:    [15/08/2023 08:05:17] -> Run 10/84: Method-Specific Pre-Processing...
INFO:    [15/08/2023 08:05:18] -> Initializing...
INFO:    [15/08/2023 08:06:57] -> Finalizing HTRMS File...
INFO:    [15/08/2023 08:08:39] -> Processed in 3.3m
INFO:    [15/08/2023 08:08:41] -> Done
INFO:    [15/08/2023 08:08:41] -> Run 10/84: Process Raw File...
INFO:    [15/08/2023 08:09:56] -> Run 10/84: Preparing Partitions...
INFO:    [15/08/2023 08:09:56] -> Part 1/1 - Run 10/84: Preparing Calibration Searches...
INFO:    [15/08/2023 08:09:59] -> Part 1/1 - Run 10/84: First Pass Calibration Search...
INFO:    [15/08/2023 08:10:06] -> Part 1/1 - Run 10/84: Calibration Search...
INFO:    [15/08/2023 08:10:17] -> The number of PSMs identified during calibration with FDR <= 0.01 is 7162 [10.9s]
INFO:    [15/08/2023 08:10:20] -> Part 1/1 - Run 10/84: Preparing Main Search...
INFO:    [15/08/2023 08:10:21] -> Part 1/1 - Run 10/84: Main Search...
INFO:    [15/08/2023 08:12:44] -> Extracting 206074 MS1 XICs
INFO:    [15/08/2023 08:13:54] -> Run 10/84: Cleaning Up Run..
INFO:    [15/08/2023 08:13:54] -> SuperRun 11/84: Initializing (20230809_AST1_EVO5_ZY_Hela_SCP_EvoCHIP_1Cell_40SPD_2Th3ms_11.raw)
INFO:    [15/08/2023 08:13:54] -> Run 11/84: Organizing Data from Run
INFO:    [15/08/2023 08:13:54] -> Run 11/84: Creating Calibration Search Space...
INFO:    [15/08/2023 08:13:54] -> Run 11/84: Creating Search Space...
INFO:    [15/08/2023 08:13:54] -> Size of search space [MB]: 0
INFO:    [15/08/2023 08:13:54] -> Number of IMPGs in search space: 0
INFO:    [15/08/2023 08:13:54] -> Run 11/84: MS2 Index Generation
INFO:    [15/08/2023 08:13:56] -> MS2 Index Generation Time: 1.56s
INFO:    [15/08/2023 08:13:56] -> Run 11/84: Method-Specific Pre-Processing...
INFO:    [15/08/2023 08:13:58] -> Initializing...
INFO:    [15/08/2023 08:18:03] -> Finalizing HTRMS File...
INFO:    [15/08/2023 08:19:42] -> Processed in 5.7m
INFO:    [15/08/2023 08:19:44] -> Done
INFO:    [15/08/2023 08:19:44] -> Run 11/84: Process Raw File...
INFO:    [15/08/2023 08:20:50] -> Run 11/84: Preparing Partitions...
INFO:    [15/08/2023 08:20:50] -> Part 1/1 - Run 11/84: Preparing Calibration Searches...
INFO:    [15/08/2023 08:20:55] -> Part 1/1 - Run 11/84: First Pass Calibration Search...
INFO:    [15/08/2023 08:21:02] -> Part 1/1 - Run 11/84: Calibration Search...
INFO:    [15/08/2023 08:21:12] -> The number of PSMs identified during calibration with FDR <= 0.01 is 7321 [9.8s]
INFO:    [15/08/2023 08:21:15] -> Part 1/1 - Run 11/84: Preparing Main Search...
INFO:    [15/08/2023 08:21:17] -> Part 1/1 - Run 11/84: Main Search...
INFO:    [15/08/2023 08:23:48] -> Extracting 209824 MS1 XICs
INFO:    [15/08/2023 08:25:00] -> Run 11/84: Cleaning Up Run..
INFO:    [15/08/2023 08:25:00] -> SuperRun 12/84: Initializing (20230809_AST1_EVO5_ZY_Hela_SCP_EvoCHIP_1Cell_40SPD_2Th3ms_12.raw)
INFO:    [15/08/2023 08:25:00] -> Run 12/84: Organizing Data from Run
INFO:    [15/08/2023 08:25:00] -> Run 12/84: Creating Calibration Search Space...
INFO:    [15/08/2023 08:25:00] -> Run 12/84: Creating Search Space...
INFO:    [15/08/2023 08:25:00] -> Size of search space [MB]: 0
INFO:    [15/08/2023 08:25:00] -> Number of IMPGs in search space: 0
INFO:    [15/08/2023 08:25:00] -> Run 12/84: MS2 Index Generation
INFO:    [15/08/2023 08:25:02] -> MS2 Index Generation Time: 2.11s
INFO:    [15/08/2023 08:25:02] -> Run 12/84: Method-Specific Pre-Processing...
INFO:    [15/08/2023 08:25:04] -> Initializing...
INFO:    [15/08/2023 08:26:47] -> Finalizing HTRMS File...
INFO:    [15/08/2023 08:28:41] -> Processed in 3.6m
INFO:    [15/08/2023 08:28:48] -> Done
INFO:    [15/08/2023 08:28:48] -> Run 12/84: Process Raw File...
INFO:    [15/08/2023 08:29:46] -> Run 12/84: Preparing Partitions...
INFO:    [15/08/2023 08:29:46] -> Part 1/1 - Run 12/84: Preparing Calibration Searches...
INFO:    [15/08/2023 08:29:48] -> Part 1/1 - Run 12/84: First Pass Calibration Search...
INFO:    [15/08/2023 08:29:55] -> Part 1/1 - Run 12/84: Calibration Search...
INFO:    [15/08/2023 08:30:02] -> The number of PSMs identified during calibration with FDR <= 0.01 is 4611 [7.7s]
INFO:    [15/08/2023 08:30:05] -> Part 1/1 - Run 12/84: Preparing Main Search...
INFO:    [15/08/2023 08:30:06] -> Part 1/1 - Run 12/84: Main Search...
INFO:    [15/08/2023 08:31:56] -> Extracting 117457 MS1 XICs
INFO:    [15/08/2023 08:32:33] -> Run 12/84: Cleaning Up Run..
INFO:    [15/08/2023 08:32:33] -> SuperRun 13/84: Initializing (20230809_AST1_EVO5_ZY_Hela_SCP_EvoCHIP_1Cell_40SPD_4Th6ms_01.raw)
INFO:    [15/08/2023 08:32:33] -> Run 13/84: Organizing Data from Run
INFO:    [15/08/2023 08:32:33] -> Run 13/84: Creating Calibration Search Space...
INFO:    [15/08/2023 08:32:33] -> Run 13/84: Creating Search Space...
INFO:    [15/08/2023 08:32:33] -> Size of search space [MB]: 0
INFO:    [15/08/2023 08:32:33] -> Number of IMPGs in search space: 0
INFO:    [15/08/2023 08:32:33] -> Run 13/84: MS2 Index Generation
INFO:    [15/08/2023 08:32:35] -> MS2 Index Generation Time: 1.51s
INFO:    [15/08/2023 08:32:35] -> Run 13/84: Method-Specific Pre-Processing...
INFO:    [15/08/2023 08:32:36] -> Initializing...
INFO:    [15/08/2023 08:34:14] -> Finalizing HTRMS File...
INFO:    [15/08/2023 08:36:45] -> Processed in 4.2m
INFO:    [15/08/2023 08:36:48] -> Done
INFO:    [15/08/2023 08:36:48] -> Run 13/84: Process Raw File...
INFO:    [15/08/2023 08:38:06] -> Run 13/84: Preparing Partitions...
INFO:    [15/08/2023 08:38:06] -> Part 1/1 - Run 13/84: Preparing Calibration Searches...
INFO:    [15/08/2023 08:38:08] -> Part 1/1 - Run 13/84: First Pass Calibration Search...
INFO:    [15/08/2023 08:38:12] -> Part 1/1 - Run 13/84: Calibration Search...
INFO:    [15/08/2023 08:38:25] -> The number of PSMs identified during calibration with FDR <= 0.01 is 3679 [12.8s]
INFO:    [15/08/2023 08:38:27] -> Part 1/1 - Run 13/84: Preparing Main Search...
INFO:    [15/08/2023 08:38:29] -> Part 1/1 - Run 13/84: Main Search...
INFO:    [15/08/2023 08:40:54] -> Extracting 160983 MS1 XICs
INFO:    [15/08/2023 08:41:46] -> Run 13/84: Cleaning Up Run..
INFO:    [15/08/2023 08:41:46] -> SuperRun 14/84: Initializing (20230809_AST1_EVO5_ZY_Hela_SCP_EvoCHIP_1Cell_40SPD_4Th6ms_02.raw)
INFO:    [15/08/2023 08:41:46] -> Run 14/84: Organizing Data from Run
INFO:    [15/08/2023 08:41:46] -> Run 14/84: Creating Calibration Search Space...
INFO:    [15/08/2023 08:41:46] -> Run 14/84: Creating Search Space...
INFO:    [15/08/2023 08:41:46] -> Size of search space [MB]: 0
INFO:    [15/08/2023 08:41:46] -> Number of IMPGs in search space: 0
INFO:    [15/08/2023 08:41:46] -> Run 14/84: MS2 Index Generation
INFO:    [15/08/2023 08:41:47] -> MS2 Index Generation Time: 1.49s
INFO:    [15/08/2023 08:41:47] -> Run 14/84: Method-Specific Pre-Processing...
INFO:    [15/08/2023 08:41:48] -> Initializing...
INFO:    [15/08/2023 08:43:27] -> Finalizing HTRMS File...
INFO:    [15/08/2023 08:46:10] -> Processed in 4.4m
INFO:    [15/08/2023 08:46:13] -> Done
INFO:    [15/08/2023 08:46:13] -> Run 14/84: Process Raw File...
INFO:    [15/08/2023 08:47:45] -> Run 14/84: Preparing Partitions...
INFO:    [15/08/2023 08:47:45] -> Part 1/1 - Run 14/84: Preparing Calibration Searches...
INFO:    [15/08/2023 08:47:46] -> Part 1/1 - Run 14/84: First Pass Calibration Search...
INFO:    [15/08/2023 08:47:53] -> Part 1/1 - Run 14/84: Calibration Search...
INFO:    [15/08/2023 08:48:13] -> The number of PSMs identified during calibration with FDR <= 0.01 is 5286 [19.7s]
INFO:    [15/08/2023 08:48:35] -> Part 1/1 - Run 14/84: Preparing Main Search...
INFO:    [15/08/2023 08:48:37] -> Part 1/1 - Run 14/84: Main Search...
INFO:    [15/08/2023 08:53:44] -> Extracting 239693 MS1 XICs
INFO:    [15/08/2023 08:55:08] -> Run 14/84: Cleaning Up Run..
INFO:    [15/08/2023 08:55:08] -> SuperRun 15/84: Initializing (20230809_AST1_EVO5_ZY_Hela_SCP_EvoCHIP_1Cell_40SPD_4Th6ms_03.raw)
INFO:    [15/08/2023 08:55:08] -> Run 15/84: Organizing Data from Run
INFO:    [15/08/2023 08:55:08] -> Run 15/84: Creating Calibration Search Space...
INFO:    [15/08/2023 08:55:08] -> Run 15/84: Creating Search Space...
INFO:    [15/08/2023 08:55:09] -> Size of search space [MB]: 0
INFO:    [15/08/2023 08:55:09] -> Number of IMPGs in search space: 0
INFO:    [15/08/2023 08:55:09] -> Run 15/84: MS2 Index Generation
INFO:    [15/08/2023 08:55:10] -> MS2 Index Generation Time: 1.59s
INFO:    [15/08/2023 08:55:10] -> Run 15/84: Method-Specific Pre-Processing...
INFO:    [15/08/2023 08:55:11] -> Initializing...
INFO:    [15/08/2023 08:56:49] -> Finalizing HTRMS File...
INFO:    [15/08/2023 08:59:23] -> Processed in 4.2m
INFO:    [15/08/2023 08:59:25] -> Done
INFO:    [15/08/2023 08:59:25] -> Run 15/84: Process Raw File...
INFO:    [15/08/2023 09:00:52] -> Run 15/84: Preparing Partitions...
INFO:    [15/08/2023 09:00:52] -> Part 1/1 - Run 15/84: Preparing Calibration Searches...
INFO:    [15/08/2023 09:00:54] -> Part 1/1 - Run 15/84: First Pass Calibration Search...
INFO:    [15/08/2023 09:01:00] -> Part 1/1 - Run 15/84: Calibration Search...
INFO:    [15/08/2023 09:01:14] -> The number of PSMs identified during calibration with FDR <= 0.01 is 4292 [14.1s]
INFO:    [15/08/2023 09:01:33] -> Part 1/1 - Run 15/84: Preparing Main Search...
INFO:    [15/08/2023 09:01:34] -> Part 1/1 - Run 15/84: Main Search...
INFO:    [15/08/2023 09:05:09] -> Extracting 221615 MS1 XICs
INFO:    [15/08/2023 09:06:21] -> Run 15/84: Cleaning Up Run..
INFO:    [15/08/2023 09:06:21] -> SuperRun 16/84: Initializing (20230809_AST1_EVO5_ZY_Hela_SCP_EvoCHIP_1Cell_40SPD_4Th6ms_04.raw)
INFO:    [15/08/2023 09:06:21] -> Run 16/84: Organizing Data from Run
INFO:    [15/08/2023 09:06:21] -> Run 16/84: Creating Calibration Search Space...
INFO:    [15/08/2023 09:06:21] -> Run 16/84: Creating Search Space...
INFO:    [15/08/2023 09:06:21] -> Size of search space [MB]: 0
INFO:    [15/08/2023 09:06:21] -> Number of IMPGs in search space: 0
INFO:    [15/08/2023 09:06:21] -> Run 16/84: MS2 Index Generation
INFO:    [15/08/2023 09:06:22] -> MS2 Index Generation Time: 1.56s
INFO:    [15/08/2023 09:06:22] -> Run 16/84: Method-Specific Pre-Processing...
INFO:    [15/08/2023 09:06:24] -> Initializing...
INFO:    [15/08/2023 09:08:16] -> Finalizing HTRMS File...
INFO:    [15/08/2023 09:10:51] -> Processed in 4.5m
INFO:    [15/08/2023 09:10:54] -> Done
INFO:    [15/08/2023 09:10:54] -> Run 16/84: Process Raw File...
INFO:    [15/08/2023 09:12:28] -> Run 16/84: Preparing Partitions...
INFO:    [15/08/2023 09:12:28] -> Part 1/1 - Run 16/84: Preparing Calibration Searches...
INFO:    [15/08/2023 09:12:29] -> Part 1/1 - Run 16/84: First Pass Calibration Search...
INFO:    [15/08/2023 09:12:36] -> Part 1/1 - Run 16/84: Calibration Search...
INFO:    [15/08/2023 09:12:55] -> The number of PSMs identified during calibration with FDR <= 0.01 is 7086 [18.4s]
INFO:    [15/08/2023 09:12:57] -> Part 1/1 - Run 16/84: Preparing Main Search...
INFO:    [15/08/2023 09:12:59] -> Part 1/1 - Run 16/84: Main Search...
INFO:    [15/08/2023 09:16:38] -> Extracting 159879 MS1 XICs
INFO:    [15/08/2023 09:17:28] -> Run 16/84: Cleaning Up Run..
INFO:    [15/08/2023 09:17:28] -> SuperRun 17/84: Initializing (20230809_AST1_EVO5_ZY_Hela_SCP_EvoCHIP_1Cell_40SPD_4Th6ms_05.raw)
INFO:    [15/08/2023 09:17:28] -> Run 17/84: Organizing Data from Run
INFO:    [15/08/2023 09:17:28] -> Run 17/84: Creating Calibration Search Space...
INFO:    [15/08/2023 09:17:28] -> Run 17/84: Creating Search Space...
INFO:    [15/08/2023 09:17:28] -> Size of search space [MB]: 0
INFO:    [15/08/2023 09:17:28] -> Number of IMPGs in search space: 0
INFO:    [15/08/2023 09:17:28] -> Run 17/84: MS2 Index Generation
INFO:    [15/08/2023 09:17:30] -> MS2 Index Generation Time: 1.67s
INFO:    [15/08/2023 09:17:30] -> Run 17/84: Method-Specific Pre-Processing...
INFO:    [15/08/2023 09:17:31] -> Initializing...
INFO:    [15/08/2023 09:19:12] -> Finalizing HTRMS File...
INFO:    [15/08/2023 09:21:43] -> Processed in 4.2m
INFO:    [15/08/2023 09:21:45] -> Done
INFO:    [15/08/2023 09:21:45] -> Run 17/84: Process Raw File...
INFO:    [15/08/2023 09:23:22] -> Run 17/84: Preparing Partitions...
INFO:    [15/08/2023 09:23:22] -> Part 1/1 - Run 17/84: Preparing Calibration Searches...
INFO:    [15/08/2023 09:23:24] -> Part 1/1 - Run 17/84: First Pass Calibration Search...
INFO:    [15/08/2023 09:23:30] -> Part 1/1 - Run 17/84: Calibration Search...
INFO:    [15/08/2023 09:23:43] -> The number of PSMs identified during calibration with FDR <= 0.01 is 5609 [12.9s]
INFO:    [15/08/2023 09:23:45] -> Part 1/1 - Run 17/84: Preparing Main Search...
INFO:    [15/08/2023 09:23:47] -> Part 1/1 - Run 17/84: Main Search...
INFO:    [15/08/2023 09:28:29] -> Extracting 270539 MS1 XICs
INFO:    [15/08/2023 09:29:55] -> Run 17/84: Cleaning Up Run..
INFO:    [15/08/2023 09:29:55] -> SuperRun 18/84: Initializing (20230809_AST1_EVO5_ZY_Hela_SCP_EvoCHIP_1Cell_40SPD_4Th6ms_06.raw)
INFO:    [15/08/2023 09:29:55] -> Run 18/84: Organizing Data from Run
INFO:    [15/08/2023 09:29:55] -> Run 18/84: Creating Calibration Search Space...
INFO:    [15/08/2023 09:29:55] -> Run 18/84: Creating Search Space...
INFO:    [15/08/2023 09:29:55] -> Size of search space [MB]: 0
INFO:    [15/08/2023 09:29:55] -> Number of IMPGs in search space: 0
INFO:    [15/08/2023 09:29:55] -> Run 18/84: MS2 Index Generation
INFO:    [15/08/2023 09:29:57] -> MS2 Index Generation Time: 1.51s
INFO:    [15/08/2023 09:29:57] -> Run 18/84: Method-Specific Pre-Processing...
INFO:    [15/08/2023 09:29:58] -> Initializing...
INFO:    [15/08/2023 09:31:54] -> Finalizing HTRMS File...
INFO:    [15/08/2023 09:34:54] -> Processed in 4.9m
INFO:    [15/08/2023 09:34:57] -> Done
INFO:    [15/08/2023 09:34:57] -> Run 18/84: Process Raw File...
INFO:    [15/08/2023 09:36:49] -> Run 18/84: Preparing Partitions...
INFO:    [15/08/2023 09:36:49] -> Part 1/1 - Run 18/84: Preparing Calibration Searches...
INFO:    [15/08/2023 09:36:50] -> Part 1/1 - Run 18/84: First Pass Calibration Search...
INFO:    [15/08/2023 09:36:59] -> Part 1/1 - Run 18/84: Calibration Search...
INFO:    [15/08/2023 09:37:25] -> The number of PSMs identified during calibration with FDR <= 0.01 is 9261 [26.4s]
INFO:    [15/08/2023 09:37:28] -> Part 1/1 - Run 18/84: Preparing Main Search...
INFO:    [15/08/2023 09:37:30] -> Part 1/1 - Run 18/84: Main Search...
INFO:    [15/08/2023 09:42:32] -> Extracting 258241 MS1 XICs
INFO:    [15/08/2023 09:43:50] -> Run 18/84: Cleaning Up Run..
INFO:    [15/08/2023 09:43:50] -> SuperRun 19/84: Initializing (20230809_AST1_EVO5_ZY_Hela_SCP_EvoCHIP_1Cell_40SPD_4Th6ms_07.raw)
INFO:    [15/08/2023 09:43:50] -> Run 19/84: Organizing Data from Run
INFO:    [15/08/2023 09:43:50] -> Run 19/84: Creating Calibration Search Space...
INFO:    [15/08/2023 09:43:50] -> Run 19/84: Creating Search Space...
INFO:    [15/08/2023 09:43:50] -> Size of search space [MB]: 0
INFO:    [15/08/2023 09:43:50] -> Number of IMPGs in search space: 0
INFO:    [15/08/2023 09:43:50] -> Run 19/84: MS2 Index Generation
INFO:    [15/08/2023 09:43:52] -> MS2 Index Generation Time: 1.74s
INFO:    [15/08/2023 09:43:52] -> Run 19/84: Method-Specific Pre-Processing...
INFO:    [15/08/2023 09:43:53] -> Initializing...
INFO:    [15/08/2023 09:45:32] -> Finalizing HTRMS File...
INFO:    [15/08/2023 09:48:04] -> Processed in 4.2m
INFO:    [15/08/2023 09:48:07] -> Done
INFO:    [15/08/2023 09:48:07] -> Run 19/84: Process Raw File...
INFO:    [15/08/2023 09:49:42] -> Run 19/84: Preparing Partitions...
INFO:    [15/08/2023 09:49:42] -> Part 1/1 - Run 19/84: Preparing Calibration Searches...
INFO:    [15/08/2023 09:49:43] -> Part 1/1 - Run 19/84: First Pass Calibration Search...
INFO:    [15/08/2023 09:49:52] -> Part 1/1 - Run 19/84: Calibration Search...
INFO:    [15/08/2023 09:50:04] -> The number of PSMs identified during calibration with FDR <= 0.01 is 5430 [12.2s]
INFO:    [15/08/2023 09:50:06] -> Part 1/1 - Run 19/84: Preparing Main Search...
INFO:    [15/08/2023 09:50:07] -> Part 1/1 - Run 19/84: Main Search...
INFO:    [15/08/2023 09:54:05] -> Extracting 281431 MS1 XICs
INFO:    [15/08/2023 09:55:27] -> Run 19/84: Cleaning Up Run..
INFO:    [15/08/2023 09:55:27] -> SuperRun 20/84: Initializing (20230809_AST1_EVO5_ZY_Hela_SCP_EvoCHIP_1Cell_40SPD_4Th6ms_08.raw)
INFO:    [15/08/2023 09:55:27] -> Run 20/84: Organizing Data from Run
INFO:    [15/08/2023 09:55:27] -> Run 20/84: Creating Calibration Search Space...
INFO:    [15/08/2023 09:55:27] -> Run 20/84: Creating Search Space...
INFO:    [15/08/2023 09:55:27] -> Size of search space [MB]: 0
INFO:    [15/08/2023 09:55:27] -> Number of IMPGs in search space: 0
INFO:    [15/08/2023 09:55:27] -> Run 20/84: MS2 Index Generation
INFO:    [15/08/2023 09:55:28] -> MS2 Index Generation Time: 1.58s
INFO:    [15/08/2023 09:55:28] -> Run 20/84: Method-Specific Pre-Processing...
INFO:    [15/08/2023 09:55:30] -> Initializing...
INFO:    [15/08/2023 09:57:06] -> Finalizing HTRMS File...
INFO:    [15/08/2023 09:59:35] -> Processed in 4.1m
INFO:    [15/08/2023 09:59:38] -> Done
INFO:    [15/08/2023 09:59:38] -> Run 20/84: Process Raw File...
INFO:    [15/08/2023 10:01:07] -> Run 20/84: Preparing Partitions...
INFO:    [15/08/2023 10:01:07] -> Part 1/1 - Run 20/84: Preparing Calibration Searches...
INFO:    [15/08/2023 10:01:09] -> Part 1/1 - Run 20/84: First Pass Calibration Search...
INFO:    [15/08/2023 10:01:16] -> Part 1/1 - Run 20/84: Calibration Search...
INFO:    [15/08/2023 10:01:30] -> The number of PSMs identified during calibration with FDR <= 0.01 is 8568 [14.7s]
INFO:    [15/08/2023 10:01:33] -> Part 1/1 - Run 20/84: Preparing Main Search...
INFO:    [15/08/2023 10:01:35] -> Part 1/1 - Run 20/84: Main Search...
INFO:    [15/08/2023 10:05:59] -> Extracting 245104 MS1 XICs
INFO:    [15/08/2023 10:07:14] -> Run 20/84: Cleaning Up Run..
INFO:    [15/08/2023 10:07:14] -> SuperRun 21/84: Initializing (20230809_AST1_EVO5_ZY_Hela_SCP_EvoCHIP_1Cell_40SPD_4Th6ms_09.raw)
INFO:    [15/08/2023 10:07:14] -> Run 21/84: Organizing Data from Run
INFO:    [15/08/2023 10:07:14] -> Run 21/84: Creating Calibration Search Space...
INFO:    [15/08/2023 10:07:14] -> Run 21/84: Creating Search Space...
INFO:    [15/08/2023 10:07:14] -> Size of search space [MB]: 0
INFO:    [15/08/2023 10:07:14] -> Number of IMPGs in search space: 0
INFO:    [15/08/2023 10:07:14] -> Run 21/84: MS2 Index Generation
INFO:    [15/08/2023 10:07:16] -> MS2 Index Generation Time: 1.58s
INFO:    [15/08/2023 10:07:16] -> Run 21/84: Method-Specific Pre-Processing...
INFO:    [15/08/2023 10:07:17] -> Initializing...
INFO:    [15/08/2023 10:08:47] -> Finalizing HTRMS File...
INFO:    [15/08/2023 10:11:12] -> Processed in 3.9m
INFO:    [15/08/2023 10:11:16] -> Done
INFO:    [15/08/2023 10:11:16] -> Run 21/84: Process Raw File...
INFO:    [15/08/2023 10:12:37] -> Run 21/84: Preparing Partitions...
INFO:    [15/08/2023 10:12:37] -> Part 1/1 - Run 21/84: Preparing Calibration Searches...
INFO:    [15/08/2023 10:12:39] -> Part 1/1 - Run 21/84: First Pass Calibration Search...
INFO:    [15/08/2023 10:12:45] -> Part 1/1 - Run 21/84: Calibration Search...
INFO:    [15/08/2023 10:12:55] -> The number of PSMs identified during calibration with FDR <= 0.01 is 4414 [9.8s]
INFO:    [15/08/2023 10:12:57] -> Part 1/1 - Run 21/84: Preparing Main Search...
INFO:    [15/08/2023 10:12:59] -> Part 1/1 - Run 21/84: Main Search...
INFO:    [15/08/2023 10:16:01] -> Extracting 232206 MS1 XICs
INFO:    [15/08/2023 10:17:10] -> Run 21/84: Cleaning Up Run..
INFO:    [15/08/2023 10:17:10] -> SuperRun 22/84: Initializing (20230809_AST1_EVO5_ZY_Hela_SCP_EvoCHIP_1Cell_40SPD_4Th6ms_10.raw)
INFO:    [15/08/2023 10:17:10] -> Run 22/84: Organizing Data from Run
INFO:    [15/08/2023 10:17:10] -> Run 22/84: Creating Calibration Search Space...
INFO:    [15/08/2023 10:17:10] -> Run 22/84: Creating Search Space...
INFO:    [15/08/2023 10:17:10] -> Size of search space [MB]: 0
INFO:    [15/08/2023 10:17:10] -> Number of IMPGs in search space: 0
INFO:    [15/08/2023 10:17:10] -> Run 22/84: MS2 Index Generation
INFO:    [15/08/2023 10:17:11] -> MS2 Index Generation Time: 1.59s
INFO:    [15/08/2023 10:17:11] -> Run 22/84: Method-Specific Pre-Processing...
INFO:    [15/08/2023 10:17:12] -> Initializing...
INFO:    [15/08/2023 10:18:36] -> Finalizing HTRMS File...
INFO:    [15/08/2023 10:20:45] -> Processed in 3.5m
INFO:    [15/08/2023 10:20:48] -> Done
INFO:    [15/08/2023 10:20:48] -> Run 22/84: Process Raw File...
INFO:    [15/08/2023 10:22:02] -> Run 22/84: Preparing Partitions...
INFO:    [15/08/2023 10:22:02] -> Part 1/1 - Run 22/84: Preparing Calibration Searches...
INFO:    [15/08/2023 10:22:03] -> Part 1/1 - Run 22/84: First Pass Calibration Search...
INFO:    [15/08/2023 10:22:08] -> Part 1/1 - Run 22/84: Calibration Search...
INFO:    [15/08/2023 10:22:18] -> The number of PSMs identified during calibration with FDR <= 0.01 is 3654 [9.9s]
INFO:    [15/08/2023 10:22:20] -> Part 1/1 - Run 22/84: Preparing Main Search...
INFO:    [15/08/2023 10:22:22] -> Part 1/1 - Run 22/84: Main Search...
INFO:    [15/08/2023 10:24:58] -> Extracting 170199 MS1 XICs
INFO:    [15/08/2023 10:25:49] -> Run 22/84: Cleaning Up Run..
INFO:    [15/08/2023 10:25:49] -> SuperRun 23/84: Initializing (20230809_AST1_EVO5_ZY_Hela_SCP_EvoCHIP_1Cell_40SPD_4Th6ms_11.raw)
INFO:    [15/08/2023 10:25:49] -> Run 23/84: Organizing Data from Run
INFO:    [15/08/2023 10:25:49] -> Run 23/84: Creating Calibration Search Space...
INFO:    [15/08/2023 10:25:49] -> Run 23/84: Creating Search Space...
INFO:    [15/08/2023 10:25:49] -> Size of search space [MB]: 0
INFO:    [15/08/2023 10:25:49] -> Number of IMPGs in search space: 0
INFO:    [15/08/2023 10:25:49] -> Run 23/84: MS2 Index Generation
INFO:    [15/08/2023 10:25:50] -> MS2 Index Generation Time: 1.55s
INFO:    [15/08/2023 10:25:50] -> Run 23/84: Method-Specific Pre-Processing...
INFO:    [15/08/2023 10:25:51] -> Initializing...
INFO:    [15/08/2023 10:27:15] -> Finalizing HTRMS File...
INFO:    [15/08/2023 10:29:16] -> Processed in 3.4m
INFO:    [15/08/2023 10:29:20] -> Done
INFO:    [15/08/2023 10:29:20] -> Run 23/84: Process Raw File...
INFO:    [15/08/2023 10:30:27] -> Run 23/84: Preparing Partitions...
INFO:    [15/08/2023 10:30:27] -> Part 1/1 - Run 23/84: Preparing Calibration Searches...
INFO:    [15/08/2023 10:30:29] -> Part 1/1 - Run 23/84: First Pass Calibration Search...
INFO:    [15/08/2023 10:30:34] -> Part 1/1 - Run 23/84: Calibration Search...
INFO:    [15/08/2023 10:30:44] -> The number of PSMs identified during calibration with FDR <= 0.01 is 3484 [9.6s]
INFO:    [15/08/2023 10:30:46] -> Part 1/1 - Run 23/84: Preparing Main Search...
INFO:    [15/08/2023 10:30:48] -> Part 1/1 - Run 23/84: Main Search...
INFO:    [15/08/2023 10:32:52] -> Extracting 142389 MS1 XICs
INFO:    [15/08/2023 10:33:37] -> Run 23/84: Cleaning Up Run..
INFO:    [15/08/2023 10:33:37] -> SuperRun 24/84: Initializing (20230809_AST1_EVO5_ZY_Hela_SCP_EvoCHIP_1Cell_40SPD_4Th6ms_12.raw)
INFO:    [15/08/2023 10:33:37] -> Run 24/84: Organizing Data from Run
INFO:    [15/08/2023 10:33:37] -> Run 24/84: Creating Calibration Search Space...
INFO:    [15/08/2023 10:33:37] -> Run 24/84: Creating Search Space...
INFO:    [15/08/2023 10:33:37] -> Size of search space [MB]: 0
INFO:    [15/08/2023 10:33:37] -> Number of IMPGs in search space: 0
INFO:    [15/08/2023 10:33:37] -> Run 24/84: MS2 Index Generation
INFO:    [15/08/2023 10:33:38] -> MS2 Index Generation Time: 1.52s
INFO:    [15/08/2023 10:33:38] -> Run 24/84: Method-Specific Pre-Processing...
INFO:    [15/08/2023 10:33:39] -> Initializing...
INFO:    [15/08/2023 10:34:57] -> Finalizing HTRMS File...
INFO:    [15/08/2023 10:36:55] -> Processed in 3.3m
INFO:    [15/08/2023 10:36:58] -> Done
INFO:    [15/08/2023 10:36:58] -> Run 24/84: Process Raw File...
INFO:    [15/08/2023 10:38:04] -> Run 24/84: Preparing Partitions...
INFO:    [15/08/2023 10:38:04] -> Part 1/1 - Run 24/84: Preparing Calibration Searches...
INFO:    [15/08/2023 10:38:06] -> Part 1/1 - Run 24/84: First Pass Calibration Search...
INFO:    [15/08/2023 10:38:11] -> Part 1/1 - Run 24/84: Calibration Search...
INFO:    [15/08/2023 10:38:19] -> The number of PSMs identified during calibration with FDR <= 0.01 is 2859 [7.9s]
INFO:    [15/08/2023 10:38:21] -> Part 1/1 - Run 24/84: Preparing Main Search...
INFO:    [15/08/2023 10:38:22] -> Part 1/1 - Run 24/84: Main Search...
INFO:    [15/08/2023 10:40:05] -> Extracting 121445 MS1 XICs
INFO:    [15/08/2023 10:40:41] -> Run 24/84: Cleaning Up Run..
INFO:    [15/08/2023 10:40:41] -> SuperRun 25/84: Initializing (20230809_AST1_EVO5_ZY_Hela_SCP_EvoCHIP_1Cell_40SPD_8Th12ms_01.raw)
INFO:    [15/08/2023 10:40:41] -> Run 25/84: Organizing Data from Run
INFO:    [15/08/2023 10:40:41] -> Run 25/84: Creating Calibration Search Space...
INFO:    [15/08/2023 10:40:41] -> Run 25/84: Creating Search Space...
INFO:    [15/08/2023 10:40:41] -> Size of search space [MB]: 0
INFO:    [15/08/2023 10:40:41] -> Number of IMPGs in search space: 0
INFO:    [15/08/2023 10:40:41] -> Run 25/84: MS2 Index Generation
INFO:    [15/08/2023 10:40:43] -> MS2 Index Generation Time: 1.51s
INFO:    [15/08/2023 10:40:43] -> Run 25/84: Method-Specific Pre-Processing...
INFO:    [15/08/2023 10:40:43] -> Initializing...
INFO:    [15/08/2023 10:42:26] -> Finalizing HTRMS File...
INFO:    [15/08/2023 10:45:12] -> Processed in 4.5m
INFO:    [15/08/2023 10:45:17] -> Done
INFO:    [15/08/2023 10:45:17] -> Run 25/84: Process Raw File...
INFO:    [15/08/2023 10:46:45] -> Run 25/84: Preparing Partitions...
INFO:    [15/08/2023 10:46:45] -> Part 1/1 - Run 25/84: Preparing Calibration Searches...
INFO:    [15/08/2023 10:46:47] -> Part 1/1 - Run 25/84: First Pass Calibration Search...
INFO:    [15/08/2023 10:46:54] -> Part 1/1 - Run 25/84: Calibration Search...
INFO:    [15/08/2023 10:47:33] -> The number of PSMs identified during calibration with FDR <= 0.01 is 5901 [38.2s]
INFO:    [15/08/2023 10:47:59] -> Part 1/1 - Run 25/84: Preparing Main Search...
INFO:    [15/08/2023 10:48:00] -> Part 1/1 - Run 25/84: Main Search...
INFO:    [15/08/2023 10:51:54] -> Extracting 132844 MS1 XICs
INFO:    [15/08/2023 10:52:39] -> Run 25/84: Cleaning Up Run..
INFO:    [15/08/2023 10:52:39] -> SuperRun 26/84: Initializing (20230809_AST1_EVO5_ZY_Hela_SCP_EvoCHIP_1Cell_40SPD_8Th12ms_02.raw)
INFO:    [15/08/2023 10:52:39] -> Run 26/84: Organizing Data from Run
INFO:    [15/08/2023 10:52:39] -> Run 26/84: Creating Calibration Search Space...
INFO:    [15/08/2023 10:52:40] -> Run 26/84: Creating Search Space...
INFO:    [15/08/2023 10:52:40] -> Size of search space [MB]: 0
INFO:    [15/08/2023 10:52:40] -> Number of IMPGs in search space: 0
INFO:    [15/08/2023 10:52:40] -> Run 26/84: MS2 Index Generation
INFO:    [15/08/2023 10:52:41] -> MS2 Index Generation Time: 1.62s
INFO:    [15/08/2023 10:52:41] -> Run 26/84: Method-Specific Pre-Processing...
INFO:    [15/08/2023 10:52:42] -> Initializing...
INFO:    [15/08/2023 10:54:21] -> Finalizing HTRMS File...
INFO:    [15/08/2023 10:57:07] -> Processed in 4.4m
INFO:    [15/08/2023 10:57:09] -> Done
INFO:    [15/08/2023 10:57:09] -> Run 26/84: Process Raw File...
INFO:    [15/08/2023 10:58:41] -> Run 26/84: Preparing Partitions...
INFO:    [15/08/2023 10:58:41] -> Part 1/1 - Run 26/84: Preparing Calibration Searches...
INFO:    [15/08/2023 10:58:43] -> Part 1/1 - Run 26/84: First Pass Calibration Search...
INFO:    [15/08/2023 10:58:51] -> Part 1/1 - Run 26/84: Calibration Search...
INFO:    [15/08/2023 10:59:14] -> The number of PSMs identified during calibration with FDR <= 0.01 is 5760 [22.8s]
INFO:    [15/08/2023 10:59:16] -> Part 1/1 - Run 26/84: Preparing Main Search...
INFO:    [15/08/2023 10:59:18] -> Part 1/1 - Run 26/84: Main Search...
INFO:    [15/08/2023 11:04:30] -> Extracting 179442 MS1 XICs
INFO:    [15/08/2023 11:05:23] -> Run 26/84: Cleaning Up Run..
INFO:    [15/08/2023 11:05:23] -> SuperRun 27/84: Initializing (20230809_AST1_EVO5_ZY_Hela_SCP_EvoCHIP_1Cell_40SPD_8Th12ms_03.raw)
INFO:    [15/08/2023 11:05:23] -> Run 27/84: Organizing Data from Run
INFO:    [15/08/2023 11:05:23] -> Run 27/84: Creating Calibration Search Space...
INFO:    [15/08/2023 11:05:23] -> Run 27/84: Creating Search Space...
INFO:    [15/08/2023 11:05:23] -> Size of search space [MB]: 0
INFO:    [15/08/2023 11:05:23] -> Number of IMPGs in search space: 0
INFO:    [15/08/2023 11:05:23] -> Run 27/84: MS2 Index Generation
INFO:    [15/08/2023 11:05:24] -> MS2 Index Generation Time: 1.5s
INFO:    [15/08/2023 11:05:24] -> Run 27/84: Method-Specific Pre-Processing...
INFO:    [15/08/2023 11:05:25] -> Initializing...
INFO:    [15/08/2023 11:06:52] -> Finalizing HTRMS File...
INFO:    [15/08/2023 11:09:29] -> Processed in 4.1m
INFO:    [15/08/2023 11:09:34] -> Done
INFO:    [15/08/2023 11:09:34] -> Run 27/84: Process Raw File...
INFO:    [15/08/2023 11:10:50] -> Run 27/84: Preparing Partitions...
INFO:    [15/08/2023 11:10:50] -> Part 1/1 - Run 27/84: Preparing Calibration Searches...
INFO:    [15/08/2023 11:10:52] -> Part 1/1 - Run 27/84: First Pass Calibration Search...
INFO:    [15/08/2023 11:10:58] -> Part 1/1 - Run 27/84: Calibration Search...
INFO:    [15/08/2023 11:11:22] -> The number of PSMs identified during calibration with FDR <= 0.01 is 5850 [24.1s]
INFO:    [15/08/2023 11:11:47] -> Part 1/1 - Run 27/84: Preparing Main Search...
INFO:    [15/08/2023 11:11:49] -> Part 1/1 - Run 27/84: Main Search...
INFO:    [15/08/2023 11:14:50] -> Extracting 107021 MS1 XICs
INFO:    [15/08/2023 11:15:25] -> Run 27/84: Cleaning Up Run..
INFO:    [15/08/2023 11:15:25] -> SuperRun 28/84: Initializing (20230809_AST1_EVO5_ZY_Hela_SCP_EvoCHIP_1Cell_40SPD_8Th12ms_04.raw)
INFO:    [15/08/2023 11:15:25] -> Run 28/84: Organizing Data from Run
INFO:    [15/08/2023 11:15:25] -> Run 28/84: Creating Calibration Search Space...
INFO:    [15/08/2023 11:15:25] -> Run 28/84: Creating Search Space...
INFO:    [15/08/2023 11:15:25] -> Size of search space [MB]: 0
INFO:    [15/08/2023 11:15:25] -> Number of IMPGs in search space: 0
INFO:    [15/08/2023 11:15:25] -> Run 28/84: MS2 Index Generation
INFO:    [15/08/2023 11:15:26] -> MS2 Index Generation Time: 1.5s
INFO:    [15/08/2023 11:15:26] -> Run 28/84: Method-Specific Pre-Processing...
INFO:    [15/08/2023 11:15:27] -> Initializing...
INFO:    [15/08/2023 11:16:58] -> Finalizing HTRMS File...
INFO:    [15/08/2023 11:19:21] -> Processed in 3.9m
INFO:    [15/08/2023 11:19:24] -> Done
INFO:    [15/08/2023 11:19:24] -> Run 28/84: Process Raw File...
INFO:    [15/08/2023 11:20:45] -> Run 28/84: Preparing Partitions...
INFO:    [15/08/2023 11:20:45] -> Part 1/1 - Run 28/84: Preparing Calibration Searches...
INFO:    [15/08/2023 11:20:46] -> Part 1/1 - Run 28/84: First Pass Calibration Search...
INFO:    [15/08/2023 11:20:52] -> Part 1/1 - Run 28/84: Calibration Search...
INFO:    [15/08/2023 11:21:04] -> The number of PSMs identified during calibration with FDR <= 0.01 is 3006 [11.9s]
INFO:    [15/08/2023 11:21:06] -> Part 1/1 - Run 28/84: Preparing Main Search...
INFO:    [15/08/2023 11:21:07] -> Part 1/1 - Run 28/84: Main Search...
INFO:    [15/08/2023 11:24:14] -> Extracting 166242 MS1 XICs
INFO:    [15/08/2023 11:25:01] -> Run 28/84: Cleaning Up Run..
INFO:    [15/08/2023 11:25:01] -> SuperRun 29/84: Initializing (20230809_AST1_EVO5_ZY_Hela_SCP_EvoCHIP_1Cell_40SPD_8Th12ms_05.raw)
INFO:    [15/08/2023 11:25:01] -> Run 29/84: Organizing Data from Run
INFO:    [15/08/2023 11:25:01] -> Run 29/84: Creating Calibration Search Space...
INFO:    [15/08/2023 11:25:01] -> Run 29/84: Creating Search Space...
INFO:    [15/08/2023 11:25:01] -> Size of search space [MB]: 0
INFO:    [15/08/2023 11:25:01] -> Number of IMPGs in search space: 0
INFO:    [15/08/2023 11:25:01] -> Run 29/84: MS2 Index Generation
INFO:    [15/08/2023 11:25:03] -> MS2 Index Generation Time: 1.49s
INFO:    [15/08/2023 11:25:03] -> Run 29/84: Method-Specific Pre-Processing...
INFO:    [15/08/2023 11:25:03] -> Initializing...
INFO:    [15/08/2023 11:26:41] -> Finalizing HTRMS File...
INFO:    [15/08/2023 11:29:12] -> Processed in 4.2m
INFO:    [15/08/2023 11:29:17] -> Done
INFO:    [15/08/2023 11:29:17] -> Run 29/84: Process Raw File...
INFO:    [15/08/2023 11:30:35] -> Run 29/84: Preparing Partitions...
INFO:    [15/08/2023 11:30:35] -> Part 1/1 - Run 29/84: Preparing Calibration Searches...
INFO:    [15/08/2023 11:30:36] -> Part 1/1 - Run 29/84: First Pass Calibration Search...
INFO:    [15/08/2023 11:30:45] -> Part 1/1 - Run 29/84: Calibration Search...
INFO:    [15/08/2023 11:30:57] -> The number of PSMs identified during calibration with FDR <= 0.01 is 4338 [12.1s]
INFO:    [15/08/2023 11:30:59] -> Part 1/1 - Run 29/84: Preparing Main Search...
INFO:    [15/08/2023 11:31:01] -> Part 1/1 - Run 29/84: Main Search...
INFO:    [15/08/2023 11:34:42] -> Extracting 227093 MS1 XICs
INFO:    [15/08/2023 11:35:50] -> Run 29/84: Cleaning Up Run..
INFO:    [15/08/2023 11:35:50] -> SuperRun 30/84: Initializing (20230809_AST1_EVO5_ZY_Hela_SCP_EvoCHIP_1Cell_40SPD_8Th12ms_06.raw)
INFO:    [15/08/2023 11:35:50] -> Run 30/84: Organizing Data from Run
INFO:    [15/08/2023 11:35:50] -> Run 30/84: Creating Calibration Search Space...
INFO:    [15/08/2023 11:35:50] -> Run 30/84: Creating Search Space...
INFO:    [15/08/2023 11:35:50] -> Size of search space [MB]: 0
INFO:    [15/08/2023 11:35:50] -> Number of IMPGs in search space: 0
INFO:    [15/08/2023 11:35:50] -> Run 30/84: MS2 Index Generation
INFO:    [15/08/2023 11:35:51] -> MS2 Index Generation Time: 1.53s
INFO:    [15/08/2023 11:35:51] -> Run 30/84: Method-Specific Pre-Processing...
INFO:    [15/08/2023 11:35:52] -> Initializing...
INFO:    [15/08/2023 11:37:36] -> Finalizing HTRMS File...
INFO:    [15/08/2023 11:40:19] -> Processed in 4.5m
INFO:    [15/08/2023 11:40:22] -> Done
INFO:    [15/08/2023 11:40:22] -> Run 30/84: Process Raw File...
INFO:    [15/08/2023 11:42:03] -> Run 30/84: Preparing Partitions...
INFO:    [15/08/2023 11:42:03] -> Part 1/1 - Run 30/84: Preparing Calibration Searches...
INFO:    [15/08/2023 11:42:05] -> Part 1/1 - Run 30/84: First Pass Calibration Search...
INFO:    [15/08/2023 11:42:14] -> Part 1/1 - Run 30/84: Calibration Search...
INFO:    [15/08/2023 11:42:43] -> The number of PSMs identified during calibration with FDR <= 0.01 is 7465 [28.6s]
INFO:    [15/08/2023 11:42:45] -> Part 1/1 - Run 30/84: Preparing Main Search...
INFO:    [15/08/2023 11:42:47] -> Part 1/1 - Run 30/84: Main Search...
INFO:    [15/08/2023 11:47:17] -> Extracting 143483 MS1 XICs
INFO:    [15/08/2023 11:48:01] -> Run 30/84: Cleaning Up Run..
INFO:    [15/08/2023 11:48:01] -> SuperRun 31/84: Initializing (20230809_AST1_EVO5_ZY_Hela_SCP_EvoCHIP_1Cell_40SPD_8Th12ms_07.raw)
INFO:    [15/08/2023 11:48:01] -> Run 31/84: Organizing Data from Run
INFO:    [15/08/2023 11:48:01] -> Run 31/84: Creating Calibration Search Space...
INFO:    [15/08/2023 11:48:01] -> Run 31/84: Creating Search Space...
INFO:    [15/08/2023 11:48:01] -> Size of search space [MB]: 0
INFO:    [15/08/2023 11:48:01] -> Number of IMPGs in search space: 0
INFO:    [15/08/2023 11:48:01] -> Run 31/84: MS2 Index Generation
INFO:    [15/08/2023 11:48:03] -> MS2 Index Generation Time: 1.68s
INFO:    [15/08/2023 11:48:03] -> Run 31/84: Method-Specific Pre-Processing...
INFO:    [15/08/2023 11:48:04] -> Initializing...
INFO:    [15/08/2023 11:49:49] -> Finalizing HTRMS File...
INFO:    [15/08/2023 11:52:42] -> Processed in 4.6m
INFO:    [15/08/2023 11:52:48] -> Done
INFO:    [15/08/2023 11:52:48] -> Run 31/84: Process Raw File...
INFO:    [15/08/2023 11:54:23] -> Run 31/84: Preparing Partitions...
INFO:    [15/08/2023 11:54:23] -> Part 1/1 - Run 31/84: Preparing Calibration Searches...
INFO:    [15/08/2023 11:54:24] -> Part 1/1 - Run 31/84: First Pass Calibration Search...
INFO:    [15/08/2023 11:54:32] -> Part 1/1 - Run 31/84: Calibration Search...
INFO:    [15/08/2023 11:54:55] -> The number of PSMs identified during calibration with FDR <= 0.01 is 7133 [23.2s]
INFO:    [15/08/2023 11:54:58] -> Part 1/1 - Run 31/84: Preparing Main Search...
INFO:    [15/08/2023 11:54:59] -> Part 1/1 - Run 31/84: Main Search...
INFO:    [15/08/2023 12:00:17] -> Extracting 206117 MS1 XICs
INFO:    [15/08/2023 12:01:18] -> Run 31/84: Cleaning Up Run..
INFO:    [15/08/2023 12:01:18] -> SuperRun 32/84: Initializing (20230809_AST1_EVO5_ZY_Hela_SCP_EvoCHIP_1Cell_40SPD_8Th12ms_08.raw)
INFO:    [15/08/2023 12:01:18] -> Run 32/84: Organizing Data from Run
INFO:    [15/08/2023 12:01:18] -> Run 32/84: Creating Calibration Search Space...
INFO:    [15/08/2023 12:01:18] -> Run 32/84: Creating Search Space...
INFO:    [15/08/2023 12:01:18] -> Size of search space [MB]: 0
INFO:    [15/08/2023 12:01:18] -> Number of IMPGs in search space: 0
INFO:    [15/08/2023 12:01:18] -> Run 32/84: MS2 Index Generation
INFO:    [15/08/2023 12:01:19] -> MS2 Index Generation Time: 1.52s
INFO:    [15/08/2023 12:01:19] -> Run 32/84: Method-Specific Pre-Processing...
INFO:    [15/08/2023 12:01:20] -> Initializing...
INFO:    [15/08/2023 12:03:00] -> Finalizing HTRMS File...
INFO:    [15/08/2023 12:05:40] -> Processed in 4.3m
INFO:    [15/08/2023 12:05:46] -> Done
INFO:    [15/08/2023 12:05:46] -> Run 32/84: Process Raw File...
INFO:    [15/08/2023 12:07:13] -> Run 32/84: Preparing Partitions...
INFO:    [15/08/2023 12:07:13] -> Part 1/1 - Run 32/84: Preparing Calibration Searches...
INFO:    [15/08/2023 12:07:15] -> Part 1/1 - Run 32/84: First Pass Calibration Search...
INFO:    [15/08/2023 12:07:23] -> Part 1/1 - Run 32/84: Calibration Search...
INFO:    [15/08/2023 12:07:37] -> The number of PSMs identified during calibration with FDR <= 0.01 is 4396 [14s]
INFO:    [15/08/2023 12:07:39] -> Part 1/1 - Run 32/84: Preparing Main Search...
INFO:    [15/08/2023 12:07:41] -> Part 1/1 - Run 32/84: Main Search...
INFO:    [15/08/2023 12:13:00] -> Extracting 270717 MS1 XICs
INFO:    [15/08/2023 12:14:18] -> Run 32/84: Cleaning Up Run..
INFO:    [15/08/2023 12:14:18] -> SuperRun 33/84: Initializing (20230809_AST1_EVO5_ZY_Hela_SCP_EvoCHIP_1Cell_40SPD_8Th12ms_09.raw)
INFO:    [15/08/2023 12:14:18] -> Run 33/84: Organizing Data from Run
INFO:    [15/08/2023 12:14:18] -> Run 33/84: Creating Calibration Search Space...
INFO:    [15/08/2023 12:14:18] -> Run 33/84: Creating Search Space...
INFO:    [15/08/2023 12:14:18] -> Size of search space [MB]: 0
INFO:    [15/08/2023 12:14:18] -> Number of IMPGs in search space: 0
INFO:    [15/08/2023 12:14:18] -> Run 33/84: MS2 Index Generation
INFO:    [15/08/2023 12:14:20] -> MS2 Index Generation Time: 1.51s
INFO:    [15/08/2023 12:14:20] -> Run 33/84: Method-Specific Pre-Processing...
INFO:    [15/08/2023 12:14:21] -> Initializing...
INFO:    [15/08/2023 12:16:00] -> Finalizing HTRMS File...
INFO:    [15/08/2023 12:18:26] -> Processed in 4.1m
INFO:    [15/08/2023 12:18:28] -> Done
INFO:    [15/08/2023 12:18:28] -> Run 33/84: Process Raw File...
INFO:    [15/08/2023 12:19:51] -> Run 33/84: Preparing Partitions...
INFO:    [15/08/2023 12:19:51] -> Part 1/1 - Run 33/84: Preparing Calibration Searches...
INFO:    [15/08/2023 12:19:52] -> Part 1/1 - Run 33/84: First Pass Calibration Search...
INFO:    [15/08/2023 12:19:59] -> Part 1/1 - Run 33/84: Calibration Search...
INFO:    [15/08/2023 12:20:11] -> The number of PSMs identified during calibration with FDR <= 0.01 is 3719 [11.9s]
INFO:    [15/08/2023 12:20:13] -> Part 1/1 - Run 33/84: Preparing Main Search...
INFO:    [15/08/2023 12:20:14] -> Part 1/1 - Run 33/84: Main Search...
INFO:    [15/08/2023 12:24:20] -> Extracting 198683 MS1 XICs
INFO:    [15/08/2023 12:25:16] -> Run 33/84: Cleaning Up Run..
INFO:    [15/08/2023 12:25:16] -> SuperRun 34/84: Initializing (20230809_AST1_EVO5_ZY_Hela_SCP_EvoCHIP_1Cell_40SPD_8Th12ms_10.raw)
INFO:    [15/08/2023 12:25:16] -> Run 34/84: Organizing Data from Run
INFO:    [15/08/2023 12:25:16] -> Run 34/84: Creating Calibration Search Space...
INFO:    [15/08/2023 12:25:16] -> Run 34/84: Creating Search Space...
INFO:    [15/08/2023 12:25:16] -> Size of search space [MB]: 0
INFO:    [15/08/2023 12:25:16] -> Number of IMPGs in search space: 0
INFO:    [15/08/2023 12:25:16] -> Run 34/84: MS2 Index Generation
INFO:    [15/08/2023 12:25:18] -> MS2 Index Generation Time: 1.5s
INFO:    [15/08/2023 12:25:18] -> Run 34/84: Method-Specific Pre-Processing...
INFO:    [15/08/2023 12:25:19] -> Initializing...
INFO:    [15/08/2023 12:26:55] -> Finalizing HTRMS File...
INFO:    [15/08/2023 12:29:26] -> Processed in 4.1m
INFO:    [15/08/2023 12:29:29] -> Done
INFO:    [15/08/2023 12:29:29] -> Run 34/84: Process Raw File...
INFO:    [15/08/2023 12:30:51] -> Run 34/84: Preparing Partitions...
INFO:    [15/08/2023 12:30:51] -> Part 1/1 - Run 34/84: Preparing Calibration Searches...
INFO:    [15/08/2023 12:30:52] -> Part 1/1 - Run 34/84: First Pass Calibration Search...
INFO:    [15/08/2023 12:30:58] -> Part 1/1 - Run 34/84: Calibration Search...
INFO:    [15/08/2023 12:31:17] -> The number of PSMs identified during calibration with FDR <= 0.01 is 2255 [19.7s]
INFO:    [15/08/2023 12:31:20] -> Part 1/1 - Run 34/84: Preparing Main Search...
INFO:    [15/08/2023 12:31:21] -> Part 1/1 - Run 34/84: Main Search...
INFO:    [15/08/2023 12:33:18] -> Extracting 105941 MS1 XICs
INFO:    [15/08/2023 12:33:49] -> Run 34/84: Cleaning Up Run..
INFO:    [15/08/2023 12:33:49] -> SuperRun 35/84: Initializing (20230809_AST1_EVO5_ZY_Hela_SCP_EvoCHIP_1Cell_40SPD_8Th12ms_11.raw)
INFO:    [15/08/2023 12:33:49] -> Run 35/84: Organizing Data from Run
INFO:    [15/08/2023 12:33:49] -> Run 35/84: Creating Calibration Search Space...
INFO:    [15/08/2023 12:33:49] -> Run 35/84: Creating Search Space...
INFO:    [15/08/2023 12:33:49] -> Size of search space [MB]: 0
INFO:    [15/08/2023 12:33:49] -> Number of IMPGs in search space: 0
INFO:    [15/08/2023 12:33:49] -> Run 35/84: MS2 Index Generation
INFO:    [15/08/2023 12:33:51] -> MS2 Index Generation Time: 1.5s
INFO:    [15/08/2023 12:33:51] -> Run 35/84: Method-Specific Pre-Processing...
INFO:    [15/08/2023 12:33:51] -> Initializing...
INFO:    [15/08/2023 12:35:21] -> Finalizing HTRMS File...
INFO:    [15/08/2023 12:37:52] -> Processed in 4m
INFO:    [15/08/2023 12:37:58] -> Done
INFO:    [15/08/2023 12:37:58] -> Run 35/84: Process Raw File...
INFO:    [15/08/2023 12:39:16] -> Run 35/84: Preparing Partitions...
INFO:    [15/08/2023 12:39:16] -> Part 1/1 - Run 35/84: Preparing Calibration Searches...
INFO:    [15/08/2023 12:39:18] -> Part 1/1 - Run 35/84: First Pass Calibration Search...
INFO:    [15/08/2023 12:39:24] -> Part 1/1 - Run 35/84: Calibration Search...
INFO:    [15/08/2023 12:39:49] -> The number of PSMs identified during calibration with FDR <= 0.01 is 5047 [24.8s]
INFO:    [15/08/2023 12:40:15] -> Part 1/1 - Run 35/84: Preparing Main Search...
INFO:    [15/08/2023 12:40:17] -> Part 1/1 - Run 35/84: Main Search...
INFO:    [15/08/2023 12:43:06] -> Extracting 107445 MS1 XICs
INFO:    [15/08/2023 12:43:42] -> Run 35/84: Cleaning Up Run..
INFO:    [15/08/2023 12:43:42] -> SuperRun 36/84: Initializing (20230809_AST1_EVO5_ZY_Hela_SCP_EvoCHIP_1Cell_40SPD_8Th12ms_12.raw)
INFO:    [15/08/2023 12:43:42] -> Run 36/84: Organizing Data from Run
INFO:    [15/08/2023 12:43:42] -> Run 36/84: Creating Calibration Search Space...
INFO:    [15/08/2023 12:43:42] -> Run 36/84: Creating Search Space...
INFO:    [15/08/2023 12:43:42] -> Size of search space [MB]: 0
INFO:    [15/08/2023 12:43:42] -> Number of IMPGs in search space: 0
INFO:    [15/08/2023 12:43:42] -> Run 36/84: MS2 Index Generation
INFO:    [15/08/2023 12:43:44] -> MS2 Index Generation Time: 1.5s
INFO:    [15/08/2023 12:43:44] -> Run 36/84: Method-Specific Pre-Processing...
INFO:    [15/08/2023 12:43:44] -> Initializing...
INFO:    [15/08/2023 12:45:19] -> Finalizing HTRMS File...
INFO:    [15/08/2023 12:47:44] -> Processed in 4m
INFO:    [15/08/2023 12:47:50] -> Done
INFO:    [15/08/2023 12:47:50] -> Run 36/84: Process Raw File...
INFO:    [15/08/2023 12:49:13] -> Run 36/84: Preparing Partitions...
INFO:    [15/08/2023 12:49:13] -> Part 1/1 - Run 36/84: Preparing Calibration Searches...
INFO:    [15/08/2023 12:49:15] -> Part 1/1 - Run 36/84: First Pass Calibration Search...
INFO:    [15/08/2023 12:49:23] -> Part 1/1 - Run 36/84: Calibration Search...
INFO:    [15/08/2023 12:49:37] -> The number of PSMs identified during calibration with FDR <= 0.01 is 4163 [14.3s]
INFO:    [15/08/2023 12:49:39] -> Part 1/1 - Run 36/84: Preparing Main Search...
INFO:    [15/08/2023 12:49:41] -> Part 1/1 - Run 36/84: Main Search...
INFO:    [15/08/2023 12:53:22] -> Extracting 207336 MS1 XICs
INFO:    [15/08/2023 12:54:22] -> Run 36/84: Cleaning Up Run..
INFO:    [15/08/2023 12:54:22] -> SuperRun 37/84: Initializing (20230809_AST1_EVO5_ZY_Hela_SCP_EvoCHIP_1Cell_40SPD_16Th24ms_01.raw)
INFO:    [15/08/2023 12:54:22] -> Run 37/84: Organizing Data from Run
INFO:    [15/08/2023 12:54:22] -> Run 37/84: Creating Calibration Search Space...
INFO:    [15/08/2023 12:54:22] -> Run 37/84: Creating Search Space...
INFO:    [15/08/2023 12:54:22] -> Size of search space [MB]: 0
INFO:    [15/08/2023 12:54:22] -> Number of IMPGs in search space: 0
INFO:    [15/08/2023 12:54:22] -> Run 37/84: MS2 Index Generation
INFO:    [15/08/2023 12:54:23] -> MS2 Index Generation Time: 1.5s
INFO:    [15/08/2023 12:54:23] -> Run 37/84: Method-Specific Pre-Processing...
INFO:    [15/08/2023 12:54:24] -> Initializing...
INFO:    [15/08/2023 12:55:36] -> Finalizing HTRMS File...
INFO:    [15/08/2023 12:57:29] -> Processed in 3.1m
INFO:    [15/08/2023 12:57:31] -> Done
INFO:    [15/08/2023 12:57:31] -> Run 37/84: Process Raw File...
INFO:    [15/08/2023 12:58:23] -> Run 37/84: Preparing Partitions...
INFO:    [15/08/2023 12:58:23] -> Part 1/1 - Run 37/84: Preparing Calibration Searches...
INFO:    [15/08/2023 12:58:25] -> Part 1/1 - Run 37/84: First Pass Calibration Search...
INFO:    [15/08/2023 12:58:28] -> Part 1/1 - Run 37/84: Calibration Search...
INFO:    [15/08/2023 12:58:37] -> The number of PSMs identified during calibration with FDR <= 0.01 is 102 [8.3s]
WARNING: [15/08/2023 12:58:37] -> Too little datapoints for MS1 tolerance prediction
INFO:    [15/08/2023 12:58:37] -> Part 1/1 - Run 37/84: Preparing Main Search...
INFO:    [15/08/2023 12:58:39] -> Part 1/1 - Run 37/84: Main Search...
INFO:    [15/08/2023 12:59:53] -> Extracting 32387 MS1 XICs
INFO:    [15/08/2023 13:00:04] -> Run 37/84: Cleaning Up Run..
INFO:    [15/08/2023 13:00:04] -> SuperRun 38/84: Initializing (20230809_AST1_EVO5_ZY_Hela_SCP_EvoCHIP_1Cell_40SPD_16Th24ms_02.raw)
INFO:    [15/08/2023 13:00:04] -> Run 38/84: Organizing Data from Run
INFO:    [15/08/2023 13:00:04] -> Run 38/84: Creating Calibration Search Space...
INFO:    [15/08/2023 13:00:04] -> Run 38/84: Creating Search Space...
INFO:    [15/08/2023 13:00:04] -> Size of search space [MB]: 0
INFO:    [15/08/2023 13:00:04] -> Number of IMPGs in search space: 0
INFO:    [15/08/2023 13:00:04] -> Run 38/84: MS2 Index Generation
INFO:    [15/08/2023 13:00:05] -> MS2 Index Generation Time: 1.51s
INFO:    [15/08/2023 13:00:05] -> Run 38/84: Method-Specific Pre-Processing...
INFO:    [15/08/2023 13:00:06] -> Initializing...
INFO:    [15/08/2023 13:01:39] -> Finalizing HTRMS File...
INFO:    [15/08/2023 13:04:42] -> Processed in 4.6m
INFO:    [15/08/2023 13:04:45] -> Done
INFO:    [15/08/2023 13:04:45] -> Run 38/84: Process Raw File...
INFO:    [15/08/2023 13:06:01] -> Run 38/84: Preparing Partitions...
INFO:    [15/08/2023 13:06:01] -> Part 1/1 - Run 38/84: Preparing Calibration Searches...
INFO:    [15/08/2023 13:06:03] -> Part 1/1 - Run 38/84: First Pass Calibration Search...
INFO:    [15/08/2023 13:06:14] -> Part 1/1 - Run 38/84: Calibration Search...
INFO:    [15/08/2023 13:06:53] -> The number of PSMs identified during calibration with FDR <= 0.01 is 4017 [38.8s]
INFO:    [15/08/2023 13:07:11] -> Part 1/1 - Run 38/84: Preparing Main Search...
INFO:    [15/08/2023 13:07:13] -> Part 1/1 - Run 38/84: Main Search...
INFO:    [15/08/2023 13:11:26] -> Extracting 93016 MS1 XICs
INFO:    [15/08/2023 13:11:57] -> Run 38/84: Cleaning Up Run..
INFO:    [15/08/2023 13:11:57] -> SuperRun 39/84: Initializing (20230809_AST1_EVO5_ZY_Hela_SCP_EvoCHIP_1Cell_40SPD_16Th24ms_03.raw)
INFO:    [15/08/2023 13:11:57] -> Run 39/84: Organizing Data from Run
INFO:    [15/08/2023 13:11:57] -> Run 39/84: Creating Calibration Search Space...
INFO:    [15/08/2023 13:11:57] -> Run 39/84: Creating Search Space...
INFO:    [15/08/2023 13:11:57] -> Size of search space [MB]: 0
INFO:    [15/08/2023 13:11:57] -> Number of IMPGs in search space: 0
INFO:    [15/08/2023 13:11:57] -> Run 39/84: MS2 Index Generation
INFO:    [15/08/2023 13:11:58] -> MS2 Index Generation Time: 1.5s
INFO:    [15/08/2023 13:11:58] -> Run 39/84: Method-Specific Pre-Processing...
INFO:    [15/08/2023 13:11:59] -> Initializing...
INFO:    [15/08/2023 13:13:33] -> Finalizing HTRMS File...
INFO:    [15/08/2023 13:16:40] -> Processed in 4.7m
INFO:    [15/08/2023 13:16:42] -> Done
INFO:    [15/08/2023 13:16:42] -> Run 39/84: Process Raw File...
INFO:    [15/08/2023 13:17:58] -> Run 39/84: Preparing Partitions...
INFO:    [15/08/2023 13:17:58] -> Part 1/1 - Run 39/84: Preparing Calibration Searches...
INFO:    [15/08/2023 13:17:59] -> Part 1/1 - Run 39/84: First Pass Calibration Search...
INFO:    [15/08/2023 13:18:10] -> Part 1/1 - Run 39/84: Calibration Search...
INFO:    [15/08/2023 13:18:51] -> The number of PSMs identified during calibration with FDR <= 0.01 is 3719 [41.9s]
INFO:    [15/08/2023 13:19:13] -> Part 1/1 - Run 39/84: Preparing Main Search...
INFO:    [15/08/2023 13:19:14] -> Part 1/1 - Run 39/84: Main Search...
INFO:    [15/08/2023 13:22:47] -> Extracting 79798 MS1 XICs
INFO:    [15/08/2023 13:23:13] -> Run 39/84: Cleaning Up Run..
INFO:    [15/08/2023 13:23:13] -> SuperRun 40/84: Initializing (20230809_AST1_EVO5_ZY_Hela_SCP_EvoCHIP_1Cell_40SPD_16Th24ms_04.raw)
INFO:    [15/08/2023 13:23:13] -> Run 40/84: Organizing Data from Run
INFO:    [15/08/2023 13:23:13] -> Run 40/84: Creating Calibration Search Space...
INFO:    [15/08/2023 13:23:13] -> Run 40/84: Creating Search Space...
INFO:    [15/08/2023 13:23:13] -> Size of search space [MB]: 0
INFO:    [15/08/2023 13:23:13] -> Number of IMPGs in search space: 0
INFO:    [15/08/2023 13:23:13] -> Run 40/84: MS2 Index Generation
INFO:    [15/08/2023 13:23:15] -> MS2 Index Generation Time: 1.5s
INFO:    [15/08/2023 13:23:15] -> Run 40/84: Method-Specific Pre-Processing...
INFO:    [15/08/2023 13:23:15] -> Initializing...
INFO:    [15/08/2023 13:24:50] -> Finalizing HTRMS File...
INFO:    [15/08/2023 13:27:41] -> Processed in 4.4m
INFO:    [15/08/2023 13:27:44] -> Done
INFO:    [15/08/2023 13:27:44] -> Run 40/84: Process Raw File...
INFO:    [15/08/2023 13:28:48] -> Run 40/84: Preparing Partitions...
INFO:    [15/08/2023 13:28:48] -> Part 1/1 - Run 40/84: Preparing Calibration Searches...
INFO:    [15/08/2023 13:28:49] -> Part 1/1 - Run 40/84: First Pass Calibration Search...
INFO:    [15/08/2023 13:28:56] -> Part 1/1 - Run 40/84: Calibration Search...
INFO:    [15/08/2023 13:29:14] -> The number of PSMs identified during calibration with FDR <= 0.01 is 815 [17.9s]
INFO:    [15/08/2023 13:29:15] -> Part 1/1 - Run 40/84: Preparing Main Search...
INFO:    [15/08/2023 13:29:17] -> Part 1/1 - Run 40/84: Main Search...
INFO:    [15/08/2023 13:31:14] -> Extracting 93468 MS1 XICs
INFO:    [15/08/2023 13:31:42] -> Run 40/84: Cleaning Up Run..
INFO:    [15/08/2023 13:31:42] -> SuperRun 41/84: Initializing (20230809_AST1_EVO5_ZY_Hela_SCP_EvoCHIP_1Cell_40SPD_16Th24ms_05.raw)
INFO:    [15/08/2023 13:31:42] -> Run 41/84: Organizing Data from Run
INFO:    [15/08/2023 13:31:42] -> Run 41/84: Creating Calibration Search Space...
INFO:    [15/08/2023 13:31:42] -> Run 41/84: Creating Search Space...
INFO:    [15/08/2023 13:31:42] -> Size of search space [MB]: 0
INFO:    [15/08/2023 13:31:42] -> Number of IMPGs in search space: 0
INFO:    [15/08/2023 13:31:42] -> Run 41/84: MS2 Index Generation
INFO:    [15/08/2023 13:31:44] -> MS2 Index Generation Time: 1.52s
INFO:    [15/08/2023 13:31:44] -> Run 41/84: Method-Specific Pre-Processing...
INFO:    [15/08/2023 13:31:44] -> Initializing...
INFO:    [15/08/2023 13:33:17] -> Finalizing HTRMS File...
INFO:    [15/08/2023 13:36:19] -> Processed in 4.6m
INFO:    [15/08/2023 13:36:22] -> Done
INFO:    [15/08/2023 13:36:22] -> Run 41/84: Process Raw File...
INFO:    [15/08/2023 13:37:34] -> Run 41/84: Preparing Partitions...
INFO:    [15/08/2023 13:37:34] -> Part 1/1 - Run 41/84: Preparing Calibration Searches...
INFO:    [15/08/2023 13:37:36] -> Part 1/1 - Run 41/84: First Pass Calibration Search...
INFO:    [15/08/2023 13:37:47] -> Part 1/1 - Run 41/84: Calibration Search...
INFO:    [15/08/2023 13:38:28] -> The number of PSMs identified during calibration with FDR <= 0.01 is 2520 [40.9s]
INFO:    [15/08/2023 13:38:46] -> Part 1/1 - Run 41/84: Preparing Main Search...
INFO:    [15/08/2023 13:38:48] -> Part 1/1 - Run 41/84: Main Search...
INFO:    [15/08/2023 13:42:50] -> Extracting 66383 MS1 XICs
INFO:    [15/08/2023 13:43:12] -> Run 41/84: Cleaning Up Run..
INFO:    [15/08/2023 13:43:12] -> SuperRun 42/84: Initializing (20230809_AST1_EVO5_ZY_Hela_SCP_EvoCHIP_1Cell_40SPD_16Th24ms_06.raw)
INFO:    [15/08/2023 13:43:12] -> Run 42/84: Organizing Data from Run
INFO:    [15/08/2023 13:43:12] -> Run 42/84: Creating Calibration Search Space...
INFO:    [15/08/2023 13:43:12] -> Run 42/84: Creating Search Space...
INFO:    [15/08/2023 13:43:12] -> Size of search space [MB]: 0
INFO:    [15/08/2023 13:43:12] -> Number of IMPGs in search space: 0
INFO:    [15/08/2023 13:43:12] -> Run 42/84: MS2 Index Generation
INFO:    [15/08/2023 13:43:14] -> MS2 Index Generation Time: 1.5s
INFO:    [15/08/2023 13:43:14] -> Run 42/84: Method-Specific Pre-Processing...
INFO:    [15/08/2023 13:43:15] -> Initializing...
INFO:    [15/08/2023 13:45:00] -> Finalizing HTRMS File...
INFO:    [15/08/2023 13:48:00] -> Processed in 4.8m
INFO:    [15/08/2023 13:48:06] -> Done
INFO:    [15/08/2023 13:48:06] -> Run 42/84: Process Raw File...
INFO:    [15/08/2023 13:49:32] -> Run 42/84: Preparing Partitions...
INFO:    [15/08/2023 13:49:32] -> Part 1/1 - Run 42/84: Preparing Calibration Searches...
INFO:    [15/08/2023 13:49:33] -> Part 1/1 - Run 42/84: First Pass Calibration Search...
INFO:    [15/08/2023 13:49:44] -> Part 1/1 - Run 42/84: Calibration Search...
INFO:    [15/08/2023 13:50:40] -> The number of PSMs identified during calibration with FDR <= 0.01 is 4456 [56s]
INFO:    [15/08/2023 13:50:56] -> Part 1/1 - Run 42/84: Preparing Main Search...
INFO:    [15/08/2023 13:50:58] -> Part 1/1 - Run 42/84: Main Search...
INFO:    [15/08/2023 13:56:46] -> Extracting 114494 MS1 XICs
INFO:    [15/08/2023 13:57:23] -> Run 42/84: Cleaning Up Run..
INFO:    [15/08/2023 13:57:23] -> SuperRun 43/84: Initializing (20230809_AST1_EVO5_ZY_Hela_SCP_EvoCHIP_1Cell_40SPD_16Th24ms_07.raw)
INFO:    [15/08/2023 13:57:23] -> Run 43/84: Organizing Data from Run
INFO:    [15/08/2023 13:57:23] -> Run 43/84: Creating Calibration Search Space...
INFO:    [15/08/2023 13:57:23] -> Run 43/84: Creating Search Space...
INFO:    [15/08/2023 13:57:23] -> Size of search space [MB]: 0
INFO:    [15/08/2023 13:57:23] -> Number of IMPGs in search space: 0
INFO:    [15/08/2023 13:57:23] -> Run 43/84: MS2 Index Generation
INFO:    [15/08/2023 13:57:25] -> MS2 Index Generation Time: 1.51s
INFO:    [15/08/2023 13:57:25] -> Run 43/84: Method-Specific Pre-Processing...
INFO:    [15/08/2023 13:57:25] -> Initializing...
INFO:    [15/08/2023 13:59:04] -> Finalizing HTRMS File...
INFO:    [15/08/2023 14:02:08] -> Processed in 4.7m
INFO:    [15/08/2023 14:02:15] -> Done
INFO:    [15/08/2023 14:02:15] -> Run 43/84: Process Raw File...
INFO:    [15/08/2023 14:03:29] -> Run 43/84: Preparing Partitions...
INFO:    [15/08/2023 14:03:29] -> Part 1/1 - Run 43/84: Preparing Calibration Searches...
INFO:    [15/08/2023 14:03:31] -> Part 1/1 - Run 43/84: First Pass Calibration Search...
INFO:    [15/08/2023 14:03:43] -> Part 1/1 - Run 43/84: Calibration Search...
INFO:    [15/08/2023 14:04:26] -> The number of PSMs identified during calibration with FDR <= 0.01 is 2830 [43.8s]
INFO:    [15/08/2023 14:04:49] -> Part 1/1 - Run 43/84: Preparing Main Search...
INFO:    [15/08/2023 14:04:51] -> Part 1/1 - Run 43/84: Main Search...
INFO:    [15/08/2023 14:09:18] -> Extracting 91637 MS1 XICs
INFO:    [15/08/2023 14:09:49] -> Run 43/84: Cleaning Up Run..
INFO:    [15/08/2023 14:09:49] -> SuperRun 44/84: Initializing (20230809_AST1_EVO5_ZY_Hela_SCP_EvoCHIP_1Cell_40SPD_16Th24ms_08.raw)
INFO:    [15/08/2023 14:09:49] -> Run 44/84: Organizing Data from Run
INFO:    [15/08/2023 14:09:49] -> Run 44/84: Creating Calibration Search Space...
INFO:    [15/08/2023 14:09:49] -> Run 44/84: Creating Search Space...
INFO:    [15/08/2023 14:09:49] -> Size of search space [MB]: 0
INFO:    [15/08/2023 14:09:49] -> Number of IMPGs in search space: 0
INFO:    [15/08/2023 14:09:49] -> Run 44/84: MS2 Index Generation
INFO:    [15/08/2023 14:09:51] -> MS2 Index Generation Time: 1.6s
INFO:    [15/08/2023 14:09:51] -> Run 44/84: Method-Specific Pre-Processing...
INFO:    [15/08/2023 14:09:51] -> Initializing...
INFO:    [15/08/2023 14:11:24] -> Finalizing HTRMS File...
INFO:    [15/08/2023 14:14:02] -> Processed in 4.2m
INFO:    [15/08/2023 14:14:09] -> Done
INFO:    [15/08/2023 14:14:09] -> Run 44/84: Process Raw File...
INFO:    [15/08/2023 14:15:17] -> Run 44/84: Preparing Partitions...
INFO:    [15/08/2023 14:15:17] -> Part 1/1 - Run 44/84: Preparing Calibration Searches...
INFO:    [15/08/2023 14:15:18] -> Part 1/1 - Run 44/84: First Pass Calibration Search...
INFO:    [15/08/2023 14:15:28] -> Part 1/1 - Run 44/84: Calibration Search...
INFO:    [15/08/2023 14:16:02] -> The number of PSMs identified during calibration with FDR <= 0.01 is 2688 [34.3s]
INFO:    [15/08/2023 14:16:26] -> Part 1/1 - Run 44/84: Preparing Main Search...
INFO:    [15/08/2023 14:16:28] -> Part 1/1 - Run 44/84: Main Search...
INFO:    [15/08/2023 14:20:03] -> Extracting 78430 MS1 XICs
INFO:    [15/08/2023 14:20:28] -> Run 44/84: Cleaning Up Run..
INFO:    [15/08/2023 14:20:28] -> SuperRun 45/84: Initializing (20230809_AST1_EVO5_ZY_Hela_SCP_EvoCHIP_1Cell_40SPD_16Th24ms_09.raw)
INFO:    [15/08/2023 14:20:28] -> Run 45/84: Organizing Data from Run
INFO:    [15/08/2023 14:20:28] -> Run 45/84: Creating Calibration Search Space...
INFO:    [15/08/2023 14:20:28] -> Run 45/84: Creating Search Space...
INFO:    [15/08/2023 14:20:28] -> Size of search space [MB]: 0
INFO:    [15/08/2023 14:20:28] -> Number of IMPGs in search space: 0
INFO:    [15/08/2023 14:20:28] -> Run 45/84: MS2 Index Generation
INFO:    [15/08/2023 14:20:30] -> MS2 Index Generation Time: 1.5s
INFO:    [15/08/2023 14:20:30] -> Run 45/84: Method-Specific Pre-Processing...
INFO:    [15/08/2023 14:20:30] -> Initializing...
INFO:    [15/08/2023 14:22:07] -> Finalizing HTRMS File...
INFO:    [15/08/2023 14:24:40] -> Processed in 4.2m
INFO:    [15/08/2023 14:24:44] -> Done
INFO:    [15/08/2023 14:24:44] -> Run 45/84: Process Raw File...
INFO:    [15/08/2023 14:25:58] -> Run 45/84: Preparing Partitions...
INFO:    [15/08/2023 14:25:58] -> Part 1/1 - Run 45/84: Preparing Calibration Searches...
INFO:    [15/08/2023 14:25:59] -> Part 1/1 - Run 45/84: First Pass Calibration Search...
INFO:    [15/08/2023 14:26:10] -> Part 1/1 - Run 45/84: Calibration Search...
INFO:    [15/08/2023 14:26:53] -> The number of PSMs identified during calibration with FDR <= 0.01 is 3521 [42.7s]
INFO:    [15/08/2023 14:27:12] -> Part 1/1 - Run 45/84: Preparing Main Search...
INFO:    [15/08/2023 14:27:13] -> Part 1/1 - Run 45/84: Main Search...
INFO:    [15/08/2023 14:32:14] -> Extracting 99608 MS1 XICs
INFO:    [15/08/2023 14:32:47] -> Run 45/84: Cleaning Up Run..
INFO:    [15/08/2023 14:32:47] -> SuperRun 46/84: Initializing (20230809_AST1_EVO5_ZY_Hela_SCP_EvoCHIP_1Cell_40SPD_16Th24ms_10.raw)
INFO:    [15/08/2023 14:32:47] -> Run 46/84: Organizing Data from Run
INFO:    [15/08/2023 14:32:47] -> Run 46/84: Creating Calibration Search Space...
INFO:    [15/08/2023 14:32:47] -> Run 46/84: Creating Search Space...
INFO:    [15/08/2023 14:32:47] -> Size of search space [MB]: 0
INFO:    [15/08/2023 14:32:47] -> Number of IMPGs in search space: 0
INFO:    [15/08/2023 14:32:47] -> Run 46/84: MS2 Index Generation
INFO:    [15/08/2023 14:32:48] -> MS2 Index Generation Time: 1.49s
INFO:    [15/08/2023 14:32:48] -> Run 46/84: Method-Specific Pre-Processing...
INFO:    [15/08/2023 14:32:49] -> Initializing...
INFO:    [15/08/2023 14:34:35] -> Finalizing HTRMS File...
INFO:    [15/08/2023 14:37:19] -> Processed in 4.5m
INFO:    [15/08/2023 14:37:27] -> Done
INFO:    [15/08/2023 14:37:27] -> Run 46/84: Process Raw File...
INFO:    [15/08/2023 14:38:51] -> Run 46/84: Preparing Partitions...
INFO:    [15/08/2023 14:38:51] -> Part 1/1 - Run 46/84: Preparing Calibration Searches...
INFO:    [15/08/2023 14:38:52] -> Part 1/1 - Run 46/84: First Pass Calibration Search...
INFO:    [15/08/2023 14:39:05] -> Part 1/1 - Run 46/84: Calibration Search...
INFO:    [15/08/2023 14:40:00] -> The number of PSMs identified during calibration with FDR <= 0.01 is 4833 [55.3s]
INFO:    [15/08/2023 14:40:21] -> Part 1/1 - Run 46/84: Preparing Main Search...
INFO:    [15/08/2023 14:40:22] -> Part 1/1 - Run 46/84: Main Search...
INFO:    [15/08/2023 14:45:42] -> Extracting 99087 MS1 XICs
INFO:    [15/08/2023 14:46:15] -> Run 46/84: Cleaning Up Run..
INFO:    [15/08/2023 14:46:15] -> SuperRun 47/84: Initializing (20230809_AST1_EVO5_ZY_Hela_SCP_EvoCHIP_1Cell_40SPD_16Th24ms_11.raw)
INFO:    [15/08/2023 14:46:15] -> Run 47/84: Organizing Data from Run
INFO:    [15/08/2023 14:46:15] -> Run 47/84: Creating Calibration Search Space...
INFO:    [15/08/2023 14:46:15] -> Run 47/84: Creating Search Space...
INFO:    [15/08/2023 14:46:15] -> Size of search space [MB]: 0
INFO:    [15/08/2023 14:46:15] -> Number of IMPGs in search space: 0
INFO:    [15/08/2023 14:46:15] -> Run 47/84: MS2 Index Generation
INFO:    [15/08/2023 14:46:16] -> MS2 Index Generation Time: 1.59s
INFO:    [15/08/2023 14:46:16] -> Run 47/84: Method-Specific Pre-Processing...
INFO:    [15/08/2023 14:46:17] -> Initializing...
INFO:    [15/08/2023 14:47:56] -> Finalizing HTRMS File...
INFO:    [15/08/2023 14:50:49] -> Processed in 4.5m
INFO:    [15/08/2023 14:50:51] -> Done
INFO:    [15/08/2023 14:50:51] -> Run 47/84: Process Raw File...
INFO:    [15/08/2023 14:52:12] -> Run 47/84: Preparing Partitions...
INFO:    [15/08/2023 14:52:12] -> Part 1/1 - Run 47/84: Preparing Calibration Searches...
INFO:    [15/08/2023 14:52:14] -> Part 1/1 - Run 47/84: First Pass Calibration Search...
INFO:    [15/08/2023 14:52:26] -> Part 1/1 - Run 47/84: Calibration Search...
INFO:    [15/08/2023 14:53:17] -> The number of PSMs identified during calibration with FDR <= 0.01 is 3313 [51.3s]
INFO:    [15/08/2023 14:53:35] -> Part 1/1 - Run 47/84: Preparing Main Search...
INFO:    [15/08/2023 14:53:36] -> Part 1/1 - Run 47/84: Main Search...
INFO:    [15/08/2023 14:58:41] -> Extracting 104695 MS1 XICs
INFO:    [15/08/2023 14:59:16] -> Run 47/84: Cleaning Up Run..
INFO:    [15/08/2023 14:59:16] -> SuperRun 48/84: Initializing (20230809_AST1_EVO5_ZY_Hela_SCP_EvoCHIP_1Cell_40SPD_16Th24ms_12.raw)
INFO:    [15/08/2023 14:59:16] -> Run 48/84: Organizing Data from Run
INFO:    [15/08/2023 14:59:16] -> Run 48/84: Creating Calibration Search Space...
INFO:    [15/08/2023 14:59:16] -> Run 48/84: Creating Search Space...
INFO:    [15/08/2023 14:59:16] -> Size of search space [MB]: 0
INFO:    [15/08/2023 14:59:16] -> Number of IMPGs in search space: 0
INFO:    [15/08/2023 14:59:16] -> Run 48/84: MS2 Index Generation
INFO:    [15/08/2023 14:59:18] -> MS2 Index Generation Time: 1.68s
INFO:    [15/08/2023 14:59:18] -> Run 48/84: Method-Specific Pre-Processing...
INFO:    [15/08/2023 14:59:19] -> Initializing...
INFO:    [15/08/2023 15:00:52] -> Finalizing HTRMS File...
INFO:    [15/08/2023 15:03:01] -> Processed in 3.7m
INFO:    [15/08/2023 15:03:04] -> Done
INFO:    [15/08/2023 15:03:04] -> Run 48/84: Process Raw File...
INFO:    [15/08/2023 15:04:14] -> Run 48/84: Preparing Partitions...
INFO:    [15/08/2023 15:04:14] -> Part 1/1 - Run 48/84: Preparing Calibration Searches...
INFO:    [15/08/2023 15:04:16] -> Part 1/1 - Run 48/84: First Pass Calibration Search...
INFO:    [15/08/2023 15:04:26] -> Part 1/1 - Run 48/84: Calibration Search...
INFO:    [15/08/2023 15:04:57] -> The number of PSMs identified during calibration with FDR <= 0.01 is 2648 [31.3s]
INFO:    [15/08/2023 15:05:22] -> Part 1/1 - Run 48/84: Preparing Main Search...
INFO:    [15/08/2023 15:05:24] -> Part 1/1 - Run 48/84: Main Search...
INFO:    [15/08/2023 15:09:24] -> Extracting 81719 MS1 XICs
INFO:    [15/08/2023 15:09:52] -> Run 48/84: Cleaning Up Run..
INFO:    [15/08/2023 15:09:52] -> SuperRun 49/84: Initializing (20230809_AST1_EVO5_ZY_Hela_SCP_EvoCHIP_10Cells_40SPD_2Th3ms_01.raw)
INFO:    [15/08/2023 15:09:52] -> Run 49/84: Organizing Data from Run
INFO:    [15/08/2023 15:09:52] -> Run 49/84: Creating Calibration Search Space...
INFO:    [15/08/2023 15:09:52] -> Run 49/84: Creating Search Space...
INFO:    [15/08/2023 15:09:52] -> Size of search space [MB]: 0
INFO:    [15/08/2023 15:09:52] -> Number of IMPGs in search space: 0
INFO:    [15/08/2023 15:09:52] -> Run 49/84: MS2 Index Generation
INFO:    [15/08/2023 15:09:53] -> MS2 Index Generation Time: 1.51s
INFO:    [15/08/2023 15:09:53] -> Run 49/84: Method-Specific Pre-Processing...
INFO:    [15/08/2023 15:09:55] -> Initializing...
INFO:    [15/08/2023 15:11:28] -> Finalizing HTRMS File...
INFO:    [15/08/2023 15:13:24] -> Processed in 3.5m
INFO:    [15/08/2023 15:13:27] -> Done
INFO:    [15/08/2023 15:13:27] -> Run 49/84: Process Raw File...
INFO:    [15/08/2023 15:14:41] -> Run 49/84: Preparing Partitions...
INFO:    [15/08/2023 15:14:41] -> Part 1/1 - Run 49/84: Preparing Calibration Searches...
INFO:    [15/08/2023 15:14:43] -> Part 1/1 - Run 49/84: First Pass Calibration Search...
INFO:    [15/08/2023 15:14:49] -> Part 1/1 - Run 49/84: Calibration Search...
INFO:    [15/08/2023 15:14:57] -> The number of PSMs identified during calibration with FDR <= 0.01 is 5197 [8.1s]
INFO:    [15/08/2023 15:15:17] -> Part 1/1 - Run 49/84: Preparing Main Search...
INFO:    [15/08/2023 15:15:19] -> Part 1/1 - Run 49/84: Main Search...
INFO:    [15/08/2023 15:18:12] -> Extracting 280203 MS1 XICs
INFO:    [15/08/2023 15:19:47] -> Run 49/84: Cleaning Up Run..
INFO:    [15/08/2023 15:19:47] -> SuperRun 50/84: Initializing (20230809_AST1_EVO5_ZY_Hela_SCP_EvoCHIP_10Cells_40SPD_2Th3ms_02.raw)
INFO:    [15/08/2023 15:19:47] -> Run 50/84: Organizing Data from Run
INFO:    [15/08/2023 15:19:47] -> Run 50/84: Creating Calibration Search Space...
INFO:    [15/08/2023 15:19:47] -> Run 50/84: Creating Search Space...
INFO:    [15/08/2023 15:19:47] -> Size of search space [MB]: 0
INFO:    [15/08/2023 15:19:47] -> Number of IMPGs in search space: 0
INFO:    [15/08/2023 15:19:47] -> Run 50/84: MS2 Index Generation
INFO:    [15/08/2023 15:19:49] -> MS2 Index Generation Time: 1.55s
INFO:    [15/08/2023 15:19:49] -> Run 50/84: Method-Specific Pre-Processing...
INFO:    [15/08/2023 15:19:50] -> Initializing...
INFO:    [15/08/2023 15:21:19] -> Finalizing HTRMS File...
INFO:    [15/08/2023 15:23:17] -> Processed in 3.4m
INFO:    [15/08/2023 15:23:19] -> Done
INFO:    [15/08/2023 15:23:19] -> Run 50/84: Process Raw File...
INFO:    [15/08/2023 15:24:37] -> Run 50/84: Preparing Partitions...
INFO:    [15/08/2023 15:24:37] -> Part 1/1 - Run 50/84: Preparing Calibration Searches...
INFO:    [15/08/2023 15:24:39] -> Part 1/1 - Run 50/84: First Pass Calibration Search...
INFO:    [15/08/2023 15:24:46] -> Part 1/1 - Run 50/84: Calibration Search...
INFO:    [15/08/2023 15:24:55] -> The number of PSMs identified during calibration with FDR <= 0.01 is 5445 [9.1s]
INFO:    [15/08/2023 15:25:13] -> Part 1/1 - Run 50/84: Preparing Main Search...
INFO:    [15/08/2023 15:25:14] -> Part 1/1 - Run 50/84: Main Search...
INFO:    [15/08/2023 15:28:18] -> Extracting 297679 MS1 XICs
INFO:    [15/08/2023 15:29:57] -> Run 50/84: Cleaning Up Run..
INFO:    [15/08/2023 15:29:57] -> SuperRun 51/84: Initializing (20230809_AST1_EVO5_ZY_Hela_SCP_EvoCHIP_10Cells_40SPD_2Th3ms_03.raw)
INFO:    [15/08/2023 15:29:57] -> Run 51/84: Organizing Data from Run
INFO:    [15/08/2023 15:29:57] -> Run 51/84: Creating Calibration Search Space...
INFO:    [15/08/2023 15:29:57] -> Run 51/84: Creating Search Space...
INFO:    [15/08/2023 15:29:57] -> Size of search space [MB]: 0
INFO:    [15/08/2023 15:29:57] -> Number of IMPGs in search space: 0
INFO:    [15/08/2023 15:29:57] -> Run 51/84: MS2 Index Generation
INFO:    [15/08/2023 15:29:59] -> MS2 Index Generation Time: 1.59s
INFO:    [15/08/2023 15:29:59] -> Run 51/84: Method-Specific Pre-Processing...
INFO:    [15/08/2023 15:30:00] -> Initializing...
INFO:    [15/08/2023 15:31:32] -> Finalizing HTRMS File...
INFO:    [15/08/2023 15:33:34] -> Processed in 3.6m
INFO:    [15/08/2023 15:33:36] -> Done
INFO:    [15/08/2023 15:33:36] -> Run 51/84: Process Raw File...
INFO:    [15/08/2023 15:34:51] -> Run 51/84: Preparing Partitions...
INFO:    [15/08/2023 15:34:51] -> Part 1/1 - Run 51/84: Preparing Calibration Searches...
INFO:    [15/08/2023 15:34:53] -> Part 1/1 - Run 51/84: First Pass Calibration Search...
INFO:    [15/08/2023 15:34:59] -> Part 1/1 - Run 51/84: Calibration Search...
INFO:    [15/08/2023 15:35:08] -> The number of PSMs identified during calibration with FDR <= 0.01 is 5316 [9.3s]
INFO:    [15/08/2023 15:35:30] -> Part 1/1 - Run 51/84: Preparing Main Search...
INFO:    [15/08/2023 15:35:32] -> Part 1/1 - Run 51/84: Main Search...
INFO:    [15/08/2023 15:38:22] -> Extracting 283927 MS1 XICs
INFO:    [15/08/2023 15:40:00] -> Run 51/84: Cleaning Up Run..
INFO:    [15/08/2023 15:40:00] -> SuperRun 52/84: Initializing (20230809_AST1_EVO5_ZY_Hela_SCP_EvoCHIP_10Cells_40SPD_2Th3ms_04.raw)
INFO:    [15/08/2023 15:40:00] -> Run 52/84: Organizing Data from Run
INFO:    [15/08/2023 15:40:00] -> Run 52/84: Creating Calibration Search Space...
INFO:    [15/08/2023 15:40:00] -> Run 52/84: Creating Search Space...
INFO:    [15/08/2023 15:40:00] -> Size of search space [MB]: 0
INFO:    [15/08/2023 15:40:00] -> Number of IMPGs in search space: 0
INFO:    [15/08/2023 15:40:00] -> Run 52/84: MS2 Index Generation
INFO:    [15/08/2023 15:40:02] -> MS2 Index Generation Time: 1.59s
INFO:    [15/08/2023 15:40:02] -> Run 52/84: Method-Specific Pre-Processing...
INFO:    [15/08/2023 15:40:03] -> Initializing...
INFO:    [15/08/2023 15:41:41] -> Finalizing HTRMS File...
INFO:    [15/08/2023 15:43:36] -> Processed in 3.5m
INFO:    [15/08/2023 15:43:38] -> Done
INFO:    [15/08/2023 15:43:38] -> Run 52/84: Process Raw File...
INFO:    [15/08/2023 15:44:56] -> Run 52/84: Preparing Partitions...
INFO:    [15/08/2023 15:44:56] -> Part 1/1 - Run 52/84: Preparing Calibration Searches...
INFO:    [15/08/2023 15:44:58] -> Part 1/1 - Run 52/84: First Pass Calibration Search...
INFO:    [15/08/2023 15:45:05] -> Part 1/1 - Run 52/84: Calibration Search...
INFO:    [15/08/2023 15:45:14] -> The number of PSMs identified during calibration with FDR <= 0.01 is 5124 [9.9s]
INFO:    [15/08/2023 15:45:31] -> Part 1/1 - Run 52/84: Preparing Main Search...
INFO:    [15/08/2023 15:45:33] -> Part 1/1 - Run 52/84: Main Search...
INFO:    [15/08/2023 15:49:05] -> Extracting 337537 MS1 XICs
INFO:    [15/08/2023 15:51:00] -> Run 52/84: Cleaning Up Run..
INFO:    [15/08/2023 15:51:00] -> SuperRun 53/84: Initializing (20230809_AST1_EVO5_ZY_Hela_SCP_EvoCHIP_10Cells_40SPD_4Th6ms_01.raw)
INFO:    [15/08/2023 15:51:00] -> Run 53/84: Organizing Data from Run
INFO:    [15/08/2023 15:51:00] -> Run 53/84: Creating Calibration Search Space...
INFO:    [15/08/2023 15:51:00] -> Run 53/84: Creating Search Space...
INFO:    [15/08/2023 15:51:00] -> Size of search space [MB]: 0
INFO:    [15/08/2023 15:51:00] -> Number of IMPGs in search space: 0
INFO:    [15/08/2023 15:51:00] -> Run 53/84: MS2 Index Generation
INFO:    [15/08/2023 15:51:02] -> MS2 Index Generation Time: 1.78s
INFO:    [15/08/2023 15:51:02] -> Run 53/84: Method-Specific Pre-Processing...
INFO:    [15/08/2023 15:51:03] -> Initializing...
INFO:    [15/08/2023 15:52:58] -> Finalizing HTRMS File...
INFO:    [15/08/2023 15:56:15] -> Processed in 5.2m
INFO:    [15/08/2023 15:56:17] -> Done
INFO:    [15/08/2023 15:56:17] -> Run 53/84: Process Raw File...
INFO:    [15/08/2023 15:58:10] -> Run 53/84: Preparing Partitions...
INFO:    [15/08/2023 15:58:10] -> Part 1/1 - Run 53/84: Preparing Calibration Searches...
INFO:    [15/08/2023 15:58:12] -> Part 1/1 - Run 53/84: First Pass Calibration Search...
INFO:    [15/08/2023 15:58:21] -> Part 1/1 - Run 53/84: Calibration Search...
INFO:    [15/08/2023 15:58:38] -> The number of PSMs identified during calibration with FDR <= 0.01 is 5164 [16.5s]
INFO:    [15/08/2023 15:58:58] -> Part 1/1 - Run 53/84: Preparing Main Search...
INFO:    [15/08/2023 15:58:59] -> Part 1/1 - Run 53/84: Main Search...
INFO:    [15/08/2023 16:04:52] -> Extracting 301461 MS1 XICs
INFO:    [15/08/2023 16:06:34] -> Run 53/84: Cleaning Up Run..
INFO:    [15/08/2023 16:06:34] -> SuperRun 54/84: Initializing (20230809_AST1_EVO5_ZY_Hela_SCP_EvoCHIP_10Cells_40SPD_4Th6ms_02.raw)
INFO:    [15/08/2023 16:06:34] -> Run 54/84: Organizing Data from Run
INFO:    [15/08/2023 16:06:34] -> Run 54/84: Creating Calibration Search Space...
INFO:    [15/08/2023 16:06:34] -> Run 54/84: Creating Search Space...
INFO:    [15/08/2023 16:06:34] -> Size of search space [MB]: 0
INFO:    [15/08/2023 16:06:34] -> Number of IMPGs in search space: 0
INFO:    [15/08/2023 16:06:34] -> Run 54/84: MS2 Index Generation
INFO:    [15/08/2023 16:06:36] -> MS2 Index Generation Time: 1.58s
INFO:    [15/08/2023 16:06:36] -> Run 54/84: Method-Specific Pre-Processing...
INFO:    [15/08/2023 16:06:37] -> Initializing...
INFO:    [15/08/2023 16:08:24] -> Finalizing HTRMS File...
INFO:    [15/08/2023 16:11:31] -> Processed in 4.9m
INFO:    [15/08/2023 16:11:34] -> Done
INFO:    [15/08/2023 16:11:34] -> Run 54/84: Process Raw File...
INFO:    [15/08/2023 16:13:25] -> Run 54/84: Preparing Partitions...
INFO:    [15/08/2023 16:13:25] -> Part 1/1 - Run 54/84: Preparing Calibration Searches...
INFO:    [15/08/2023 16:13:27] -> Part 1/1 - Run 54/84: First Pass Calibration Search...
INFO:    [15/08/2023 16:13:35] -> Part 1/1 - Run 54/84: Calibration Search...
INFO:    [15/08/2023 16:13:49] -> The number of PSMs identified during calibration with FDR <= 0.01 is 5391 [13.8s]
INFO:    [15/08/2023 16:14:08] -> Part 1/1 - Run 54/84: Preparing Main Search...
INFO:    [15/08/2023 16:14:09] -> Part 1/1 - Run 54/84: Main Search...
INFO:    [15/08/2023 16:19:11] -> Extracting 275940 MS1 XICs
INFO:    [15/08/2023 16:20:35] -> Run 54/84: Cleaning Up Run..
INFO:    [15/08/2023 16:20:35] -> SuperRun 55/84: Initializing (20230809_AST1_EVO5_ZY_Hela_SCP_EvoCHIP_10Cells_40SPD_4Th6ms_03.raw)
INFO:    [15/08/2023 16:20:35] -> Run 55/84: Organizing Data from Run
INFO:    [15/08/2023 16:20:35] -> Run 55/84: Creating Calibration Search Space...
INFO:    [15/08/2023 16:20:35] -> Run 55/84: Creating Search Space...
INFO:    [15/08/2023 16:20:35] -> Size of search space [MB]: 0
INFO:    [15/08/2023 16:20:35] -> Number of IMPGs in search space: 0
INFO:    [15/08/2023 16:20:35] -> Run 55/84: MS2 Index Generation
INFO:    [15/08/2023 16:20:37] -> MS2 Index Generation Time: 1.53s
INFO:    [15/08/2023 16:20:37] -> Run 55/84: Method-Specific Pre-Processing...
INFO:    [15/08/2023 16:20:38] -> Initializing...
INFO:    [15/08/2023 16:23:14] -> Finalizing HTRMS File...
INFO:    [15/08/2023 16:26:42] -> Processed in 6.1m
INFO:    [15/08/2023 16:26:45] -> Done
INFO:    [15/08/2023 16:26:45] -> Run 55/84: Process Raw File...
INFO:    [15/08/2023 16:28:48] -> Run 55/84: Preparing Partitions...
INFO:    [15/08/2023 16:28:48] -> Part 1/1 - Run 55/84: Preparing Calibration Searches...
INFO:    [15/08/2023 16:28:50] -> Part 1/1 - Run 55/84: First Pass Calibration Search...
INFO:    [15/08/2023 16:29:01] -> Part 1/1 - Run 55/84: Calibration Search...
INFO:    [15/08/2023 16:29:22] -> The number of PSMs identified during calibration with FDR <= 0.01 is 7945 [20.9s]
INFO:    [15/08/2023 16:29:39] -> Part 1/1 - Run 55/84: Preparing Main Search...
INFO:    [15/08/2023 16:29:40] -> Part 1/1 - Run 55/84: Main Search...
INFO:    [15/08/2023 16:36:19] -> Extracting 249465 MS1 XICs
INFO:    [15/08/2023 16:37:43] -> Run 55/84: Cleaning Up Run..
INFO:    [15/08/2023 16:37:43] -> SuperRun 56/84: Initializing (20230809_AST1_EVO5_ZY_Hela_SCP_EvoCHIP_10Cells_40SPD_4Th6ms_04.raw)
INFO:    [15/08/2023 16:37:43] -> Run 56/84: Organizing Data from Run
INFO:    [15/08/2023 16:37:43] -> Run 56/84: Creating Calibration Search Space...
INFO:    [15/08/2023 16:37:44] -> Run 56/84: Creating Search Space...
INFO:    [15/08/2023 16:37:44] -> Size of search space [MB]: 0
INFO:    [15/08/2023 16:37:44] -> Number of IMPGs in search space: 0
INFO:    [15/08/2023 16:37:44] -> Run 56/84: MS2 Index Generation
INFO:    [15/08/2023 16:37:45] -> MS2 Index Generation Time: 1.61s
INFO:    [15/08/2023 16:37:45] -> Run 56/84: Method-Specific Pre-Processing...
INFO:    [15/08/2023 16:37:47] -> Initializing...
INFO:    [15/08/2023 16:39:35] -> Finalizing HTRMS File...
INFO:    [15/08/2023 16:42:32] -> Processed in 4.8m
INFO:    [15/08/2023 16:42:35] -> Done
INFO:    [15/08/2023 16:42:35] -> Run 56/84: Process Raw File...
INFO:    [15/08/2023 16:44:18] -> Run 56/84: Preparing Partitions...
INFO:    [15/08/2023 16:44:18] -> Part 1/1 - Run 56/84: Preparing Calibration Searches...
INFO:    [15/08/2023 16:44:19] -> Part 1/1 - Run 56/84: First Pass Calibration Search...
INFO:    [15/08/2023 16:44:27] -> Part 1/1 - Run 56/84: Calibration Search...
INFO:    [15/08/2023 16:44:37] -> The number of PSMs identified during calibration with FDR <= 0.01 is 5857 [10.6s]
INFO:    [15/08/2023 16:44:57] -> Part 1/1 - Run 56/84: Preparing Main Search...
INFO:    [15/08/2023 16:44:58] -> Part 1/1 - Run 56/84: Main Search...
INFO:    [15/08/2023 16:49:09] -> Extracting 261519 MS1 XICs
INFO:    [15/08/2023 16:50:36] -> Run 56/84: Cleaning Up Run..
INFO:    [15/08/2023 16:50:36] -> SuperRun 57/84: Initializing (20230809_AST1_EVO5_ZY_Hela_SCP_EvoCHIP_10Cells_40SPD_8Th12ms_01.raw)
INFO:    [15/08/2023 16:50:36] -> Run 57/84: Organizing Data from Run
INFO:    [15/08/2023 16:50:36] -> Run 57/84: Creating Calibration Search Space...
INFO:    [15/08/2023 16:50:36] -> Run 57/84: Creating Search Space...
INFO:    [15/08/2023 16:50:36] -> Size of search space [MB]: 0
INFO:    [15/08/2023 16:50:36] -> Number of IMPGs in search space: 0
INFO:    [15/08/2023 16:50:36] -> Run 57/84: MS2 Index Generation
INFO:    [15/08/2023 16:50:38] -> MS2 Index Generation Time: 1.74s
INFO:    [15/08/2023 16:50:38] -> Run 57/84: Method-Specific Pre-Processing...
INFO:    [15/08/2023 16:50:39] -> Initializing...
INFO:    [15/08/2023 16:53:05] -> Finalizing HTRMS File...
INFO:    [15/08/2023 16:56:57] -> Processed in 6.3m
INFO:    [15/08/2023 16:57:00] -> Done
INFO:    [15/08/2023 16:57:00] -> Run 57/84: Process Raw File...
INFO:    [15/08/2023 16:59:04] -> Run 57/84: Preparing Partitions...
INFO:    [15/08/2023 16:59:04] -> Part 1/1 - Run 57/84: Preparing Calibration Searches...
INFO:    [15/08/2023 16:59:05] -> Part 1/1 - Run 57/84: First Pass Calibration Search...
INFO:    [15/08/2023 16:59:18] -> Part 1/1 - Run 57/84: Calibration Search...
INFO:    [15/08/2023 16:59:58] -> The number of PSMs identified during calibration with FDR <= 0.01 is 8511 [39.8s]
INFO:    [15/08/2023 17:00:22] -> Part 1/1 - Run 57/84: Preparing Main Search...
INFO:    [15/08/2023 17:00:23] -> Part 1/1 - Run 57/84: Main Search...
INFO:    [15/08/2023 17:09:43] -> Extracting 234461 MS1 XICs
INFO:    [15/08/2023 17:11:01] -> Run 57/84: Cleaning Up Run..
INFO:    [15/08/2023 17:11:01] -> SuperRun 58/84: Initializing (20230809_AST1_EVO5_ZY_Hela_SCP_EvoCHIP_10Cells_40SPD_8Th12ms_02.raw)
INFO:    [15/08/2023 17:11:01] -> Run 58/84: Organizing Data from Run
INFO:    [15/08/2023 17:11:01] -> Run 58/84: Creating Calibration Search Space...
INFO:    [15/08/2023 17:11:01] -> Run 58/84: Creating Search Space...
INFO:    [15/08/2023 17:11:01] -> Size of search space [MB]: 0
INFO:    [15/08/2023 17:11:01] -> Number of IMPGs in search space: 0
INFO:    [15/08/2023 17:11:01] -> Run 58/84: MS2 Index Generation
INFO:    [15/08/2023 17:11:03] -> MS2 Index Generation Time: 1.65s
INFO:    [15/08/2023 17:11:03] -> Run 58/84: Method-Specific Pre-Processing...
INFO:    [15/08/2023 17:11:04] -> Initializing...
INFO:    [15/08/2023 17:13:16] -> Finalizing HTRMS File...
INFO:    [15/08/2023 17:17:35] -> Processed in 6.5m
INFO:    [15/08/2023 17:17:39] -> Done
INFO:    [15/08/2023 17:17:39] -> Run 58/84: Process Raw File...
INFO:    [15/08/2023 17:19:35] -> Run 58/84: Preparing Partitions...
INFO:    [15/08/2023 17:19:35] -> Part 1/1 - Run 58/84: Preparing Calibration Searches...
INFO:    [15/08/2023 17:19:36] -> Part 1/1 - Run 58/84: First Pass Calibration Search...
INFO:    [15/08/2023 17:19:48] -> Part 1/1 - Run 58/84: Calibration Search...
INFO:    [15/08/2023 17:20:15] -> The number of PSMs identified during calibration with FDR <= 0.01 is 5430 [26.8s]
INFO:    [15/08/2023 17:20:37] -> Part 1/1 - Run 58/84: Preparing Main Search...
INFO:    [15/08/2023 17:20:39] -> Part 1/1 - Run 58/84: Main Search...
INFO:    [15/08/2023 17:28:39] -> Extracting 219607 MS1 XICs
INFO:    [15/08/2023 17:29:53] -> Run 58/84: Cleaning Up Run..
INFO:    [15/08/2023 17:29:53] -> SuperRun 59/84: Initializing (20230809_AST1_EVO5_ZY_Hela_SCP_EvoCHIP_10Cells_40SPD_8Th12ms_03.raw)
INFO:    [15/08/2023 17:29:53] -> Run 59/84: Organizing Data from Run
INFO:    [15/08/2023 17:29:53] -> Run 59/84: Creating Calibration Search Space...
INFO:    [15/08/2023 17:29:53] -> Run 59/84: Creating Search Space...
INFO:    [15/08/2023 17:29:53] -> Size of search space [MB]: 0
INFO:    [15/08/2023 17:29:53] -> Number of IMPGs in search space: 0
INFO:    [15/08/2023 17:29:54] -> Run 59/84: MS2 Index Generation
INFO:    [15/08/2023 17:29:55] -> MS2 Index Generation Time: 1.67s
INFO:    [15/08/2023 17:29:55] -> Run 59/84: Method-Specific Pre-Processing...
INFO:    [15/08/2023 17:29:56] -> Initializing...
INFO:    [15/08/2023 17:32:12] -> Finalizing HTRMS File...
INFO:    [15/08/2023 17:36:01] -> Processed in 6.1m
INFO:    [15/08/2023 17:36:05] -> Done
INFO:    [15/08/2023 17:36:05] -> Run 59/84: Process Raw File...
INFO:    [15/08/2023 17:38:07] -> Run 59/84: Preparing Partitions...
INFO:    [15/08/2023 17:38:07] -> Part 1/1 - Run 59/84: Preparing Calibration Searches...
INFO:    [15/08/2023 17:38:09] -> Part 1/1 - Run 59/84: First Pass Calibration Search...
INFO:    [15/08/2023 17:38:22] -> Part 1/1 - Run 59/84: Calibration Search...
INFO:    [15/08/2023 17:38:57] -> The number of PSMs identified during calibration with FDR <= 0.01 is 5633 [34.9s]
INFO:    [15/08/2023 17:39:17] -> Part 1/1 - Run 59/84: Preparing Main Search...
INFO:    [15/08/2023 17:39:19] -> Part 1/1 - Run 59/84: Main Search...
INFO:    [15/08/2023 17:49:18] -> Extracting 249327 MS1 XICs
INFO:    [15/08/2023 17:50:42] -> Run 59/84: Cleaning Up Run..
INFO:    [15/08/2023 17:50:42] -> SuperRun 60/84: Initializing (20230809_AST1_EVO5_ZY_Hela_SCP_EvoCHIP_10Cells_40SPD_8Th12ms_04.raw)
INFO:    [15/08/2023 17:50:42] -> Run 60/84: Organizing Data from Run
INFO:    [15/08/2023 17:50:42] -> Run 60/84: Creating Calibration Search Space...
INFO:    [15/08/2023 17:50:42] -> Run 60/84: Creating Search Space...
INFO:    [15/08/2023 17:50:42] -> Size of search space [MB]: 0
INFO:    [15/08/2023 17:50:42] -> Number of IMPGs in search space: 0
INFO:    [15/08/2023 17:50:42] -> Run 60/84: MS2 Index Generation
INFO:    [15/08/2023 17:50:44] -> MS2 Index Generation Time: 1.6s
INFO:    [15/08/2023 17:50:44] -> Run 60/84: Method-Specific Pre-Processing...
INFO:    [15/08/2023 17:50:45] -> Initializing...
INFO:    [15/08/2023 17:52:59] -> Finalizing HTRMS File...
INFO:    [15/08/2023 17:57:13] -> Processed in 6.5m
INFO:    [15/08/2023 17:57:16] -> Done
INFO:    [15/08/2023 17:57:16] -> Run 60/84: Process Raw File...
INFO:    [15/08/2023 17:59:19] -> Run 60/84: Preparing Partitions...
INFO:    [15/08/2023 17:59:19] -> Part 1/1 - Run 60/84: Preparing Calibration Searches...
INFO:    [15/08/2023 17:59:20] -> Part 1/1 - Run 60/84: First Pass Calibration Search...
INFO:    [15/08/2023 17:59:33] -> Part 1/1 - Run 60/84: Calibration Search...
INFO:    [15/08/2023 18:00:06] -> The number of PSMs identified during calibration with FDR <= 0.01 is 5426 [32.8s]
INFO:    [15/08/2023 18:00:31] -> Part 1/1 - Run 60/84: Preparing Main Search...
INFO:    [15/08/2023 18:00:33] -> Part 1/1 - Run 60/84: Main Search...
INFO:    [15/08/2023 18:10:47] -> Extracting 247587 MS1 XICs
INFO:    [15/08/2023 18:12:11] -> Run 60/84: Cleaning Up Run..
INFO:    [15/08/2023 18:12:11] -> SuperRun 61/84: Initializing (20230809_AST1_EVO5_ZY_Hela_SCP_EvoCHIP_20Cells_40SPD_2Th3ms_01.raw)
INFO:    [15/08/2023 18:12:11] -> Run 61/84: Organizing Data from Run
INFO:    [15/08/2023 18:12:11] -> Run 61/84: Creating Calibration Search Space...
INFO:    [15/08/2023 18:12:11] -> Run 61/84: Creating Search Space...
INFO:    [15/08/2023 18:12:11] -> Size of search space [MB]: 0
INFO:    [15/08/2023 18:12:11] -> Number of IMPGs in search space: 0
INFO:    [15/08/2023 18:12:11] -> Run 61/84: MS2 Index Generation
INFO:    [15/08/2023 18:12:13] -> MS2 Index Generation Time: 1.5s
INFO:    [15/08/2023 18:12:13] -> Run 61/84: Method-Specific Pre-Processing...
INFO:    [15/08/2023 18:12:14] -> Initializing...
INFO:    [15/08/2023 18:14:26] -> Finalizing HTRMS File...
INFO:    [15/08/2023 18:17:48] -> Processed in 5.6m
INFO:    [15/08/2023 18:17:52] -> Done
INFO:    [15/08/2023 18:17:52] -> Run 61/84: Process Raw File...
INFO:    [15/08/2023 18:19:56] -> Run 61/84: Preparing Partitions...
INFO:    [15/08/2023 18:19:56] -> Part 1/1 - Run 61/84: Preparing Calibration Searches...
INFO:    [15/08/2023 18:19:58] -> Part 1/1 - Run 61/84: First Pass Calibration Search...
INFO:    [15/08/2023 18:20:06] -> Part 1/1 - Run 61/84: Calibration Search...
INFO:    [15/08/2023 18:20:21] -> The number of PSMs identified during calibration with FDR <= 0.01 is 6055 [14.6s]
INFO:    [15/08/2023 18:20:43] -> Part 1/1 - Run 61/84: Preparing Main Search...
INFO:    [15/08/2023 18:20:45] -> Part 1/1 - Run 61/84: Main Search...
INFO:    [15/08/2023 18:27:43] -> Extracting 493509 MS1 XICs
INFO:    [15/08/2023 18:30:30] -> Run 61/84: Cleaning Up Run..
INFO:    [15/08/2023 18:30:30] -> SuperRun 62/84: Initializing (20230809_AST1_EVO5_ZY_Hela_SCP_EvoCHIP_20Cells_40SPD_2Th3ms_02.raw)
INFO:    [15/08/2023 18:30:30] -> Run 62/84: Organizing Data from Run
INFO:    [15/08/2023 18:30:30] -> Run 62/84: Creating Calibration Search Space...
INFO:    [15/08/2023 18:30:30] -> Run 62/84: Creating Search Space...
INFO:    [15/08/2023 18:30:30] -> Size of search space [MB]: 0
INFO:    [15/08/2023 18:30:30] -> Number of IMPGs in search space: 0
INFO:    [15/08/2023 18:30:31] -> Run 62/84: MS2 Index Generation
INFO:    [15/08/2023 18:30:32] -> MS2 Index Generation Time: 1.56s
INFO:    [15/08/2023 18:30:32] -> Run 62/84: Method-Specific Pre-Processing...
INFO:    [15/08/2023 18:30:34] -> Initializing...
INFO:    [15/08/2023 18:33:19] -> Finalizing HTRMS File...
INFO:    [15/08/2023 18:36:41] -> Processed in 6.1m
INFO:    [15/08/2023 18:36:45] -> Done
INFO:    [15/08/2023 18:36:45] -> Run 62/84: Process Raw File...
INFO:    [15/08/2023 18:38:46] -> Run 62/84: Preparing Partitions...
INFO:    [15/08/2023 18:38:46] -> Part 1/1 - Run 62/84: Preparing Calibration Searches...
INFO:    [15/08/2023 18:38:48] -> Part 1/1 - Run 62/84: First Pass Calibration Search...
INFO:    [15/08/2023 18:38:54] -> Part 1/1 - Run 62/84: Calibration Search...
INFO:    [15/08/2023 18:39:19] -> The number of PSMs identified during calibration with FDR <= 0.01 is 14909 [24.3s]
INFO:    [15/08/2023 18:39:33] -> Part 1/1 - Run 62/84: Preparing Main Search...
INFO:    [15/08/2023 18:39:35] -> Part 1/1 - Run 62/84: Main Search...
INFO:    [15/08/2023 18:44:40] -> Extracting 426580 MS1 XICs
INFO:    [15/08/2023 18:47:03] -> Run 62/84: Cleaning Up Run..
INFO:    [15/08/2023 18:47:03] -> SuperRun 63/84: Initializing (20230809_AST1_EVO5_ZY_Hela_SCP_EvoCHIP_20Cells_40SPD_2Th3ms_03.raw)
INFO:    [15/08/2023 18:47:03] -> Run 63/84: Organizing Data from Run
INFO:    [15/08/2023 18:47:03] -> Run 63/84: Creating Calibration Search Space...
INFO:    [15/08/2023 18:47:03] -> Run 63/84: Creating Search Space...
INFO:    [15/08/2023 18:47:03] -> Size of search space [MB]: 0
INFO:    [15/08/2023 18:47:03] -> Number of IMPGs in search space: 0
INFO:    [15/08/2023 18:47:03] -> Run 63/84: MS2 Index Generation
INFO:    [15/08/2023 18:47:04] -> MS2 Index Generation Time: 1.58s
INFO:    [15/08/2023 18:47:04] -> Run 63/84: Method-Specific Pre-Processing...
INFO:    [15/08/2023 18:47:06] -> Initializing...
INFO:    [15/08/2023 18:48:57] -> Finalizing HTRMS File...
INFO:    [15/08/2023 18:51:45] -> Processed in 4.6m
INFO:    [15/08/2023 18:51:48] -> Done
INFO:    [15/08/2023 18:51:48] -> Run 63/84: Process Raw File...
INFO:    [15/08/2023 18:53:44] -> Run 63/84: Preparing Partitions...
INFO:    [15/08/2023 18:53:44] -> Part 1/1 - Run 63/84: Preparing Calibration Searches...
INFO:    [15/08/2023 18:53:46] -> Part 1/1 - Run 63/84: First Pass Calibration Search...
INFO:    [15/08/2023 18:53:54] -> Part 1/1 - Run 63/84: Calibration Search...
INFO:    [15/08/2023 18:54:06] -> The number of PSMs identified during calibration with FDR <= 0.01 is 5253 [12.7s]
INFO:    [15/08/2023 18:54:31] -> Part 1/1 - Run 63/84: Preparing Main Search...
INFO:    [15/08/2023 18:54:33] -> Part 1/1 - Run 63/84: Main Search...
INFO:    [15/08/2023 18:59:58] -> Extracting 430537 MS1 XICs
INFO:    [15/08/2023 19:02:23] -> Run 63/84: Cleaning Up Run..
INFO:    [15/08/2023 19:02:23] -> SuperRun 64/84: Initializing (20230809_AST1_EVO5_ZY_Hela_SCP_EvoCHIP_20Cells_40SPD_2Th3ms_04.raw)
INFO:    [15/08/2023 19:02:23] -> Run 64/84: Organizing Data from Run
INFO:    [15/08/2023 19:02:23] -> Run 64/84: Creating Calibration Search Space...
INFO:    [15/08/2023 19:02:23] -> Run 64/84: Creating Search Space...
INFO:    [15/08/2023 19:02:23] -> Size of search space [MB]: 0
INFO:    [15/08/2023 19:02:23] -> Number of IMPGs in search space: 0
INFO:    [15/08/2023 19:02:23] -> Run 64/84: MS2 Index Generation
INFO:    [15/08/2023 19:02:25] -> MS2 Index Generation Time: 1.57s
INFO:    [15/08/2023 19:02:25] -> Run 64/84: Method-Specific Pre-Processing...
INFO:    [15/08/2023 19:02:27] -> Initializing...
INFO:    [15/08/2023 19:04:18] -> Finalizing HTRMS File...
INFO:    [15/08/2023 19:07:09] -> Processed in 4.7m
INFO:    [15/08/2023 19:07:12] -> Done
INFO:    [15/08/2023 19:07:12] -> Run 64/84: Process Raw File...
INFO:    [15/08/2023 19:09:09] -> Run 64/84: Preparing Partitions...
INFO:    [15/08/2023 19:09:09] -> Part 1/1 - Run 64/84: Preparing Calibration Searches...
INFO:    [15/08/2023 19:09:10] -> Part 1/1 - Run 64/84: First Pass Calibration Search...
INFO:    [15/08/2023 19:09:18] -> Part 1/1 - Run 64/84: Calibration Search...
INFO:    [15/08/2023 19:09:31] -> The number of PSMs identified during calibration with FDR <= 0.01 is 5443 [12.8s]
INFO:    [15/08/2023 19:09:53] -> Part 1/1 - Run 64/84: Preparing Main Search...
INFO:    [15/08/2023 19:09:54] -> Part 1/1 - Run 64/84: Main Search...
INFO:    [15/08/2023 19:15:28] -> Extracting 449939 MS1 XICs
INFO:    [15/08/2023 19:18:02] -> Run 64/84: Cleaning Up Run..
INFO:    [15/08/2023 19:18:02] -> SuperRun 65/84: Initializing (20230809_AST1_EVO5_ZY_Hela_SCP_EvoCHIP_20Cells_40SPD_4Th6ms_01.raw)
INFO:    [15/08/2023 19:18:02] -> Run 65/84: Organizing Data from Run
INFO:    [15/08/2023 19:18:02] -> Run 65/84: Creating Calibration Search Space...
INFO:    [15/08/2023 19:18:02] -> Run 65/84: Creating Search Space...
INFO:    [15/08/2023 19:18:02] -> Size of search space [MB]: 0
INFO:    [15/08/2023 19:18:02] -> Number of IMPGs in search space: 0
INFO:    [15/08/2023 19:18:02] -> Run 65/84: MS2 Index Generation
INFO:    [15/08/2023 19:18:04] -> MS2 Index Generation Time: 1.57s
INFO:    [15/08/2023 19:18:04] -> Run 65/84: Method-Specific Pre-Processing...
INFO:    [15/08/2023 19:18:05] -> Initializing...
INFO:    [15/08/2023 19:20:32] -> Finalizing HTRMS File...
INFO:    [15/08/2023 19:24:34] -> Processed in 6.5m
INFO:    [15/08/2023 19:24:37] -> Done
INFO:    [15/08/2023 19:24:37] -> Run 65/84: Process Raw File...
INFO:    [15/08/2023 19:26:57] -> Run 65/84: Preparing Partitions...
INFO:    [15/08/2023 19:26:57] -> Part 1/1 - Run 65/84: Preparing Calibration Searches...
INFO:    [15/08/2023 19:26:59] -> Part 1/1 - Run 65/84: First Pass Calibration Search...
INFO:    [15/08/2023 19:27:10] -> Part 1/1 - Run 65/84: Calibration Search...
INFO:    [15/08/2023 19:27:30] -> The number of PSMs identified during calibration with FDR <= 0.01 is 5728 [20.2s]
INFO:    [15/08/2023 19:27:53] -> Part 1/1 - Run 65/84: Preparing Main Search...
INFO:    [15/08/2023 19:27:55] -> Part 1/1 - Run 65/84: Main Search...
INFO:    [15/08/2023 19:35:48] -> Extracting 301151 MS1 XICs
INFO:    [15/08/2023 19:37:33] -> Run 65/84: Cleaning Up Run..
INFO:    [15/08/2023 19:37:33] -> SuperRun 66/84: Initializing (20230809_AST1_EVO5_ZY_Hela_SCP_EvoCHIP_20Cells_40SPD_4Th6ms_02.raw)
INFO:    [15/08/2023 19:37:33] -> Run 66/84: Organizing Data from Run
INFO:    [15/08/2023 19:37:33] -> Run 66/84: Creating Calibration Search Space...
INFO:    [15/08/2023 19:37:33] -> Run 66/84: Creating Search Space...
INFO:    [15/08/2023 19:37:33] -> Size of search space [MB]: 0
INFO:    [15/08/2023 19:37:33] -> Number of IMPGs in search space: 0
INFO:    [15/08/2023 19:37:33] -> Run 66/84: MS2 Index Generation
INFO:    [15/08/2023 19:37:34] -> MS2 Index Generation Time: 1.55s
INFO:    [15/08/2023 19:37:34] -> Run 66/84: Method-Specific Pre-Processing...
INFO:    [15/08/2023 19:37:36] -> Initializing...
INFO:    [15/08/2023 19:39:53] -> Finalizing HTRMS File...
INFO:    [15/08/2023 19:43:52] -> Processed in 6.3m
INFO:    [15/08/2023 19:43:55] -> Done
INFO:    [15/08/2023 19:43:55] -> Run 66/84: Process Raw File...
INFO:    [15/08/2023 19:45:52] -> Run 66/84: Preparing Partitions...
INFO:    [15/08/2023 19:45:52] -> Part 1/1 - Run 66/84: Preparing Calibration Searches...
INFO:    [15/08/2023 19:45:53] -> Part 1/1 - Run 66/84: First Pass Calibration Search...
INFO:    [15/08/2023 19:46:01] -> Part 1/1 - Run 66/84: Calibration Search...
INFO:    [15/08/2023 19:46:17] -> The number of PSMs identified during calibration with FDR <= 0.01 is 5974 [16.4s]
INFO:    [15/08/2023 19:46:39] -> Part 1/1 - Run 66/84: Preparing Main Search...
INFO:    [15/08/2023 19:46:41] -> Part 1/1 - Run 66/84: Main Search...
INFO:    [15/08/2023 19:52:15] -> Extracting 344380 MS1 XICs
INFO:    [15/08/2023 19:54:06] -> Run 66/84: Cleaning Up Run..
INFO:    [15/08/2023 19:54:06] -> SuperRun 67/84: Initializing (20230809_AST1_EVO5_ZY_Hela_SCP_EvoCHIP_20Cells_40SPD_4Th6ms_03.raw)
INFO:    [15/08/2023 19:54:06] -> Run 67/84: Organizing Data from Run
INFO:    [15/08/2023 19:54:06] -> Run 67/84: Creating Calibration Search Space...
INFO:    [15/08/2023 19:54:06] -> Run 67/84: Creating Search Space...
INFO:    [15/08/2023 19:54:06] -> Size of search space [MB]: 0
INFO:    [15/08/2023 19:54:06] -> Number of IMPGs in search space: 0
INFO:    [15/08/2023 19:54:06] -> Run 67/84: MS2 Index Generation
INFO:    [15/08/2023 19:54:08] -> MS2 Index Generation Time: 1.55s
INFO:    [15/08/2023 19:54:08] -> Run 67/84: Method-Specific Pre-Processing...
INFO:    [15/08/2023 19:54:09] -> Initializing...
INFO:    [15/08/2023 19:56:30] -> Finalizing HTRMS File...
INFO:    [15/08/2023 20:00:20] -> Processed in 6.2m
INFO:    [15/08/2023 20:00:23] -> Done
INFO:    [15/08/2023 20:00:23] -> Run 67/84: Process Raw File...
INFO:    [15/08/2023 20:02:34] -> Run 67/84: Preparing Partitions...
INFO:    [15/08/2023 20:02:34] -> Part 1/1 - Run 67/84: Preparing Calibration Searches...
INFO:    [15/08/2023 20:02:36] -> Part 1/1 - Run 67/84: First Pass Calibration Search...
INFO:    [15/08/2023 20:02:47] -> Part 1/1 - Run 67/84: Calibration Search...
INFO:    [15/08/2023 20:03:09] -> The number of PSMs identified during calibration with FDR <= 0.01 is 5743 [22.1s]
INFO:    [15/08/2023 20:03:31] -> Part 1/1 - Run 67/84: Preparing Main Search...
INFO:    [15/08/2023 20:03:32] -> Part 1/1 - Run 67/84: Main Search...
INFO:    [15/08/2023 20:11:59] -> Extracting 347449 MS1 XICs
INFO:    [15/08/2023 20:13:53] -> Run 67/84: Cleaning Up Run..
INFO:    [15/08/2023 20:13:53] -> SuperRun 68/84: Initializing (20230809_AST1_EVO5_ZY_Hela_SCP_EvoCHIP_20Cells_40SPD_4Th6ms_04.raw)
INFO:    [15/08/2023 20:13:53] -> Run 68/84: Organizing Data from Run
INFO:    [15/08/2023 20:13:53] -> Run 68/84: Creating Calibration Search Space...
INFO:    [15/08/2023 20:13:53] -> Run 68/84: Creating Search Space...
INFO:    [15/08/2023 20:13:53] -> Size of search space [MB]: 0
INFO:    [15/08/2023 20:13:53] -> Number of IMPGs in search space: 0
INFO:    [15/08/2023 20:13:53] -> Run 68/84: MS2 Index Generation
INFO:    [15/08/2023 20:13:55] -> MS2 Index Generation Time: 1.79s
INFO:    [15/08/2023 20:13:55] -> Run 68/84: Method-Specific Pre-Processing...
INFO:    [15/08/2023 20:13:56] -> Initializing...
INFO:    [15/08/2023 20:16:20] -> Finalizing HTRMS File...
INFO:    [15/08/2023 20:20:10] -> Processed in 6.2m
INFO:    [15/08/2023 20:20:14] -> Done
INFO:    [15/08/2023 20:20:14] -> Run 68/84: Process Raw File...
INFO:    [15/08/2023 20:22:29] -> Run 68/84: Preparing Partitions...
INFO:    [15/08/2023 20:22:29] -> Part 1/1 - Run 68/84: Preparing Calibration Searches...
INFO:    [15/08/2023 20:22:31] -> Part 1/1 - Run 68/84: First Pass Calibration Search...
INFO:    [15/08/2023 20:22:40] -> Part 1/1 - Run 68/84: Calibration Search...
INFO:    [15/08/2023 20:23:00] -> The number of PSMs identified during calibration with FDR <= 0.01 is 6687 [19.7s]
INFO:    [15/08/2023 20:23:24] -> Part 1/1 - Run 68/84: Preparing Main Search...
INFO:    [15/08/2023 20:23:26] -> Part 1/1 - Run 68/84: Main Search...
INFO:    [15/08/2023 20:31:35] -> Extracting 367147 MS1 XICs
INFO:    [15/08/2023 20:33:35] -> Run 68/84: Cleaning Up Run..
INFO:    [15/08/2023 20:33:35] -> SuperRun 69/84: Initializing (20230809_AST1_EVO5_ZY_Hela_SCP_EvoCHIP_20Cells_40SPD_8Th12ms_01.raw)
INFO:    [15/08/2023 20:33:35] -> Run 69/84: Organizing Data from Run
INFO:    [15/08/2023 20:33:35] -> Run 69/84: Creating Calibration Search Space...
INFO:    [15/08/2023 20:33:35] -> Run 69/84: Creating Search Space...
INFO:    [15/08/2023 20:33:35] -> Size of search space [MB]: 0
INFO:    [15/08/2023 20:33:35] -> Number of IMPGs in search space: 0
INFO:    [15/08/2023 20:33:35] -> Run 69/84: MS2 Index Generation
INFO:    [15/08/2023 20:33:36] -> MS2 Index Generation Time: 1.53s
INFO:    [15/08/2023 20:33:36] -> Run 69/84: Method-Specific Pre-Processing...
INFO:    [15/08/2023 20:33:38] -> Initializing...
INFO:    [15/08/2023 20:36:19] -> Finalizing HTRMS File...
INFO:    [15/08/2023 20:41:27] -> Processed in 7.8m
INFO:    [15/08/2023 20:41:30] -> Done
INFO:    [15/08/2023 20:41:30] -> Run 69/84: Process Raw File...
INFO:    [15/08/2023 20:44:03] -> Run 69/84: Preparing Partitions...
INFO:    [15/08/2023 20:44:03] -> Part 1/1 - Run 69/84: Preparing Calibration Searches...
INFO:    [15/08/2023 20:44:05] -> Part 1/1 - Run 69/84: First Pass Calibration Search...
INFO:    [15/08/2023 20:44:19] -> Part 1/1 - Run 69/84: Calibration Search...
INFO:    [15/08/2023 20:44:53] -> The number of PSMs identified during calibration with FDR <= 0.01 is 5843 [34s]
INFO:    [15/08/2023 20:45:19] -> Part 1/1 - Run 69/84: Preparing Main Search...
INFO:    [15/08/2023 20:45:20] -> Part 1/1 - Run 69/84: Main Search...
INFO:    [15/08/2023 20:57:10] -> Extracting 264971 MS1 XICs
INFO:    [15/08/2023 20:58:40] -> Run 69/84: Cleaning Up Run..
INFO:    [15/08/2023 20:58:40] -> SuperRun 70/84: Initializing (20230809_AST1_EVO5_ZY_Hela_SCP_EvoCHIP_20Cells_40SPD_8Th12ms_02.raw)
INFO:    [15/08/2023 20:58:40] -> Run 70/84: Organizing Data from Run
INFO:    [15/08/2023 20:58:40] -> Run 70/84: Creating Calibration Search Space...
INFO:    [15/08/2023 20:58:40] -> Run 70/84: Creating Search Space...
INFO:    [15/08/2023 20:58:40] -> Size of search space [MB]: 0
INFO:    [15/08/2023 20:58:40] -> Number of IMPGs in search space: 0
INFO:    [15/08/2023 20:58:40] -> Run 70/84: MS2 Index Generation
INFO:    [15/08/2023 20:58:42] -> MS2 Index Generation Time: 1.62s
INFO:    [15/08/2023 20:58:42] -> Run 70/84: Method-Specific Pre-Processing...
INFO:    [15/08/2023 20:58:43] -> Initializing...
INFO:    [15/08/2023 21:01:05] -> Finalizing HTRMS File...
INFO:    [15/08/2023 21:06:19] -> Processed in 7.6m
INFO:    [15/08/2023 21:06:23] -> Done
INFO:    [15/08/2023 21:06:23] -> Run 70/84: Process Raw File...
INFO:    [15/08/2023 21:08:38] -> Run 70/84: Preparing Partitions...
INFO:    [15/08/2023 21:08:38] -> Part 1/1 - Run 70/84: Preparing Calibration Searches...
INFO:    [15/08/2023 21:08:39] -> Part 1/1 - Run 70/84: First Pass Calibration Search...
INFO:    [15/08/2023 21:08:54] -> Part 1/1 - Run 70/84: Calibration Search...
INFO:    [15/08/2023 21:09:27] -> The number of PSMs identified during calibration with FDR <= 0.01 is 5223 [33.2s]
INFO:    [15/08/2023 21:09:52] -> Part 1/1 - Run 70/84: Preparing Main Search...
INFO:    [15/08/2023 21:09:54] -> Part 1/1 - Run 70/84: Main Search...
INFO:    [15/08/2023 21:21:21] -> Extracting 267604 MS1 XICs
INFO:    [15/08/2023 21:22:53] -> Run 70/84: Cleaning Up Run..
INFO:    [15/08/2023 21:22:53] -> SuperRun 71/84: Initializing (20230809_AST1_EVO5_ZY_Hela_SCP_EvoCHIP_20Cells_40SPD_8Th12ms_03.raw)
INFO:    [15/08/2023 21:22:53] -> Run 71/84: Organizing Data from Run
INFO:    [15/08/2023 21:22:53] -> Run 71/84: Creating Calibration Search Space...
INFO:    [15/08/2023 21:22:53] -> Run 71/84: Creating Search Space...
INFO:    [15/08/2023 21:22:53] -> Size of search space [MB]: 0
INFO:    [15/08/2023 21:22:53] -> Number of IMPGs in search space: 0
INFO:    [15/08/2023 21:22:53] -> Run 71/84: MS2 Index Generation
INFO:    [15/08/2023 21:22:54] -> MS2 Index Generation Time: 1.54s
INFO:    [15/08/2023 21:22:54] -> Run 71/84: Method-Specific Pre-Processing...
INFO:    [15/08/2023 21:22:55] -> Initializing...
INFO:    [15/08/2023 21:25:27] -> Finalizing HTRMS File...
INFO:    [15/08/2023 21:29:56] -> Processed in 7m
INFO:    [15/08/2023 21:30:00] -> Done
INFO:    [15/08/2023 21:30:00] -> Run 71/84: Process Raw File...
INFO:    [15/08/2023 21:32:14] -> Run 71/84: Preparing Partitions...
INFO:    [15/08/2023 21:32:14] -> Part 1/1 - Run 71/84: Preparing Calibration Searches...
INFO:    [15/08/2023 21:32:16] -> Part 1/1 - Run 71/84: First Pass Calibration Search...
INFO:    [15/08/2023 21:32:30] -> Part 1/1 - Run 71/84: Calibration Search...
INFO:    [15/08/2023 21:33:01] -> The number of PSMs identified during calibration with FDR <= 0.01 is 5536 [31s]
INFO:    [15/08/2023 21:33:26] -> Part 1/1 - Run 71/84: Preparing Main Search...
INFO:    [15/08/2023 21:33:27] -> Part 1/1 - Run 71/84: Main Search...
INFO:    [15/08/2023 21:43:11] -> Extracting 227838 MS1 XICs
INFO:    [15/08/2023 21:44:28] -> Run 71/84: Cleaning Up Run..
INFO:    [15/08/2023 21:44:28] -> SuperRun 72/84: Initializing (20230809_AST1_EVO5_ZY_Hela_SCP_EvoCHIP_20Cells_40SPD_8Th12ms_04.raw)
INFO:    [15/08/2023 21:44:28] -> Run 72/84: Organizing Data from Run
INFO:    [15/08/2023 21:44:28] -> Run 72/84: Creating Calibration Search Space...
INFO:    [15/08/2023 21:44:28] -> Run 72/84: Creating Search Space...
INFO:    [15/08/2023 21:44:28] -> Size of search space [MB]: 0
INFO:    [15/08/2023 21:44:28] -> Number of IMPGs in search space: 0
INFO:    [15/08/2023 21:44:28] -> Run 72/84: MS2 Index Generation
INFO:    [15/08/2023 21:44:30] -> MS2 Index Generation Time: 1.57s
INFO:    [15/08/2023 21:44:30] -> Run 72/84: Method-Specific Pre-Processing...
INFO:    [15/08/2023 21:44:31] -> Initializing...
INFO:    [15/08/2023 21:46:57] -> Finalizing HTRMS File...
INFO:    [15/08/2023 21:52:08] -> Processed in 7.6m
INFO:    [15/08/2023 21:52:12] -> Done
INFO:    [15/08/2023 21:52:12] -> Run 72/84: Process Raw File...
INFO:    [15/08/2023 21:54:27] -> Run 72/84: Preparing Partitions...
INFO:    [15/08/2023 21:54:27] -> Part 1/1 - Run 72/84: Preparing Calibration Searches...
INFO:    [15/08/2023 21:54:28] -> Part 1/1 - Run 72/84: First Pass Calibration Search...
INFO:    [15/08/2023 21:54:43] -> Part 1/1 - Run 72/84: Calibration Search...
INFO:    [15/08/2023 21:55:18] -> The number of PSMs identified during calibration with FDR <= 0.01 is 5110 [34.9s]
INFO:    [15/08/2023 21:55:41] -> Part 1/1 - Run 72/84: Preparing Main Search...
INFO:    [15/08/2023 21:55:43] -> Part 1/1 - Run 72/84: Main Search...
INFO:    [15/08/2023 22:07:11] -> Extracting 273460 MS1 XICs
INFO:    [15/08/2023 22:08:42] -> Run 72/84: Cleaning Up Run..
INFO:    [15/08/2023 22:08:42] -> SuperRun 73/84: Initializing (20230809_AST1_EVO5_ZY_Hela_SCP_EvoCHIP_40Cells_40SPD_2Th3ms_01.raw)
INFO:    [15/08/2023 22:08:42] -> Run 73/84: Organizing Data from Run
INFO:    [15/08/2023 22:08:42] -> Run 73/84: Creating Calibration Search Space...
INFO:    [15/08/2023 22:08:42] -> Run 73/84: Creating Search Space...
INFO:    [15/08/2023 22:08:42] -> Size of search space [MB]: 0
INFO:    [15/08/2023 22:08:42] -> Number of IMPGs in search space: 0
INFO:    [15/08/2023 22:08:42] -> Run 73/84: MS2 Index Generation
INFO:    [15/08/2023 22:08:44] -> MS2 Index Generation Time: 1.57s
INFO:    [15/08/2023 22:08:44] -> Run 73/84: Method-Specific Pre-Processing...
INFO:    [15/08/2023 22:08:45] -> Initializing...
INFO:    [15/08/2023 22:10:37] -> Finalizing HTRMS File...
INFO:    [15/08/2023 22:13:32] -> Processed in 4.8m
INFO:    [15/08/2023 22:13:35] -> Done
INFO:    [15/08/2023 22:13:35] -> Run 73/84: Process Raw File...
INFO:    [15/08/2023 22:15:28] -> Run 73/84: Preparing Partitions...
INFO:    [15/08/2023 22:15:28] -> Part 1/1 - Run 73/84: Preparing Calibration Searches...
INFO:    [15/08/2023 22:15:30] -> Part 1/1 - Run 73/84: First Pass Calibration Search...
INFO:    [15/08/2023 22:15:37] -> Part 1/1 - Run 73/84: Calibration Search...
INFO:    [15/08/2023 22:15:48] -> The number of PSMs identified during calibration with FDR <= 0.01 is 6896 [10.7s]
INFO:    [15/08/2023 22:16:11] -> Part 1/1 - Run 73/84: Preparing Main Search...
INFO:    [15/08/2023 22:16:13] -> Part 1/1 - Run 73/84: Main Search...
INFO:    [15/08/2023 22:21:48] -> Extracting 634958 MS1 XICs
INFO:    [15/08/2023 22:25:17] -> Run 73/84: Cleaning Up Run..
INFO:    [15/08/2023 22:25:17] -> SuperRun 74/84: Initializing (20230809_AST1_EVO5_ZY_Hela_SCP_EvoCHIP_40Cells_40SPD_2Th3ms_02.raw)
INFO:    [15/08/2023 22:25:17] -> Run 74/84: Organizing Data from Run
INFO:    [15/08/2023 22:25:17] -> Run 74/84: Creating Calibration Search Space...
INFO:    [15/08/2023 22:25:17] -> Run 74/84: Creating Search Space...
INFO:    [15/08/2023 22:25:17] -> Size of search space [MB]: 0
INFO:    [15/08/2023 22:25:17] -> Number of IMPGs in search space: 0
INFO:    [15/08/2023 22:25:17] -> Run 74/84: MS2 Index Generation
INFO:    [15/08/2023 22:25:19] -> MS2 Index Generation Time: 1.6s
INFO:    [15/08/2023 22:25:19] -> Run 74/84: Method-Specific Pre-Processing...
INFO:    [15/08/2023 22:25:21] -> Initializing...
INFO:    [15/08/2023 22:27:12] -> Finalizing HTRMS File...
INFO:    [15/08/2023 22:29:39] -> Processed in 4.3m
INFO:    [15/08/2023 22:29:41] -> Done
INFO:    [15/08/2023 22:29:41] -> Run 74/84: Process Raw File...
INFO:    [15/08/2023 22:31:12] -> Run 74/84: Preparing Partitions...
INFO:    [15/08/2023 22:31:12] -> Part 1/1 - Run 74/84: Preparing Calibration Searches...
INFO:    [15/08/2023 22:31:14] -> Part 1/1 - Run 74/84: First Pass Calibration Search...
INFO:    [15/08/2023 22:31:22] -> Part 1/1 - Run 74/84: Calibration Search...
INFO:    [15/08/2023 22:31:31] -> The number of PSMs identified during calibration with FDR <= 0.01 is 6534 [9s]
INFO:    [15/08/2023 22:31:55] -> Part 1/1 - Run 74/84: Preparing Main Search...
INFO:    [15/08/2023 22:31:56] -> Part 1/1 - Run 74/84: Main Search...
INFO:    [15/08/2023 22:35:49] -> Extracting 466793 MS1 XICs
INFO:    [15/08/2023 22:38:21] -> Run 74/84: Cleaning Up Run..
INFO:    [15/08/2023 22:38:21] -> SuperRun 75/84: Initializing (20230809_AST1_EVO5_ZY_Hela_SCP_EvoCHIP_40Cells_40SPD_2Th3ms_03.raw)
INFO:    [15/08/2023 22:38:21] -> Run 75/84: Organizing Data from Run
INFO:    [15/08/2023 22:38:21] -> Run 75/84: Creating Calibration Search Space...
INFO:    [15/08/2023 22:38:21] -> Run 75/84: Creating Search Space...
INFO:    [15/08/2023 22:38:21] -> Size of search space [MB]: 0
INFO:    [15/08/2023 22:38:21] -> Number of IMPGs in search space: 0
INFO:    [15/08/2023 22:38:21] -> Run 75/84: MS2 Index Generation
INFO:    [15/08/2023 22:38:23] -> MS2 Index Generation Time: 1.68s
INFO:    [15/08/2023 22:38:23] -> Run 75/84: Method-Specific Pre-Processing...
INFO:    [15/08/2023 22:38:25] -> Initializing...
INFO:    [15/08/2023 22:39:58] -> Finalizing HTRMS File...
INFO:    [15/08/2023 22:42:04] -> Processed in 3.7m
INFO:    [15/08/2023 22:42:06] -> Done
INFO:    [15/08/2023 22:42:06] -> Run 75/84: Process Raw File...
INFO:    [15/08/2023 22:43:25] -> Run 75/84: Preparing Partitions...
INFO:    [15/08/2023 22:43:25] -> Part 1/1 - Run 75/84: Preparing Calibration Searches...
INFO:    [15/08/2023 22:43:27] -> Part 1/1 - Run 75/84: First Pass Calibration Search...
INFO:    [15/08/2023 22:43:34] -> Part 1/1 - Run 75/84: Calibration Search...
INFO:    [15/08/2023 22:43:43] -> The number of PSMs identified during calibration with FDR <= 0.01 is 6836 [9.4s]
INFO:    [15/08/2023 22:44:06] -> Part 1/1 - Run 75/84: Preparing Main Search...
INFO:    [15/08/2023 22:44:07] -> Part 1/1 - Run 75/84: Main Search...
INFO:    [15/08/2023 22:47:58] -> Extracting 471894 MS1 XICs
INFO:    [15/08/2023 22:50:25] -> Run 75/84: Cleaning Up Run..
INFO:    [15/08/2023 22:50:25] -> SuperRun 76/84: Initializing (20230809_AST1_EVO5_ZY_Hela_SCP_EvoCHIP_40Cells_40SPD_2Th3ms_04.raw)
INFO:    [15/08/2023 22:50:25] -> Run 76/84: Organizing Data from Run
INFO:    [15/08/2023 22:50:25] -> Run 76/84: Creating Calibration Search Space...
INFO:    [15/08/2023 22:50:25] -> Run 76/84: Creating Search Space...
INFO:    [15/08/2023 22:50:25] -> Size of search space [MB]: 0
INFO:    [15/08/2023 22:50:25] -> Number of IMPGs in search space: 0
INFO:    [15/08/2023 22:50:25] -> Run 76/84: MS2 Index Generation
INFO:    [15/08/2023 22:50:27] -> MS2 Index Generation Time: 1.71s
INFO:    [15/08/2023 22:50:27] -> Run 76/84: Method-Specific Pre-Processing...
INFO:    [15/08/2023 22:50:28] -> Initializing...
INFO:    [15/08/2023 22:52:01] -> Finalizing HTRMS File...
INFO:    [15/08/2023 22:54:15] -> Processed in 3.8m
INFO:    [15/08/2023 22:54:18] -> Done
INFO:    [15/08/2023 22:54:18] -> Run 76/84: Process Raw File...
INFO:    [15/08/2023 22:55:34] -> Run 76/84: Preparing Partitions...
INFO:    [15/08/2023 22:55:34] -> Part 1/1 - Run 76/84: Preparing Calibration Searches...
INFO:    [15/08/2023 22:55:36] -> Part 1/1 - Run 76/84: First Pass Calibration Search...
INFO:    [15/08/2023 22:55:42] -> Part 1/1 - Run 76/84: Calibration Search...
INFO:    [15/08/2023 22:55:52] -> The number of PSMs identified during calibration with FDR <= 0.01 is 6508 [9.7s]
INFO:    [15/08/2023 22:56:15] -> Part 1/1 - Run 76/84: Preparing Main Search...
INFO:    [15/08/2023 22:56:16] -> Part 1/1 - Run 76/84: Main Search...
INFO:    [15/08/2023 22:59:56] -> Extracting 441797 MS1 XICs
INFO:    [15/08/2023 23:02:26] -> Run 76/84: Cleaning Up Run..
INFO:    [15/08/2023 23:02:26] -> SuperRun 77/84: Initializing (20230809_AST1_EVO5_ZY_Hela_SCP_EvoCHIP_40Cells_40SPD_4Th6ms_01.raw)
INFO:    [15/08/2023 23:02:26] -> Run 77/84: Organizing Data from Run
INFO:    [15/08/2023 23:02:26] -> Run 77/84: Creating Calibration Search Space...
INFO:    [15/08/2023 23:02:26] -> Run 77/84: Creating Search Space...
INFO:    [15/08/2023 23:02:26] -> Size of search space [MB]: 0
INFO:    [15/08/2023 23:02:26] -> Number of IMPGs in search space: 0
INFO:    [15/08/2023 23:02:26] -> Run 77/84: MS2 Index Generation
INFO:    [15/08/2023 23:02:28] -> MS2 Index Generation Time: 1.75s
INFO:    [15/08/2023 23:02:28] -> Run 77/84: Method-Specific Pre-Processing...
INFO:    [15/08/2023 23:02:29] -> Initializing...
INFO:    [15/08/2023 23:04:29] -> Finalizing HTRMS File...
INFO:    [15/08/2023 23:08:24] -> Processed in 5.9m
INFO:    [15/08/2023 23:08:27] -> Done
INFO:    [15/08/2023 23:08:27] -> Run 77/84: Process Raw File...
INFO:    [15/08/2023 23:10:21] -> Run 77/84: Preparing Partitions...
INFO:    [15/08/2023 23:10:21] -> Part 1/1 - Run 77/84: Preparing Calibration Searches...
INFO:    [15/08/2023 23:10:22] -> Part 1/1 - Run 77/84: First Pass Calibration Search...
INFO:    [15/08/2023 23:10:32] -> Part 1/1 - Run 77/84: Calibration Search...
INFO:    [15/08/2023 23:10:48] -> The number of PSMs identified during calibration with FDR <= 0.01 is 4939 [16s]
INFO:    [15/08/2023 23:11:12] -> Part 1/1 - Run 77/84: Preparing Main Search...
INFO:    [15/08/2023 23:11:14] -> Part 1/1 - Run 77/84: Main Search...
INFO:    [15/08/2023 23:18:48] -> Extracting 400180 MS1 XICs
INFO:    [15/08/2023 23:21:02] -> Run 77/84: Cleaning Up Run..
INFO:    [15/08/2023 23:21:02] -> SuperRun 78/84: Initializing (20230809_AST1_EVO5_ZY_Hela_SCP_EvoCHIP_40Cells_40SPD_4Th6ms_02.raw)
INFO:    [15/08/2023 23:21:02] -> Run 78/84: Organizing Data from Run
INFO:    [15/08/2023 23:21:02] -> Run 78/84: Creating Calibration Search Space...
INFO:    [15/08/2023 23:21:02] -> Run 78/84: Creating Search Space...
INFO:    [15/08/2023 23:21:02] -> Size of search space [MB]: 0
INFO:    [15/08/2023 23:21:02] -> Number of IMPGs in search space: 0
INFO:    [15/08/2023 23:21:02] -> Run 78/84: MS2 Index Generation
INFO:    [15/08/2023 23:21:04] -> MS2 Index Generation Time: 1.62s
INFO:    [15/08/2023 23:21:04] -> Run 78/84: Method-Specific Pre-Processing...
INFO:    [15/08/2023 23:21:06] -> Initializing...
INFO:    [15/08/2023 23:22:58] -> Finalizing HTRMS File...
INFO:    [15/08/2023 23:26:23] -> Processed in 5.3m
INFO:    [15/08/2023 23:26:25] -> Done
INFO:    [15/08/2023 23:26:25] -> Run 78/84: Process Raw File...
INFO:    [15/08/2023 23:28:15] -> Run 78/84: Preparing Partitions...
INFO:    [15/08/2023 23:28:15] -> Part 1/1 - Run 78/84: Preparing Calibration Searches...
INFO:    [15/08/2023 23:28:17] -> Part 1/1 - Run 78/84: First Pass Calibration Search...
INFO:    [15/08/2023 23:28:24] -> Part 1/1 - Run 78/84: Calibration Search...
INFO:    [15/08/2023 23:28:37] -> The number of PSMs identified during calibration with FDR <= 0.01 is 6673 [13.1s]
INFO:    [15/08/2023 23:29:00] -> Part 1/1 - Run 78/84: Preparing Main Search...
INFO:    [15/08/2023 23:29:02] -> Part 1/1 - Run 78/84: Main Search...
INFO:    [15/08/2023 23:34:22] -> Extracting 451407 MS1 XICs
INFO:    [15/08/2023 23:36:52] -> Run 78/84: Cleaning Up Run..
INFO:    [15/08/2023 23:36:52] -> SuperRun 79/84: Initializing (20230809_AST1_EVO5_ZY_Hela_SCP_EvoCHIP_40Cells_40SPD_4Th6ms_03.raw)
INFO:    [15/08/2023 23:36:52] -> Run 79/84: Organizing Data from Run
INFO:    [15/08/2023 23:36:52] -> Run 79/84: Creating Calibration Search Space...
INFO:    [15/08/2023 23:36:52] -> Run 79/84: Creating Search Space...
INFO:    [15/08/2023 23:36:52] -> Size of search space [MB]: 0
INFO:    [15/08/2023 23:36:52] -> Number of IMPGs in search space: 0
INFO:    [15/08/2023 23:36:52] -> Run 79/84: MS2 Index Generation
INFO:    [15/08/2023 23:36:53] -> MS2 Index Generation Time: 1.58s
INFO:    [15/08/2023 23:36:53] -> Run 79/84: Method-Specific Pre-Processing...
INFO:    [15/08/2023 23:36:55] -> Initializing...
INFO:    [15/08/2023 23:38:42] -> Finalizing HTRMS File...
INFO:    [15/08/2023 23:41:39] -> Processed in 4.7m
INFO:    [15/08/2023 23:41:42] -> Done
INFO:    [15/08/2023 23:41:42] -> Run 79/84: Process Raw File...
INFO:    [15/08/2023 23:43:14] -> Run 79/84: Preparing Partitions...
INFO:    [15/08/2023 23:43:14] -> Part 1/1 - Run 79/84: Preparing Calibration Searches...
INFO:    [15/08/2023 23:43:16] -> Part 1/1 - Run 79/84: First Pass Calibration Search...
INFO:    [15/08/2023 23:43:22] -> Part 1/1 - Run 79/84: Calibration Search...
INFO:    [15/08/2023 23:43:33] -> The number of PSMs identified during calibration with FDR <= 0.01 is 5474 [11.2s]
INFO:    [15/08/2023 23:43:52] -> Part 1/1 - Run 79/84: Preparing Main Search...
INFO:    [15/08/2023 23:43:54] -> Part 1/1 - Run 79/84: Main Search...
INFO:    [15/08/2023 23:46:57] -> Extracting 295229 MS1 XICs
INFO:    [15/08/2023 23:48:35] -> Run 79/84: Cleaning Up Run..
INFO:    [15/08/2023 23:48:35] -> SuperRun 80/84: Initializing (20230809_AST1_EVO5_ZY_Hela_SCP_EvoCHIP_40Cells_40SPD_4Th6ms_04.raw)
INFO:    [15/08/2023 23:48:35] -> Run 80/84: Organizing Data from Run
INFO:    [15/08/2023 23:48:35] -> Run 80/84: Creating Calibration Search Space...
INFO:    [15/08/2023 23:48:36] -> Run 80/84: Creating Search Space...
INFO:    [15/08/2023 23:48:36] -> Size of search space [MB]: 0
INFO:    [15/08/2023 23:48:36] -> Number of IMPGs in search space: 0
INFO:    [15/08/2023 23:48:36] -> Run 80/84: MS2 Index Generation
INFO:    [15/08/2023 23:48:37] -> MS2 Index Generation Time: 1.54s
INFO:    [15/08/2023 23:48:37] -> Run 80/84: Method-Specific Pre-Processing...
INFO:    [15/08/2023 23:48:39] -> Initializing...
INFO:    [15/08/2023 23:50:45] -> Finalizing HTRMS File...
INFO:    [15/08/2023 23:54:02] -> Processed in 5.4m
INFO:    [15/08/2023 23:54:06] -> Done
INFO:    [15/08/2023 23:54:06] -> Run 80/84: Process Raw File...
INFO:    [15/08/2023 23:56:04] -> Run 80/84: Preparing Partitions...
INFO:    [15/08/2023 23:56:04] -> Part 1/1 - Run 80/84: Preparing Calibration Searches...
INFO:    [15/08/2023 23:56:06] -> Part 1/1 - Run 80/84: First Pass Calibration Search...
INFO:    [15/08/2023 23:56:15] -> Part 1/1 - Run 80/84: Calibration Search...
INFO:    [15/08/2023 23:56:30] -> The number of PSMs identified during calibration with FDR <= 0.01 is 7036 [15.2s]
INFO:    [15/08/2023 23:56:50] -> Part 1/1 - Run 80/84: Preparing Main Search...
INFO:    [15/08/2023 23:56:52] -> Part 1/1 - Run 80/84: Main Search...
INFO:    [16/08/2023 00:04:29] -> Extracting 578062 MS1 XICs
INFO:    [16/08/2023 00:07:37] -> Run 80/84: Cleaning Up Run..
INFO:    [16/08/2023 00:07:37] -> SuperRun 81/84: Initializing (20230809_AST1_EVO5_ZY_Hela_SCP_EvoCHIP_40Cells_40SPD_8Th12ms_01.raw)
INFO:    [16/08/2023 00:07:37] -> Run 81/84: Organizing Data from Run
INFO:    [16/08/2023 00:07:37] -> Run 81/84: Creating Calibration Search Space...
INFO:    [16/08/2023 00:07:37] -> Run 81/84: Creating Search Space...
INFO:    [16/08/2023 00:07:37] -> Size of search space [MB]: 0
INFO:    [16/08/2023 00:07:37] -> Number of IMPGs in search space: 0
INFO:    [16/08/2023 00:07:37] -> Run 81/84: MS2 Index Generation
INFO:    [16/08/2023 00:07:39] -> MS2 Index Generation Time: 1.8s
INFO:    [16/08/2023 00:07:39] -> Run 81/84: Method-Specific Pre-Processing...
INFO:    [16/08/2023 00:07:40] -> Initializing...
INFO:    [16/08/2023 00:09:57] -> Finalizing HTRMS File...
INFO:    [16/08/2023 00:14:39] -> Processed in 7m
INFO:    [16/08/2023 00:14:42] -> Done
INFO:    [16/08/2023 00:14:42] -> Run 81/84: Process Raw File...
INFO:    [16/08/2023 00:16:31] -> Run 81/84: Preparing Partitions...
INFO:    [16/08/2023 00:16:31] -> Part 1/1 - Run 81/84: Preparing Calibration Searches...
INFO:    [16/08/2023 00:16:33] -> Part 1/1 - Run 81/84: First Pass Calibration Search...
INFO:    [16/08/2023 00:16:44] -> Part 1/1 - Run 81/84: Calibration Search...
INFO:    [16/08/2023 00:17:07] -> The number of PSMs identified during calibration with FDR <= 0.01 is 5547 [22.5s]
INFO:    [16/08/2023 00:17:32] -> Part 1/1 - Run 81/84: Preparing Main Search...
INFO:    [16/08/2023 00:17:34] -> Part 1/1 - Run 81/84: Main Search...
INFO:    [16/08/2023 00:23:34] -> Extracting 232824 MS1 XICs
INFO:    [16/08/2023 00:24:53] -> Run 81/84: Cleaning Up Run..
INFO:    [16/08/2023 00:24:53] -> SuperRun 82/84: Initializing (20230809_AST1_EVO5_ZY_Hela_SCP_EvoCHIP_40Cells_40SPD_8Th12ms_02.raw)
INFO:    [16/08/2023 00:24:53] -> Run 82/84: Organizing Data from Run
INFO:    [16/08/2023 00:24:53] -> Run 82/84: Creating Calibration Search Space...
INFO:    [16/08/2023 00:24:53] -> Run 82/84: Creating Search Space...
INFO:    [16/08/2023 00:24:53] -> Size of search space [MB]: 0
INFO:    [16/08/2023 00:24:53] -> Number of IMPGs in search space: 0
INFO:    [16/08/2023 00:24:54] -> Run 82/84: MS2 Index Generation
INFO:    [16/08/2023 00:24:55] -> MS2 Index Generation Time: 1.52s
INFO:    [16/08/2023 00:24:55] -> Run 82/84: Method-Specific Pre-Processing...
INFO:    [16/08/2023 00:24:56] -> Initializing...
INFO:    [16/08/2023 00:27:04] -> Finalizing HTRMS File...
INFO:    [16/08/2023 00:31:29] -> Processed in 6.6m
INFO:    [16/08/2023 00:31:32] -> Done
INFO:    [16/08/2023 00:31:32] -> Run 82/84: Process Raw File...
INFO:    [16/08/2023 00:33:29] -> Run 82/84: Preparing Partitions...
INFO:    [16/08/2023 00:33:29] -> Part 1/1 - Run 82/84: Preparing Calibration Searches...
INFO:    [16/08/2023 00:33:31] -> Part 1/1 - Run 82/84: First Pass Calibration Search...
INFO:    [16/08/2023 00:33:42] -> Part 1/1 - Run 82/84: Calibration Search...
INFO:    [16/08/2023 00:34:02] -> The number of PSMs identified during calibration with FDR <= 0.01 is 6323 [20s]
INFO:    [16/08/2023 00:34:27] -> Part 1/1 - Run 82/84: Preparing Main Search...
INFO:    [16/08/2023 00:34:28] -> Part 1/1 - Run 82/84: Main Search...
INFO:    [16/08/2023 00:43:46] -> Extracting 400205 MS1 XICs
INFO:    [16/08/2023 00:45:58] -> Run 82/84: Cleaning Up Run..
INFO:    [16/08/2023 00:45:58] -> SuperRun 83/84: Initializing (20230809_AST1_EVO5_ZY_Hela_SCP_EvoCHIP_40Cells_40SPD_8Th12ms_03.raw)
INFO:    [16/08/2023 00:45:58] -> Run 83/84: Organizing Data from Run
INFO:    [16/08/2023 00:45:58] -> Run 83/84: Creating Calibration Search Space...
INFO:    [16/08/2023 00:45:58] -> Run 83/84: Creating Search Space...
INFO:    [16/08/2023 00:45:58] -> Size of search space [MB]: 0
INFO:    [16/08/2023 00:45:58] -> Number of IMPGs in search space: 0
INFO:    [16/08/2023 00:45:58] -> Run 83/84: MS2 Index Generation
INFO:    [16/08/2023 00:46:00] -> MS2 Index Generation Time: 1.57s
INFO:    [16/08/2023 00:46:00] -> Run 83/84: Method-Specific Pre-Processing...
INFO:    [16/08/2023 00:46:01] -> Initializing...
INFO:    [16/08/2023 00:48:06] -> Finalizing HTRMS File...
INFO:    [16/08/2023 00:52:29] -> Processed in 6.5m
INFO:    [16/08/2023 00:52:32] -> Done
INFO:    [16/08/2023 00:52:32] -> Run 83/84: Process Raw File...
INFO:    [16/08/2023 00:54:29] -> Run 83/84: Preparing Partitions...
INFO:    [16/08/2023 00:54:29] -> Part 1/1 - Run 83/84: Preparing Calibration Searches...
INFO:    [16/08/2023 00:54:30] -> Part 1/1 - Run 83/84: First Pass Calibration Search...
INFO:    [16/08/2023 00:54:43] -> Part 1/1 - Run 83/84: Calibration Search...
INFO:    [16/08/2023 00:55:11] -> The number of PSMs identified during calibration with FDR <= 0.01 is 4823 [27.8s]
INFO:    [16/08/2023 00:55:36] -> Part 1/1 - Run 83/84: Preparing Main Search...
INFO:    [16/08/2023 00:55:37] -> Part 1/1 - Run 83/84: Main Search...
INFO:    [16/08/2023 01:04:05] -> Extracting 245911 MS1 XICs
INFO:    [16/08/2023 01:05:30] -> Run 83/84: Cleaning Up Run..
INFO:    [16/08/2023 01:05:30] -> SuperRun 84/84: Initializing (20230809_AST1_EVO5_ZY_Hela_SCP_EvoCHIP_40Cells_40SPD_8Th12ms_04.raw)
INFO:    [16/08/2023 01:05:30] -> Run 84/84: Organizing Data from Run
INFO:    [16/08/2023 01:05:30] -> Run 84/84: Creating Calibration Search Space...
INFO:    [16/08/2023 01:05:30] -> Run 84/84: Creating Search Space...
INFO:    [16/08/2023 01:05:30] -> Size of search space [MB]: 0
INFO:    [16/08/2023 01:05:30] -> Number of IMPGs in search space: 0
INFO:    [16/08/2023 01:05:30] -> Run 84/84: MS2 Index Generation
INFO:    [16/08/2023 01:05:32] -> MS2 Index Generation Time: 1.74s
INFO:    [16/08/2023 01:05:32] -> Run 84/84: Method-Specific Pre-Processing...
INFO:    [16/08/2023 01:05:33] -> Initializing...
INFO:    [16/08/2023 01:07:31] -> Finalizing HTRMS File...
INFO:    [16/08/2023 01:11:16] -> Processed in 5.7m
INFO:    [16/08/2023 01:11:19] -> Done
INFO:    [16/08/2023 01:11:19] -> Run 84/84: Process Raw File...
INFO:    [16/08/2023 01:12:43] -> Run 84/84: Preparing Partitions...
INFO:    [16/08/2023 01:12:43] -> Part 1/1 - Run 84/84: Preparing Calibration Searches...
INFO:    [16/08/2023 01:12:45] -> Part 1/1 - Run 84/84: First Pass Calibration Search...
INFO:    [16/08/2023 01:12:52] -> Part 1/1 - Run 84/84: Calibration Search...
INFO:    [16/08/2023 01:13:07] -> The number of PSMs identified during calibration with FDR <= 0.01 is 4569 [14.9s]
INFO:    [16/08/2023 01:13:29] -> Part 1/1 - Run 84/84: Preparing Main Search...
INFO:    [16/08/2023 01:13:30] -> Part 1/1 - Run 84/84: Main Search...
INFO:    [16/08/2023 01:16:13] -> Extracting 141203 MS1 XICs
INFO:    [16/08/2023 01:17:01] -> Run 84/84: Cleaning Up Run..
INFO:    [16/08/2023 01:17:13] -> Remove Aborted Runs (if any) from the Experiment...
INFO:    [16/08/2023 01:17:13] -> Score Post-Processing
INFO:    [16/08/2023 01:27:00] -> Score Post-Processing: 9.78m
INFO:    [16/08/2023 01:27:00] -> PSM FDR...
INFO:    [16/08/2023 01:36:11] -> PSM FDR: 9.19m
INFO:    [16/08/2023 01:36:11] -> Converting to non-redundant data structure...
INFO:    [16/08/2023 01:39:13] -> Performing Peptide FDR...
INFO:    [16/08/2023 01:40:12] -> Performing Protein Inference...
INFO:    [16/08/2023 01:40:17] -> Performing Protein FDR...
INFO:    [16/08/2023 01:40:26] -> Calculating Result Values at Run and Experiment Level...
INFO:    [16/08/2023 01:42:41] -> Pulsar identified 4833197 PSMs, 64650 stripped sequences, 88011 peptide precursors, 5701 protein groups.
INFO:    [16/08/2023 01:42:41] -> Selecting Data For Quantification...
INFO:    [16/08/2023 01:42:41] -> Calculating Quantities...
INFO:    [16/08/2023 01:44:48] -> Calculating Protein Group Quantities using MaxLFQ Algorithm...
INFO:    [16/08/2023 01:44:50] -> Collapsing PTM-Locations...
INFO:    [16/08/2023 01:44:50] -> Summarizing Fractions...
INFO:    [16/08/2023 01:45:02] -> Identifying Calibration Peptides...
INFO:    [16/08/2023 01:45:09] -> iRT Calibration...
INFO:    [16/08/2023 01:45:30] -> Calibrating Run 50 of 84
INFO:    [16/08/2023 01:45:52] -> Performing directDIA+ search...
INFO:    [16/08/2023 01:50:33] -> Generating directDIA+ search space
INFO:    [16/08/2023 01:55:40] -> directDIA+ search: 20230809_AST1_EVO5_ZY_Hela_SCP_EvoCHIP_1Cell_40SPD_2Th3ms_01.raw
INFO:    [16/08/2023 01:58:12] -> directDIA+ search: 20230809_AST1_EVO5_ZY_Hela_SCP_EvoCHIP_1Cell_40SPD_2Th3ms_02.raw
INFO:    [16/08/2023 02:00:51] -> directDIA+ search: 20230809_AST1_EVO5_ZY_Hela_SCP_EvoCHIP_1Cell_40SPD_2Th3ms_03.raw
INFO:    [16/08/2023 02:03:30] -> directDIA+ search: 20230809_AST1_EVO5_ZY_Hela_SCP_EvoCHIP_1Cell_40SPD_2Th3ms_04.raw
INFO:    [16/08/2023 02:06:03] -> directDIA+ search: 20230809_AST1_EVO5_ZY_Hela_SCP_EvoCHIP_1Cell_40SPD_2Th3ms_05.raw
INFO:    [16/08/2023 02:08:48] -> directDIA+ search: 20230809_AST1_EVO5_ZY_Hela_SCP_EvoCHIP_1Cell_40SPD_2Th3ms_06.raw
INFO:    [16/08/2023 02:11:23] -> directDIA+ search: 20230809_AST1_EVO5_ZY_Hela_SCP_EvoCHIP_1Cell_40SPD_2Th3ms_07.raw
INFO:    [16/08/2023 02:14:01] -> directDIA+ search: 20230809_AST1_EVO5_ZY_Hela_SCP_EvoCHIP_1Cell_40SPD_2Th3ms_08.raw
INFO:    [16/08/2023 02:16:49] -> directDIA+ search: 20230809_AST1_EVO5_ZY_Hela_SCP_EvoCHIP_1Cell_40SPD_2Th3ms_09.raw
INFO:    [16/08/2023 02:19:19] -> directDIA+ search: 20230809_AST1_EVO5_ZY_Hela_SCP_EvoCHIP_1Cell_40SPD_2Th3ms_10.raw
INFO:    [16/08/2023 02:21:53] -> directDIA+ search: 20230809_AST1_EVO5_ZY_Hela_SCP_EvoCHIP_1Cell_40SPD_2Th3ms_11.raw
INFO:    [16/08/2023 02:24:28] -> directDIA+ search: 20230809_AST1_EVO5_ZY_Hela_SCP_EvoCHIP_1Cell_40SPD_2Th3ms_12.raw
INFO:    [16/08/2023 02:26:59] -> directDIA+ search: 20230809_AST1_EVO5_ZY_Hela_SCP_EvoCHIP_1Cell_40SPD_4Th6ms_01.raw
INFO:    [16/08/2023 02:29:23] -> directDIA+ search: 20230809_AST1_EVO5_ZY_Hela_SCP_EvoCHIP_1Cell_40SPD_4Th6ms_02.raw
INFO:    [16/08/2023 02:31:59] -> directDIA+ search: 20230809_AST1_EVO5_ZY_Hela_SCP_EvoCHIP_1Cell_40SPD_4Th6ms_03.raw
INFO:    [16/08/2023 02:34:23] -> directDIA+ search: 20230809_AST1_EVO5_ZY_Hela_SCP_EvoCHIP_1Cell_40SPD_4Th6ms_04.raw
INFO:    [16/08/2023 02:36:47] -> directDIA+ search: 20230809_AST1_EVO5_ZY_Hela_SCP_EvoCHIP_1Cell_40SPD_4Th6ms_05.raw
INFO:    [16/08/2023 02:39:07] -> directDIA+ search: 20230809_AST1_EVO5_ZY_Hela_SCP_EvoCHIP_1Cell_40SPD_4Th6ms_06.raw
INFO:    [16/08/2023 02:41:41] -> directDIA+ search: 20230809_AST1_EVO5_ZY_Hela_SCP_EvoCHIP_1Cell_40SPD_4Th6ms_07.raw
INFO:    [16/08/2023 02:44:06] -> directDIA+ search: 20230809_AST1_EVO5_ZY_Hela_SCP_EvoCHIP_1Cell_40SPD_4Th6ms_08.raw
INFO:    [16/08/2023 02:46:29] -> directDIA+ search: 20230809_AST1_EVO5_ZY_Hela_SCP_EvoCHIP_1Cell_40SPD_4Th6ms_09.raw
INFO:    [16/08/2023 02:48:51] -> directDIA+ search: 20230809_AST1_EVO5_ZY_Hela_SCP_EvoCHIP_1Cell_40SPD_4Th6ms_10.raw
INFO:    [16/08/2023 02:51:11] -> directDIA+ search: 20230809_AST1_EVO5_ZY_Hela_SCP_EvoCHIP_1Cell_40SPD_4Th6ms_11.raw
INFO:    [16/08/2023 02:53:25] -> directDIA+ search: 20230809_AST1_EVO5_ZY_Hela_SCP_EvoCHIP_1Cell_40SPD_4Th6ms_12.raw
INFO:    [16/08/2023 02:55:39] -> directDIA+ search: 20230809_AST1_EVO5_ZY_Hela_SCP_EvoCHIP_1Cell_40SPD_8Th12ms_01.raw
INFO:    [16/08/2023 02:57:55] -> directDIA+ search: 20230809_AST1_EVO5_ZY_Hela_SCP_EvoCHIP_1Cell_40SPD_8Th12ms_02.raw
INFO:    [16/08/2023 03:00:23] -> directDIA+ search: 20230809_AST1_EVO5_ZY_Hela_SCP_EvoCHIP_1Cell_40SPD_8Th12ms_03.raw
INFO:    [16/08/2023 03:02:24] -> directDIA+ search: 20230809_AST1_EVO5_ZY_Hela_SCP_EvoCHIP_1Cell_40SPD_8Th12ms_04.raw
INFO:    [16/08/2023 03:04:38] -> directDIA+ search: 20230809_AST1_EVO5_ZY_Hela_SCP_EvoCHIP_1Cell_40SPD_8Th12ms_05.raw
INFO:    [16/08/2023 03:06:58] -> directDIA+ search: 20230809_AST1_EVO5_ZY_Hela_SCP_EvoCHIP_1Cell_40SPD_8Th12ms_06.raw
INFO:    [16/08/2023 03:09:28] -> directDIA+ search: 20230809_AST1_EVO5_ZY_Hela_SCP_EvoCHIP_1Cell_40SPD_8Th12ms_07.raw
INFO:    [16/08/2023 03:12:01] -> directDIA+ search: 20230809_AST1_EVO5_ZY_Hela_SCP_EvoCHIP_1Cell_40SPD_8Th12ms_08.raw
INFO:    [16/08/2023 03:14:22] -> directDIA+ search: 20230809_AST1_EVO5_ZY_Hela_SCP_EvoCHIP_1Cell_40SPD_8Th12ms_09.raw
INFO:    [16/08/2023 03:16:27] -> directDIA+ search: 20230809_AST1_EVO5_ZY_Hela_SCP_EvoCHIP_1Cell_40SPD_8Th12ms_10.raw
INFO:    [16/08/2023 03:18:37] -> directDIA+ search: 20230809_AST1_EVO5_ZY_Hela_SCP_EvoCHIP_1Cell_40SPD_8Th12ms_11.raw
INFO:    [16/08/2023 03:20:44] -> directDIA+ search: 20230809_AST1_EVO5_ZY_Hela_SCP_EvoCHIP_1Cell_40SPD_8Th12ms_12.raw
INFO:    [16/08/2023 03:23:03] -> directDIA+ search: 20230809_AST1_EVO5_ZY_Hela_SCP_EvoCHIP_1Cell_40SPD_16Th24ms_01.raw
INFO:    [16/08/2023 03:24:50] -> directDIA+ search: 20230809_AST1_EVO5_ZY_Hela_SCP_EvoCHIP_1Cell_40SPD_16Th24ms_02.raw
INFO:    [16/08/2023 03:27:19] -> directDIA+ search: 20230809_AST1_EVO5_ZY_Hela_SCP_EvoCHIP_1Cell_40SPD_16Th24ms_03.raw
INFO:    [16/08/2023 03:29:38] -> directDIA+ search: 20230809_AST1_EVO5_ZY_Hela_SCP_EvoCHIP_1Cell_40SPD_16Th24ms_04.raw
INFO:    [16/08/2023 03:31:52] -> directDIA+ search: 20230809_AST1_EVO5_ZY_Hela_SCP_EvoCHIP_1Cell_40SPD_16Th24ms_05.raw
INFO:    [16/08/2023 03:34:12] -> directDIA+ search: 20230809_AST1_EVO5_ZY_Hela_SCP_EvoCHIP_1Cell_40SPD_16Th24ms_06.raw
INFO:    [16/08/2023 03:36:53] -> directDIA+ search: 20230809_AST1_EVO5_ZY_Hela_SCP_EvoCHIP_1Cell_40SPD_16Th24ms_07.raw
INFO:    [16/08/2023 03:39:21] -> directDIA+ search: 20230809_AST1_EVO5_ZY_Hela_SCP_EvoCHIP_1Cell_40SPD_16Th24ms_08.raw
INFO:    [16/08/2023 03:41:30] -> directDIA+ search: 20230809_AST1_EVO5_ZY_Hela_SCP_EvoCHIP_1Cell_40SPD_16Th24ms_09.raw
INFO:    [16/08/2023 03:43:51] -> directDIA+ search: 20230809_AST1_EVO5_ZY_Hela_SCP_EvoCHIP_1Cell_40SPD_16Th24ms_10.raw
INFO:    [16/08/2023 03:46:23] -> directDIA+ search: 20230809_AST1_EVO5_ZY_Hela_SCP_EvoCHIP_1Cell_40SPD_16Th24ms_11.raw
INFO:    [16/08/2023 03:48:52] -> directDIA+ search: 20230809_AST1_EVO5_ZY_Hela_SCP_EvoCHIP_1Cell_40SPD_16Th24ms_12.raw
INFO:    [16/08/2023 03:50:57] -> directDIA+ search: 20230809_AST1_EVO5_ZY_Hela_SCP_EvoCHIP_10Cells_40SPD_2Th3ms_01.raw
INFO:    [16/08/2023 03:53:54] -> directDIA+ search: 20230809_AST1_EVO5_ZY_Hela_SCP_EvoCHIP_10Cells_40SPD_2Th3ms_02.raw
INFO:    [16/08/2023 03:56:54] -> directDIA+ search: 20230809_AST1_EVO5_ZY_Hela_SCP_EvoCHIP_10Cells_40SPD_2Th3ms_03.raw
INFO:    [16/08/2023 03:59:50] -> directDIA+ search: 20230809_AST1_EVO5_ZY_Hela_SCP_EvoCHIP_10Cells_40SPD_2Th3ms_04.raw
INFO:    [16/08/2023 04:02:51] -> directDIA+ search: 20230809_AST1_EVO5_ZY_Hela_SCP_EvoCHIP_10Cells_40SPD_4Th6ms_01.raw
INFO:    [16/08/2023 04:05:38] -> directDIA+ search: 20230809_AST1_EVO5_ZY_Hela_SCP_EvoCHIP_10Cells_40SPD_4Th6ms_02.raw
INFO:    [16/08/2023 04:08:19] -> directDIA+ search: 20230809_AST1_EVO5_ZY_Hela_SCP_EvoCHIP_10Cells_40SPD_4Th6ms_03.raw
INFO:    [16/08/2023 04:11:05] -> directDIA+ search: 20230809_AST1_EVO5_ZY_Hela_SCP_EvoCHIP_10Cells_40SPD_4Th6ms_04.raw
INFO:    [16/08/2023 04:13:39] -> directDIA+ search: 20230809_AST1_EVO5_ZY_Hela_SCP_EvoCHIP_10Cells_40SPD_8Th12ms_01.raw
INFO:    [16/08/2023 04:16:16] -> directDIA+ search: 20230809_AST1_EVO5_ZY_Hela_SCP_EvoCHIP_10Cells_40SPD_8Th12ms_02.raw
INFO:    [16/08/2023 04:18:57] -> directDIA+ search: 20230809_AST1_EVO5_ZY_Hela_SCP_EvoCHIP_10Cells_40SPD_8Th12ms_03.raw
INFO:    [16/08/2023 04:21:37] -> directDIA+ search: 20230809_AST1_EVO5_ZY_Hela_SCP_EvoCHIP_10Cells_40SPD_8Th12ms_04.raw
INFO:    [16/08/2023 04:24:17] -> directDIA+ search: 20230809_AST1_EVO5_ZY_Hela_SCP_EvoCHIP_20Cells_40SPD_2Th3ms_01.raw
INFO:    [16/08/2023 04:27:57] -> directDIA+ search: 20230809_AST1_EVO5_ZY_Hela_SCP_EvoCHIP_20Cells_40SPD_2Th3ms_02.raw
INFO:    [16/08/2023 04:31:21] -> directDIA+ search: 20230809_AST1_EVO5_ZY_Hela_SCP_EvoCHIP_20Cells_40SPD_2Th3ms_03.raw
INFO:    [16/08/2023 04:34:34] -> directDIA+ search: 20230809_AST1_EVO5_ZY_Hela_SCP_EvoCHIP_20Cells_40SPD_2Th3ms_04.raw
INFO:    [16/08/2023 04:37:58] -> directDIA+ search: 20230809_AST1_EVO5_ZY_Hela_SCP_EvoCHIP_20Cells_40SPD_4Th6ms_01.raw
INFO:    [16/08/2023 04:40:58] -> directDIA+ search: 20230809_AST1_EVO5_ZY_Hela_SCP_EvoCHIP_20Cells_40SPD_4Th6ms_02.raw
INFO:    [16/08/2023 04:44:07] -> directDIA+ search: 20230809_AST1_EVO5_ZY_Hela_SCP_EvoCHIP_20Cells_40SPD_4Th6ms_03.raw
INFO:    [16/08/2023 04:47:09] -> directDIA+ search: 20230809_AST1_EVO5_ZY_Hela_SCP_EvoCHIP_20Cells_40SPD_4Th6ms_04.raw
INFO:    [16/08/2023 04:50:10] -> directDIA+ search: 20230809_AST1_EVO5_ZY_Hela_SCP_EvoCHIP_20Cells_40SPD_8Th12ms_01.raw
INFO:    [16/08/2023 04:52:56] -> directDIA+ search: 20230809_AST1_EVO5_ZY_Hela_SCP_EvoCHIP_20Cells_40SPD_8Th12ms_02.raw
INFO:    [16/08/2023 04:55:43] -> directDIA+ search: 20230809_AST1_EVO5_ZY_Hela_SCP_EvoCHIP_20Cells_40SPD_8Th12ms_03.raw
INFO:    [16/08/2023 04:58:23] -> directDIA+ search: 20230809_AST1_EVO5_ZY_Hela_SCP_EvoCHIP_20Cells_40SPD_8Th12ms_04.raw
INFO:    [16/08/2023 05:01:18] -> directDIA+ search: 20230809_AST1_EVO5_ZY_Hela_SCP_EvoCHIP_40Cells_40SPD_2Th3ms_01.raw
INFO:    [16/08/2023 05:05:04] -> directDIA+ search: 20230809_AST1_EVO5_ZY_Hela_SCP_EvoCHIP_40Cells_40SPD_2Th3ms_02.raw
INFO:    [16/08/2023 05:08:34] -> directDIA+ search: 20230809_AST1_EVO5_ZY_Hela_SCP_EvoCHIP_40Cells_40SPD_2Th3ms_03.raw
INFO:    [16/08/2023 05:12:03] -> directDIA+ search: 20230809_AST1_EVO5_ZY_Hela_SCP_EvoCHIP_40Cells_40SPD_2Th3ms_04.raw
INFO:    [16/08/2023 05:15:31] -> directDIA+ search: 20230809_AST1_EVO5_ZY_Hela_SCP_EvoCHIP_40Cells_40SPD_4Th6ms_01.raw
INFO:    [16/08/2023 05:18:51] -> directDIA+ search: 20230809_AST1_EVO5_ZY_Hela_SCP_EvoCHIP_40Cells_40SPD_4Th6ms_02.raw
INFO:    [16/08/2023 05:21:53] -> directDIA+ search: 20230809_AST1_EVO5_ZY_Hela_SCP_EvoCHIP_40Cells_40SPD_4Th6ms_03.raw
INFO:    [16/08/2023 05:24:56] -> directDIA+ search: 20230809_AST1_EVO5_ZY_Hela_SCP_EvoCHIP_40Cells_40SPD_4Th6ms_04.raw
INFO:    [16/08/2023 05:28:28] -> directDIA+ search: 20230809_AST1_EVO5_ZY_Hela_SCP_EvoCHIP_40Cells_40SPD_8Th12ms_01.raw
INFO:    [16/08/2023 05:31:32] -> directDIA+ search: 20230809_AST1_EVO5_ZY_Hela_SCP_EvoCHIP_40Cells_40SPD_8Th12ms_02.raw
INFO:    [16/08/2023 05:34:37] -> directDIA+ search: 20230809_AST1_EVO5_ZY_Hela_SCP_EvoCHIP_40Cells_40SPD_8Th12ms_03.raw
INFO:    [16/08/2023 05:37:36] -> directDIA+ search: 20230809_AST1_EVO5_ZY_Hela_SCP_EvoCHIP_40Cells_40SPD_8Th12ms_04.raw
INFO:    [16/08/2023 05:40:14] -> Performing  directDIA+  Post Processing...
INFO:    [16/08/2023 05:40:30] -> Writing experiment store..
INFO:    [16/08/2023 05:41:32] -> Assigning iRT Source...
INFO:    [16/08/2023 05:41:32] -> Calculating iRT...
INFO:    [16/08/2023 05:41:35] -> Summarizing Identifications
INFO:    [16/08/2023 05:41:38] -> Number of decoys going through Genesis: 0 (0 %)
INFO:    [16/08/2023 05:41:42] -> Number of decoys going through Genesis: 0 (0 %)
INFO:    [16/08/2023 05:41:45] -> Number of decoys going through Genesis: 0 (0 %)
INFO:    [16/08/2023 05:41:49] -> Number of decoys going through Genesis: 0 (0 %)
INFO:    [16/08/2023 05:41:52] -> Number of decoys going through Genesis: 0 (0 %)
INFO:    [16/08/2023 05:41:55] -> Number of decoys going through Genesis: 0 (0 %)
INFO:    [16/08/2023 05:41:59] -> Number of decoys going through Genesis: 0 (0 %)
INFO:    [16/08/2023 05:42:02] -> Number of decoys going through Genesis: 0 (0 %)
INFO:    [16/08/2023 05:42:06] -> Number of decoys going through Genesis: 0 (0 %)
INFO:    [16/08/2023 05:42:10] -> Number of decoys going through Genesis: 0 (0 %)
INFO:    [16/08/2023 05:42:13] -> Number of decoys going through Genesis: 0 (0 %)
INFO:    [16/08/2023 05:42:17] -> Number of decoys going through Genesis: 0 (0 %)
INFO:    [16/08/2023 05:42:21] -> Number of decoys going through Genesis: 0 (0 %)
INFO:    [16/08/2023 05:42:25] -> Number of decoys going through Genesis: 0 (0 %)
INFO:    [16/08/2023 05:42:30] -> Number of decoys going through Genesis: 0 (0 %)
INFO:    [16/08/2023 05:42:35] -> Number of decoys going through Genesis: 0 (0 %)
INFO:    [16/08/2023 05:42:38] -> Number of decoys going through Genesis: 0 (0 %)
INFO:    [16/08/2023 05:42:41] -> Number of decoys going through Genesis: 0 (0 %)
INFO:    [16/08/2023 05:42:45] -> Number of decoys going through Genesis: 0 (0 %)
INFO:    [16/08/2023 05:42:49] -> Number of decoys going through Genesis: 0 (0 %)
INFO:    [16/08/2023 05:42:53] -> Number of decoys going through Genesis: 0 (0 %)
INFO:    [16/08/2023 05:42:56] -> Number of decoys going through Genesis: 0 (0 %)
INFO:    [16/08/2023 05:43:00] -> Number of decoys going through Genesis: 0 (0 %)
INFO:    [16/08/2023 05:43:04] -> Number of decoys going through Genesis: 0 (0 %)
INFO:    [16/08/2023 05:43:08] -> Number of decoys going through Genesis: 0 (0 %)
INFO:    [16/08/2023 05:43:11] -> Number of decoys going through Genesis: 0 (0 %)
INFO:    [16/08/2023 05:43:15] -> Number of decoys going through Genesis: 0 (0 %)
INFO:    [16/08/2023 05:43:19] -> Number of decoys going through Genesis: 0 (0 %)
INFO:    [16/08/2023 05:43:22] -> Number of decoys going through Genesis: 0 (0 %)
INFO:    [16/08/2023 05:43:26] -> Number of decoys going through Genesis: 0 (0 %)
INFO:    [16/08/2023 05:43:29] -> Number of decoys going through Genesis: 0 (0 %)
INFO:    [16/08/2023 05:43:33] -> Number of decoys going through Genesis: 0 (0 %)
INFO:    [16/08/2023 05:43:36] -> Number of decoys going through Genesis: 0 (0 %)
INFO:    [16/08/2023 05:43:39] -> Number of decoys going through Genesis: 0 (0 %)
INFO:    [16/08/2023 05:43:43] -> Number of decoys going through Genesis: 0 (0 %)
INFO:    [16/08/2023 05:43:46] -> Number of decoys going through Genesis: 0 (0 %)
INFO:    [16/08/2023 05:43:50] -> Number of decoys going through Genesis: 0 (0 %)
INFO:    [16/08/2023 05:43:52] -> Number of decoys going through Genesis: 0 (0 %)
INFO:    [16/08/2023 05:43:55] -> Number of decoys going through Genesis: 0 (0 %)
INFO:    [16/08/2023 05:43:58] -> Number of decoys going through Genesis: 0 (0 %)
INFO:    [16/08/2023 05:44:01] -> Number of decoys going through Genesis: 0 (0 %)
INFO:    [16/08/2023 05:44:04] -> Number of decoys going through Genesis: 0 (0 %)
INFO:    [16/08/2023 05:44:07] -> Number of decoys going through Genesis: 0 (0 %)
INFO:    [16/08/2023 05:44:10] -> Number of decoys going through Genesis: 0 (0 %)
INFO:    [16/08/2023 05:44:13] -> Number of decoys going through Genesis: 0 (0 %)
INFO:    [16/08/2023 05:44:16] -> Number of decoys going through Genesis: 0 (0 %)
INFO:    [16/08/2023 05:44:18] -> Number of decoys going through Genesis: 0 (0 %)
INFO:    [16/08/2023 05:44:21] -> Number of decoys going through Genesis: 0 (0 %)
INFO:    [16/08/2023 05:44:26] -> Number of decoys going through Genesis: 0 (0 %)
INFO:    [16/08/2023 05:44:33] -> Number of decoys going through Genesis: 0 (0 %)
INFO:    [16/08/2023 05:44:40] -> Number of decoys going through Genesis: 0 (0 %)
INFO:    [16/08/2023 05:44:46] -> Number of decoys going through Genesis: 0 (0 %)
INFO:    [16/08/2023 05:44:52] -> Number of decoys going through Genesis: 0 (0 %)
INFO:    [16/08/2023 05:45:00] -> Number of decoys going through Genesis: 0 (0 %)
INFO:    [16/08/2023 05:45:06] -> Number of decoys going through Genesis: 0 (0 %)
INFO:    [16/08/2023 05:45:12] -> Number of decoys going through Genesis: 0 (0 %)
INFO:    [16/08/2023 05:45:19] -> Number of decoys going through Genesis: 0 (0 %)
INFO:    [16/08/2023 05:45:25] -> Number of decoys going through Genesis: 0 (0 %)
INFO:    [16/08/2023 05:45:32] -> Number of decoys going through Genesis: 0 (0 %)
INFO:    [16/08/2023 05:45:39] -> Number of decoys going through Genesis: 0 (0 %)
INFO:    [16/08/2023 05:45:47] -> Number of decoys going through Genesis: 0 (0 %)
INFO:    [16/08/2023 05:45:58] -> Number of decoys going through Genesis: 0 (0 %)
INFO:    [16/08/2023 05:46:07] -> Number of decoys going through Genesis: 0 (0 %)
INFO:    [16/08/2023 05:46:17] -> Number of decoys going through Genesis: 0 (0 %)
INFO:    [16/08/2023 05:46:26] -> Number of decoys going through Genesis: 0 (0 %)
INFO:    [16/08/2023 05:46:35] -> Number of decoys going through Genesis: 0 (0 %)
INFO:    [16/08/2023 05:46:44] -> Number of decoys going through Genesis: 0 (0 %)
INFO:    [16/08/2023 05:46:54] -> Number of decoys going through Genesis: 0 (0 %)
INFO:    [16/08/2023 05:47:02] -> Number of decoys going through Genesis: 0 (0 %)
INFO:    [16/08/2023 05:47:10] -> Number of decoys going through Genesis: 0 (0 %)
INFO:    [16/08/2023 05:47:18] -> Number of decoys going through Genesis: 0 (0 %)
INFO:    [16/08/2023 05:47:25] -> Number of decoys going through Genesis: 0 (0 %)
INFO:    [16/08/2023 05:47:35] -> Number of decoys going through Genesis: 0 (0 %)
INFO:    [16/08/2023 05:47:46] -> Number of decoys going through Genesis: 0 (0 %)
INFO:    [16/08/2023 05:47:55] -> Number of decoys going through Genesis: 0 (0 %)
INFO:    [16/08/2023 05:48:05] -> Number of decoys going through Genesis: 0 (0 %)
INFO:    [16/08/2023 05:48:16] -> Number of decoys going through Genesis: 0 (0 %)
INFO:    [16/08/2023 05:48:26] -> Number of decoys going through Genesis: 0 (0 %)
INFO:    [16/08/2023 05:48:35] -> Number of decoys going through Genesis: 0 (0 %)
INFO:    [16/08/2023 05:48:45] -> Number of decoys going through Genesis: 0 (0 %)
INFO:    [16/08/2023 05:48:54] -> Number of decoys going through Genesis: 0 (0 %)
INFO:    [16/08/2023 05:49:03] -> Number of decoys going through Genesis: 0 (0 %)
INFO:    [16/08/2023 05:49:12] -> Number of decoys going through Genesis: 0 (0 %)
INFO:    [16/08/2023 05:49:20] -> Number of decoys going through Genesis: 0 (0 %)
INFO:    [16/08/2023 05:57:31] -> Identifiying Significant Precursors...
INFO:    [16/08/2023 06:00:28] -> Predicting Ion Mobility
INFO:    [16/08/2023 06:01:22] -> Calculating Median iRT
INFO:    [16/08/2023 06:01:32] -> Building BGS Protein Grouping...
INFO:    [16/08/2023 06:01:35] -> Digesting Fasta...
INFO:    [16/08/2023 06:01:35] -> Annotating Proteins...
INFO:    [16/08/2023 06:01:36] -> Grouping Proteins...
INFO:    [16/08/2023 06:01:39] -> Calculating Run Summary Statistics...
INFO:    [16/08/2023 06:05:30] -> Building Consensus Fragment Spectra...
INFO:    [16/08/2023 06:19:10] -> Selecting best fragment ions
INFO:    [16/08/2023 06:37:06] -> Cleaning Up Experiment...
INFO:    [16/08/2023 06:38:36] -> Initializing Experiment...
INFO:    [16/08/2023 06:38:36] -> Loading Spectral Libraries...
INFO:    [16/08/2023 06:40:05] -> Initialize Scoring...
INFO:    [16/08/2023 06:40:05] -> Generating Scan Map...
INFO:    [16/08/2023 06:40:05] -> Initializing Workpackages...
INFO:    [16/08/2023 06:40:05] -> Performing Basic Calibration...
INFO:    [16/08/2023 06:40:10] -> Calibration successful
INFO:    [16/08/2023 06:40:10] -> Identifying Calibration Peptides...
INFO:    [16/08/2023 06:40:10] -> Calibration successful
INFO:    [16/08/2023 06:40:10] -> Correcting Gradient Fine Structure...
INFO:    [16/08/2023 06:40:18] -> Initializing Pipeline...
INFO:    [16/08/2023 06:40:18] -> Preprocessing Run #1 of 84...
INFO:    [16/08/2023 06:40:18] -> Initialize Scoring...
INFO:    [16/08/2023 06:40:18] -> Extracting Ion Currents...
INFO:    [16/08/2023 06:40:52] -> Machine Learning...
INFO:    [16/08/2023 06:40:54] -> Pipeline executed in 35.44s - Current Experiment had 0 Warnings and 0 Errors.
INFO:    [16/08/2023 06:40:55] -> Calibration successful
INFO:    [16/08/2023 06:41:04] -> Initializing Pipeline...
INFO:    [16/08/2023 06:41:04] -> Preprocessing Run #1 of 84...
INFO:    [16/08/2023 06:41:04] -> Initialize Scoring...
INFO:    [16/08/2023 06:41:04] -> Extracting Ion Currents...
INFO:    [16/08/2023 06:41:56] -> Machine Learning...
INFO:    [16/08/2023 06:42:05] -> Pipeline executed in 1.02m - Current Experiment had 0 Warnings and 0 Errors.
INFO:    [16/08/2023 06:42:13] -> Calibration successful
INFO:    [16/08/2023 06:42:13] -> Initialize Scoring...
INFO:    [16/08/2023 06:42:13] -> Preprocessing Run #2 of 84...
INFO:    [16/08/2023 06:42:13] -> Searching DIA with Pulsar...
INFO:    [16/08/2023 06:42:13] -> Initializing Experiment...
INFO:    [16/08/2023 06:42:13] -> Loading Spectral Libraries...
INFO:    [16/08/2023 06:42:13] -> Initialize Scoring...
INFO:    [16/08/2023 06:42:13] -> Generating Scan Map...
INFO:    [16/08/2023 06:42:13] -> Initializing Workpackages...
INFO:    [16/08/2023 06:42:13] -> Performing Basic Calibration...
INFO:    [16/08/2023 06:42:18] -> Calibration successful
INFO:    [16/08/2023 06:42:18] -> Identifying Calibration Peptides...
INFO:    [16/08/2023 06:42:18] -> Calibration successful
INFO:    [16/08/2023 06:42:18] -> Correcting Gradient Fine Structure...
INFO:    [16/08/2023 06:42:26] -> Initializing Pipeline...
INFO:    [16/08/2023 06:42:26] -> Preprocessing Run #2 of 84...
INFO:    [16/08/2023 06:42:26] -> Initialize Scoring...
INFO:    [16/08/2023 06:42:26] -> Extracting Ion Currents...
INFO:    [16/08/2023 06:43:18] -> Machine Learning...
INFO:    [16/08/2023 06:43:21] -> Pipeline executed in 53.72s - Current Experiment had 0 Warnings and 0 Errors.
INFO:    [16/08/2023 06:43:22] -> Calibration successful
INFO:    [16/08/2023 06:43:30] -> Initializing Pipeline...
INFO:    [16/08/2023 06:43:30] -> Preprocessing Run #2 of 84...
INFO:    [16/08/2023 06:43:30] -> Initialize Scoring...
INFO:    [16/08/2023 06:43:30] -> Extracting Ion Currents...
INFO:    [16/08/2023 06:44:20] -> Machine Learning...
INFO:    [16/08/2023 06:44:28] -> Pipeline executed in 57.62s - Current Experiment had 0 Warnings and 0 Errors.
INFO:    [16/08/2023 06:44:36] -> Calibration successful
INFO:    [16/08/2023 06:44:36] -> Initialize Scoring...
INFO:    [16/08/2023 06:44:36] -> Preprocessing Run #3 of 84...
INFO:    [16/08/2023 06:44:36] -> Searching DIA with Pulsar...
INFO:    [16/08/2023 06:44:36] -> Initializing Experiment...
INFO:    [16/08/2023 06:44:36] -> Loading Spectral Libraries...
INFO:    [16/08/2023 06:44:36] -> Initialize Scoring...
INFO:    [16/08/2023 06:44:36] -> Generating Scan Map...
INFO:    [16/08/2023 06:44:36] -> Initializing Workpackages...
INFO:    [16/08/2023 06:44:36] -> Performing Basic Calibration...
INFO:    [16/08/2023 06:44:41] -> Calibration successful
INFO:    [16/08/2023 06:44:41] -> Identifying Calibration Peptides...
INFO:    [16/08/2023 06:44:41] -> Calibration successful
INFO:    [16/08/2023 06:44:41] -> Correcting Gradient Fine Structure...
INFO:    [16/08/2023 06:44:49] -> Initializing Pipeline...
INFO:    [16/08/2023 06:44:49] -> Preprocessing Run #3 of 84...
INFO:    [16/08/2023 06:44:49] -> Initialize Scoring...
INFO:    [16/08/2023 06:44:49] -> Extracting Ion Currents...
INFO:    [16/08/2023 06:45:30] -> Machine Learning...
INFO:    [16/08/2023 06:45:32] -> Pipeline executed in 42.29s - Current Experiment had 0 Warnings and 0 Errors.
INFO:    [16/08/2023 06:45:34] -> Calibration successful
INFO:    [16/08/2023 06:45:42] -> Initializing Pipeline...
INFO:    [16/08/2023 06:45:42] -> Preprocessing Run #3 of 84...
INFO:    [16/08/2023 06:45:42] -> Initialize Scoring...
INFO:    [16/08/2023 06:45:42] -> Extracting Ion Currents...
INFO:    [16/08/2023 06:46:34] -> Machine Learning...
INFO:    [16/08/2023 06:46:42] -> Pipeline executed in 58.99s - Current Experiment had 0 Warnings and 0 Errors.
INFO:    [16/08/2023 06:46:49] -> Calibration successful
INFO:    [16/08/2023 06:46:49] -> Initialize Scoring...
INFO:    [16/08/2023 06:46:49] -> Preprocessing Run #4 of 84...
INFO:    [16/08/2023 06:46:49] -> Searching DIA with Pulsar...
INFO:    [16/08/2023 06:46:49] -> Initializing Experiment...
INFO:    [16/08/2023 06:46:49] -> Loading Spectral Libraries...
INFO:    [16/08/2023 06:46:49] -> Initialize Scoring...
INFO:    [16/08/2023 06:46:49] -> Generating Scan Map...
INFO:    [16/08/2023 06:46:49] -> Initializing Workpackages...
INFO:    [16/08/2023 06:46:49] -> Performing Basic Calibration...
INFO:    [16/08/2023 06:46:54] -> Calibration successful
INFO:    [16/08/2023 06:46:54] -> Identifying Calibration Peptides...
INFO:    [16/08/2023 06:46:54] -> Calibration successful
INFO:    [16/08/2023 06:46:54] -> Correcting Gradient Fine Structure...
INFO:    [16/08/2023 06:47:02] -> Initializing Pipeline...
INFO:    [16/08/2023 06:47:02] -> Preprocessing Run #4 of 84...
INFO:    [16/08/2023 06:47:02] -> Initialize Scoring...
INFO:    [16/08/2023 06:47:02] -> Extracting Ion Currents...
INFO:    [16/08/2023 06:47:44] -> Machine Learning...
INFO:    [16/08/2023 06:47:46] -> Pipeline executed in 43.61s - Current Experiment had 0 Warnings and 0 Errors.
INFO:    [16/08/2023 06:47:48] -> Calibration successful
INFO:    [16/08/2023 06:47:56] -> Initializing Pipeline...
INFO:    [16/08/2023 06:47:56] -> Preprocessing Run #4 of 84...
INFO:    [16/08/2023 06:47:56] -> Initialize Scoring...
INFO:    [16/08/2023 06:47:56] -> Extracting Ion Currents...
INFO:    [16/08/2023 06:48:49] -> Machine Learning...
INFO:    [16/08/2023 06:48:56] -> Pipeline executed in 59.82s - Current Experiment had 0 Warnings and 0 Errors.
INFO:    [16/08/2023 06:49:04] -> Calibration successful
INFO:    [16/08/2023 06:49:04] -> Initialize Scoring...
INFO:    [16/08/2023 06:49:04] -> Preprocessing Run #5 of 84...
INFO:    [16/08/2023 06:49:04] -> Searching DIA with Pulsar...
INFO:    [16/08/2023 06:49:04] -> Initializing Experiment...
INFO:    [16/08/2023 06:49:04] -> Loading Spectral Libraries...
INFO:    [16/08/2023 06:49:04] -> Initialize Scoring...
INFO:    [16/08/2023 06:49:04] -> Generating Scan Map...
INFO:    [16/08/2023 06:49:04] -> Initializing Workpackages...
INFO:    [16/08/2023 06:49:04] -> Performing Basic Calibration...
INFO:    [16/08/2023 06:49:09] -> Calibration successful
INFO:    [16/08/2023 06:49:09] -> Identifying Calibration Peptides...
INFO:    [16/08/2023 06:49:09] -> Calibration successful
INFO:    [16/08/2023 06:49:09] -> Correcting Gradient Fine Structure...
INFO:    [16/08/2023 06:49:17] -> Initializing Pipeline...
INFO:    [16/08/2023 06:49:17] -> Preprocessing Run #5 of 84...
INFO:    [16/08/2023 06:49:17] -> Initialize Scoring...
INFO:    [16/08/2023 06:49:17] -> Extracting Ion Currents...
INFO:    [16/08/2023 06:49:53] -> Machine Learning...
INFO:    [16/08/2023 06:49:56] -> Pipeline executed in 37.92s - Current Experiment had 0 Warnings and 0 Errors.
INFO:    [16/08/2023 06:49:57] -> Calibration successful
INFO:    [16/08/2023 06:50:06] -> Initializing Pipeline...
INFO:    [16/08/2023 06:50:06] -> Preprocessing Run #5 of 84...
INFO:    [16/08/2023 06:50:06] -> Initialize Scoring...
INFO:    [16/08/2023 06:50:06] -> Extracting Ion Currents...
INFO:    [16/08/2023 06:50:57] -> Machine Learning...
INFO:    [16/08/2023 06:51:04] -> Pipeline executed in 58.28s - Current Experiment had 0 Warnings and 0 Errors.
INFO:    [16/08/2023 06:51:12] -> Calibration successful
INFO:    [16/08/2023 06:51:12] -> Initialize Scoring...
INFO:    [16/08/2023 06:51:12] -> Preprocessing Run #6 of 84...
INFO:    [16/08/2023 06:51:12] -> Searching DIA with Pulsar...
INFO:    [16/08/2023 06:51:12] -> Initializing Experiment...
INFO:    [16/08/2023 06:51:12] -> Loading Spectral Libraries...
INFO:    [16/08/2023 06:51:12] -> Initialize Scoring...
INFO:    [16/08/2023 06:51:12] -> Generating Scan Map...
INFO:    [16/08/2023 06:51:12] -> Initializing Workpackages...
INFO:    [16/08/2023 06:51:12] -> Performing Basic Calibration...
INFO:    [16/08/2023 06:51:16] -> Calibration successful
INFO:    [16/08/2023 06:51:16] -> Identifying Calibration Peptides...
INFO:    [16/08/2023 06:51:17] -> Calibration successful
INFO:    [16/08/2023 06:51:17] -> Correcting Gradient Fine Structure...
INFO:    [16/08/2023 06:51:27] -> Initializing Pipeline...
INFO:    [16/08/2023 06:51:27] -> Preprocessing Run #6 of 84...
INFO:    [16/08/2023 06:51:27] -> Initialize Scoring...
INFO:    [16/08/2023 06:51:27] -> Extracting Ion Currents...
INFO:    [16/08/2023 06:52:13] -> Machine Learning...
INFO:    [16/08/2023 06:52:15] -> Pipeline executed in 47.61s - Current Experiment had 0 Warnings and 0 Errors.
INFO:    [16/08/2023 06:52:17] -> Calibration successful
INFO:    [16/08/2023 06:52:25] -> Initializing Pipeline...
INFO:    [16/08/2023 06:52:25] -> Preprocessing Run #6 of 84...
INFO:    [16/08/2023 06:52:25] -> Initialize Scoring...
INFO:    [16/08/2023 06:52:25] -> Extracting Ion Currents...
INFO:    [16/08/2023 06:53:22] -> Machine Learning...
INFO:    [16/08/2023 06:53:31] -> Pipeline executed in 1.09m - Current Experiment had 0 Warnings and 0 Errors.
INFO:    [16/08/2023 06:53:38] -> Calibration successful
INFO:    [16/08/2023 06:53:38] -> Initialize Scoring...
INFO:    [16/08/2023 06:53:38] -> Preprocessing Run #7 of 84...
INFO:    [16/08/2023 06:53:38] -> Searching DIA with Pulsar...
INFO:    [16/08/2023 06:53:38] -> Initializing Experiment...
INFO:    [16/08/2023 06:53:38] -> Loading Spectral Libraries...
INFO:    [16/08/2023 06:53:38] -> Initialize Scoring...
INFO:    [16/08/2023 06:53:38] -> Generating Scan Map...
INFO:    [16/08/2023 06:53:38] -> Initializing Workpackages...
INFO:    [16/08/2023 06:53:38] -> Performing Basic Calibration...
INFO:    [16/08/2023 06:53:43] -> Calibration successful
INFO:    [16/08/2023 06:53:43] -> Identifying Calibration Peptides...
INFO:    [16/08/2023 06:53:43] -> Calibration successful
INFO:    [16/08/2023 06:53:43] -> Correcting Gradient Fine Structure...
INFO:    [16/08/2023 06:53:51] -> Initializing Pipeline...
INFO:    [16/08/2023 06:53:51] -> Preprocessing Run #7 of 84...
INFO:    [16/08/2023 06:53:51] -> Initialize Scoring...
INFO:    [16/08/2023 06:53:51] -> Extracting Ion Currents...
INFO:    [16/08/2023 06:54:33] -> Machine Learning...
INFO:    [16/08/2023 06:54:35] -> Pipeline executed in 43.19s - Current Experiment had 0 Warnings and 0 Errors.
INFO:    [16/08/2023 06:54:36] -> Calibration successful
INFO:    [16/08/2023 06:54:45] -> Initializing Pipeline...
INFO:    [16/08/2023 06:54:45] -> Preprocessing Run #7 of 84...
INFO:    [16/08/2023 06:54:45] -> Initialize Scoring...
INFO:    [16/08/2023 06:54:45] -> Extracting Ion Currents...
INFO:    [16/08/2023 06:55:38] -> Machine Learning...
INFO:    [16/08/2023 06:55:47] -> Pipeline executed in 1.03m - Current Experiment had 0 Warnings and 0 Errors.
INFO:    [16/08/2023 06:55:54] -> Calibration successful
INFO:    [16/08/2023 06:55:54] -> Initialize Scoring...
INFO:    [16/08/2023 06:55:54] -> Preprocessing Run #8 of 84...
INFO:    [16/08/2023 06:55:54] -> Searching DIA with Pulsar...
INFO:    [16/08/2023 06:55:54] -> Initializing Experiment...
INFO:    [16/08/2023 06:55:54] -> Loading Spectral Libraries...
INFO:    [16/08/2023 06:55:54] -> Initialize Scoring...
INFO:    [16/08/2023 06:55:54] -> Generating Scan Map...
INFO:    [16/08/2023 06:55:54] -> Initializing Workpackages...
INFO:    [16/08/2023 06:55:54] -> Performing Basic Calibration...
INFO:    [16/08/2023 06:55:59] -> Calibration successful
INFO:    [16/08/2023 06:55:59] -> Identifying Calibration Peptides...
INFO:    [16/08/2023 06:55:59] -> Calibration successful
INFO:    [16/08/2023 06:55:59] -> Correcting Gradient Fine Structure...
INFO:    [16/08/2023 06:56:07] -> Initializing Pipeline...
INFO:    [16/08/2023 06:56:07] -> Preprocessing Run #8 of 84...
INFO:    [16/08/2023 06:56:07] -> Initialize Scoring...
INFO:    [16/08/2023 06:56:07] -> Extracting Ion Currents...
INFO:    [16/08/2023 06:56:46] -> Machine Learning...
INFO:    [16/08/2023 06:56:49] -> Pipeline executed in 40.91s - Current Experiment had 0 Warnings and 0 Errors.
INFO:    [16/08/2023 06:56:50] -> Calibration successful
INFO:    [16/08/2023 06:56:59] -> Initializing Pipeline...
INFO:    [16/08/2023 06:56:59] -> Preprocessing Run #8 of 84...
INFO:    [16/08/2023 06:56:59] -> Initialize Scoring...
INFO:    [16/08/2023 06:56:59] -> Extracting Ion Currents...
INFO:    [16/08/2023 06:57:57] -> Machine Learning...
INFO:    [16/08/2023 06:58:06] -> Pipeline executed in 1.11m - Current Experiment had 0 Warnings and 0 Errors.
INFO:    [16/08/2023 06:58:15] -> Calibration successful
INFO:    [16/08/2023 06:58:15] -> Initialize Scoring...
INFO:    [16/08/2023 06:58:15] -> Preprocessing Run #9 of 84...
INFO:    [16/08/2023 06:58:15] -> Searching DIA with Pulsar...
INFO:    [16/08/2023 06:58:15] -> Initializing Experiment...
INFO:    [16/08/2023 06:58:15] -> Loading Spectral Libraries...
INFO:    [16/08/2023 06:58:15] -> Initialize Scoring...
INFO:    [16/08/2023 06:58:15] -> Generating Scan Map...
INFO:    [16/08/2023 06:58:15] -> Initializing Workpackages...
INFO:    [16/08/2023 06:58:15] -> Performing Basic Calibration...
INFO:    [16/08/2023 06:58:20] -> Calibration successful
INFO:    [16/08/2023 06:58:20] -> Identifying Calibration Peptides...
INFO:    [16/08/2023 06:58:20] -> Calibration successful
INFO:    [16/08/2023 06:58:20] -> Correcting Gradient Fine Structure...
INFO:    [16/08/2023 06:58:28] -> Initializing Pipeline...
INFO:    [16/08/2023 06:58:28] -> Preprocessing Run #9 of 84...
INFO:    [16/08/2023 06:58:28] -> Initialize Scoring...
INFO:    [16/08/2023 06:58:28] -> Extracting Ion Currents...
INFO:    [16/08/2023 06:59:09] -> Machine Learning...
INFO:    [16/08/2023 06:59:11] -> Pipeline executed in 43.09s - Current Experiment had 0 Warnings and 0 Errors.
INFO:    [16/08/2023 06:59:13] -> Calibration successful
INFO:    [16/08/2023 06:59:21] -> Initializing Pipeline...
INFO:    [16/08/2023 06:59:21] -> Preprocessing Run #9 of 84...
INFO:    [16/08/2023 06:59:21] -> Initialize Scoring...
INFO:    [16/08/2023 06:59:21] -> Extracting Ion Currents...
INFO:    [16/08/2023 07:00:21] -> Machine Learning...
INFO:    [16/08/2023 07:00:30] -> Pipeline executed in 1.14m - Current Experiment had 0 Warnings and 0 Errors.
INFO:    [16/08/2023 07:00:38] -> Calibration successful
INFO:    [16/08/2023 07:00:38] -> Initialize Scoring...
INFO:    [16/08/2023 07:00:38] -> Preprocessing Run #10 of 84...
INFO:    [16/08/2023 07:00:38] -> Searching DIA with Pulsar...
INFO:    [16/08/2023 07:00:38] -> Initializing Experiment...
INFO:    [16/08/2023 07:00:38] -> Loading Spectral Libraries...
INFO:    [16/08/2023 07:00:38] -> Initialize Scoring...
INFO:    [16/08/2023 07:00:38] -> Generating Scan Map...
INFO:    [16/08/2023 07:00:38] -> Initializing Workpackages...
INFO:    [16/08/2023 07:00:38] -> Performing Basic Calibration...
INFO:    [16/08/2023 07:00:43] -> Calibration successful
INFO:    [16/08/2023 07:00:43] -> Identifying Calibration Peptides...
INFO:    [16/08/2023 07:00:43] -> Calibration successful
INFO:    [16/08/2023 07:00:43] -> Correcting Gradient Fine Structure...
INFO:    [16/08/2023 07:00:51] -> Initializing Pipeline...
INFO:    [16/08/2023 07:00:51] -> Preprocessing Run #10 of 84...
INFO:    [16/08/2023 07:00:51] -> Initialize Scoring...
INFO:    [16/08/2023 07:00:51] -> Extracting Ion Currents...
INFO:    [16/08/2023 07:01:30] -> Machine Learning...
INFO:    [16/08/2023 07:01:33] -> Pipeline executed in 40.73s - Current Experiment had 0 Warnings and 0 Errors.
INFO:    [16/08/2023 07:01:34] -> Calibration successful
INFO:    [16/08/2023 07:01:43] -> Initializing Pipeline...
INFO:    [16/08/2023 07:01:43] -> Preprocessing Run #10 of 84...
INFO:    [16/08/2023 07:01:43] -> Initialize Scoring...
INFO:    [16/08/2023 07:01:43] -> Extracting Ion Currents...
INFO:    [16/08/2023 07:02:33] -> Machine Learning...
INFO:    [16/08/2023 07:02:42] -> Pipeline executed in 59.18s - Current Experiment had 0 Warnings and 0 Errors.
INFO:    [16/08/2023 07:02:52] -> Calibration successful
INFO:    [16/08/2023 07:02:52] -> Initialize Scoring...
INFO:    [16/08/2023 07:02:52] -> Preprocessing Run #11 of 84...
INFO:    [16/08/2023 07:02:52] -> Searching DIA with Pulsar...
INFO:    [16/08/2023 07:02:52] -> Initializing Experiment...
INFO:    [16/08/2023 07:02:52] -> Loading Spectral Libraries...
INFO:    [16/08/2023 07:02:52] -> Initialize Scoring...
INFO:    [16/08/2023 07:02:52] -> Generating Scan Map...
INFO:    [16/08/2023 07:02:52] -> Initializing Workpackages...
INFO:    [16/08/2023 07:02:52] -> Performing Basic Calibration...
INFO:    [16/08/2023 07:02:57] -> Calibration successful
INFO:    [16/08/2023 07:02:57] -> Identifying Calibration Peptides...
INFO:    [16/08/2023 07:02:57] -> Calibration successful
INFO:    [16/08/2023 07:02:57] -> Correcting Gradient Fine Structure...
INFO:    [16/08/2023 07:03:05] -> Initializing Pipeline...
INFO:    [16/08/2023 07:03:05] -> Preprocessing Run #11 of 84...
INFO:    [16/08/2023 07:03:05] -> Initialize Scoring...
INFO:    [16/08/2023 07:03:05] -> Extracting Ion Currents...
INFO:    [16/08/2023 07:03:45] -> Machine Learning...
INFO:    [16/08/2023 07:03:50] -> Pipeline executed in 44.1s - Current Experiment had 0 Warnings and 0 Errors.
INFO:    [16/08/2023 07:03:52] -> Calibration successful
INFO:    [16/08/2023 07:04:00] -> Initializing Pipeline...
INFO:    [16/08/2023 07:04:00] -> Preprocessing Run #11 of 84...
INFO:    [16/08/2023 07:04:00] -> Initialize Scoring...
INFO:    [16/08/2023 07:04:00] -> Extracting Ion Currents...
INFO:    [16/08/2023 07:04:52] -> Machine Learning...
INFO:    [16/08/2023 07:05:00] -> Pipeline executed in 58.88s - Current Experiment had 0 Warnings and 0 Errors.
INFO:    [16/08/2023 07:05:06] -> Calibration successful
INFO:    [16/08/2023 07:05:06] -> Initialize Scoring...
INFO:    [16/08/2023 07:05:06] -> Preprocessing Run #12 of 84...
INFO:    [16/08/2023 07:05:06] -> Searching DIA with Pulsar...
INFO:    [16/08/2023 07:05:06] -> Initializing Experiment...
INFO:    [16/08/2023 07:05:06] -> Loading Spectral Libraries...
INFO:    [16/08/2023 07:05:06] -> Initialize Scoring...
INFO:    [16/08/2023 07:05:06] -> Generating Scan Map...
INFO:    [16/08/2023 07:05:06] -> Initializing Workpackages...
INFO:    [16/08/2023 07:05:07] -> Performing Basic Calibration...
INFO:    [16/08/2023 07:05:11] -> Calibration successful
INFO:    [16/08/2023 07:05:11] -> Identifying Calibration Peptides...
INFO:    [16/08/2023 07:05:11] -> Calibration successful
INFO:    [16/08/2023 07:05:11] -> Correcting Gradient Fine Structure...
INFO:    [16/08/2023 07:05:20] -> Initializing Pipeline...
INFO:    [16/08/2023 07:05:20] -> Preprocessing Run #12 of 84...
INFO:    [16/08/2023 07:05:20] -> Initialize Scoring...
INFO:    [16/08/2023 07:05:20] -> Extracting Ion Currents...
INFO:    [16/08/2023 07:06:07] -> Machine Learning...
INFO:    [16/08/2023 07:06:09] -> Pipeline executed in 49.26s - Current Experiment had 0 Warnings and 0 Errors.
INFO:    [16/08/2023 07:06:11] -> Calibration successful
INFO:    [16/08/2023 07:06:19] -> Initializing Pipeline...
INFO:    [16/08/2023 07:06:19] -> Preprocessing Run #12 of 84...
INFO:    [16/08/2023 07:06:19] -> Initialize Scoring...
INFO:    [16/08/2023 07:06:19] -> Extracting Ion Currents...
INFO:    [16/08/2023 07:07:11] -> Machine Learning...
INFO:    [16/08/2023 07:07:20] -> Pipeline executed in 1m - Current Experiment had 0 Warnings and 0 Errors.
INFO:    [16/08/2023 07:07:27] -> Calibration successful
INFO:    [16/08/2023 07:07:27] -> Initialize Scoring...
INFO:    [16/08/2023 07:07:27] -> Preprocessing Run #13 of 84...
INFO:    [16/08/2023 07:07:27] -> Searching DIA with Pulsar...
INFO:    [16/08/2023 07:07:27] -> Initializing Experiment...
INFO:    [16/08/2023 07:07:27] -> Loading Spectral Libraries...
INFO:    [16/08/2023 07:07:27] -> Initialize Scoring...
INFO:    [16/08/2023 07:07:27] -> Generating Scan Map...
INFO:    [16/08/2023 07:07:27] -> Initializing Workpackages...
INFO:    [16/08/2023 07:07:28] -> Performing Basic Calibration...
INFO:    [16/08/2023 07:07:32] -> Calibration successful
INFO:    [16/08/2023 07:07:32] -> Identifying Calibration Peptides...
INFO:    [16/08/2023 07:07:32] -> Calibration successful
INFO:    [16/08/2023 07:07:32] -> Correcting Gradient Fine Structure...
INFO:    [16/08/2023 07:07:41] -> Initializing Pipeline...
INFO:    [16/08/2023 07:07:41] -> Preprocessing Run #13 of 84...
INFO:    [16/08/2023 07:07:41] -> Initialize Scoring...
INFO:    [16/08/2023 07:07:41] -> Extracting Ion Currents...
INFO:    [16/08/2023 07:08:09] -> Machine Learning...
INFO:    [16/08/2023 07:08:14] -> Pipeline executed in 32.26s - Current Experiment had 0 Warnings and 0 Errors.
INFO:    [16/08/2023 07:08:15] -> Calibration successful
INFO:    [16/08/2023 07:08:25] -> Initializing Pipeline...
INFO:    [16/08/2023 07:08:25] -> Preprocessing Run #13 of 84...
INFO:    [16/08/2023 07:08:25] -> Initialize Scoring...
INFO:    [16/08/2023 07:08:25] -> Extracting Ion Currents...
INFO:    [16/08/2023 07:09:06] -> Machine Learning...
INFO:    [16/08/2023 07:09:13] -> Pipeline executed in 48.07s - Current Experiment had 0 Warnings and 0 Errors.
INFO:    [16/08/2023 07:09:23] -> Calibration successful
INFO:    [16/08/2023 07:09:23] -> Initialize Scoring...
INFO:    [16/08/2023 07:09:23] -> Preprocessing Run #14 of 84...
INFO:    [16/08/2023 07:09:23] -> Searching DIA with Pulsar...
INFO:    [16/08/2023 07:09:23] -> Initializing Experiment...
INFO:    [16/08/2023 07:09:23] -> Loading Spectral Libraries...
INFO:    [16/08/2023 07:09:23] -> Initialize Scoring...
INFO:    [16/08/2023 07:09:23] -> Generating Scan Map...
INFO:    [16/08/2023 07:09:23] -> Initializing Workpackages...
INFO:    [16/08/2023 07:09:23] -> Performing Basic Calibration...
INFO:    [16/08/2023 07:09:28] -> Calibration successful
INFO:    [16/08/2023 07:09:28] -> Identifying Calibration Peptides...
INFO:    [16/08/2023 07:09:28] -> Calibration successful
INFO:    [16/08/2023 07:09:28] -> Correcting Gradient Fine Structure...
INFO:    [16/08/2023 07:09:37] -> Initializing Pipeline...
INFO:    [16/08/2023 07:09:37] -> Preprocessing Run #14 of 84...
INFO:    [16/08/2023 07:09:37] -> Initialize Scoring...
INFO:    [16/08/2023 07:09:37] -> Extracting Ion Currents...
INFO:    [16/08/2023 07:10:03] -> Machine Learning...
INFO:    [16/08/2023 07:10:05] -> Pipeline executed in 28.08s - Current Experiment had 0 Warnings and 0 Errors.
INFO:    [16/08/2023 07:10:08] -> Calibration successful
INFO:    [16/08/2023 07:10:16] -> Initializing Pipeline...
INFO:    [16/08/2023 07:10:16] -> Preprocessing Run #14 of 84...
INFO:    [16/08/2023 07:10:16] -> Initialize Scoring...
INFO:    [16/08/2023 07:10:16] -> Extracting Ion Currents...
INFO:    [16/08/2023 07:10:59] -> Machine Learning...
INFO:    [16/08/2023 07:11:06] -> Pipeline executed in 49.57s - Current Experiment had 0 Warnings and 0 Errors.
INFO:    [16/08/2023 07:11:17] -> Calibration successful
INFO:    [16/08/2023 07:11:17] -> Initialize Scoring...
INFO:    [16/08/2023 07:11:17] -> Preprocessing Run #15 of 84...
INFO:    [16/08/2023 07:11:17] -> Searching DIA with Pulsar...
INFO:    [16/08/2023 07:11:17] -> Initializing Experiment...
INFO:    [16/08/2023 07:11:17] -> Loading Spectral Libraries...
INFO:    [16/08/2023 07:11:17] -> Initialize Scoring...
INFO:    [16/08/2023 07:11:17] -> Generating Scan Map...
INFO:    [16/08/2023 07:11:17] -> Initializing Workpackages...
INFO:    [16/08/2023 07:11:17] -> Performing Basic Calibration...
INFO:    [16/08/2023 07:11:21] -> Calibration successful
INFO:    [16/08/2023 07:11:21] -> Identifying Calibration Peptides...
INFO:    [16/08/2023 07:11:21] -> Calibration successful
INFO:    [16/08/2023 07:11:21] -> Correcting Gradient Fine Structure...
INFO:    [16/08/2023 07:11:30] -> Initializing Pipeline...
INFO:    [16/08/2023 07:11:30] -> Preprocessing Run #15 of 84...
INFO:    [16/08/2023 07:11:30] -> Initialize Scoring...
INFO:    [16/08/2023 07:11:30] -> Extracting Ion Currents...
INFO:    [16/08/2023 07:12:00] -> Machine Learning...
INFO:    [16/08/2023 07:12:02] -> Pipeline executed in 31.87s - Current Experiment had 0 Warnings and 0 Errors.
INFO:    [16/08/2023 07:12:04] -> Calibration successful
INFO:    [16/08/2023 07:12:12] -> Initializing Pipeline...
INFO:    [16/08/2023 07:12:12] -> Preprocessing Run #15 of 84...
INFO:    [16/08/2023 07:12:12] -> Initialize Scoring...
INFO:    [16/08/2023 07:12:12] -> Extracting Ion Currents...
INFO:    [16/08/2023 07:12:58] -> Machine Learning...
INFO:    [16/08/2023 07:13:06] -> Pipeline executed in 52.67s - Current Experiment had 0 Warnings and 0 Errors.
INFO:    [16/08/2023 07:13:14] -> Calibration successful
INFO:    [16/08/2023 07:13:14] -> Initialize Scoring...
INFO:    [16/08/2023 07:13:14] -> Preprocessing Run #16 of 84...
INFO:    [16/08/2023 07:13:14] -> Searching DIA with Pulsar...
INFO:    [16/08/2023 07:13:14] -> Initializing Experiment...
INFO:    [16/08/2023 07:13:14] -> Loading Spectral Libraries...
INFO:    [16/08/2023 07:13:14] -> Initialize Scoring...
INFO:    [16/08/2023 07:13:14] -> Generating Scan Map...
INFO:    [16/08/2023 07:13:14] -> Initializing Workpackages...
INFO:    [16/08/2023 07:13:14] -> Performing Basic Calibration...
INFO:    [16/08/2023 07:13:19] -> Calibration successful
INFO:    [16/08/2023 07:13:19] -> Identifying Calibration Peptides...
INFO:    [16/08/2023 07:13:19] -> Calibration successful
INFO:    [16/08/2023 07:13:19] -> Correcting Gradient Fine Structure...
INFO:    [16/08/2023 07:13:28] -> Initializing Pipeline...
INFO:    [16/08/2023 07:13:28] -> Preprocessing Run #16 of 84...
INFO:    [16/08/2023 07:13:28] -> Initialize Scoring...
INFO:    [16/08/2023 07:13:28] -> Extracting Ion Currents...
INFO:    [16/08/2023 07:14:05] -> Machine Learning...
INFO:    [16/08/2023 07:14:08] -> Pipeline executed in 39.8s - Current Experiment had 0 Warnings and 0 Errors.
INFO:    [16/08/2023 07:14:09] -> Calibration successful
INFO:    [16/08/2023 07:14:18] -> Initializing Pipeline...
INFO:    [16/08/2023 07:14:18] -> Preprocessing Run #16 of 84...
INFO:    [16/08/2023 07:14:18] -> Initialize Scoring...
INFO:    [16/08/2023 07:14:18] -> Extracting Ion Currents...
INFO:    [16/08/2023 07:14:59] -> Machine Learning...
INFO:    [16/08/2023 07:15:06] -> Pipeline executed in 47.22s - Current Experiment had 0 Warnings and 0 Errors.
INFO:    [16/08/2023 07:15:15] -> Calibration successful
INFO:    [16/08/2023 07:15:15] -> Initialize Scoring...
INFO:    [16/08/2023 07:15:15] -> Preprocessing Run #17 of 84...
INFO:    [16/08/2023 07:15:15] -> Searching DIA with Pulsar...
INFO:    [16/08/2023 07:15:15] -> Initializing Experiment...
INFO:    [16/08/2023 07:15:15] -> Loading Spectral Libraries...
INFO:    [16/08/2023 07:15:15] -> Initialize Scoring...
INFO:    [16/08/2023 07:15:15] -> Generating Scan Map...
INFO:    [16/08/2023 07:15:15] -> Initializing Workpackages...
INFO:    [16/08/2023 07:15:15] -> Performing Basic Calibration...
INFO:    [16/08/2023 07:15:20] -> Calibration successful
INFO:    [16/08/2023 07:15:20] -> Identifying Calibration Peptides...
INFO:    [16/08/2023 07:15:20] -> Calibration successful
INFO:    [16/08/2023 07:15:20] -> Correcting Gradient Fine Structure...
INFO:    [16/08/2023 07:15:29] -> Initializing Pipeline...
INFO:    [16/08/2023 07:15:29] -> Preprocessing Run #17 of 84...
INFO:    [16/08/2023 07:15:29] -> Initialize Scoring...
INFO:    [16/08/2023 07:15:29] -> Extracting Ion Currents...
INFO:    [16/08/2023 07:15:59] -> Machine Learning...
INFO:    [16/08/2023 07:16:01] -> Pipeline executed in 31.63s - Current Experiment had 0 Warnings and 0 Errors.
INFO:    [16/08/2023 07:16:02] -> Calibration successful
INFO:    [16/08/2023 07:16:11] -> Initializing Pipeline...
INFO:    [16/08/2023 07:16:11] -> Preprocessing Run #17 of 84...
INFO:    [16/08/2023 07:16:11] -> Initialize Scoring...
INFO:    [16/08/2023 07:16:11] -> Extracting Ion Currents...
INFO:    [16/08/2023 07:16:50] -> Machine Learning...
INFO:    [16/08/2023 07:16:58] -> Pipeline executed in 46.72s - Current Experiment had 0 Warnings and 0 Errors.
INFO:    [16/08/2023 07:17:05] -> Calibration successful
INFO:    [16/08/2023 07:17:05] -> Initialize Scoring...
INFO:    [16/08/2023 07:17:05] -> Preprocessing Run #18 of 84...
INFO:    [16/08/2023 07:17:05] -> Searching DIA with Pulsar...
INFO:    [16/08/2023 07:17:05] -> Initializing Experiment...
INFO:    [16/08/2023 07:17:05] -> Loading Spectral Libraries...
INFO:    [16/08/2023 07:17:05] -> Initialize Scoring...
INFO:    [16/08/2023 07:17:05] -> Generating Scan Map...
INFO:    [16/08/2023 07:17:05] -> Initializing Workpackages...
INFO:    [16/08/2023 07:17:05] -> Performing Basic Calibration...
INFO:    [16/08/2023 07:17:10] -> Calibration successful
INFO:    [16/08/2023 07:17:10] -> Identifying Calibration Peptides...
INFO:    [16/08/2023 07:17:10] -> Calibration successful
INFO:    [16/08/2023 07:17:10] -> Correcting Gradient Fine Structure...
INFO:    [16/08/2023 07:17:19] -> Initializing Pipeline...
INFO:    [16/08/2023 07:17:19] -> Preprocessing Run #18 of 84...
INFO:    [16/08/2023 07:17:19] -> Initialize Scoring...
INFO:    [16/08/2023 07:17:19] -> Extracting Ion Currents...
INFO:    [16/08/2023 07:17:49] -> Machine Learning...
INFO:    [16/08/2023 07:17:51] -> Pipeline executed in 31.9s - Current Experiment had 0 Warnings and 0 Errors.
INFO:    [16/08/2023 07:17:53] -> Calibration successful
INFO:    [16/08/2023 07:18:01] -> Initializing Pipeline...
INFO:    [16/08/2023 07:18:01] -> Preprocessing Run #18 of 84...
INFO:    [16/08/2023 07:18:01] -> Initialize Scoring...
INFO:    [16/08/2023 07:18:01] -> Extracting Ion Currents...
INFO:    [16/08/2023 07:18:44] -> Machine Learning...
INFO:    [16/08/2023 07:18:52] -> Pipeline executed in 49.83s - Current Experiment had 0 Warnings and 0 Errors.
INFO:    [16/08/2023 07:19:00] -> Calibration successful
INFO:    [16/08/2023 07:19:00] -> Initialize Scoring...
INFO:    [16/08/2023 07:19:00] -> Preprocessing Run #19 of 84...
INFO:    [16/08/2023 07:19:00] -> Searching DIA with Pulsar...
INFO:    [16/08/2023 07:19:00] -> Initializing Experiment...
INFO:    [16/08/2023 07:19:00] -> Loading Spectral Libraries...
INFO:    [16/08/2023 07:19:00] -> Initialize Scoring...
INFO:    [16/08/2023 07:19:00] -> Generating Scan Map...
INFO:    [16/08/2023 07:19:00] -> Initializing Workpackages...
INFO:    [16/08/2023 07:19:00] -> Performing Basic Calibration...
INFO:    [16/08/2023 07:19:05] -> Calibration successful
INFO:    [16/08/2023 07:19:05] -> Identifying Calibration Peptides...
INFO:    [16/08/2023 07:19:05] -> Calibration successful
INFO:    [16/08/2023 07:19:05] -> Correcting Gradient Fine Structure...
INFO:    [16/08/2023 07:19:14] -> Initializing Pipeline...
INFO:    [16/08/2023 07:19:14] -> Preprocessing Run #19 of 84...
INFO:    [16/08/2023 07:19:14] -> Initialize Scoring...
INFO:    [16/08/2023 07:19:14] -> Extracting Ion Currents...
INFO:    [16/08/2023 07:19:41] -> Machine Learning...
INFO:    [16/08/2023 07:19:43] -> Pipeline executed in 28.55s - Current Experiment had 0 Warnings and 0 Errors.
INFO:    [16/08/2023 07:19:45] -> Calibration successful
INFO:    [16/08/2023 07:19:54] -> Initializing Pipeline...
INFO:    [16/08/2023 07:19:54] -> Preprocessing Run #19 of 84...
INFO:    [16/08/2023 07:19:54] -> Initialize Scoring...
INFO:    [16/08/2023 07:19:54] -> Extracting Ion Currents...
INFO:    [16/08/2023 07:20:40] -> Machine Learning...
INFO:    [16/08/2023 07:20:48] -> Pipeline executed in 53.21s - Current Experiment had 0 Warnings and 0 Errors.
INFO:    [16/08/2023 07:20:57] -> Calibration successful
INFO:    [16/08/2023 07:20:57] -> Initialize Scoring...
INFO:    [16/08/2023 07:20:57] -> Preprocessing Run #20 of 84...
INFO:    [16/08/2023 07:20:57] -> Searching DIA with Pulsar...
INFO:    [16/08/2023 07:20:57] -> Initializing Experiment...
INFO:    [16/08/2023 07:20:57] -> Loading Spectral Libraries...
INFO:    [16/08/2023 07:20:57] -> Initialize Scoring...
INFO:    [16/08/2023 07:20:57] -> Generating Scan Map...
INFO:    [16/08/2023 07:20:57] -> Initializing Workpackages...
INFO:    [16/08/2023 07:20:57] -> Performing Basic Calibration...
INFO:    [16/08/2023 07:21:02] -> Calibration successful
INFO:    [16/08/2023 07:21:02] -> Identifying Calibration Peptides...
INFO:    [16/08/2023 07:21:02] -> Calibration successful
INFO:    [16/08/2023 07:21:02] -> Correcting Gradient Fine Structure...
INFO:    [16/08/2023 07:21:10] -> Initializing Pipeline...
INFO:    [16/08/2023 07:21:10] -> Preprocessing Run #20 of 84...
INFO:    [16/08/2023 07:21:10] -> Initialize Scoring...
INFO:    [16/08/2023 07:21:10] -> Extracting Ion Currents...
INFO:    [16/08/2023 07:21:39] -> Machine Learning...
INFO:    [16/08/2023 07:21:41] -> Pipeline executed in 30.22s - Current Experiment had 0 Warnings and 0 Errors.
INFO:    [16/08/2023 07:21:43] -> Calibration successful
INFO:    [16/08/2023 07:21:51] -> Initializing Pipeline...
INFO:    [16/08/2023 07:21:51] -> Preprocessing Run #20 of 84...
INFO:    [16/08/2023 07:21:51] -> Initialize Scoring...
INFO:    [16/08/2023 07:21:51] -> Extracting Ion Currents...
INFO:    [16/08/2023 07:22:36] -> Machine Learning...
INFO:    [16/08/2023 07:22:43] -> Pipeline executed in 51.18s - Current Experiment had 0 Warnings and 0 Errors.
INFO:    [16/08/2023 07:22:53] -> Calibration successful
INFO:    [16/08/2023 07:22:53] -> Initialize Scoring...
INFO:    [16/08/2023 07:22:53] -> Preprocessing Run #21 of 84...
INFO:    [16/08/2023 07:22:53] -> Searching DIA with Pulsar...
INFO:    [16/08/2023 07:22:53] -> Initializing Experiment...
INFO:    [16/08/2023 07:22:53] -> Loading Spectral Libraries...
INFO:    [16/08/2023 07:22:53] -> Initialize Scoring...
INFO:    [16/08/2023 07:22:53] -> Generating Scan Map...
INFO:    [16/08/2023 07:22:53] -> Initializing Workpackages...
INFO:    [16/08/2023 07:22:53] -> Performing Basic Calibration...
INFO:    [16/08/2023 07:22:58] -> Calibration successful
INFO:    [16/08/2023 07:22:58] -> Identifying Calibration Peptides...
INFO:    [16/08/2023 07:22:58] -> Calibration successful
INFO:    [16/08/2023 07:22:58] -> Correcting Gradient Fine Structure...
INFO:    [16/08/2023 07:23:07] -> Initializing Pipeline...
INFO:    [16/08/2023 07:23:07] -> Preprocessing Run #21 of 84...
INFO:    [16/08/2023 07:23:07] -> Initialize Scoring...
INFO:    [16/08/2023 07:23:07] -> Extracting Ion Currents...
INFO:    [16/08/2023 07:23:31] -> Machine Learning...
INFO:    [16/08/2023 07:23:33] -> Pipeline executed in 25.18s - Current Experiment had 0 Warnings and 0 Errors.
INFO:    [16/08/2023 07:23:35] -> Calibration successful
INFO:    [16/08/2023 07:23:43] -> Initializing Pipeline...
INFO:    [16/08/2023 07:23:43] -> Preprocessing Run #21 of 84...
INFO:    [16/08/2023 07:23:43] -> Initialize Scoring...
INFO:    [16/08/2023 07:23:43] -> Extracting Ion Currents...
INFO:    [16/08/2023 07:24:26] -> Machine Learning...
INFO:    [16/08/2023 07:24:33] -> Pipeline executed in 49.13s - Current Experiment had 0 Warnings and 0 Errors.
INFO:    [16/08/2023 07:24:41] -> Calibration successful
INFO:    [16/08/2023 07:24:41] -> Initialize Scoring...
INFO:    [16/08/2023 07:24:41] -> Preprocessing Run #22 of 84...
INFO:    [16/08/2023 07:24:41] -> Searching DIA with Pulsar...
INFO:    [16/08/2023 07:24:41] -> Initializing Experiment...
INFO:    [16/08/2023 07:24:41] -> Loading Spectral Libraries...
INFO:    [16/08/2023 07:24:41] -> Initialize Scoring...
INFO:    [16/08/2023 07:24:41] -> Generating Scan Map...
INFO:    [16/08/2023 07:24:41] -> Initializing Workpackages...
INFO:    [16/08/2023 07:24:41] -> Performing Basic Calibration...
INFO:    [16/08/2023 07:24:46] -> Calibration successful
INFO:    [16/08/2023 07:24:46] -> Identifying Calibration Peptides...
INFO:    [16/08/2023 07:24:46] -> Calibration successful
INFO:    [16/08/2023 07:24:46] -> Correcting Gradient Fine Structure...
INFO:    [16/08/2023 07:24:55] -> Initializing Pipeline...
INFO:    [16/08/2023 07:24:55] -> Preprocessing Run #22 of 84...
INFO:    [16/08/2023 07:24:55] -> Initialize Scoring...
INFO:    [16/08/2023 07:24:55] -> Extracting Ion Currents...
INFO:    [16/08/2023 07:25:27] -> Machine Learning...
INFO:    [16/08/2023 07:25:29] -> Pipeline executed in 33.59s - Current Experiment had 0 Warnings and 0 Errors.
INFO:    [16/08/2023 07:25:30] -> Calibration successful
INFO:    [16/08/2023 07:25:39] -> Initializing Pipeline...
INFO:    [16/08/2023 07:25:39] -> Preprocessing Run #22 of 84...
INFO:    [16/08/2023 07:25:39] -> Initialize Scoring...
INFO:    [16/08/2023 07:25:39] -> Extracting Ion Currents...
INFO:    [16/08/2023 07:26:21] -> Machine Learning...
INFO:    [16/08/2023 07:26:29] -> Pipeline executed in 49.05s - Current Experiment had 0 Warnings and 0 Errors.
INFO:    [16/08/2023 07:26:37] -> Calibration successful
INFO:    [16/08/2023 07:26:37] -> Initialize Scoring...
INFO:    [16/08/2023 07:26:37] -> Preprocessing Run #23 of 84...
INFO:    [16/08/2023 07:26:37] -> Searching DIA with Pulsar...
INFO:    [16/08/2023 07:26:37] -> Initializing Experiment...
INFO:    [16/08/2023 07:26:37] -> Loading Spectral Libraries...
INFO:    [16/08/2023 07:26:37] -> Initialize Scoring...
INFO:    [16/08/2023 07:26:37] -> Generating Scan Map...
INFO:    [16/08/2023 07:26:37] -> Initializing Workpackages...
INFO:    [16/08/2023 07:26:37] -> Performing Basic Calibration...
INFO:    [16/08/2023 07:26:42] -> Calibration successful
INFO:    [16/08/2023 07:26:42] -> Identifying Calibration Peptides...
INFO:    [16/08/2023 07:26:42] -> Calibration successful
INFO:    [16/08/2023 07:26:42] -> Correcting Gradient Fine Structure...
INFO:    [16/08/2023 07:26:50] -> Initializing Pipeline...
INFO:    [16/08/2023 07:26:50] -> Preprocessing Run #23 of 84...
INFO:    [16/08/2023 07:26:50] -> Initialize Scoring...
INFO:    [16/08/2023 07:26:50] -> Extracting Ion Currents...
INFO:    [16/08/2023 07:27:18] -> Machine Learning...
INFO:    [16/08/2023 07:27:20] -> Pipeline executed in 29.68s - Current Experiment had 0 Warnings and 0 Errors.
INFO:    [16/08/2023 07:27:22] -> Calibration successful
INFO:    [16/08/2023 07:27:30] -> Initializing Pipeline...
INFO:    [16/08/2023 07:27:30] -> Preprocessing Run #23 of 84...
INFO:    [16/08/2023 07:27:30] -> Initialize Scoring...
INFO:    [16/08/2023 07:27:30] -> Extracting Ion Currents...
INFO:    [16/08/2023 07:28:16] -> Machine Learning...
INFO:    [16/08/2023 07:28:24] -> Pipeline executed in 52.57s - Current Experiment had 0 Warnings and 0 Errors.
INFO:    [16/08/2023 07:28:31] -> Calibration successful
INFO:    [16/08/2023 07:28:31] -> Initialize Scoring...
INFO:    [16/08/2023 07:28:31] -> Preprocessing Run #24 of 84...
INFO:    [16/08/2023 07:28:31] -> Searching DIA with Pulsar...
INFO:    [16/08/2023 07:28:31] -> Initializing Experiment...
INFO:    [16/08/2023 07:28:31] -> Loading Spectral Libraries...
INFO:    [16/08/2023 07:28:31] -> Initialize Scoring...
INFO:    [16/08/2023 07:28:31] -> Generating Scan Map...
INFO:    [16/08/2023 07:28:31] -> Initializing Workpackages...
INFO:    [16/08/2023 07:28:31] -> Performing Basic Calibration...
INFO:    [16/08/2023 07:28:36] -> Calibration successful
INFO:    [16/08/2023 07:28:36] -> Identifying Calibration Peptides...
INFO:    [16/08/2023 07:28:36] -> Calibration successful
INFO:    [16/08/2023 07:28:36] -> Correcting Gradient Fine Structure...
INFO:    [16/08/2023 07:28:45] -> Initializing Pipeline...
INFO:    [16/08/2023 07:28:45] -> Preprocessing Run #24 of 84...
INFO:    [16/08/2023 07:28:45] -> Initialize Scoring...
INFO:    [16/08/2023 07:28:45] -> Extracting Ion Currents...
INFO:    [16/08/2023 07:29:11] -> Machine Learning...
INFO:    [16/08/2023 07:29:13] -> Pipeline executed in 28.13s - Current Experiment had 0 Warnings and 0 Errors.
INFO:    [16/08/2023 07:29:20] -> Calibration successful
INFO:    [16/08/2023 07:29:28] -> Initializing Pipeline...
INFO:    [16/08/2023 07:29:28] -> Preprocessing Run #24 of 84...
INFO:    [16/08/2023 07:29:28] -> Initialize Scoring...
INFO:    [16/08/2023 07:29:28] -> Extracting Ion Currents...
INFO:    [16/08/2023 07:30:11] -> Machine Learning...
INFO:    [16/08/2023 07:30:21] -> Pipeline executed in 51.94s - Current Experiment had 0 Warnings and 0 Errors.
INFO:    [16/08/2023 07:30:29] -> Calibration successful
INFO:    [16/08/2023 07:30:29] -> Initialize Scoring...
INFO:    [16/08/2023 07:30:29] -> Preprocessing Run #25 of 84...
INFO:    [16/08/2023 07:30:29] -> Searching DIA with Pulsar...
INFO:    [16/08/2023 07:30:29] -> Initializing Experiment...
INFO:    [16/08/2023 07:30:29] -> Loading Spectral Libraries...
INFO:    [16/08/2023 07:30:29] -> Initialize Scoring...
INFO:    [16/08/2023 07:30:29] -> Generating Scan Map...
INFO:    [16/08/2023 07:30:29] -> Initializing Workpackages...
INFO:    [16/08/2023 07:30:29] -> Performing Basic Calibration...
INFO:    [16/08/2023 07:30:34] -> Calibration successful
INFO:    [16/08/2023 07:30:34] -> Identifying Calibration Peptides...
INFO:    [16/08/2023 07:30:34] -> Calibration successful
INFO:    [16/08/2023 07:30:34] -> Correcting Gradient Fine Structure...
INFO:    [16/08/2023 07:30:43] -> Initializing Pipeline...
INFO:    [16/08/2023 07:30:43] -> Preprocessing Run #25 of 84...
INFO:    [16/08/2023 07:30:43] -> Initialize Scoring...
INFO:    [16/08/2023 07:30:43] -> Extracting Ion Currents...
INFO:    [16/08/2023 07:31:05] -> Machine Learning...
INFO:    [16/08/2023 07:31:07] -> Pipeline executed in 23.73s - Current Experiment had 0 Warnings and 0 Errors.
INFO:    [16/08/2023 07:31:09] -> Calibration successful
INFO:    [16/08/2023 07:31:18] -> Initializing Pipeline...
INFO:    [16/08/2023 07:31:18] -> Preprocessing Run #25 of 84...
INFO:    [16/08/2023 07:31:18] -> Initialize Scoring...
INFO:    [16/08/2023 07:31:18] -> Extracting Ion Currents...
INFO:    [16/08/2023 07:31:53] -> Machine Learning...
INFO:    [16/08/2023 07:32:00] -> Pipeline executed in 42.1s - Current Experiment had 0 Warnings and 0 Errors.
INFO:    [16/08/2023 07:32:09] -> Calibration successful
INFO:    [16/08/2023 07:32:09] -> Initialize Scoring...
INFO:    [16/08/2023 07:32:09] -> Preprocessing Run #26 of 84...
INFO:    [16/08/2023 07:32:09] -> Searching DIA with Pulsar...
INFO:    [16/08/2023 07:32:09] -> Initializing Experiment...
INFO:    [16/08/2023 07:32:09] -> Loading Spectral Libraries...
INFO:    [16/08/2023 07:32:09] -> Initialize Scoring...
INFO:    [16/08/2023 07:32:09] -> Generating Scan Map...
INFO:    [16/08/2023 07:32:09] -> Initializing Workpackages...
INFO:    [16/08/2023 07:32:09] -> Performing Basic Calibration...
INFO:    [16/08/2023 07:32:14] -> Calibration successful
INFO:    [16/08/2023 07:32:14] -> Identifying Calibration Peptides...
INFO:    [16/08/2023 07:32:14] -> Calibration successful
INFO:    [16/08/2023 07:32:14] -> Correcting Gradient Fine Structure...
INFO:    [16/08/2023 07:32:23] -> Initializing Pipeline...
INFO:    [16/08/2023 07:32:23] -> Preprocessing Run #26 of 84...
INFO:    [16/08/2023 07:32:23] -> Initialize Scoring...
INFO:    [16/08/2023 07:32:23] -> Extracting Ion Currents...
INFO:    [16/08/2023 07:32:41] -> Machine Learning...
INFO:    [16/08/2023 07:32:43] -> Pipeline executed in 19.03s - Current Experiment had 0 Warnings and 0 Errors.
INFO:    [16/08/2023 07:32:45] -> Calibration successful
INFO:    [16/08/2023 07:32:54] -> Initializing Pipeline...
INFO:    [16/08/2023 07:32:54] -> Preprocessing Run #26 of 84...
INFO:    [16/08/2023 07:32:54] -> Initialize Scoring...
INFO:    [16/08/2023 07:32:54] -> Extracting Ion Currents...
INFO:    [16/08/2023 07:33:31] -> Machine Learning...
INFO:    [16/08/2023 07:33:39] -> Pipeline executed in 44.59s - Current Experiment had 0 Warnings and 0 Errors.
INFO:    [16/08/2023 07:33:47] -> Calibration successful
INFO:    [16/08/2023 07:33:47] -> Initialize Scoring...
INFO:    [16/08/2023 07:33:47] -> Preprocessing Run #27 of 84...
INFO:    [16/08/2023 07:33:47] -> Searching DIA with Pulsar...
INFO:    [16/08/2023 07:33:47] -> Initializing Experiment...
INFO:    [16/08/2023 07:33:47] -> Loading Spectral Libraries...
INFO:    [16/08/2023 07:33:47] -> Initialize Scoring...
INFO:    [16/08/2023 07:33:47] -> Generating Scan Map...
INFO:    [16/08/2023 07:33:47] -> Initializing Workpackages...
INFO:    [16/08/2023 07:33:47] -> Performing Basic Calibration...
INFO:    [16/08/2023 07:33:52] -> Calibration successful
INFO:    [16/08/2023 07:33:52] -> Identifying Calibration Peptides...
INFO:    [16/08/2023 07:33:52] -> Calibration successful
INFO:    [16/08/2023 07:33:52] -> Correcting Gradient Fine Structure...
INFO:    [16/08/2023 07:34:00] -> Initializing Pipeline...
INFO:    [16/08/2023 07:34:00] -> Preprocessing Run #27 of 84...
INFO:    [16/08/2023 07:34:00] -> Initialize Scoring...
INFO:    [16/08/2023 07:34:00] -> Extracting Ion Currents...
INFO:    [16/08/2023 07:34:19] -> Machine Learning...
INFO:    [16/08/2023 07:34:21] -> Pipeline executed in 20.35s - Current Experiment had 0 Warnings and 0 Errors.
INFO:    [16/08/2023 07:34:22] -> Calibration successful
INFO:    [16/08/2023 07:34:31] -> Initializing Pipeline...
INFO:    [16/08/2023 07:34:31] -> Preprocessing Run #27 of 84...
INFO:    [16/08/2023 07:34:31] -> Initialize Scoring...
INFO:    [16/08/2023 07:34:31] -> Extracting Ion Currents...
INFO:    [16/08/2023 07:35:07] -> Machine Learning...
INFO:    [16/08/2023 07:35:14] -> Pipeline executed in 42.4s - Current Experiment had 0 Warnings and 0 Errors.
INFO:    [16/08/2023 07:35:22] -> Calibration successful
INFO:    [16/08/2023 07:35:22] -> Initialize Scoring...
INFO:    [16/08/2023 07:35:22] -> Preprocessing Run #28 of 84...
INFO:    [16/08/2023 07:35:22] -> Searching DIA with Pulsar...
INFO:    [16/08/2023 07:35:22] -> Initializing Experiment...
INFO:    [16/08/2023 07:35:22] -> Loading Spectral Libraries...
INFO:    [16/08/2023 07:35:22] -> Initialize Scoring...
INFO:    [16/08/2023 07:35:22] -> Generating Scan Map...
INFO:    [16/08/2023 07:35:22] -> Initializing Workpackages...
INFO:    [16/08/2023 07:35:22] -> Performing Basic Calibration...
INFO:    [16/08/2023 07:35:27] -> Calibration successful
INFO:    [16/08/2023 07:35:27] -> Identifying Calibration Peptides...
INFO:    [16/08/2023 07:35:27] -> Calibration successful
INFO:    [16/08/2023 07:35:27] -> Correcting Gradient Fine Structure...
INFO:    [16/08/2023 07:35:36] -> Initializing Pipeline...
INFO:    [16/08/2023 07:35:36] -> Preprocessing Run #28 of 84...
INFO:    [16/08/2023 07:35:36] -> Initialize Scoring...
INFO:    [16/08/2023 07:35:36] -> Extracting Ion Currents...
INFO:    [16/08/2023 07:35:55] -> Machine Learning...
INFO:    [16/08/2023 07:35:57] -> Pipeline executed in 21.02s - Current Experiment had 0 Warnings and 0 Errors.
INFO:    [16/08/2023 07:35:59] -> Calibration successful
INFO:    [16/08/2023 07:36:07] -> Initializing Pipeline...
INFO:    [16/08/2023 07:36:07] -> Preprocessing Run #28 of 84...
INFO:    [16/08/2023 07:36:07] -> Initialize Scoring...
INFO:    [16/08/2023 07:36:07] -> Extracting Ion Currents...
INFO:    [16/08/2023 07:36:45] -> Machine Learning...
INFO:    [16/08/2023 07:36:52] -> Pipeline executed in 44.16s - Current Experiment had 0 Warnings and 0 Errors.
INFO:    [16/08/2023 07:37:00] -> Calibration successful
INFO:    [16/08/2023 07:37:00] -> Initialize Scoring...
INFO:    [16/08/2023 07:37:00] -> Preprocessing Run #29 of 84...
INFO:    [16/08/2023 07:37:00] -> Searching DIA with Pulsar...
INFO:    [16/08/2023 07:37:00] -> Initializing Experiment...
INFO:    [16/08/2023 07:37:00] -> Loading Spectral Libraries...
INFO:    [16/08/2023 07:37:00] -> Initialize Scoring...
INFO:    [16/08/2023 07:37:00] -> Generating Scan Map...
INFO:    [16/08/2023 07:37:00] -> Initializing Workpackages...
INFO:    [16/08/2023 07:37:00] -> Performing Basic Calibration...
INFO:    [16/08/2023 07:37:04] -> Calibration successful
INFO:    [16/08/2023 07:37:04] -> Identifying Calibration Peptides...
INFO:    [16/08/2023 07:37:04] -> Calibration successful
INFO:    [16/08/2023 07:37:04] -> Correcting Gradient Fine Structure...
INFO:    [16/08/2023 07:37:13] -> Initializing Pipeline...
INFO:    [16/08/2023 07:37:13] -> Preprocessing Run #29 of 84...
INFO:    [16/08/2023 07:37:13] -> Initialize Scoring...
INFO:    [16/08/2023 07:37:13] -> Extracting Ion Currents...
INFO:    [16/08/2023 07:37:32] -> Machine Learning...
INFO:    [16/08/2023 07:37:34] -> Pipeline executed in 19.79s - Current Experiment had 0 Warnings and 0 Errors.
INFO:    [16/08/2023 07:37:35] -> Calibration successful
INFO:    [16/08/2023 07:37:44] -> Initializing Pipeline...
INFO:    [16/08/2023 07:37:44] -> Preprocessing Run #29 of 84...
INFO:    [16/08/2023 07:37:44] -> Initialize Scoring...
INFO:    [16/08/2023 07:37:44] -> Extracting Ion Currents...
INFO:    [16/08/2023 07:38:21] -> Machine Learning...
INFO:    [16/08/2023 07:38:29] -> Pipeline executed in 44.28s - Current Experiment had 0 Warnings and 0 Errors.
INFO:    [16/08/2023 07:38:38] -> Calibration successful
INFO:    [16/08/2023 07:38:38] -> Initialize Scoring...
INFO:    [16/08/2023 07:38:38] -> Preprocessing Run #30 of 84...
INFO:    [16/08/2023 07:38:38] -> Searching DIA with Pulsar...
INFO:    [16/08/2023 07:38:38] -> Initializing Experiment...
INFO:    [16/08/2023 07:38:38] -> Loading Spectral Libraries...
INFO:    [16/08/2023 07:38:38] -> Initialize Scoring...
INFO:    [16/08/2023 07:38:38] -> Generating Scan Map...
INFO:    [16/08/2023 07:38:38] -> Initializing Workpackages...
INFO:    [16/08/2023 07:38:38] -> Performing Basic Calibration...
INFO:    [16/08/2023 07:38:43] -> Calibration successful
INFO:    [16/08/2023 07:38:43] -> Identifying Calibration Peptides...
INFO:    [16/08/2023 07:38:43] -> Calibration successful
INFO:    [16/08/2023 07:38:43] -> Correcting Gradient Fine Structure...
INFO:    [16/08/2023 07:38:51] -> Initializing Pipeline...
INFO:    [16/08/2023 07:38:51] -> Preprocessing Run #30 of 84...
INFO:    [16/08/2023 07:38:51] -> Initialize Scoring...
INFO:    [16/08/2023 07:38:51] -> Extracting Ion Currents...
INFO:    [16/08/2023 07:39:14] -> Machine Learning...
INFO:    [16/08/2023 07:39:17] -> Pipeline executed in 24.39s - Current Experiment had 0 Warnings and 0 Errors.
INFO:    [16/08/2023 07:39:18] -> Calibration successful
INFO:    [16/08/2023 07:39:27] -> Initializing Pipeline...
INFO:    [16/08/2023 07:39:27] -> Preprocessing Run #30 of 84...
INFO:    [16/08/2023 07:39:27] -> Initialize Scoring...
INFO:    [16/08/2023 07:39:27] -> Extracting Ion Currents...
INFO:    [16/08/2023 07:40:02] -> Machine Learning...
INFO:    [16/08/2023 07:40:10] -> Pipeline executed in 42.2s - Current Experiment had 0 Warnings and 0 Errors.
INFO:    [16/08/2023 07:40:17] -> Calibration successful
INFO:    [16/08/2023 07:40:17] -> Initialize Scoring...
INFO:    [16/08/2023 07:40:17] -> Preprocessing Run #31 of 84...
INFO:    [16/08/2023 07:40:17] -> Searching DIA with Pulsar...
INFO:    [16/08/2023 07:40:17] -> Initializing Experiment...
INFO:    [16/08/2023 07:40:17] -> Loading Spectral Libraries...
INFO:    [16/08/2023 07:40:17] -> Initialize Scoring...
INFO:    [16/08/2023 07:40:17] -> Generating Scan Map...
INFO:    [16/08/2023 07:40:17] -> Initializing Workpackages...
INFO:    [16/08/2023 07:40:17] -> Performing Basic Calibration...
INFO:    [16/08/2023 07:40:22] -> Calibration successful
INFO:    [16/08/2023 07:40:22] -> Identifying Calibration Peptides...
INFO:    [16/08/2023 07:40:22] -> Calibration successful
INFO:    [16/08/2023 07:40:22] -> Correcting Gradient Fine Structure...
INFO:    [16/08/2023 07:40:31] -> Initializing Pipeline...
INFO:    [16/08/2023 07:40:31] -> Preprocessing Run #31 of 84...
INFO:    [16/08/2023 07:40:31] -> Initialize Scoring...
INFO:    [16/08/2023 07:40:31] -> Extracting Ion Currents...
INFO:    [16/08/2023 07:40:50] -> Machine Learning...
INFO:    [16/08/2023 07:40:52] -> Pipeline executed in 20.62s - Current Experiment had 0 Warnings and 0 Errors.
INFO:    [16/08/2023 07:40:53] -> Calibration successful
INFO:    [16/08/2023 07:41:02] -> Initializing Pipeline...
INFO:    [16/08/2023 07:41:02] -> Preprocessing Run #31 of 84...
INFO:    [16/08/2023 07:41:02] -> Initialize Scoring...
INFO:    [16/08/2023 07:41:02] -> Extracting Ion Currents...
INFO:    [16/08/2023 07:41:39] -> Machine Learning...
INFO:    [16/08/2023 07:41:47] -> Pipeline executed in 43.79s - Current Experiment had 0 Warnings and 0 Errors.
INFO:    [16/08/2023 07:41:54] -> Calibration successful
INFO:    [16/08/2023 07:41:54] -> Initialize Scoring...
INFO:    [16/08/2023 07:41:54] -> Preprocessing Run #32 of 84...
INFO:    [16/08/2023 07:41:54] -> Searching DIA with Pulsar...
INFO:    [16/08/2023 07:41:54] -> Initializing Experiment...
INFO:    [16/08/2023 07:41:54] -> Loading Spectral Libraries...
INFO:    [16/08/2023 07:41:54] -> Initialize Scoring...
INFO:    [16/08/2023 07:41:54] -> Generating Scan Map...
INFO:    [16/08/2023 07:41:54] -> Initializing Workpackages...
INFO:    [16/08/2023 07:41:54] -> Performing Basic Calibration...
INFO:    [16/08/2023 07:41:59] -> Calibration successful
INFO:    [16/08/2023 07:41:59] -> Identifying Calibration Peptides...
INFO:    [16/08/2023 07:41:59] -> Calibration successful
INFO:    [16/08/2023 07:41:59] -> Correcting Gradient Fine Structure...
INFO:    [16/08/2023 07:42:08] -> Initializing Pipeline...
INFO:    [16/08/2023 07:42:08] -> Preprocessing Run #32 of 84...
INFO:    [16/08/2023 07:42:08] -> Initialize Scoring...
INFO:    [16/08/2023 07:42:08] -> Extracting Ion Currents...
INFO:    [16/08/2023 07:42:32] -> Machine Learning...
INFO:    [16/08/2023 07:42:34] -> Pipeline executed in 26.1s - Current Experiment had 0 Warnings and 0 Errors.
INFO:    [16/08/2023 07:42:35] -> Calibration successful
INFO:    [16/08/2023 07:42:44] -> Initializing Pipeline...
INFO:    [16/08/2023 07:42:44] -> Preprocessing Run #32 of 84...
INFO:    [16/08/2023 07:42:44] -> Initialize Scoring...
INFO:    [16/08/2023 07:42:44] -> Extracting Ion Currents...
INFO:    [16/08/2023 07:43:19] -> Machine Learning...
INFO:    [16/08/2023 07:43:27] -> Pipeline executed in 41.64s - Current Experiment had 0 Warnings and 0 Errors.
INFO:    [16/08/2023 07:43:34] -> Calibration successful
INFO:    [16/08/2023 07:43:34] -> Initialize Scoring...
INFO:    [16/08/2023 07:43:34] -> Preprocessing Run #33 of 84...
INFO:    [16/08/2023 07:43:34] -> Searching DIA with Pulsar...
INFO:    [16/08/2023 07:43:34] -> Initializing Experiment...
INFO:    [16/08/2023 07:43:34] -> Loading Spectral Libraries...
INFO:    [16/08/2023 07:43:34] -> Initialize Scoring...
INFO:    [16/08/2023 07:43:34] -> Generating Scan Map...
INFO:    [16/08/2023 07:43:34] -> Initializing Workpackages...
INFO:    [16/08/2023 07:43:34] -> Performing Basic Calibration...
INFO:    [16/08/2023 07:43:39] -> Calibration successful
INFO:    [16/08/2023 07:43:39] -> Identifying Calibration Peptides...
INFO:    [16/08/2023 07:43:39] -> Calibration successful
INFO:    [16/08/2023 07:43:39] -> Correcting Gradient Fine Structure...
INFO:    [16/08/2023 07:43:47] -> Initializing Pipeline...
INFO:    [16/08/2023 07:43:47] -> Preprocessing Run #33 of 84...
INFO:    [16/08/2023 07:43:47] -> Initialize Scoring...
INFO:    [16/08/2023 07:43:47] -> Extracting Ion Currents...
INFO:    [16/08/2023 07:44:08] -> Machine Learning...
INFO:    [16/08/2023 07:44:11] -> Pipeline executed in 22.63s - Current Experiment had 0 Warnings and 0 Errors.
INFO:    [16/08/2023 07:44:12] -> Calibration successful
INFO:    [16/08/2023 07:44:21] -> Initializing Pipeline...
INFO:    [16/08/2023 07:44:21] -> Preprocessing Run #33 of 84...
INFO:    [16/08/2023 07:44:21] -> Initialize Scoring...
INFO:    [16/08/2023 07:44:21] -> Extracting Ion Currents...
INFO:    [16/08/2023 07:44:59] -> Machine Learning...
INFO:    [16/08/2023 07:45:07] -> Pipeline executed in 45.59s - Current Experiment had 0 Warnings and 0 Errors.
INFO:    [16/08/2023 07:45:16] -> Calibration successful
INFO:    [16/08/2023 07:45:16] -> Initialize Scoring...
INFO:    [16/08/2023 07:45:16] -> Preprocessing Run #34 of 84...
INFO:    [16/08/2023 07:45:16] -> Searching DIA with Pulsar...
INFO:    [16/08/2023 07:45:16] -> Initializing Experiment...
INFO:    [16/08/2023 07:45:16] -> Loading Spectral Libraries...
INFO:    [16/08/2023 07:45:16] -> Initialize Scoring...
INFO:    [16/08/2023 07:45:16] -> Generating Scan Map...
INFO:    [16/08/2023 07:45:16] -> Initializing Workpackages...
INFO:    [16/08/2023 07:45:16] -> Performing Basic Calibration...
INFO:    [16/08/2023 07:45:21] -> Calibration successful
INFO:    [16/08/2023 07:45:21] -> Identifying Calibration Peptides...
INFO:    [16/08/2023 07:45:21] -> Calibration successful
INFO:    [16/08/2023 07:45:21] -> Correcting Gradient Fine Structure...
INFO:    [16/08/2023 07:45:29] -> Initializing Pipeline...
INFO:    [16/08/2023 07:45:29] -> Preprocessing Run #34 of 84...
INFO:    [16/08/2023 07:45:29] -> Initialize Scoring...
INFO:    [16/08/2023 07:45:29] -> Extracting Ion Currents...
INFO:    [16/08/2023 07:45:51] -> Machine Learning...
INFO:    [16/08/2023 07:45:53] -> Pipeline executed in 23.29s - Current Experiment had 0 Warnings and 0 Errors.
INFO:    [16/08/2023 07:45:55] -> Calibration successful
INFO:    [16/08/2023 07:46:05] -> Initializing Pipeline...
INFO:    [16/08/2023 07:46:05] -> Preprocessing Run #34 of 84...
INFO:    [16/08/2023 07:46:05] -> Initialize Scoring...
INFO:    [16/08/2023 07:46:05] -> Extracting Ion Currents...
INFO:    [16/08/2023 07:46:43] -> Machine Learning...
INFO:    [16/08/2023 07:46:50] -> Pipeline executed in 44.11s - Current Experiment had 0 Warnings and 0 Errors.
INFO:    [16/08/2023 07:46:59] -> Calibration successful
INFO:    [16/08/2023 07:46:59] -> Initialize Scoring...
INFO:    [16/08/2023 07:46:59] -> Preprocessing Run #35 of 84...
INFO:    [16/08/2023 07:46:59] -> Searching DIA with Pulsar...
INFO:    [16/08/2023 07:46:59] -> Initializing Experiment...
INFO:    [16/08/2023 07:46:59] -> Loading Spectral Libraries...
INFO:    [16/08/2023 07:46:59] -> Initialize Scoring...
INFO:    [16/08/2023 07:46:59] -> Generating Scan Map...
INFO:    [16/08/2023 07:46:59] -> Initializing Workpackages...
INFO:    [16/08/2023 07:46:59] -> Performing Basic Calibration...
INFO:    [16/08/2023 07:47:04] -> Calibration successful
INFO:    [16/08/2023 07:47:04] -> Identifying Calibration Peptides...
INFO:    [16/08/2023 07:47:04] -> Calibration successful
INFO:    [16/08/2023 07:47:04] -> Correcting Gradient Fine Structure...
INFO:    [16/08/2023 07:47:12] -> Initializing Pipeline...
INFO:    [16/08/2023 07:47:12] -> Preprocessing Run #35 of 84...
INFO:    [16/08/2023 07:47:12] -> Initialize Scoring...
INFO:    [16/08/2023 07:47:12] -> Extracting Ion Currents...
INFO:    [16/08/2023 07:47:34] -> Machine Learning...
INFO:    [16/08/2023 07:47:36] -> Pipeline executed in 23.06s - Current Experiment had 0 Warnings and 0 Errors.
INFO:    [16/08/2023 07:47:37] -> Calibration successful
INFO:    [16/08/2023 07:47:46] -> Initializing Pipeline...
INFO:    [16/08/2023 07:47:46] -> Preprocessing Run #35 of 84...
INFO:    [16/08/2023 07:47:46] -> Initialize Scoring...
INFO:    [16/08/2023 07:47:46] -> Extracting Ion Currents...
INFO:    [16/08/2023 07:48:23] -> Machine Learning...
INFO:    [16/08/2023 07:48:31] -> Pipeline executed in 44.59s - Current Experiment had 0 Warnings and 0 Errors.
INFO:    [16/08/2023 07:48:39] -> Calibration successful
INFO:    [16/08/2023 07:48:39] -> Initialize Scoring...
INFO:    [16/08/2023 07:48:39] -> Preprocessing Run #36 of 84...
INFO:    [16/08/2023 07:48:39] -> Searching DIA with Pulsar...
INFO:    [16/08/2023 07:48:39] -> Initializing Experiment...
INFO:    [16/08/2023 07:48:39] -> Loading Spectral Libraries...
INFO:    [16/08/2023 07:48:39] -> Initialize Scoring...
INFO:    [16/08/2023 07:48:39] -> Generating Scan Map...
INFO:    [16/08/2023 07:48:39] -> Initializing Workpackages...
INFO:    [16/08/2023 07:48:40] -> Performing Basic Calibration...
INFO:    [16/08/2023 07:48:44] -> Calibration successful
INFO:    [16/08/2023 07:48:44] -> Identifying Calibration Peptides...
INFO:    [16/08/2023 07:48:44] -> Calibration successful
INFO:    [16/08/2023 07:48:44] -> Correcting Gradient Fine Structure...
INFO:    [16/08/2023 07:48:53] -> Initializing Pipeline...
INFO:    [16/08/2023 07:48:53] -> Preprocessing Run #36 of 84...
INFO:    [16/08/2023 07:48:53] -> Initialize Scoring...
INFO:    [16/08/2023 07:48:53] -> Extracting Ion Currents...
INFO:    [16/08/2023 07:49:14] -> Machine Learning...
INFO:    [16/08/2023 07:49:16] -> Pipeline executed in 22.01s - Current Experiment had 0 Warnings and 0 Errors.
INFO:    [16/08/2023 07:49:18] -> Calibration successful
INFO:    [16/08/2023 07:49:27] -> Initializing Pipeline...
INFO:    [16/08/2023 07:49:27] -> Preprocessing Run #36 of 84...
INFO:    [16/08/2023 07:49:27] -> Initialize Scoring...
INFO:    [16/08/2023 07:49:27] -> Extracting Ion Currents...
INFO:    [16/08/2023 07:50:05] -> Machine Learning...
INFO:    [16/08/2023 07:50:13] -> Pipeline executed in 44.81s - Current Experiment had 0 Warnings and 0 Errors.
INFO:    [16/08/2023 07:50:21] -> Calibration successful
INFO:    [16/08/2023 07:50:21] -> Initialize Scoring...
INFO:    [16/08/2023 07:50:21] -> Preprocessing Run #37 of 84...
INFO:    [16/08/2023 07:50:21] -> Searching DIA with Pulsar...
INFO:    [16/08/2023 07:50:21] -> Initializing Experiment...
INFO:    [16/08/2023 07:50:21] -> Loading Spectral Libraries...
INFO:    [16/08/2023 07:50:21] -> Initialize Scoring...
INFO:    [16/08/2023 07:50:21] -> Generating Scan Map...
INFO:    [16/08/2023 07:50:21] -> Initializing Workpackages...
INFO:    [16/08/2023 07:50:21] -> Performing Basic Calibration...
INFO:    [16/08/2023 07:50:26] -> Calibration successful
INFO:    [16/08/2023 07:50:26] -> Identifying Calibration Peptides...
INFO:    [16/08/2023 07:50:26] -> Calibration successful
INFO:    [16/08/2023 07:50:26] -> Correcting Gradient Fine Structure...
INFO:    [16/08/2023 07:50:34] -> Initializing Pipeline...
INFO:    [16/08/2023 07:50:34] -> Preprocessing Run #37 of 84...
INFO:    [16/08/2023 07:50:34] -> Initialize Scoring...
INFO:    [16/08/2023 07:50:34] -> Extracting Ion Currents...
INFO:    [16/08/2023 07:50:52] -> Machine Learning...
INFO:    [16/08/2023 07:50:54] -> Pipeline executed in 19.26s - Current Experiment had 0 Warnings and 0 Errors.
INFO:    [16/08/2023 07:50:55] -> Calibration successful
INFO:    [16/08/2023 07:51:04] -> Initializing Pipeline...
INFO:    [16/08/2023 07:51:04] -> Preprocessing Run #37 of 84...
INFO:    [16/08/2023 07:51:04] -> Initialize Scoring...
INFO:    [16/08/2023 07:51:04] -> Extracting Ion Currents...
INFO:    [16/08/2023 07:51:37] -> Machine Learning...
INFO:    [16/08/2023 07:51:44] -> Pipeline executed in 40.09s - Current Experiment had 0 Warnings and 0 Errors.
INFO:    [16/08/2023 07:51:48] -> Calibration successful
INFO:    [16/08/2023 07:51:59] -> Initializing Pipeline...
INFO:    [16/08/2023 07:51:59] -> Preprocessing Run #37 of 84...
INFO:    [16/08/2023 07:51:59] -> Initialize Scoring...
INFO:    [16/08/2023 07:51:59] -> Extracting Ion Currents...
INFO:    [16/08/2023 07:53:33] -> Machine Learning...
INFO:    [16/08/2023 07:53:53] -> Pipeline executed in 1.89m - Current Experiment had 0 Warnings and 0 Errors.
INFO:    [16/08/2023 07:54:09] -> Calibration successful
INFO:    [16/08/2023 07:54:09] -> Initialize Scoring...
INFO:    [16/08/2023 07:54:09] -> Preprocessing Run #38 of 84...
INFO:    [16/08/2023 07:54:09] -> Searching DIA with Pulsar...
INFO:    [16/08/2023 07:54:10] -> Initializing Experiment...
INFO:    [16/08/2023 07:54:10] -> Loading Spectral Libraries...
INFO:    [16/08/2023 07:54:10] -> Initialize Scoring...
INFO:    [16/08/2023 07:54:10] -> Generating Scan Map...
INFO:    [16/08/2023 07:54:10] -> Initializing Workpackages...
INFO:    [16/08/2023 07:54:10] -> Performing Basic Calibration...
INFO:    [16/08/2023 07:54:14] -> Calibration successful
INFO:    [16/08/2023 07:54:14] -> Identifying Calibration Peptides...
INFO:    [16/08/2023 07:54:14] -> Calibration successful
INFO:    [16/08/2023 07:54:14] -> Correcting Gradient Fine Structure...
INFO:    [16/08/2023 07:54:23] -> Initializing Pipeline...
INFO:    [16/08/2023 07:54:23] -> Preprocessing Run #38 of 84...
INFO:    [16/08/2023 07:54:23] -> Initialize Scoring...
INFO:    [16/08/2023 07:54:23] -> Extracting Ion Currents...
INFO:    [16/08/2023 07:54:41] -> Machine Learning...
INFO:    [16/08/2023 07:54:43] -> Pipeline executed in 19.42s - Current Experiment had 0 Warnings and 0 Errors.
INFO:    [16/08/2023 07:54:44] -> Calibration successful
INFO:    [16/08/2023 07:54:53] -> Initializing Pipeline...
INFO:    [16/08/2023 07:54:53] -> Preprocessing Run #38 of 84...
INFO:    [16/08/2023 07:54:53] -> Initialize Scoring...
INFO:    [16/08/2023 07:54:53] -> Extracting Ion Currents...
INFO:    [16/08/2023 07:55:26] -> Machine Learning...
INFO:    [16/08/2023 07:55:34] -> Pipeline executed in 40.08s - Current Experiment had 0 Warnings and 0 Errors.
INFO:    [16/08/2023 07:55:42] -> Calibration successful
INFO:    [16/08/2023 07:55:42] -> Initialize Scoring...
INFO:    [16/08/2023 07:55:42] -> Preprocessing Run #39 of 84...
INFO:    [16/08/2023 07:55:42] -> Searching DIA with Pulsar...
INFO:    [16/08/2023 07:55:42] -> Initializing Experiment...
INFO:    [16/08/2023 07:55:42] -> Loading Spectral Libraries...
INFO:    [16/08/2023 07:55:42] -> Initialize Scoring...
INFO:    [16/08/2023 07:55:42] -> Generating Scan Map...
INFO:    [16/08/2023 07:55:42] -> Initializing Workpackages...
INFO:    [16/08/2023 07:55:42] -> Performing Basic Calibration...
INFO:    [16/08/2023 07:55:47] -> Calibration successful
INFO:    [16/08/2023 07:55:47] -> Identifying Calibration Peptides...
INFO:    [16/08/2023 07:55:47] -> Calibration successful
INFO:    [16/08/2023 07:55:47] -> Correcting Gradient Fine Structure...
INFO:    [16/08/2023 07:55:55] -> Initializing Pipeline...
INFO:    [16/08/2023 07:55:55] -> Preprocessing Run #39 of 84...
INFO:    [16/08/2023 07:55:55] -> Initialize Scoring...
INFO:    [16/08/2023 07:55:55] -> Extracting Ion Currents...
INFO:    [16/08/2023 07:56:13] -> Machine Learning...
INFO:    [16/08/2023 07:56:15] -> Pipeline executed in 18.94s - Current Experiment had 0 Warnings and 0 Errors.
INFO:    [16/08/2023 07:56:16] -> Calibration successful
INFO:    [16/08/2023 07:56:25] -> Initializing Pipeline...
INFO:    [16/08/2023 07:56:25] -> Preprocessing Run #39 of 84...
INFO:    [16/08/2023 07:56:25] -> Initialize Scoring...
INFO:    [16/08/2023 07:56:25] -> Extracting Ion Currents...
INFO:    [16/08/2023 07:56:57] -> Machine Learning...
INFO:    [16/08/2023 07:57:05] -> Pipeline executed in 39.59s - Current Experiment had 0 Warnings and 0 Errors.
INFO:    [16/08/2023 07:57:12] -> Calibration successful
INFO:    [16/08/2023 07:57:12] -> Initialize Scoring...
INFO:    [16/08/2023 07:57:12] -> Preprocessing Run #40 of 84...
INFO:    [16/08/2023 07:57:12] -> Searching DIA with Pulsar...
INFO:    [16/08/2023 07:57:12] -> Initializing Experiment...
INFO:    [16/08/2023 07:57:12] -> Loading Spectral Libraries...
INFO:    [16/08/2023 07:57:12] -> Initialize Scoring...
INFO:    [16/08/2023 07:57:12] -> Generating Scan Map...
INFO:    [16/08/2023 07:57:12] -> Initializing Workpackages...
INFO:    [16/08/2023 07:57:12] -> Performing Basic Calibration...
INFO:    [16/08/2023 07:57:17] -> Calibration successful
INFO:    [16/08/2023 07:57:17] -> Identifying Calibration Peptides...
INFO:    [16/08/2023 07:57:17] -> Calibration successful
INFO:    [16/08/2023 07:57:17] -> Correcting Gradient Fine Structure...
INFO:    [16/08/2023 07:57:26] -> Initializing Pipeline...
INFO:    [16/08/2023 07:57:26] -> Preprocessing Run #40 of 84...
INFO:    [16/08/2023 07:57:26] -> Initialize Scoring...
INFO:    [16/08/2023 07:57:26] -> Extracting Ion Currents...
INFO:    [16/08/2023 07:57:41] -> Machine Learning...
INFO:    [16/08/2023 07:57:43] -> Pipeline executed in 16.38s - Current Experiment had 0 Warnings and 0 Errors.
INFO:    [16/08/2023 07:57:44] -> Calibration successful
INFO:    [16/08/2023 07:57:53] -> Initializing Pipeline...
INFO:    [16/08/2023 07:57:53] -> Preprocessing Run #40 of 84...
INFO:    [16/08/2023 07:57:53] -> Initialize Scoring...
INFO:    [16/08/2023 07:57:53] -> Extracting Ion Currents...
INFO:    [16/08/2023 07:58:25] -> Machine Learning...
INFO:    [16/08/2023 07:58:32] -> Pipeline executed in 38.18s - Current Experiment had 0 Warnings and 0 Errors.
INFO:    [16/08/2023 07:58:40] -> Calibration successful
INFO:    [16/08/2023 07:58:40] -> Initialize Scoring...
INFO:    [16/08/2023 07:58:40] -> Preprocessing Run #41 of 84...
INFO:    [16/08/2023 07:58:40] -> Searching DIA with Pulsar...
INFO:    [16/08/2023 07:58:40] -> Initializing Experiment...
INFO:    [16/08/2023 07:58:40] -> Loading Spectral Libraries...
INFO:    [16/08/2023 07:58:40] -> Initialize Scoring...
INFO:    [16/08/2023 07:58:40] -> Generating Scan Map...
INFO:    [16/08/2023 07:58:40] -> Initializing Workpackages...
INFO:    [16/08/2023 07:58:40] -> Performing Basic Calibration...
INFO:    [16/08/2023 07:58:45] -> Calibration successful
INFO:    [16/08/2023 07:58:45] -> Identifying Calibration Peptides...
INFO:    [16/08/2023 07:58:45] -> Calibration successful
INFO:    [16/08/2023 07:58:45] -> Correcting Gradient Fine Structure...
INFO:    [16/08/2023 07:58:54] -> Initializing Pipeline...
INFO:    [16/08/2023 07:58:54] -> Preprocessing Run #41 of 84...
INFO:    [16/08/2023 07:58:54] -> Initialize Scoring...
INFO:    [16/08/2023 07:58:54] -> Extracting Ion Currents...
INFO:    [16/08/2023 07:59:11] -> Machine Learning...
INFO:    [16/08/2023 07:59:13] -> Pipeline executed in 19.07s - Current Experiment had 0 Warnings and 0 Errors.
INFO:    [16/08/2023 07:59:15] -> Calibration successful
INFO:    [16/08/2023 07:59:24] -> Initializing Pipeline...
INFO:    [16/08/2023 07:59:24] -> Preprocessing Run #41 of 84...
INFO:    [16/08/2023 07:59:24] -> Initialize Scoring...
INFO:    [16/08/2023 07:59:24] -> Extracting Ion Currents...
INFO:    [16/08/2023 08:00:01] -> Machine Learning...
INFO:    [16/08/2023 08:00:09] -> Pipeline executed in 43.56s - Current Experiment had 0 Warnings and 0 Errors.
INFO:    [16/08/2023 08:00:17] -> Calibration successful
INFO:    [16/08/2023 08:00:17] -> Initialize Scoring...
INFO:    [16/08/2023 08:00:17] -> Preprocessing Run #42 of 84...
INFO:    [16/08/2023 08:00:17] -> Searching DIA with Pulsar...
INFO:    [16/08/2023 08:00:17] -> Initializing Experiment...
INFO:    [16/08/2023 08:00:17] -> Loading Spectral Libraries...
INFO:    [16/08/2023 08:00:17] -> Initialize Scoring...
INFO:    [16/08/2023 08:00:17] -> Generating Scan Map...
INFO:    [16/08/2023 08:00:17] -> Initializing Workpackages...
INFO:    [16/08/2023 08:00:17] -> Performing Basic Calibration...
INFO:    [16/08/2023 08:00:22] -> Calibration successful
INFO:    [16/08/2023 08:00:22] -> Identifying Calibration Peptides...
INFO:    [16/08/2023 08:00:22] -> Calibration successful
INFO:    [16/08/2023 08:00:22] -> Correcting Gradient Fine Structure...
INFO:    [16/08/2023 08:00:31] -> Initializing Pipeline...
INFO:    [16/08/2023 08:00:31] -> Preprocessing Run #42 of 84...
INFO:    [16/08/2023 08:00:31] -> Initialize Scoring...
INFO:    [16/08/2023 08:00:31] -> Extracting Ion Currents...
INFO:    [16/08/2023 08:00:46] -> Machine Learning...
INFO:    [16/08/2023 08:00:48] -> Pipeline executed in 16.79s - Current Experiment had 0 Warnings and 0 Errors.
INFO:    [16/08/2023 08:00:49] -> Calibration successful
INFO:    [16/08/2023 08:00:58] -> Initializing Pipeline...
INFO:    [16/08/2023 08:00:58] -> Preprocessing Run #42 of 84...
INFO:    [16/08/2023 08:00:58] -> Initialize Scoring...
INFO:    [16/08/2023 08:00:58] -> Extracting Ion Currents...
INFO:    [16/08/2023 08:01:33] -> Machine Learning...
INFO:    [16/08/2023 08:01:41] -> Pipeline executed in 42.07s - Current Experiment had 0 Warnings and 0 Errors.
INFO:    [16/08/2023 08:01:49] -> Calibration successful
INFO:    [16/08/2023 08:01:49] -> Initialize Scoring...
INFO:    [16/08/2023 08:01:49] -> Preprocessing Run #43 of 84...
INFO:    [16/08/2023 08:01:49] -> Searching DIA with Pulsar...
INFO:    [16/08/2023 08:01:49] -> Initializing Experiment...
INFO:    [16/08/2023 08:01:49] -> Loading Spectral Libraries...
INFO:    [16/08/2023 08:01:49] -> Initialize Scoring...
INFO:    [16/08/2023 08:01:49] -> Generating Scan Map...
INFO:    [16/08/2023 08:01:49] -> Initializing Workpackages...
INFO:    [16/08/2023 08:01:49] -> Performing Basic Calibration...
INFO:    [16/08/2023 08:01:54] -> Calibration successful
INFO:    [16/08/2023 08:01:54] -> Identifying Calibration Peptides...
INFO:    [16/08/2023 08:01:54] -> Calibration successful
INFO:    [16/08/2023 08:01:54] -> Correcting Gradient Fine Structure...
INFO:    [16/08/2023 08:02:03] -> Initializing Pipeline...
INFO:    [16/08/2023 08:02:03] -> Preprocessing Run #43 of 84...
INFO:    [16/08/2023 08:02:03] -> Initialize Scoring...
INFO:    [16/08/2023 08:02:03] -> Extracting Ion Currents...
INFO:    [16/08/2023 08:02:20] -> Machine Learning...
INFO:    [16/08/2023 08:02:22] -> Pipeline executed in 18.95s - Current Experiment had 0 Warnings and 0 Errors.
INFO:    [16/08/2023 08:02:23] -> Calibration successful
INFO:    [16/08/2023 08:02:32] -> Initializing Pipeline...
INFO:    [16/08/2023 08:02:32] -> Preprocessing Run #43 of 84...
INFO:    [16/08/2023 08:02:32] -> Initialize Scoring...
INFO:    [16/08/2023 08:02:32] -> Extracting Ion Currents...
INFO:    [16/08/2023 08:03:05] -> Machine Learning...
INFO:    [16/08/2023 08:03:13] -> Pipeline executed in 39.59s - Current Experiment had 0 Warnings and 0 Errors.
INFO:    [16/08/2023 08:03:20] -> Calibration successful
INFO:    [16/08/2023 08:03:20] -> Initialize Scoring...
INFO:    [16/08/2023 08:03:20] -> Preprocessing Run #44 of 84...
INFO:    [16/08/2023 08:03:20] -> Searching DIA with Pulsar...
INFO:    [16/08/2023 08:03:20] -> Initializing Experiment...
INFO:    [16/08/2023 08:03:20] -> Loading Spectral Libraries...
INFO:    [16/08/2023 08:03:20] -> Initialize Scoring...
INFO:    [16/08/2023 08:03:20] -> Generating Scan Map...
INFO:    [16/08/2023 08:03:20] -> Initializing Workpackages...
INFO:    [16/08/2023 08:03:20] -> Performing Basic Calibration...
INFO:    [16/08/2023 08:03:25] -> Calibration successful
INFO:    [16/08/2023 08:03:25] -> Identifying Calibration Peptides...
INFO:    [16/08/2023 08:03:25] -> Calibration successful
INFO:    [16/08/2023 08:03:25] -> Correcting Gradient Fine Structure...
INFO:    [16/08/2023 08:03:33] -> Initializing Pipeline...
INFO:    [16/08/2023 08:03:33] -> Preprocessing Run #44 of 84...
INFO:    [16/08/2023 08:03:33] -> Initialize Scoring...
INFO:    [16/08/2023 08:03:33] -> Extracting Ion Currents...
INFO:    [16/08/2023 08:03:50] -> Machine Learning...
INFO:    [16/08/2023 08:03:53] -> Pipeline executed in 18.58s - Current Experiment had 0 Warnings and 0 Errors.
INFO:    [16/08/2023 08:03:54] -> Calibration successful
INFO:    [16/08/2023 08:04:02] -> Initializing Pipeline...
INFO:    [16/08/2023 08:04:02] -> Preprocessing Run #44 of 84...
INFO:    [16/08/2023 08:04:02] -> Initialize Scoring...
INFO:    [16/08/2023 08:04:02] -> Extracting Ion Currents...
INFO:    [16/08/2023 08:04:34] -> Machine Learning...
INFO:    [16/08/2023 08:04:42] -> Pipeline executed in 38.38s - Current Experiment had 0 Warnings and 0 Errors.
INFO:    [16/08/2023 08:04:50] -> Calibration successful
INFO:    [16/08/2023 08:04:50] -> Initialize Scoring...
INFO:    [16/08/2023 08:04:50] -> Preprocessing Run #45 of 84...
INFO:    [16/08/2023 08:04:50] -> Searching DIA with Pulsar...
INFO:    [16/08/2023 08:04:50] -> Initializing Experiment...
INFO:    [16/08/2023 08:04:50] -> Loading Spectral Libraries...
INFO:    [16/08/2023 08:04:50] -> Initialize Scoring...
INFO:    [16/08/2023 08:04:50] -> Generating Scan Map...
INFO:    [16/08/2023 08:04:50] -> Initializing Workpackages...
INFO:    [16/08/2023 08:04:50] -> Performing Basic Calibration...
INFO:    [16/08/2023 08:04:55] -> Calibration successful
INFO:    [16/08/2023 08:04:55] -> Identifying Calibration Peptides...
INFO:    [16/08/2023 08:04:55] -> Calibration successful
INFO:    [16/08/2023 08:04:55] -> Correcting Gradient Fine Structure...
INFO:    [16/08/2023 08:05:04] -> Initializing Pipeline...
INFO:    [16/08/2023 08:05:04] -> Preprocessing Run #45 of 84...
INFO:    [16/08/2023 08:05:04] -> Initialize Scoring...
INFO:    [16/08/2023 08:05:04] -> Extracting Ion Currents...
INFO:    [16/08/2023 08:05:20] -> Machine Learning...
INFO:    [16/08/2023 08:05:23] -> Pipeline executed in 18.03s - Current Experiment had 0 Warnings and 0 Errors.
INFO:    [16/08/2023 08:05:24] -> Calibration successful
INFO:    [16/08/2023 08:05:32] -> Initializing Pipeline...
INFO:    [16/08/2023 08:05:32] -> Preprocessing Run #45 of 84...
INFO:    [16/08/2023 08:05:32] -> Initialize Scoring...
INFO:    [16/08/2023 08:05:32] -> Extracting Ion Currents...
INFO:    [16/08/2023 08:06:05] -> Machine Learning...
INFO:    [16/08/2023 08:06:13] -> Pipeline executed in 39.45s - Current Experiment had 0 Warnings and 0 Errors.
INFO:    [16/08/2023 08:06:20] -> Calibration successful
INFO:    [16/08/2023 08:06:20] -> Initialize Scoring...
INFO:    [16/08/2023 08:06:20] -> Preprocessing Run #46 of 84...
INFO:    [16/08/2023 08:06:20] -> Searching DIA with Pulsar...
INFO:    [16/08/2023 08:06:20] -> Initializing Experiment...
INFO:    [16/08/2023 08:06:20] -> Loading Spectral Libraries...
INFO:    [16/08/2023 08:06:20] -> Initialize Scoring...
INFO:    [16/08/2023 08:06:20] -> Generating Scan Map...
INFO:    [16/08/2023 08:06:20] -> Initializing Workpackages...
INFO:    [16/08/2023 08:06:20] -> Performing Basic Calibration...
INFO:    [16/08/2023 08:06:25] -> Calibration successful
INFO:    [16/08/2023 08:06:25] -> Identifying Calibration Peptides...
INFO:    [16/08/2023 08:06:25] -> Calibration successful
INFO:    [16/08/2023 08:06:25] -> Correcting Gradient Fine Structure...
INFO:    [16/08/2023 08:06:34] -> Initializing Pipeline...
INFO:    [16/08/2023 08:06:34] -> Preprocessing Run #46 of 84...
INFO:    [16/08/2023 08:06:34] -> Initialize Scoring...
INFO:    [16/08/2023 08:06:34] -> Extracting Ion Currents...
INFO:    [16/08/2023 08:06:53] -> Machine Learning...
INFO:    [16/08/2023 08:06:55] -> Pipeline executed in 20.43s - Current Experiment had 0 Warnings and 0 Errors.
INFO:    [16/08/2023 08:06:56] -> Calibration successful
INFO:    [16/08/2023 08:07:05] -> Initializing Pipeline...
INFO:    [16/08/2023 08:07:05] -> Preprocessing Run #46 of 84...
INFO:    [16/08/2023 08:07:05] -> Initialize Scoring...
INFO:    [16/08/2023 08:07:05] -> Extracting Ion Currents...
INFO:    [16/08/2023 08:07:38] -> Machine Learning...
INFO:    [16/08/2023 08:07:46] -> Pipeline executed in 39.87s - Current Experiment had 0 Warnings and 0 Errors.
INFO:    [16/08/2023 08:07:53] -> Calibration successful
INFO:    [16/08/2023 08:07:53] -> Initialize Scoring...
INFO:    [16/08/2023 08:07:53] -> Preprocessing Run #47 of 84...
INFO:    [16/08/2023 08:07:53] -> Searching DIA with Pulsar...
INFO:    [16/08/2023 08:07:53] -> Initializing Experiment...
INFO:    [16/08/2023 08:07:53] -> Loading Spectral Libraries...
INFO:    [16/08/2023 08:07:53] -> Initialize Scoring...
INFO:    [16/08/2023 08:07:53] -> Generating Scan Map...
INFO:    [16/08/2023 08:07:53] -> Initializing Workpackages...
INFO:    [16/08/2023 08:07:53] -> Performing Basic Calibration...
INFO:    [16/08/2023 08:07:57] -> Calibration successful
INFO:    [16/08/2023 08:07:57] -> Identifying Calibration Peptides...
INFO:    [16/08/2023 08:07:57] -> Calibration successful
INFO:    [16/08/2023 08:07:57] -> Correcting Gradient Fine Structure...
INFO:    [16/08/2023 08:08:06] -> Initializing Pipeline...
INFO:    [16/08/2023 08:08:06] -> Preprocessing Run #47 of 84...
INFO:    [16/08/2023 08:08:06] -> Initialize Scoring...
INFO:    [16/08/2023 08:08:06] -> Extracting Ion Currents...
INFO:    [16/08/2023 08:08:24] -> Machine Learning...
INFO:    [16/08/2023 08:08:26] -> Pipeline executed in 19.34s - Current Experiment had 0 Warnings and 0 Errors.
INFO:    [16/08/2023 08:08:28] -> Calibration successful
INFO:    [16/08/2023 08:08:36] -> Initializing Pipeline...
INFO:    [16/08/2023 08:08:36] -> Preprocessing Run #47 of 84...
INFO:    [16/08/2023 08:08:36] -> Initialize Scoring...
INFO:    [16/08/2023 08:08:36] -> Extracting Ion Currents...
INFO:    [16/08/2023 08:09:09] -> Machine Learning...
INFO:    [16/08/2023 08:09:17] -> Pipeline executed in 39.29s - Current Experiment had 0 Warnings and 0 Errors.
INFO:    [16/08/2023 08:09:24] -> Calibration successful
INFO:    [16/08/2023 08:09:24] -> Initialize Scoring...
INFO:    [16/08/2023 08:09:24] -> Preprocessing Run #48 of 84...
INFO:    [16/08/2023 08:09:24] -> Searching DIA with Pulsar...
INFO:    [16/08/2023 08:09:24] -> Initializing Experiment...
INFO:    [16/08/2023 08:09:24] -> Loading Spectral Libraries...
INFO:    [16/08/2023 08:09:24] -> Initialize Scoring...
INFO:    [16/08/2023 08:09:24] -> Generating Scan Map...
INFO:    [16/08/2023 08:09:24] -> Initializing Workpackages...
INFO:    [16/08/2023 08:09:24] -> Performing Basic Calibration...
INFO:    [16/08/2023 08:09:29] -> Calibration successful
INFO:    [16/08/2023 08:09:29] -> Identifying Calibration Peptides...
INFO:    [16/08/2023 08:09:29] -> Calibration successful
INFO:    [16/08/2023 08:09:29] -> Correcting Gradient Fine Structure...
INFO:    [16/08/2023 08:09:37] -> Initializing Pipeline...
INFO:    [16/08/2023 08:09:37] -> Preprocessing Run #48 of 84...
INFO:    [16/08/2023 08:09:37] -> Initialize Scoring...
INFO:    [16/08/2023 08:09:37] -> Extracting Ion Currents...
INFO:    [16/08/2023 08:09:57] -> Machine Learning...
INFO:    [16/08/2023 08:09:59] -> Pipeline executed in 20.54s - Current Experiment had 0 Warnings and 0 Errors.
INFO:    [16/08/2023 08:10:00] -> Calibration successful
INFO:    [16/08/2023 08:10:09] -> Initializing Pipeline...
INFO:    [16/08/2023 08:10:09] -> Preprocessing Run #48 of 84...
INFO:    [16/08/2023 08:10:09] -> Initialize Scoring...
INFO:    [16/08/2023 08:10:09] -> Extracting Ion Currents...
INFO:    [16/08/2023 08:10:44] -> Machine Learning...
INFO:    [16/08/2023 08:10:51] -> Pipeline executed in 41.36s - Current Experiment had 0 Warnings and 0 Errors.
INFO:    [16/08/2023 08:10:59] -> Calibration successful
INFO:    [16/08/2023 08:10:59] -> Initialize Scoring...
INFO:    [16/08/2023 08:10:59] -> Preprocessing Run #49 of 84...
INFO:    [16/08/2023 08:10:59] -> Searching DIA with Pulsar...
INFO:    [16/08/2023 08:10:59] -> Initializing Experiment...
INFO:    [16/08/2023 08:10:59] -> Loading Spectral Libraries...
INFO:    [16/08/2023 08:10:59] -> Initialize Scoring...
INFO:    [16/08/2023 08:11:00] -> Generating Scan Map...
INFO:    [16/08/2023 08:11:00] -> Initializing Workpackages...
INFO:    [16/08/2023 08:11:00] -> Performing Basic Calibration...
INFO:    [16/08/2023 08:11:04] -> Calibration successful
INFO:    [16/08/2023 08:11:04] -> Identifying Calibration Peptides...
INFO:    [16/08/2023 08:11:04] -> Calibration successful
INFO:    [16/08/2023 08:11:04] -> Correcting Gradient Fine Structure...
INFO:    [16/08/2023 08:11:13] -> Initializing Pipeline...
INFO:    [16/08/2023 08:11:13] -> Preprocessing Run #49 of 84...
INFO:    [16/08/2023 08:11:13] -> Initialize Scoring...
INFO:    [16/08/2023 08:11:13] -> Extracting Ion Currents...
INFO:    [16/08/2023 08:11:55] -> Machine Learning...
INFO:    [16/08/2023 08:11:57] -> Pipeline executed in 43.31s - Current Experiment had 0 Warnings and 0 Errors.
INFO:    [16/08/2023 08:11:59] -> Calibration successful
INFO:    [16/08/2023 08:12:08] -> Initializing Pipeline...
INFO:    [16/08/2023 08:12:08] -> Preprocessing Run #49 of 84...
INFO:    [16/08/2023 08:12:08] -> Initialize Scoring...
INFO:    [16/08/2023 08:12:08] -> Extracting Ion Currents...
INFO:    [16/08/2023 08:13:01] -> Machine Learning...
INFO:    [16/08/2023 08:13:09] -> Pipeline executed in 1.01m - Current Experiment had 0 Warnings and 0 Errors.
INFO:    [16/08/2023 08:13:22] -> Calibration successful
INFO:    [16/08/2023 08:13:22] -> Initialize Scoring...
INFO:    [16/08/2023 08:13:22] -> Preprocessing Run #50 of 84...
INFO:    [16/08/2023 08:13:22] -> Searching DIA with Pulsar...
INFO:    [16/08/2023 08:13:22] -> Initializing Experiment...
INFO:    [16/08/2023 08:13:22] -> Loading Spectral Libraries...
INFO:    [16/08/2023 08:13:22] -> Initialize Scoring...
INFO:    [16/08/2023 08:13:22] -> Generating Scan Map...
INFO:    [16/08/2023 08:13:22] -> Initializing Workpackages...
INFO:    [16/08/2023 08:13:22] -> Performing Basic Calibration...
INFO:    [16/08/2023 08:13:27] -> Calibration successful
INFO:    [16/08/2023 08:13:27] -> Identifying Calibration Peptides...
INFO:    [16/08/2023 08:13:27] -> Calibration successful
INFO:    [16/08/2023 08:13:27] -> Correcting Gradient Fine Structure...
INFO:    [16/08/2023 08:13:36] -> Initializing Pipeline...
INFO:    [16/08/2023 08:13:36] -> Preprocessing Run #50 of 84...
INFO:    [16/08/2023 08:13:36] -> Initialize Scoring...
INFO:    [16/08/2023 08:13:36] -> Extracting Ion Currents...
INFO:    [16/08/2023 08:14:19] -> Machine Learning...
INFO:    [16/08/2023 08:14:22] -> Pipeline executed in 45.44s - Current Experiment had 0 Warnings and 0 Errors.
INFO:    [16/08/2023 08:14:27] -> Calibration successful
INFO:    [16/08/2023 08:14:35] -> Initializing Pipeline...
INFO:    [16/08/2023 08:14:35] -> Preprocessing Run #50 of 84...
INFO:    [16/08/2023 08:14:35] -> Initialize Scoring...
INFO:    [16/08/2023 08:14:35] -> Extracting Ion Currents...
INFO:    [16/08/2023 08:15:32] -> Machine Learning...
INFO:    [16/08/2023 08:15:41] -> Pipeline executed in 1.08m - Current Experiment had 0 Warnings and 0 Errors.
INFO:    [16/08/2023 08:15:54] -> Calibration successful
INFO:    [16/08/2023 08:15:54] -> Initialize Scoring...
INFO:    [16/08/2023 08:15:54] -> Preprocessing Run #51 of 84...
INFO:    [16/08/2023 08:15:54] -> Searching DIA with Pulsar...
INFO:    [16/08/2023 08:15:54] -> Initializing Experiment...
INFO:    [16/08/2023 08:15:54] -> Loading Spectral Libraries...
INFO:    [16/08/2023 08:15:54] -> Initialize Scoring...
INFO:    [16/08/2023 08:15:54] -> Generating Scan Map...
INFO:    [16/08/2023 08:15:54] -> Initializing Workpackages...
INFO:    [16/08/2023 08:15:54] -> Performing Basic Calibration...
INFO:    [16/08/2023 08:15:59] -> Calibration successful
INFO:    [16/08/2023 08:15:59] -> Identifying Calibration Peptides...
INFO:    [16/08/2023 08:15:59] -> Calibration successful
INFO:    [16/08/2023 08:15:59] -> Correcting Gradient Fine Structure...
INFO:    [16/08/2023 08:16:08] -> Initializing Pipeline...
INFO:    [16/08/2023 08:16:08] -> Preprocessing Run #51 of 84...
INFO:    [16/08/2023 08:16:08] -> Initialize Scoring...
INFO:    [16/08/2023 08:16:08] -> Extracting Ion Currents...
INFO:    [16/08/2023 08:16:48] -> Machine Learning...
INFO:    [16/08/2023 08:16:53] -> Pipeline executed in 44.36s - Current Experiment had 0 Warnings and 0 Errors.
INFO:    [16/08/2023 08:16:55] -> Calibration successful
INFO:    [16/08/2023 08:17:04] -> Initializing Pipeline...
INFO:    [16/08/2023 08:17:04] -> Preprocessing Run #51 of 84...
INFO:    [16/08/2023 08:17:04] -> Initialize Scoring...
INFO:    [16/08/2023 08:17:04] -> Extracting Ion Currents...
INFO:    [16/08/2023 08:18:03] -> Machine Learning...
INFO:    [16/08/2023 08:18:12] -> Pipeline executed in 1.14m - Current Experiment had 0 Warnings and 0 Errors.
INFO:    [16/08/2023 08:18:24] -> Calibration successful
INFO:    [16/08/2023 08:18:24] -> Initialize Scoring...
INFO:    [16/08/2023 08:18:24] -> Preprocessing Run #52 of 84...
INFO:    [16/08/2023 08:18:24] -> Searching DIA with Pulsar...
INFO:    [16/08/2023 08:18:24] -> Initializing Experiment...
INFO:    [16/08/2023 08:18:24] -> Loading Spectral Libraries...
INFO:    [16/08/2023 08:18:24] -> Initialize Scoring...
INFO:    [16/08/2023 08:18:24] -> Generating Scan Map...
INFO:    [16/08/2023 08:18:24] -> Initializing Workpackages...
INFO:    [16/08/2023 08:18:24] -> Performing Basic Calibration...
INFO:    [16/08/2023 08:18:29] -> Calibration successful
INFO:    [16/08/2023 08:18:29] -> Identifying Calibration Peptides...
INFO:    [16/08/2023 08:18:29] -> Calibration successful
INFO:    [16/08/2023 08:18:29] -> Correcting Gradient Fine Structure...
INFO:    [16/08/2023 08:18:38] -> Initializing Pipeline...
INFO:    [16/08/2023 08:18:38] -> Preprocessing Run #52 of 84...
INFO:    [16/08/2023 08:18:38] -> Initialize Scoring...
INFO:    [16/08/2023 08:18:38] -> Extracting Ion Currents...
INFO:    [16/08/2023 08:19:25] -> Machine Learning...
INFO:    [16/08/2023 08:19:27] -> Pipeline executed in 48.33s - Current Experiment had 0 Warnings and 0 Errors.
INFO:    [16/08/2023 08:19:29] -> Calibration successful
INFO:    [16/08/2023 08:19:38] -> Initializing Pipeline...
INFO:    [16/08/2023 08:19:38] -> Preprocessing Run #52 of 84...
INFO:    [16/08/2023 08:19:38] -> Initialize Scoring...
INFO:    [16/08/2023 08:19:38] -> Extracting Ion Currents...
INFO:    [16/08/2023 08:20:29] -> Machine Learning...
INFO:    [16/08/2023 08:20:37] -> Pipeline executed in 58.39s - Current Experiment had 0 Warnings and 0 Errors.
INFO:    [16/08/2023 08:20:48] -> Calibration successful
INFO:    [16/08/2023 08:20:48] -> Initialize Scoring...
INFO:    [16/08/2023 08:20:48] -> Preprocessing Run #53 of 84...
INFO:    [16/08/2023 08:20:48] -> Searching DIA with Pulsar...
INFO:    [16/08/2023 08:20:48] -> Initializing Experiment...
INFO:    [16/08/2023 08:20:48] -> Loading Spectral Libraries...
INFO:    [16/08/2023 08:20:48] -> Initialize Scoring...
INFO:    [16/08/2023 08:20:48] -> Generating Scan Map...
INFO:    [16/08/2023 08:20:48] -> Initializing Workpackages...
INFO:    [16/08/2023 08:20:48] -> Performing Basic Calibration...
INFO:    [16/08/2023 08:20:53] -> Calibration successful
INFO:    [16/08/2023 08:20:53] -> Identifying Calibration Peptides...
INFO:    [16/08/2023 08:20:53] -> Calibration successful
INFO:    [16/08/2023 08:20:53] -> Correcting Gradient Fine Structure...
INFO:    [16/08/2023 08:21:02] -> Initializing Pipeline...
INFO:    [16/08/2023 08:21:02] -> Preprocessing Run #53 of 84...
INFO:    [16/08/2023 08:21:02] -> Initialize Scoring...
INFO:    [16/08/2023 08:21:02] -> Extracting Ion Currents...
INFO:    [16/08/2023 08:21:32] -> Machine Learning...
INFO:    [16/08/2023 08:21:35] -> Pipeline executed in 31.46s - Current Experiment had 0 Warnings and 0 Errors.
INFO:    [16/08/2023 08:21:38] -> Calibration successful
INFO:    [16/08/2023 08:21:47] -> Initializing Pipeline...
INFO:    [16/08/2023 08:21:47] -> Preprocessing Run #53 of 84...
INFO:    [16/08/2023 08:21:47] -> Initialize Scoring...
INFO:    [16/08/2023 08:21:47] -> Extracting Ion Currents...
INFO:    [16/08/2023 08:22:25] -> Machine Learning...
INFO:    [16/08/2023 08:22:33] -> Pipeline executed in 45.43s - Current Experiment had 0 Warnings and 0 Errors.
INFO:    [16/08/2023 08:22:45] -> Calibration successful
INFO:    [16/08/2023 08:22:45] -> Initialize Scoring...
INFO:    [16/08/2023 08:22:45] -> Preprocessing Run #54 of 84...
INFO:    [16/08/2023 08:22:45] -> Searching DIA with Pulsar...
INFO:    [16/08/2023 08:22:45] -> Initializing Experiment...
INFO:    [16/08/2023 08:22:45] -> Loading Spectral Libraries...
INFO:    [16/08/2023 08:22:45] -> Initialize Scoring...
INFO:    [16/08/2023 08:22:45] -> Generating Scan Map...
INFO:    [16/08/2023 08:22:45] -> Initializing Workpackages...
INFO:    [16/08/2023 08:22:45] -> Performing Basic Calibration...
INFO:    [16/08/2023 08:22:50] -> Calibration successful
INFO:    [16/08/2023 08:22:50] -> Identifying Calibration Peptides...
INFO:    [16/08/2023 08:22:50] -> Calibration successful
INFO:    [16/08/2023 08:22:50] -> Correcting Gradient Fine Structure...
INFO:    [16/08/2023 08:22:59] -> Initializing Pipeline...
INFO:    [16/08/2023 08:22:59] -> Preprocessing Run #54 of 84...
INFO:    [16/08/2023 08:22:59] -> Initialize Scoring...
INFO:    [16/08/2023 08:22:59] -> Extracting Ion Currents...
INFO:    [16/08/2023 08:23:28] -> Machine Learning...
INFO:    [16/08/2023 08:23:30] -> Pipeline executed in 30.13s - Current Experiment had 0 Warnings and 0 Errors.
INFO:    [16/08/2023 08:23:32] -> Calibration successful
INFO:    [16/08/2023 08:23:41] -> Initializing Pipeline...
INFO:    [16/08/2023 08:23:41] -> Preprocessing Run #54 of 84...
INFO:    [16/08/2023 08:23:41] -> Initialize Scoring...
INFO:    [16/08/2023 08:23:41] -> Extracting Ion Currents...
INFO:    [16/08/2023 08:24:20] -> Machine Learning...
INFO:    [16/08/2023 08:24:28] -> Pipeline executed in 46.28s - Current Experiment had 0 Warnings and 0 Errors.
INFO:    [16/08/2023 08:24:42] -> Calibration successful
INFO:    [16/08/2023 08:24:42] -> Initialize Scoring...
INFO:    [16/08/2023 08:24:42] -> Preprocessing Run #55 of 84...
INFO:    [16/08/2023 08:24:42] -> Searching DIA with Pulsar...
INFO:    [16/08/2023 08:24:42] -> Initializing Experiment...
INFO:    [16/08/2023 08:24:42] -> Loading Spectral Libraries...
INFO:    [16/08/2023 08:24:42] -> Initialize Scoring...
INFO:    [16/08/2023 08:24:42] -> Generating Scan Map...
INFO:    [16/08/2023 08:24:42] -> Initializing Workpackages...
INFO:    [16/08/2023 08:24:42] -> Performing Basic Calibration...
INFO:    [16/08/2023 08:24:47] -> Calibration successful
INFO:    [16/08/2023 08:24:47] -> Identifying Calibration Peptides...
INFO:    [16/08/2023 08:24:47] -> Calibration successful
INFO:    [16/08/2023 08:24:47] -> Correcting Gradient Fine Structure...
INFO:    [16/08/2023 08:24:56] -> Initializing Pipeline...
INFO:    [16/08/2023 08:24:56] -> Preprocessing Run #55 of 84...
INFO:    [16/08/2023 08:24:56] -> Initialize Scoring...
INFO:    [16/08/2023 08:24:56] -> Extracting Ion Currents...
INFO:    [16/08/2023 08:25:22] -> Machine Learning...
INFO:    [16/08/2023 08:25:25] -> Pipeline executed in 27.92s - Current Experiment had 0 Warnings and 0 Errors.
INFO:    [16/08/2023 08:25:26] -> Calibration successful
INFO:    [16/08/2023 08:25:36] -> Initializing Pipeline...
INFO:    [16/08/2023 08:25:36] -> Preprocessing Run #55 of 84...
INFO:    [16/08/2023 08:25:36] -> Initialize Scoring...
INFO:    [16/08/2023 08:25:36] -> Extracting Ion Currents...
INFO:    [16/08/2023 08:26:27] -> Machine Learning...
INFO:    [16/08/2023 08:26:36] -> Pipeline executed in 58.66s - Current Experiment had 0 Warnings and 0 Errors.
INFO:    [16/08/2023 08:26:46] -> Calibration successful
INFO:    [16/08/2023 08:26:46] -> Initialize Scoring...
INFO:    [16/08/2023 08:26:46] -> Preprocessing Run #56 of 84...
INFO:    [16/08/2023 08:26:46] -> Searching DIA with Pulsar...
INFO:    [16/08/2023 08:26:46] -> Initializing Experiment...
INFO:    [16/08/2023 08:26:46] -> Loading Spectral Libraries...
INFO:    [16/08/2023 08:26:46] -> Initialize Scoring...
INFO:    [16/08/2023 08:26:46] -> Generating Scan Map...
INFO:    [16/08/2023 08:26:46] -> Initializing Workpackages...
INFO:    [16/08/2023 08:26:46] -> Performing Basic Calibration...
INFO:    [16/08/2023 08:26:51] -> Calibration successful
INFO:    [16/08/2023 08:26:51] -> Identifying Calibration Peptides...
INFO:    [16/08/2023 08:26:51] -> Calibration successful
INFO:    [16/08/2023 08:26:51] -> Correcting Gradient Fine Structure...
INFO:    [16/08/2023 08:27:00] -> Initializing Pipeline...
INFO:    [16/08/2023 08:27:00] -> Preprocessing Run #56 of 84...
INFO:    [16/08/2023 08:27:00] -> Initialize Scoring...
INFO:    [16/08/2023 08:27:00] -> Extracting Ion Currents...
INFO:    [16/08/2023 08:27:30] -> Machine Learning...
INFO:    [16/08/2023 08:27:32] -> Pipeline executed in 31.28s - Current Experiment had 0 Warnings and 0 Errors.
INFO:    [16/08/2023 08:27:34] -> Calibration successful
INFO:    [16/08/2023 08:27:45] -> Initializing Pipeline...
INFO:    [16/08/2023 08:27:45] -> Preprocessing Run #56 of 84...
INFO:    [16/08/2023 08:27:45] -> Initialize Scoring...
INFO:    [16/08/2023 08:27:45] -> Extracting Ion Currents...
INFO:    [16/08/2023 08:28:26] -> Machine Learning...
INFO:    [16/08/2023 08:28:34] -> Pipeline executed in 47.9s - Current Experiment had 0 Warnings and 0 Errors.
INFO:    [16/08/2023 08:28:46] -> Calibration successful
INFO:    [16/08/2023 08:28:46] -> Initialize Scoring...
INFO:    [16/08/2023 08:28:46] -> Preprocessing Run #57 of 84...
INFO:    [16/08/2023 08:28:46] -> Searching DIA with Pulsar...
INFO:    [16/08/2023 08:28:46] -> Initializing Experiment...
INFO:    [16/08/2023 08:28:46] -> Loading Spectral Libraries...
INFO:    [16/08/2023 08:28:46] -> Initialize Scoring...
INFO:    [16/08/2023 08:28:46] -> Generating Scan Map...
INFO:    [16/08/2023 08:28:46] -> Initializing Workpackages...
INFO:    [16/08/2023 08:28:46] -> Performing Basic Calibration...
INFO:    [16/08/2023 08:28:51] -> Calibration successful
INFO:    [16/08/2023 08:28:51] -> Identifying Calibration Peptides...
INFO:    [16/08/2023 08:28:51] -> Calibration successful
INFO:    [16/08/2023 08:28:51] -> Correcting Gradient Fine Structure...
INFO:    [16/08/2023 08:29:00] -> Initializing Pipeline...
INFO:    [16/08/2023 08:29:00] -> Preprocessing Run #57 of 84...
INFO:    [16/08/2023 08:29:00] -> Initialize Scoring...
INFO:    [16/08/2023 08:29:00] -> Extracting Ion Currents...
INFO:    [16/08/2023 08:29:23] -> Machine Learning...
INFO:    [16/08/2023 08:29:26] -> Pipeline executed in 24.85s - Current Experiment had 0 Warnings and 0 Errors.
INFO:    [16/08/2023 08:29:28] -> Calibration successful
INFO:    [16/08/2023 08:29:37] -> Initializing Pipeline...
INFO:    [16/08/2023 08:29:37] -> Preprocessing Run #57 of 84...
INFO:    [16/08/2023 08:29:37] -> Initialize Scoring...
INFO:    [16/08/2023 08:29:37] -> Extracting Ion Currents...
INFO:    [16/08/2023 08:30:13] -> Machine Learning...
INFO:    [16/08/2023 08:30:21] -> Pipeline executed in 42.93s - Current Experiment had 0 Warnings and 0 Errors.
INFO:    [16/08/2023 08:30:32] -> Calibration successful
INFO:    [16/08/2023 08:30:32] -> Initialize Scoring...
INFO:    [16/08/2023 08:30:32] -> Preprocessing Run #58 of 84...
INFO:    [16/08/2023 08:30:32] -> Searching DIA with Pulsar...
INFO:    [16/08/2023 08:30:32] -> Initializing Experiment...
INFO:    [16/08/2023 08:30:32] -> Loading Spectral Libraries...
INFO:    [16/08/2023 08:30:32] -> Initialize Scoring...
INFO:    [16/08/2023 08:30:32] -> Generating Scan Map...
INFO:    [16/08/2023 08:30:32] -> Initializing Workpackages...
INFO:    [16/08/2023 08:30:32] -> Performing Basic Calibration...
INFO:    [16/08/2023 08:30:37] -> Calibration successful
INFO:    [16/08/2023 08:30:37] -> Identifying Calibration Peptides...
INFO:    [16/08/2023 08:30:37] -> Calibration successful
INFO:    [16/08/2023 08:30:37] -> Correcting Gradient Fine Structure...
INFO:    [16/08/2023 08:30:46] -> Initializing Pipeline...
INFO:    [16/08/2023 08:30:46] -> Preprocessing Run #58 of 84...
INFO:    [16/08/2023 08:30:46] -> Initialize Scoring...
INFO:    [16/08/2023 08:30:46] -> Extracting Ion Currents...
INFO:    [16/08/2023 08:31:04] -> Machine Learning...
INFO:    [16/08/2023 08:31:06] -> Pipeline executed in 19.18s - Current Experiment had 0 Warnings and 0 Errors.
INFO:    [16/08/2023 08:31:08] -> Calibration successful
INFO:    [16/08/2023 08:31:17] -> Initializing Pipeline...
INFO:    [16/08/2023 08:31:17] -> Preprocessing Run #58 of 84...
INFO:    [16/08/2023 08:31:17] -> Initialize Scoring...
INFO:    [16/08/2023 08:31:17] -> Extracting Ion Currents...
INFO:    [16/08/2023 08:31:57] -> Machine Learning...
INFO:    [16/08/2023 08:32:05] -> Pipeline executed in 46.43s - Current Experiment had 0 Warnings and 0 Errors.
INFO:    [16/08/2023 08:32:17] -> Calibration successful
INFO:    [16/08/2023 08:32:17] -> Initialize Scoring...
INFO:    [16/08/2023 08:32:17] -> Preprocessing Run #59 of 84...
INFO:    [16/08/2023 08:32:17] -> Searching DIA with Pulsar...
INFO:    [16/08/2023 08:32:17] -> Initializing Experiment...
INFO:    [16/08/2023 08:32:17] -> Loading Spectral Libraries...
INFO:    [16/08/2023 08:32:17] -> Initialize Scoring...
INFO:    [16/08/2023 08:32:17] -> Generating Scan Map...
INFO:    [16/08/2023 08:32:17] -> Initializing Workpackages...
INFO:    [16/08/2023 08:32:17] -> Performing Basic Calibration...
INFO:    [16/08/2023 08:32:22] -> Calibration successful
INFO:    [16/08/2023 08:32:22] -> Identifying Calibration Peptides...
INFO:    [16/08/2023 08:32:22] -> Calibration successful
INFO:    [16/08/2023 08:32:22] -> Correcting Gradient Fine Structure...
INFO:    [16/08/2023 08:32:31] -> Initializing Pipeline...
INFO:    [16/08/2023 08:32:31] -> Preprocessing Run #59 of 84...
INFO:    [16/08/2023 08:32:31] -> Initialize Scoring...
INFO:    [16/08/2023 08:32:31] -> Extracting Ion Currents...
INFO:    [16/08/2023 08:32:49] -> Machine Learning...
INFO:    [16/08/2023 08:32:51] -> Pipeline executed in 19.1s - Current Experiment had 0 Warnings and 0 Errors.
INFO:    [16/08/2023 08:32:53] -> Calibration successful
INFO:    [16/08/2023 08:33:02] -> Initializing Pipeline...
INFO:    [16/08/2023 08:33:02] -> Preprocessing Run #59 of 84...
INFO:    [16/08/2023 08:33:02] -> Initialize Scoring...
INFO:    [16/08/2023 08:33:02] -> Extracting Ion Currents...
INFO:    [16/08/2023 08:33:37] -> Machine Learning...
INFO:    [16/08/2023 08:33:46] -> Pipeline executed in 42.4s - Current Experiment had 0 Warnings and 0 Errors.
INFO:    [16/08/2023 08:33:57] -> Calibration successful
INFO:    [16/08/2023 08:33:57] -> Initialize Scoring...
INFO:    [16/08/2023 08:33:57] -> Preprocessing Run #60 of 84...
INFO:    [16/08/2023 08:33:57] -> Searching DIA with Pulsar...
INFO:    [16/08/2023 08:33:57] -> Initializing Experiment...
INFO:    [16/08/2023 08:33:57] -> Loading Spectral Libraries...
INFO:    [16/08/2023 08:33:57] -> Initialize Scoring...
INFO:    [16/08/2023 08:33:57] -> Generating Scan Map...
INFO:    [16/08/2023 08:33:57] -> Initializing Workpackages...
INFO:    [16/08/2023 08:33:57] -> Performing Basic Calibration...
INFO:    [16/08/2023 08:34:02] -> Calibration successful
INFO:    [16/08/2023 08:34:02] -> Identifying Calibration Peptides...
INFO:    [16/08/2023 08:34:02] -> Calibration successful
INFO:    [16/08/2023 08:34:02] -> Correcting Gradient Fine Structure...
INFO:    [16/08/2023 08:34:11] -> Initializing Pipeline...
INFO:    [16/08/2023 08:34:11] -> Preprocessing Run #60 of 84...
INFO:    [16/08/2023 08:34:11] -> Initialize Scoring...
INFO:    [16/08/2023 08:34:11] -> Extracting Ion Currents...
INFO:    [16/08/2023 08:34:36] -> Machine Learning...
INFO:    [16/08/2023 08:34:39] -> Pipeline executed in 26.51s - Current Experiment had 0 Warnings and 0 Errors.
INFO:    [16/08/2023 08:34:41] -> Calibration successful
INFO:    [16/08/2023 08:34:50] -> Initializing Pipeline...
INFO:    [16/08/2023 08:34:50] -> Preprocessing Run #60 of 84...
INFO:    [16/08/2023 08:34:50] -> Initialize Scoring...
INFO:    [16/08/2023 08:34:50] -> Extracting Ion Currents...
INFO:    [16/08/2023 08:35:27] -> Machine Learning...
INFO:    [16/08/2023 08:35:35] -> Pipeline executed in 44.26s - Current Experiment had 0 Warnings and 0 Errors.
INFO:    [16/08/2023 08:35:49] -> Calibration successful
INFO:    [16/08/2023 08:35:49] -> Initialize Scoring...
INFO:    [16/08/2023 08:35:49] -> Preprocessing Run #61 of 84...
INFO:    [16/08/2023 08:35:49] -> Searching DIA with Pulsar...
INFO:    [16/08/2023 08:35:49] -> Initializing Experiment...
INFO:    [16/08/2023 08:35:49] -> Loading Spectral Libraries...
INFO:    [16/08/2023 08:35:49] -> Initialize Scoring...
INFO:    [16/08/2023 08:35:49] -> Generating Scan Map...
INFO:    [16/08/2023 08:35:49] -> Initializing Workpackages...
INFO:    [16/08/2023 08:35:49] -> Performing Basic Calibration...
INFO:    [16/08/2023 08:35:54] -> Calibration successful
INFO:    [16/08/2023 08:35:54] -> Identifying Calibration Peptides...
INFO:    [16/08/2023 08:35:54] -> Calibration successful
INFO:    [16/08/2023 08:35:54] -> Correcting Gradient Fine Structure...
INFO:    [16/08/2023 08:36:04] -> Initializing Pipeline...
INFO:    [16/08/2023 08:36:04] -> Preprocessing Run #61 of 84...
INFO:    [16/08/2023 08:36:04] -> Initialize Scoring...
INFO:    [16/08/2023 08:36:04] -> Extracting Ion Currents...
INFO:    [16/08/2023 08:36:35] -> Machine Learning...
INFO:    [16/08/2023 08:36:38] -> Pipeline executed in 32.76s - Current Experiment had 0 Warnings and 0 Errors.
INFO:    [16/08/2023 08:36:40] -> Calibration successful
INFO:    [16/08/2023 08:36:50] -> Initializing Pipeline...
INFO:    [16/08/2023 08:36:50] -> Preprocessing Run #61 of 84...
INFO:    [16/08/2023 08:36:50] -> Initialize Scoring...
INFO:    [16/08/2023 08:36:50] -> Extracting Ion Currents...
INFO:    [16/08/2023 08:37:45] -> Machine Learning...
INFO:    [16/08/2023 08:37:54] -> Pipeline executed in 1.05m - Current Experiment had 0 Warnings and 0 Errors.
INFO:    [16/08/2023 08:38:08] -> Calibration successful
INFO:    [16/08/2023 08:38:08] -> Initialize Scoring...
INFO:    [16/08/2023 08:38:08] -> Preprocessing Run #62 of 84...
INFO:    [16/08/2023 08:38:08] -> Searching DIA with Pulsar...
INFO:    [16/08/2023 08:38:08] -> Initializing Experiment...
INFO:    [16/08/2023 08:38:08] -> Loading Spectral Libraries...
INFO:    [16/08/2023 08:38:08] -> Initialize Scoring...
INFO:    [16/08/2023 08:38:08] -> Generating Scan Map...
INFO:    [16/08/2023 08:38:08] -> Initializing Workpackages...
INFO:    [16/08/2023 08:38:09] -> Performing Basic Calibration...
INFO:    [16/08/2023 08:38:13] -> Calibration successful
INFO:    [16/08/2023 08:38:13] -> Identifying Calibration Peptides...
INFO:    [16/08/2023 08:38:14] -> Calibration successful
INFO:    [16/08/2023 08:38:14] -> Correcting Gradient Fine Structure...
INFO:    [16/08/2023 08:38:23] -> Initializing Pipeline...
INFO:    [16/08/2023 08:38:23] -> Preprocessing Run #62 of 84...
INFO:    [16/08/2023 08:38:23] -> Initialize Scoring...
INFO:    [16/08/2023 08:38:23] -> Extracting Ion Currents...
INFO:    [16/08/2023 08:38:51] -> Machine Learning...
INFO:    [16/08/2023 08:38:54] -> Pipeline executed in 29.62s - Current Experiment had 0 Warnings and 0 Errors.
INFO:    [16/08/2023 08:38:56] -> Calibration successful
INFO:    [16/08/2023 08:39:06] -> Initializing Pipeline...
INFO:    [16/08/2023 08:39:06] -> Preprocessing Run #62 of 84...
INFO:    [16/08/2023 08:39:06] -> Initialize Scoring...
INFO:    [16/08/2023 08:39:06] -> Extracting Ion Currents...
INFO:    [16/08/2023 08:40:02] -> Machine Learning...
INFO:    [16/08/2023 08:40:10] -> Pipeline executed in 1.05m - Current Experiment had 0 Warnings and 0 Errors.
INFO:    [16/08/2023 08:40:24] -> Calibration successful
INFO:    [16/08/2023 08:40:24] -> Initialize Scoring...
INFO:    [16/08/2023 08:40:24] -> Preprocessing Run #63 of 84...
INFO:    [16/08/2023 08:40:24] -> Searching DIA with Pulsar...
INFO:    [16/08/2023 08:40:24] -> Initializing Experiment...
INFO:    [16/08/2023 08:40:24] -> Loading Spectral Libraries...
INFO:    [16/08/2023 08:40:24] -> Initialize Scoring...
INFO:    [16/08/2023 08:40:24] -> Generating Scan Map...
INFO:    [16/08/2023 08:40:24] -> Initializing Workpackages...
INFO:    [16/08/2023 08:40:24] -> Performing Basic Calibration...
INFO:    [16/08/2023 08:40:29] -> Calibration successful
INFO:    [16/08/2023 08:40:29] -> Identifying Calibration Peptides...
INFO:    [16/08/2023 08:40:29] -> Calibration successful
INFO:    [16/08/2023 08:40:29] -> Correcting Gradient Fine Structure...
INFO:    [16/08/2023 08:40:38] -> Initializing Pipeline...
INFO:    [16/08/2023 08:40:38] -> Preprocessing Run #63 of 84...
INFO:    [16/08/2023 08:40:38] -> Initialize Scoring...
INFO:    [16/08/2023 08:40:38] -> Extracting Ion Currents...
INFO:    [16/08/2023 08:41:21] -> Machine Learning...
INFO:    [16/08/2023 08:41:24] -> Pipeline executed in 45.12s - Current Experiment had 0 Warnings and 0 Errors.
INFO:    [16/08/2023 08:41:26] -> Calibration successful
INFO:    [16/08/2023 08:41:36] -> Initializing Pipeline...
INFO:    [16/08/2023 08:41:36] -> Preprocessing Run #63 of 84...
INFO:    [16/08/2023 08:41:36] -> Initialize Scoring...
INFO:    [16/08/2023 08:41:36] -> Extracting Ion Currents...
INFO:    [16/08/2023 08:42:29] -> Machine Learning...
INFO:    [16/08/2023 08:42:38] -> Pipeline executed in 1.02m - Current Experiment had 0 Warnings and 0 Errors.
INFO:    [16/08/2023 08:42:52] -> Calibration successful
INFO:    [16/08/2023 08:42:52] -> Initialize Scoring...
INFO:    [16/08/2023 08:42:52] -> Preprocessing Run #64 of 84...
INFO:    [16/08/2023 08:42:52] -> Searching DIA with Pulsar...
INFO:    [16/08/2023 08:42:52] -> Initializing Experiment...
INFO:    [16/08/2023 08:42:52] -> Loading Spectral Libraries...
INFO:    [16/08/2023 08:42:52] -> Initialize Scoring...
INFO:    [16/08/2023 08:42:52] -> Generating Scan Map...
INFO:    [16/08/2023 08:42:52] -> Initializing Workpackages...
INFO:    [16/08/2023 08:42:52] -> Performing Basic Calibration...
INFO:    [16/08/2023 08:42:57] -> Calibration successful
INFO:    [16/08/2023 08:42:57] -> Identifying Calibration Peptides...
INFO:    [16/08/2023 08:42:57] -> Calibration successful
INFO:    [16/08/2023 08:42:57] -> Correcting Gradient Fine Structure...
INFO:    [16/08/2023 08:43:06] -> Initializing Pipeline...
INFO:    [16/08/2023 08:43:06] -> Preprocessing Run #64 of 84...
INFO:    [16/08/2023 08:43:06] -> Initialize Scoring...
INFO:    [16/08/2023 08:43:06] -> Extracting Ion Currents...
INFO:    [16/08/2023 08:43:50] -> Machine Learning...
INFO:    [16/08/2023 08:43:53] -> Pipeline executed in 45.45s - Current Experiment had 0 Warnings and 0 Errors.
INFO:    [16/08/2023 08:43:55] -> Calibration successful
INFO:    [16/08/2023 08:44:04] -> Initializing Pipeline...
INFO:    [16/08/2023 08:44:04] -> Preprocessing Run #64 of 84...
INFO:    [16/08/2023 08:44:04] -> Initialize Scoring...
INFO:    [16/08/2023 08:44:04] -> Extracting Ion Currents...
INFO:    [16/08/2023 08:45:00] -> Machine Learning...
INFO:    [16/08/2023 08:45:10] -> Pipeline executed in 1.07m - Current Experiment had 0 Warnings and 0 Errors.
INFO:    [16/08/2023 08:45:27] -> Calibration successful
INFO:    [16/08/2023 08:45:27] -> Initialize Scoring...
INFO:    [16/08/2023 08:45:27] -> Preprocessing Run #65 of 84...
INFO:    [16/08/2023 08:45:27] -> Searching DIA with Pulsar...
INFO:    [16/08/2023 08:45:27] -> Initializing Experiment...
INFO:    [16/08/2023 08:45:27] -> Loading Spectral Libraries...
INFO:    [16/08/2023 08:45:27] -> Initialize Scoring...
INFO:    [16/08/2023 08:45:27] -> Generating Scan Map...
INFO:    [16/08/2023 08:45:27] -> Initializing Workpackages...
INFO:    [16/08/2023 08:45:27] -> Performing Basic Calibration...
INFO:    [16/08/2023 08:45:32] -> Calibration successful
INFO:    [16/08/2023 08:45:32] -> Identifying Calibration Peptides...
INFO:    [16/08/2023 08:45:32] -> Calibration successful
INFO:    [16/08/2023 08:45:32] -> Correcting Gradient Fine Structure...
INFO:    [16/08/2023 08:45:44] -> Initializing Pipeline...
INFO:    [16/08/2023 08:45:44] -> Preprocessing Run #65 of 84...
INFO:    [16/08/2023 08:45:44] -> Initialize Scoring...
INFO:    [16/08/2023 08:45:44] -> Extracting Ion Currents...
INFO:    [16/08/2023 08:46:12] -> Machine Learning...
INFO:    [16/08/2023 08:46:14] -> Pipeline executed in 28.86s - Current Experiment had 0 Warnings and 0 Errors.
INFO:    [16/08/2023 08:46:16] -> Calibration successful
INFO:    [16/08/2023 08:46:25] -> Initializing Pipeline...
INFO:    [16/08/2023 08:46:25] -> Preprocessing Run #65 of 84...
INFO:    [16/08/2023 08:46:25] -> Initialize Scoring...
INFO:    [16/08/2023 08:46:25] -> Extracting Ion Currents...
INFO:    [16/08/2023 08:47:07] -> Machine Learning...
INFO:    [16/08/2023 08:47:16] -> Pipeline executed in 49.02s - Current Experiment had 0 Warnings and 0 Errors.
INFO:    [16/08/2023 08:47:29] -> Calibration successful
INFO:    [16/08/2023 08:47:29] -> Initialize Scoring...
INFO:    [16/08/2023 08:47:29] -> Preprocessing Run #66 of 84...
INFO:    [16/08/2023 08:47:29] -> Searching DIA with Pulsar...
INFO:    [16/08/2023 08:47:29] -> Initializing Experiment...
INFO:    [16/08/2023 08:47:29] -> Loading Spectral Libraries...
INFO:    [16/08/2023 08:47:29] -> Initialize Scoring...
INFO:    [16/08/2023 08:47:29] -> Generating Scan Map...
INFO:    [16/08/2023 08:47:29] -> Initializing Workpackages...
INFO:    [16/08/2023 08:47:29] -> Performing Basic Calibration...
INFO:    [16/08/2023 08:47:34] -> Calibration successful
INFO:    [16/08/2023 08:47:34] -> Identifying Calibration Peptides...
INFO:    [16/08/2023 08:47:34] -> Calibration successful
INFO:    [16/08/2023 08:47:34] -> Correcting Gradient Fine Structure...
INFO:    [16/08/2023 08:47:43] -> Initializing Pipeline...
INFO:    [16/08/2023 08:47:43] -> Preprocessing Run #66 of 84...
INFO:    [16/08/2023 08:47:43] -> Initialize Scoring...
INFO:    [16/08/2023 08:47:43] -> Extracting Ion Currents...
INFO:    [16/08/2023 08:48:11] -> Machine Learning...
INFO:    [16/08/2023 08:48:14] -> Pipeline executed in 29.23s - Current Experiment had 0 Warnings and 0 Errors.
INFO:    [16/08/2023 08:48:16] -> Calibration successful
INFO:    [16/08/2023 08:48:25] -> Initializing Pipeline...
INFO:    [16/08/2023 08:48:25] -> Preprocessing Run #66 of 84...
INFO:    [16/08/2023 08:48:25] -> Initialize Scoring...
INFO:    [16/08/2023 08:48:25] -> Extracting Ion Currents...
INFO:    [16/08/2023 08:49:11] -> Machine Learning...
INFO:    [16/08/2023 08:49:19] -> Pipeline executed in 53.34s - Current Experiment had 0 Warnings and 0 Errors.
INFO:    [16/08/2023 08:49:32] -> Calibration successful
INFO:    [16/08/2023 08:49:32] -> Initialize Scoring...
INFO:    [16/08/2023 08:49:32] -> Preprocessing Run #67 of 84...
INFO:    [16/08/2023 08:49:32] -> Searching DIA with Pulsar...
INFO:    [16/08/2023 08:49:32] -> Initializing Experiment...
INFO:    [16/08/2023 08:49:32] -> Loading Spectral Libraries...
INFO:    [16/08/2023 08:49:32] -> Initialize Scoring...
INFO:    [16/08/2023 08:49:32] -> Generating Scan Map...
INFO:    [16/08/2023 08:49:32] -> Initializing Workpackages...
INFO:    [16/08/2023 08:49:32] -> Performing Basic Calibration...
INFO:    [16/08/2023 08:49:37] -> Calibration successful
INFO:    [16/08/2023 08:49:37] -> Identifying Calibration Peptides...
INFO:    [16/08/2023 08:49:37] -> Calibration successful
INFO:    [16/08/2023 08:49:37] -> Correcting Gradient Fine Structure...
INFO:    [16/08/2023 08:49:47] -> Initializing Pipeline...
INFO:    [16/08/2023 08:49:47] -> Preprocessing Run #67 of 84...
INFO:    [16/08/2023 08:49:47] -> Initialize Scoring...
INFO:    [16/08/2023 08:49:47] -> Extracting Ion Currents...
INFO:    [16/08/2023 08:50:16] -> Machine Learning...
INFO:    [16/08/2023 08:50:18] -> Pipeline executed in 30.45s - Current Experiment had 0 Warnings and 0 Errors.
INFO:    [16/08/2023 08:50:20] -> Calibration successful
INFO:    [16/08/2023 08:50:30] -> Initializing Pipeline...
INFO:    [16/08/2023 08:50:30] -> Preprocessing Run #67 of 84...
INFO:    [16/08/2023 08:50:30] -> Initialize Scoring...
INFO:    [16/08/2023 08:50:30] -> Extracting Ion Currents...
INFO:    [16/08/2023 08:51:12] -> Machine Learning...
INFO:    [16/08/2023 08:51:20] -> Pipeline executed in 49.76s - Current Experiment had 0 Warnings and 0 Errors.
INFO:    [16/08/2023 08:51:35] -> Calibration successful
INFO:    [16/08/2023 08:51:35] -> Initialize Scoring...
INFO:    [16/08/2023 08:51:35] -> Preprocessing Run #68 of 84...
INFO:    [16/08/2023 08:51:35] -> Searching DIA with Pulsar...
INFO:    [16/08/2023 08:51:35] -> Initializing Experiment...
INFO:    [16/08/2023 08:51:35] -> Loading Spectral Libraries...
INFO:    [16/08/2023 08:51:35] -> Initialize Scoring...
INFO:    [16/08/2023 08:51:36] -> Generating Scan Map...
INFO:    [16/08/2023 08:51:36] -> Initializing Workpackages...
INFO:    [16/08/2023 08:51:36] -> Performing Basic Calibration...
INFO:    [16/08/2023 08:51:40] -> Calibration successful
INFO:    [16/08/2023 08:51:40] -> Identifying Calibration Peptides...
INFO:    [16/08/2023 08:51:40] -> Calibration successful
INFO:    [16/08/2023 08:51:40] -> Correcting Gradient Fine Structure...
INFO:    [16/08/2023 08:51:50] -> Initializing Pipeline...
INFO:    [16/08/2023 08:51:50] -> Preprocessing Run #68 of 84...
INFO:    [16/08/2023 08:51:50] -> Initialize Scoring...
INFO:    [16/08/2023 08:51:50] -> Extracting Ion Currents...
INFO:    [16/08/2023 08:52:12] -> Machine Learning...
INFO:    [16/08/2023 08:52:15] -> Pipeline executed in 24.11s - Current Experiment had 0 Warnings and 0 Errors.
INFO:    [16/08/2023 08:52:16] -> Calibration successful
INFO:    [16/08/2023 08:52:26] -> Initializing Pipeline...
INFO:    [16/08/2023 08:52:26] -> Preprocessing Run #68 of 84...
INFO:    [16/08/2023 08:52:26] -> Initialize Scoring...
INFO:    [16/08/2023 08:52:26] -> Extracting Ion Currents...
INFO:    [16/08/2023 08:53:08] -> Machine Learning...
INFO:    [16/08/2023 08:53:16] -> Pipeline executed in 49.06s - Current Experiment had 0 Warnings and 0 Errors.
INFO:    [16/08/2023 08:53:31] -> Calibration successful
INFO:    [16/08/2023 08:53:31] -> Initialize Scoring...
INFO:    [16/08/2023 08:53:31] -> Preprocessing Run #69 of 84...
INFO:    [16/08/2023 08:53:31] -> Searching DIA with Pulsar...
INFO:    [16/08/2023 08:53:31] -> Initializing Experiment...
INFO:    [16/08/2023 08:53:31] -> Loading Spectral Libraries...
INFO:    [16/08/2023 08:53:31] -> Initialize Scoring...
INFO:    [16/08/2023 08:53:31] -> Generating Scan Map...
INFO:    [16/08/2023 08:53:31] -> Initializing Workpackages...
INFO:    [16/08/2023 08:53:31] -> Performing Basic Calibration...
INFO:    [16/08/2023 08:53:36] -> Calibration successful
INFO:    [16/08/2023 08:53:36] -> Identifying Calibration Peptides...
INFO:    [16/08/2023 08:53:36] -> Calibration successful
INFO:    [16/08/2023 08:53:36] -> Correcting Gradient Fine Structure...
INFO:    [16/08/2023 08:53:45] -> Initializing Pipeline...
INFO:    [16/08/2023 08:53:45] -> Preprocessing Run #69 of 84...
INFO:    [16/08/2023 08:53:45] -> Initialize Scoring...
INFO:    [16/08/2023 08:53:45] -> Extracting Ion Currents...
INFO:    [16/08/2023 08:54:03] -> Machine Learning...
INFO:    [16/08/2023 08:54:05] -> Pipeline executed in 19.11s - Current Experiment had 0 Warnings and 0 Errors.
INFO:    [16/08/2023 08:54:08] -> Calibration successful
INFO:    [16/08/2023 08:54:17] -> Initializing Pipeline...
INFO:    [16/08/2023 08:54:17] -> Preprocessing Run #69 of 84...
INFO:    [16/08/2023 08:54:17] -> Initialize Scoring...
INFO:    [16/08/2023 08:54:17] -> Extracting Ion Currents...
INFO:    [16/08/2023 08:54:55] -> Machine Learning...
INFO:    [16/08/2023 08:55:03] -> Pipeline executed in 44.62s - Current Experiment had 0 Warnings and 0 Errors.
INFO:    [16/08/2023 08:55:14] -> Calibration successful
INFO:    [16/08/2023 08:55:14] -> Initialize Scoring...
INFO:    [16/08/2023 08:55:14] -> Preprocessing Run #70 of 84...
INFO:    [16/08/2023 08:55:14] -> Searching DIA with Pulsar...
INFO:    [16/08/2023 08:55:14] -> Initializing Experiment...
INFO:    [16/08/2023 08:55:14] -> Loading Spectral Libraries...
INFO:    [16/08/2023 08:55:14] -> Initialize Scoring...
INFO:    [16/08/2023 08:55:14] -> Generating Scan Map...
INFO:    [16/08/2023 08:55:14] -> Initializing Workpackages...
INFO:    [16/08/2023 08:55:14] -> Performing Basic Calibration...
INFO:    [16/08/2023 08:55:19] -> Calibration successful
INFO:    [16/08/2023 08:55:19] -> Identifying Calibration Peptides...
INFO:    [16/08/2023 08:55:19] -> Calibration successful
INFO:    [16/08/2023 08:55:19] -> Correcting Gradient Fine Structure...
INFO:    [16/08/2023 08:55:29] -> Initializing Pipeline...
INFO:    [16/08/2023 08:55:29] -> Preprocessing Run #70 of 84...
INFO:    [16/08/2023 08:55:29] -> Initialize Scoring...
INFO:    [16/08/2023 08:55:29] -> Extracting Ion Currents...
INFO:    [16/08/2023 08:55:50] -> Machine Learning...
INFO:    [16/08/2023 08:55:53] -> Pipeline executed in 23.23s - Current Experiment had 0 Warnings and 0 Errors.
INFO:    [16/08/2023 08:55:54] -> Calibration successful
INFO:    [16/08/2023 08:56:04] -> Initializing Pipeline...
INFO:    [16/08/2023 08:56:04] -> Preprocessing Run #70 of 84...
INFO:    [16/08/2023 08:56:04] -> Initialize Scoring...
INFO:    [16/08/2023 08:56:04] -> Extracting Ion Currents...
INFO:    [16/08/2023 08:56:40] -> Machine Learning...
INFO:    [16/08/2023 08:56:48] -> Pipeline executed in 42.88s - Current Experiment had 0 Warnings and 0 Errors.
INFO:    [16/08/2023 08:57:01] -> Calibration successful
INFO:    [16/08/2023 08:57:01] -> Initialize Scoring...
INFO:    [16/08/2023 08:57:01] -> Preprocessing Run #71 of 84...
INFO:    [16/08/2023 08:57:01] -> Searching DIA with Pulsar...
INFO:    [16/08/2023 08:57:01] -> Initializing Experiment...
INFO:    [16/08/2023 08:57:01] -> Loading Spectral Libraries...
INFO:    [16/08/2023 08:57:01] -> Initialize Scoring...
INFO:    [16/08/2023 08:57:01] -> Generating Scan Map...
INFO:    [16/08/2023 08:57:01] -> Initializing Workpackages...
INFO:    [16/08/2023 08:57:01] -> Performing Basic Calibration...
INFO:    [16/08/2023 08:57:05] -> Calibration successful
INFO:    [16/08/2023 08:57:05] -> Identifying Calibration Peptides...
INFO:    [16/08/2023 08:57:05] -> Calibration successful
INFO:    [16/08/2023 08:57:05] -> Correcting Gradient Fine Structure...
INFO:    [16/08/2023 08:57:15] -> Initializing Pipeline...
INFO:    [16/08/2023 08:57:15] -> Preprocessing Run #71 of 84...
INFO:    [16/08/2023 08:57:15] -> Initialize Scoring...
INFO:    [16/08/2023 08:57:15] -> Extracting Ion Currents...
INFO:    [16/08/2023 08:57:36] -> Machine Learning...
INFO:    [16/08/2023 08:57:38] -> Pipeline executed in 22.4s - Current Experiment had 0 Warnings and 0 Errors.
INFO:    [16/08/2023 08:57:41] -> Calibration successful
INFO:    [16/08/2023 08:57:52] -> Initializing Pipeline...
INFO:    [16/08/2023 08:57:52] -> Preprocessing Run #71 of 84...
INFO:    [16/08/2023 08:57:52] -> Initialize Scoring...
INFO:    [16/08/2023 08:57:52] -> Extracting Ion Currents...
INFO:    [16/08/2023 08:58:29] -> Machine Learning...
INFO:    [16/08/2023 08:58:37] -> Pipeline executed in 43.59s - Current Experiment had 0 Warnings and 0 Errors.
INFO:    [16/08/2023 08:58:49] -> Calibration successful
INFO:    [16/08/2023 08:58:49] -> Initialize Scoring...
INFO:    [16/08/2023 08:58:49] -> Preprocessing Run #72 of 84...
INFO:    [16/08/2023 08:58:49] -> Searching DIA with Pulsar...
INFO:    [16/08/2023 08:58:49] -> Initializing Experiment...
INFO:    [16/08/2023 08:58:49] -> Loading Spectral Libraries...
INFO:    [16/08/2023 08:58:49] -> Initialize Scoring...
INFO:    [16/08/2023 08:58:49] -> Generating Scan Map...
INFO:    [16/08/2023 08:58:49] -> Initializing Workpackages...
INFO:    [16/08/2023 08:58:49] -> Performing Basic Calibration...
INFO:    [16/08/2023 08:58:54] -> Calibration successful
INFO:    [16/08/2023 08:58:54] -> Identifying Calibration Peptides...
INFO:    [16/08/2023 08:58:54] -> Calibration successful
INFO:    [16/08/2023 08:58:54] -> Correcting Gradient Fine Structure...
INFO:    [16/08/2023 08:59:03] -> Initializing Pipeline...
INFO:    [16/08/2023 08:59:03] -> Preprocessing Run #72 of 84...
INFO:    [16/08/2023 08:59:03] -> Initialize Scoring...
INFO:    [16/08/2023 08:59:03] -> Extracting Ion Currents...
INFO:    [16/08/2023 08:59:24] -> Machine Learning...
INFO:    [16/08/2023 08:59:26] -> Pipeline executed in 21.65s - Current Experiment had 0 Warnings and 0 Errors.
INFO:    [16/08/2023 08:59:29] -> Calibration successful
INFO:    [16/08/2023 08:59:38] -> Initializing Pipeline...
INFO:    [16/08/2023 08:59:38] -> Preprocessing Run #72 of 84...
INFO:    [16/08/2023 08:59:38] -> Initialize Scoring...
INFO:    [16/08/2023 08:59:38] -> Extracting Ion Currents...
INFO:    [16/08/2023 09:00:16] -> Machine Learning...
INFO:    [16/08/2023 09:00:24] -> Pipeline executed in 44.66s - Current Experiment had 0 Warnings and 0 Errors.
INFO:    [16/08/2023 09:00:40] -> Calibration successful
INFO:    [16/08/2023 09:00:40] -> Initialize Scoring...
INFO:    [16/08/2023 09:00:40] -> Preprocessing Run #73 of 84...
INFO:    [16/08/2023 09:00:40] -> Searching DIA with Pulsar...
INFO:    [16/08/2023 09:00:40] -> Initializing Experiment...
INFO:    [16/08/2023 09:00:40] -> Loading Spectral Libraries...
INFO:    [16/08/2023 09:00:40] -> Initialize Scoring...
INFO:    [16/08/2023 09:00:40] -> Generating Scan Map...
INFO:    [16/08/2023 09:00:40] -> Initializing Workpackages...
INFO:    [16/08/2023 09:00:40] -> Performing Basic Calibration...
INFO:    [16/08/2023 09:00:45] -> Calibration successful
INFO:    [16/08/2023 09:00:45] -> Identifying Calibration Peptides...
INFO:    [16/08/2023 09:00:45] -> Calibration successful
INFO:    [16/08/2023 09:00:45] -> Correcting Gradient Fine Structure...
INFO:    [16/08/2023 09:00:54] -> Initializing Pipeline...
INFO:    [16/08/2023 09:00:54] -> Preprocessing Run #73 of 84...
INFO:    [16/08/2023 09:00:54] -> Initialize Scoring...
INFO:    [16/08/2023 09:00:54] -> Extracting Ion Currents...
INFO:    [16/08/2023 09:01:30] -> Machine Learning...
INFO:    [16/08/2023 09:01:33] -> Pipeline executed in 38.22s - Current Experiment had 0 Warnings and 0 Errors.
INFO:    [16/08/2023 09:01:36] -> Calibration successful
INFO:    [16/08/2023 09:01:45] -> Initializing Pipeline...
INFO:    [16/08/2023 09:01:45] -> Preprocessing Run #73 of 84...
INFO:    [16/08/2023 09:01:45] -> Initialize Scoring...
INFO:    [16/08/2023 09:01:45] -> Extracting Ion Currents...
INFO:    [16/08/2023 09:02:38] -> Machine Learning...
INFO:    [16/08/2023 09:02:47] -> Pipeline executed in 1.01m - Current Experiment had 0 Warnings and 0 Errors.
INFO:    [16/08/2023 09:03:04] -> Calibration successful
INFO:    [16/08/2023 09:03:04] -> Initialize Scoring...
INFO:    [16/08/2023 09:03:04] -> Preprocessing Run #74 of 84...
INFO:    [16/08/2023 09:03:04] -> Searching DIA with Pulsar...
INFO:    [16/08/2023 09:03:04] -> Initializing Experiment...
INFO:    [16/08/2023 09:03:04] -> Loading Spectral Libraries...
INFO:    [16/08/2023 09:03:04] -> Initialize Scoring...
INFO:    [16/08/2023 09:03:04] -> Generating Scan Map...
INFO:    [16/08/2023 09:03:04] -> Initializing Workpackages...
INFO:    [16/08/2023 09:03:04] -> Performing Basic Calibration...
INFO:    [16/08/2023 09:03:09] -> Calibration successful
INFO:    [16/08/2023 09:03:09] -> Identifying Calibration Peptides...
INFO:    [16/08/2023 09:03:09] -> Calibration successful
INFO:    [16/08/2023 09:03:09] -> Correcting Gradient Fine Structure...
INFO:    [16/08/2023 09:03:18] -> Initializing Pipeline...
INFO:    [16/08/2023 09:03:18] -> Preprocessing Run #74 of 84...
INFO:    [16/08/2023 09:03:18] -> Initialize Scoring...
INFO:    [16/08/2023 09:03:18] -> Extracting Ion Currents...
INFO:    [16/08/2023 09:03:55] -> Machine Learning...
INFO:    [16/08/2023 09:03:57] -> Pipeline executed in 37.84s - Current Experiment had 0 Warnings and 0 Errors.
INFO:    [16/08/2023 09:04:00] -> Calibration successful
INFO:    [16/08/2023 09:04:09] -> Initializing Pipeline...
INFO:    [16/08/2023 09:04:09] -> Preprocessing Run #74 of 84...
INFO:    [16/08/2023 09:04:09] -> Initialize Scoring...
INFO:    [16/08/2023 09:04:09] -> Extracting Ion Currents...
INFO:    [16/08/2023 09:05:01] -> Machine Learning...
INFO:    [16/08/2023 09:05:09] -> Pipeline executed in 58.71s - Current Experiment had 0 Warnings and 0 Errors.
INFO:    [16/08/2023 09:05:24] -> Calibration successful
INFO:    [16/08/2023 09:05:24] -> Initialize Scoring...
INFO:    [16/08/2023 09:05:24] -> Preprocessing Run #75 of 84...
INFO:    [16/08/2023 09:05:24] -> Searching DIA with Pulsar...
INFO:    [16/08/2023 09:05:24] -> Initializing Experiment...
INFO:    [16/08/2023 09:05:24] -> Loading Spectral Libraries...
INFO:    [16/08/2023 09:05:24] -> Initialize Scoring...
INFO:    [16/08/2023 09:05:24] -> Generating Scan Map...
INFO:    [16/08/2023 09:05:24] -> Initializing Workpackages...
INFO:    [16/08/2023 09:05:24] -> Performing Basic Calibration...
INFO:    [16/08/2023 09:05:29] -> Calibration successful
INFO:    [16/08/2023 09:05:29] -> Identifying Calibration Peptides...
INFO:    [16/08/2023 09:05:29] -> Calibration successful
INFO:    [16/08/2023 09:05:29] -> Correcting Gradient Fine Structure...
INFO:    [16/08/2023 09:05:38] -> Initializing Pipeline...
INFO:    [16/08/2023 09:05:38] -> Preprocessing Run #75 of 84...
INFO:    [16/08/2023 09:05:38] -> Initialize Scoring...
INFO:    [16/08/2023 09:05:38] -> Extracting Ion Currents...
INFO:    [16/08/2023 09:06:18] -> Machine Learning...
INFO:    [16/08/2023 09:06:20] -> Pipeline executed in 41.13s - Current Experiment had 0 Warnings and 0 Errors.
INFO:    [16/08/2023 09:06:22] -> Calibration successful
INFO:    [16/08/2023 09:06:32] -> Initializing Pipeline...
INFO:    [16/08/2023 09:06:32] -> Preprocessing Run #75 of 84...
INFO:    [16/08/2023 09:06:32] -> Initialize Scoring...
INFO:    [16/08/2023 09:06:32] -> Extracting Ion Currents...
INFO:    [16/08/2023 09:07:32] -> Machine Learning...
INFO:    [16/08/2023 09:07:41] -> Pipeline executed in 1.13m - Current Experiment had 0 Warnings and 0 Errors.
INFO:    [16/08/2023 09:07:58] -> Calibration successful
INFO:    [16/08/2023 09:07:58] -> Initialize Scoring...
INFO:    [16/08/2023 09:07:58] -> Preprocessing Run #76 of 84...
INFO:    [16/08/2023 09:07:58] -> Searching DIA with Pulsar...
INFO:    [16/08/2023 09:07:58] -> Initializing Experiment...
INFO:    [16/08/2023 09:07:58] -> Loading Spectral Libraries...
INFO:    [16/08/2023 09:07:58] -> Initialize Scoring...
INFO:    [16/08/2023 09:07:58] -> Generating Scan Map...
INFO:    [16/08/2023 09:07:58] -> Initializing Workpackages...
INFO:    [16/08/2023 09:07:58] -> Performing Basic Calibration...
INFO:    [16/08/2023 09:08:03] -> Calibration successful
INFO:    [16/08/2023 09:08:03] -> Identifying Calibration Peptides...
INFO:    [16/08/2023 09:08:03] -> Calibration successful
INFO:    [16/08/2023 09:08:03] -> Correcting Gradient Fine Structure...
INFO:    [16/08/2023 09:08:12] -> Initializing Pipeline...
INFO:    [16/08/2023 09:08:12] -> Preprocessing Run #76 of 84...
INFO:    [16/08/2023 09:08:12] -> Initialize Scoring...
INFO:    [16/08/2023 09:08:12] -> Extracting Ion Currents...
INFO:    [16/08/2023 09:08:50] -> Machine Learning...
INFO:    [16/08/2023 09:08:53] -> Pipeline executed in 40.31s - Current Experiment had 0 Warnings and 0 Errors.
INFO:    [16/08/2023 09:08:57] -> Calibration successful
INFO:    [16/08/2023 09:09:07] -> Initializing Pipeline...
INFO:    [16/08/2023 09:09:07] -> Preprocessing Run #76 of 84...
INFO:    [16/08/2023 09:09:07] -> Initialize Scoring...
INFO:    [16/08/2023 09:09:07] -> Extracting Ion Currents...
INFO:    [16/08/2023 09:09:59] -> Machine Learning...
INFO:    [16/08/2023 09:10:08] -> Pipeline executed in 1m - Current Experiment had 0 Warnings and 0 Errors.
INFO:    [16/08/2023 09:10:22] -> Calibration successful
INFO:    [16/08/2023 09:10:22] -> Initialize Scoring...
INFO:    [16/08/2023 09:10:22] -> Preprocessing Run #77 of 84...
INFO:    [16/08/2023 09:10:22] -> Searching DIA with Pulsar...
INFO:    [16/08/2023 09:10:22] -> Initializing Experiment...
INFO:    [16/08/2023 09:10:22] -> Loading Spectral Libraries...
INFO:    [16/08/2023 09:10:22] -> Initialize Scoring...
INFO:    [16/08/2023 09:10:22] -> Generating Scan Map...
INFO:    [16/08/2023 09:10:22] -> Initializing Workpackages...
INFO:    [16/08/2023 09:10:22] -> Performing Basic Calibration...
INFO:    [16/08/2023 09:10:27] -> Calibration successful
INFO:    [16/08/2023 09:10:27] -> Identifying Calibration Peptides...
INFO:    [16/08/2023 09:10:27] -> Calibration successful
INFO:    [16/08/2023 09:10:27] -> Correcting Gradient Fine Structure...
INFO:    [16/08/2023 09:10:36] -> Initializing Pipeline...
INFO:    [16/08/2023 09:10:36] -> Preprocessing Run #77 of 84...
INFO:    [16/08/2023 09:10:36] -> Initialize Scoring...
INFO:    [16/08/2023 09:10:36] -> Extracting Ion Currents...
INFO:    [16/08/2023 09:11:05] -> Machine Learning...
INFO:    [16/08/2023 09:11:08] -> Pipeline executed in 30.43s - Current Experiment had 0 Warnings and 0 Errors.
INFO:    [16/08/2023 09:11:10] -> Calibration successful
INFO:    [16/08/2023 09:11:19] -> Initializing Pipeline...
INFO:    [16/08/2023 09:11:19] -> Preprocessing Run #77 of 84...
INFO:    [16/08/2023 09:11:19] -> Initialize Scoring...
INFO:    [16/08/2023 09:11:19] -> Extracting Ion Currents...
INFO:    [16/08/2023 09:12:07] -> Machine Learning...
INFO:    [16/08/2023 09:12:16] -> Pipeline executed in 55.57s - Current Experiment had 0 Warnings and 0 Errors.
INFO:    [16/08/2023 09:12:30] -> Calibration successful
INFO:    [16/08/2023 09:12:30] -> Initialize Scoring...
INFO:    [16/08/2023 09:12:30] -> Preprocessing Run #78 of 84...
INFO:    [16/08/2023 09:12:30] -> Searching DIA with Pulsar...
INFO:    [16/08/2023 09:12:30] -> Initializing Experiment...
INFO:    [16/08/2023 09:12:30] -> Loading Spectral Libraries...
INFO:    [16/08/2023 09:12:30] -> Initialize Scoring...
INFO:    [16/08/2023 09:12:30] -> Generating Scan Map...
INFO:    [16/08/2023 09:12:30] -> Initializing Workpackages...
INFO:    [16/08/2023 09:12:30] -> Performing Basic Calibration...
INFO:    [16/08/2023 09:12:35] -> Calibration successful
INFO:    [16/08/2023 09:12:35] -> Identifying Calibration Peptides...
INFO:    [16/08/2023 09:12:35] -> Calibration successful
INFO:    [16/08/2023 09:12:35] -> Correcting Gradient Fine Structure...
INFO:    [16/08/2023 09:12:44] -> Initializing Pipeline...
INFO:    [16/08/2023 09:12:44] -> Preprocessing Run #78 of 84...
INFO:    [16/08/2023 09:12:44] -> Initialize Scoring...
INFO:    [16/08/2023 09:12:44] -> Extracting Ion Currents...
INFO:    [16/08/2023 09:13:11] -> Machine Learning...
INFO:    [16/08/2023 09:13:13] -> Pipeline executed in 28.23s - Current Experiment had 0 Warnings and 0 Errors.
INFO:    [16/08/2023 09:13:15] -> Calibration successful
INFO:    [16/08/2023 09:13:25] -> Initializing Pipeline...
INFO:    [16/08/2023 09:13:25] -> Preprocessing Run #78 of 84...
INFO:    [16/08/2023 09:13:25] -> Initialize Scoring...
INFO:    [16/08/2023 09:13:25] -> Extracting Ion Currents...
INFO:    [16/08/2023 09:14:04] -> Machine Learning...
INFO:    [16/08/2023 09:14:12] -> Pipeline executed in 46.33s - Current Experiment had 0 Warnings and 0 Errors.
INFO:    [16/08/2023 09:14:27] -> Calibration successful
INFO:    [16/08/2023 09:14:27] -> Initialize Scoring...
INFO:    [16/08/2023 09:14:27] -> Preprocessing Run #79 of 84...
INFO:    [16/08/2023 09:14:27] -> Searching DIA with Pulsar...
INFO:    [16/08/2023 09:14:27] -> Initializing Experiment...
INFO:    [16/08/2023 09:14:27] -> Loading Spectral Libraries...
INFO:    [16/08/2023 09:14:27] -> Initialize Scoring...
INFO:    [16/08/2023 09:14:27] -> Generating Scan Map...
INFO:    [16/08/2023 09:14:27] -> Initializing Workpackages...
INFO:    [16/08/2023 09:14:27] -> Performing Basic Calibration...
INFO:    [16/08/2023 09:14:32] -> Calibration successful
INFO:    [16/08/2023 09:14:32] -> Identifying Calibration Peptides...
INFO:    [16/08/2023 09:14:32] -> Calibration successful
INFO:    [16/08/2023 09:14:32] -> Correcting Gradient Fine Structure...
INFO:    [16/08/2023 09:14:43] -> Initializing Pipeline...
INFO:    [16/08/2023 09:14:43] -> Preprocessing Run #79 of 84...
INFO:    [16/08/2023 09:14:43] -> Initialize Scoring...
INFO:    [16/08/2023 09:14:43] -> Extracting Ion Currents...
INFO:    [16/08/2023 09:15:08] -> Machine Learning...
INFO:    [16/08/2023 09:15:10] -> Pipeline executed in 26.64s - Current Experiment had 0 Warnings and 0 Errors.
INFO:    [16/08/2023 09:15:12] -> Calibration successful
INFO:    [16/08/2023 09:15:21] -> Initializing Pipeline...
INFO:    [16/08/2023 09:15:21] -> Preprocessing Run #79 of 84...
INFO:    [16/08/2023 09:15:21] -> Initialize Scoring...
INFO:    [16/08/2023 09:15:21] -> Extracting Ion Currents...
INFO:    [16/08/2023 09:16:03] -> Machine Learning...
INFO:    [16/08/2023 09:16:12] -> Pipeline executed in 49.09s - Current Experiment had 0 Warnings and 0 Errors.
INFO:    [16/08/2023 09:16:24] -> Calibration successful
INFO:    [16/08/2023 09:16:24] -> Initialize Scoring...
INFO:    [16/08/2023 09:16:24] -> Preprocessing Run #80 of 84...
INFO:    [16/08/2023 09:16:24] -> Searching DIA with Pulsar...
INFO:    [16/08/2023 09:16:24] -> Initializing Experiment...
INFO:    [16/08/2023 09:16:24] -> Loading Spectral Libraries...
INFO:    [16/08/2023 09:16:24] -> Initialize Scoring...
INFO:    [16/08/2023 09:16:24] -> Generating Scan Map...
INFO:    [16/08/2023 09:16:24] -> Initializing Workpackages...
INFO:    [16/08/2023 09:16:24] -> Performing Basic Calibration...
INFO:    [16/08/2023 09:16:29] -> Calibration successful
INFO:    [16/08/2023 09:16:29] -> Identifying Calibration Peptides...
INFO:    [16/08/2023 09:16:29] -> Calibration successful
INFO:    [16/08/2023 09:16:29] -> Correcting Gradient Fine Structure...
INFO:    [16/08/2023 09:16:38] -> Initializing Pipeline...
INFO:    [16/08/2023 09:16:38] -> Preprocessing Run #80 of 84...
INFO:    [16/08/2023 09:16:38] -> Initialize Scoring...
INFO:    [16/08/2023 09:16:38] -> Extracting Ion Currents...
INFO:    [16/08/2023 09:17:03] -> Machine Learning...
INFO:    [16/08/2023 09:17:05] -> Pipeline executed in 26.04s - Current Experiment had 0 Warnings and 0 Errors.
INFO:    [16/08/2023 09:17:09] -> Calibration successful
INFO:    [16/08/2023 09:17:19] -> Initializing Pipeline...
INFO:    [16/08/2023 09:17:19] -> Preprocessing Run #80 of 84...
INFO:    [16/08/2023 09:17:19] -> Initialize Scoring...
INFO:    [16/08/2023 09:17:19] -> Extracting Ion Currents...
INFO:    [16/08/2023 09:18:02] -> Machine Learning...
INFO:    [16/08/2023 09:18:10] -> Pipeline executed in 49.88s - Current Experiment had 0 Warnings and 0 Errors.
INFO:    [16/08/2023 09:18:24] -> Calibration successful
INFO:    [16/08/2023 09:18:24] -> Initialize Scoring...
INFO:    [16/08/2023 09:18:24] -> Preprocessing Run #81 of 84...
INFO:    [16/08/2023 09:18:24] -> Searching DIA with Pulsar...
INFO:    [16/08/2023 09:18:24] -> Initializing Experiment...
INFO:    [16/08/2023 09:18:24] -> Loading Spectral Libraries...
INFO:    [16/08/2023 09:18:24] -> Initialize Scoring...
INFO:    [16/08/2023 09:18:24] -> Generating Scan Map...
INFO:    [16/08/2023 09:18:24] -> Initializing Workpackages...
INFO:    [16/08/2023 09:18:24] -> Performing Basic Calibration...
INFO:    [16/08/2023 09:18:29] -> Calibration successful
INFO:    [16/08/2023 09:18:29] -> Identifying Calibration Peptides...
INFO:    [16/08/2023 09:18:29] -> Calibration successful
INFO:    [16/08/2023 09:18:29] -> Correcting Gradient Fine Structure...
INFO:    [16/08/2023 09:18:38] -> Initializing Pipeline...
INFO:    [16/08/2023 09:18:38] -> Preprocessing Run #81 of 84...
INFO:    [16/08/2023 09:18:38] -> Initialize Scoring...
INFO:    [16/08/2023 09:18:38] -> Extracting Ion Currents...
INFO:    [16/08/2023 09:18:59] -> Machine Learning...
INFO:    [16/08/2023 09:19:01] -> Pipeline executed in 22.19s - Current Experiment had 0 Warnings and 0 Errors.
INFO:    [16/08/2023 09:19:03] -> Calibration successful
INFO:    [16/08/2023 09:19:13] -> Initializing Pipeline...
INFO:    [16/08/2023 09:19:13] -> Preprocessing Run #81 of 84...
INFO:    [16/08/2023 09:19:13] -> Initialize Scoring...
INFO:    [16/08/2023 09:19:13] -> Extracting Ion Currents...
INFO:    [16/08/2023 09:19:48] -> Machine Learning...
INFO:    [16/08/2023 09:19:56] -> Pipeline executed in 41.54s - Current Experiment had 0 Warnings and 0 Errors.
INFO:    [16/08/2023 09:20:08] -> Calibration successful
INFO:    [16/08/2023 09:20:08] -> Initialize Scoring...
INFO:    [16/08/2023 09:20:08] -> Preprocessing Run #82 of 84...
INFO:    [16/08/2023 09:20:08] -> Searching DIA with Pulsar...
INFO:    [16/08/2023 09:20:08] -> Initializing Experiment...
INFO:    [16/08/2023 09:20:08] -> Loading Spectral Libraries...
INFO:    [16/08/2023 09:20:08] -> Initialize Scoring...
INFO:    [16/08/2023 09:20:08] -> Generating Scan Map...
INFO:    [16/08/2023 09:20:08] -> Initializing Workpackages...
INFO:    [16/08/2023 09:20:08] -> Performing Basic Calibration...
INFO:    [16/08/2023 09:20:13] -> Calibration successful
INFO:    [16/08/2023 09:20:13] -> Identifying Calibration Peptides...
INFO:    [16/08/2023 09:20:13] -> Calibration successful
INFO:    [16/08/2023 09:20:13] -> Correcting Gradient Fine Structure...
INFO:    [16/08/2023 09:20:22] -> Initializing Pipeline...
INFO:    [16/08/2023 09:20:22] -> Preprocessing Run #82 of 84...
INFO:    [16/08/2023 09:20:22] -> Initialize Scoring...
INFO:    [16/08/2023 09:20:22] -> Extracting Ion Currents...
INFO:    [16/08/2023 09:20:37] -> Machine Learning...
INFO:    [16/08/2023 09:20:40] -> Pipeline executed in 16.57s - Current Experiment had 0 Warnings and 0 Errors.
INFO:    [16/08/2023 09:20:43] -> Calibration successful
INFO:    [16/08/2023 09:20:53] -> Initializing Pipeline...
INFO:    [16/08/2023 09:20:53] -> Preprocessing Run #82 of 84...
INFO:    [16/08/2023 09:20:53] -> Initialize Scoring...
INFO:    [16/08/2023 09:20:53] -> Extracting Ion Currents...
INFO:    [16/08/2023 09:21:28] -> Machine Learning...
INFO:    [16/08/2023 09:21:36] -> Pipeline executed in 42.57s - Current Experiment had 0 Warnings and 0 Errors.
INFO:    [16/08/2023 09:21:50] -> Calibration successful
INFO:    [16/08/2023 09:21:50] -> Initialize Scoring...
INFO:    [16/08/2023 09:21:50] -> Preprocessing Run #83 of 84...
INFO:    [16/08/2023 09:21:50] -> Searching DIA with Pulsar...
INFO:    [16/08/2023 09:21:51] -> Initializing Experiment...
INFO:    [16/08/2023 09:21:51] -> Loading Spectral Libraries...
INFO:    [16/08/2023 09:21:51] -> Initialize Scoring...
INFO:    [16/08/2023 09:21:51] -> Generating Scan Map...
INFO:    [16/08/2023 09:21:51] -> Initializing Workpackages...
INFO:    [16/08/2023 09:21:51] -> Performing Basic Calibration...
INFO:    [16/08/2023 09:21:55] -> Calibration successful
INFO:    [16/08/2023 09:21:55] -> Identifying Calibration Peptides...
INFO:    [16/08/2023 09:21:55] -> Calibration successful
INFO:    [16/08/2023 09:21:55] -> Correcting Gradient Fine Structure...
INFO:    [16/08/2023 09:22:05] -> Initializing Pipeline...
INFO:    [16/08/2023 09:22:05] -> Preprocessing Run #83 of 84...
INFO:    [16/08/2023 09:22:05] -> Initialize Scoring...
INFO:    [16/08/2023 09:22:05] -> Extracting Ion Currents...
INFO:    [16/08/2023 09:22:22] -> Machine Learning...
INFO:    [16/08/2023 09:22:24] -> Pipeline executed in 18.35s - Current Experiment had 0 Warnings and 0 Errors.
INFO:    [16/08/2023 09:22:26] -> Calibration successful
INFO:    [16/08/2023 09:22:36] -> Initializing Pipeline...
INFO:    [16/08/2023 09:22:36] -> Preprocessing Run #83 of 84...
INFO:    [16/08/2023 09:22:36] -> Initialize Scoring...
INFO:    [16/08/2023 09:22:36] -> Extracting Ion Currents...
INFO:    [16/08/2023 09:23:10] -> Machine Learning...
INFO:    [16/08/2023 09:23:18] -> Pipeline executed in 41.39s - Current Experiment had 0 Warnings and 0 Errors.
INFO:    [16/08/2023 09:23:32] -> Calibration successful
INFO:    [16/08/2023 09:23:32] -> Initialize Scoring...
INFO:    [16/08/2023 09:23:32] -> Preprocessing Run #84 of 84...
INFO:    [16/08/2023 09:23:32] -> Searching DIA with Pulsar...
INFO:    [16/08/2023 09:23:32] -> Initializing Experiment...
INFO:    [16/08/2023 09:23:32] -> Loading Spectral Libraries...
INFO:    [16/08/2023 09:23:32] -> Initialize Scoring...
INFO:    [16/08/2023 09:23:32] -> Generating Scan Map...
INFO:    [16/08/2023 09:23:32] -> Initializing Workpackages...
INFO:    [16/08/2023 09:23:32] -> Performing Basic Calibration...
INFO:    [16/08/2023 09:23:37] -> Calibration successful
INFO:    [16/08/2023 09:23:37] -> Identifying Calibration Peptides...
INFO:    [16/08/2023 09:23:37] -> Calibration successful
INFO:    [16/08/2023 09:23:37] -> Correcting Gradient Fine Structure...
INFO:    [16/08/2023 09:23:47] -> Initializing Pipeline...
INFO:    [16/08/2023 09:23:47] -> Preprocessing Run #84 of 84...
INFO:    [16/08/2023 09:23:47] -> Initialize Scoring...
INFO:    [16/08/2023 09:23:47] -> Extracting Ion Currents...
INFO:    [16/08/2023 09:24:09] -> Machine Learning...
INFO:    [16/08/2023 09:24:11] -> Pipeline executed in 23.23s - Current Experiment had 0 Warnings and 0 Errors.
INFO:    [16/08/2023 09:24:14] -> Calibration successful
INFO:    [16/08/2023 09:24:23] -> Initializing Pipeline...
INFO:    [16/08/2023 09:24:23] -> Preprocessing Run #84 of 84...
INFO:    [16/08/2023 09:24:23] -> Initialize Scoring...
INFO:    [16/08/2023 09:24:23] -> Extracting Ion Currents...
INFO:    [16/08/2023 09:24:57] -> Machine Learning...
INFO:    [16/08/2023 09:25:06] -> Pipeline executed in 41.16s - Current Experiment had 0 Warnings and 0 Errors.
INFO:    [16/08/2023 09:25:18] -> Calibration successful
INFO:    [16/08/2023 09:25:18] -> Initialize Scoring...
INFO:    [16/08/2023 09:25:18] -> Initializing QC...
INFO:    [16/08/2023 09:25:18] -> Determining Calibration Parameter...
INFO:    [16/08/2023 09:25:19] -> Assigning ML Features...
INFO:    [16/08/2023 09:25:33] -> Generating Decoys...
INFO:    [16/08/2023 09:26:18] -> Extracting Ion Currents...
INFO:    [16/08/2023 09:28:27] -> Releasing Raw Files...
INFO:    [16/08/2023 09:28:27] -> Machine Learning...
INFO:    [16/08/2023 09:29:30] -> Initializing HTRMS...
INFO:    [16/08/2023 09:29:30] -> Releasing Run Resources...
INFO:    [16/08/2023 09:29:32] -> Calculating Qvalues...
INFO:    [16/08/2023 09:29:33] -> Unique precursors: 46,587 of 142,195 | modified peptides: 42,862 of 123,976 | peptides: 39,927 of 106,104 |  protein groups: 5,490 (Qvalue <= 0.01) [20230809_AST1_EVO5_ZY_Hela_SCP_EvoCHIP_1Cell_40SPD_2Th3ms_01.raw]
INFO:    [16/08/2023 09:29:33] -> Calibration successful
INFO:    [16/08/2023 09:29:33] -> Collapsing Search Tree...
INFO:    [16/08/2023 09:29:33] -> Processed in 4.24m
INFO:    [16/08/2023 09:29:33] -> Initializing QC...
INFO:    [16/08/2023 09:29:33] -> Determining Calibration Parameter...
INFO:    [16/08/2023 09:29:33] -> Assigning ML Features...
INFO:    [16/08/2023 09:29:33] -> Generating Decoys...
INFO:    [16/08/2023 09:29:34] -> Extracting Ion Currents...
INFO:    [16/08/2023 09:31:40] -> Releasing Raw Files...
INFO:    [16/08/2023 09:31:40] -> Machine Learning...
INFO:    [16/08/2023 09:32:46] -> Initializing HTRMS...
INFO:    [16/08/2023 09:32:46] -> Releasing Run Resources...
INFO:    [16/08/2023 09:32:48] -> Calculating Qvalues...
INFO:    [16/08/2023 09:32:49] -> Unique precursors: 42,479 of 142,195 | modified peptides: 39,242 of 123,976 | peptides: 37,032 of 106,104 |  protein groups: 5,174 (Qvalue <= 0.01) [20230809_AST1_EVO5_ZY_Hela_SCP_EvoCHIP_1Cell_40SPD_2Th3ms_02.raw]
INFO:    [16/08/2023 09:32:49] -> Calibration successful
INFO:    [16/08/2023 09:32:49] -> Collapsing Search Tree...
INFO:    [16/08/2023 09:32:49] -> Processed in 3.27m
INFO:    [16/08/2023 09:32:49] -> Initializing QC...
INFO:    [16/08/2023 09:32:49] -> Determining Calibration Parameter...
INFO:    [16/08/2023 09:32:50] -> Assigning ML Features...
INFO:    [16/08/2023 09:32:50] -> Generating Decoys...
INFO:    [16/08/2023 09:32:50] -> Extracting Ion Currents...
INFO:    [16/08/2023 09:35:00] -> Releasing Raw Files...
INFO:    [16/08/2023 09:35:00] -> Machine Learning...
INFO:    [16/08/2023 09:36:09] -> Initializing HTRMS...
INFO:    [16/08/2023 09:36:09] -> Releasing Run Resources...
INFO:    [16/08/2023 09:36:11] -> Calculating Qvalues...
INFO:    [16/08/2023 09:36:12] -> Unique precursors: 46,692 of 142,195 | modified peptides: 43,250 of 123,976 | peptides: 40,604 of 106,104 |  protein groups: 5,440 (Qvalue <= 0.01) [20230809_AST1_EVO5_ZY_Hela_SCP_EvoCHIP_1Cell_40SPD_2Th3ms_03.raw]
INFO:    [16/08/2023 09:36:12] -> Calibration successful
INFO:    [16/08/2023 09:36:12] -> Collapsing Search Tree...
INFO:    [16/08/2023 09:36:12] -> Processed in 3.38m
INFO:    [16/08/2023 09:36:12] -> Initializing QC...
INFO:    [16/08/2023 09:36:12] -> Determining Calibration Parameter...
INFO:    [16/08/2023 09:36:13] -> Assigning ML Features...
INFO:    [16/08/2023 09:36:13] -> Generating Decoys...
INFO:    [16/08/2023 09:36:13] -> Extracting Ion Currents...
INFO:    [16/08/2023 09:38:19] -> Releasing Raw Files...
INFO:    [16/08/2023 09:38:19] -> Machine Learning...
INFO:    [16/08/2023 09:39:27] -> Initializing HTRMS...
INFO:    [16/08/2023 09:39:27] -> Releasing Run Resources...
INFO:    [16/08/2023 09:39:29] -> Calculating Qvalues...
INFO:    [16/08/2023 09:39:30] -> Unique precursors: 40,429 of 142,195 | modified peptides: 37,517 of 123,976 | peptides: 35,592 of 106,104 |  protein groups: 5,120 (Qvalue <= 0.01) [20230809_AST1_EVO5_ZY_Hela_SCP_EvoCHIP_1Cell_40SPD_2Th3ms_04.raw]
INFO:    [16/08/2023 09:39:30] -> Calibration successful
INFO:    [16/08/2023 09:39:30] -> Collapsing Search Tree...
INFO:    [16/08/2023 09:39:30] -> Processed in 3.3m
INFO:    [16/08/2023 09:39:31] -> Initializing QC...
INFO:    [16/08/2023 09:39:31] -> Determining Calibration Parameter...
INFO:    [16/08/2023 09:39:31] -> Assigning ML Features...
INFO:    [16/08/2023 09:39:31] -> Generating Decoys...
INFO:    [16/08/2023 09:39:32] -> Extracting Ion Currents...
INFO:    [16/08/2023 09:41:38] -> Releasing Raw Files...
INFO:    [16/08/2023 09:41:38] -> Machine Learning...
INFO:    [16/08/2023 09:42:44] -> Initializing HTRMS...
INFO:    [16/08/2023 09:42:44] -> Releasing Run Resources...
INFO:    [16/08/2023 09:42:46] -> Calculating Qvalues...
INFO:    [16/08/2023 09:42:47] -> Unique precursors: 38,606 of 142,195 | modified peptides: 35,579 of 123,976 | peptides: 33,612 of 106,104 |  protein groups: 5,053 (Qvalue <= 0.01) [20230809_AST1_EVO5_ZY_Hela_SCP_EvoCHIP_1Cell_40SPD_2Th3ms_05.raw]
INFO:    [16/08/2023 09:42:47] -> Calibration successful
INFO:    [16/08/2023 09:42:47] -> Collapsing Search Tree...
INFO:    [16/08/2023 09:42:47] -> Processed in 3.28m
INFO:    [16/08/2023 09:42:47] -> Initializing QC...
INFO:    [16/08/2023 09:42:47] -> Determining Calibration Parameter...
INFO:    [16/08/2023 09:42:48] -> Assigning ML Features...
INFO:    [16/08/2023 09:42:48] -> Generating Decoys...
INFO:    [16/08/2023 09:42:49] -> Extracting Ion Currents...
INFO:    [16/08/2023 09:44:54] -> Releasing Raw Files...
INFO:    [16/08/2023 09:44:54] -> Machine Learning...
INFO:    [16/08/2023 09:46:01] -> Initializing HTRMS...
INFO:    [16/08/2023 09:46:01] -> Releasing Run Resources...
INFO:    [16/08/2023 09:46:03] -> Calculating Qvalues...
INFO:    [16/08/2023 09:46:04] -> Unique precursors: 46,367 of 142,195 | modified peptides: 42,600 of 123,976 | peptides: 40,186 of 106,104 |  protein groups: 5,490 (Qvalue <= 0.01) [20230809_AST1_EVO5_ZY_Hela_SCP_EvoCHIP_1Cell_40SPD_2Th3ms_06.raw]
INFO:    [16/08/2023 09:46:04] -> Calibration successful
INFO:    [16/08/2023 09:46:04] -> Collapsing Search Tree...
INFO:    [16/08/2023 09:46:04] -> Processed in 3.28m
INFO:    [16/08/2023 09:46:04] -> Initializing QC...
INFO:    [16/08/2023 09:46:04] -> Determining Calibration Parameter...
INFO:    [16/08/2023 09:46:04] -> Assigning ML Features...
INFO:    [16/08/2023 09:46:05] -> Generating Decoys...
INFO:    [16/08/2023 09:46:05] -> Extracting Ion Currents...
INFO:    [16/08/2023 09:48:12] -> Releasing Raw Files...
INFO:    [16/08/2023 09:48:12] -> Machine Learning...
INFO:    [16/08/2023 09:49:17] -> Initializing HTRMS...
INFO:    [16/08/2023 09:49:17] -> Releasing Run Resources...
INFO:    [16/08/2023 09:49:19] -> Calculating Qvalues...
INFO:    [16/08/2023 09:49:20] -> Unique precursors: 42,431 of 142,195 | modified peptides: 39,092 of 123,976 | peptides: 36,896 of 106,104 |  protein groups: 5,253 (Qvalue <= 0.01) [20230809_AST1_EVO5_ZY_Hela_SCP_EvoCHIP_1Cell_40SPD_2Th3ms_07.raw]
INFO:    [16/08/2023 09:49:20] -> Calibration successful
INFO:    [16/08/2023 09:49:20] -> Collapsing Search Tree...
INFO:    [16/08/2023 09:49:20] -> Processed in 3.26m
INFO:    [16/08/2023 09:49:20] -> Initializing QC...
INFO:    [16/08/2023 09:49:20] -> Determining Calibration Parameter...
INFO:    [16/08/2023 09:49:20] -> Assigning ML Features...
INFO:    [16/08/2023 09:49:20] -> Generating Decoys...
INFO:    [16/08/2023 09:49:21] -> Extracting Ion Currents...
INFO:    [16/08/2023 09:51:32] -> Releasing Raw Files...
INFO:    [16/08/2023 09:51:32] -> Machine Learning...
INFO:    [16/08/2023 09:52:40] -> Initializing HTRMS...
INFO:    [16/08/2023 09:52:40] -> Releasing Run Resources...
INFO:    [16/08/2023 09:52:43] -> Calculating Qvalues...
INFO:    [16/08/2023 09:52:44] -> Unique precursors: 43,958 of 142,195 | modified peptides: 40,584 of 123,976 | peptides: 38,118 of 106,104 |  protein groups: 5,379 (Qvalue <= 0.01) [20230809_AST1_EVO5_ZY_Hela_SCP_EvoCHIP_1Cell_40SPD_2Th3ms_08.raw]
INFO:    [16/08/2023 09:52:44] -> Calibration successful
INFO:    [16/08/2023 09:52:44] -> Collapsing Search Tree...
INFO:    [16/08/2023 09:52:44] -> Processed in 3.4m
INFO:    [16/08/2023 09:52:44] -> Initializing QC...
INFO:    [16/08/2023 09:52:44] -> Determining Calibration Parameter...
INFO:    [16/08/2023 09:52:44] -> Assigning ML Features...
INFO:    [16/08/2023 09:52:44] -> Generating Decoys...
INFO:    [16/08/2023 09:52:45] -> Extracting Ion Currents...
INFO:    [16/08/2023 09:54:53] -> Releasing Raw Files...
INFO:    [16/08/2023 09:54:53] -> Machine Learning...
INFO:    [16/08/2023 09:56:02] -> Initializing HTRMS...
INFO:    [16/08/2023 09:56:02] -> Releasing Run Resources...
INFO:    [16/08/2023 09:56:04] -> Calculating Qvalues...
INFO:    [16/08/2023 09:56:05] -> Unique precursors: 46,152 of 142,195 | modified peptides: 42,384 of 123,976 | peptides: 40,605 of 106,104 |  protein groups: 5,523 (Qvalue <= 0.01) [20230809_AST1_EVO5_ZY_Hela_SCP_EvoCHIP_1Cell_40SPD_2Th3ms_09.raw]
INFO:    [16/08/2023 09:56:05] -> Calibration successful
INFO:    [16/08/2023 09:56:05] -> Collapsing Search Tree...
INFO:    [16/08/2023 09:56:05] -> Processed in 3.35m
INFO:    [16/08/2023 09:56:05] -> Initializing QC...
INFO:    [16/08/2023 09:56:05] -> Determining Calibration Parameter...
INFO:    [16/08/2023 09:56:05] -> Assigning ML Features...
INFO:    [16/08/2023 09:56:06] -> Generating Decoys...
INFO:    [16/08/2023 09:56:06] -> Extracting Ion Currents...
INFO:    [16/08/2023 09:58:13] -> Releasing Raw Files...
INFO:    [16/08/2023 09:58:13] -> Machine Learning...
INFO:    [16/08/2023 09:59:23] -> Initializing HTRMS...
INFO:    [16/08/2023 09:59:23] -> Releasing Run Resources...
INFO:    [16/08/2023 09:59:25] -> Calculating Qvalues...
INFO:    [16/08/2023 09:59:26] -> Unique precursors: 29,877 of 142,195 | modified peptides: 27,819 of 123,976 | peptides: 26,701 of 106,104 |  protein groups: 4,357 (Qvalue <= 0.01) [20230809_AST1_EVO5_ZY_Hela_SCP_EvoCHIP_1Cell_40SPD_2Th3ms_10.raw]
INFO:    [16/08/2023 09:59:26] -> Calibration successful
INFO:    [16/08/2023 09:59:26] -> Collapsing Search Tree...
INFO:    [16/08/2023 09:59:26] -> Processed in 3.35m
INFO:    [16/08/2023 09:59:26] -> Initializing QC...
INFO:    [16/08/2023 09:59:26] -> Determining Calibration Parameter...
INFO:    [16/08/2023 09:59:26] -> Assigning ML Features...
INFO:    [16/08/2023 09:59:27] -> Generating Decoys...
INFO:    [16/08/2023 09:59:27] -> Extracting Ion Currents...
INFO:    [16/08/2023 10:01:40] -> Releasing Raw Files...
INFO:    [16/08/2023 10:01:40] -> Machine Learning...
INFO:    [16/08/2023 10:02:50] -> Initializing HTRMS...
INFO:    [16/08/2023 10:02:50] -> Releasing Run Resources...
INFO:    [16/08/2023 10:02:52] -> Calculating Qvalues...
INFO:    [16/08/2023 10:02:53] -> Unique precursors: 39,191 of 142,195 | modified peptides: 36,134 of 123,976 | peptides: 34,925 of 106,104 |  protein groups: 5,123 (Qvalue <= 0.01) [20230809_AST1_EVO5_ZY_Hela_SCP_EvoCHIP_1Cell_40SPD_2Th3ms_11.raw]
INFO:    [16/08/2023 10:02:53] -> Calibration successful
INFO:    [16/08/2023 10:02:53] -> Collapsing Search Tree...
INFO:    [16/08/2023 10:02:53] -> Processed in 3.45m
INFO:    [16/08/2023 10:02:53] -> Initializing QC...
INFO:    [16/08/2023 10:02:53] -> Determining Calibration Parameter...
INFO:    [16/08/2023 10:02:53] -> Assigning ML Features...
INFO:    [16/08/2023 10:02:53] -> Generating Decoys...
INFO:    [16/08/2023 10:02:54] -> Extracting Ion Currents...
INFO:    [16/08/2023 10:05:02] -> Releasing Raw Files...
INFO:    [16/08/2023 10:05:02] -> Machine Learning...
INFO:    [16/08/2023 10:06:09] -> Initializing HTRMS...
INFO:    [16/08/2023 10:06:09] -> Releasing Run Resources...
INFO:    [16/08/2023 10:06:11] -> Calculating Qvalues...
INFO:    [16/08/2023 10:06:13] -> Unique precursors: 48,582 of 142,195 | modified peptides: 44,840 of 123,976 | peptides: 42,910 of 106,104 |  protein groups: 5,565 (Qvalue <= 0.01) [20230809_AST1_EVO5_ZY_Hela_SCP_EvoCHIP_1Cell_40SPD_2Th3ms_12.raw]
INFO:    [16/08/2023 10:06:13] -> Calibration successful
INFO:    [16/08/2023 10:06:13] -> Collapsing Search Tree...
INFO:    [16/08/2023 10:06:13] -> Processed in 3.33m
INFO:    [16/08/2023 10:06:13] -> Initializing QC...
INFO:    [16/08/2023 10:06:13] -> Determining Calibration Parameter...
INFO:    [16/08/2023 10:06:13] -> Assigning ML Features...
INFO:    [16/08/2023 10:06:13] -> Generating Decoys...
INFO:    [16/08/2023 10:06:14] -> Extracting Ion Currents...
INFO:    [16/08/2023 10:07:47] -> Releasing Raw Files...
INFO:    [16/08/2023 10:07:47] -> Machine Learning...
INFO:    [16/08/2023 10:08:51] -> Initializing HTRMS...
INFO:    [16/08/2023 10:08:51] -> Releasing Run Resources...
INFO:    [16/08/2023 10:08:53] -> Calculating Qvalues...
INFO:    [16/08/2023 10:08:54] -> Unique precursors: 61,189 of 142,195 | modified peptides: 55,977 of 123,976 | peptides: 52,820 of 106,104 |  protein groups: 6,111 (Qvalue <= 0.01) [20230809_AST1_EVO5_ZY_Hela_SCP_EvoCHIP_1Cell_40SPD_4Th6ms_01.raw]
INFO:    [16/08/2023 10:08:54] -> Calibration successful
INFO:    [16/08/2023 10:08:54] -> Collapsing Search Tree...
INFO:    [16/08/2023 10:08:54] -> Processed in 2.7m
INFO:    [16/08/2023 10:08:54] -> Initializing QC...
INFO:    [16/08/2023 10:08:54] -> Determining Calibration Parameter...
INFO:    [16/08/2023 10:08:55] -> Assigning ML Features...
INFO:    [16/08/2023 10:08:55] -> Generating Decoys...
INFO:    [16/08/2023 10:08:55] -> Extracting Ion Currents...
INFO:    [16/08/2023 10:10:28] -> Releasing Raw Files...
INFO:    [16/08/2023 10:10:28] -> Machine Learning...
INFO:    [16/08/2023 10:11:32] -> Initializing HTRMS...
INFO:    [16/08/2023 10:11:32] -> Releasing Run Resources...
INFO:    [16/08/2023 10:11:34] -> Calculating Qvalues...
INFO:    [16/08/2023 10:11:35] -> Unique precursors: 68,212 of 142,195 | modified peptides: 62,021 of 123,976 | peptides: 57,776 of 106,104 |  protein groups: 6,445 (Qvalue <= 0.01) [20230809_AST1_EVO5_ZY_Hela_SCP_EvoCHIP_1Cell_40SPD_4Th6ms_02.raw]
INFO:    [16/08/2023 10:11:35] -> Calibration successful
INFO:    [16/08/2023 10:11:35] -> Collapsing Search Tree...
INFO:    [16/08/2023 10:11:35] -> Processed in 2.69m
INFO:    [16/08/2023 10:11:35] -> Initializing QC...
INFO:    [16/08/2023 10:11:36] -> Determining Calibration Parameter...
INFO:    [16/08/2023 10:11:36] -> Assigning ML Features...
INFO:    [16/08/2023 10:11:36] -> Generating Decoys...
INFO:    [16/08/2023 10:11:37] -> Extracting Ion Currents...
INFO:    [16/08/2023 10:13:10] -> Releasing Raw Files...
INFO:    [16/08/2023 10:13:10] -> Machine Learning...
INFO:    [16/08/2023 10:14:14] -> Initializing HTRMS...
INFO:    [16/08/2023 10:14:15] -> Releasing Run Resources...
INFO:    [16/08/2023 10:14:17] -> Calculating Qvalues...
INFO:    [16/08/2023 10:14:18] -> Unique precursors: 53,305 of 142,195 | modified peptides: 48,912 of 123,976 | peptides: 46,179 of 106,104 |  protein groups: 5,830 (Qvalue <= 0.01) [20230809_AST1_EVO5_ZY_Hela_SCP_EvoCHIP_1Cell_40SPD_4Th6ms_03.raw]
INFO:    [16/08/2023 10:14:18] -> Calibration successful
INFO:    [16/08/2023 10:14:18] -> Collapsing Search Tree...
INFO:    [16/08/2023 10:14:18] -> Processed in 2.71m
INFO:    [16/08/2023 10:14:18] -> Initializing QC...
INFO:    [16/08/2023 10:14:18] -> Determining Calibration Parameter...
INFO:    [16/08/2023 10:14:18] -> Assigning ML Features...
INFO:    [16/08/2023 10:14:18] -> Generating Decoys...
INFO:    [16/08/2023 10:14:19] -> Extracting Ion Currents...
INFO:    [16/08/2023 10:15:52] -> Releasing Raw Files...
INFO:    [16/08/2023 10:15:52] -> Machine Learning...
INFO:    [16/08/2023 10:16:54] -> Initializing HTRMS...
INFO:    [16/08/2023 10:16:54] -> Releasing Run Resources...
INFO:    [16/08/2023 10:16:56] -> Calculating Qvalues...
INFO:    [16/08/2023 10:16:57] -> Unique precursors: 41,695 of 142,195 | modified peptides: 38,619 of 123,976 | peptides: 36,796 of 106,104 |  protein groups: 5,206 (Qvalue <= 0.01) [20230809_AST1_EVO5_ZY_Hela_SCP_EvoCHIP_1Cell_40SPD_4Th6ms_04.raw]
INFO:    [16/08/2023 10:16:57] -> Calibration successful
INFO:    [16/08/2023 10:16:57] -> Collapsing Search Tree...
INFO:    [16/08/2023 10:16:57] -> Processed in 2.65m
INFO:    [16/08/2023 10:16:57] -> Initializing QC...
INFO:    [16/08/2023 10:16:57] -> Determining Calibration Parameter...
INFO:    [16/08/2023 10:16:58] -> Assigning ML Features...
INFO:    [16/08/2023 10:16:58] -> Generating Decoys...
INFO:    [16/08/2023 10:16:58] -> Extracting Ion Currents...
INFO:    [16/08/2023 10:18:32] -> Releasing Raw Files...
INFO:    [16/08/2023 10:18:32] -> Machine Learning...
INFO:    [16/08/2023 10:19:36] -> Initializing HTRMS...
INFO:    [16/08/2023 10:19:36] -> Releasing Run Resources...
INFO:    [16/08/2023 10:19:39] -> Calculating Qvalues...
INFO:    [16/08/2023 10:19:40] -> Unique precursors: 33,738 of 142,195 | modified peptides: 31,360 of 123,976 | peptides: 29,742 of 106,104 |  protein groups: 4,647 (Qvalue <= 0.01) [20230809_AST1_EVO5_ZY_Hela_SCP_EvoCHIP_1Cell_40SPD_4Th6ms_05.raw]
INFO:    [16/08/2023 10:19:40] -> Calibration successful
INFO:    [16/08/2023 10:19:40] -> Collapsing Search Tree...
INFO:    [16/08/2023 10:19:40] -> Processed in 2.71m
INFO:    [16/08/2023 10:19:40] -> Initializing QC...
INFO:    [16/08/2023 10:19:40] -> Determining Calibration Parameter...
INFO:    [16/08/2023 10:19:40] -> Assigning ML Features...
INFO:    [16/08/2023 10:19:40] -> Generating Decoys...
INFO:    [16/08/2023 10:19:41] -> Extracting Ion Currents...
INFO:    [16/08/2023 10:21:17] -> Releasing Raw Files...
INFO:    [16/08/2023 10:21:17] -> Machine Learning...
INFO:    [16/08/2023 10:22:19] -> Initializing HTRMS...
INFO:    [16/08/2023 10:22:19] -> Releasing Run Resources...
INFO:    [16/08/2023 10:22:21] -> Calculating Qvalues...
INFO:    [16/08/2023 10:22:22] -> Unique precursors: 42,877 of 142,195 | modified peptides: 39,436 of 123,976 | peptides: 37,093 of 106,104 |  protein groups: 5,306 (Qvalue <= 0.01) [20230809_AST1_EVO5_ZY_Hela_SCP_EvoCHIP_1Cell_40SPD_4Th6ms_06.raw]
INFO:    [16/08/2023 10:22:22] -> Calibration successful
INFO:    [16/08/2023 10:22:22] -> Collapsing Search Tree...
INFO:    [16/08/2023 10:22:23] -> Processed in 2.71m
INFO:    [16/08/2023 10:22:23] -> Initializing QC...
INFO:    [16/08/2023 10:22:23] -> Determining Calibration Parameter...
INFO:    [16/08/2023 10:22:23] -> Assigning ML Features...
INFO:    [16/08/2023 10:22:23] -> Generating Decoys...
INFO:    [16/08/2023 10:22:24] -> Extracting Ion Currents...
INFO:    [16/08/2023 10:23:57] -> Releasing Raw Files...
INFO:    [16/08/2023 10:23:57] -> Machine Learning...
INFO:    [16/08/2023 10:25:02] -> Initializing HTRMS...
INFO:    [16/08/2023 10:25:02] -> Releasing Run Resources...
INFO:    [16/08/2023 10:25:04] -> Calculating Qvalues...
INFO:    [16/08/2023 10:25:05] -> Unique precursors: 40,837 of 142,195 | modified peptides: 37,838 of 123,976 | peptides: 36,129 of 106,104 |  protein groups: 5,079 (Qvalue <= 0.01) [20230809_AST1_EVO5_ZY_Hela_SCP_EvoCHIP_1Cell_40SPD_4Th6ms_07.raw]
INFO:    [16/08/2023 10:25:05] -> Calibration successful
INFO:    [16/08/2023 10:25:05] -> Collapsing Search Tree...
INFO:    [16/08/2023 10:25:05] -> Processed in 2.71m
INFO:    [16/08/2023 10:25:05] -> Initializing QC...
INFO:    [16/08/2023 10:25:05] -> Determining Calibration Parameter...
INFO:    [16/08/2023 10:25:06] -> Assigning ML Features...
INFO:    [16/08/2023 10:25:06] -> Generating Decoys...
INFO:    [16/08/2023 10:25:06] -> Extracting Ion Currents...
INFO:    [16/08/2023 10:26:39] -> Releasing Raw Files...
INFO:    [16/08/2023 10:26:39] -> Machine Learning...
INFO:    [16/08/2023 10:27:43] -> Initializing HTRMS...
INFO:    [16/08/2023 10:27:43] -> Releasing Run Resources...
INFO:    [16/08/2023 10:27:45] -> Calculating Qvalues...
INFO:    [16/08/2023 10:27:46] -> Unique precursors: 45,718 of 142,195 | modified peptides: 42,094 of 123,976 | peptides: 39,671 of 106,104 |  protein groups: 5,443 (Qvalue <= 0.01) [20230809_AST1_EVO5_ZY_Hela_SCP_EvoCHIP_1Cell_40SPD_4Th6ms_08.raw]
INFO:    [16/08/2023 10:27:46] -> Calibration successful
INFO:    [16/08/2023 10:27:46] -> Collapsing Search Tree...
INFO:    [16/08/2023 10:27:46] -> Processed in 2.68m
INFO:    [16/08/2023 10:27:46] -> Initializing QC...
INFO:    [16/08/2023 10:27:46] -> Determining Calibration Parameter...
INFO:    [16/08/2023 10:27:46] -> Assigning ML Features...
INFO:    [16/08/2023 10:27:47] -> Generating Decoys...
INFO:    [16/08/2023 10:27:47] -> Extracting Ion Currents...
INFO:    [16/08/2023 10:29:21] -> Releasing Raw Files...
INFO:    [16/08/2023 10:29:21] -> Machine Learning...
INFO:    [16/08/2023 10:30:25] -> Initializing HTRMS...
INFO:    [16/08/2023 10:30:25] -> Releasing Run Resources...
INFO:    [16/08/2023 10:30:27] -> Calculating Qvalues...
INFO:    [16/08/2023 10:30:28] -> Unique precursors: 45,051 of 142,195 | modified peptides: 41,762 of 123,976 | peptides: 39,686 of 106,104 |  protein groups: 5,386 (Qvalue <= 0.01) [20230809_AST1_EVO5_ZY_Hela_SCP_EvoCHIP_1Cell_40SPD_4Th6ms_09.raw]
INFO:    [16/08/2023 10:30:28] -> Calibration successful
INFO:    [16/08/2023 10:30:28] -> Collapsing Search Tree...
INFO:    [16/08/2023 10:30:28] -> Processed in 2.71m
INFO:    [16/08/2023 10:30:28] -> Initializing QC...
INFO:    [16/08/2023 10:30:28] -> Determining Calibration Parameter...
INFO:    [16/08/2023 10:30:29] -> Assigning ML Features...
INFO:    [16/08/2023 10:30:29] -> Generating Decoys...
INFO:    [16/08/2023 10:30:29] -> Extracting Ion Currents...
INFO:    [16/08/2023 10:32:03] -> Releasing Raw Files...
INFO:    [16/08/2023 10:32:03] -> Machine Learning...
INFO:    [16/08/2023 10:33:03] -> Initializing HTRMS...
INFO:    [16/08/2023 10:33:03] -> Releasing Run Resources...
INFO:    [16/08/2023 10:33:05] -> Calculating Qvalues...
INFO:    [16/08/2023 10:33:07] -> Unique precursors: 47,679 of 142,195 | modified peptides: 44,157 of 123,976 | peptides: 42,364 of 106,104 |  protein groups: 5,490 (Qvalue <= 0.01) [20230809_AST1_EVO5_ZY_Hela_SCP_EvoCHIP_1Cell_40SPD_4Th6ms_10.raw]
INFO:    [16/08/2023 10:33:07] -> Calibration successful
INFO:    [16/08/2023 10:33:07] -> Collapsing Search Tree...
INFO:    [16/08/2023 10:33:07] -> Processed in 2.64m
INFO:    [16/08/2023 10:33:07] -> Initializing QC...
INFO:    [16/08/2023 10:33:07] -> Determining Calibration Parameter...
INFO:    [16/08/2023 10:33:07] -> Assigning ML Features...
INFO:    [16/08/2023 10:33:07] -> Generating Decoys...
INFO:    [16/08/2023 10:33:08] -> Extracting Ion Currents...
INFO:    [16/08/2023 10:34:42] -> Releasing Raw Files...
INFO:    [16/08/2023 10:34:42] -> Machine Learning...
INFO:    [16/08/2023 10:35:43] -> Initializing HTRMS...
INFO:    [16/08/2023 10:35:43] -> Releasing Run Resources...
INFO:    [16/08/2023 10:35:45] -> Calculating Qvalues...
INFO:    [16/08/2023 10:35:46] -> Unique precursors: 42,620 of 142,195 | modified peptides: 39,661 of 123,976 | peptides: 38,384 of 106,104 |  protein groups: 5,246 (Qvalue <= 0.01) [20230809_AST1_EVO5_ZY_Hela_SCP_EvoCHIP_1Cell_40SPD_4Th6ms_11.raw]
INFO:    [16/08/2023 10:35:46] -> Calibration successful
INFO:    [16/08/2023 10:35:46] -> Collapsing Search Tree...
INFO:    [16/08/2023 10:35:46] -> Processed in 2.66m
INFO:    [16/08/2023 10:35:46] -> Initializing QC...
INFO:    [16/08/2023 10:35:46] -> Determining Calibration Parameter...
INFO:    [16/08/2023 10:35:46] -> Assigning ML Features...
INFO:    [16/08/2023 10:35:47] -> Generating Decoys...
INFO:    [16/08/2023 10:35:47] -> Extracting Ion Currents...
INFO:    [16/08/2023 10:37:20] -> Releasing Raw Files...
INFO:    [16/08/2023 10:37:20] -> Machine Learning...
INFO:    [16/08/2023 10:38:20] -> Initializing HTRMS...
INFO:    [16/08/2023 10:38:20] -> Releasing Run Resources...
INFO:    [16/08/2023 10:38:22] -> Calculating Qvalues...
INFO:    [16/08/2023 10:38:24] -> Unique precursors: 51,092 of 142,195 | modified peptides: 47,226 of 123,976 | peptides: 45,426 of 106,104 |  protein groups: 5,648 (Qvalue <= 0.01) [20230809_AST1_EVO5_ZY_Hela_SCP_EvoCHIP_1Cell_40SPD_4Th6ms_12.raw]
INFO:    [16/08/2023 10:38:24] -> Calibration successful
INFO:    [16/08/2023 10:38:24] -> Collapsing Search Tree...
INFO:    [16/08/2023 10:38:24] -> Processed in 2.63m
INFO:    [16/08/2023 10:38:24] -> Initializing QC...
INFO:    [16/08/2023 10:38:24] -> Determining Calibration Parameter...
INFO:    [16/08/2023 10:38:24] -> Assigning ML Features...
INFO:    [16/08/2023 10:38:24] -> Generating Decoys...
INFO:    [16/08/2023 10:38:25] -> Extracting Ion Currents...
INFO:    [16/08/2023 10:39:45] -> Releasing Raw Files...
INFO:    [16/08/2023 10:39:45] -> Machine Learning...
INFO:    [16/08/2023 10:40:50] -> Initializing HTRMS...
INFO:    [16/08/2023 10:40:50] -> Releasing Run Resources...
INFO:    [16/08/2023 10:40:52] -> Calculating Qvalues...
INFO:    [16/08/2023 10:40:53] -> Unique precursors: 43,588 of 142,195 | modified peptides: 40,246 of 123,976 | peptides: 38,260 of 106,104 |  protein groups: 5,188 (Qvalue <= 0.01) [20230809_AST1_EVO5_ZY_Hela_SCP_EvoCHIP_1Cell_40SPD_8Th12ms_01.raw]
INFO:    [16/08/2023 10:40:53] -> Calibration successful
INFO:    [16/08/2023 10:40:53] -> Collapsing Search Tree...
INFO:    [16/08/2023 10:40:53] -> Processed in 2.49m
INFO:    [16/08/2023 10:40:53] -> Initializing QC...
INFO:    [16/08/2023 10:40:53] -> Determining Calibration Parameter...
INFO:    [16/08/2023 10:40:54] -> Assigning ML Features...
INFO:    [16/08/2023 10:40:54] -> Generating Decoys...
INFO:    [16/08/2023 10:40:54] -> Extracting Ion Currents...
INFO:    [16/08/2023 10:42:12] -> Releasing Raw Files...
INFO:    [16/08/2023 10:42:12] -> Machine Learning...
INFO:    [16/08/2023 10:43:14] -> Initializing HTRMS...
INFO:    [16/08/2023 10:43:14] -> Releasing Run Resources...
INFO:    [16/08/2023 10:43:16] -> Calculating Qvalues...
INFO:    [16/08/2023 10:43:18] -> Unique precursors: 32,670 of 142,195 | modified peptides: 30,175 of 123,976 | peptides: 29,018 of 106,104 |  protein groups: 4,460 (Qvalue <= 0.01) [20230809_AST1_EVO5_ZY_Hela_SCP_EvoCHIP_1Cell_40SPD_8Th12ms_02.raw]
INFO:    [16/08/2023 10:43:18] -> Calibration successful
INFO:    [16/08/2023 10:43:18] -> Collapsing Search Tree...
INFO:    [16/08/2023 10:43:18] -> Processed in 2.41m
INFO:    [16/08/2023 10:43:18] -> Initializing QC...
INFO:    [16/08/2023 10:43:18] -> Determining Calibration Parameter...
INFO:    [16/08/2023 10:43:18] -> Assigning ML Features...
INFO:    [16/08/2023 10:43:18] -> Generating Decoys...
INFO:    [16/08/2023 10:43:19] -> Extracting Ion Currents...
INFO:    [16/08/2023 10:44:37] -> Releasing Raw Files...
INFO:    [16/08/2023 10:44:37] -> Machine Learning...
INFO:    [16/08/2023 10:45:41] -> Initializing HTRMS...
INFO:    [16/08/2023 10:45:41] -> Releasing Run Resources...
INFO:    [16/08/2023 10:45:44] -> Calculating Qvalues...
INFO:    [16/08/2023 10:45:45] -> Unique precursors: 37,643 of 142,195 | modified peptides: 35,054 of 123,976 | peptides: 33,778 of 106,104 |  protein groups: 4,815 (Qvalue <= 0.01) [20230809_AST1_EVO5_ZY_Hela_SCP_EvoCHIP_1Cell_40SPD_8Th12ms_03.raw]
INFO:    [16/08/2023 10:45:45] -> Calibration successful
INFO:    [16/08/2023 10:45:45] -> Collapsing Search Tree...
INFO:    [16/08/2023 10:45:45] -> Processed in 2.46m
INFO:    [16/08/2023 10:45:45] -> Initializing QC...
INFO:    [16/08/2023 10:45:45] -> Determining Calibration Parameter...
INFO:    [16/08/2023 10:45:45] -> Assigning ML Features...
INFO:    [16/08/2023 10:45:46] -> Generating Decoys...
INFO:    [16/08/2023 10:45:46] -> Extracting Ion Currents...
INFO:    [16/08/2023 10:47:03] -> Releasing Raw Files...
INFO:    [16/08/2023 10:47:03] -> Machine Learning...
INFO:    [16/08/2023 10:48:05] -> Initializing HTRMS...
INFO:    [16/08/2023 10:48:05] -> Releasing Run Resources...
INFO:    [16/08/2023 10:48:07] -> Calculating Qvalues...
INFO:    [16/08/2023 10:48:09] -> Unique precursors: 34,059 of 142,195 | modified peptides: 31,810 of 123,976 | peptides: 30,528 of 106,104 |  protein groups: 4,497 (Qvalue <= 0.01) [20230809_AST1_EVO5_ZY_Hela_SCP_EvoCHIP_1Cell_40SPD_8Th12ms_04.raw]
INFO:    [16/08/2023 10:48:09] -> Calibration successful
INFO:    [16/08/2023 10:48:09] -> Collapsing Search Tree...
INFO:    [16/08/2023 10:48:09] -> Processed in 2.39m
INFO:    [16/08/2023 10:48:09] -> Initializing QC...
INFO:    [16/08/2023 10:48:09] -> Determining Calibration Parameter...
INFO:    [16/08/2023 10:48:09] -> Assigning ML Features...
INFO:    [16/08/2023 10:48:09] -> Generating Decoys...
INFO:    [16/08/2023 10:48:10] -> Extracting Ion Currents...
INFO:    [16/08/2023 10:49:29] -> Releasing Raw Files...
INFO:    [16/08/2023 10:49:29] -> Machine Learning...
INFO:    [16/08/2023 10:50:32] -> Initializing HTRMS...
INFO:    [16/08/2023 10:50:32] -> Releasing Run Resources...
INFO:    [16/08/2023 10:50:34] -> Calculating Qvalues...
INFO:    [16/08/2023 10:50:35] -> Unique precursors: 42,016 of 142,195 | modified peptides: 38,637 of 123,976 | peptides: 36,668 of 106,104 |  protein groups: 5,061 (Qvalue <= 0.01) [20230809_AST1_EVO5_ZY_Hela_SCP_EvoCHIP_1Cell_40SPD_8Th12ms_05.raw]
INFO:    [16/08/2023 10:50:36] -> Calibration successful
INFO:    [16/08/2023 10:50:36] -> Collapsing Search Tree...
INFO:    [16/08/2023 10:50:36] -> Processed in 2.45m
INFO:    [16/08/2023 10:50:36] -> Initializing QC...
INFO:    [16/08/2023 10:50:36] -> Determining Calibration Parameter...
INFO:    [16/08/2023 10:50:36] -> Assigning ML Features...
INFO:    [16/08/2023 10:50:36] -> Generating Decoys...
INFO:    [16/08/2023 10:50:37] -> Extracting Ion Currents...
INFO:    [16/08/2023 10:51:54] -> Releasing Raw Files...
INFO:    [16/08/2023 10:51:54] -> Machine Learning...
INFO:    [16/08/2023 10:52:57] -> Initializing HTRMS...
INFO:    [16/08/2023 10:52:57] -> Releasing Run Resources...
INFO:    [16/08/2023 10:52:59] -> Calculating Qvalues...
INFO:    [16/08/2023 10:53:00] -> Unique precursors: 29,512 of 142,195 | modified peptides: 27,287 of 123,976 | peptides: 25,889 of 106,104 |  protein groups: 4,140 (Qvalue <= 0.01) [20230809_AST1_EVO5_ZY_Hela_SCP_EvoCHIP_1Cell_40SPD_8Th12ms_06.raw]
INFO:    [16/08/2023 10:53:00] -> Calibration successful
INFO:    [16/08/2023 10:53:00] -> Collapsing Search Tree...
INFO:    [16/08/2023 10:53:00] -> Processed in 2.41m
INFO:    [16/08/2023 10:53:00] -> Initializing QC...
INFO:    [16/08/2023 10:53:00] -> Determining Calibration Parameter...
INFO:    [16/08/2023 10:53:01] -> Assigning ML Features...
INFO:    [16/08/2023 10:53:01] -> Generating Decoys...
INFO:    [16/08/2023 10:53:01] -> Extracting Ion Currents...
INFO:    [16/08/2023 10:54:20] -> Releasing Raw Files...
INFO:    [16/08/2023 10:54:20] -> Machine Learning...
INFO:    [16/08/2023 10:55:23] -> Initializing HTRMS...
INFO:    [16/08/2023 10:55:23] -> Releasing Run Resources...
INFO:    [16/08/2023 10:55:25] -> Calculating Qvalues...
INFO:    [16/08/2023 10:55:26] -> Unique precursors: 28,943 of 142,195 | modified peptides: 26,751 of 123,976 | peptides: 25,255 of 106,104 |  protein groups: 4,119 (Qvalue <= 0.01) [20230809_AST1_EVO5_ZY_Hela_SCP_EvoCHIP_1Cell_40SPD_8Th12ms_07.raw]
INFO:    [16/08/2023 10:55:26] -> Calibration successful
INFO:    [16/08/2023 10:55:26] -> Collapsing Search Tree...
INFO:    [16/08/2023 10:55:26] -> Processed in 2.43m
INFO:    [16/08/2023 10:55:26] -> Initializing QC...
INFO:    [16/08/2023 10:55:26] -> Determining Calibration Parameter...
INFO:    [16/08/2023 10:55:26] -> Assigning ML Features...
INFO:    [16/08/2023 10:55:27] -> Generating Decoys...
INFO:    [16/08/2023 10:55:27] -> Extracting Ion Currents...
INFO:    [16/08/2023 10:56:45] -> Releasing Raw Files...
INFO:    [16/08/2023 10:56:45] -> Machine Learning...
INFO:    [16/08/2023 10:57:48] -> Initializing HTRMS...
INFO:    [16/08/2023 10:57:48] -> Releasing Run Resources...
INFO:    [16/08/2023 10:57:50] -> Calculating Qvalues...
INFO:    [16/08/2023 10:57:51] -> Unique precursors: 34,082 of 142,195 | modified peptides: 31,537 of 123,976 | peptides: 30,013 of 106,104 |  protein groups: 4,546 (Qvalue <= 0.01) [20230809_AST1_EVO5_ZY_Hela_SCP_EvoCHIP_1Cell_40SPD_8Th12ms_08.raw]
INFO:    [16/08/2023 10:57:51] -> Calibration successful
INFO:    [16/08/2023 10:57:51] -> Collapsing Search Tree...
INFO:    [16/08/2023 10:57:51] -> Processed in 2.42m
INFO:    [16/08/2023 10:57:51] -> Initializing QC...
INFO:    [16/08/2023 10:57:51] -> Determining Calibration Parameter...
INFO:    [16/08/2023 10:57:51] -> Assigning ML Features...
INFO:    [16/08/2023 10:57:52] -> Generating Decoys...
INFO:    [16/08/2023 10:57:52] -> Extracting Ion Currents...
INFO:    [16/08/2023 10:59:09] -> Releasing Raw Files...
INFO:    [16/08/2023 10:59:09] -> Machine Learning...
INFO:    [16/08/2023 11:00:12] -> Initializing HTRMS...
INFO:    [16/08/2023 11:00:12] -> Releasing Run Resources...
INFO:    [16/08/2023 11:00:14] -> Calculating Qvalues...
INFO:    [16/08/2023 11:00:16] -> Unique precursors: 39,827 of 142,195 | modified peptides: 36,871 of 123,976 | peptides: 35,351 of 106,104 |  protein groups: 5,031 (Qvalue <= 0.01) [20230809_AST1_EVO5_ZY_Hela_SCP_EvoCHIP_1Cell_40SPD_8Th12ms_09.raw]
INFO:    [16/08/2023 11:00:16] -> Calibration successful
INFO:    [16/08/2023 11:00:16] -> Collapsing Search Tree...
INFO:    [16/08/2023 11:00:16] -> Processed in 2.41m
INFO:    [16/08/2023 11:00:16] -> Initializing QC...
INFO:    [16/08/2023 11:00:16] -> Determining Calibration Parameter...
INFO:    [16/08/2023 11:00:16] -> Assigning ML Features...
INFO:    [16/08/2023 11:00:16] -> Generating Decoys...
INFO:    [16/08/2023 11:00:17] -> Extracting Ion Currents...
INFO:    [16/08/2023 11:01:34] -> Releasing Raw Files...
INFO:    [16/08/2023 11:01:34] -> Machine Learning...
INFO:    [16/08/2023 11:02:38] -> Initializing HTRMS...
INFO:    [16/08/2023 11:02:38] -> Releasing Run Resources...
INFO:    [16/08/2023 11:02:40] -> Calculating Qvalues...
INFO:    [16/08/2023 11:02:41] -> Unique precursors: 35,768 of 142,195 | modified peptides: 32,995 of 123,976 | peptides: 31,373 of 106,104 |  protein groups: 4,622 (Qvalue <= 0.01) [20230809_AST1_EVO5_ZY_Hela_SCP_EvoCHIP_1Cell_40SPD_8Th12ms_10.raw]
INFO:    [16/08/2023 11:02:41] -> Calibration successful
INFO:    [16/08/2023 11:02:41] -> Collapsing Search Tree...
INFO:    [16/08/2023 11:02:41] -> Processed in 2.42m
INFO:    [16/08/2023 11:02:41] -> Initializing QC...
INFO:    [16/08/2023 11:02:41] -> Determining Calibration Parameter...
INFO:    [16/08/2023 11:02:41] -> Assigning ML Features...
INFO:    [16/08/2023 11:02:42] -> Generating Decoys...
INFO:    [16/08/2023 11:02:42] -> Extracting Ion Currents...
INFO:    [16/08/2023 11:03:58] -> Releasing Raw Files...
INFO:    [16/08/2023 11:03:58] -> Machine Learning...
INFO:    [16/08/2023 11:05:01] -> Initializing HTRMS...
INFO:    [16/08/2023 11:05:01] -> Releasing Run Resources...
INFO:    [16/08/2023 11:05:04] -> Calculating Qvalues...
INFO:    [16/08/2023 11:05:05] -> Unique precursors: 43,059 of 142,195 | modified peptides: 39,902 of 123,976 | peptides: 38,283 of 106,104 |  protein groups: 5,094 (Qvalue <= 0.01) [20230809_AST1_EVO5_ZY_Hela_SCP_EvoCHIP_1Cell_40SPD_8Th12ms_11.raw]
INFO:    [16/08/2023 11:05:05] -> Calibration successful
INFO:    [16/08/2023 11:05:05] -> Collapsing Search Tree...
INFO:    [16/08/2023 11:05:05] -> Processed in 2.39m
INFO:    [16/08/2023 11:05:05] -> Initializing QC...
INFO:    [16/08/2023 11:05:05] -> Determining Calibration Parameter...
INFO:    [16/08/2023 11:05:05] -> Assigning ML Features...
INFO:    [16/08/2023 11:05:05] -> Generating Decoys...
INFO:    [16/08/2023 11:05:06] -> Extracting Ion Currents...
INFO:    [16/08/2023 11:06:23] -> Releasing Raw Files...
INFO:    [16/08/2023 11:06:23] -> Machine Learning...
INFO:    [16/08/2023 11:07:25] -> Initializing HTRMS...
INFO:    [16/08/2023 11:07:25] -> Releasing Run Resources...
INFO:    [16/08/2023 11:07:27] -> Calculating Qvalues...
INFO:    [16/08/2023 11:07:28] -> Unique precursors: 33,973 of 142,195 | modified peptides: 31,360 of 123,976 | peptides: 30,134 of 106,104 |  protein groups: 4,563 (Qvalue <= 0.01) [20230809_AST1_EVO5_ZY_Hela_SCP_EvoCHIP_1Cell_40SPD_8Th12ms_12.raw]
INFO:    [16/08/2023 11:07:28] -> Calibration successful
INFO:    [16/08/2023 11:07:28] -> Collapsing Search Tree...
INFO:    [16/08/2023 11:07:29] -> Processed in 2.4m
INFO:    [16/08/2023 11:07:29] -> Initializing QC...
INFO:    [16/08/2023 11:07:29] -> Determining Calibration Parameter...
INFO:    [16/08/2023 11:07:29] -> Assigning ML Features...
INFO:    [16/08/2023 11:07:29] -> Generating Decoys...
INFO:    [16/08/2023 11:07:30] -> Extracting Ion Currents...
INFO:    [16/08/2023 11:09:16] -> Releasing Raw Files...
INFO:    [16/08/2023 11:09:16] -> Machine Learning...
INFO:    [16/08/2023 11:10:05] -> Initializing HTRMS...
INFO:    [16/08/2023 11:10:05] -> Releasing Run Resources...
INFO:    [16/08/2023 11:10:08] -> Calculating Qvalues...
INFO:    [16/08/2023 11:10:15] -> Unique precursors: 1,939 of 142,195 | modified peptides: 1,887 of 123,976 | peptides: 1,824 of 106,104 |  protein groups: 948 (Qvalue <= 0.01) [20230809_AST1_EVO5_ZY_Hela_SCP_EvoCHIP_1Cell_40SPD_16Th24ms_01.raw]
INFO:    [16/08/2023 11:10:15] -> Calibration successful
INFO:    [16/08/2023 11:10:15] -> Collapsing Search Tree...
INFO:    [16/08/2023 11:10:15] -> Processed in 2.77m
INFO:    [16/08/2023 11:10:15] -> Initializing QC...
INFO:    [16/08/2023 11:10:15] -> Determining Calibration Parameter...
INFO:    [16/08/2023 11:10:15] -> Assigning ML Features...
INFO:    [16/08/2023 11:10:15] -> Generating Decoys...
INFO:    [16/08/2023 11:10:16] -> Extracting Ion Currents...
INFO:    [16/08/2023 11:11:26] -> Releasing Raw Files...
INFO:    [16/08/2023 11:11:26] -> Machine Learning...
INFO:    [16/08/2023 11:12:28] -> Initializing HTRMS...
INFO:    [16/08/2023 11:12:28] -> Releasing Run Resources...
INFO:    [16/08/2023 11:12:31] -> Calculating Qvalues...
INFO:    [16/08/2023 11:12:32] -> Unique precursors: 32,044 of 142,195 | modified peptides: 29,754 of 123,976 | peptides: 28,645 of 106,104 |  protein groups: 4,342 (Qvalue <= 0.01) [20230809_AST1_EVO5_ZY_Hela_SCP_EvoCHIP_1Cell_40SPD_16Th24ms_02.raw]
INFO:    [16/08/2023 11:12:32] -> Calibration successful
INFO:    [16/08/2023 11:12:32] -> Collapsing Search Tree...
INFO:    [16/08/2023 11:12:32] -> Processed in 2.29m
INFO:    [16/08/2023 11:12:32] -> Initializing QC...
INFO:    [16/08/2023 11:12:32] -> Determining Calibration Parameter...
INFO:    [16/08/2023 11:12:32] -> Assigning ML Features...
INFO:    [16/08/2023 11:12:32] -> Generating Decoys...
INFO:    [16/08/2023 11:12:33] -> Extracting Ion Currents...
INFO:    [16/08/2023 11:13:42] -> Releasing Raw Files...
INFO:    [16/08/2023 11:13:42] -> Machine Learning...
INFO:    [16/08/2023 11:14:43] -> Initializing HTRMS...
INFO:    [16/08/2023 11:14:43] -> Releasing Run Resources...
INFO:    [16/08/2023 11:14:45] -> Calculating Qvalues...
INFO:    [16/08/2023 11:14:47] -> Unique precursors: 27,732 of 142,195 | modified peptides: 25,762 of 123,976 | peptides: 25,041 of 106,104 |  protein groups: 3,997 (Qvalue <= 0.01) [20230809_AST1_EVO5_ZY_Hela_SCP_EvoCHIP_1Cell_40SPD_16Th24ms_03.raw]
INFO:    [16/08/2023 11:14:47] -> Calibration successful
INFO:    [16/08/2023 11:14:47] -> Collapsing Search Tree...
INFO:    [16/08/2023 11:14:47] -> Processed in 2.25m
INFO:    [16/08/2023 11:14:47] -> Initializing QC...
INFO:    [16/08/2023 11:14:47] -> Determining Calibration Parameter...
INFO:    [16/08/2023 11:14:47] -> Assigning ML Features...
INFO:    [16/08/2023 11:14:47] -> Generating Decoys...
INFO:    [16/08/2023 11:14:48] -> Extracting Ion Currents...
INFO:    [16/08/2023 11:15:58] -> Releasing Raw Files...
INFO:    [16/08/2023 11:15:58] -> Machine Learning...
INFO:    [16/08/2023 11:17:01] -> Initializing HTRMS...
INFO:    [16/08/2023 11:17:01] -> Releasing Run Resources...
INFO:    [16/08/2023 11:17:03] -> Calculating Qvalues...
INFO:    [16/08/2023 11:17:04] -> Unique precursors: 28,492 of 142,195 | modified peptides: 26,414 of 123,976 | peptides: 25,762 of 106,104 |  protein groups: 4,011 (Qvalue <= 0.01) [20230809_AST1_EVO5_ZY_Hela_SCP_EvoCHIP_1Cell_40SPD_16Th24ms_04.raw]
INFO:    [16/08/2023 11:17:04] -> Calibration successful
INFO:    [16/08/2023 11:17:04] -> Collapsing Search Tree...
INFO:    [16/08/2023 11:17:04] -> Processed in 2.29m
INFO:    [16/08/2023 11:17:04] -> Initializing QC...
INFO:    [16/08/2023 11:17:04] -> Determining Calibration Parameter...
INFO:    [16/08/2023 11:17:05] -> Assigning ML Features...
INFO:    [16/08/2023 11:17:05] -> Generating Decoys...
INFO:    [16/08/2023 11:17:05] -> Extracting Ion Currents...
INFO:    [16/08/2023 11:18:15] -> Releasing Raw Files...
INFO:    [16/08/2023 11:18:15] -> Machine Learning...
INFO:    [16/08/2023 11:19:16] -> Initializing HTRMS...
INFO:    [16/08/2023 11:19:16] -> Releasing Run Resources...
INFO:    [16/08/2023 11:19:19] -> Calculating Qvalues...
INFO:    [16/08/2023 11:19:20] -> Unique precursors: 20,806 of 142,195 | modified peptides: 19,587 of 123,976 | peptides: 18,926 of 106,104 |  protein groups: 3,274 (Qvalue <= 0.01) [20230809_AST1_EVO5_ZY_Hela_SCP_EvoCHIP_1Cell_40SPD_16Th24ms_05.raw]
INFO:    [16/08/2023 11:19:20] -> Calibration successful
INFO:    [16/08/2023 11:19:20] -> Collapsing Search Tree...
INFO:    [16/08/2023 11:19:20] -> Processed in 2.26m
INFO:    [16/08/2023 11:19:20] -> Initializing QC...
INFO:    [16/08/2023 11:19:20] -> Determining Calibration Parameter...
INFO:    [16/08/2023 11:19:20] -> Assigning ML Features...
INFO:    [16/08/2023 11:19:21] -> Generating Decoys...
INFO:    [16/08/2023 11:19:21] -> Extracting Ion Currents...
INFO:    [16/08/2023 11:20:32] -> Releasing Raw Files...
INFO:    [16/08/2023 11:20:32] -> Machine Learning...
INFO:    [16/08/2023 11:21:33] -> Initializing HTRMS...
INFO:    [16/08/2023 11:21:33] -> Releasing Run Resources...
INFO:    [16/08/2023 11:21:35] -> Calculating Qvalues...
INFO:    [16/08/2023 11:21:36] -> Unique precursors: 20,164 of 142,195 | modified peptides: 18,713 of 123,976 | peptides: 18,266 of 106,104 |  protein groups: 3,310 (Qvalue <= 0.01) [20230809_AST1_EVO5_ZY_Hela_SCP_EvoCHIP_1Cell_40SPD_16Th24ms_06.raw]
INFO:    [16/08/2023 11:21:36] -> Calibration successful
INFO:    [16/08/2023 11:21:36] -> Collapsing Search Tree...
INFO:    [16/08/2023 11:21:36] -> Processed in 2.27m
INFO:    [16/08/2023 11:21:36] -> Initializing QC...
INFO:    [16/08/2023 11:21:37] -> Determining Calibration Parameter...
INFO:    [16/08/2023 11:21:37] -> Assigning ML Features...
INFO:    [16/08/2023 11:21:37] -> Generating Decoys...
INFO:    [16/08/2023 11:21:38] -> Extracting Ion Currents...
INFO:    [16/08/2023 11:22:48] -> Releasing Raw Files...
INFO:    [16/08/2023 11:22:48] -> Machine Learning...
INFO:    [16/08/2023 11:23:48] -> Initializing HTRMS...
INFO:    [16/08/2023 11:23:48] -> Releasing Run Resources...
INFO:    [16/08/2023 11:23:50] -> Calculating Qvalues...
INFO:    [16/08/2023 11:23:52] -> Unique precursors: 24,643 of 142,195 | modified peptides: 23,056 of 123,976 | peptides: 22,305 of 106,104 |  protein groups: 3,746 (Qvalue <= 0.01) [20230809_AST1_EVO5_ZY_Hela_SCP_EvoCHIP_1Cell_40SPD_16Th24ms_07.raw]
INFO:    [16/08/2023 11:23:52] -> Calibration successful
INFO:    [16/08/2023 11:23:52] -> Collapsing Search Tree...
INFO:    [16/08/2023 11:23:52] -> Processed in 2.26m
INFO:    [16/08/2023 11:23:52] -> Initializing QC...
INFO:    [16/08/2023 11:23:52] -> Determining Calibration Parameter...
INFO:    [16/08/2023 11:23:52] -> Assigning ML Features...
INFO:    [16/08/2023 11:23:52] -> Generating Decoys...
INFO:    [16/08/2023 11:23:53] -> Extracting Ion Currents...
INFO:    [16/08/2023 11:25:03] -> Releasing Raw Files...
INFO:    [16/08/2023 11:25:03] -> Machine Learning...
INFO:    [16/08/2023 11:26:03] -> Initializing HTRMS...
INFO:    [16/08/2023 11:26:03] -> Releasing Run Resources...
INFO:    [16/08/2023 11:26:05] -> Calculating Qvalues...
INFO:    [16/08/2023 11:26:06] -> Unique precursors: 29,099 of 142,195 | modified peptides: 27,151 of 123,976 | peptides: 26,300 of 106,104 |  protein groups: 4,081 (Qvalue <= 0.01) [20230809_AST1_EVO5_ZY_Hela_SCP_EvoCHIP_1Cell_40SPD_16Th24ms_08.raw]
INFO:    [16/08/2023 11:26:06] -> Calibration successful
INFO:    [16/08/2023 11:26:07] -> Collapsing Search Tree...
INFO:    [16/08/2023 11:26:07] -> Processed in 2.25m
INFO:    [16/08/2023 11:26:07] -> Initializing QC...
INFO:    [16/08/2023 11:26:07] -> Determining Calibration Parameter...
INFO:    [16/08/2023 11:26:07] -> Assigning ML Features...
INFO:    [16/08/2023 11:26:07] -> Generating Decoys...
INFO:    [16/08/2023 11:26:08] -> Extracting Ion Currents...
INFO:    [16/08/2023 11:27:17] -> Releasing Raw Files...
INFO:    [16/08/2023 11:27:17] -> Machine Learning...
INFO:    [16/08/2023 11:28:17] -> Initializing HTRMS...
INFO:    [16/08/2023 11:28:17] -> Releasing Run Resources...
INFO:    [16/08/2023 11:28:19] -> Calculating Qvalues...
INFO:    [16/08/2023 11:28:20] -> Unique precursors: 24,060 of 142,195 | modified peptides: 22,336 of 123,976 | peptides: 21,542 of 106,104 |  protein groups: 3,638 (Qvalue <= 0.01) [20230809_AST1_EVO5_ZY_Hela_SCP_EvoCHIP_1Cell_40SPD_16Th24ms_09.raw]
INFO:    [16/08/2023 11:28:20] -> Calibration successful
INFO:    [16/08/2023 11:28:20] -> Collapsing Search Tree...
INFO:    [16/08/2023 11:28:20] -> Processed in 2.22m
INFO:    [16/08/2023 11:28:20] -> Initializing QC...
INFO:    [16/08/2023 11:28:20] -> Determining Calibration Parameter...
INFO:    [16/08/2023 11:28:20] -> Assigning ML Features...
INFO:    [16/08/2023 11:28:21] -> Generating Decoys...
INFO:    [16/08/2023 11:28:21] -> Extracting Ion Currents...
INFO:    [16/08/2023 11:29:31] -> Releasing Raw Files...
INFO:    [16/08/2023 11:29:31] -> Machine Learning...
INFO:    [16/08/2023 11:30:31] -> Initializing HTRMS...
INFO:    [16/08/2023 11:30:31] -> Releasing Run Resources...
INFO:    [16/08/2023 11:30:34] -> Calculating Qvalues...
INFO:    [16/08/2023 11:30:35] -> Unique precursors: 24,144 of 142,195 | modified peptides: 22,305 of 123,976 | peptides: 21,446 of 106,104 |  protein groups: 3,753 (Qvalue <= 0.01) [20230809_AST1_EVO5_ZY_Hela_SCP_EvoCHIP_1Cell_40SPD_16Th24ms_10.raw]
INFO:    [16/08/2023 11:30:35] -> Calibration successful
INFO:    [16/08/2023 11:30:35] -> Collapsing Search Tree...
INFO:    [16/08/2023 11:30:35] -> Processed in 2.25m
INFO:    [16/08/2023 11:30:35] -> Initializing QC...
INFO:    [16/08/2023 11:30:35] -> Determining Calibration Parameter...
INFO:    [16/08/2023 11:30:35] -> Assigning ML Features...
INFO:    [16/08/2023 11:30:36] -> Generating Decoys...
INFO:    [16/08/2023 11:30:36] -> Extracting Ion Currents...
INFO:    [16/08/2023 11:31:44] -> Releasing Raw Files...
INFO:    [16/08/2023 11:31:45] -> Machine Learning...
INFO:    [16/08/2023 11:32:45] -> Initializing HTRMS...
INFO:    [16/08/2023 11:32:45] -> Releasing Run Resources...
INFO:    [16/08/2023 11:32:47] -> Calculating Qvalues...
INFO:    [16/08/2023 11:32:48] -> Unique precursors: 26,238 of 142,195 | modified peptides: 24,182 of 123,976 | peptides: 23,546 of 106,104 |  protein groups: 3,820 (Qvalue <= 0.01) [20230809_AST1_EVO5_ZY_Hela_SCP_EvoCHIP_1Cell_40SPD_16Th24ms_11.raw]
INFO:    [16/08/2023 11:32:48] -> Calibration successful
INFO:    [16/08/2023 11:32:48] -> Collapsing Search Tree...
INFO:    [16/08/2023 11:32:49] -> Processed in 2.23m
INFO:    [16/08/2023 11:32:49] -> Initializing QC...
INFO:    [16/08/2023 11:32:49] -> Determining Calibration Parameter...
INFO:    [16/08/2023 11:32:49] -> Assigning ML Features...
INFO:    [16/08/2023 11:32:49] -> Generating Decoys...
INFO:    [16/08/2023 11:32:50] -> Extracting Ion Currents...
INFO:    [16/08/2023 11:33:59] -> Releasing Raw Files...
INFO:    [16/08/2023 11:33:59] -> Machine Learning...
INFO:    [16/08/2023 11:35:01] -> Initializing HTRMS...
INFO:    [16/08/2023 11:35:01] -> Releasing Run Resources...
INFO:    [16/08/2023 11:35:03] -> Calculating Qvalues...
INFO:    [16/08/2023 11:35:04] -> Unique precursors: 32,175 of 142,195 | modified peptides: 29,980 of 123,976 | peptides: 29,283 of 106,104 |  protein groups: 4,376 (Qvalue <= 0.01) [20230809_AST1_EVO5_ZY_Hela_SCP_EvoCHIP_1Cell_40SPD_16Th24ms_12.raw]
INFO:    [16/08/2023 11:35:04] -> Calibration successful
INFO:    [16/08/2023 11:35:04] -> Collapsing Search Tree...
INFO:    [16/08/2023 11:35:04] -> Processed in 2.26m
INFO:    [16/08/2023 11:35:04] -> Initializing QC...
INFO:    [16/08/2023 11:35:04] -> Determining Calibration Parameter...
INFO:    [16/08/2023 11:35:04] -> Assigning ML Features...
INFO:    [16/08/2023 11:35:04] -> Generating Decoys...
INFO:    [16/08/2023 11:35:05] -> Extracting Ion Currents...
INFO:    [16/08/2023 11:37:15] -> Releasing Raw Files...
INFO:    [16/08/2023 11:37:15] -> Machine Learning...
INFO:    [16/08/2023 11:38:23] -> Initializing HTRMS...
INFO:    [16/08/2023 11:38:23] -> Releasing Run Resources...
INFO:    [16/08/2023 11:38:25] -> Calculating Qvalues...
INFO:    [16/08/2023 11:38:26] -> Unique precursors: 89,490 of 142,195 | modified peptides: 80,345 of 123,976 | peptides: 72,732 of 106,104 |  protein groups: 6,940 (Qvalue <= 0.01) [20230809_AST1_EVO5_ZY_Hela_SCP_EvoCHIP_10Cells_40SPD_2Th3ms_01.raw]
INFO:    [16/08/2023 11:38:26] -> Calibration successful
INFO:    [16/08/2023 11:38:26] -> Collapsing Search Tree...
INFO:    [16/08/2023 11:38:27] -> Processed in 3.38m
INFO:    [16/08/2023 11:38:27] -> Initializing QC...
INFO:    [16/08/2023 11:38:27] -> Determining Calibration Parameter...
INFO:    [16/08/2023 11:38:27] -> Assigning ML Features...
INFO:    [16/08/2023 11:38:27] -> Generating Decoys...
INFO:    [16/08/2023 11:38:28] -> Extracting Ion Currents...
INFO:    [16/08/2023 11:40:35] -> Releasing Raw Files...
INFO:    [16/08/2023 11:40:35] -> Machine Learning...
INFO:    [16/08/2023 11:41:40] -> Initializing HTRMS...
INFO:    [16/08/2023 11:41:40] -> Releasing Run Resources...
INFO:    [16/08/2023 11:41:42] -> Calculating Qvalues...
INFO:    [16/08/2023 11:41:44] -> Unique precursors: 85,774 of 142,195 | modified peptides: 77,301 of 123,976 | peptides: 70,278 of 106,104 |  protein groups: 6,859 (Qvalue <= 0.01) [20230809_AST1_EVO5_ZY_Hela_SCP_EvoCHIP_10Cells_40SPD_2Th3ms_02.raw]
INFO:    [16/08/2023 11:41:44] -> Calibration successful
INFO:    [16/08/2023 11:41:44] -> Collapsing Search Tree...
INFO:    [16/08/2023 11:41:44] -> Processed in 3.29m
INFO:    [16/08/2023 11:41:44] -> Initializing QC...
INFO:    [16/08/2023 11:41:44] -> Determining Calibration Parameter...
INFO:    [16/08/2023 11:41:44] -> Assigning ML Features...
INFO:    [16/08/2023 11:41:44] -> Generating Decoys...
INFO:    [16/08/2023 11:41:45] -> Extracting Ion Currents...
INFO:    [16/08/2023 11:43:54] -> Releasing Raw Files...
INFO:    [16/08/2023 11:43:54] -> Machine Learning...
INFO:    [16/08/2023 11:45:02] -> Initializing HTRMS...
INFO:    [16/08/2023 11:45:02] -> Releasing Run Resources...
INFO:    [16/08/2023 11:45:04] -> Calculating Qvalues...
INFO:    [16/08/2023 11:45:06] -> Unique precursors: 85,257 of 142,195 | modified peptides: 76,968 of 123,976 | peptides: 69,664 of 106,104 |  protein groups: 6,844 (Qvalue <= 0.01) [20230809_AST1_EVO5_ZY_Hela_SCP_EvoCHIP_10Cells_40SPD_2Th3ms_03.raw]
INFO:    [16/08/2023 11:45:06] -> Calibration successful
INFO:    [16/08/2023 11:45:06] -> Collapsing Search Tree...
INFO:    [16/08/2023 11:45:06] -> Processed in 3.37m
INFO:    [16/08/2023 11:45:06] -> Initializing QC...
INFO:    [16/08/2023 11:45:06] -> Determining Calibration Parameter...
INFO:    [16/08/2023 11:45:06] -> Assigning ML Features...
INFO:    [16/08/2023 11:45:06] -> Generating Decoys...
INFO:    [16/08/2023 11:45:07] -> Extracting Ion Currents...
INFO:    [16/08/2023 11:47:17] -> Releasing Raw Files...
INFO:    [16/08/2023 11:47:17] -> Machine Learning...
INFO:    [16/08/2023 11:48:27] -> Initializing HTRMS...
INFO:    [16/08/2023 11:48:27] -> Releasing Run Resources...
INFO:    [16/08/2023 11:48:29] -> Calculating Qvalues...
INFO:    [16/08/2023 11:48:31] -> Unique precursors: 83,046 of 142,195 | modified peptides: 75,018 of 123,976 | peptides: 67,570 of 106,104 |  protein groups: 6,807 (Qvalue <= 0.01) [20230809_AST1_EVO5_ZY_Hela_SCP_EvoCHIP_10Cells_40SPD_2Th3ms_04.raw]
INFO:    [16/08/2023 11:48:31] -> Calibration successful
INFO:    [16/08/2023 11:48:31] -> Collapsing Search Tree...
INFO:    [16/08/2023 11:48:31] -> Processed in 3.43m
INFO:    [16/08/2023 11:48:31] -> Initializing QC...
INFO:    [16/08/2023 11:48:31] -> Determining Calibration Parameter...
INFO:    [16/08/2023 11:48:32] -> Assigning ML Features...
INFO:    [16/08/2023 11:48:32] -> Generating Decoys...
INFO:    [16/08/2023 11:48:32] -> Extracting Ion Currents...
INFO:    [16/08/2023 11:50:11] -> Releasing Raw Files...
INFO:    [16/08/2023 11:50:11] -> Machine Learning...
INFO:    [16/08/2023 11:51:16] -> Initializing HTRMS...
INFO:    [16/08/2023 11:51:16] -> Releasing Run Resources...
INFO:    [16/08/2023 11:51:18] -> Calculating Qvalues...
INFO:    [16/08/2023 11:51:19] -> Unique precursors: 88,380 of 142,195 | modified peptides: 79,150 of 123,976 | peptides: 72,416 of 106,104 |  protein groups: 6,998 (Qvalue <= 0.01) [20230809_AST1_EVO5_ZY_Hela_SCP_EvoCHIP_10Cells_40SPD_4Th6ms_01.raw]
INFO:    [16/08/2023 11:51:19] -> Calibration successful
INFO:    [16/08/2023 11:51:19] -> Collapsing Search Tree...
INFO:    [16/08/2023 11:51:19] -> Processed in 2.79m
INFO:    [16/08/2023 11:51:19] -> Initializing QC...
INFO:    [16/08/2023 11:51:19] -> Determining Calibration Parameter...
INFO:    [16/08/2023 11:51:19] -> Assigning ML Features...
INFO:    [16/08/2023 11:51:20] -> Generating Decoys...
INFO:    [16/08/2023 11:51:20] -> Extracting Ion Currents...
INFO:    [16/08/2023 11:52:56] -> Releasing Raw Files...
INFO:    [16/08/2023 11:52:56] -> Machine Learning...
INFO:    [16/08/2023 11:54:00] -> Initializing HTRMS...
INFO:    [16/08/2023 11:54:00] -> Releasing Run Resources...
INFO:    [16/08/2023 11:54:02] -> Calculating Qvalues...
INFO:    [16/08/2023 11:54:03] -> Unique precursors: 84,300 of 142,195 | modified peptides: 75,563 of 123,976 | peptides: 69,456 of 106,104 |  protein groups: 6,838 (Qvalue <= 0.01) [20230809_AST1_EVO5_ZY_Hela_SCP_EvoCHIP_10Cells_40SPD_4Th6ms_02.raw]
INFO:    [16/08/2023 11:54:03] -> Calibration successful
INFO:    [16/08/2023 11:54:03] -> Collapsing Search Tree...
INFO:    [16/08/2023 11:54:03] -> Processed in 2.73m
INFO:    [16/08/2023 11:54:03] -> Initializing QC...
INFO:    [16/08/2023 11:54:03] -> Determining Calibration Parameter...
INFO:    [16/08/2023 11:54:03] -> Assigning ML Features...
INFO:    [16/08/2023 11:54:04] -> Generating Decoys...
INFO:    [16/08/2023 11:54:04] -> Extracting Ion Currents...
INFO:    [16/08/2023 11:55:43] -> Releasing Raw Files...
INFO:    [16/08/2023 11:55:43] -> Machine Learning...
INFO:    [16/08/2023 11:56:47] -> Initializing HTRMS...
INFO:    [16/08/2023 11:56:47] -> Releasing Run Resources...
INFO:    [16/08/2023 11:56:49] -> Calculating Qvalues...
INFO:    [16/08/2023 11:56:50] -> Unique precursors: 71,351 of 142,195 | modified peptides: 64,303 of 123,976 | peptides: 59,418 of 106,104 |  protein groups: 6,483 (Qvalue <= 0.01) [20230809_AST1_EVO5_ZY_Hela_SCP_EvoCHIP_10Cells_40SPD_4Th6ms_03.raw]
INFO:    [16/08/2023 11:56:50] -> Calibration successful
INFO:    [16/08/2023 11:56:50] -> Collapsing Search Tree...
INFO:    [16/08/2023 11:56:50] -> Processed in 2.78m
INFO:    [16/08/2023 11:56:50] -> Initializing QC...
INFO:    [16/08/2023 11:56:50] -> Determining Calibration Parameter...
INFO:    [16/08/2023 11:56:50] -> Assigning ML Features...
INFO:    [16/08/2023 11:56:51] -> Generating Decoys...
INFO:    [16/08/2023 11:56:51] -> Extracting Ion Currents...
INFO:    [16/08/2023 11:58:24] -> Releasing Raw Files...
INFO:    [16/08/2023 11:58:25] -> Machine Learning...
INFO:    [16/08/2023 11:59:27] -> Initializing HTRMS...
INFO:    [16/08/2023 11:59:27] -> Releasing Run Resources...
INFO:    [16/08/2023 11:59:30] -> Calculating Qvalues...
INFO:    [16/08/2023 11:59:31] -> Unique precursors: 84,129 of 142,195 | modified peptides: 75,570 of 123,976 | peptides: 69,548 of 106,104 |  protein groups: 6,861 (Qvalue <= 0.01) [20230809_AST1_EVO5_ZY_Hela_SCP_EvoCHIP_10Cells_40SPD_4Th6ms_04.raw]
INFO:    [16/08/2023 11:59:31] -> Calibration successful
INFO:    [16/08/2023 11:59:31] -> Collapsing Search Tree...
INFO:    [16/08/2023 11:59:31] -> Processed in 2.68m
INFO:    [16/08/2023 11:59:31] -> Initializing QC...
INFO:    [16/08/2023 11:59:31] -> Determining Calibration Parameter...
INFO:    [16/08/2023 11:59:31] -> Assigning ML Features...
INFO:    [16/08/2023 11:59:32] -> Generating Decoys...
INFO:    [16/08/2023 11:59:32] -> Extracting Ion Currents...
INFO:    [16/08/2023 12:00:48] -> Releasing Raw Files...
INFO:    [16/08/2023 12:00:48] -> Machine Learning...
INFO:    [16/08/2023 12:01:51] -> Initializing HTRMS...
INFO:    [16/08/2023 12:01:51] -> Releasing Run Resources...
INFO:    [16/08/2023 12:01:54] -> Calculating Qvalues...
INFO:    [16/08/2023 12:01:55] -> Unique precursors: 70,053 of 142,195 | modified peptides: 62,904 of 123,976 | peptides: 57,809 of 106,104 |  protein groups: 6,444 (Qvalue <= 0.01) [20230809_AST1_EVO5_ZY_Hela_SCP_EvoCHIP_10Cells_40SPD_8Th12ms_01.raw]
INFO:    [16/08/2023 12:01:55] -> Calibration successful
INFO:    [16/08/2023 12:01:55] -> Collapsing Search Tree...
INFO:    [16/08/2023 12:01:55] -> Processed in 2.4m
INFO:    [16/08/2023 12:01:55] -> Initializing QC...
INFO:    [16/08/2023 12:01:55] -> Determining Calibration Parameter...
INFO:    [16/08/2023 12:01:55] -> Assigning ML Features...
INFO:    [16/08/2023 12:01:55] -> Generating Decoys...
INFO:    [16/08/2023 12:01:56] -> Extracting Ion Currents...
INFO:    [16/08/2023 12:03:16] -> Releasing Raw Files...
INFO:    [16/08/2023 12:03:16] -> Machine Learning...
INFO:    [16/08/2023 12:04:21] -> Initializing HTRMS...
INFO:    [16/08/2023 12:04:21] -> Releasing Run Resources...
INFO:    [16/08/2023 12:04:23] -> Calculating Qvalues...
INFO:    [16/08/2023 12:04:24] -> Unique precursors: 75,822 of 142,195 | modified peptides: 68,065 of 123,976 | peptides: 62,964 of 106,104 |  protein groups: 6,590 (Qvalue <= 0.01) [20230809_AST1_EVO5_ZY_Hela_SCP_EvoCHIP_10Cells_40SPD_8Th12ms_02.raw]
INFO:    [16/08/2023 12:04:24] -> Calibration successful
INFO:    [16/08/2023 12:04:24] -> Collapsing Search Tree...
INFO:    [16/08/2023 12:04:24] -> Processed in 2.49m
INFO:    [16/08/2023 12:04:25] -> Initializing QC...
INFO:    [16/08/2023 12:04:25] -> Determining Calibration Parameter...
INFO:    [16/08/2023 12:04:25] -> Assigning ML Features...
INFO:    [16/08/2023 12:04:25] -> Generating Decoys...
INFO:    [16/08/2023 12:04:26] -> Extracting Ion Currents...
INFO:    [16/08/2023 12:05:42] -> Releasing Raw Files...
INFO:    [16/08/2023 12:05:42] -> Machine Learning...
INFO:    [16/08/2023 12:06:45] -> Initializing HTRMS...
INFO:    [16/08/2023 12:06:45] -> Releasing Run Resources...
INFO:    [16/08/2023 12:06:47] -> Calculating Qvalues...
INFO:    [16/08/2023 12:06:48] -> Unique precursors: 77,573 of 142,195 | modified peptides: 69,532 of 123,976 | peptides: 64,831 of 106,104 |  protein groups: 6,693 (Qvalue <= 0.01) [20230809_AST1_EVO5_ZY_Hela_SCP_EvoCHIP_10Cells_40SPD_8Th12ms_03.raw]
INFO:    [16/08/2023 12:06:48] -> Calibration successful
INFO:    [16/08/2023 12:06:49] -> Collapsing Search Tree...
INFO:    [16/08/2023 12:06:49] -> Processed in 2.4m
INFO:    [16/08/2023 12:06:49] -> Initializing QC...
INFO:    [16/08/2023 12:06:49] -> Determining Calibration Parameter...
INFO:    [16/08/2023 12:06:49] -> Assigning ML Features...
INFO:    [16/08/2023 12:06:49] -> Generating Decoys...
INFO:    [16/08/2023 12:06:50] -> Extracting Ion Currents...
INFO:    [16/08/2023 12:08:06] -> Releasing Raw Files...
INFO:    [16/08/2023 12:08:06] -> Machine Learning...
INFO:    [16/08/2023 12:09:10] -> Initializing HTRMS...
INFO:    [16/08/2023 12:09:10] -> Releasing Run Resources...
INFO:    [16/08/2023 12:09:12] -> Calculating Qvalues...
INFO:    [16/08/2023 12:09:13] -> Unique precursors: 84,340 of 142,195 | modified peptides: 75,324 of 123,976 | peptides: 68,967 of 106,104 |  protein groups: 6,839 (Qvalue <= 0.01) [20230809_AST1_EVO5_ZY_Hela_SCP_EvoCHIP_10Cells_40SPD_8Th12ms_04.raw]
INFO:    [16/08/2023 12:09:13] -> Calibration successful
INFO:    [16/08/2023 12:09:14] -> Collapsing Search Tree...
INFO:    [16/08/2023 12:09:14] -> Processed in 2.42m
INFO:    [16/08/2023 12:09:14] -> Initializing QC...
INFO:    [16/08/2023 12:09:14] -> Determining Calibration Parameter...
INFO:    [16/08/2023 12:09:14] -> Assigning ML Features...
INFO:    [16/08/2023 12:09:14] -> Generating Decoys...
INFO:    [16/08/2023 12:09:15] -> Extracting Ion Currents...
INFO:    [16/08/2023 12:11:18] -> Releasing Raw Files...
INFO:    [16/08/2023 12:11:18] -> Machine Learning...
INFO:    [16/08/2023 12:12:26] -> Initializing HTRMS...
INFO:    [16/08/2023 12:12:26] -> Releasing Run Resources...
INFO:    [16/08/2023 12:12:28] -> Calculating Qvalues...
INFO:    [16/08/2023 12:12:29] -> Unique precursors: 121,736 of 142,195 | modified peptides: 106,971 of 123,976 | peptides: 91,812 of 106,104 |  protein groups: 7,475 (Qvalue <= 0.01) [20230809_AST1_EVO5_ZY_Hela_SCP_EvoCHIP_20Cells_40SPD_2Th3ms_01.raw]
INFO:    [16/08/2023 12:12:29] -> Calibration successful
INFO:    [16/08/2023 12:12:29] -> Collapsing Search Tree...
INFO:    [16/08/2023 12:12:29] -> Processed in 3.27m
INFO:    [16/08/2023 12:12:29] -> Initializing QC...
INFO:    [16/08/2023 12:12:30] -> Determining Calibration Parameter...
INFO:    [16/08/2023 12:12:30] -> Assigning ML Features...
INFO:    [16/08/2023 12:12:30] -> Generating Decoys...
INFO:    [16/08/2023 12:12:31] -> Extracting Ion Currents...
INFO:    [16/08/2023 12:14:42] -> Releasing Raw Files...
INFO:    [16/08/2023 12:14:42] -> Machine Learning...
INFO:    [16/08/2023 12:15:51] -> Initializing HTRMS...
INFO:    [16/08/2023 12:15:51] -> Releasing Run Resources...
INFO:    [16/08/2023 12:15:53] -> Calculating Qvalues...
INFO:    [16/08/2023 12:15:54] -> Unique precursors: 108,079 of 142,195 | modified peptides: 95,114 of 123,976 | peptides: 82,741 of 106,104 |  protein groups: 7,351 (Qvalue <= 0.01) [20230809_AST1_EVO5_ZY_Hela_SCP_EvoCHIP_20Cells_40SPD_2Th3ms_02.raw]
INFO:    [16/08/2023 12:15:54] -> Calibration successful
INFO:    [16/08/2023 12:15:54] -> Collapsing Search Tree...
INFO:    [16/08/2023 12:15:55] -> Processed in 3.42m
INFO:    [16/08/2023 12:15:55] -> Initializing QC...
INFO:    [16/08/2023 12:15:55] -> Determining Calibration Parameter...
INFO:    [16/08/2023 12:15:55] -> Assigning ML Features...
INFO:    [16/08/2023 12:15:55] -> Generating Decoys...
INFO:    [16/08/2023 12:15:56] -> Extracting Ion Currents...
INFO:    [16/08/2023 12:18:06] -> Releasing Raw Files...
INFO:    [16/08/2023 12:18:06] -> Machine Learning...
INFO:    [16/08/2023 12:19:13] -> Initializing HTRMS...
INFO:    [16/08/2023 12:19:13] -> Releasing Run Resources...
INFO:    [16/08/2023 12:19:15] -> Calculating Qvalues...
INFO:    [16/08/2023 12:19:17] -> Unique precursors: 111,566 of 142,195 | modified peptides: 98,830 of 123,976 | peptides: 85,821 of 106,104 |  protein groups: 7,275 (Qvalue <= 0.01) [20230809_AST1_EVO5_ZY_Hela_SCP_EvoCHIP_20Cells_40SPD_2Th3ms_03.raw]
INFO:    [16/08/2023 12:19:17] -> Calibration successful
INFO:    [16/08/2023 12:19:17] -> Collapsing Search Tree...
INFO:    [16/08/2023 12:19:17] -> Processed in 3.37m
INFO:    [16/08/2023 12:19:17] -> Initializing QC...
INFO:    [16/08/2023 12:19:17] -> Determining Calibration Parameter...
INFO:    [16/08/2023 12:19:17] -> Assigning ML Features...
INFO:    [16/08/2023 12:19:17] -> Generating Decoys...
INFO:    [16/08/2023 12:19:18] -> Extracting Ion Currents...
INFO:    [16/08/2023 12:21:25] -> Releasing Raw Files...
INFO:    [16/08/2023 12:21:25] -> Machine Learning...
INFO:    [16/08/2023 12:22:35] -> Initializing HTRMS...
INFO:    [16/08/2023 12:22:35] -> Releasing Run Resources...
INFO:    [16/08/2023 12:22:37] -> Calculating Qvalues...
INFO:    [16/08/2023 12:22:39] -> Unique precursors: 110,420 of 142,195 | modified peptides: 97,867 of 123,976 | peptides: 85,159 of 106,104 |  protein groups: 7,362 (Qvalue <= 0.01) [20230809_AST1_EVO5_ZY_Hela_SCP_EvoCHIP_20Cells_40SPD_2Th3ms_04.raw]
INFO:    [16/08/2023 12:22:39] -> Calibration successful
INFO:    [16/08/2023 12:22:39] -> Collapsing Search Tree...
INFO:    [16/08/2023 12:22:39] -> Processed in 3.37m
INFO:    [16/08/2023 12:22:39] -> Initializing QC...
INFO:    [16/08/2023 12:22:39] -> Determining Calibration Parameter...
INFO:    [16/08/2023 12:22:39] -> Assigning ML Features...
INFO:    [16/08/2023 12:22:39] -> Generating Decoys...
INFO:    [16/08/2023 12:22:40] -> Extracting Ion Currents...
INFO:    [16/08/2023 12:24:16] -> Releasing Raw Files...
INFO:    [16/08/2023 12:24:16] -> Machine Learning...
INFO:    [16/08/2023 12:25:19] -> Initializing HTRMS...
INFO:    [16/08/2023 12:25:19] -> Releasing Run Resources...
INFO:    [16/08/2023 12:25:21] -> Calculating Qvalues...
INFO:    [16/08/2023 12:25:23] -> Unique precursors: 111,793 of 142,195 | modified peptides: 98,793 of 123,976 | peptides: 85,713 of 106,104 |  protein groups: 7,384 (Qvalue <= 0.01) [20230809_AST1_EVO5_ZY_Hela_SCP_EvoCHIP_20Cells_40SPD_4Th6ms_01.raw]
INFO:    [16/08/2023 12:25:23] -> Calibration successful
INFO:    [16/08/2023 12:25:23] -> Collapsing Search Tree...
INFO:    [16/08/2023 12:25:23] -> Processed in 2.74m
INFO:    [16/08/2023 12:25:23] -> Initializing QC...
INFO:    [16/08/2023 12:25:23] -> Determining Calibration Parameter...
INFO:    [16/08/2023 12:25:23] -> Assigning ML Features...
INFO:    [16/08/2023 12:25:23] -> Generating Decoys...
INFO:    [16/08/2023 12:25:24] -> Extracting Ion Currents...
INFO:    [16/08/2023 12:26:56] -> Releasing Raw Files...
INFO:    [16/08/2023 12:26:56] -> Machine Learning...
INFO:    [16/08/2023 12:28:01] -> Initializing HTRMS...
INFO:    [16/08/2023 12:28:01] -> Releasing Run Resources...
INFO:    [16/08/2023 12:28:03] -> Calculating Qvalues...
INFO:    [16/08/2023 12:28:04] -> Unique precursors: 108,021 of 142,195 | modified peptides: 95,556 of 123,976 | peptides: 84,035 of 106,104 |  protein groups: 7,324 (Qvalue <= 0.01) [20230809_AST1_EVO5_ZY_Hela_SCP_EvoCHIP_20Cells_40SPD_4Th6ms_02.raw]
INFO:    [16/08/2023 12:28:04] -> Calibration successful
INFO:    [16/08/2023 12:28:04] -> Collapsing Search Tree...
INFO:    [16/08/2023 12:28:04] -> Processed in 2.69m
INFO:    [16/08/2023 12:28:04] -> Initializing QC...
INFO:    [16/08/2023 12:28:05] -> Determining Calibration Parameter...
INFO:    [16/08/2023 12:28:05] -> Assigning ML Features...
INFO:    [16/08/2023 12:28:05] -> Generating Decoys...
INFO:    [16/08/2023 12:28:06] -> Extracting Ion Currents...
INFO:    [16/08/2023 12:29:39] -> Releasing Raw Files...
INFO:    [16/08/2023 12:29:39] -> Machine Learning...
INFO:    [16/08/2023 12:30:44] -> Initializing HTRMS...
INFO:    [16/08/2023 12:30:44] -> Releasing Run Resources...
INFO:    [16/08/2023 12:30:46] -> Calculating Qvalues...
INFO:    [16/08/2023 12:30:47] -> Unique precursors: 105,346 of 142,195 | modified peptides: 93,305 of 123,976 | peptides: 82,797 of 106,104 |  protein groups: 7,333 (Qvalue <= 0.01) [20230809_AST1_EVO5_ZY_Hela_SCP_EvoCHIP_20Cells_40SPD_4Th6ms_03.raw]
INFO:    [16/08/2023 12:30:47] -> Calibration successful
INFO:    [16/08/2023 12:30:47] -> Collapsing Search Tree...
INFO:    [16/08/2023 12:30:47] -> Processed in 2.71m
INFO:    [16/08/2023 12:30:47] -> Initializing QC...
INFO:    [16/08/2023 12:30:47] -> Determining Calibration Parameter...
INFO:    [16/08/2023 12:30:48] -> Assigning ML Features...
INFO:    [16/08/2023 12:30:48] -> Generating Decoys...
INFO:    [16/08/2023 12:30:48] -> Extracting Ion Currents...
INFO:    [16/08/2023 12:32:27] -> Releasing Raw Files...
INFO:    [16/08/2023 12:32:27] -> Machine Learning...
INFO:    [16/08/2023 12:33:33] -> Initializing HTRMS...
INFO:    [16/08/2023 12:33:33] -> Releasing Run Resources...
INFO:    [16/08/2023 12:33:35] -> Calculating Qvalues...
INFO:    [16/08/2023 12:33:37] -> Unique precursors: 103,363 of 142,195 | modified peptides: 91,650 of 123,976 | peptides: 80,743 of 106,104 |  protein groups: 7,315 (Qvalue <= 0.01) [20230809_AST1_EVO5_ZY_Hela_SCP_EvoCHIP_20Cells_40SPD_4Th6ms_04.raw]
INFO:    [16/08/2023 12:33:37] -> Calibration successful
INFO:    [16/08/2023 12:33:37] -> Collapsing Search Tree...
INFO:    [16/08/2023 12:33:37] -> Processed in 2.82m
INFO:    [16/08/2023 12:33:37] -> Initializing QC...
INFO:    [16/08/2023 12:33:37] -> Determining Calibration Parameter...
INFO:    [16/08/2023 12:33:37] -> Assigning ML Features...
INFO:    [16/08/2023 12:33:37] -> Generating Decoys...
INFO:    [16/08/2023 12:33:38] -> Extracting Ion Currents...
INFO:    [16/08/2023 12:34:57] -> Releasing Raw Files...
INFO:    [16/08/2023 12:34:57] -> Machine Learning...
INFO:    [16/08/2023 12:36:01] -> Initializing HTRMS...
INFO:    [16/08/2023 12:36:01] -> Releasing Run Resources...
INFO:    [16/08/2023 12:36:03] -> Calculating Qvalues...
INFO:    [16/08/2023 12:36:04] -> Unique precursors: 93,715 of 142,195 | modified peptides: 83,246 of 123,976 | peptides: 73,586 of 106,104 |  protein groups: 7,105 (Qvalue <= 0.01) [20230809_AST1_EVO5_ZY_Hela_SCP_EvoCHIP_20Cells_40SPD_8Th12ms_01.raw]
INFO:    [16/08/2023 12:36:04] -> Calibration successful
INFO:    [16/08/2023 12:36:04] -> Collapsing Search Tree...
INFO:    [16/08/2023 12:36:04] -> Processed in 2.46m
INFO:    [16/08/2023 12:36:04] -> Initializing QC...
INFO:    [16/08/2023 12:36:05] -> Determining Calibration Parameter...
INFO:    [16/08/2023 12:36:05] -> Assigning ML Features...
INFO:    [16/08/2023 12:36:05] -> Generating Decoys...
INFO:    [16/08/2023 12:36:06] -> Extracting Ion Currents...
INFO:    [16/08/2023 12:37:20] -> Releasing Raw Files...
INFO:    [16/08/2023 12:37:20] -> Machine Learning...
INFO:    [16/08/2023 12:38:26] -> Initializing HTRMS...
INFO:    [16/08/2023 12:38:26] -> Releasing Run Resources...
INFO:    [16/08/2023 12:38:28] -> Calculating Qvalues...
INFO:    [16/08/2023 12:38:29] -> Unique precursors: 94,112 of 142,195 | modified peptides: 83,621 of 123,976 | peptides: 75,298 of 106,104 |  protein groups: 7,096 (Qvalue <= 0.01) [20230809_AST1_EVO5_ZY_Hela_SCP_EvoCHIP_20Cells_40SPD_8Th12ms_02.raw]
INFO:    [16/08/2023 12:38:29] -> Calibration successful
INFO:    [16/08/2023 12:38:29] -> Collapsing Search Tree...
INFO:    [16/08/2023 12:38:29] -> Processed in 2.41m
INFO:    [16/08/2023 12:38:29] -> Initializing QC...
INFO:    [16/08/2023 12:38:29] -> Determining Calibration Parameter...
INFO:    [16/08/2023 12:38:30] -> Assigning ML Features...
INFO:    [16/08/2023 12:38:30] -> Generating Decoys...
INFO:    [16/08/2023 12:38:30] -> Extracting Ion Currents...
INFO:    [16/08/2023 12:39:46] -> Releasing Raw Files...
INFO:    [16/08/2023 12:39:46] -> Machine Learning...
INFO:    [16/08/2023 12:40:52] -> Initializing HTRMS...
INFO:    [16/08/2023 12:40:52] -> Releasing Run Resources...
INFO:    [16/08/2023 12:40:54] -> Calculating Qvalues...
INFO:    [16/08/2023 12:40:55] -> Unique precursors: 85,075 of 142,195 | modified peptides: 75,787 of 123,976 | peptides: 69,392 of 106,104 |  protein groups: 6,919 (Qvalue <= 0.01) [20230809_AST1_EVO5_ZY_Hela_SCP_EvoCHIP_20Cells_40SPD_8Th12ms_03.raw]
INFO:    [16/08/2023 12:40:55] -> Calibration successful
INFO:    [16/08/2023 12:40:55] -> Collapsing Search Tree...
INFO:    [16/08/2023 12:40:55] -> Processed in 2.44m
INFO:    [16/08/2023 12:40:55] -> Initializing QC...
INFO:    [16/08/2023 12:40:55] -> Determining Calibration Parameter...
INFO:    [16/08/2023 12:40:56] -> Assigning ML Features...
INFO:    [16/08/2023 12:40:56] -> Generating Decoys...
INFO:    [16/08/2023 12:40:57] -> Extracting Ion Currents...
INFO:    [16/08/2023 12:42:12] -> Releasing Raw Files...
INFO:    [16/08/2023 12:42:12] -> Machine Learning...
INFO:    [16/08/2023 12:43:15] -> Initializing HTRMS...
INFO:    [16/08/2023 12:43:15] -> Releasing Run Resources...
INFO:    [16/08/2023 12:43:17] -> Calculating Qvalues...
INFO:    [16/08/2023 12:43:18] -> Unique precursors: 97,758 of 142,195 | modified peptides: 86,755 of 123,976 | peptides: 77,288 of 106,104 |  protein groups: 7,154 (Qvalue <= 0.01) [20230809_AST1_EVO5_ZY_Hela_SCP_EvoCHIP_20Cells_40SPD_8Th12ms_04.raw]
INFO:    [16/08/2023 12:43:18] -> Calibration successful
INFO:    [16/08/2023 12:43:18] -> Collapsing Search Tree...
INFO:    [16/08/2023 12:43:18] -> Processed in 2.38m
INFO:    [16/08/2023 12:43:18] -> Initializing QC...
INFO:    [16/08/2023 12:43:18] -> Determining Calibration Parameter...
INFO:    [16/08/2023 12:43:18] -> Assigning ML Features...
INFO:    [16/08/2023 12:43:18] -> Generating Decoys...
INFO:    [16/08/2023 12:43:19] -> Extracting Ion Currents...
INFO:    [16/08/2023 12:45:29] -> Releasing Raw Files...
INFO:    [16/08/2023 12:45:29] -> Machine Learning...
INFO:    [16/08/2023 12:46:29] -> Initializing HTRMS...
INFO:    [16/08/2023 12:46:29] -> Releasing Run Resources...
INFO:    [16/08/2023 12:46:31] -> Calculating Qvalues...
INFO:    [16/08/2023 12:46:32] -> Unique precursors: 118,923 of 142,195 | modified peptides: 104,689 of 123,976 | peptides: 90,027 of 106,104 |  protein groups: 7,382 (Qvalue <= 0.01) [20230809_AST1_EVO5_ZY_Hela_SCP_EvoCHIP_40Cells_40SPD_2Th3ms_01.raw]
INFO:    [16/08/2023 12:46:32] -> Calibration successful
INFO:    [16/08/2023 12:46:33] -> Collapsing Search Tree...
INFO:    [16/08/2023 12:46:33] -> Processed in 3.24m
INFO:    [16/08/2023 12:46:33] -> Initializing QC...
INFO:    [16/08/2023 12:46:33] -> Determining Calibration Parameter...
INFO:    [16/08/2023 12:46:33] -> Assigning ML Features...
INFO:    [16/08/2023 12:46:33] -> Generating Decoys...
INFO:    [16/08/2023 12:46:34] -> Extracting Ion Currents...
INFO:    [16/08/2023 12:48:41] -> Releasing Raw Files...
INFO:    [16/08/2023 12:48:41] -> Machine Learning...
INFO:    [16/08/2023 12:49:43] -> Initializing HTRMS...
INFO:    [16/08/2023 12:49:44] -> Releasing Run Resources...
INFO:    [16/08/2023 12:49:46] -> Calculating Qvalues...
INFO:    [16/08/2023 12:49:47] -> Unique precursors: 112,496 of 142,195 | modified peptides: 99,431 of 123,976 | peptides: 85,714 of 106,104 |  protein groups: 7,287 (Qvalue <= 0.01) [20230809_AST1_EVO5_ZY_Hela_SCP_EvoCHIP_40Cells_40SPD_2Th3ms_02.raw]
INFO:    [16/08/2023 12:49:48] -> Calibration successful
INFO:    [16/08/2023 12:49:48] -> Collapsing Search Tree...
INFO:    [16/08/2023 12:49:48] -> Processed in 3.25m
INFO:    [16/08/2023 12:49:48] -> Initializing QC...
INFO:    [16/08/2023 12:49:48] -> Determining Calibration Parameter...
INFO:    [16/08/2023 12:49:48] -> Assigning ML Features...
INFO:    [16/08/2023 12:49:48] -> Generating Decoys...
INFO:    [16/08/2023 12:49:49] -> Extracting Ion Currents...
INFO:    [16/08/2023 12:52:04] -> Releasing Raw Files...
INFO:    [16/08/2023 12:52:04] -> Machine Learning...
INFO:    [16/08/2023 12:53:06] -> Initializing HTRMS...
INFO:    [16/08/2023 12:53:06] -> Releasing Run Resources...
INFO:    [16/08/2023 12:53:08] -> Calculating Qvalues...
INFO:    [16/08/2023 12:53:09] -> Unique precursors: 111,023 of 142,195 | modified peptides: 98,162 of 123,976 | peptides: 84,286 of 106,104 |  protein groups: 7,140 (Qvalue <= 0.01) [20230809_AST1_EVO5_ZY_Hela_SCP_EvoCHIP_40Cells_40SPD_2Th3ms_03.raw]
INFO:    [16/08/2023 12:53:09] -> Calibration successful
INFO:    [16/08/2023 12:53:09] -> Collapsing Search Tree...
INFO:    [16/08/2023 12:53:09] -> Processed in 3.37m
INFO:    [16/08/2023 12:53:09] -> Initializing QC...
INFO:    [16/08/2023 12:53:10] -> Determining Calibration Parameter...
INFO:    [16/08/2023 12:53:10] -> Assigning ML Features...
INFO:    [16/08/2023 12:53:10] -> Generating Decoys...
INFO:    [16/08/2023 12:53:11] -> Extracting Ion Currents...
INFO:    [16/08/2023 12:55:25] -> Releasing Raw Files...
INFO:    [16/08/2023 12:55:25] -> Machine Learning...
INFO:    [16/08/2023 12:56:28] -> Initializing HTRMS...
INFO:    [16/08/2023 12:56:28] -> Releasing Run Resources...
INFO:    [16/08/2023 12:56:30] -> Calculating Qvalues...
INFO:    [16/08/2023 12:56:32] -> Unique precursors: 111,502 of 142,195 | modified peptides: 98,715 of 123,976 | peptides: 84,636 of 106,104 |  protein groups: 7,184 (Qvalue <= 0.01) [20230809_AST1_EVO5_ZY_Hela_SCP_EvoCHIP_40Cells_40SPD_2Th3ms_04.raw]
INFO:    [16/08/2023 12:56:32] -> Calibration successful
INFO:    [16/08/2023 12:56:32] -> Collapsing Search Tree...
INFO:    [16/08/2023 12:56:32] -> Processed in 3.37m
INFO:    [16/08/2023 12:56:32] -> Initializing QC...
INFO:    [16/08/2023 12:56:32] -> Determining Calibration Parameter...
INFO:    [16/08/2023 12:56:32] -> Assigning ML Features...
INFO:    [16/08/2023 12:56:32] -> Generating Decoys...
INFO:    [16/08/2023 12:56:33] -> Extracting Ion Currents...
INFO:    [16/08/2023 12:58:08] -> Releasing Raw Files...
INFO:    [16/08/2023 12:58:08] -> Machine Learning...
INFO:    [16/08/2023 12:59:11] -> Initializing HTRMS...
INFO:    [16/08/2023 12:59:11] -> Releasing Run Resources...
INFO:    [16/08/2023 12:59:13] -> Calculating Qvalues...
INFO:    [16/08/2023 12:59:15] -> Unique precursors: 114,450 of 142,195 | modified peptides: 100,850 of 123,976 | peptides: 86,570 of 106,104 |  protein groups: 7,273 (Qvalue <= 0.01) [20230809_AST1_EVO5_ZY_Hela_SCP_EvoCHIP_40Cells_40SPD_4Th6ms_01.raw]
INFO:    [16/08/2023 12:59:15] -> Calibration successful
INFO:    [16/08/2023 12:59:15] -> Collapsing Search Tree...
INFO:    [16/08/2023 12:59:15] -> Processed in 2.72m
INFO:    [16/08/2023 12:59:15] -> Initializing QC...
INFO:    [16/08/2023 12:59:15] -> Determining Calibration Parameter...
INFO:    [16/08/2023 12:59:15] -> Assigning ML Features...
INFO:    [16/08/2023 12:59:15] -> Generating Decoys...
INFO:    [16/08/2023 12:59:16] -> Extracting Ion Currents...
INFO:    [16/08/2023 13:00:56] -> Releasing Raw Files...
INFO:    [16/08/2023 13:00:56] -> Machine Learning...
INFO:    [16/08/2023 13:01:56] -> Initializing HTRMS...
INFO:    [16/08/2023 13:01:56] -> Releasing Run Resources...
INFO:    [16/08/2023 13:01:58] -> Calculating Qvalues...
INFO:    [16/08/2023 13:02:00] -> Unique precursors: 111,402 of 142,195 | modified peptides: 98,423 of 123,976 | peptides: 84,584 of 106,104 |  protein groups: 7,184 (Qvalue <= 0.01) [20230809_AST1_EVO5_ZY_Hela_SCP_EvoCHIP_40Cells_40SPD_4Th6ms_02.raw]
INFO:    [16/08/2023 13:02:00] -> Calibration successful
INFO:    [16/08/2023 13:02:00] -> Collapsing Search Tree...
INFO:    [16/08/2023 13:02:00] -> Processed in 2.75m
INFO:    [16/08/2023 13:02:00] -> Initializing QC...
INFO:    [16/08/2023 13:02:00] -> Determining Calibration Parameter...
INFO:    [16/08/2023 13:02:00] -> Assigning ML Features...
INFO:    [16/08/2023 13:02:00] -> Generating Decoys...
INFO:    [16/08/2023 13:02:01] -> Extracting Ion Currents...
INFO:    [16/08/2023 13:03:43] -> Releasing Raw Files...
INFO:    [16/08/2023 13:03:43] -> Machine Learning...
INFO:    [16/08/2023 13:04:47] -> Initializing HTRMS...
INFO:    [16/08/2023 13:04:47] -> Releasing Run Resources...
INFO:    [16/08/2023 13:04:49] -> Calculating Qvalues...
INFO:    [16/08/2023 13:04:50] -> Unique precursors: 109,044 of 142,195 | modified peptides: 96,673 of 123,976 | peptides: 83,223 of 106,104 |  protein groups: 7,167 (Qvalue <= 0.01) [20230809_AST1_EVO5_ZY_Hela_SCP_EvoCHIP_40Cells_40SPD_4Th6ms_03.raw]
INFO:    [16/08/2023 13:04:50] -> Calibration successful
INFO:    [16/08/2023 13:04:50] -> Collapsing Search Tree...
INFO:    [16/08/2023 13:04:50] -> Processed in 2.84m
INFO:    [16/08/2023 13:04:50] -> Initializing QC...
INFO:    [16/08/2023 13:04:50] -> Determining Calibration Parameter...
INFO:    [16/08/2023 13:04:51] -> Assigning ML Features...
INFO:    [16/08/2023 13:04:51] -> Generating Decoys...
INFO:    [16/08/2023 13:04:51] -> Extracting Ion Currents...
INFO:    [16/08/2023 13:06:37] -> Releasing Raw Files...
INFO:    [16/08/2023 13:06:38] -> Machine Learning...
INFO:    [16/08/2023 13:07:41] -> Initializing HTRMS...
INFO:    [16/08/2023 13:07:41] -> Releasing Run Resources...
INFO:    [16/08/2023 13:07:43] -> Calculating Qvalues...
INFO:    [16/08/2023 13:07:44] -> Unique precursors: 109,676 of 142,195 | modified peptides: 96,791 of 123,976 | peptides: 83,637 of 106,104 |  protein groups: 7,303 (Qvalue <= 0.01) [20230809_AST1_EVO5_ZY_Hela_SCP_EvoCHIP_40Cells_40SPD_4Th6ms_04.raw]
INFO:    [16/08/2023 13:07:44] -> Calibration successful
INFO:    [16/08/2023 13:07:44] -> Collapsing Search Tree...
INFO:    [16/08/2023 13:07:44] -> Processed in 2.9m
INFO:    [16/08/2023 13:07:44] -> Initializing QC...
INFO:    [16/08/2023 13:07:44] -> Determining Calibration Parameter...
INFO:    [16/08/2023 13:07:45] -> Assigning ML Features...
INFO:    [16/08/2023 13:07:45] -> Generating Decoys...
INFO:    [16/08/2023 13:07:45] -> Extracting Ion Currents...
INFO:    [16/08/2023 13:09:02] -> Releasing Raw Files...
INFO:    [16/08/2023 13:09:02] -> Machine Learning...
INFO:    [16/08/2023 13:10:06] -> Initializing HTRMS...
INFO:    [16/08/2023 13:10:06] -> Releasing Run Resources...
INFO:    [16/08/2023 13:10:08] -> Calculating Qvalues...
INFO:    [16/08/2023 13:10:09] -> Unique precursors: 104,303 of 142,195 | modified peptides: 92,222 of 123,976 | peptides: 79,581 of 106,104 |  protein groups: 7,091 (Qvalue <= 0.01) [20230809_AST1_EVO5_ZY_Hela_SCP_EvoCHIP_40Cells_40SPD_8Th12ms_01.raw]
INFO:    [16/08/2023 13:10:09] -> Calibration successful
INFO:    [16/08/2023 13:10:09] -> Collapsing Search Tree...
INFO:    [16/08/2023 13:10:09] -> Processed in 2.42m
INFO:    [16/08/2023 13:10:09] -> Initializing QC...
INFO:    [16/08/2023 13:10:09] -> Determining Calibration Parameter...
INFO:    [16/08/2023 13:10:10] -> Assigning ML Features...
INFO:    [16/08/2023 13:10:10] -> Generating Decoys...
INFO:    [16/08/2023 13:10:10] -> Extracting Ion Currents...
INFO:    [16/08/2023 13:11:29] -> Releasing Raw Files...
INFO:    [16/08/2023 13:11:29] -> Machine Learning...
INFO:    [16/08/2023 13:12:31] -> Initializing HTRMS...
INFO:    [16/08/2023 13:12:32] -> Releasing Run Resources...
INFO:    [16/08/2023 13:12:34] -> Calculating Qvalues...
INFO:    [16/08/2023 13:12:35] -> Unique precursors: 106,161 of 142,195 | modified peptides: 93,882 of 123,976 | peptides: 80,940 of 106,104 |  protein groups: 7,138 (Qvalue <= 0.01) [20230809_AST1_EVO5_ZY_Hela_SCP_EvoCHIP_40Cells_40SPD_8Th12ms_02.raw]
INFO:    [16/08/2023 13:12:35] -> Calibration successful
INFO:    [16/08/2023 13:12:35] -> Collapsing Search Tree...
INFO:    [16/08/2023 13:12:35] -> Processed in 2.43m
INFO:    [16/08/2023 13:12:35] -> Initializing QC...
INFO:    [16/08/2023 13:12:35] -> Determining Calibration Parameter...
INFO:    [16/08/2023 13:12:36] -> Assigning ML Features...
INFO:    [16/08/2023 13:12:36] -> Generating Decoys...
INFO:    [16/08/2023 13:12:36] -> Extracting Ion Currents...
INFO:    [16/08/2023 13:13:53] -> Releasing Raw Files...
INFO:    [16/08/2023 13:13:53] -> Machine Learning...
INFO:    [16/08/2023 13:14:55] -> Initializing HTRMS...
INFO:    [16/08/2023 13:14:55] -> Releasing Run Resources...
INFO:    [16/08/2023 13:14:57] -> Calculating Qvalues...
INFO:    [16/08/2023 13:14:59] -> Unique precursors: 103,990 of 142,195 | modified peptides: 91,937 of 123,976 | peptides: 79,440 of 106,104 |  protein groups: 7,108 (Qvalue <= 0.01) [20230809_AST1_EVO5_ZY_Hela_SCP_EvoCHIP_40Cells_40SPD_8Th12ms_03.raw]
INFO:    [16/08/2023 13:14:59] -> Calibration successful
INFO:    [16/08/2023 13:14:59] -> Collapsing Search Tree...
INFO:    [16/08/2023 13:14:59] -> Processed in 2.39m
INFO:    [16/08/2023 13:14:59] -> Initializing QC...
INFO:    [16/08/2023 13:14:59] -> Determining Calibration Parameter...
INFO:    [16/08/2023 13:15:00] -> Assigning ML Features...
INFO:    [16/08/2023 13:15:00] -> Generating Decoys...
INFO:    [16/08/2023 13:15:00] -> Extracting Ion Currents...
INFO:    [16/08/2023 13:16:17] -> Releasing Raw Files...
INFO:    [16/08/2023 13:16:17] -> Machine Learning...
INFO:    [16/08/2023 13:17:20] -> Initializing HTRMS...
INFO:    [16/08/2023 13:17:20] -> Releasing Run Resources...
INFO:    [16/08/2023 13:17:22] -> Calculating Qvalues...
INFO:    [16/08/2023 13:17:23] -> Unique precursors: 99,343 of 142,195 | modified peptides: 88,056 of 123,976 | peptides: 76,603 of 106,104 |  protein groups: 6,996 (Qvalue <= 0.01) [20230809_AST1_EVO5_ZY_Hela_SCP_EvoCHIP_40Cells_40SPD_8Th12ms_04.raw]
INFO:    [16/08/2023 13:17:23] -> Calibration successful
INFO:    [16/08/2023 13:17:23] -> Collapsing Search Tree...
INFO:    [16/08/2023 13:17:23] -> Processed in 2.41m
INFO:    [16/08/2023 13:17:23] -> Normalizing Cscores...
INFO:    [16/08/2023 13:17:27] -> Initializing Protein Groups...
INFO:    [16/08/2023 13:20:33] -> Correcting Interferences...
INFO:    [16/08/2023 13:31:14] -> Calculating Global CVs
INFO:    [16/08/2023 13:31:29] -> Calculating Precursor Quantities...
INFO:    [16/08/2023 13:31:29] -> Normalizing Quantification...
INFO:    [16/08/2023 13:31:29] -> Cross-run normalization disabled!
INFO:    [16/08/2023 13:31:29] -> Calculating Global CVs
INFO:    [16/08/2023 13:31:44] -> Calculating Condition CVs
INFO:    [16/08/2023 13:32:04] -> Excluding Library Duplicates...
INFO:    [16/08/2023 13:32:08] -> Calculating Global CVs
INFO:    [16/08/2023 13:32:23] -> Building Protein Groups...
INFO:    [16/08/2023 13:34:37] -> Calculating Run-Wise Protein Group FDR...
INFO:    [16/08/2023 13:35:12] -> Annotating Protein Single Hits...
INFO:    [16/08/2023 13:35:22] -> Calculating Global CVs
INFO:    [16/08/2023 13:35:37] -> Updating Identification Counts...
INFO:    [16/08/2023 13:35:57] -> Resetting existing imputation...
INFO:    [16/08/2023 13:36:00] -> Calculating Protein Quantities...
INFO:    [16/08/2023 13:36:10] -> Calculating Protein Quantities...
INFO:    [16/08/2023 13:36:10] -> Calculating MaxLFQ Protein Quantities...
INFO:    [16/08/2023 13:38:19] -> Collapsing PTM-Locations...
INFO:    [16/08/2023 13:38:19] -> Creating Protein Map...
INFO:    [16/08/2023 13:38:19] -> Compiling Run Summary Information...
INFO:    [16/08/2023 13:38:21] -> Running Post Analysis Processes...
INFO:    [16/08/2023 13:41:19] -> Saving Qc Data...
INFO:    [16/08/2023 13:41:43] -> Generating Output
INFO:    [16/08/2023 13:41:43] -> Generating Experiment Report
INFO:    [16/08/2023 13:54:20] -> SCP_EvoCHIP_HeLa_All_Report_BGS Factory Report (Normal).tsv
INFO:    [16/08/2023 13:54:20] -> Generating RT Recalibration Report
INFO:    [16/08/2023 13:54:20] -> 20230809_AST1_EVO5_ZY_Hela_SCP_EvoCHIP_1Cell_40SPD_2Th3ms_01.raw_01_iRTCalibration.tsv
INFO:    [16/08/2023 13:54:20] -> 20230809_AST1_EVO5_ZY_Hela_SCP_EvoCHIP_1Cell_40SPD_2Th3ms_02.raw_02_iRTCalibration.tsv
INFO:    [16/08/2023 13:54:20] -> 20230809_AST1_EVO5_ZY_Hela_SCP_EvoCHIP_1Cell_40SPD_2Th3ms_03.raw_03_iRTCalibration.tsv
INFO:    [16/08/2023 13:54:20] -> 20230809_AST1_EVO5_ZY_Hela_SCP_EvoCHIP_1Cell_40SPD_2Th3ms_04.raw_04_iRTCalibration.tsv
INFO:    [16/08/2023 13:54:20] -> 20230809_AST1_EVO5_ZY_Hela_SCP_EvoCHIP_1Cell_40SPD_2Th3ms_05.raw_05_iRTCalibration.tsv
INFO:    [16/08/2023 13:54:20] -> 20230809_AST1_EVO5_ZY_Hela_SCP_EvoCHIP_1Cell_40SPD_2Th3ms_06.raw_06_iRTCalibration.tsv
INFO:    [16/08/2023 13:54:20] -> 20230809_AST1_EVO5_ZY_Hela_SCP_EvoCHIP_1Cell_40SPD_2Th3ms_07.raw_07_iRTCalibration.tsv
INFO:    [16/08/2023 13:54:20] -> 20230809_AST1_EVO5_ZY_Hela_SCP_EvoCHIP_1Cell_40SPD_2Th3ms_08.raw_08_iRTCalibration.tsv
INFO:    [16/08/2023 13:54:20] -> 20230809_AST1_EVO5_ZY_Hela_SCP_EvoCHIP_1Cell_40SPD_2Th3ms_09.raw_09_iRTCalibration.tsv
INFO:    [16/08/2023 13:54:20] -> 20230809_AST1_EVO5_ZY_Hela_SCP_EvoCHIP_1Cell_40SPD_2Th3ms_10.raw_10_iRTCalibration.tsv
INFO:    [16/08/2023 13:54:20] -> 20230809_AST1_EVO5_ZY_Hela_SCP_EvoCHIP_1Cell_40SPD_2Th3ms_11.raw_11_iRTCalibration.tsv
INFO:    [16/08/2023 13:54:20] -> 20230809_AST1_EVO5_ZY_Hela_SCP_EvoCHIP_1Cell_40SPD_2Th3ms_12.raw_12_iRTCalibration.tsv
INFO:    [16/08/2023 13:54:20] -> 20230809_AST1_EVO5_ZY_Hela_SCP_EvoCHIP_1Cell_40SPD_4Th6ms_01.raw_13_iRTCalibration.tsv
INFO:    [16/08/2023 13:54:20] -> 20230809_AST1_EVO5_ZY_Hela_SCP_EvoCHIP_1Cell_40SPD_4Th6ms_02.raw_14_iRTCalibration.tsv
INFO:    [16/08/2023 13:54:20] -> 20230809_AST1_EVO5_ZY_Hela_SCP_EvoCHIP_1Cell_40SPD_4Th6ms_03.raw_15_iRTCalibration.tsv
INFO:    [16/08/2023 13:54:20] -> 20230809_AST1_EVO5_ZY_Hela_SCP_EvoCHIP_1Cell_40SPD_4Th6ms_04.raw_16_iRTCalibration.tsv
INFO:    [16/08/2023 13:54:20] -> 20230809_AST1_EVO5_ZY_Hela_SCP_EvoCHIP_1Cell_40SPD_4Th6ms_05.raw_17_iRTCalibration.tsv
INFO:    [16/08/2023 13:54:20] -> 20230809_AST1_EVO5_ZY_Hela_SCP_EvoCHIP_1Cell_40SPD_4Th6ms_06.raw_18_iRTCalibration.tsv
INFO:    [16/08/2023 13:54:20] -> 20230809_AST1_EVO5_ZY_Hela_SCP_EvoCHIP_1Cell_40SPD_4Th6ms_07.raw_19_iRTCalibration.tsv
INFO:    [16/08/2023 13:54:20] -> 20230809_AST1_EVO5_ZY_Hela_SCP_EvoCHIP_1Cell_40SPD_4Th6ms_08.raw_20_iRTCalibration.tsv
INFO:    [16/08/2023 13:54:20] -> 20230809_AST1_EVO5_ZY_Hela_SCP_EvoCHIP_1Cell_40SPD_4Th6ms_09.raw_21_iRTCalibration.tsv
INFO:    [16/08/2023 13:54:20] -> 20230809_AST1_EVO5_ZY_Hela_SCP_EvoCHIP_1Cell_40SPD_4Th6ms_10.raw_22_iRTCalibration.tsv
INFO:    [16/08/2023 13:54:20] -> 20230809_AST1_EVO5_ZY_Hela_SCP_EvoCHIP_1Cell_40SPD_4Th6ms_11.raw_23_iRTCalibration.tsv
INFO:    [16/08/2023 13:54:20] -> 20230809_AST1_EVO5_ZY_Hela_SCP_EvoCHIP_1Cell_40SPD_4Th6ms_12.raw_24_iRTCalibration.tsv
INFO:    [16/08/2023 13:54:20] -> 20230809_AST1_EVO5_ZY_Hela_SCP_EvoCHIP_1Cell_40SPD_8Th12ms_01.raw_25_iRTCalibration.tsv
INFO:    [16/08/2023 13:54:20] -> 20230809_AST1_EVO5_ZY_Hela_SCP_EvoCHIP_1Cell_40SPD_8Th12ms_02.raw_26_iRTCalibration.tsv
INFO:    [16/08/2023 13:54:20] -> 20230809_AST1_EVO5_ZY_Hela_SCP_EvoCHIP_1Cell_40SPD_8Th12ms_03.raw_27_iRTCalibration.tsv
INFO:    [16/08/2023 13:54:20] -> 20230809_AST1_EVO5_ZY_Hela_SCP_EvoCHIP_1Cell_40SPD_8Th12ms_04.raw_28_iRTCalibration.tsv
INFO:    [16/08/2023 13:54:20] -> 20230809_AST1_EVO5_ZY_Hela_SCP_EvoCHIP_1Cell_40SPD_8Th12ms_05.raw_29_iRTCalibration.tsv
INFO:    [16/08/2023 13:54:20] -> 20230809_AST1_EVO5_ZY_Hela_SCP_EvoCHIP_1Cell_40SPD_8Th12ms_06.raw_30_iRTCalibration.tsv
INFO:    [16/08/2023 13:54:20] -> 20230809_AST1_EVO5_ZY_Hela_SCP_EvoCHIP_1Cell_40SPD_8Th12ms_07.raw_31_iRTCalibration.tsv
INFO:    [16/08/2023 13:54:20] -> 20230809_AST1_EVO5_ZY_Hela_SCP_EvoCHIP_1Cell_40SPD_8Th12ms_08.raw_32_iRTCalibration.tsv
INFO:    [16/08/2023 13:54:20] -> 20230809_AST1_EVO5_ZY_Hela_SCP_EvoCHIP_1Cell_40SPD_8Th12ms_09.raw_33_iRTCalibration.tsv
INFO:    [16/08/2023 13:54:20] -> 20230809_AST1_EVO5_ZY_Hela_SCP_EvoCHIP_1Cell_40SPD_8Th12ms_10.raw_34_iRTCalibration.tsv
INFO:    [16/08/2023 13:54:20] -> 20230809_AST1_EVO5_ZY_Hela_SCP_EvoCHIP_1Cell_40SPD_8Th12ms_11.raw_35_iRTCalibration.tsv
INFO:    [16/08/2023 13:54:20] -> 20230809_AST1_EVO5_ZY_Hela_SCP_EvoCHIP_1Cell_40SPD_8Th12ms_12.raw_36_iRTCalibration.tsv
INFO:    [16/08/2023 13:54:20] -> 20230809_AST1_EVO5_ZY_Hela_SCP_EvoCHIP_1Cell_40SPD_16Th24ms_01.raw_37_iRTCalibration.tsv
INFO:    [16/08/2023 13:54:20] -> 20230809_AST1_EVO5_ZY_Hela_SCP_EvoCHIP_1Cell_40SPD_16Th24ms_02.raw_38_iRTCalibration.tsv
INFO:    [16/08/2023 13:54:20] -> 20230809_AST1_EVO5_ZY_Hela_SCP_EvoCHIP_1Cell_40SPD_16Th24ms_03.raw_39_iRTCalibration.tsv
INFO:    [16/08/2023 13:54:20] -> 20230809_AST1_EVO5_ZY_Hela_SCP_EvoCHIP_1Cell_40SPD_16Th24ms_04.raw_40_iRTCalibration.tsv
INFO:    [16/08/2023 13:54:20] -> 20230809_AST1_EVO5_ZY_Hela_SCP_EvoCHIP_1Cell_40SPD_16Th24ms_05.raw_41_iRTCalibration.tsv
INFO:    [16/08/2023 13:54:20] -> 20230809_AST1_EVO5_ZY_Hela_SCP_EvoCHIP_1Cell_40SPD_16Th24ms_06.raw_42_iRTCalibration.tsv
INFO:    [16/08/2023 13:54:20] -> 20230809_AST1_EVO5_ZY_Hela_SCP_EvoCHIP_1Cell_40SPD_16Th24ms_07.raw_43_iRTCalibration.tsv
INFO:    [16/08/2023 13:54:20] -> 20230809_AST1_EVO5_ZY_Hela_SCP_EvoCHIP_1Cell_40SPD_16Th24ms_08.raw_44_iRTCalibration.tsv
INFO:    [16/08/2023 13:54:20] -> 20230809_AST1_EVO5_ZY_Hela_SCP_EvoCHIP_1Cell_40SPD_16Th24ms_09.raw_45_iRTCalibration.tsv
INFO:    [16/08/2023 13:54:20] -> 20230809_AST1_EVO5_ZY_Hela_SCP_EvoCHIP_1Cell_40SPD_16Th24ms_10.raw_46_iRTCalibration.tsv
INFO:    [16/08/2023 13:54:20] -> 20230809_AST1_EVO5_ZY_Hela_SCP_EvoCHIP_1Cell_40SPD_16Th24ms_11.raw_47_iRTCalibration.tsv
INFO:    [16/08/2023 13:54:20] -> 20230809_AST1_EVO5_ZY_Hela_SCP_EvoCHIP_1Cell_40SPD_16Th24ms_12.raw_48_iRTCalibration.tsv
INFO:    [16/08/2023 13:54:20] -> 20230809_AST1_EVO5_ZY_Hela_SCP_EvoCHIP_10Cells_40SPD_2Th3ms_01.raw_49_iRTCalibration.tsv
INFO:    [16/08/2023 13:54:20] -> 20230809_AST1_EVO5_ZY_Hela_SCP_EvoCHIP_10Cells_40SPD_2Th3ms_02.raw_50_iRTCalibration.tsv
INFO:    [16/08/2023 13:54:20] -> 20230809_AST1_EVO5_ZY_Hela_SCP_EvoCHIP_10Cells_40SPD_2Th3ms_03.raw_51_iRTCalibration.tsv
INFO:    [16/08/2023 13:54:20] -> 20230809_AST1_EVO5_ZY_Hela_SCP_EvoCHIP_10Cells_40SPD_2Th3ms_04.raw_52_iRTCalibration.tsv
INFO:    [16/08/2023 13:54:20] -> 20230809_AST1_EVO5_ZY_Hela_SCP_EvoCHIP_10Cells_40SPD_4Th6ms_01.raw_53_iRTCalibration.tsv
INFO:    [16/08/2023 13:54:20] -> 20230809_AST1_EVO5_ZY_Hela_SCP_EvoCHIP_10Cells_40SPD_4Th6ms_02.raw_54_iRTCalibration.tsv
[truncated: 37,976 more chars]
