# Supplementary material for: Enhanced sensitivity and scalability with a Chip-Tip workflow enables deep single-cell proteomics
Source: Nat Methods. 2025 Jan 16;22(3):499–509. doi: 10.1038/s41592-024-02558-2 (PMC11903336; doi:10.1038/s41592-024-02558-2)
Supplement: Supplementary file 4 — Analysis log files and settings files from Spectronaut and DIA-NN. [file 41592_2024_2558_MOESM4_ESM.zip › SD1/CombinedFiles/SCP_EvoCHIP_HeLa_1Cell_8Th_22xR_ExperimentSetupOverview_ZY_SCP.txt]

Spectronaut 18.0.230605.50606
Computer Name: JVO3
User Domain Name: JVO3
User Name: cpr
Analysis Mode: UI
Analysis Type: directDIA
Analysis Date: 17-August-2023 18:24:19 UTC+0


[BEGIN-SETTINGS]
Settings Used: ZY_SCP
   ├─ DIA Analysis\Calibration
   │  ├─ MZ Extraction Strategy:	Maximum Intensity
   │  ├─ Allow source specific iRT Calibration:	True
   │  ├─ Precision iRT:	True
   │  │  ├─ Exclude De-amidated Peptides:	True
   │  │  └─ iRT <-> RT Regression Type:	Local (Non-Linear) Regression
   │  ├─ MS1 Mass Tolerance Strategy:	System Default
   │  └─ MS2 Mass Tolerance Strategy:	System Default
   ├─ DIA Analysis\Identification
   │  ├─ Precursor Qvalue Cutoff:	0.01
   │  ├─ Precursor PEP Cutoff:	0.2
   │  ├─ Protein Qvalue Cutoff (Experiment):	0.01
   │  ├─ Protein Qvalue Cutoff (Run):	0.05
   │  ├─ Protein PEP Cutoff:	0.75
   │  ├─ Single Hit Definition:	By Stripped Sequence
   │  ├─ Exclude Single Hit Proteins:	False
   │  ├─ Exclude Duplicate Assays:	True
   │  ├─ Exclude Predicted Fragment Scores:	False
   │  ├─ Generate Decoys:	True
   │  │  ├─ Decoy Generation Method:	Mutated
   │  │  │  └─ Preferred Fragment Source:	NN Predicted Fragments
   │  │  └─ Decoy Limit Strategy:	Dynamic
   │  │     └─ Library Size Fraction:	0.1
   │  └─ Pvalue Estimator:	Kernel Density Estimator
   ├─ DIA Analysis\Pipeline Mode
   │  ├─ Generate SNE File:	True
   │  │  └─ Store Ion traces in SNE:	True
   │  ├─ Post Analysis Reports:	
   │  │  ├─ CV Density Line Chart:	False
   │  │  ├─ CVs Below X Bar Chart:	False
   │  │  ├─ Data Completeness Bar Chart:	False
   │  │  ├─ Run Identifications Bar Chart:	False
   │  │  └─ Scoring Histograms:	False
   │  ├─ PTM Report Schema:	
   │  ├─ Report Schema:	BGS Factory Report (Normal)
   │  └─ Reporting Unit:	Across Experiment
   ├─ DIA Analysis\Post Analysis
   │  ├─ Differential Abundance Testing:	Unpaired t-test
   │  │  ├─ Assume Equal Variance:	False
   │  │  ├─ Group-Wise Testing Correction:	False
   │  │  ├─ Log2 Ratio Candidate Filter:	0.58
   │  │  └─ Confidence Candidate Filter:	Qvalue
   │  │     └─ Confidence:	0.05
   │  ├─ Differential Abundance Grouping:	Major Group (Quantification Settings)
   │  │  └─ Smallest Quantitative Unit:	Major Group (Quantification Settings)
   │  │     └─ Use All MS-Level Quantities:	True
   │  ├─ Calculate Explained TIC:	None
   │  ├─ Calculate Sample Correlation Matrix:	False
   │  └─ Hierarchical Clustering:	True
   │     ├─ Distance Metric:	Manhattan Distance
   │     ├─ Linkage Strategy:	Ward's Method
   │     ├─ Order Runs by Clustering:	True
   │     └─ Z-score Transformation:	False
   ├─ DIA Analysis\Protein Inference
   │  └─ Protein Inference Workflow:	Automatic
   │     └─ Inference Algorithm:	IDPicker
   ├─ DIA Analysis\PTM Workflow
   │  └─ PTM Localization:	False
   ├─ DIA Analysis\Quantification
   │  ├─ Precursor Filtering:	Identified (Qvalue)
   │  │  └─ Imputation Strategy:	None
   │  ├─ Proteotypicity Filter:	None
   │  ├─ Protein LFQ Method:	Automatic
   │  ├─ Quantity MS Level:	MS2
   │  ├─ Quantity Type:	Area
   │  ├─ Cross-Run Normalization:	False
   │  ├─ Quantification window:	Synchronized
   │  ├─ Interference Correction:	True
   │  │  ├─ Only Identified Peptides:	True
   │  │  ├─ Exclude All Multi-Channel Interferences:	True
   │  │  ├─ MS1 Min:	2
   │  │  └─ MS2 Min:	3
   │  ├─ Major (Protein) Grouping:	by Protein Group Id
   │  ├─ Minor (Peptide) Grouping:	by Stripped Sequence
   │  ├─ Major Group Quantity:	Mean peptide quantity
   │  ├─ Major Group Top N:	True
   │  │  ├─ Max:	3
   │  │  └─ Min:	1
   │  ├─ Minor Group Quantity:	Mean precursor quantity
   │  └─ Minor Group Top N:	True
   │     ├─ Max:	3
   │     └─ Min:	1
   ├─ DIA Analysis\Workflow
   │  ├─ Method Evaluation:	False
   │  ├─ MS2 DeMultiplexing:	Automatic
   │  ├─ Profiling Strategy:	None
   │  ├─ Run Limit for directDIA Library:	-1
   │  └─ Unify Peptide Peaks Strategy:	None
   ├─ DIA Analysis\XIC Extraction
   │  ├─ XIC IM Extraction Window:	Dynamic
   │  │  └─ Correction Factor:	1
   │  ├─ XIC RT Extraction Window:	Dynamic
   │  │  └─ Correction Factor:	1
   │  ├─ MS1 Mass Tolerance Strategy:	Dynamic
   │  │  └─ Correction Factor:	1
   │  └─ MS2 Mass Tolerance Strategy:	Dynamic
   │     └─ Correction Factor:	1
   ├─ Pulsar Search\Identification
   │  ├─ PSM FDR:	0.01
   │  ├─ Peptide FDR:	0.01
   │  ├─ Protein Group FDR:	0.01
   │  ├─ directDIA Workflow:	directDIA+ (Deep)
   │  └─ PTM Localization Filter:	False
   ├─ Pulsar Search\Labeling
   │  └─ Channels:	
   │     ├─ Channel 1:	False
   │     ├─ Channel 2:	False
   │     └─ Channel 3:	False
   ├─ Pulsar Search\Modifications
   │  ├─ Max Variable Modifications:	5
   │  └─ Select Modifications:	
   │     ├─ Fixed Modifications::	
   │     └─ Variable Modifications: :	Acetyl (Protein N-term), Oxidation (M)
   ├─ Pulsar Search\Peptides
   │  ├─ Enzymes / Cleavage Rules:	Trypsin/P
   │  ├─ Digest Type:	Specific
   │  ├─ Max Peptide Length:	52
   │  ├─ Min Peptide Length:	7
   │  ├─ Missed Cleavages:	2
   │  └─ Toggle N-terminal M:	True
   ├─ Pulsar Search\Result Filters
   │  ├─ Fragment Ions:	
   │  │  ├─ Ion AA Length:	True
   │  │  │  └─ N:	3
   │  │  ├─ Ion Charge:	False
   │  │  ├─ Ion Loss Type:	False
   │  │  ├─ Ion Type:	False
   │  │  ├─ m/z :	True
   │  │  │  ├─ Max:	3000
   │  │  │  └─ Min:	200
   │  │  └─ Relative Intensity:	True
   │  │     └─ Min:	1
   │  └─ Precursors:	
   │     ├─ Amino Acids:	False
   │     ├─ Best N Fragments per Peptide:	True
   │     │  ├─ Max:	6
   │     │  └─ Min:	3
   │     ├─ Best N Peptides per Protein Group:	False
   │     ├─ Channel Count:	False
   │     ├─ FASTA Matched:	False
   │     ├─ Missed Cleavage:	False
   │     ├─ Modifications:	None
   │     ├─ Peptide Charge:	False
   │     └─ Proteotypicity:	False
   ├─ Pulsar Search\Speed-Up
   │  ├─ IM DFD Processing:	
   │  │  └─ Use Dynamic IM Peak Filter:	True
   │  │     └─ Target TIC Fraction:	0.9
   │  └─ MS2 Index:	Automatic
   ├─ Pulsar Search\Tolerances
   │  └─ Tolerance Parameters:	
   │     ├─ Thermo IonTrap:	
   │     │  ├─ Calibration Search:	Dynamic
   │     │  │  ├─ MS1 Correction Factor:	1
   │     │  │  └─ MS2 Correction Factor:	1
   │     │  └─ Main Search:	Dynamic
   │     │     ├─ MS1 Correction Factor:	1
   │     │     └─ MS2 Correction Factor:	1
   │     ├─ Thermo Orbitrap:	
   │     │  ├─ Calibration Search:	Dynamic
   │     │  │  ├─ MS1 Correction Factor:	1
   │     │  │  └─ MS2 Correction Factor:	1
   │     │  └─ Main Search:	Dynamic
   │     │     ├─ MS1 Correction Factor:	1
   │     │     └─ MS2 Correction Factor:	1
   │     └─ TOF:	
   │        ├─ Calibration Search:	Dynamic
   │        │  ├─ MS1 Correction Factor:	1
   │        │  └─ MS2 Correction Factor:	1
   │        └─ Main Search:	Dynamic
   │           ├─ MS1 Correction Factor:	1
   │           └─ MS2 Correction Factor:	1
   └─ Pulsar Search\Workflow
      ├─ Fragment Ion Selection Strategy:	Intensity Based
      ├─ In-Silico Generate Missing Channels:	False
      └─ Use DNN Predicted Ion Mobility:	Auto
[END-SETTINGS]

[BEGIN-SETUP]
Run: 20230809_AST1_EVO5_ZY_Hela_SCP_EvoCHIP_1Cell_40SPD_8Th12ms_01.raw
   ├─ Vendor: Thermo
   ├─ File: 20230809_AST1_EVO5_ZY_Hela_SCP_EvoCHIP_1Cell_40SPD_8Th12ms_01
   ├─ Path: "Z:\ZY\SingleCellProteomics\Raw\Astral_SCP\EvoCHIP\20230809_AST1_EVO5_ZY_Hela_SCP_EvoCHIP_1Cell_40SPD_8Th12ms_01.raw"
   ├─ Condition: C1
   ├─ Replicate: 1
   ├─ HTRMS Version: 18.0.230605.50606
   ├─ Protein Databases Used
   │  ├─ contaminants_for_Spectronaut
   │  │  ├─ Protein Entries: 246
   │  │  ├─ Original File: contaminants_for_Spectronaut.fasta
   │  │  ├─ Date Created: 14-August-2020 08:59:31 UTC+0
   │  │  ├─ Date Modified: 17-August-2023 16:41:38 UTC+0
   │  │  └─ Parsing Rule: WormPep FASTA
   │  └─ UP000005640_9606
   │     ├─ Protein Entries: 20,598
   │     ├─ Original File: UP000005640_9606.fasta
   │     ├─ Date Created: 14-August-2023 17:19:30 UTC+0
   │     ├─ Date Modified: 17-August-2023 16:41:38 UTC+0
   │     └─ Parsing Rule: UniProt FASTA
   └─ MS2 Method
      ├─ [380.4 - 388.4]
      ├─ [388.4 - 396.4]
      ├─ [396.4 - 404.4]
      ├─ [404.4 - 412.4]
      ├─ [412.4 - 420.4]
      ├─ [420.4 - 428.4]
      ├─ [428.4 - 436.4]
      ├─ [436.4 - 444.5]
      ├─ [444.5 - 452.5]
      ├─ [452.5 - 460.5]
      ├─ [460.5 - 468.5]
      ├─ [468.5 - 476.5]
      ├─ [476.5 - 484.5]
      ├─ [484.5 - 492.5]
      ├─ [492.5 - 500.5]
      ├─ [500.5 - 508.5]
      ├─ [508.5 - 516.5]
      ├─ [516.5 - 524.5]
      ├─ [524.5 - 532.5]
      ├─ [532.5 - 540.5]
      ├─ [540.5 - 548.5]
      ├─ [548.5 - 556.5]
      ├─ [556.5 - 564.5]
      ├─ [564.5 - 572.5]
      ├─ [572.5 - 580.5]
      ├─ [580.5 - 588.5]
      ├─ [588.5 - 596.5]
      ├─ [596.5 - 604.5]
      ├─ [604.5 - 612.5]
      ├─ [612.5 - 620.5]
      ├─ [620.5 - 628.5]
      ├─ [628.5 - 636.5]
      ├─ [636.5 - 644.5]
      ├─ [644.5 - 652.5]
      ├─ [652.5 - 660.6]
      ├─ [660.6 - 668.6]
      ├─ [668.6 - 676.6]
      ├─ [676.6 - 684.6]
      ├─ [684.6 - 692.6]
      ├─ [692.6 - 700.6]
      ├─ [700.6 - 708.6]
      ├─ [708.6 - 716.6]
      ├─ [716.6 - 724.6]
      ├─ [724.6 - 732.6]
      ├─ [732.6 - 740.6]
      ├─ [740.6 - 748.6]
      ├─ [748.6 - 756.6]
      ├─ [756.6 - 764.6]
      ├─ [764.6 - 772.6]
      ├─ [772.6 - 780.6]
      ├─ [780.6 - 788.6]
      ├─ [788.6 - 796.6]
      ├─ [796.6 - 804.6]
      ├─ [804.6 - 812.6]
      ├─ [812.6 - 820.6]
      ├─ [820.6 - 828.6]
      ├─ [828.6 - 836.6]
      ├─ [836.6 - 844.6]
      ├─ [844.6 - 852.6]
      ├─ [852.6 - 860.6]
      ├─ [860.6 - 868.6]
      ├─ [868.6 - 876.6]
      ├─ [876.6 - 884.7]
      ├─ [884.7 - 892.7]
      ├─ [892.7 - 900.7]
      ├─ [900.7 - 908.7]
      ├─ [908.7 - 916.7]
      ├─ [916.7 - 924.7]
      ├─ [924.7 - 932.7]
      ├─ [932.7 - 940.7]
      ├─ [940.7 - 948.7]
      ├─ [948.7 - 956.7]
      ├─ [956.7 - 964.7]
      ├─ [964.7 - 972.7]
      └─ [972.7 - 980.7]

Run: 20230809_AST1_EVO5_ZY_Hela_SCP_EvoCHIP_1Cell_40SPD_8Th12ms_02.raw
   ├─ Vendor: Thermo
   ├─ File: 20230809_AST1_EVO5_ZY_Hela_SCP_EvoCHIP_1Cell_40SPD_8Th12ms_02
   ├─ Path: "Z:\ZY\SingleCellProteomics\Raw\Astral_SCP\EvoCHIP\20230809_AST1_EVO5_ZY_Hela_SCP_EvoCHIP_1Cell_40SPD_8Th12ms_02.raw"
   ├─ Condition: C2
   ├─ Replicate: 1
   ├─ HTRMS Version: 18.0.230605.50606
   ├─ Protein Databases Used
   │  ├─ contaminants_for_Spectronaut
   │  │  ├─ Protein Entries: 246
   │  │  ├─ Original File: contaminants_for_Spectronaut.fasta
   │  │  ├─ Date Created: 14-August-2020 08:59:31 UTC+0
   │  │  ├─ Date Modified: 17-August-2023 16:41:38 UTC+0
   │  │  └─ Parsing Rule: WormPep FASTA
   │  └─ UP000005640_9606
   │     ├─ Protein Entries: 20,598
   │     ├─ Original File: UP000005640_9606.fasta
   │     ├─ Date Created: 14-August-2023 17:19:30 UTC+0
   │     ├─ Date Modified: 17-August-2023 16:41:38 UTC+0
   │     └─ Parsing Rule: UniProt FASTA
   └─ MS2 Method
      ├─ [380.4 - 388.4]
      ├─ [388.4 - 396.4]
      ├─ [396.4 - 404.4]
      ├─ [404.4 - 412.4]
      ├─ [412.4 - 420.4]
      ├─ [420.4 - 428.4]
      ├─ [428.4 - 436.4]
      ├─ [436.4 - 444.5]
      ├─ [444.5 - 452.5]
      ├─ [452.5 - 460.5]
      ├─ [460.5 - 468.5]
      ├─ [468.5 - 476.5]
      ├─ [476.5 - 484.5]
      ├─ [484.5 - 492.5]
      ├─ [492.5 - 500.5]
      ├─ [500.5 - 508.5]
      ├─ [508.5 - 516.5]
      ├─ [516.5 - 524.5]
      ├─ [524.5 - 532.5]
      ├─ [532.5 - 540.5]
      ├─ [540.5 - 548.5]
      ├─ [548.5 - 556.5]
      ├─ [556.5 - 564.5]
      ├─ [564.5 - 572.5]
      ├─ [572.5 - 580.5]
      ├─ [580.5 - 588.5]
      ├─ [588.5 - 596.5]
      ├─ [596.5 - 604.5]
      ├─ [604.5 - 612.5]
      ├─ [612.5 - 620.5]
      ├─ [620.5 - 628.5]
      ├─ [628.5 - 636.5]
      ├─ [636.5 - 644.5]
      ├─ [644.5 - 652.5]
      ├─ [652.5 - 660.6]
      ├─ [660.6 - 668.6]
      ├─ [668.6 - 676.6]
      ├─ [676.6 - 684.6]
      ├─ [684.6 - 692.6]
      ├─ [692.6 - 700.6]
      ├─ [700.6 - 708.6]
      ├─ [708.6 - 716.6]
      ├─ [716.6 - 724.6]
      ├─ [724.6 - 732.6]
      ├─ [732.6 - 740.6]
      ├─ [740.6 - 748.6]
      ├─ [748.6 - 756.6]
      ├─ [756.6 - 764.6]
      ├─ [764.6 - 772.6]
      ├─ [772.6 - 780.6]
      ├─ [780.6 - 788.6]
      ├─ [788.6 - 796.6]
      ├─ [796.6 - 804.6]
      ├─ [804.6 - 812.6]
      ├─ [812.6 - 820.6]
      ├─ [820.6 - 828.6]
      ├─ [828.6 - 836.6]
      ├─ [836.6 - 844.6]
      ├─ [844.6 - 852.6]
      ├─ [852.6 - 860.6]
      ├─ [860.6 - 868.6]
      ├─ [868.6 - 876.6]
      ├─ [876.6 - 884.7]
      ├─ [884.7 - 892.7]
      ├─ [892.7 - 900.7]
      ├─ [900.7 - 908.7]
      ├─ [908.7 - 916.7]
      ├─ [916.7 - 924.7]
      ├─ [924.7 - 932.7]
      ├─ [932.7 - 940.7]
      ├─ [940.7 - 948.7]
      ├─ [948.7 - 956.7]
      ├─ [956.7 - 964.7]
      ├─ [964.7 - 972.7]
      └─ [972.7 - 980.7]

Run: 20230809_AST1_EVO5_ZY_Hela_SCP_EvoCHIP_1Cell_40SPD_8Th12ms_03.raw
   ├─ Vendor: Thermo
   ├─ File: 20230809_AST1_EVO5_ZY_Hela_SCP_EvoCHIP_1Cell_40SPD_8Th12ms_03
   ├─ Path: "Z:\ZY\SingleCellProteomics\Raw\Astral_SCP\EvoCHIP\20230809_AST1_EVO5_ZY_Hela_SCP_EvoCHIP_1Cell_40SPD_8Th12ms_03.raw"
   ├─ Condition: C3
   ├─ Replicate: 1
   ├─ HTRMS Version: 18.0.230605.50606
   ├─ Protein Databases Used
   │  ├─ contaminants_for_Spectronaut
   │  │  ├─ Protein Entries: 246
   │  │  ├─ Original File: contaminants_for_Spectronaut.fasta
   │  │  ├─ Date Created: 14-August-2020 08:59:31 UTC+0
   │  │  ├─ Date Modified: 17-August-2023 16:41:38 UTC+0
   │  │  └─ Parsing Rule: WormPep FASTA
   │  └─ UP000005640_9606
   │     ├─ Protein Entries: 20,598
   │     ├─ Original File: UP000005640_9606.fasta
   │     ├─ Date Created: 14-August-2023 17:19:30 UTC+0
   │     ├─ Date Modified: 17-August-2023 16:41:38 UTC+0
   │     └─ Parsing Rule: UniProt FASTA
   └─ MS2 Method
      ├─ [380.4 - 388.4]
      ├─ [388.4 - 396.4]
      ├─ [396.4 - 404.4]
      ├─ [404.4 - 412.4]
      ├─ [412.4 - 420.4]
      ├─ [420.4 - 428.4]
      ├─ [428.4 - 436.4]
      ├─ [436.4 - 444.5]
      ├─ [444.5 - 452.5]
      ├─ [452.5 - 460.5]
      ├─ [460.5 - 468.5]
      ├─ [468.5 - 476.5]
      ├─ [476.5 - 484.5]
      ├─ [484.5 - 492.5]
      ├─ [492.5 - 500.5]
      ├─ [500.5 - 508.5]
      ├─ [508.5 - 516.5]
      ├─ [516.5 - 524.5]
      ├─ [524.5 - 532.5]
      ├─ [532.5 - 540.5]
      ├─ [540.5 - 548.5]
      ├─ [548.5 - 556.5]
      ├─ [556.5 - 564.5]
      ├─ [564.5 - 572.5]
      ├─ [572.5 - 580.5]
      ├─ [580.5 - 588.5]
      ├─ [588.5 - 596.5]
      ├─ [596.5 - 604.5]
      ├─ [604.5 - 612.5]
      ├─ [612.5 - 620.5]
      ├─ [620.5 - 628.5]
      ├─ [628.5 - 636.5]
      ├─ [636.5 - 644.5]
      ├─ [644.5 - 652.5]
      ├─ [652.5 - 660.6]
      ├─ [660.6 - 668.6]
      ├─ [668.6 - 676.6]
      ├─ [676.6 - 684.6]
      ├─ [684.6 - 692.6]
      ├─ [692.6 - 700.6]
      ├─ [700.6 - 708.6]
      ├─ [708.6 - 716.6]
      ├─ [716.6 - 724.6]
      ├─ [724.6 - 732.6]
      ├─ [732.6 - 740.6]
      ├─ [740.6 - 748.6]
      ├─ [748.6 - 756.6]
      ├─ [756.6 - 764.6]
      ├─ [764.6 - 772.6]
      ├─ [772.6 - 780.6]
      ├─ [780.6 - 788.6]
      ├─ [788.6 - 796.6]
      ├─ [796.6 - 804.6]
      ├─ [804.6 - 812.6]
      ├─ [812.6 - 820.6]
      ├─ [820.6 - 828.6]
      ├─ [828.6 - 836.6]
      ├─ [836.6 - 844.6]
      ├─ [844.6 - 852.6]
      ├─ [852.6 - 860.6]
      ├─ [860.6 - 868.6]
      ├─ [868.6 - 876.6]
      ├─ [876.6 - 884.7]
      ├─ [884.7 - 892.7]
      ├─ [892.7 - 900.7]
      ├─ [900.7 - 908.7]
      ├─ [908.7 - 916.7]
      ├─ [916.7 - 924.7]
      ├─ [924.7 - 932.7]
      ├─ [932.7 - 940.7]
      ├─ [940.7 - 948.7]
      ├─ [948.7 - 956.7]
      ├─ [956.7 - 964.7]
      ├─ [964.7 - 972.7]
      └─ [972.7 - 980.7]

Run: 20230809_AST1_EVO5_ZY_Hela_SCP_EvoCHIP_1Cell_40SPD_8Th12ms_04.raw
   ├─ Vendor: Thermo
   ├─ File: 20230809_AST1_EVO5_ZY_Hela_SCP_EvoCHIP_1Cell_40SPD_8Th12ms_04
   ├─ Path: "Z:\ZY\SingleCellProteomics\Raw\Astral_SCP\EvoCHIP\20230809_AST1_EVO5_ZY_Hela_SCP_EvoCHIP_1Cell_40SPD_8Th12ms_04.raw"
   ├─ Condition: C4
   ├─ Replicate: 1
   ├─ HTRMS Version: 18.0.230605.50606
   ├─ Protein Databases Used
   │  ├─ contaminants_for_Spectronaut
   │  │  ├─ Protein Entries: 246
   │  │  ├─ Original File: contaminants_for_Spectronaut.fasta
   │  │  ├─ Date Created: 14-August-2020 08:59:31 UTC+0
   │  │  ├─ Date Modified: 17-August-2023 16:41:38 UTC+0
   │  │  └─ Parsing Rule: WormPep FASTA
   │  └─ UP000005640_9606
   │     ├─ Protein Entries: 20,598
   │     ├─ Original File: UP000005640_9606.fasta
   │     ├─ Date Created: 14-August-2023 17:19:30 UTC+0
   │     ├─ Date Modified: 17-August-2023 16:41:38 UTC+0
   │     └─ Parsing Rule: UniProt FASTA
   └─ MS2 Method
      ├─ [380.4 - 388.4]
      ├─ [388.4 - 396.4]
      ├─ [396.4 - 404.4]
      ├─ [404.4 - 412.4]
      ├─ [412.4 - 420.4]
      ├─ [420.4 - 428.4]
      ├─ [428.4 - 436.4]
      ├─ [436.4 - 444.5]
      ├─ [444.5 - 452.5]
      ├─ [452.5 - 460.5]
      ├─ [460.5 - 468.5]
      ├─ [468.5 - 476.5]
      ├─ [476.5 - 484.5]
      ├─ [484.5 - 492.5]
      ├─ [492.5 - 500.5]
      ├─ [500.5 - 508.5]
      ├─ [508.5 - 516.5]
      ├─ [516.5 - 524.5]
      ├─ [524.5 - 532.5]
      ├─ [532.5 - 540.5]
      ├─ [540.5 - 548.5]
      ├─ [548.5 - 556.5]
      ├─ [556.5 - 564.5]
      ├─ [564.5 - 572.5]
      ├─ [572.5 - 580.5]
      ├─ [580.5 - 588.5]
      ├─ [588.5 - 596.5]
      ├─ [596.5 - 604.5]
      ├─ [604.5 - 612.5]
      ├─ [612.5 - 620.5]
      ├─ [620.5 - 628.5]
      ├─ [628.5 - 636.5]
      ├─ [636.5 - 644.5]
      ├─ [644.5 - 652.5]
      ├─ [652.5 - 660.6]
      ├─ [660.6 - 668.6]
      ├─ [668.6 - 676.6]
      ├─ [676.6 - 684.6]
      ├─ [684.6 - 692.6]
      ├─ [692.6 - 700.6]
      ├─ [700.6 - 708.6]
      ├─ [708.6 - 716.6]
      ├─ [716.6 - 724.6]
      ├─ [724.6 - 732.6]
      ├─ [732.6 - 740.6]
      ├─ [740.6 - 748.6]
      ├─ [748.6 - 756.6]
      ├─ [756.6 - 764.6]
      ├─ [764.6 - 772.6]
      ├─ [772.6 - 780.6]
      ├─ [780.6 - 788.6]
      ├─ [788.6 - 796.6]
      ├─ [796.6 - 804.6]
      ├─ [804.6 - 812.6]
      ├─ [812.6 - 820.6]
      ├─ [820.6 - 828.6]
      ├─ [828.6 - 836.6]
      ├─ [836.6 - 844.6]
      ├─ [844.6 - 852.6]
      ├─ [852.6 - 860.6]
      ├─ [860.6 - 868.6]
      ├─ [868.6 - 876.6]
      ├─ [876.6 - 884.7]
      ├─ [884.7 - 892.7]
      ├─ [892.7 - 900.7]
      ├─ [900.7 - 908.7]
      ├─ [908.7 - 916.7]
      ├─ [916.7 - 924.7]
      ├─ [924.7 - 932.7]
      ├─ [932.7 - 940.7]
      ├─ [940.7 - 948.7]
      ├─ [948.7 - 956.7]
      ├─ [956.7 - 964.7]
      ├─ [964.7 - 972.7]
      └─ [972.7 - 980.7]

Run: 20230809_AST1_EVO5_ZY_Hela_SCP_EvoCHIP_1Cell_40SPD_8Th12ms_05.raw
   ├─ Vendor: Thermo
   ├─ File: 20230809_AST1_EVO5_ZY_Hela_SCP_EvoCHIP_1Cell_40SPD_8Th12ms_05
   ├─ Path: "Z:\ZY\SingleCellProteomics\Raw\Astral_SCP\EvoCHIP\20230809_AST1_EVO5_ZY_Hela_SCP_EvoCHIP_1Cell_40SPD_8Th12ms_05.raw"
   ├─ Condition: C5
   ├─ Replicate: 1
   ├─ HTRMS Version: 18.0.230605.50606
   ├─ Protein Databases Used
   │  ├─ contaminants_for_Spectronaut
   │  │  ├─ Protein Entries: 246
   │  │  ├─ Original File: contaminants_for_Spectronaut.fasta
   │  │  ├─ Date Created: 14-August-2020 08:59:31 UTC+0
   │  │  ├─ Date Modified: 17-August-2023 16:41:38 UTC+0
   │  │  └─ Parsing Rule: WormPep FASTA
   │  └─ UP000005640_9606
   │     ├─ Protein Entries: 20,598
   │     ├─ Original File: UP000005640_9606.fasta
   │     ├─ Date Created: 14-August-2023 17:19:30 UTC+0
   │     ├─ Date Modified: 17-August-2023 16:41:38 UTC+0
   │     └─ Parsing Rule: UniProt FASTA
   └─ MS2 Method
      ├─ [380.4 - 388.4]
      ├─ [388.4 - 396.4]
      ├─ [396.4 - 404.4]
      ├─ [404.4 - 412.4]
      ├─ [412.4 - 420.4]
      ├─ [420.4 - 428.4]
      ├─ [428.4 - 436.4]
      ├─ [436.4 - 444.5]
      ├─ [444.5 - 452.5]
      ├─ [452.5 - 460.5]
      ├─ [460.5 - 468.5]
      ├─ [468.5 - 476.5]
      ├─ [476.5 - 484.5]
      ├─ [484.5 - 492.5]
      ├─ [492.5 - 500.5]
      ├─ [500.5 - 508.5]
      ├─ [508.5 - 516.5]
      ├─ [516.5 - 524.5]
      ├─ [524.5 - 532.5]
      ├─ [532.5 - 540.5]
      ├─ [540.5 - 548.5]
      ├─ [548.5 - 556.5]
      ├─ [556.5 - 564.5]
      ├─ [564.5 - 572.5]
      ├─ [572.5 - 580.5]
      ├─ [580.5 - 588.5]
      ├─ [588.5 - 596.5]
      ├─ [596.5 - 604.5]
      ├─ [604.5 - 612.5]
      ├─ [612.5 - 620.5]
      ├─ [620.5 - 628.5]
      ├─ [628.5 - 636.5]
      ├─ [636.5 - 644.5]
      ├─ [644.5 - 652.5]
      ├─ [652.5 - 660.6]
      ├─ [660.6 - 668.6]
      ├─ [668.6 - 676.6]
      ├─ [676.6 - 684.6]
      ├─ [684.6 - 692.6]
      ├─ [692.6 - 700.6]
      ├─ [700.6 - 708.6]
      ├─ [708.6 - 716.6]
      ├─ [716.6 - 724.6]
      ├─ [724.6 - 732.6]
      ├─ [732.6 - 740.6]
      ├─ [740.6 - 748.6]
      ├─ [748.6 - 756.6]
      ├─ [756.6 - 764.6]
      ├─ [764.6 - 772.6]
      ├─ [772.6 - 780.6]
      ├─ [780.6 - 788.6]
      ├─ [788.6 - 796.6]
      ├─ [796.6 - 804.6]
      ├─ [804.6 - 812.6]
      ├─ [812.6 - 820.6]
      ├─ [820.6 - 828.6]
      ├─ [828.6 - 836.6]
      ├─ [836.6 - 844.6]
      ├─ [844.6 - 852.6]
      ├─ [852.6 - 860.6]
      ├─ [860.6 - 868.6]
      ├─ [868.6 - 876.6]
      ├─ [876.6 - 884.7]
      ├─ [884.7 - 892.7]
      ├─ [892.7 - 900.7]
      ├─ [900.7 - 908.7]
      ├─ [908.7 - 916.7]
      ├─ [916.7 - 924.7]
      ├─ [924.7 - 932.7]
      ├─ [932.7 - 940.7]
      ├─ [940.7 - 948.7]
      ├─ [948.7 - 956.7]
      ├─ [956.7 - 964.7]
      ├─ [964.7 - 972.7]
      └─ [972.7 - 980.7]

Run: 20230809_AST1_EVO5_ZY_Hela_SCP_EvoCHIP_1Cell_40SPD_8Th12ms_06.raw
   ├─ Vendor: Thermo
   ├─ File: 20230809_AST1_EVO5_ZY_Hela_SCP_EvoCHIP_1Cell_40SPD_8Th12ms_06
   ├─ Path: "Z:\ZY\SingleCellProteomics\Raw\Astral_SCP\EvoCHIP\20230809_AST1_EVO5_ZY_Hela_SCP_EvoCHIP_1Cell_40SPD_8Th12ms_06.raw"
   ├─ Condition: C6
   ├─ Replicate: 1
   ├─ HTRMS Version: 18.0.230605.50606
   ├─ Protein Databases Used
   │  ├─ contaminants_for_Spectronaut
   │  │  ├─ Protein Entries: 246
   │  │  ├─ Original File: contaminants_for_Spectronaut.fasta
   │  │  ├─ Date Created: 14-August-2020 08:59:31 UTC+0
   │  │  ├─ Date Modified: 17-August-2023 16:41:38 UTC+0
   │  │  └─ Parsing Rule: WormPep FASTA
   │  └─ UP000005640_9606
   │     ├─ Protein Entries: 20,598
   │     ├─ Original File: UP000005640_9606.fasta
   │     ├─ Date Created: 14-August-2023 17:19:30 UTC+0
   │     ├─ Date Modified: 17-August-2023 16:41:38 UTC+0
   │     └─ Parsing Rule: UniProt FASTA
   └─ MS2 Method
      ├─ [380.4 - 388.4]
      ├─ [388.4 - 396.4]
      ├─ [396.4 - 404.4]
      ├─ [404.4 - 412.4]
      ├─ [412.4 - 420.4]
      ├─ [420.4 - 428.4]
      ├─ [428.4 - 436.4]
      ├─ [436.4 - 444.5]
      ├─ [444.5 - 452.5]
      ├─ [452.5 - 460.5]
      ├─ [460.5 - 468.5]
      ├─ [468.5 - 476.5]
      ├─ [476.5 - 484.5]
      ├─ [484.5 - 492.5]
      ├─ [492.5 - 500.5]
      ├─ [500.5 - 508.5]
      ├─ [508.5 - 516.5]
      ├─ [516.5 - 524.5]
      ├─ [524.5 - 532.5]
      ├─ [532.5 - 540.5]
      ├─ [540.5 - 548.5]
      ├─ [548.5 - 556.5]
      ├─ [556.5 - 564.5]
      ├─ [564.5 - 572.5]
      ├─ [572.5 - 580.5]
      ├─ [580.5 - 588.5]
      ├─ [588.5 - 596.5]
      ├─ [596.5 - 604.5]
      ├─ [604.5 - 612.5]
      ├─ [612.5 - 620.5]
      ├─ [620.5 - 628.5]
      ├─ [628.5 - 636.5]
      ├─ [636.5 - 644.5]
      ├─ [644.5 - 652.5]
      ├─ [652.5 - 660.6]
      ├─ [660.6 - 668.6]
      ├─ [668.6 - 676.6]
      ├─ [676.6 - 684.6]
      ├─ [684.6 - 692.6]
      ├─ [692.6 - 700.6]
      ├─ [700.6 - 708.6]
      ├─ [708.6 - 716.6]
      ├─ [716.6 - 724.6]
      ├─ [724.6 - 732.6]
      ├─ [732.6 - 740.6]
      ├─ [740.6 - 748.6]
      ├─ [748.6 - 756.6]
      ├─ [756.6 - 764.6]
      ├─ [764.6 - 772.6]
      ├─ [772.6 - 780.6]
      ├─ [780.6 - 788.6]
      ├─ [788.6 - 796.6]
      ├─ [796.6 - 804.6]
      ├─ [804.6 - 812.6]
      ├─ [812.6 - 820.6]
      ├─ [820.6 - 828.6]
      ├─ [828.6 - 836.6]
      ├─ [836.6 - 844.6]
      ├─ [844.6 - 852.6]
      ├─ [852.6 - 860.6]
      ├─ [860.6 - 868.6]
      ├─ [868.6 - 876.6]
      ├─ [876.6 - 884.7]
      ├─ [884.7 - 892.7]
      ├─ [892.7 - 900.7]
      ├─ [900.7 - 908.7]
      ├─ [908.7 - 916.7]
      ├─ [916.7 - 924.7]
      ├─ [924.7 - 932.7]
      ├─ [932.7 - 940.7]
      ├─ [940.7 - 948.7]
      ├─ [948.7 - 956.7]
      ├─ [956.7 - 964.7]
      ├─ [964.7 - 972.7]
      └─ [972.7 - 980.7]

Run: 20230809_AST1_EVO5_ZY_Hela_SCP_EvoCHIP_1Cell_40SPD_8Th12ms_07.raw
   ├─ Vendor: Thermo
   ├─ File: 20230809_AST1_EVO5_ZY_Hela_SCP_EvoCHIP_1Cell_40SPD_8Th12ms_07
   ├─ Path: "Z:\ZY\SingleCellProteomics\Raw\Astral_SCP\EvoCHIP\20230809_AST1_EVO5_ZY_Hela_SCP_EvoCHIP_1Cell_40SPD_8Th12ms_07.raw"
   ├─ Condition: C7
   ├─ Replicate: 1
   ├─ HTRMS Version: 18.0.230605.50606
   ├─ Protein Databases Used
   │  ├─ contaminants_for_Spectronaut
   │  │  ├─ Protein Entries: 246
   │  │  ├─ Original File: contaminants_for_Spectronaut.fasta
   │  │  ├─ Date Created: 14-August-2020 08:59:31 UTC+0
   │  │  ├─ Date Modified: 17-August-2023 16:41:38 UTC+0
   │  │  └─ Parsing Rule: WormPep FASTA
   │  └─ UP000005640_9606
   │     ├─ Protein Entries: 20,598
   │     ├─ Original File: UP000005640_9606.fasta
   │     ├─ Date Created: 14-August-2023 17:19:30 UTC+0
   │     ├─ Date Modified: 17-August-2023 16:41:38 UTC+0
   │     └─ Parsing Rule: UniProt FASTA
   └─ MS2 Method
      ├─ [380.4 - 388.4]
      ├─ [388.4 - 396.4]
      ├─ [396.4 - 404.4]
      ├─ [404.4 - 412.4]
      ├─ [412.4 - 420.4]
      ├─ [420.4 - 428.4]
      ├─ [428.4 - 436.4]
      ├─ [436.4 - 444.5]
      ├─ [444.5 - 452.5]
      ├─ [452.5 - 460.5]
      ├─ [460.5 - 468.5]
      ├─ [468.5 - 476.5]
      ├─ [476.5 - 484.5]
      ├─ [484.5 - 492.5]
      ├─ [492.5 - 500.5]
      ├─ [500.5 - 508.5]
      ├─ [508.5 - 516.5]
      ├─ [516.5 - 524.5]
      ├─ [524.5 - 532.5]
      ├─ [532.5 - 540.5]
      ├─ [540.5 - 548.5]
      ├─ [548.5 - 556.5]
      ├─ [556.5 - 564.5]
      ├─ [564.5 - 572.5]
      ├─ [572.5 - 580.5]
      ├─ [580.5 - 588.5]
      ├─ [588.5 - 596.5]
      ├─ [596.5 - 604.5]
      ├─ [604.5 - 612.5]
      ├─ [612.5 - 620.5]
      ├─ [620.5 - 628.5]
      ├─ [628.5 - 636.5]
      ├─ [636.5 - 644.5]
      ├─ [644.5 - 652.5]
      ├─ [652.5 - 660.6]
      ├─ [660.6 - 668.6]
      ├─ [668.6 - 676.6]
      ├─ [676.6 - 684.6]
      ├─ [684.6 - 692.6]
      ├─ [692.6 - 700.6]
      ├─ [700.6 - 708.6]
      ├─ [708.6 - 716.6]
      ├─ [716.6 - 724.6]
      ├─ [724.6 - 732.6]
      ├─ [732.6 - 740.6]
      ├─ [740.6 - 748.6]
      ├─ [748.6 - 756.6]
      ├─ [756.6 - 764.6]
      ├─ [764.6 - 772.6]
      ├─ [772.6 - 780.6]
      ├─ [780.6 - 788.6]
      ├─ [788.6 - 796.6]
      ├─ [796.6 - 804.6]
      ├─ [804.6 - 812.6]
      ├─ [812.6 - 820.6]
      ├─ [820.6 - 828.6]
      ├─ [828.6 - 836.6]
      ├─ [836.6 - 844.6]
      ├─ [844.6 - 852.6]
      ├─ [852.6 - 860.6]
      ├─ [860.6 - 868.6]
      ├─ [868.6 - 876.6]
      ├─ [876.6 - 884.7]
      ├─ [884.7 - 892.7]
      ├─ [892.7 - 900.7]
      ├─ [900.7 - 908.7]
      ├─ [908.7 - 916.7]
      ├─ [916.7 - 924.7]
      ├─ [924.7 - 932.7]
      ├─ [932.7 - 940.7]
      ├─ [940.7 - 948.7]
      ├─ [948.7 - 956.7]
      ├─ [956.7 - 964.7]
      ├─ [964.7 - 972.7]
      └─ [972.7 - 980.7]

Run: 20230809_AST1_EVO5_ZY_Hela_SCP_EvoCHIP_1Cell_40SPD_8Th12ms_08.raw
   ├─ Vendor: Thermo
   ├─ File: 20230809_AST1_EVO5_ZY_Hela_SCP_EvoCHIP_1Cell_40SPD_8Th12ms_08
   ├─ Path: "Z:\ZY\SingleCellProteomics\Raw\Astral_SCP\EvoCHIP\20230809_AST1_EVO5_ZY_Hela_SCP_EvoCHIP_1Cell_40SPD_8Th12ms_08.raw"
   ├─ Condition: C8
   ├─ Replicate: 1
   ├─ HTRMS Version: 18.0.230605.50606
   ├─ Protein Databases Used
   │  ├─ contaminants_for_Spectronaut
   │  │  ├─ Protein Entries: 246
   │  │  ├─ Original File: contaminants_for_Spectronaut.fasta
   │  │  ├─ Date Created: 14-August-2020 08:59:31 UTC+0
   │  │  ├─ Date Modified: 17-August-2023 16:41:38 UTC+0
   │  │  └─ Parsing Rule: WormPep FASTA
   │  └─ UP000005640_9606
   │     ├─ Protein Entries: 20,598
   │     ├─ Original File: UP000005640_9606.fasta
   │     ├─ Date Created: 14-August-2023 17:19:30 UTC+0
   │     ├─ Date Modified: 17-August-2023 16:41:38 UTC+0
   │     └─ Parsing Rule: UniProt FASTA
   └─ MS2 Method
      ├─ [380.4 - 388.4]
      ├─ [388.4 - 396.4]
      ├─ [396.4 - 404.4]
      ├─ [404.4 - 412.4]
      ├─ [412.4 - 420.4]
      ├─ [420.4 - 428.4]
      ├─ [428.4 - 436.4]
      ├─ [436.4 - 444.5]
      ├─ [444.5 - 452.5]
      ├─ [452.5 - 460.5]
      ├─ [460.5 - 468.5]
      ├─ [468.5 - 476.5]
      ├─ [476.5 - 484.5]
      ├─ [484.5 - 492.5]
      ├─ [492.5 - 500.5]
      ├─ [500.5 - 508.5]
      ├─ [508.5 - 516.5]
      ├─ [516.5 - 524.5]
      ├─ [524.5 - 532.5]
      ├─ [532.5 - 540.5]
      ├─ [540.5 - 548.5]
      ├─ [548.5 - 556.5]
      ├─ [556.5 - 564.5]
      ├─ [564.5 - 572.5]
      ├─ [572.5 - 580.5]
      ├─ [580.5 - 588.5]
      ├─ [588.5 - 596.5]
      ├─ [596.5 - 604.5]
      ├─ [604.5 - 612.5]
      ├─ [612.5 - 620.5]
      ├─ [620.5 - 628.5]
      ├─ [628.5 - 636.5]
      ├─ [636.5 - 644.5]
      ├─ [644.5 - 652.5]
      ├─ [652.5 - 660.6]
      ├─ [660.6 - 668.6]
      ├─ [668.6 - 676.6]
      ├─ [676.6 - 684.6]
      ├─ [684.6 - 692.6]
      ├─ [692.6 - 700.6]
      ├─ [700.6 - 708.6]
      ├─ [708.6 - 716.6]
      ├─ [716.6 - 724.6]
      ├─ [724.6 - 732.6]
      ├─ [732.6 - 740.6]
      ├─ [740.6 - 748.6]
      ├─ [748.6 - 756.6]
      ├─ [756.6 - 764.6]
      ├─ [764.6 - 772.6]
      ├─ [772.6 - 780.6]
      ├─ [780.6 - 788.6]
      ├─ [788.6 - 796.6]
      ├─ [796.6 - 804.6]
      ├─ [804.6 - 812.6]
      ├─ [812.6 - 820.6]
      ├─ [820.6 - 828.6]
      ├─ [828.6 - 836.6]
      ├─ [836.6 - 844.6]
      ├─ [844.6 - 852.6]
      ├─ [852.6 - 860.6]
      ├─ [860.6 - 868.6]
      ├─ [868.6 - 876.6]
      ├─ [876.6 - 884.7]
      ├─ [884.7 - 892.7]
      ├─ [892.7 - 900.7]
      ├─ [900.7 - 908.7]
      ├─ [908.7 - 916.7]
      ├─ [916.7 - 924.7]
      ├─ [924.7 - 932.7]
      ├─ [932.7 - 940.7]
      ├─ [940.7 - 948.7]
      ├─ [948.7 - 956.7]
      ├─ [956.7 - 964.7]
      ├─ [964.7 - 972.7]
      └─ [972.7 - 980.7]

Run: 20230809_AST1_EVO5_ZY_Hela_SCP_EvoCHIP_1Cell_40SPD_8Th12ms_09.raw
   ├─ Vendor: Thermo
   ├─ File: 20230809_AST1_EVO5_ZY_Hela_SCP_EvoCHIP_1Cell_40SPD_8Th12ms_09
   ├─ Path: "Z:\ZY\SingleCellProteomics\Raw\Astral_SCP\EvoCHIP\20230809_AST1_EVO5_ZY_Hela_SCP_EvoCHIP_1Cell_40SPD_8Th12ms_09.raw"
   ├─ Condition: C9
   ├─ Replicate: 1
   ├─ HTRMS Version: 18.0.230605.50606
   ├─ Protein Databases Used
   │  ├─ contaminants_for_Spectronaut
   │  │  ├─ Protein Entries: 246
   │  │  ├─ Original File: contaminants_for_Spectronaut.fasta
   │  │  ├─ Date Created: 14-August-2020 08:59:31 UTC+0
   │  │  ├─ Date Modified: 17-August-2023 16:41:38 UTC+0
   │  │  └─ Parsing Rule: WormPep FASTA
   │  └─ UP000005640_9606
   │     ├─ Protein Entries: 20,598
   │     ├─ Original File: UP000005640_9606.fasta
   │     ├─ Date Created: 14-August-2023 17:19:30 UTC+0
   │     ├─ Date Modified: 17-August-2023 16:41:38 UTC+0
   │     └─ Parsing Rule: UniProt FASTA
   └─ MS2 Method
      ├─ [380.4 - 388.4]
      ├─ [388.4 - 396.4]
      ├─ [396.4 - 404.4]
      ├─ [404.4 - 412.4]
      ├─ [412.4 - 420.4]
      ├─ [420.4 - 428.4]
      ├─ [428.4 - 436.4]
      ├─ [436.4 - 444.5]
      ├─ [444.5 - 452.5]
      ├─ [452.5 - 460.5]
      ├─ [460.5 - 468.5]
      ├─ [468.5 - 476.5]
      ├─ [476.5 - 484.5]
      ├─ [484.5 - 492.5]
      ├─ [492.5 - 500.5]
      ├─ [500.5 - 508.5]
      ├─ [508.5 - 516.5]
      ├─ [516.5 - 524.5]
      ├─ [524.5 - 532.5]
      ├─ [532.5 - 540.5]
      ├─ [540.5 - 548.5]
      ├─ [548.5 - 556.5]
      ├─ [556.5 - 564.5]
      ├─ [564.5 - 572.5]
      ├─ [572.5 - 580.5]
      ├─ [580.5 - 588.5]
      ├─ [588.5 - 596.5]
      ├─ [596.5 - 604.5]
      ├─ [604.5 - 612.5]
      ├─ [612.5 - 620.5]
      ├─ [620.5 - 628.5]
      ├─ [628.5 - 636.5]
      ├─ [636.5 - 644.5]
      ├─ [644.5 - 652.5]
      ├─ [652.5 - 660.6]
      ├─ [660.6 - 668.6]
      ├─ [668.6 - 676.6]
      ├─ [676.6 - 684.6]
      ├─ [684.6 - 692.6]
      ├─ [692.6 - 700.6]
      ├─ [700.6 - 708.6]
      ├─ [708.6 - 716.6]
      ├─ [716.6 - 724.6]
      ├─ [724.6 - 732.6]
      ├─ [732.6 - 740.6]
      ├─ [740.6 - 748.6]
      ├─ [748.6 - 756.6]
      ├─ [756.6 - 764.6]
      ├─ [764.6 - 772.6]
      ├─ [772.6 - 780.6]
      ├─ [780.6 - 788.6]
      ├─ [788.6 - 796.6]
      ├─ [796.6 - 804.6]
      ├─ [804.6 - 812.6]
      ├─ [812.6 - 820.6]
      ├─ [820.6 - 828.6]
      ├─ [828.6 - 836.6]
      ├─ [836.6 - 844.6]
      ├─ [844.6 - 852.6]
      ├─ [852.6 - 860.6]
      ├─ [860.6 - 868.6]
      ├─ [868.6 - 876.6]
      ├─ [876.6 - 884.7]
      ├─ [884.7 - 892.7]
      ├─ [892.7 - 900.7]
      ├─ [900.7 - 908.7]
      ├─ [908.7 - 916.7]
      ├─ [916.7 - 924.7]
      ├─ [924.7 - 932.7]
      ├─ [932.7 - 940.7]
      ├─ [940.7 - 948.7]
      ├─ [948.7 - 956.7]
      ├─ [956.7 - 964.7]
      ├─ [964.7 - 972.7]
      └─ [972.7 - 980.7]

Run: 20230809_AST1_EVO5_ZY_Hela_SCP_EvoCHIP_1Cell_40SPD_8Th12ms_10.raw
   ├─ Vendor: Thermo
   ├─ File: 20230809_AST1_EVO5_ZY_Hela_SCP_EvoCHIP_1Cell_40SPD_8Th12ms_10
   ├─ Path: "Z:\ZY\SingleCellProteomics\Raw\Astral_SCP\EvoCHIP\20230809_AST1_EVO5_ZY_Hela_SCP_EvoCHIP_1Cell_40SPD_8Th12ms_10.raw"
   ├─ Condition: C10
   ├─ Replicate: 1
   ├─ HTRMS Version: 18.0.230605.50606
   ├─ Protein Databases Used
   │  ├─ contaminants_for_Spectronaut
   │  │  ├─ Protein Entries: 246
   │  │  ├─ Original File: contaminants_for_Spectronaut.fasta
   │  │  ├─ Date Created: 14-August-2020 08:59:31 UTC+0
   │  │  ├─ Date Modified: 17-August-2023 16:41:38 UTC+0
   │  │  └─ Parsing Rule: WormPep FASTA
   │  └─ UP000005640_9606
   │     ├─ Protein Entries: 20,598
   │     ├─ Original File: UP000005640_9606.fasta
   │     ├─ Date Created: 14-August-2023 17:19:30 UTC+0
   │     ├─ Date Modified: 17-August-2023 16:41:38 UTC+0
   │     └─ Parsing Rule: UniProt FASTA
   └─ MS2 Method
      ├─ [380.4 - 388.4]
      ├─ [388.4 - 396.4]
      ├─ [396.4 - 404.4]
      ├─ [404.4 - 412.4]
      ├─ [412.4 - 420.4]
      ├─ [420.4 - 428.4]
      ├─ [428.4 - 436.4]
      ├─ [436.4 - 444.5]
      ├─ [444.5 - 452.5]
      ├─ [452.5 - 460.5]
      ├─ [460.5 - 468.5]
      ├─ [468.5 - 476.5]
      ├─ [476.5 - 484.5]
      ├─ [484.5 - 492.5]
      ├─ [492.5 - 500.5]
      ├─ [500.5 - 508.5]
      ├─ [508.5 - 516.5]
      ├─ [516.5 - 524.5]
      ├─ [524.5 - 532.5]
      ├─ [532.5 - 540.5]
      ├─ [540.5 - 548.5]
      ├─ [548.5 - 556.5]
      ├─ [556.5 - 564.5]
      ├─ [564.5 - 572.5]
      ├─ [572.5 - 580.5]
      ├─ [580.5 - 588.5]
      ├─ [588.5 - 596.5]
      ├─ [596.5 - 604.5]
      ├─ [604.5 - 612.5]
      ├─ [612.5 - 620.5]
      ├─ [620.5 - 628.5]
      ├─ [628.5 - 636.5]
      ├─ [636.5 - 644.5]
      ├─ [644.5 - 652.5]
      ├─ [652.5 - 660.6]
      ├─ [660.6 - 668.6]
      ├─ [668.6 - 676.6]
      ├─ [676.6 - 684.6]
      ├─ [684.6 - 692.6]
      ├─ [692.6 - 700.6]
      ├─ [700.6 - 708.6]
      ├─ [708.6 - 716.6]
      ├─ [716.6 - 724.6]
      ├─ [724.6 - 732.6]
      ├─ [732.6 - 740.6]
      ├─ [740.6 - 748.6]
      ├─ [748.6 - 756.6]
      ├─ [756.6 - 764.6]
      ├─ [764.6 - 772.6]
      ├─ [772.6 - 780.6]
      ├─ [780.6 - 788.6]
      ├─ [788.6 - 796.6]
      ├─ [796.6 - 804.6]
      ├─ [804.6 - 812.6]
      ├─ [812.6 - 820.6]
      ├─ [820.6 - 828.6]
      ├─ [828.6 - 836.6]
      ├─ [836.6 - 844.6]
      ├─ [844.6 - 852.6]
      ├─ [852.6 - 860.6]
      ├─ [860.6 - 868.6]
      ├─ [868.6 - 876.6]
      ├─ [876.6 - 884.7]
      ├─ [884.7 - 892.7]
      ├─ [892.7 - 900.7]
      ├─ [900.7 - 908.7]
      ├─ [908.7 - 916.7]
      ├─ [916.7 - 924.7]
      ├─ [924.7 - 932.7]
      ├─ [932.7 - 940.7]
      ├─ [940.7 - 948.7]
      ├─ [948.7 - 956.7]
      ├─ [956.7 - 964.7]
      ├─ [964.7 - 972.7]
      └─ [972.7 - 980.7]

Run: 20230809_AST1_EVO5_ZY_Hela_SCP_EvoCHIP_1Cell_40SPD_8Th12ms_11.raw
   ├─ Vendor: Thermo
   ├─ File: 20230809_AST1_EVO5_ZY_Hela_SCP_EvoCHIP_1Cell_40SPD_8Th12ms_11
   ├─ Path: "Z:\ZY\SingleCellProteomics\Raw\Astral_SCP\EvoCHIP\20230809_AST1_EVO5_ZY_Hela_SCP_EvoCHIP_1Cell_40SPD_8Th12ms_11.raw"
   ├─ Condition: C11
   ├─ Replicate: 1
   ├─ HTRMS Version: 18.0.230605.50606
   ├─ Protein Databases Used
   │  ├─ contaminants_for_Spectronaut
   │  │  ├─ Protein Entries: 246
   │  │  ├─ Original File: contaminants_for_Spectronaut.fasta
   │  │  ├─ Date Created: 14-August-2020 08:59:31 UTC+0
   │  │  ├─ Date Modified: 17-August-2023 16:41:38 UTC+0
   │  │  └─ Parsing Rule: WormPep FASTA
   │  └─ UP000005640_9606
   │     ├─ Protein Entries: 20,598
   │     ├─ Original File: UP000005640_9606.fasta
   │     ├─ Date Created: 14-August-2023 17:19:30 UTC+0
   │     ├─ Date Modified: 17-August-2023 16:41:38 UTC+0
   │     └─ Parsing Rule: UniProt FASTA
   └─ MS2 Method
      ├─ [380.4 - 388.4]
      ├─ [388.4 - 396.4]
      ├─ [396.4 - 404.4]
      ├─ [404.4 - 412.4]
      ├─ [412.4 - 420.4]
      ├─ [420.4 - 428.4]
      ├─ [428.4 - 436.4]
      ├─ [436.4 - 444.5]
      ├─ [444.5 - 452.5]
      ├─ [452.5 - 460.5]
      ├─ [460.5 - 468.5]
      ├─ [468.5 - 476.5]
      ├─ [476.5 - 484.5]
      ├─ [484.5 - 492.5]
      ├─ [492.5 - 500.5]
      ├─ [500.5 - 508.5]
      ├─ [508.5 - 516.5]
      ├─ [516.5 - 524.5]
      ├─ [524.5 - 532.5]
      ├─ [532.5 - 540.5]
      ├─ [540.5 - 548.5]
      ├─ [548.5 - 556.5]
      ├─ [556.5 - 564.5]
      ├─ [564.5 - 572.5]
      ├─ [572.5 - 580.5]
      ├─ [580.5 - 588.5]
      ├─ [588.5 - 596.5]
      ├─ [596.5 - 604.5]
      ├─ [604.5 - 612.5]
      ├─ [612.5 - 620.5]
      ├─ [620.5 - 628.5]
      ├─ [628.5 - 636.5]
      ├─ [636.5 - 644.5]
      ├─ [644.5 - 652.5]
      ├─ [652.5 - 660.6]
      ├─ [660.6 - 668.6]
      ├─ [668.6 - 676.6]
      ├─ [676.6 - 684.6]
      ├─ [684.6 - 692.6]
      ├─ [692.6 - 700.6]
      ├─ [700.6 - 708.6]
      ├─ [708.6 - 716.6]
      ├─ [716.6 - 724.6]
      ├─ [724.6 - 732.6]
      ├─ [732.6 - 740.6]
      ├─ [740.6 - 748.6]
      ├─ [748.6 - 756.6]
      ├─ [756.6 - 764.6]
      ├─ [764.6 - 772.6]
      ├─ [772.6 - 780.6]
      ├─ [780.6 - 788.6]
      ├─ [788.6 - 796.6]
      ├─ [796.6 - 804.6]
      ├─ [804.6 - 812.6]
      ├─ [812.6 - 820.6]
      ├─ [820.6 - 828.6]
      ├─ [828.6 - 836.6]
      ├─ [836.6 - 844.6]
      ├─ [844.6 - 852.6]
      ├─ [852.6 - 860.6]
      ├─ [860.6 - 868.6]
      ├─ [868.6 - 876.6]
      ├─ [876.6 - 884.7]
      ├─ [884.7 - 892.7]
      ├─ [892.7 - 900.7]
      ├─ [900.7 - 908.7]
      ├─ [908.7 - 916.7]
      ├─ [916.7 - 924.7]
      ├─ [924.7 - 932.7]
      ├─ [932.7 - 940.7]
      ├─ [940.7 - 948.7]
      ├─ [948.7 - 956.7]
      ├─ [956.7 - 964.7]
      ├─ [964.7 - 972.7]
      └─ [972.7 - 980.7]

Run: 20230809_AST1_EVO5_ZY_Hela_SCP_EvoCHIP_1Cell_40SPD_8Th12ms_12.raw
   ├─ Vendor: Thermo
   ├─ File: 20230809_AST1_EVO5_ZY_Hela_SCP_EvoCHIP_1Cell_40SPD_8Th12ms_12
   ├─ Path: "Z:\ZY\SingleCellProteomics\Raw\Astral_SCP\EvoCHIP\20230809_AST1_EVO5_ZY_Hela_SCP_EvoCHIP_1Cell_40SPD_8Th12ms_12.raw"
   ├─ Condition: C12
   ├─ Replicate: 1
   ├─ HTRMS Version: 18.0.230605.50606
   ├─ Protein Databases Used
   │  ├─ contaminants_for_Spectronaut
   │  │  ├─ Protein Entries: 246
   │  │  ├─ Original File: contaminants_for_Spectronaut.fasta
   │  │  ├─ Date Created: 14-August-2020 08:59:31 UTC+0
   │  │  ├─ Date Modified: 17-August-2023 16:41:38 UTC+0
   │  │  └─ Parsing Rule: WormPep FASTA
   │  └─ UP000005640_9606
   │     ├─ Protein Entries: 20,598
   │     ├─ Original File: UP000005640_9606.fasta
   │     ├─ Date Created: 14-August-2023 17:19:30 UTC+0
   │     ├─ Date Modified: 17-August-2023 16:41:38 UTC+0
   │     └─ Parsing Rule: UniProt FASTA
   └─ MS2 Method
      ├─ [380.4 - 388.4]
      ├─ [388.4 - 396.4]
      ├─ [396.4 - 404.4]
      ├─ [404.4 - 412.4]
      ├─ [412.4 - 420.4]
      ├─ [420.4 - 428.4]
      ├─ [428.4 - 436.4]
      ├─ [436.4 - 444.5]
      ├─ [444.5 - 452.5]
      ├─ [452.5 - 460.5]
      ├─ [460.5 - 468.5]
      ├─ [468.5 - 476.5]
      ├─ [476.5 - 484.5]
      ├─ [484.5 - 492.5]
      ├─ [492.5 - 500.5]
      ├─ [500.5 - 508.5]
      ├─ [508.5 - 516.5]
      ├─ [516.5 - 524.5]
      ├─ [524.5 - 532.5]
      ├─ [532.5 - 540.5]
      ├─ [540.5 - 548.5]
      ├─ [548.5 - 556.5]
      ├─ [556.5 - 564.5]
      ├─ [564.5 - 572.5]
      ├─ [572.5 - 580.5]
      ├─ [580.5 - 588.5]
      ├─ [588.5 - 596.5]
      ├─ [596.5 - 604.5]
      ├─ [604.5 - 612.5]
      ├─ [612.5 - 620.5]
      ├─ [620.5 - 628.5]
      ├─ [628.5 - 636.5]
      ├─ [636.5 - 644.5]
      ├─ [644.5 - 652.5]
      ├─ [652.5 - 660.6]
      ├─ [660.6 - 668.6]
      ├─ [668.6 - 676.6]
      ├─ [676.6 - 684.6]
      ├─ [684.6 - 692.6]
      ├─ [692.6 - 700.6]
      ├─ [700.6 - 708.6]
      ├─ [708.6 - 716.6]
      ├─ [716.6 - 724.6]
      ├─ [724.6 - 732.6]
      ├─ [732.6 - 740.6]
      ├─ [740.6 - 748.6]
      ├─ [748.6 - 756.6]
      ├─ [756.6 - 764.6]
      ├─ [764.6 - 772.6]
      ├─ [772.6 - 780.6]
      ├─ [780.6 - 788.6]
      ├─ [788.6 - 796.6]
      ├─ [796.6 - 804.6]
      ├─ [804.6 - 812.6]
      ├─ [812.6 - 820.6]
      ├─ [820.6 - 828.6]
      ├─ [828.6 - 836.6]
      ├─ [836.6 - 844.6]
      ├─ [844.6 - 852.6]
      ├─ [852.6 - 860.6]
      ├─ [860.6 - 868.6]
      ├─ [868.6 - 876.6]
      ├─ [876.6 - 884.7]
      ├─ [884.7 - 892.7]
      ├─ [892.7 - 900.7]
      ├─ [900.7 - 908.7]
      ├─ [908.7 - 916.7]
      ├─ [916.7 - 924.7]
      ├─ [924.7 - 932.7]
      ├─ [932.7 - 940.7]
      ├─ [940.7 - 948.7]
      ├─ [948.7 - 956.7]
      ├─ [956.7 - 964.7]
      ├─ [964.7 - 972.7]
      └─ [972.7 - 980.7]

Run: 20230809_AST1_EVO5_ZY_Hela_SCP_EvoCHIP_1Cell_40SPD_8Th12ms_13.raw
   ├─ Vendor: Thermo
   ├─ File: 20230809_AST1_EVO5_ZY_Hela_SCP_EvoCHIP_1Cell_40SPD_8Th12ms_13
   ├─ Path: "Z:\ZY\SingleCellProteomics\Raw\Astral_SCP\EvoCHIP\20230809_AST1_EVO5_ZY_Hela_SCP_EvoCHIP_1Cell_40SPD_8Th12ms_13.raw"
   ├─ Condition: C13
   ├─ Replicate: 1
   ├─ HTRMS Version: 18.0.230605.50606
   ├─ Protein Databases Used
   │  ├─ contaminants_for_Spectronaut
   │  │  ├─ Protein Entries: 246
   │  │  ├─ Original File: contaminants_for_Spectronaut.fasta
   │  │  ├─ Date Created: 14-August-2020 08:59:31 UTC+0
   │  │  ├─ Date Modified: 17-August-2023 16:41:38 UTC+0
   │  │  └─ Parsing Rule: WormPep FASTA
   │  └─ UP000005640_9606
   │     ├─ Protein Entries: 20,598
   │     ├─ Original File: UP000005640_9606.fasta
   │     ├─ Date Created: 14-August-2023 17:19:30 UTC+0
   │     ├─ Date Modified: 17-August-2023 16:41:38 UTC+0
   │     └─ Parsing Rule: UniProt FASTA
   └─ MS2 Method
      ├─ [380.4 - 388.4]
      ├─ [388.4 - 396.4]
      ├─ [396.4 - 404.4]
      ├─ [404.4 - 412.4]
      ├─ [412.4 - 420.4]
      ├─ [420.4 - 428.4]
      ├─ [428.4 - 436.4]
      ├─ [436.4 - 444.5]
      ├─ [444.5 - 452.5]
      ├─ [452.5 - 460.5]
      ├─ [460.5 - 468.5]
      ├─ [468.5 - 476.5]
      ├─ [476.5 - 484.5]
      ├─ [484.5 - 492.5]
      ├─ [492.5 - 500.5]
      ├─ [500.5 - 508.5]
      ├─ [508.5 - 516.5]
      ├─ [516.5 - 524.5]
      ├─ [524.5 - 532.5]
      ├─ [532.5 - 540.5]
      ├─ [540.5 - 548.5]
      ├─ [548.5 - 556.5]
      ├─ [556.5 - 564.5]
      ├─ [564.5 - 572.5]
      ├─ [572.5 - 580.5]
      ├─ [580.5 - 588.5]
      ├─ [588.5 - 596.5]
      ├─ [596.5 - 604.5]
      ├─ [604.5 - 612.5]
      ├─ [612.5 - 620.5]
      ├─ [620.5 - 628.5]
      ├─ [628.5 - 636.5]
      ├─ [636.5 - 644.5]
      ├─ [644.5 - 652.5]
      ├─ [652.5 - 660.6]
      ├─ [660.6 - 668.6]
      ├─ [668.6 - 676.6]
      ├─ [676.6 - 684.6]
      ├─ [684.6 - 692.6]
      ├─ [692.6 - 700.6]
      ├─ [700.6 - 708.6]
      ├─ [708.6 - 716.6]
      ├─ [716.6 - 724.6]
      ├─ [724.6 - 732.6]
      ├─ [732.6 - 740.6]
      ├─ [740.6 - 748.6]
      ├─ [748.6 - 756.6]
      ├─ [756.6 - 764.6]
      ├─ [764.6 - 772.6]
      ├─ [772.6 - 780.6]
      ├─ [780.6 - 788.6]
      ├─ [788.6 - 796.6]
      ├─ [796.6 - 804.6]
      ├─ [804.6 - 812.6]
      ├─ [812.6 - 820.6]
      ├─ [820.6 - 828.6]
      ├─ [828.6 - 836.6]
      ├─ [836.6 - 844.6]
      ├─ [844.6 - 852.6]
      ├─ [852.6 - 860.6]
      ├─ [860.6 - 868.6]
      ├─ [868.6 - 876.6]
      ├─ [876.6 - 884.7]
      ├─ [884.7 - 892.7]
      ├─ [892.7 - 900.7]
      ├─ [900.7 - 908.7]
      ├─ [908.7 - 916.7]
      ├─ [916.7 - 924.7]
      ├─ [924.7 - 932.7]
      ├─ [932.7 - 940.7]
      ├─ [940.7 - 948.7]
      ├─ [948.7 - 956.7]
      ├─ [956.7 - 964.7]
      ├─ [964.7 - 972.7]
      └─ [972.7 - 980.7]

Run: 20230809_AST1_EVO5_ZY_Hela_SCP_EvoCHIP_1Cell_40SPD_8Th12ms_14.raw
   ├─ Vendor: Thermo
   ├─ File: 20230809_AST1_EVO5_ZY_Hela_SCP_EvoCHIP_1Cell_40SPD_8Th12ms_14
   ├─ Path: "Z:\ZY\SingleCellProteomics\Raw\Astral_SCP\EvoCHIP\20230809_AST1_EVO5_ZY_Hela_SCP_EvoCHIP_1Cell_40SPD_8Th12ms_14.raw"
   ├─ Condition: C14
   ├─ Replicate: 1
   ├─ HTRMS Version: 18.0.230605.50606
   ├─ Protein Databases Used
   │  ├─ contaminants_for_Spectronaut
   │  │  ├─ Protein Entries: 246
   │  │  ├─ Original File: contaminants_for_Spectronaut.fasta
   │  │  ├─ Date Created: 14-August-2020 08:59:31 UTC+0
   │  │  ├─ Date Modified: 17-August-2023 16:41:38 UTC+0
   │  │  └─ Parsing Rule: WormPep FASTA
   │  └─ UP000005640_9606
   │     ├─ Protein Entries: 20,598
   │     ├─ Original File: UP000005640_9606.fasta
   │     ├─ Date Created: 14-August-2023 17:19:30 UTC+0
   │     ├─ Date Modified: 17-August-2023 16:41:38 UTC+0
   │     └─ Parsing Rule: UniProt FASTA
   └─ MS2 Method
      ├─ [380.4 - 388.4]
      ├─ [388.4 - 396.4]
      ├─ [396.4 - 404.4]
      ├─ [404.4 - 412.4]
      ├─ [412.4 - 420.4]
      ├─ [420.4 - 428.4]
      ├─ [428.4 - 436.4]
      ├─ [436.4 - 444.5]
      ├─ [444.5 - 452.5]
      ├─ [452.5 - 460.5]
      ├─ [460.5 - 468.5]
      ├─ [468.5 - 476.5]
      ├─ [476.5 - 484.5]
      ├─ [484.5 - 492.5]
      ├─ [492.5 - 500.5]
      ├─ [500.5 - 508.5]
      ├─ [508.5 - 516.5]
      ├─ [516.5 - 524.5]
      ├─ [524.5 - 532.5]
      ├─ [532.5 - 540.5]
      ├─ [540.5 - 548.5]
      ├─ [548.5 - 556.5]
      ├─ [556.5 - 564.5]
      ├─ [564.5 - 572.5]
      ├─ [572.5 - 580.5]
      ├─ [580.5 - 588.5]
      ├─ [588.5 - 596.5]
      ├─ [596.5 - 604.5]
      ├─ [604.5 - 612.5]
      ├─ [612.5 - 620.5]
      ├─ [620.5 - 628.5]
      ├─ [628.5 - 636.5]
      ├─ [636.5 - 644.5]
      ├─ [644.5 - 652.5]
      ├─ [652.5 - 660.6]
      ├─ [660.6 - 668.6]
      ├─ [668.6 - 676.6]
      ├─ [676.6 - 684.6]
      ├─ [684.6 - 692.6]
      ├─ [692.6 - 700.6]
      ├─ [700.6 - 708.6]
      ├─ [708.6 - 716.6]
      ├─ [716.6 - 724.6]
      ├─ [724.6 - 732.6]
      ├─ [732.6 - 740.6]
      ├─ [740.6 - 748.6]
      ├─ [748.6 - 756.6]
      ├─ [756.6 - 764.6]
      ├─ [764.6 - 772.6]
      ├─ [772.6 - 780.6]
      ├─ [780.6 - 788.6]
      ├─ [788.6 - 796.6]
      ├─ [796.6 - 804.6]
      ├─ [804.6 - 812.6]
      ├─ [812.6 - 820.6]
      ├─ [820.6 - 828.6]
      ├─ [828.6 - 836.6]
      ├─ [836.6 - 844.6]
      ├─ [844.6 - 852.6]
      ├─ [852.6 - 860.6]
      ├─ [860.6 - 868.6]
      ├─ [868.6 - 876.6]
      ├─ [876.6 - 884.7]
      ├─ [884.7 - 892.7]
      ├─ [892.7 - 900.7]
      ├─ [900.7 - 908.7]
      ├─ [908.7 - 916.7]
      ├─ [916.7 - 924.7]
      ├─ [924.7 - 932.7]
      ├─ [932.7 - 940.7]
      ├─ [940.7 - 948.7]
      ├─ [948.7 - 956.7]
      ├─ [956.7 - 964.7]
      ├─ [964.7 - 972.7]
      └─ [972.7 - 980.7]

Run: 20230809_AST1_EVO5_ZY_Hela_SCP_EvoCHIP_1Cell_40SPD_8Th12ms_15.raw
   ├─ Vendor: Thermo
   ├─ File: 20230809_AST1_EVO5_ZY_Hela_SCP_EvoCHIP_1Cell_40SPD_8Th12ms_15
   ├─ Path: "Z:\ZY\SingleCellProteomics\Raw\Astral_SCP\EvoCHIP\20230809_AST1_EVO5_ZY_Hela_SCP_EvoCHIP_1Cell_40SPD_8Th12ms_15.raw"
   ├─ Condition: C15
   ├─ Replicate: 1
   ├─ HTRMS Version: 18.0.230605.50606
   ├─ Protein Databases Used
   │  ├─ contaminants_for_Spectronaut
   │  │  ├─ Protein Entries: 246
   │  │  ├─ Original File: contaminants_for_Spectronaut.fasta
   │  │  ├─ Date Created: 14-August-2020 08:59:31 UTC+0
   │  │  ├─ Date Modified: 17-August-2023 16:41:38 UTC+0
   │  │  └─ Parsing Rule: WormPep FASTA
   │  └─ UP000005640_9606
   │     ├─ Protein Entries: 20,598
   │     ├─ Original File: UP000005640_9606.fasta
   │     ├─ Date Created: 14-August-2023 17:19:30 UTC+0
   │     ├─ Date Modified: 17-August-2023 16:41:38 UTC+0
   │     └─ Parsing Rule: UniProt FASTA
   └─ MS2 Method
      ├─ [380.4 - 388.4]
      ├─ [388.4 - 396.4]
      ├─ [396.4 - 404.4]
      ├─ [404.4 - 412.4]
      ├─ [412.4 - 420.4]
      ├─ [420.4 - 428.4]
      ├─ [428.4 - 436.4]
      ├─ [436.4 - 444.5]
      ├─ [444.5 - 452.5]
      ├─ [452.5 - 460.5]
      ├─ [460.5 - 468.5]
      ├─ [468.5 - 476.5]
      ├─ [476.5 - 484.5]
      ├─ [484.5 - 492.5]
      ├─ [492.5 - 500.5]
      ├─ [500.5 - 508.5]
      ├─ [508.5 - 516.5]
      ├─ [516.5 - 524.5]
      ├─ [524.5 - 532.5]
      ├─ [532.5 - 540.5]
      ├─ [540.5 - 548.5]
      ├─ [548.5 - 556.5]
      ├─ [556.5 - 564.5]
      ├─ [564.5 - 572.5]
      ├─ [572.5 - 580.5]
      ├─ [580.5 - 588.5]
      ├─ [588.5 - 596.5]
      ├─ [596.5 - 604.5]
      ├─ [604.5 - 612.5]
      ├─ [612.5 - 620.5]
      ├─ [620.5 - 628.5]
      ├─ [628.5 - 636.5]
      ├─ [636.5 - 644.5]
      ├─ [644.5 - 652.5]
      ├─ [652.5 - 660.6]
      ├─ [660.6 - 668.6]
      ├─ [668.6 - 676.6]
      ├─ [676.6 - 684.6]
      ├─ [684.6 - 692.6]
      ├─ [692.6 - 700.6]
      ├─ [700.6 - 708.6]
      ├─ [708.6 - 716.6]
      ├─ [716.6 - 724.6]
      ├─ [724.6 - 732.6]
      ├─ [732.6 - 740.6]
      ├─ [740.6 - 748.6]
      ├─ [748.6 - 756.6]
      ├─ [756.6 - 764.6]
      ├─ [764.6 - 772.6]
      ├─ [772.6 - 780.6]
      ├─ [780.6 - 788.6]
      ├─ [788.6 - 796.6]
      ├─ [796.6 - 804.6]
      ├─ [804.6 - 812.6]
      ├─ [812.6 - 820.6]
      ├─ [820.6 - 828.6]
      ├─ [828.6 - 836.6]
      ├─ [836.6 - 844.6]
      ├─ [844.6 - 852.6]
      ├─ [852.6 - 860.6]
      ├─ [860.6 - 868.6]
      ├─ [868.6 - 876.6]
      ├─ [876.6 - 884.7]
      ├─ [884.7 - 892.7]
      ├─ [892.7 - 900.7]
      ├─ [900.7 - 908.7]
      ├─ [908.7 - 916.7]
      ├─ [916.7 - 924.7]
      ├─ [924.7 - 932.7]
      ├─ [932.7 - 940.7]
      ├─ [940.7 - 948.7]
      ├─ [948.7 - 956.7]
      ├─ [956.7 - 964.7]
      ├─ [964.7 - 972.7]
      └─ [972.7 - 980.7]

Run: 20230809_AST1_EVO5_ZY_Hela_SCP_EvoCHIP_1Cell_40SPD_8Th12ms_16.raw
   ├─ Vendor: Thermo
   ├─ File: 20230809_AST1_EVO5_ZY_Hela_SCP_EvoCHIP_1Cell_40SPD_8Th12ms_16
   ├─ Path: "Z:\ZY\SingleCellProteomics\Raw\Astral_SCP\EvoCHIP\20230809_AST1_EVO5_ZY_Hela_SCP_EvoCHIP_1Cell_40SPD_8Th12ms_16.raw"
   ├─ Condition: C16
   ├─ Replicate: 1
   ├─ HTRMS Version: 18.0.230605.50606
   ├─ Protein Databases Used
   │  ├─ contaminants_for_Spectronaut
   │  │  ├─ Protein Entries: 246
   │  │  ├─ Original File: contaminants_for_Spectronaut.fasta
   │  │  ├─ Date Created: 14-August-2020 08:59:31 UTC+0
   │  │  ├─ Date Modified: 17-August-2023 16:41:38 UTC+0
   │  │  └─ Parsing Rule: WormPep FASTA
   │  └─ UP000005640_9606
   │     ├─ Protein Entries: 20,598
   │     ├─ Original File: UP000005640_9606.fasta
   │     ├─ Date Created: 14-August-2023 17:19:30 UTC+0
   │     ├─ Date Modified: 17-August-2023 16:41:38 UTC+0
   │     └─ Parsing Rule: UniProt FASTA
   └─ MS2 Method
      ├─ [380.4 - 388.4]
      ├─ [388.4 - 396.4]
      ├─ [396.4 - 404.4]
      ├─ [404.4 - 412.4]
      ├─ [412.4 - 420.4]
      ├─ [420.4 - 428.4]
      ├─ [428.4 - 436.4]
      ├─ [436.4 - 444.5]
      ├─ [444.5 - 452.5]
      ├─ [452.5 - 460.5]
      ├─ [460.5 - 468.5]
      ├─ [468.5 - 476.5]
      ├─ [476.5 - 484.5]
      ├─ [484.5 - 492.5]
      ├─ [492.5 - 500.5]
      ├─ [500.5 - 508.5]
      ├─ [508.5 - 516.5]
      ├─ [516.5 - 524.5]
      ├─ [524.5 - 532.5]
      ├─ [532.5 - 540.5]
      ├─ [540.5 - 548.5]
      ├─ [548.5 - 556.5]
      ├─ [556.5 - 564.5]
      ├─ [564.5 - 572.5]
      ├─ [572.5 - 580.5]
      ├─ [580.5 - 588.5]
      ├─ [588.5 - 596.5]
      ├─ [596.5 - 604.5]
      ├─ [604.5 - 612.5]
      ├─ [612.5 - 620.5]
      ├─ [620.5 - 628.5]
      ├─ [628.5 - 636.5]
      ├─ [636.5 - 644.5]
      ├─ [644.5 - 652.5]
      ├─ [652.5 - 660.6]
      ├─ [660.6 - 668.6]
      ├─ [668.6 - 676.6]
      ├─ [676.6 - 684.6]
      ├─ [684.6 - 692.6]
      ├─ [692.6 - 700.6]
      ├─ [700.6 - 708.6]
      ├─ [708.6 - 716.6]
      ├─ [716.6 - 724.6]
      ├─ [724.6 - 732.6]
      ├─ [732.6 - 740.6]
      ├─ [740.6 - 748.6]
      ├─ [748.6 - 756.6]
      ├─ [756.6 - 764.6]
      ├─ [764.6 - 772.6]
      ├─ [772.6 - 780.6]
      ├─ [780.6 - 788.6]
      ├─ [788.6 - 796.6]
      ├─ [796.6 - 804.6]
      ├─ [804.6 - 812.6]
      ├─ [812.6 - 820.6]
      ├─ [820.6 - 828.6]
      ├─ [828.6 - 836.6]
      ├─ [836.6 - 844.6]
      ├─ [844.6 - 852.6]
      ├─ [852.6 - 860.6]
      ├─ [860.6 - 868.6]
      ├─ [868.6 - 876.6]
      ├─ [876.6 - 884.7]
      ├─ [884.7 - 892.7]
      ├─ [892.7 - 900.7]
      ├─ [900.7 - 908.7]
      ├─ [908.7 - 916.7]
      ├─ [916.7 - 924.7]
      ├─ [924.7 - 932.7]
      ├─ [932.7 - 940.7]
      ├─ [940.7 - 948.7]
      ├─ [948.7 - 956.7]
      ├─ [956.7 - 964.7]
      ├─ [964.7 - 972.7]
      └─ [972.7 - 980.7]

Run: 20230809_AST1_EVO5_ZY_Hela_SCP_EvoCHIP_1Cell_40SPD_8Th12ms_17.raw
   ├─ Vendor: Thermo
   ├─ File: 20230809_AST1_EVO5_ZY_Hela_SCP_EvoCHIP_1Cell_40SPD_8Th12ms_17
   ├─ Path: "Z:\ZY\SingleCellProteomics\Raw\Astral_SCP\EvoCHIP\20230809_AST1_EVO5_ZY_Hela_SCP_EvoCHIP_1Cell_40SPD_8Th12ms_17.raw"
   ├─ Condition: C17
   ├─ Replicate: 1
   ├─ HTRMS Version: 18.0.230605.50606
   ├─ Protein Databases Used
   │  ├─ contaminants_for_Spectronaut
   │  │  ├─ Protein Entries: 246
   │  │  ├─ Original File: contaminants_for_Spectronaut.fasta
   │  │  ├─ Date Created: 14-August-2020 08:59:31 UTC+0
   │  │  ├─ Date Modified: 17-August-2023 16:41:38 UTC+0
   │  │  └─ Parsing Rule: WormPep FASTA
   │  └─ UP000005640_9606
   │     ├─ Protein Entries: 20,598
   │     ├─ Original File: UP000005640_9606.fasta
   │     ├─ Date Created: 14-August-2023 17:19:30 UTC+0
   │     ├─ Date Modified: 17-August-2023 16:41:38 UTC+0
   │     └─ Parsing Rule: UniProt FASTA
   └─ MS2 Method
      ├─ [380.4 - 388.4]
      ├─ [388.4 - 396.4]
      ├─ [396.4 - 404.4]
      ├─ [404.4 - 412.4]
      ├─ [412.4 - 420.4]
      ├─ [420.4 - 428.4]
      ├─ [428.4 - 436.4]
      ├─ [436.4 - 444.5]
      ├─ [444.5 - 452.5]
      ├─ [452.5 - 460.5]
      ├─ [460.5 - 468.5]
      ├─ [468.5 - 476.5]
      ├─ [476.5 - 484.5]
      ├─ [484.5 - 492.5]
      ├─ [492.5 - 500.5]
      ├─ [500.5 - 508.5]
      ├─ [508.5 - 516.5]
      ├─ [516.5 - 524.5]
      ├─ [524.5 - 532.5]
      ├─ [532.5 - 540.5]
      ├─ [540.5 - 548.5]
      ├─ [548.5 - 556.5]
      ├─ [556.5 - 564.5]
      ├─ [564.5 - 572.5]
      ├─ [572.5 - 580.5]
      ├─ [580.5 - 588.5]
      ├─ [588.5 - 596.5]
      ├─ [596.5 - 604.5]
      ├─ [604.5 - 612.5]
      ├─ [612.5 - 620.5]
      ├─ [620.5 - 628.5]
      ├─ [628.5 - 636.5]
      ├─ [636.5 - 644.5]
      ├─ [644.5 - 652.5]
      ├─ [652.5 - 660.6]
      ├─ [660.6 - 668.6]
      ├─ [668.6 - 676.6]
      ├─ [676.6 - 684.6]
      ├─ [684.6 - 692.6]
      ├─ [692.6 - 700.6]
      ├─ [700.6 - 708.6]
      ├─ [708.6 - 716.6]
      ├─ [716.6 - 724.6]
      ├─ [724.6 - 732.6]
      ├─ [732.6 - 740.6]
      ├─ [740.6 - 748.6]
      ├─ [748.6 - 756.6]
      ├─ [756.6 - 764.6]
      ├─ [764.6 - 772.6]
      ├─ [772.6 - 780.6]
      ├─ [780.6 - 788.6]
      ├─ [788.6 - 796.6]
      ├─ [796.6 - 804.6]
      ├─ [804.6 - 812.6]
      ├─ [812.6 - 820.6]
      ├─ [820.6 - 828.6]
      ├─ [828.6 - 836.6]
      ├─ [836.6 - 844.6]
      ├─ [844.6 - 852.6]
      ├─ [852.6 - 860.6]
      ├─ [860.6 - 868.6]
      ├─ [868.6 - 876.6]
      ├─ [876.6 - 884.7]
      ├─ [884.7 - 892.7]
      ├─ [892.7 - 900.7]
      ├─ [900.7 - 908.7]
      ├─ [908.7 - 916.7]
      ├─ [916.7 - 924.7]
      ├─ [924.7 - 932.7]
      ├─ [932.7 - 940.7]
      ├─ [940.7 - 948.7]
      ├─ [948.7 - 956.7]
      ├─ [956.7 - 964.7]
      ├─ [964.7 - 972.7]
      └─ [972.7 - 980.7]

Run: 20230809_AST1_EVO5_ZY_Hela_SCP_EvoCHIP_1Cell_40SPD_8Th12ms_18.raw
   ├─ Vendor: Thermo
   ├─ File: 20230809_AST1_EVO5_ZY_Hela_SCP_EvoCHIP_1Cell_40SPD_8Th12ms_18
   ├─ Path: "Z:\ZY\SingleCellProteomics\Raw\Astral_SCP\EvoCHIP\20230809_AST1_EVO5_ZY_Hela_SCP_EvoCHIP_1Cell_40SPD_8Th12ms_18.raw"
   ├─ Condition: C18
   ├─ Replicate: 1
   ├─ HTRMS Version: 18.0.230605.50606
   ├─ Protein Databases Used
   │  ├─ contaminants_for_Spectronaut
   │  │  ├─ Protein Entries: 246
   │  │  ├─ Original File: contaminants_for_Spectronaut.fasta
   │  │  ├─ Date Created: 14-August-2020 08:59:31 UTC+0
   │  │  ├─ Date Modified: 17-August-2023 16:41:38 UTC+0
   │  │  └─ Parsing Rule: WormPep FASTA
   │  └─ UP000005640_9606
   │     ├─ Protein Entries: 20,598
   │     ├─ Original File: UP000005640_9606.fasta
   │     ├─ Date Created: 14-August-2023 17:19:30 UTC+0
   │     ├─ Date Modified: 17-August-2023 16:41:38 UTC+0
   │     └─ Parsing Rule: UniProt FASTA
   └─ MS2 Method
      ├─ [380.4 - 388.4]
      ├─ [388.4 - 396.4]
      ├─ [396.4 - 404.4]
      ├─ [404.4 - 412.4]
      ├─ [412.4 - 420.4]
      ├─ [420.4 - 428.4]
      ├─ [428.4 - 436.4]
      ├─ [436.4 - 444.5]
      ├─ [444.5 - 452.5]
      ├─ [452.5 - 460.5]
      ├─ [460.5 - 468.5]
      ├─ [468.5 - 476.5]
      ├─ [476.5 - 484.5]
      ├─ [484.5 - 492.5]
      ├─ [492.5 - 500.5]
      ├─ [500.5 - 508.5]
      ├─ [508.5 - 516.5]
      ├─ [516.5 - 524.5]
      ├─ [524.5 - 532.5]
      ├─ [532.5 - 540.5]
      ├─ [540.5 - 548.5]
      ├─ [548.5 - 556.5]
      ├─ [556.5 - 564.5]
      ├─ [564.5 - 572.5]
      ├─ [572.5 - 580.5]
      ├─ [580.5 - 588.5]
      ├─ [588.5 - 596.5]
      ├─ [596.5 - 604.5]
      ├─ [604.5 - 612.5]
      ├─ [612.5 - 620.5]
      ├─ [620.5 - 628.5]
      ├─ [628.5 - 636.5]
      ├─ [636.5 - 644.5]
      ├─ [644.5 - 652.5]
      ├─ [652.5 - 660.6]
      ├─ [660.6 - 668.6]
      ├─ [668.6 - 676.6]
      ├─ [676.6 - 684.6]
      ├─ [684.6 - 692.6]
      ├─ [692.6 - 700.6]
      ├─ [700.6 - 708.6]
      ├─ [708.6 - 716.6]
      ├─ [716.6 - 724.6]
      ├─ [724.6 - 732.6]
      ├─ [732.6 - 740.6]
      ├─ [740.6 - 748.6]
      ├─ [748.6 - 756.6]
      ├─ [756.6 - 764.6]
      ├─ [764.6 - 772.6]
      ├─ [772.6 - 780.6]
      ├─ [780.6 - 788.6]
      ├─ [788.6 - 796.6]
      ├─ [796.6 - 804.6]
      ├─ [804.6 - 812.6]
      ├─ [812.6 - 820.6]
      ├─ [820.6 - 828.6]
      ├─ [828.6 - 836.6]
      ├─ [836.6 - 844.6]
      ├─ [844.6 - 852.6]
      ├─ [852.6 - 860.6]
      ├─ [860.6 - 868.6]
      ├─ [868.6 - 876.6]
      ├─ [876.6 - 884.7]
      ├─ [884.7 - 892.7]
      ├─ [892.7 - 900.7]
      ├─ [900.7 - 908.7]
      ├─ [908.7 - 916.7]
      ├─ [916.7 - 924.7]
      ├─ [924.7 - 932.7]
      ├─ [932.7 - 940.7]
      ├─ [940.7 - 948.7]
      ├─ [948.7 - 956.7]
      ├─ [956.7 - 964.7]
      ├─ [964.7 - 972.7]
      └─ [972.7 - 980.7]

Run: 20230809_AST1_EVO5_ZY_Hela_SCP_EvoCHIP_1Cell_40SPD_8Th12ms_19.raw
   ├─ Vendor: Thermo
   ├─ File: 20230809_AST1_EVO5_ZY_Hela_SCP_EvoCHIP_1Cell_40SPD_8Th12ms_19
   ├─ Path: "Z:\ZY\SingleCellProteomics\Raw\Astral_SCP\EvoCHIP\20230809_AST1_EVO5_ZY_Hela_SCP_EvoCHIP_1Cell_40SPD_8Th12ms_19.raw"
   ├─ Condition: C19
   ├─ Replicate: 1
   ├─ HTRMS Version: 18.0.230605.50606
   ├─ Protein Databases Used
   │  ├─ contaminants_for_Spectronaut
   │  │  ├─ Protein Entries: 246
   │  │  ├─ Original File: contaminants_for_Spectronaut.fasta
   │  │  ├─ Date Created: 14-August-2020 08:59:31 UTC+0
   │  │  ├─ Date Modified: 17-August-2023 16:41:38 UTC+0
   │  │  └─ Parsing Rule: WormPep FASTA
   │  └─ UP000005640_9606
   │     ├─ Protein Entries: 20,598
   │     ├─ Original File: UP000005640_9606.fasta
   │     ├─ Date Created: 14-August-2023 17:19:30 UTC+0
   │     ├─ Date Modified: 17-August-2023 16:41:38 UTC+0
   │     └─ Parsing Rule: UniProt FASTA
   └─ MS2 Method
      ├─ [380.4 - 388.4]
      ├─ [388.4 - 396.4]
      ├─ [396.4 - 404.4]
      ├─ [404.4 - 412.4]
      ├─ [412.4 - 420.4]
      ├─ [420.4 - 428.4]
      ├─ [428.4 - 436.4]
      ├─ [436.4 - 444.5]
      ├─ [444.5 - 452.5]
      ├─ [452.5 - 460.5]
      ├─ [460.5 - 468.5]
      ├─ [468.5 - 476.5]
      ├─ [476.5 - 484.5]
      ├─ [484.5 - 492.5]
      ├─ [492.5 - 500.5]
      ├─ [500.5 - 508.5]
      ├─ [508.5 - 516.5]
      ├─ [516.5 - 524.5]
      ├─ [524.5 - 532.5]
      ├─ [532.5 - 540.5]
      ├─ [540.5 - 548.5]
      ├─ [548.5 - 556.5]
      ├─ [556.5 - 564.5]
      ├─ [564.5 - 572.5]
      ├─ [572.5 - 580.5]
      ├─ [580.5 - 588.5]
      ├─ [588.5 - 596.5]
      ├─ [596.5 - 604.5]
      ├─ [604.5 - 612.5]
      ├─ [612.5 - 620.5]
      ├─ [620.5 - 628.5]
      ├─ [628.5 - 636.5]
      ├─ [636.5 - 644.5]
      ├─ [644.5 - 652.5]
      ├─ [652.5 - 660.6]
      ├─ [660.6 - 668.6]
      ├─ [668.6 - 676.6]
      ├─ [676.6 - 684.6]
      ├─ [684.6 - 692.6]
      ├─ [692.6 - 700.6]
      ├─ [700.6 - 708.6]
      ├─ [708.6 - 716.6]
      ├─ [716.6 - 724.6]
      ├─ [724.6 - 732.6]
      ├─ [732.6 - 740.6]
      ├─ [740.6 - 748.6]
      ├─ [748.6 - 756.6]
      ├─ [756.6 - 764.6]
      ├─ [764.6 - 772.6]
      ├─ [772.6 - 780.6]
      ├─ [780.6 - 788.6]
      ├─ [788.6 - 796.6]
      ├─ [796.6 - 804.6]
      ├─ [804.6 - 812.6]
      ├─ [812.6 - 820.6]
      ├─ [820.6 - 828.6]
      ├─ [828.6 - 836.6]
      ├─ [836.6 - 844.6]
      ├─ [844.6 - 852.6]
      ├─ [852.6 - 860.6]
      ├─ [860.6 - 868.6]
      ├─ [868.6 - 876.6]
      ├─ [876.6 - 884.7]
      ├─ [884.7 - 892.7]
      ├─ [892.7 - 900.7]
      ├─ [900.7 - 908.7]
      ├─ [908.7 - 916.7]
      ├─ [916.7 - 924.7]
      ├─ [924.7 - 932.7]
      ├─ [932.7 - 940.7]
      ├─ [940.7 - 948.7]
      ├─ [948.7 - 956.7]
      ├─ [956.7 - 964.7]
      ├─ [964.7 - 972.7]
      └─ [972.7 - 980.7]

Run: 20230809_AST1_EVO5_ZY_Hela_SCP_EvoCHIP_1Cell_40SPD_8Th12ms_20.raw
   ├─ Vendor: Thermo
   ├─ File: 20230809_AST1_EVO5_ZY_Hela_SCP_EvoCHIP_1Cell_40SPD_8Th12ms_20
   ├─ Path: "Z:\ZY\SingleCellProteomics\Raw\Astral_SCP\EvoCHIP\20230809_AST1_EVO5_ZY_Hela_SCP_EvoCHIP_1Cell_40SPD_8Th12ms_20.raw"
   ├─ Condition: C20
   ├─ Replicate: 1
   ├─ HTRMS Version: 18.0.230605.50606
   ├─ Protein Databases Used
   │  ├─ contaminants_for_Spectronaut
   │  │  ├─ Protein Entries: 246
   │  │  ├─ Original File: contaminants_for_Spectronaut.fasta
   │  │  ├─ Date Created: 14-August-2020 08:59:31 UTC+0
   │  │  ├─ Date Modified: 17-August-2023 16:41:38 UTC+0
   │  │  └─ Parsing Rule: WormPep FASTA
   │  └─ UP000005640_9606
   │     ├─ Protein Entries: 20,598
   │     ├─ Original File: UP000005640_9606.fasta
   │     ├─ Date Created: 14-August-2023 17:19:30 UTC+0
   │     ├─ Date Modified: 17-August-2023 16:41:38 UTC+0
   │     └─ Parsing Rule: UniProt FASTA
   └─ MS2 Method
      ├─ [380.4 - 388.4]
      ├─ [388.4 - 396.4]
      ├─ [396.4 - 404.4]
      ├─ [404.4 - 412.4]
      ├─ [412.4 - 420.4]
      ├─ [420.4 - 428.4]
      ├─ [428.4 - 436.4]
      ├─ [436.4 - 444.5]
      ├─ [444.5 - 452.5]
      ├─ [452.5 - 460.5]
      ├─ [460.5 - 468.5]
      ├─ [468.5 - 476.5]
      ├─ [476.5 - 484.5]
      ├─ [484.5 - 492.5]
      ├─ [492.5 - 500.5]
      ├─ [500.5 - 508.5]
      ├─ [508.5 - 516.5]
      ├─ [516.5 - 524.5]
      ├─ [524.5 - 532.5]
      ├─ [532.5 - 540.5]
      ├─ [540.5 - 548.5]
      ├─ [548.5 - 556.5]
      ├─ [556.5 - 564.5]
      ├─ [564.5 - 572.5]
      ├─ [572.5 - 580.5]
      ├─ [580.5 - 588.5]
      ├─ [588.5 - 596.5]
      ├─ [596.5 - 604.5]
      ├─ [604.5 - 612.5]
      ├─ [612.5 - 620.5]
      ├─ [620.5 - 628.5]
      ├─ [628.5 - 636.5]
      ├─ [636.5 - 644.5]
      ├─ [644.5 - 652.5]
      ├─ [652.5 - 660.6]
      ├─ [660.6 - 668.6]
      ├─ [668.6 - 676.6]
      ├─ [676.6 - 684.6]
      ├─ [684.6 - 692.6]
      ├─ [692.6 - 700.6]
      ├─ [700.6 - 708.6]
      ├─ [708.6 - 716.6]
      ├─ [716.6 - 724.6]
      ├─ [724.6 - 732.6]
      ├─ [732.6 - 740.6]
      ├─ [740.6 - 748.6]
      ├─ [748.6 - 756.6]
      ├─ [756.6 - 764.6]
      ├─ [764.6 - 772.6]
      ├─ [772.6 - 780.6]
      ├─ [780.6 - 788.6]
      ├─ [788.6 - 796.6]
      ├─ [796.6 - 804.6]
      ├─ [804.6 - 812.6]
      ├─ [812.6 - 820.6]
      ├─ [820.6 - 828.6]
      ├─ [828.6 - 836.6]
      ├─ [836.6 - 844.6]
      ├─ [844.6 - 852.6]
      ├─ [852.6 - 860.6]
      ├─ [860.6 - 868.6]
      ├─ [868.6 - 876.6]
      ├─ [876.6 - 884.7]
      ├─ [884.7 - 892.7]
      ├─ [892.7 - 900.7]
      ├─ [900.7 - 908.7]
      ├─ [908.7 - 916.7]
      ├─ [916.7 - 924.7]
      ├─ [924.7 - 932.7]
      ├─ [932.7 - 940.7]
      ├─ [940.7 - 948.7]
      ├─ [948.7 - 956.7]
      ├─ [956.7 - 964.7]
      ├─ [964.7 - 972.7]
      └─ [972.7 - 980.7]

Run: 20230809_AST1_EVO5_ZY_Hela_SCP_EvoCHIP_1Cell_40SPD_8Th12ms_21.raw
   ├─ Vendor: Thermo
   ├─ File: 20230809_AST1_EVO5_ZY_Hela_SCP_EvoCHIP_1Cell_40SPD_8Th12ms_21
   ├─ Path: "Z:\ZY\SingleCellProteomics\Raw\Astral_SCP\EvoCHIP\20230809_AST1_EVO5_ZY_Hela_SCP_EvoCHIP_1Cell_40SPD_8Th12ms_21.raw"
   ├─ Condition: C21
   ├─ Replicate: 1
   ├─ HTRMS Version: 18.0.230605.50606
   ├─ Protein Databases Used
   │  ├─ contaminants_for_Spectronaut
   │  │  ├─ Protein Entries: 246
   │  │  ├─ Original File: contaminants_for_Spectronaut.fasta
   │  │  ├─ Date Created: 14-August-2020 08:59:31 UTC+0
   │  │  ├─ Date Modified: 17-August-2023 16:41:38 UTC+0
   │  │  └─ Parsing Rule: WormPep FASTA
   │  └─ UP000005640_9606
   │     ├─ Protein Entries: 20,598
   │     ├─ Original File: UP000005640_9606.fasta
   │     ├─ Date Created: 14-August-2023 17:19:30 UTC+0
   │     ├─ Date Modified: 17-August-2023 16:41:38 UTC+0
   │     └─ Parsing Rule: UniProt FASTA
   └─ MS2 Method
      ├─ [380.4 - 388.4]
      ├─ [388.4 - 396.4]
      ├─ [396.4 - 404.4]
      ├─ [404.4 - 412.4]
      ├─ [412.4 - 420.4]
      ├─ [420.4 - 428.4]
      ├─ [428.4 - 436.4]
      ├─ [436.4 - 444.5]
      ├─ [444.5 - 452.5]
      ├─ [452.5 - 460.5]
      ├─ [460.5 - 468.5]
      ├─ [468.5 - 476.5]
      ├─ [476.5 - 484.5]
      ├─ [484.5 - 492.5]
      ├─ [492.5 - 500.5]
      ├─ [500.5 - 508.5]
      ├─ [508.5 - 516.5]
      ├─ [516.5 - 524.5]
      ├─ [524.5 - 532.5]
      ├─ [532.5 - 540.5]
      ├─ [540.5 - 548.5]
      ├─ [548.5 - 556.5]
      ├─ [556.5 - 564.5]
      ├─ [564.5 - 572.5]
      ├─ [572.5 - 580.5]
      ├─ [580.5 - 588.5]
      ├─ [588.5 - 596.5]
      ├─ [596.5 - 604.5]
      ├─ [604.5 - 612.5]
      ├─ [612.5 - 620.5]
      ├─ [620.5 - 628.5]
      ├─ [628.5 - 636.5]
      ├─ [636.5 - 644.5]
      ├─ [644.5 - 652.5]
      ├─ [652.5 - 660.6]
      ├─ [660.6 - 668.6]
      ├─ [668.6 - 676.6]
      ├─ [676.6 - 684.6]
      ├─ [684.6 - 692.6]
      ├─ [692.6 - 700.6]
      ├─ [700.6 - 708.6]
      ├─ [708.6 - 716.6]
      ├─ [716.6 - 724.6]
      ├─ [724.6 - 732.6]
      ├─ [732.6 - 740.6]
      ├─ [740.6 - 748.6]
      ├─ [748.6 - 756.6]
      ├─ [756.6 - 764.6]
      ├─ [764.6 - 772.6]
      ├─ [772.6 - 780.6]
      ├─ [780.6 - 788.6]
      ├─ [788.6 - 796.6]
      ├─ [796.6 - 804.6]
      ├─ [804.6 - 812.6]
      ├─ [812.6 - 820.6]
      ├─ [820.6 - 828.6]
      ├─ [828.6 - 836.6]
      ├─ [836.6 - 844.6]
      ├─ [844.6 - 852.6]
      ├─ [852.6 - 860.6]
      ├─ [860.6 - 868.6]
      ├─ [868.6 - 876.6]
      ├─ [876.6 - 884.7]
      ├─ [884.7 - 892.7]
      ├─ [892.7 - 900.7]
      ├─ [900.7 - 908.7]
      ├─ [908.7 - 916.7]
      ├─ [916.7 - 924.7]
      ├─ [924.7 - 932.7]
      ├─ [932.7 - 940.7]
      ├─ [940.7 - 948.7]
      ├─ [948.7 - 956.7]
      ├─ [956.7 - 964.7]
      ├─ [964.7 - 972.7]
      └─ [972.7 - 980.7]

Run: 20230809_AST1_EVO5_ZY_Hela_SCP_EvoCHIP_1Cell_40SPD_8Th12ms_22.raw
   ├─ Vendor: Thermo
   ├─ File: 20230809_AST1_EVO5_ZY_Hela_SCP_EvoCHIP_1Cell_40SPD_8Th12ms_22
   ├─ Path: "Z:\ZY\SingleCellProteomics\Raw\Astral_SCP\EvoCHIP\20230809_AST1_EVO5_ZY_Hela_SCP_EvoCHIP_1Cell_40SPD_8Th12ms_22.raw"
   ├─ Condition: C22
   ├─ Replicate: 1
   ├─ HTRMS Version: 18.0.230605.50606
   ├─ Protein Databases Used
   │  ├─ contaminants_for_Spectronaut
   │  │  ├─ Protein Entries: 246
   │  │  ├─ Original File: contaminants_for_Spectronaut.fasta
   │  │  ├─ Date Created: 14-August-2020 08:59:31 UTC+0
   │  │  ├─ Date Modified: 17-August-2023 16:41:38 UTC+0
   │  │  └─ Parsing Rule: WormPep FASTA
   │  └─ UP000005640_9606
   │     ├─ Protein Entries: 20,598
   │     ├─ Original File: UP000005640_9606.fasta
   │     ├─ Date Created: 14-August-2023 17:19:30 UTC+0
   │     ├─ Date Modified: 17-August-2023 16:41:38 UTC+0
   │     └─ Parsing Rule: UniProt FASTA
   └─ MS2 Method
      ├─ [380.4 - 388.4]
      ├─ [388.4 - 396.4]
      ├─ [396.4 - 404.4]
      ├─ [404.4 - 412.4]
      ├─ [412.4 - 420.4]
      ├─ [420.4 - 428.4]
      ├─ [428.4 - 436.4]
      ├─ [436.4 - 444.5]
      ├─ [444.5 - 452.5]
      ├─ [452.5 - 460.5]
      ├─ [460.5 - 468.5]
      ├─ [468.5 - 476.5]
      ├─ [476.5 - 484.5]
      ├─ [484.5 - 492.5]
      ├─ [492.5 - 500.5]
      ├─ [500.5 - 508.5]
      ├─ [508.5 - 516.5]
      ├─ [516.5 - 524.5]
      ├─ [524.5 - 532.5]
      ├─ [532.5 - 540.5]
      ├─ [540.5 - 548.5]
      ├─ [548.5 - 556.5]
      ├─ [556.5 - 564.5]
      ├─ [564.5 - 572.5]
      ├─ [572.5 - 580.5]
      ├─ [580.5 - 588.5]
      ├─ [588.5 - 596.5]
      ├─ [596.5 - 604.5]
      ├─ [604.5 - 612.5]
      ├─ [612.5 - 620.5]
      ├─ [620.5 - 628.5]
      ├─ [628.5 - 636.5]
      ├─ [636.5 - 644.5]
      ├─ [644.5 - 652.5]
      ├─ [652.5 - 660.6]
      ├─ [660.6 - 668.6]
      ├─ [668.6 - 676.6]
      ├─ [676.6 - 684.6]
      ├─ [684.6 - 692.6]
      ├─ [692.6 - 700.6]
      ├─ [700.6 - 708.6]
      ├─ [708.6 - 716.6]
      ├─ [716.6 - 724.6]
      ├─ [724.6 - 732.6]
      ├─ [732.6 - 740.6]
      ├─ [740.6 - 748.6]
      ├─ [748.6 - 756.6]
      ├─ [756.6 - 764.6]
      ├─ [764.6 - 772.6]
      ├─ [772.6 - 780.6]
      ├─ [780.6 - 788.6]
      ├─ [788.6 - 796.6]
      ├─ [796.6 - 804.6]
      ├─ [804.6 - 812.6]
      ├─ [812.6 - 820.6]
      ├─ [820.6 - 828.6]
      ├─ [828.6 - 836.6]
      ├─ [836.6 - 844.6]
      ├─ [844.6 - 852.6]
      ├─ [852.6 - 860.6]
      ├─ [860.6 - 868.6]
      ├─ [868.6 - 876.6]
      ├─ [876.6 - 884.7]
      ├─ [884.7 - 892.7]
      ├─ [892.7 - 900.7]
      ├─ [900.7 - 908.7]
      ├─ [908.7 - 916.7]
      ├─ [916.7 - 924.7]
      ├─ [924.7 - 932.7]
      ├─ [932.7 - 940.7]
      ├─ [940.7 - 948.7]
      ├─ [948.7 - 956.7]
      ├─ [956.7 - 964.7]
      ├─ [964.7 - 972.7]
      └─ [972.7 - 980.7]

[END-SETUP]

[BEGIN-LOG]
INFO:    [17/08/2023 09.09.37] -> Initializing Pipeline...
INFO:    [17/08/2023 09.09.37] -> Preprocessing Run #1 of 22...
INFO:    [17/08/2023 09.09.37] -> Searching DIA with Pulsar...
INFO:    [17/08/2023 09.09.40] -> Initialize Pipeline...
INFO:    [17/08/2023 09.09.40] -> Initialize Pipeline
INFO:    [17/08/2023 09.09.57] -> Initialize Pipeline...
INFO:    [17/08/2023 09.09.57] -> Creating Experiment Environment
INFO:    [17/08/2023 09.09.57] -> SuperRun 1/22: Initializing (20230809_AST1_EVO5_ZY_Hela_SCP_EvoCHIP_1Cell_40SPD_8Th12ms_01.raw)
INFO:    [17/08/2023 09.09.57] -> Run 1/22: Organizing Data from Run
INFO:    [17/08/2023 09.09.57] -> Run 1/22: Creating Calibration Search Space...
INFO:    [17/08/2023 09.09.59] -> Run 1/22: Creating Search Space...
INFO:    [17/08/2023 09.09.59] -> Size of search space [MB]: 0
INFO:    [17/08/2023 09.09.59] -> Number of IMPGs in search space: 0
INFO:    [17/08/2023 09.09.59] -> Run 1/22: MS2 Index Generation
INFO:    [17/08/2023 09.10.01] -> MS2 Index Generation Time: 1.71s
INFO:    [17/08/2023 09.10.01] -> Run 1/22: Method-Specific Pre-Processing...
INFO:    [17/08/2023 09.10.02] -> Initializing...
INFO:    [17/08/2023 09.11.00] -> Finalizing HTRMS File...
INFO:    [17/08/2023 09.13.21] -> Processed in 3.3m
INFO:    [17/08/2023 09.13.24] -> Done
INFO:    [17/08/2023 09.13.24] -> Run 1/22: Process Raw File...
INFO:    [17/08/2023 09.14.09] -> Run 1/22: Preparing Partitions...
INFO:    [17/08/2023 09.14.09] -> Part 1/1 - Run 1/22: Preparing Calibration Searches...
INFO:    [17/08/2023 09.14.11] -> Part 1/1 - Run 1/22: First Pass Calibration Search...
INFO:    [17/08/2023 09.14.17] -> Part 1/1 - Run 1/22: Calibration Search...
INFO:    [17/08/2023 09.14.56] -> The number of PSMs identified during calibration with FDR <= 0.01 is 5901 [38.4s]
INFO:    [17/08/2023 09.15.32] -> Part 1/1 - Run 1/22: Preparing Main Search...
INFO:    [17/08/2023 09.15.34] -> Part 1/1 - Run 1/22: Main Search...
INFO:    [17/08/2023 09.19.43] -> Extracting 132844 MS1 XICs
INFO:    [17/08/2023 09.20.37] -> Run 1/22: Cleaning Up Run..
INFO:    [17/08/2023 09.20.37] -> SuperRun 2/22: Initializing (20230809_AST1_EVO5_ZY_Hela_SCP_EvoCHIP_1Cell_40SPD_8Th12ms_02.raw)
INFO:    [17/08/2023 09.20.37] -> Run 2/22: Organizing Data from Run
INFO:    [17/08/2023 09.20.37] -> Run 2/22: Creating Calibration Search Space...
INFO:    [17/08/2023 09.20.37] -> Run 2/22: Creating Search Space...
INFO:    [17/08/2023 09.20.37] -> Size of search space [MB]: 0
INFO:    [17/08/2023 09.20.37] -> Number of IMPGs in search space: 0
INFO:    [17/08/2023 09.20.37] -> Run 2/22: MS2 Index Generation
INFO:    [17/08/2023 09.20.39] -> MS2 Index Generation Time: 1.64s
INFO:    [17/08/2023 09.20.39] -> Run 2/22: Method-Specific Pre-Processing...
INFO:    [17/08/2023 09.20.40] -> Initializing...
INFO:    [17/08/2023 09.21.41] -> Finalizing HTRMS File...
INFO:    [17/08/2023 09.23.59] -> Processed in 3.3m
INFO:    [17/08/2023 09.24.03] -> Done
INFO:    [17/08/2023 09.24.03] -> Run 2/22: Process Raw File...
INFO:    [17/08/2023 09.24.56] -> Run 2/22: Preparing Partitions...
INFO:    [17/08/2023 09.24.56] -> Part 1/1 - Run 2/22: Preparing Calibration Searches...
INFO:    [17/08/2023 09.24.58] -> Part 1/1 - Run 2/22: First Pass Calibration Search...
INFO:    [17/08/2023 09.25.06] -> Part 1/1 - Run 2/22: Calibration Search...
INFO:    [17/08/2023 09.25.29] -> The number of PSMs identified during calibration with FDR <= 0.01 is 5760 [22.8s]
INFO:    [17/08/2023 09.25.31] -> Part 1/1 - Run 2/22: Preparing Main Search...
INFO:    [17/08/2023 09.25.33] -> Part 1/1 - Run 2/22: Main Search...
INFO:    [17/08/2023 09.31.42] -> Extracting 179442 MS1 XICs
INFO:    [17/08/2023 09.32.52] -> Run 2/22: Cleaning Up Run..
INFO:    [17/08/2023 09.32.52] -> SuperRun 3/22: Initializing (20230809_AST1_EVO5_ZY_Hela_SCP_EvoCHIP_1Cell_40SPD_8Th12ms_03.raw)
INFO:    [17/08/2023 09.32.52] -> Run 3/22: Organizing Data from Run
INFO:    [17/08/2023 09.32.52] -> Run 3/22: Creating Calibration Search Space...
INFO:    [17/08/2023 09.32.52] -> Run 3/22: Creating Search Space...
INFO:    [17/08/2023 09.32.52] -> Size of search space [MB]: 0
INFO:    [17/08/2023 09.32.52] -> Number of IMPGs in search space: 0
INFO:    [17/08/2023 09.32.52] -> Run 3/22: MS2 Index Generation
INFO:    [17/08/2023 09.32.53] -> MS2 Index Generation Time: 1.91s
INFO:    [17/08/2023 09.32.53] -> Run 3/22: Method-Specific Pre-Processing...
INFO:    [17/08/2023 09.32.55] -> Initializing...
INFO:    [17/08/2023 09.33.47] -> Finalizing HTRMS File...
INFO:    [17/08/2023 09.38.27] -> Processed in 5.5m
INFO:    [17/08/2023 09.38.30] -> Done
INFO:    [17/08/2023 09.38.32] -> Run 3/22: Process Raw File...
INFO:    [17/08/2023 09.39.19] -> Run 3/22: Preparing Partitions...
INFO:    [17/08/2023 09.39.19] -> Part 1/1 - Run 3/22: Preparing Calibration Searches...
INFO:    [17/08/2023 09.39.21] -> Part 1/1 - Run 3/22: First Pass Calibration Search...
INFO:    [17/08/2023 09.39.27] -> Part 1/1 - Run 3/22: Calibration Search...
INFO:    [17/08/2023 09.39.54] -> The number of PSMs identified during calibration with FDR <= 0.01 is 5850 [27s]
INFO:    [17/08/2023 09.40.31] -> Part 1/1 - Run 3/22: Preparing Main Search...
INFO:    [17/08/2023 09.40.33] -> Part 1/1 - Run 3/22: Main Search...
INFO:    [17/08/2023 09.44.08] -> Extracting 107021 MS1 XICs
INFO:    [17/08/2023 09.44.55] -> Run 3/22: Cleaning Up Run..
INFO:    [17/08/2023 09.44.55] -> SuperRun 4/22: Initializing (20230809_AST1_EVO5_ZY_Hela_SCP_EvoCHIP_1Cell_40SPD_8Th12ms_04.raw)
INFO:    [17/08/2023 09.44.55] -> Run 4/22: Organizing Data from Run
INFO:    [17/08/2023 09.44.55] -> Run 4/22: Creating Calibration Search Space...
INFO:    [17/08/2023 09.44.55] -> Run 4/22: Creating Search Space...
INFO:    [17/08/2023 09.44.55] -> Size of search space [MB]: 0
INFO:    [17/08/2023 09.44.55] -> Number of IMPGs in search space: 0
INFO:    [17/08/2023 09.44.55] -> Run 4/22: MS2 Index Generation
INFO:    [17/08/2023 09.44.57] -> MS2 Index Generation Time: 1.75s
INFO:    [17/08/2023 09.44.57] -> Run 4/22: Method-Specific Pre-Processing...
INFO:    [17/08/2023 09.44.57] -> Initializing...
INFO:    [17/08/2023 09.48.42] -> Finalizing HTRMS File...
INFO:    [17/08/2023 09.51.21] -> Processed in 6.4m
INFO:    [17/08/2023 09.51.25] -> Done
INFO:    [17/08/2023 09.51.25] -> Run 4/22: Process Raw File...
INFO:    [17/08/2023 09.52.11] -> Run 4/22: Preparing Partitions...
INFO:    [17/08/2023 09.52.11] -> Part 1/1 - Run 4/22: Preparing Calibration Searches...
INFO:    [17/08/2023 09.52.13] -> Part 1/1 - Run 4/22: First Pass Calibration Search...
INFO:    [17/08/2023 09.52.19] -> Part 1/1 - Run 4/22: Calibration Search...
INFO:    [17/08/2023 09.52.33] -> The number of PSMs identified during calibration with FDR <= 0.01 is 3006 [13.5s]
INFO:    [17/08/2023 09.52.35] -> Part 1/1 - Run 4/22: Preparing Main Search...
INFO:    [17/08/2023 09.52.37] -> Part 1/1 - Run 4/22: Main Search...
INFO:    [17/08/2023 09.56.20] -> Extracting 166242 MS1 XICs
INFO:    [17/08/2023 09.57.37] -> Run 4/22: Cleaning Up Run..
INFO:    [17/08/2023 09.57.37] -> SuperRun 5/22: Initializing (20230809_AST1_EVO5_ZY_Hela_SCP_EvoCHIP_1Cell_40SPD_8Th12ms_05.raw)
INFO:    [17/08/2023 09.57.37] -> Run 5/22: Organizing Data from Run
INFO:    [17/08/2023 09.57.37] -> Run 5/22: Creating Calibration Search Space...
INFO:    [17/08/2023 09.57.37] -> Run 5/22: Creating Search Space...
INFO:    [17/08/2023 09.57.37] -> Size of search space [MB]: 0
INFO:    [17/08/2023 09.57.37] -> Number of IMPGs in search space: 0
INFO:    [17/08/2023 09.57.37] -> Run 5/22: MS2 Index Generation
INFO:    [17/08/2023 09.57.39] -> MS2 Index Generation Time: 1.66s
INFO:    [17/08/2023 09.57.39] -> Run 5/22: Method-Specific Pre-Processing...
INFO:    [17/08/2023 09.57.39] -> Initializing...
INFO:    [17/08/2023 10.00.31] -> Finalizing HTRMS File...
INFO:    [17/08/2023 10.02.48] -> Processed in 5.1m
INFO:    [17/08/2023 10.02.52] -> Done
INFO:    [17/08/2023 10.02.52] -> Run 5/22: Process Raw File...
INFO:    [17/08/2023 10.03.33] -> Run 5/22: Preparing Partitions...
INFO:    [17/08/2023 10.03.33] -> Part 1/1 - Run 5/22: Preparing Calibration Searches...
INFO:    [17/08/2023 10.03.34] -> Part 1/1 - Run 5/22: First Pass Calibration Search...
INFO:    [17/08/2023 10.03.45] -> Part 1/1 - Run 5/22: Calibration Search...
INFO:    [17/08/2023 10.03.56] -> The number of PSMs identified during calibration with FDR <= 0.01 is 4338 [11.4s]
INFO:    [17/08/2023 10.03.59] -> Part 1/1 - Run 5/22: Preparing Main Search...
INFO:    [17/08/2023 10.04.01] -> Part 1/1 - Run 5/22: Main Search...
INFO:    [17/08/2023 10.08.19] -> Extracting 227093 MS1 XICs
INFO:    [17/08/2023 10.09.54] -> Run 5/22: Cleaning Up Run..
INFO:    [17/08/2023 10.09.54] -> SuperRun 6/22: Initializing (20230809_AST1_EVO5_ZY_Hela_SCP_EvoCHIP_1Cell_40SPD_8Th12ms_06.raw)
INFO:    [17/08/2023 10.09.54] -> Run 6/22: Organizing Data from Run
INFO:    [17/08/2023 10.09.54] -> Run 6/22: Creating Calibration Search Space...
INFO:    [17/08/2023 10.09.54] -> Run 6/22: Creating Search Space...
INFO:    [17/08/2023 10.09.54] -> Size of search space [MB]: 0
INFO:    [17/08/2023 10.09.54] -> Number of IMPGs in search space: 0
INFO:    [17/08/2023 10.09.54] -> Run 6/22: MS2 Index Generation
INFO:    [17/08/2023 10.09.56] -> MS2 Index Generation Time: 1.81s
INFO:    [17/08/2023 10.09.56] -> Run 6/22: Method-Specific Pre-Processing...
INFO:    [17/08/2023 10.09.57] -> Initializing...
INFO:    [17/08/2023 10.12.39] -> Finalizing HTRMS File...
INFO:    [17/08/2023 10.15.03] -> Processed in 5.1m
INFO:    [17/08/2023 10.15.07] -> Done
INFO:    [17/08/2023 10.15.07] -> Run 6/22: Process Raw File...
INFO:    [17/08/2023 10.15.57] -> Run 6/22: Preparing Partitions...
INFO:    [17/08/2023 10.15.57] -> Part 1/1 - Run 6/22: Preparing Calibration Searches...
INFO:    [17/08/2023 10.15.59] -> Part 1/1 - Run 6/22: First Pass Calibration Search...
INFO:    [17/08/2023 10.16.08] -> Part 1/1 - Run 6/22: Calibration Search...
INFO:    [17/08/2023 10.16.39] -> The number of PSMs identified during calibration with FDR <= 0.01 is 7465 [31.6s]
INFO:    [17/08/2023 10.16.42] -> Part 1/1 - Run 6/22: Preparing Main Search...
INFO:    [17/08/2023 10.16.44] -> Part 1/1 - Run 6/22: Main Search...
INFO:    [17/08/2023 10.22.19] -> Extracting 143483 MS1 XICs
INFO:    [17/08/2023 10.23.19] -> Run 6/22: Cleaning Up Run..
INFO:    [17/08/2023 10.23.19] -> SuperRun 7/22: Initializing (20230809_AST1_EVO5_ZY_Hela_SCP_EvoCHIP_1Cell_40SPD_8Th12ms_07.raw)
INFO:    [17/08/2023 10.23.19] -> Run 7/22: Organizing Data from Run
INFO:    [17/08/2023 10.23.19] -> Run 7/22: Creating Calibration Search Space...
INFO:    [17/08/2023 10.23.19] -> Run 7/22: Creating Search Space...
INFO:    [17/08/2023 10.23.19] -> Size of search space [MB]: 0
INFO:    [17/08/2023 10.23.19] -> Number of IMPGs in search space: 0
INFO:    [17/08/2023 10.23.19] -> Run 7/22: MS2 Index Generation
INFO:    [17/08/2023 10.23.21] -> MS2 Index Generation Time: 1.88s
INFO:    [17/08/2023 10.23.21] -> Run 7/22: Method-Specific Pre-Processing...
INFO:    [17/08/2023 10.23.22] -> Initializing...
INFO:    [17/08/2023 10.26.00] -> Finalizing HTRMS File...
INFO:    [17/08/2023 10.28.24] -> Processed in 5m
INFO:    [17/08/2023 10.28.28] -> Done
INFO:    [17/08/2023 10.28.28] -> Run 7/22: Process Raw File...
INFO:    [17/08/2023 10.29.17] -> Run 7/22: Preparing Partitions...
INFO:    [17/08/2023 10.29.17] -> Part 1/1 - Run 7/22: Preparing Calibration Searches...
INFO:    [17/08/2023 10.29.19] -> Part 1/1 - Run 7/22: First Pass Calibration Search...
INFO:    [17/08/2023 10.29.26] -> Part 1/1 - Run 7/22: Calibration Search...
INFO:    [17/08/2023 10.29.54] -> The number of PSMs identified during calibration with FDR <= 0.01 is 7133 [27.6s]
INFO:    [17/08/2023 10.29.57] -> Part 1/1 - Run 7/22: Preparing Main Search...
INFO:    [17/08/2023 10.29.59] -> Part 1/1 - Run 7/22: Main Search...
INFO:    [17/08/2023 10.35.51] -> Extracting 206117 MS1 XICs
INFO:    [17/08/2023 10.37.05] -> Run 7/22: Cleaning Up Run..
INFO:    [17/08/2023 10.37.05] -> SuperRun 8/22: Initializing (20230809_AST1_EVO5_ZY_Hela_SCP_EvoCHIP_1Cell_40SPD_8Th12ms_08.raw)
INFO:    [17/08/2023 10.37.05] -> Run 8/22: Organizing Data from Run
INFO:    [17/08/2023 10.37.05] -> Run 8/22: Creating Calibration Search Space...
INFO:    [17/08/2023 10.37.05] -> Run 8/22: Creating Search Space...
INFO:    [17/08/2023 10.37.05] -> Size of search space [MB]: 0
INFO:    [17/08/2023 10.37.05] -> Number of IMPGs in search space: 0
INFO:    [17/08/2023 10.37.05] -> Run 8/22: MS2 Index Generation
INFO:    [17/08/2023 10.37.07] -> MS2 Index Generation Time: 1.72s
INFO:    [17/08/2023 10.37.07] -> Run 8/22: Method-Specific Pre-Processing...
INFO:    [17/08/2023 10.37.07] -> Initializing...
INFO:    [17/08/2023 10.39.36] -> Finalizing HTRMS File...
INFO:    [17/08/2023 10.41.57] -> Processed in 4.8m
INFO:    [17/08/2023 10.42.02] -> Done
INFO:    [17/08/2023 10.42.02] -> Run 8/22: Process Raw File...
INFO:    [17/08/2023 10.42.47] -> Run 8/22: Preparing Partitions...
INFO:    [17/08/2023 10.42.47] -> Part 1/1 - Run 8/22: Preparing Calibration Searches...
INFO:    [17/08/2023 10.42.48] -> Part 1/1 - Run 8/22: First Pass Calibration Search...
INFO:    [17/08/2023 10.42.56] -> Part 1/1 - Run 8/22: Calibration Search...
INFO:    [17/08/2023 10.43.13] -> The number of PSMs identified during calibration with FDR <= 0.01 is 4396 [17s]
INFO:    [17/08/2023 10.43.15] -> Part 1/1 - Run 8/22: Preparing Main Search...
INFO:    [17/08/2023 10.43.17] -> Part 1/1 - Run 8/22: Main Search...
INFO:    [17/08/2023 10.49.05] -> Extracting 270717 MS1 XICs
INFO:    [17/08/2023 10.50.49] -> Run 8/22: Cleaning Up Run..
INFO:    [17/08/2023 10.50.49] -> SuperRun 9/22: Initializing (20230809_AST1_EVO5_ZY_Hela_SCP_EvoCHIP_1Cell_40SPD_8Th12ms_09.raw)
INFO:    [17/08/2023 10.50.49] -> Run 9/22: Organizing Data from Run
INFO:    [17/08/2023 10.50.49] -> Run 9/22: Creating Calibration Search Space...
INFO:    [17/08/2023 10.50.49] -> Run 9/22: Creating Search Space...
INFO:    [17/08/2023 10.50.49] -> Size of search space [MB]: 0
INFO:    [17/08/2023 10.50.49] -> Number of IMPGs in search space: 0
INFO:    [17/08/2023 10.50.49] -> Run 9/22: MS2 Index Generation
INFO:    [17/08/2023 10.50.50] -> MS2 Index Generation Time: 1.7s
INFO:    [17/08/2023 10.50.50] -> Run 9/22: Method-Specific Pre-Processing...
INFO:    [17/08/2023 10.50.51] -> Initializing...
INFO:    [17/08/2023 10.53.25] -> Finalizing HTRMS File...
INFO:    [17/08/2023 10.55.30] -> Processed in 4.6m
INFO:    [17/08/2023 10.55.34] -> Done
INFO:    [17/08/2023 10.55.34] -> Run 9/22: Process Raw File...
INFO:    [17/08/2023 10.56.14] -> Run 9/22: Preparing Partitions...
INFO:    [17/08/2023 10.56.14] -> Part 1/1 - Run 9/22: Preparing Calibration Searches...
INFO:    [17/08/2023 10.56.16] -> Part 1/1 - Run 9/22: First Pass Calibration Search...
INFO:    [17/08/2023 10.56.23] -> Part 1/1 - Run 9/22: Calibration Search...
INFO:    [17/08/2023 10.56.33] -> The number of PSMs identified during calibration with FDR <= 0.01 is 3719 [10.4s]
INFO:    [17/08/2023 10.56.36] -> Part 1/1 - Run 9/22: Preparing Main Search...
INFO:    [17/08/2023 10.56.38] -> Part 1/1 - Run 9/22: Main Search...
INFO:    [17/08/2023 11.01.03] -> Extracting 198683 MS1 XICs
INFO:    [17/08/2023 11.02.22] -> Run 9/22: Cleaning Up Run..
INFO:    [17/08/2023 11.02.22] -> SuperRun 10/22: Initializing (20230809_AST1_EVO5_ZY_Hela_SCP_EvoCHIP_1Cell_40SPD_8Th12ms_10.raw)
INFO:    [17/08/2023 11.02.22] -> Run 10/22: Organizing Data from Run
INFO:    [17/08/2023 11.02.22] -> Run 10/22: Creating Calibration Search Space...
INFO:    [17/08/2023 11.02.22] -> Run 10/22: Creating Search Space...
INFO:    [17/08/2023 11.02.22] -> Size of search space [MB]: 0
INFO:    [17/08/2023 11.02.22] -> Number of IMPGs in search space: 0
INFO:    [17/08/2023 11.02.22] -> Run 10/22: MS2 Index Generation
INFO:    [17/08/2023 11.02.24] -> MS2 Index Generation Time: 1.78s
INFO:    [17/08/2023 11.02.24] -> Run 10/22: Method-Specific Pre-Processing...
INFO:    [17/08/2023 11.02.24] -> Initializing...
INFO:    [17/08/2023 11.04.48] -> Finalizing HTRMS File...
INFO:    [17/08/2023 11.06.54] -> Processed in 4.5m
INFO:    [17/08/2023 11.06.59] -> Done
INFO:    [17/08/2023 11.06.59] -> Run 10/22: Process Raw File...
INFO:    [17/08/2023 11.07.37] -> Run 10/22: Preparing Partitions...
INFO:    [17/08/2023 11.07.37] -> Part 1/1 - Run 10/22: Preparing Calibration Searches...
INFO:    [17/08/2023 11.07.39] -> Part 1/1 - Run 10/22: First Pass Calibration Search...
INFO:    [17/08/2023 11.07.44] -> Part 1/1 - Run 10/22: Calibration Search...
INFO:    [17/08/2023 11.08.06] -> The number of PSMs identified during calibration with FDR <= 0.01 is 2255 [21.2s]
INFO:    [17/08/2023 11.08.08] -> Part 1/1 - Run 10/22: Preparing Main Search...
INFO:    [17/08/2023 11.08.10] -> Part 1/1 - Run 10/22: Main Search...
INFO:    [17/08/2023 11.10.17] -> Extracting 105941 MS1 XICs
INFO:    [17/08/2023 11.10.59] -> Run 10/22: Cleaning Up Run..
INFO:    [17/08/2023 11.10.59] -> SuperRun 11/22: Initializing (20230809_AST1_EVO5_ZY_Hela_SCP_EvoCHIP_1Cell_40SPD_8Th12ms_11.raw)
INFO:    [17/08/2023 11.10.59] -> Run 11/22: Organizing Data from Run
INFO:    [17/08/2023 11.10.59] -> Run 11/22: Creating Calibration Search Space...
INFO:    [17/08/2023 11.10.59] -> Run 11/22: Creating Search Space...
INFO:    [17/08/2023 11.10.59] -> Size of search space [MB]: 0
INFO:    [17/08/2023 11.10.59] -> Number of IMPGs in search space: 0
INFO:    [17/08/2023 11.10.59] -> Run 11/22: MS2 Index Generation
INFO:    [17/08/2023 11.11.01] -> MS2 Index Generation Time: 1.65s
INFO:    [17/08/2023 11.11.01] -> Run 11/22: Method-Specific Pre-Processing...
INFO:    [17/08/2023 11.11.01] -> Initializing...
INFO:    [17/08/2023 11.13.02] -> Finalizing HTRMS File...
INFO:    [17/08/2023 11.15.18] -> Processed in 4.3m
INFO:    [17/08/2023 11.15.23] -> Done
INFO:    [17/08/2023 11.15.23] -> Run 11/22: Process Raw File...
INFO:    [17/08/2023 11.16.03] -> Run 11/22: Preparing Partitions...
INFO:    [17/08/2023 11.16.03] -> Part 1/1 - Run 11/22: Preparing Calibration Searches...
INFO:    [17/08/2023 11.16.05] -> Part 1/1 - Run 11/22: First Pass Calibration Search...
INFO:    [17/08/2023 11.16.12] -> Part 1/1 - Run 11/22: Calibration Search...
INFO:    [17/08/2023 11.16.38] -> The number of PSMs identified during calibration with FDR <= 0.01 is 5047 [26.1s]
INFO:    [17/08/2023 11.17.14] -> Part 1/1 - Run 11/22: Preparing Main Search...
INFO:    [17/08/2023 11.17.15] -> Part 1/1 - Run 11/22: Main Search...
INFO:    [17/08/2023 11.20.50] -> Extracting 107445 MS1 XICs
INFO:    [17/08/2023 11.21.39] -> Run 11/22: Cleaning Up Run..
INFO:    [17/08/2023 11.21.39] -> SuperRun 12/22: Initializing (20230809_AST1_EVO5_ZY_Hela_SCP_EvoCHIP_1Cell_40SPD_8Th12ms_12.raw)
INFO:    [17/08/2023 11.21.39] -> Run 12/22: Organizing Data from Run
INFO:    [17/08/2023 11.21.39] -> Run 12/22: Creating Calibration Search Space...
INFO:    [17/08/2023 11.21.39] -> Run 12/22: Creating Search Space...
INFO:    [17/08/2023 11.21.39] -> Size of search space [MB]: 0
INFO:    [17/08/2023 11.21.39] -> Number of IMPGs in search space: 0
INFO:    [17/08/2023 11.21.39] -> Run 12/22: MS2 Index Generation
INFO:    [17/08/2023 11.21.41] -> MS2 Index Generation Time: 1.69s
INFO:    [17/08/2023 11.21.41] -> Run 12/22: Method-Specific Pre-Processing...
INFO:    [17/08/2023 11.21.41] -> Initializing...
INFO:    [17/08/2023 11.24.24] -> Finalizing HTRMS File...
INFO:    [17/08/2023 11.26.31] -> Processed in 4.8m
INFO:    [17/08/2023 11.26.36] -> Done
INFO:    [17/08/2023 11.26.36] -> Run 12/22: Process Raw File...
INFO:    [17/08/2023 11.27.22] -> Run 12/22: Preparing Partitions...
INFO:    [17/08/2023 11.27.22] -> Part 1/1 - Run 12/22: Preparing Calibration Searches...
INFO:    [17/08/2023 11.27.24] -> Part 1/1 - Run 12/22: First Pass Calibration Search...
INFO:    [17/08/2023 11.27.32] -> Part 1/1 - Run 12/22: Calibration Search...
INFO:    [17/08/2023 11.27.46] -> The number of PSMs identified during calibration with FDR <= 0.01 is 4163 [13.8s]
INFO:    [17/08/2023 11.27.48] -> Part 1/1 - Run 12/22: Preparing Main Search...
INFO:    [17/08/2023 11.27.50] -> Part 1/1 - Run 12/22: Main Search...
INFO:    [17/08/2023 11.31.50] -> Extracting 207336 MS1 XICs
INFO:    [17/08/2023 11.33.15] -> Run 12/22: Cleaning Up Run..
INFO:    [17/08/2023 11.33.15] -> SuperRun 13/22: Initializing (20230809_AST1_EVO5_ZY_Hela_SCP_EvoCHIP_1Cell_40SPD_8Th12ms_13.raw)
INFO:    [17/08/2023 11.33.15] -> Run 13/22: Organizing Data from Run
INFO:    [17/08/2023 11.33.15] -> Run 13/22: Creating Calibration Search Space...
INFO:    [17/08/2023 11.33.15] -> Run 13/22: Creating Search Space...
INFO:    [17/08/2023 11.33.15] -> Size of search space [MB]: 0
INFO:    [17/08/2023 11.33.15] -> Number of IMPGs in search space: 0
INFO:    [17/08/2023 11.33.15] -> Run 13/22: MS2 Index Generation
INFO:    [17/08/2023 11.33.17] -> MS2 Index Generation Time: 1.86s
INFO:    [17/08/2023 11.33.17] -> Run 13/22: Method-Specific Pre-Processing...
INFO:    [17/08/2023 11.33.17] -> Initializing...
INFO:    [17/08/2023 11.35.56] -> Finalizing HTRMS File...
INFO:    [17/08/2023 11.38.04] -> Processed in 4.8m
INFO:    [17/08/2023 11.38.09] -> Done
INFO:    [17/08/2023 11.38.09] -> Run 13/22: Process Raw File...
INFO:    [17/08/2023 11.38.52] -> Run 13/22: Preparing Partitions...
INFO:    [17/08/2023 11.38.52] -> Part 1/1 - Run 13/22: Preparing Calibration Searches...
INFO:    [17/08/2023 11.38.53] -> Part 1/1 - Run 13/22: First Pass Calibration Search...
INFO:    [17/08/2023 11.39.01] -> Part 1/1 - Run 13/22: Calibration Search...
INFO:    [17/08/2023 11.39.21] -> The number of PSMs identified during calibration with FDR <= 0.01 is 4563 [20.4s]
INFO:    [17/08/2023 11.39.23] -> Part 1/1 - Run 13/22: Preparing Main Search...
INFO:    [17/08/2023 11.39.25] -> Part 1/1 - Run 13/22: Main Search...
INFO:    [17/08/2023 11.44.09] -> Extracting 171972 MS1 XICs
INFO:    [17/08/2023 11.45.19] -> Run 13/22: Cleaning Up Run..
INFO:    [17/08/2023 11.45.19] -> SuperRun 14/22: Initializing (20230809_AST1_EVO5_ZY_Hela_SCP_EvoCHIP_1Cell_40SPD_8Th12ms_14.raw)
INFO:    [17/08/2023 11.45.19] -> Run 14/22: Organizing Data from Run
INFO:    [17/08/2023 11.45.19] -> Run 14/22: Creating Calibration Search Space...
INFO:    [17/08/2023 11.45.19] -> Run 14/22: Creating Search Space...
INFO:    [17/08/2023 11.45.19] -> Size of search space [MB]: 0
INFO:    [17/08/2023 11.45.19] -> Number of IMPGs in search space: 0
INFO:    [17/08/2023 11.45.19] -> Run 14/22: MS2 Index Generation
INFO:    [17/08/2023 11.45.21] -> MS2 Index Generation Time: 1.6s
INFO:    [17/08/2023 11.45.21] -> Run 14/22: Method-Specific Pre-Processing...
INFO:    [17/08/2023 11.45.22] -> Initializing...
INFO:    [17/08/2023 11.47.54] -> Finalizing HTRMS File...
INFO:    [17/08/2023 11.50.06] -> Processed in 4.7m
INFO:    [17/08/2023 11.50.10] -> Done
INFO:    [17/08/2023 11.50.10] -> Run 14/22: Process Raw File...
INFO:    [17/08/2023 11.50.49] -> Run 14/22: Preparing Partitions...
INFO:    [17/08/2023 11.50.49] -> Part 1/1 - Run 14/22: Preparing Calibration Searches...
INFO:    [17/08/2023 11.50.50] -> Part 1/1 - Run 14/22: First Pass Calibration Search...
INFO:    [17/08/2023 11.50.57] -> Part 1/1 - Run 14/22: Calibration Search...
INFO:    [17/08/2023 11.51.11] -> The number of PSMs identified during calibration with FDR <= 0.01 is 3305 [14.4s]
INFO:    [17/08/2023 11.51.14] -> Part 1/1 - Run 14/22: Preparing Main Search...
INFO:    [17/08/2023 11.51.15] -> Part 1/1 - Run 14/22: Main Search...
INFO:    [17/08/2023 11.55.43] -> Extracting 201281 MS1 XICs
INFO:    [17/08/2023 11.56.59] -> Run 14/22: Cleaning Up Run..
INFO:    [17/08/2023 11.56.59] -> SuperRun 15/22: Initializing (20230809_AST1_EVO5_ZY_Hela_SCP_EvoCHIP_1Cell_40SPD_8Th12ms_15.raw)
INFO:    [17/08/2023 11.56.59] -> Run 15/22: Organizing Data from Run
INFO:    [17/08/2023 11.56.59] -> Run 15/22: Creating Calibration Search Space...
INFO:    [17/08/2023 11.56.59] -> Run 15/22: Creating Search Space...
INFO:    [17/08/2023 11.56.59] -> Size of search space [MB]: 0
INFO:    [17/08/2023 11.56.59] -> Number of IMPGs in search space: 0
INFO:    [17/08/2023 11.56.59] -> Run 15/22: MS2 Index Generation
INFO:    [17/08/2023 11.57.03] -> MS2 Index Generation Time: 3.39s
INFO:    [17/08/2023 11.57.03] -> Run 15/22: Method-Specific Pre-Processing...
INFO:    [17/08/2023 11.57.04] -> Initializing...
INFO:    [17/08/2023 12.00.37] -> Finalizing HTRMS File...
INFO:    [17/08/2023 12.03.19] -> Processed in 6.3m
INFO:    [17/08/2023 12.03.24] -> Done
INFO:    [17/08/2023 12.03.24] -> Run 15/22: Process Raw File...
INFO:    [17/08/2023 12.04.34] -> Run 15/22: Preparing Partitions...
INFO:    [17/08/2023 12.04.34] -> Part 1/1 - Run 15/22: Preparing Calibration Searches...
INFO:    [17/08/2023 12.04.41] -> Part 1/1 - Run 15/22: First Pass Calibration Search...
INFO:    [17/08/2023 12.04.57] -> Part 1/1 - Run 15/22: Calibration Search...
INFO:    [17/08/2023 12.05.38] -> The number of PSMs identified during calibration with FDR <= 0.01 is 6906 [41.5s]
INFO:    [17/08/2023 12.06.20] -> Part 1/1 - Run 15/22: Preparing Main Search...
INFO:    [17/08/2023 12.06.22] -> Part 1/1 - Run 15/22: Main Search...
INFO:    [17/08/2023 12.16.45] -> Extracting 122357 MS1 XICs
INFO:    [17/08/2023 12.18.09] -> Run 15/22: Cleaning Up Run..
INFO:    [17/08/2023 12.18.09] -> SuperRun 16/22: Initializing (20230809_AST1_EVO5_ZY_Hela_SCP_EvoCHIP_1Cell_40SPD_8Th12ms_16.raw)
INFO:    [17/08/2023 12.18.09] -> Run 16/22: Organizing Data from Run
INFO:    [17/08/2023 12.18.09] -> Run 16/22: Creating Calibration Search Space...
INFO:    [17/08/2023 12.18.09] -> Run 16/22: Creating Search Space...
INFO:    [17/08/2023 12.18.09] -> Size of search space [MB]: 0
INFO:    [17/08/2023 12.18.09] -> Number of IMPGs in search space: 0
INFO:    [17/08/2023 12.18.09] -> Run 16/22: MS2 Index Generation
INFO:    [17/08/2023 12.18.25] -> MS2 Index Generation Time: 15.96s
INFO:    [17/08/2023 12.18.25] -> Run 16/22: Method-Specific Pre-Processing...
INFO:    [17/08/2023 12.18.43] -> Initializing...
INFO:    [17/08/2023 12.22.10] -> Finalizing HTRMS File...
INFO:    [17/08/2023 12.25.00] -> Processed in 6.3m
INFO:    [17/08/2023 12.25.05] -> Done
INFO:    [17/08/2023 12.25.05] -> Run 16/22: Process Raw File...
INFO:    [17/08/2023 12.26.27] -> Run 16/22: Preparing Partitions...
INFO:    [17/08/2023 12.26.27] -> Part 1/1 - Run 16/22: Preparing Calibration Searches...
INFO:    [17/08/2023 12.26.29] -> Part 1/1 - Run 16/22: First Pass Calibration Search...
INFO:    [17/08/2023 12.26.37] -> Part 1/1 - Run 16/22: Calibration Search...
INFO:    [17/08/2023 12.27.03] -> The number of PSMs identified during calibration with FDR <= 0.01 is 4827 [25.5s]
INFO:    [17/08/2023 12.27.05] -> Part 1/1 - Run 16/22: Preparing Main Search...
INFO:    [17/08/2023 12.27.07] -> Part 1/1 - Run 16/22: Main Search...
INFO:    [17/08/2023 12.34.05] -> Extracting 175927 MS1 XICs
INFO:    [17/08/2023 12.35.27] -> Run 16/22: Cleaning Up Run..
INFO:    [17/08/2023 12.35.27] -> SuperRun 17/22: Initializing (20230809_AST1_EVO5_ZY_Hela_SCP_EvoCHIP_1Cell_40SPD_8Th12ms_17.raw)
INFO:    [17/08/2023 12.35.27] -> Run 17/22: Organizing Data from Run
INFO:    [17/08/2023 12.35.27] -> Run 17/22: Creating Calibration Search Space...
INFO:    [17/08/2023 12.35.27] -> Run 17/22: Creating Search Space...
INFO:    [17/08/2023 12.35.27] -> Size of search space [MB]: 0
INFO:    [17/08/2023 12.35.27] -> Number of IMPGs in search space: 0
INFO:    [17/08/2023 12.35.27] -> Run 17/22: MS2 Index Generation
INFO:    [17/08/2023 12.35.29] -> MS2 Index Generation Time: 1.74s
INFO:    [17/08/2023 12.35.29] -> Run 17/22: Method-Specific Pre-Processing...
INFO:    [17/08/2023 12.35.30] -> Initializing...
INFO:    [17/08/2023 12.44.52] -> Finalizing HTRMS File...
INFO:    [17/08/2023 12.48.57] -> Processed in 13.4m
INFO:    [17/08/2023 12.49.02] -> Done
INFO:    [17/08/2023 12.49.02] -> Run 17/22: Process Raw File...
INFO:    [17/08/2023 12.49.46] -> Run 17/22: Preparing Partitions...
INFO:    [17/08/2023 12.49.46] -> Part 1/1 - Run 17/22: Preparing Calibration Searches...
INFO:    [17/08/2023 12.49.48] -> Part 1/1 - Run 17/22: First Pass Calibration Search...
INFO:    [17/08/2023 12.49.55] -> Part 1/1 - Run 17/22: Calibration Search...
INFO:    [17/08/2023 12.50.10] -> The number of PSMs identified during calibration with FDR <= 0.01 is 4830 [14.5s]
INFO:    [17/08/2023 12.50.13] -> Part 1/1 - Run 17/22: Preparing Main Search...
INFO:    [17/08/2023 12.50.15] -> Part 1/1 - Run 17/22: Main Search...
INFO:    [17/08/2023 12.56.37] -> Extracting 237499 MS1 XICs
INFO:    [17/08/2023 12.58.24] -> Run 17/22: Cleaning Up Run..
INFO:    [17/08/2023 12.58.24] -> SuperRun 18/22: Initializing (20230809_AST1_EVO5_ZY_Hela_SCP_EvoCHIP_1Cell_40SPD_8Th12ms_18.raw)
INFO:    [17/08/2023 12.58.24] -> Run 18/22: Organizing Data from Run
INFO:    [17/08/2023 12.58.24] -> Run 18/22: Creating Calibration Search Space...
INFO:    [17/08/2023 12.58.24] -> Run 18/22: Creating Search Space...
INFO:    [17/08/2023 12.58.24] -> Size of search space [MB]: 0
INFO:    [17/08/2023 12.58.24] -> Number of IMPGs in search space: 0
INFO:    [17/08/2023 12.58.24] -> Run 18/22: MS2 Index Generation
INFO:    [17/08/2023 12.58.27] -> MS2 Index Generation Time: 2.83s
INFO:    [17/08/2023 12.58.27] -> Run 18/22: Method-Specific Pre-Processing...
INFO:    [17/08/2023 12.58.28] -> Initializing...
INFO:    [17/08/2023 13.01.57] -> Finalizing HTRMS File...
INFO:    [17/08/2023 13.05.18] -> Processed in 6.8m
INFO:    [17/08/2023 13.05.24] -> Done
INFO:    [17/08/2023 13.05.24] -> Run 18/22: Process Raw File...
INFO:    [17/08/2023 13.06.50] -> Run 18/22: Preparing Partitions...
INFO:    [17/08/2023 13.06.50] -> Part 1/1 - Run 18/22: Preparing Calibration Searches...
INFO:    [17/08/2023 13.06.52] -> Part 1/1 - Run 18/22: First Pass Calibration Search...
INFO:    [17/08/2023 13.07.01] -> Part 1/1 - Run 18/22: Calibration Search...
INFO:    [17/08/2023 13.07.50] -> The number of PSMs identified during calibration with FDR <= 0.01 is 6572 [49.3s]
INFO:    [17/08/2023 13.08.25] -> Part 1/1 - Run 18/22: Preparing Main Search...
INFO:    [17/08/2023 13.08.27] -> Part 1/1 - Run 18/22: Main Search...
INFO:    [17/08/2023 13.22.50] -> Extracting 171653 MS1 XICs
INFO:    [17/08/2023 13.26.09] -> Run 18/22: Cleaning Up Run..
INFO:    [17/08/2023 13.26.09] -> SuperRun 19/22: Initializing (20230809_AST1_EVO5_ZY_Hela_SCP_EvoCHIP_1Cell_40SPD_8Th12ms_19.raw)
INFO:    [17/08/2023 13.26.09] -> Run 19/22: Organizing Data from Run
INFO:    [17/08/2023 13.26.09] -> Run 19/22: Creating Calibration Search Space...
INFO:    [17/08/2023 13.26.09] -> Run 19/22: Creating Search Space...
INFO:    [17/08/2023 13.26.09] -> Size of search space [MB]: 0
INFO:    [17/08/2023 13.26.09] -> Number of IMPGs in search space: 0
INFO:    [17/08/2023 13.26.09] -> Run 19/22: MS2 Index Generation
INFO:    [17/08/2023 13.26.10] -> MS2 Index Generation Time: 1.68s
INFO:    [17/08/2023 13.26.10] -> Run 19/22: Method-Specific Pre-Processing...
INFO:    [17/08/2023 13.26.12] -> Initializing...
INFO:    [17/08/2023 13.29.19] -> Finalizing HTRMS File...
INFO:    [17/08/2023 13.32.20] -> Processed in 6.1m
INFO:    [17/08/2023 13.32.25] -> Done
INFO:    [17/08/2023 13.32.25] -> Run 19/22: Process Raw File...
INFO:    [17/08/2023 13.33.29] -> Run 19/22: Preparing Partitions...
INFO:    [17/08/2023 13.33.29] -> Part 1/1 - Run 19/22: Preparing Calibration Searches...
INFO:    [17/08/2023 13.33.31] -> Part 1/1 - Run 19/22: First Pass Calibration Search...
INFO:    [17/08/2023 13.33.40] -> Part 1/1 - Run 19/22: Calibration Search...
INFO:    [17/08/2023 13.34.04] -> The number of PSMs identified during calibration with FDR <= 0.01 is 5032 [24.2s]
INFO:    [17/08/2023 13.34.09] -> Part 1/1 - Run 19/22: Preparing Main Search...
INFO:    [17/08/2023 13.34.12] -> Part 1/1 - Run 19/22: Main Search...
INFO:    [17/08/2023 13.41.09] -> Extracting 217667 MS1 XICs
INFO:    [17/08/2023 13.43.04] -> Run 19/22: Cleaning Up Run..
INFO:    [17/08/2023 13.43.04] -> SuperRun 20/22: Initializing (20230809_AST1_EVO5_ZY_Hela_SCP_EvoCHIP_1Cell_40SPD_8Th12ms_20.raw)
INFO:    [17/08/2023 13.43.04] -> Run 20/22: Organizing Data from Run
INFO:    [17/08/2023 13.43.04] -> Run 20/22: Creating Calibration Search Space...
INFO:    [17/08/2023 13.43.04] -> Run 20/22: Creating Search Space...
INFO:    [17/08/2023 13.43.04] -> Size of search space [MB]: 0
INFO:    [17/08/2023 13.43.04] -> Number of IMPGs in search space: 0
INFO:    [17/08/2023 13.43.04] -> Run 20/22: MS2 Index Generation
INFO:    [17/08/2023 13.43.06] -> MS2 Index Generation Time: 1.71s
INFO:    [17/08/2023 13.43.06] -> Run 20/22: Method-Specific Pre-Processing...
INFO:    [17/08/2023 13.43.07] -> Initializing...
INFO:    [17/08/2023 13.52.09] -> Finalizing HTRMS File...
INFO:    [17/08/2023 13.58.09] -> Processed in 15m
INFO:    [17/08/2023 13.58.14] -> Done
INFO:    [17/08/2023 13.58.14] -> Run 20/22: Process Raw File...
INFO:    [17/08/2023 13.59.01] -> Run 20/22: Preparing Partitions...
INFO:    [17/08/2023 13.59.01] -> Part 1/1 - Run 20/22: Preparing Calibration Searches...
INFO:    [17/08/2023 13.59.03] -> Part 1/1 - Run 20/22: First Pass Calibration Search...
INFO:    [17/08/2023 13.59.10] -> Part 1/1 - Run 20/22: Calibration Search...
INFO:    [17/08/2023 13.59.26] -> The number of PSMs identified during calibration with FDR <= 0.01 is 4127 [15.8s]
INFO:    [17/08/2023 13.59.29] -> Part 1/1 - Run 20/22: Preparing Main Search...
INFO:    [17/08/2023 13.59.30] -> Part 1/1 - Run 20/22: Main Search...
INFO:    [17/08/2023 14.05.57] -> Extracting 169237 MS1 XICs
INFO:    [17/08/2023 14.07.05] -> Run 20/22: Cleaning Up Run..
INFO:    [17/08/2023 14.07.05] -> SuperRun 21/22: Initializing (20230809_AST1_EVO5_ZY_Hela_SCP_EvoCHIP_1Cell_40SPD_8Th12ms_21.raw)
INFO:    [17/08/2023 14.07.05] -> Run 21/22: Organizing Data from Run
INFO:    [17/08/2023 14.07.05] -> Run 21/22: Creating Calibration Search Space...
INFO:    [17/08/2023 14.07.05] -> Run 21/22: Creating Search Space...
INFO:    [17/08/2023 14.07.05] -> Size of search space [MB]: 0
INFO:    [17/08/2023 14.07.05] -> Number of IMPGs in search space: 0
INFO:    [17/08/2023 14.07.05] -> Run 21/22: MS2 Index Generation
INFO:    [17/08/2023 14.07.07] -> MS2 Index Generation Time: 1.58s
INFO:    [17/08/2023 14.07.07] -> Run 21/22: Method-Specific Pre-Processing...
INFO:    [17/08/2023 14.07.08] -> Initializing...
INFO:    [17/08/2023 14.11.15] -> Finalizing HTRMS File...
INFO:    [17/08/2023 14.14.11] -> Processed in 7.1m
INFO:    [17/08/2023 14.14.16] -> Done
INFO:    [17/08/2023 14.14.16] -> Run 21/22: Process Raw File...
INFO:    [17/08/2023 14.18.08] -> Run 21/22: Preparing Partitions...
INFO:    [17/08/2023 14.18.08] -> Part 1/1 - Run 21/22: Preparing Calibration Searches...
INFO:    [17/08/2023 14.18.39] -> Part 1/1 - Run 21/22: First Pass Calibration Search...
INFO:    [17/08/2023 14.20.18] -> Part 1/1 - Run 21/22: Calibration Search...
INFO:    [17/08/2023 14.21.04] -> The number of PSMs identified during calibration with FDR <= 0.01 is 5740 [46.3s]
INFO:    [17/08/2023 14.21.07] -> Part 1/1 - Run 21/22: Preparing Main Search...
INFO:    [17/08/2023 14.21.09] -> Part 1/1 - Run 21/22: Main Search...
INFO:    [17/08/2023 14.30.19] -> Extracting 157972 MS1 XICs
INFO:    [17/08/2023 14.31.36] -> Run 21/22: Cleaning Up Run..
INFO:    [17/08/2023 14.31.36] -> SuperRun 22/22: Initializing (20230809_AST1_EVO5_ZY_Hela_SCP_EvoCHIP_1Cell_40SPD_8Th12ms_22.raw)
INFO:    [17/08/2023 14.31.36] -> Run 22/22: Organizing Data from Run
INFO:    [17/08/2023 14.31.36] -> Run 22/22: Creating Calibration Search Space...
INFO:    [17/08/2023 14.31.36] -> Run 22/22: Creating Search Space...
INFO:    [17/08/2023 14.31.36] -> Size of search space [MB]: 0
INFO:    [17/08/2023 14.31.36] -> Number of IMPGs in search space: 0
INFO:    [17/08/2023 14.31.36] -> Run 22/22: MS2 Index Generation
INFO:    [17/08/2023 14.31.39] -> MS2 Index Generation Time: 2.73s
INFO:    [17/08/2023 14.31.39] -> Run 22/22: Method-Specific Pre-Processing...
INFO:    [17/08/2023 14.31.41] -> Initializing...
INFO:    [17/08/2023 14.36.09] -> Finalizing HTRMS File...
INFO:    [17/08/2023 14.40.01] -> Processed in 8.3m
INFO:    [17/08/2023 14.40.06] -> Done
INFO:    [17/08/2023 14.40.06] -> Run 22/22: Process Raw File...
INFO:    [17/08/2023 14.41.53] -> Run 22/22: Preparing Partitions...
INFO:    [17/08/2023 14.41.53] -> Part 1/1 - Run 22/22: Preparing Calibration Searches...
INFO:    [17/08/2023 14.41.55] -> Part 1/1 - Run 22/22: First Pass Calibration Search...
INFO:    [17/08/2023 14.42.06] -> Part 1/1 - Run 22/22: Calibration Search...
INFO:    [17/08/2023 14.42.38] -> The number of PSMs identified during calibration with FDR <= 0.01 is 8854 [32.3s]
INFO:    [17/08/2023 14.42.41] -> Part 1/1 - Run 22/22: Preparing Main Search...
INFO:    [17/08/2023 14.42.43] -> Part 1/1 - Run 22/22: Main Search...
INFO:    [17/08/2023 15.04.03] -> Extracting 335196 MS1 XICs
INFO:    [17/08/2023 15.06.23] -> Run 22/22: Cleaning Up Run..
INFO:    [17/08/2023 15.06.53] -> Remove Aborted Runs (if any) from the Experiment...
INFO:    [17/08/2023 15.06.53] -> Score Post-Processing
INFO:    [17/08/2023 15.14.42] -> Score Post-Processing: 7.81m
INFO:    [17/08/2023 15.14.42] -> PSM FDR...
INFO:    [17/08/2023 15.16.37] -> PSM FDR: 1.92m
INFO:    [17/08/2023 15.16.37] -> Converting to non-redundant data structure...
INFO:    [17/08/2023 15.17.22] -> Performing Peptide FDR...
INFO:    [17/08/2023 15.17.29] -> Performing Protein Inference...
INFO:    [17/08/2023 15.17.30] -> Performing Protein FDR...
INFO:    [17/08/2023 15.17.33] -> Calculating Result Values at Run and Experiment Level...
INFO:    [17/08/2023 15.17.53] -> Pulsar identified 726186 PSMs, 21045 stripped sequences, 24655 peptide precursors, 2735 protein groups.
INFO:    [17/08/2023 15.17.53] -> Selecting Data For Quantification...
INFO:    [17/08/2023 15.17.53] -> Calculating Quantities...
INFO:    [17/08/2023 15.18.16] -> Calculating Protein Group Quantities using MaxLFQ Algorithm...
INFO:    [17/08/2023 15.18.21] -> Collapsing PTM-Locations...
INFO:    [17/08/2023 15.18.21] -> Summarizing Fractions...
INFO:    [17/08/2023 15.18.23] -> Identifying Calibration Peptides...
INFO:    [17/08/2023 15.18.23] -> iRT Calibration...
INFO:    [17/08/2023 15.18.40] -> Performing directDIA+ search...
INFO:    [17/08/2023 15.21.59] -> Generating directDIA+ search space
INFO:    [17/08/2023 15.29.27] -> directDIA+ search: 20230809_AST1_EVO5_ZY_Hela_SCP_EvoCHIP_1Cell_40SPD_8Th12ms_01.raw
INFO:    [17/08/2023 15.32.56] -> directDIA+ search: 20230809_AST1_EVO5_ZY_Hela_SCP_EvoCHIP_1Cell_40SPD_8Th12ms_02.raw
INFO:    [17/08/2023 15.36.34] -> directDIA+ search: 20230809_AST1_EVO5_ZY_Hela_SCP_EvoCHIP_1Cell_40SPD_8Th12ms_03.raw
INFO:    [17/08/2023 15.38.58] -> directDIA+ search: 20230809_AST1_EVO5_ZY_Hela_SCP_EvoCHIP_1Cell_40SPD_8Th12ms_04.raw
INFO:    [17/08/2023 15.41.19] -> directDIA+ search: 20230809_AST1_EVO5_ZY_Hela_SCP_EvoCHIP_1Cell_40SPD_8Th12ms_05.raw
INFO:    [17/08/2023 15.44.05] -> directDIA+ search: 20230809_AST1_EVO5_ZY_Hela_SCP_EvoCHIP_1Cell_40SPD_8Th12ms_06.raw
INFO:    [17/08/2023 15.47.23] -> directDIA+ search: 20230809_AST1_EVO5_ZY_Hela_SCP_EvoCHIP_1Cell_40SPD_8Th12ms_07.raw
INFO:    [17/08/2023 15.50.37] -> directDIA+ search: 20230809_AST1_EVO5_ZY_Hela_SCP_EvoCHIP_1Cell_40SPD_8Th12ms_08.raw
INFO:    [17/08/2023 15.53.27] -> directDIA+ search: 20230809_AST1_EVO5_ZY_Hela_SCP_EvoCHIP_1Cell_40SPD_8Th12ms_09.raw
INFO:    [17/08/2023 15.56.15] -> directDIA+ search: 20230809_AST1_EVO5_ZY_Hela_SCP_EvoCHIP_1Cell_40SPD_8Th12ms_10.raw
INFO:    [17/08/2023 15.59.27] -> directDIA+ search: 20230809_AST1_EVO5_ZY_Hela_SCP_EvoCHIP_1Cell_40SPD_8Th12ms_11.raw
INFO:    [17/08/2023 16.01.45] -> directDIA+ search: 20230809_AST1_EVO5_ZY_Hela_SCP_EvoCHIP_1Cell_40SPD_8Th12ms_12.raw
INFO:    [17/08/2023 16.08.15] -> directDIA+ search: 20230809_AST1_EVO5_ZY_Hela_SCP_EvoCHIP_1Cell_40SPD_8Th12ms_13.raw
INFO:    [17/08/2023 16.12.16] -> directDIA+ search: 20230809_AST1_EVO5_ZY_Hela_SCP_EvoCHIP_1Cell_40SPD_8Th12ms_14.raw
INFO:    [17/08/2023 16.15.38] -> directDIA+ search: 20230809_AST1_EVO5_ZY_Hela_SCP_EvoCHIP_1Cell_40SPD_8Th12ms_15.raw
INFO:    [17/08/2023 16.19.26] -> directDIA+ search: 20230809_AST1_EVO5_ZY_Hela_SCP_EvoCHIP_1Cell_40SPD_8Th12ms_16.raw
INFO:    [17/08/2023 16.22.45] -> directDIA+ search: 20230809_AST1_EVO5_ZY_Hela_SCP_EvoCHIP_1Cell_40SPD_8Th12ms_17.raw
INFO:    [17/08/2023 16.25.20] -> directDIA+ search: 20230809_AST1_EVO5_ZY_Hela_SCP_EvoCHIP_1Cell_40SPD_8Th12ms_18.raw
INFO:    [17/08/2023 16.28.15] -> directDIA+ search: 20230809_AST1_EVO5_ZY_Hela_SCP_EvoCHIP_1Cell_40SPD_8Th12ms_19.raw
INFO:    [17/08/2023 16.31.24] -> directDIA+ search: 20230809_AST1_EVO5_ZY_Hela_SCP_EvoCHIP_1Cell_40SPD_8Th12ms_20.raw
INFO:    [17/08/2023 16.34.26] -> directDIA+ search: 20230809_AST1_EVO5_ZY_Hela_SCP_EvoCHIP_1Cell_40SPD_8Th12ms_21.raw
INFO:    [17/08/2023 16.37.19] -> directDIA+ search: 20230809_AST1_EVO5_ZY_Hela_SCP_EvoCHIP_1Cell_40SPD_8Th12ms_22.raw
INFO:    [17/08/2023 16.40.57] -> Performing  directDIA+  Post Processing...
INFO:    [17/08/2023 16.41.04] -> Writing experiment store..
INFO:    [17/08/2023 16.41.40] -> Assigning iRT Source...
INFO:    [17/08/2023 16.41.40] -> Calculating iRT...
INFO:    [17/08/2023 16.41.40] -> Summarizing Identifications
INFO:    [17/08/2023 16.44.15] -> Identifiying Significant Precursors...
INFO:    [17/08/2023 16.44.48] -> Predicting Ion Mobility
INFO:    [17/08/2023 16.45.06] -> Calculating Median iRT
INFO:    [17/08/2023 16.45.07] -> Building BGS Protein Grouping...
INFO:    [17/08/2023 16.45.08] -> Digesting Fasta...
INFO:    [17/08/2023 16.45.08] -> Annotating Proteins...
INFO:    [17/08/2023 16.45.08] -> Grouping Proteins...
INFO:    [17/08/2023 16.45.09] -> Calculating Run Summary Statistics...
INFO:    [17/08/2023 16.45.40] -> Building Consensus Fragment Spectra...
INFO:    [17/08/2023 16.46.46] -> Selecting best fragment ions
INFO:    [17/08/2023 16.49.56] -> Cleaning Up Experiment...
INFO:    [17/08/2023 16.49.58] -> Initializing Experiment...
INFO:    [17/08/2023 16.49.58] -> Loading Spectral Libraries...
INFO:    [17/08/2023 16.50.24] -> Initialize Scoring...
INFO:    [17/08/2023 16.50.24] -> Generating Scan Map...
INFO:    [17/08/2023 16.50.24] -> Initializing Workpackages...
INFO:    [17/08/2023 16.50.24] -> Performing Basic Calibration...
INFO:    [17/08/2023 16.50.25] -> Calibration successful
INFO:    [17/08/2023 16.50.25] -> Identifying Calibration Peptides...
INFO:    [17/08/2023 16.50.25] -> Calibration successful
INFO:    [17/08/2023 16.50.25] -> Correcting Gradient Fine Structure...
INFO:    [17/08/2023 16.50.28] -> Initializing Pipeline...
INFO:    [17/08/2023 16.50.28] -> Preprocessing Run #1 of 22...
INFO:    [17/08/2023 16.50.28] -> Initialize Scoring...
INFO:    [17/08/2023 16.50.28] -> Extracting Ion Currents...
INFO:    [17/08/2023 16.50.45] -> Machine Learning...
INFO:    [17/08/2023 16.50.48] -> Pipeline executed in 19.92s - Current Experiment had 0 Warnings and 0 Errors.
INFO:    [17/08/2023 16.50.54] -> Calibration successful
INFO:    [17/08/2023 16.51.00] -> Initializing Pipeline...
INFO:    [17/08/2023 16.51.00] -> Preprocessing Run #1 of 22...
INFO:    [17/08/2023 16.51.00] -> Initialize Scoring...
INFO:    [17/08/2023 16.51.00] -> Extracting Ion Currents...
INFO:    [17/08/2023 16.51.50] -> Machine Learning...
INFO:    [17/08/2023 16.51.53] -> Pipeline executed in 52.3s - Current Experiment had 0 Warnings and 0 Errors.
INFO:    [17/08/2023 16.51.56] -> Calibration successful
INFO:    [17/08/2023 16.51.56] -> Initialize Scoring...
INFO:    [17/08/2023 16.51.56] -> Preprocessing Run #2 of 22...
INFO:    [17/08/2023 16.51.56] -> Searching DIA with Pulsar...
INFO:    [17/08/2023 16.51.56] -> Initializing Experiment...
INFO:    [17/08/2023 16.51.56] -> Loading Spectral Libraries...
INFO:    [17/08/2023 16.51.56] -> Initialize Scoring...
INFO:    [17/08/2023 16.51.56] -> Generating Scan Map...
INFO:    [17/08/2023 16.51.56] -> Initializing Workpackages...
INFO:    [17/08/2023 16.51.56] -> Performing Basic Calibration...
INFO:    [17/08/2023 16.51.58] -> Calibration successful
INFO:    [17/08/2023 16.51.58] -> Identifying Calibration Peptides...
INFO:    [17/08/2023 16.51.58] -> Calibration successful
INFO:    [17/08/2023 16.51.58] -> Correcting Gradient Fine Structure...
INFO:    [17/08/2023 16.52.04] -> Initializing Pipeline...
INFO:    [17/08/2023 16.52.04] -> Preprocessing Run #2 of 22...
INFO:    [17/08/2023 16.52.04] -> Initialize Scoring...
INFO:    [17/08/2023 16.52.04] -> Extracting Ion Currents...
INFO:    [17/08/2023 16.52.51] -> Machine Learning...
INFO:    [17/08/2023 16.52.57] -> Pipeline executed in 53.64s - Current Experiment had 0 Warnings and 0 Errors.
INFO:    [17/08/2023 16.53.09] -> Calibration successful
INFO:    [17/08/2023 16.53.16] -> Initializing Pipeline...
INFO:    [17/08/2023 16.53.16] -> Preprocessing Run #2 of 22...
INFO:    [17/08/2023 16.53.16] -> Initialize Scoring...
INFO:    [17/08/2023 16.53.16] -> Extracting Ion Currents...
INFO:    [17/08/2023 16.54.04] -> Machine Learning...
INFO:    [17/08/2023 16.54.18] -> Pipeline executed in 1.04m - Current Experiment had 0 Warnings and 0 Errors.
INFO:    [17/08/2023 16.54.25] -> Calibration successful
INFO:    [17/08/2023 16.54.25] -> Initialize Scoring...
INFO:    [17/08/2023 16.54.25] -> Preprocessing Run #3 of 22...
INFO:    [17/08/2023 16.54.25] -> Searching DIA with Pulsar...
INFO:    [17/08/2023 16.54.25] -> Initializing Experiment...
INFO:    [17/08/2023 16.54.25] -> Loading Spectral Libraries...
INFO:    [17/08/2023 16.54.25] -> Initialize Scoring...
INFO:    [17/08/2023 16.54.25] -> Generating Scan Map...
INFO:    [17/08/2023 16.54.25] -> Initializing Workpackages...
INFO:    [17/08/2023 16.54.25] -> Performing Basic Calibration...
INFO:    [17/08/2023 16.54.28] -> Calibration successful
INFO:    [17/08/2023 16.54.28] -> Identifying Calibration Peptides...
INFO:    [17/08/2023 16.54.28] -> Calibration successful
INFO:    [17/08/2023 16.54.28] -> Correcting Gradient Fine Structure...
INFO:    [17/08/2023 16.54.34] -> Initializing Pipeline...
INFO:    [17/08/2023 16.54.34] -> Preprocessing Run #3 of 22...
INFO:    [17/08/2023 16.54.34] -> Initialize Scoring...
INFO:    [17/08/2023 16.54.34] -> Extracting Ion Currents...
INFO:    [17/08/2023 16.55.19] -> Machine Learning...
INFO:    [17/08/2023 16.55.20] -> Pipeline executed in 46.39s - Current Experiment had 0 Warnings and 0 Errors.
INFO:    [17/08/2023 16.55.21] -> Calibration successful
INFO:    [17/08/2023 16.55.24] -> Initializing Pipeline...
INFO:    [17/08/2023 16.55.24] -> Preprocessing Run #3 of 22...
INFO:    [17/08/2023 16.55.24] -> Initialize Scoring...
INFO:    [17/08/2023 16.55.24] -> Extracting Ion Currents...
INFO:    [17/08/2023 16.55.41] -> Machine Learning...
INFO:    [17/08/2023 16.55.47] -> Pipeline executed in 22.99s - Current Experiment had 0 Warnings and 0 Errors.
INFO:    [17/08/2023 16.55.51] -> Calibration successful
INFO:    [17/08/2023 16.55.51] -> Initialize Scoring...
INFO:    [17/08/2023 16.55.51] -> Preprocessing Run #4 of 22...
INFO:    [17/08/2023 16.55.51] -> Searching DIA with Pulsar...
INFO:    [17/08/2023 16.55.51] -> Initializing Experiment...
INFO:    [17/08/2023 16.55.51] -> Loading Spectral Libraries...
INFO:    [17/08/2023 16.55.51] -> Initialize Scoring...
INFO:    [17/08/2023 16.55.51] -> Generating Scan Map...
INFO:    [17/08/2023 16.55.51] -> Initializing Workpackages...
INFO:    [17/08/2023 16.55.51] -> Performing Basic Calibration...
INFO:    [17/08/2023 16.55.54] -> Calibration successful
INFO:    [17/08/2023 16.55.54] -> Identifying Calibration Peptides...
INFO:    [17/08/2023 16.55.54] -> Calibration successful
INFO:    [17/08/2023 16.55.54] -> Correcting Gradient Fine Structure...
INFO:    [17/08/2023 16.55.59] -> Initializing Pipeline...
INFO:    [17/08/2023 16.55.59] -> Preprocessing Run #4 of 22...
INFO:    [17/08/2023 16.55.59] -> Initialize Scoring...
INFO:    [17/08/2023 16.55.59] -> Extracting Ion Currents...
INFO:    [17/08/2023 16.56.25] -> Machine Learning...
INFO:    [17/08/2023 16.56.31] -> Pipeline executed in 31.83s - Current Experiment had 0 Warnings and 0 Errors.
INFO:    [17/08/2023 16.56.33] -> Calibration successful
INFO:    [17/08/2023 16.56.39] -> Initializing Pipeline...
INFO:    [17/08/2023 16.56.39] -> Preprocessing Run #4 of 22...
INFO:    [17/08/2023 16.56.39] -> Initialize Scoring...
INFO:    [17/08/2023 16.56.39] -> Extracting Ion Currents...
INFO:    [17/08/2023 16.57.10] -> Machine Learning...
INFO:    [17/08/2023 16.57.15] -> Pipeline executed in 35.61s - Current Experiment had 0 Warnings and 0 Errors.
INFO:    [17/08/2023 16.57.19] -> Calibration successful
INFO:    [17/08/2023 16.57.19] -> Initialize Scoring...
INFO:    [17/08/2023 16.57.19] -> Preprocessing Run #5 of 22...
INFO:    [17/08/2023 16.57.19] -> Searching DIA with Pulsar...
INFO:    [17/08/2023 16.57.19] -> Initializing Experiment...
INFO:    [17/08/2023 16.57.19] -> Loading Spectral Libraries...
INFO:    [17/08/2023 16.57.19] -> Initialize Scoring...
INFO:    [17/08/2023 16.57.19] -> Generating Scan Map...
INFO:    [17/08/2023 16.57.19] -> Initializing Workpackages...
INFO:    [17/08/2023 16.57.19] -> Performing Basic Calibration...
INFO:    [17/08/2023 16.57.20] -> Calibration successful
INFO:    [17/08/2023 16.57.20] -> Identifying Calibration Peptides...
INFO:    [17/08/2023 16.57.20] -> Calibration successful
INFO:    [17/08/2023 16.57.20] -> Correcting Gradient Fine Structure...
INFO:    [17/08/2023 16.57.24] -> Initializing Pipeline...
INFO:    [17/08/2023 16.57.24] -> Preprocessing Run #5 of 22...
INFO:    [17/08/2023 16.57.24] -> Initialize Scoring...
INFO:    [17/08/2023 16.57.24] -> Extracting Ion Currents...
INFO:    [17/08/2023 16.57.52] -> Machine Learning...
INFO:    [17/08/2023 16.57.55] -> Pipeline executed in 30.27s - Current Experiment had 0 Warnings and 0 Errors.
INFO:    [17/08/2023 16.57.57] -> Calibration successful
INFO:    [17/08/2023 16.58.01] -> Initializing Pipeline...
INFO:    [17/08/2023 16.58.01] -> Preprocessing Run #5 of 22...
INFO:    [17/08/2023 16.58.01] -> Initialize Scoring...
INFO:    [17/08/2023 16.58.01] -> Extracting Ion Currents...
INFO:    [17/08/2023 16.58.25] -> Machine Learning...
INFO:    [17/08/2023 16.58.35] -> Pipeline executed in 33.75s - Current Experiment had 0 Warnings and 0 Errors.
INFO:    [17/08/2023 16.58.42] -> Calibration successful
INFO:    [17/08/2023 16.58.42] -> Initialize Scoring...
INFO:    [17/08/2023 16.58.42] -> Preprocessing Run #6 of 22...
INFO:    [17/08/2023 16.58.42] -> Searching DIA with Pulsar...
INFO:    [17/08/2023 16.58.42] -> Initializing Experiment...
INFO:    [17/08/2023 16.58.42] -> Loading Spectral Libraries...
INFO:    [17/08/2023 16.58.42] -> Initialize Scoring...
INFO:    [17/08/2023 16.58.42] -> Generating Scan Map...
INFO:    [17/08/2023 16.58.42] -> Initializing Workpackages...
INFO:    [17/08/2023 16.58.42] -> Performing Basic Calibration...
INFO:    [17/08/2023 16.58.45] -> Calibration successful
INFO:    [17/08/2023 16.58.45] -> Identifying Calibration Peptides...
INFO:    [17/08/2023 16.58.45] -> Calibration successful
INFO:    [17/08/2023 16.58.45] -> Correcting Gradient Fine Structure...
INFO:    [17/08/2023 16.58.51] -> Initializing Pipeline...
INFO:    [17/08/2023 16.58.51] -> Preprocessing Run #6 of 22...
INFO:    [17/08/2023 16.58.51] -> Initialize Scoring...
INFO:    [17/08/2023 16.58.51] -> Extracting Ion Currents...
INFO:    [17/08/2023 16.59.17] -> Machine Learning...
INFO:    [17/08/2023 16.59.22] -> Pipeline executed in 31.01s - Current Experiment had 0 Warnings and 0 Errors.
INFO:    [17/08/2023 16.59.29] -> Calibration successful
INFO:    [17/08/2023 16.59.33] -> Initializing Pipeline...
INFO:    [17/08/2023 16.59.33] -> Preprocessing Run #6 of 22...
INFO:    [17/08/2023 16.59.33] -> Initialize Scoring...
INFO:    [17/08/2023 16.59.33] -> Extracting Ion Currents...
INFO:    [17/08/2023 16.59.45] -> Machine Learning...
INFO:    [17/08/2023 16.59.48] -> Pipeline executed in 15.27s - Current Experiment had 0 Warnings and 0 Errors.
INFO:    [17/08/2023 16.59.52] -> Calibration successful
INFO:    [17/08/2023 16.59.52] -> Initialize Scoring...
INFO:    [17/08/2023 16.59.52] -> Preprocessing Run #7 of 22...
INFO:    [17/08/2023 16.59.52] -> Searching DIA with Pulsar...
INFO:    [17/08/2023 16.59.52] -> Initializing Experiment...
INFO:    [17/08/2023 16.59.52] -> Loading Spectral Libraries...
INFO:    [17/08/2023 16.59.52] -> Initialize Scoring...
INFO:    [17/08/2023 16.59.52] -> Generating Scan Map...
INFO:    [17/08/2023 16.59.52] -> Initializing Workpackages...
INFO:    [17/08/2023 16.59.52] -> Performing Basic Calibration...
INFO:    [17/08/2023 16.59.54] -> Calibration successful
INFO:    [17/08/2023 16.59.54] -> Identifying Calibration Peptides...
INFO:    [17/08/2023 16.59.54] -> Calibration successful
INFO:    [17/08/2023 16.59.54] -> Correcting Gradient Fine Structure...
INFO:    [17/08/2023 16.59.58] -> Initializing Pipeline...
INFO:    [17/08/2023 16.59.58] -> Preprocessing Run #7 of 22...
INFO:    [17/08/2023 16.59.58] -> Initialize Scoring...
INFO:    [17/08/2023 16.59.58] -> Extracting Ion Currents...
INFO:    [17/08/2023 17.00.15] -> Machine Learning...
INFO:    [17/08/2023 17.00.18] -> Pipeline executed in 20.78s - Current Experiment had 0 Warnings and 0 Errors.
INFO:    [17/08/2023 17.00.19] -> Calibration successful
INFO:    [17/08/2023 17.00.25] -> Initializing Pipeline...
INFO:    [17/08/2023 17.00.25] -> Preprocessing Run #7 of 22...
INFO:    [17/08/2023 17.00.25] -> Initialize Scoring...
INFO:    [17/08/2023 17.00.25] -> Extracting Ion Currents...
INFO:    [17/08/2023 17.00.58] -> Machine Learning...
INFO:    [17/08/2023 17.01.08] -> Pipeline executed in 43.39s - Current Experiment had 0 Warnings and 0 Errors.
INFO:    [17/08/2023 17.01.14] -> Calibration successful
INFO:    [17/08/2023 17.01.14] -> Initialize Scoring...
INFO:    [17/08/2023 17.01.14] -> Preprocessing Run #8 of 22...
INFO:    [17/08/2023 17.01.14] -> Searching DIA with Pulsar...
INFO:    [17/08/2023 17.01.14] -> Initializing Experiment...
INFO:    [17/08/2023 17.01.14] -> Loading Spectral Libraries...
INFO:    [17/08/2023 17.01.14] -> Initialize Scoring...
INFO:    [17/08/2023 17.01.14] -> Generating Scan Map...
INFO:    [17/08/2023 17.01.14] -> Initializing Workpackages...
INFO:    [17/08/2023 17.01.14] -> Performing Basic Calibration...
INFO:    [17/08/2023 17.01.17] -> Calibration successful
INFO:    [17/08/2023 17.01.17] -> Identifying Calibration Peptides...
INFO:    [17/08/2023 17.01.17] -> Calibration successful
INFO:    [17/08/2023 17.01.17] -> Correcting Gradient Fine Structure...
INFO:    [17/08/2023 17.01.23] -> Initializing Pipeline...
INFO:    [17/08/2023 17.01.23] -> Preprocessing Run #8 of 22...
INFO:    [17/08/2023 17.01.23] -> Initialize Scoring...
INFO:    [17/08/2023 17.01.23] -> Extracting Ion Currents...
INFO:    [17/08/2023 17.01.46] -> Machine Learning...
INFO:    [17/08/2023 17.01.47] -> Pipeline executed in 24.39s - Current Experiment had 0 Warnings and 0 Errors.
INFO:    [17/08/2023 17.01.48] -> Calibration successful
INFO:    [17/08/2023 17.01.50] -> Initializing Pipeline...
INFO:    [17/08/2023 17.01.50] -> Preprocessing Run #8 of 22...
INFO:    [17/08/2023 17.01.50] -> Initialize Scoring...
INFO:    [17/08/2023 17.01.50] -> Extracting Ion Currents...
INFO:    [17/08/2023 17.02.05] -> Machine Learning...
INFO:    [17/08/2023 17.02.09] -> Pipeline executed in 18.51s - Current Experiment had 0 Warnings and 0 Errors.
INFO:    [17/08/2023 17.02.12] -> Calibration successful
INFO:    [17/08/2023 17.02.12] -> Initialize Scoring...
INFO:    [17/08/2023 17.02.12] -> Preprocessing Run #9 of 22...
INFO:    [17/08/2023 17.02.12] -> Searching DIA with Pulsar...
INFO:    [17/08/2023 17.02.12] -> Initializing Experiment...
INFO:    [17/08/2023 17.02.12] -> Loading Spectral Libraries...
INFO:    [17/08/2023 17.02.12] -> Initialize Scoring...
INFO:    [17/08/2023 17.02.12] -> Generating Scan Map...
INFO:    [17/08/2023 17.02.12] -> Initializing Workpackages...
INFO:    [17/08/2023 17.02.12] -> Performing Basic Calibration...
INFO:    [17/08/2023 17.02.13] -> Calibration successful
INFO:    [17/08/2023 17.02.13] -> Identifying Calibration Peptides...
INFO:    [17/08/2023 17.02.13] -> Calibration successful
INFO:    [17/08/2023 17.02.13] -> Correcting Gradient Fine Structure...
INFO:    [17/08/2023 17.02.16] -> Initializing Pipeline...
INFO:    [17/08/2023 17.02.16] -> Preprocessing Run #9 of 22...
INFO:    [17/08/2023 17.02.16] -> Initialize Scoring...
INFO:    [17/08/2023 17.02.16] -> Extracting Ion Currents...
INFO:    [17/08/2023 17.02.33] -> Machine Learning...
INFO:    [17/08/2023 17.02.37] -> Pipeline executed in 20.57s - Current Experiment had 0 Warnings and 0 Errors.
INFO:    [17/08/2023 17.02.39] -> Calibration successful
INFO:    [17/08/2023 17.02.43] -> Initializing Pipeline...
INFO:    [17/08/2023 17.02.43] -> Preprocessing Run #9 of 22...
INFO:    [17/08/2023 17.02.43] -> Initialize Scoring...
INFO:    [17/08/2023 17.02.43] -> Extracting Ion Currents...
INFO:    [17/08/2023 17.03.08] -> Machine Learning...
INFO:    [17/08/2023 17.03.18] -> Pipeline executed in 34.86s - Current Experiment had 0 Warnings and 0 Errors.
INFO:    [17/08/2023 17.03.38] -> Calibration successful
INFO:    [17/08/2023 17.03.38] -> Initialize Scoring...
INFO:    [17/08/2023 17.03.38] -> Preprocessing Run #10 of 22...
INFO:    [17/08/2023 17.03.38] -> Searching DIA with Pulsar...
INFO:    [17/08/2023 17.03.38] -> Initializing Experiment...
INFO:    [17/08/2023 17.03.38] -> Loading Spectral Libraries...
INFO:    [17/08/2023 17.03.38] -> Initialize Scoring...
INFO:    [17/08/2023 17.03.38] -> Generating Scan Map...
INFO:    [17/08/2023 17.03.38] -> Initializing Workpackages...
INFO:    [17/08/2023 17.03.38] -> Performing Basic Calibration...
INFO:    [17/08/2023 17.03.40] -> Calibration successful
INFO:    [17/08/2023 17.03.40] -> Identifying Calibration Peptides...
INFO:    [17/08/2023 17.03.40] -> Calibration successful
INFO:    [17/08/2023 17.03.40] -> Correcting Gradient Fine Structure...
INFO:    [17/08/2023 17.03.47] -> Initializing Pipeline...
INFO:    [17/08/2023 17.03.47] -> Preprocessing Run #10 of 22...
INFO:    [17/08/2023 17.03.47] -> Initialize Scoring...
INFO:    [17/08/2023 17.03.47] -> Extracting Ion Currents...
INFO:    [17/08/2023 17.04.10] -> Machine Learning...
INFO:    [17/08/2023 17.04.11] -> Pipeline executed in 23.97s - Current Experiment had 0 Warnings and 0 Errors.
INFO:    [17/08/2023 17.04.12] -> Calibration successful
INFO:    [17/08/2023 17.04.17] -> Initializing Pipeline...
INFO:    [17/08/2023 17.04.17] -> Preprocessing Run #10 of 22...
INFO:    [17/08/2023 17.04.17] -> Initialize Scoring...
INFO:    [17/08/2023 17.04.17] -> Extracting Ion Currents...
INFO:    [17/08/2023 17.04.30] -> Machine Learning...
INFO:    [17/08/2023 17.04.33] -> Pipeline executed in 15.51s - Current Experiment had 0 Warnings and 0 Errors.
INFO:    [17/08/2023 17.04.35] -> Calibration successful
INFO:    [17/08/2023 17.04.35] -> Initialize Scoring...
INFO:    [17/08/2023 17.04.35] -> Preprocessing Run #11 of 22...
INFO:    [17/08/2023 17.04.35] -> Searching DIA with Pulsar...
INFO:    [17/08/2023 17.04.35] -> Initializing Experiment...
INFO:    [17/08/2023 17.04.35] -> Loading Spectral Libraries...
INFO:    [17/08/2023 17.04.35] -> Initialize Scoring...
INFO:    [17/08/2023 17.04.35] -> Generating Scan Map...
INFO:    [17/08/2023 17.04.35] -> Initializing Workpackages...
INFO:    [17/08/2023 17.04.35] -> Performing Basic Calibration...
INFO:    [17/08/2023 17.04.37] -> Calibration successful
INFO:    [17/08/2023 17.04.37] -> Identifying Calibration Peptides...
INFO:    [17/08/2023 17.04.37] -> Calibration successful
INFO:    [17/08/2023 17.04.37] -> Correcting Gradient Fine Structure...
INFO:    [17/08/2023 17.04.40] -> Initializing Pipeline...
INFO:    [17/08/2023 17.04.40] -> Preprocessing Run #11 of 22...
INFO:    [17/08/2023 17.04.40] -> Initialize Scoring...
INFO:    [17/08/2023 17.04.40] -> Extracting Ion Currents...
INFO:    [17/08/2023 17.04.54] -> Machine Learning...
INFO:    [17/08/2023 17.04.55] -> Pipeline executed in 15.17s - Current Experiment had 0 Warnings and 0 Errors.
INFO:    [17/08/2023 17.04.56] -> Calibration successful
INFO:    [17/08/2023 17.04.59] -> Initializing Pipeline...
INFO:    [17/08/2023 17.04.59] -> Preprocessing Run #11 of 22...
INFO:    [17/08/2023 17.04.59] -> Initialize Scoring...
INFO:    [17/08/2023 17.04.59] -> Extracting Ion Currents...
INFO:    [17/08/2023 17.05.12] -> Machine Learning...
INFO:    [17/08/2023 17.05.16] -> Pipeline executed in 16.65s - Current Experiment had 0 Warnings and 0 Errors.
INFO:    [17/08/2023 17.05.20] -> Calibration successful
INFO:    [17/08/2023 17.05.20] -> Initialize Scoring...
INFO:    [17/08/2023 17.05.20] -> Preprocessing Run #12 of 22...
INFO:    [17/08/2023 17.05.20] -> Searching DIA with Pulsar...
INFO:    [17/08/2023 17.05.20] -> Initializing Experiment...
INFO:    [17/08/2023 17.05.20] -> Loading Spectral Libraries...
INFO:    [17/08/2023 17.05.20] -> Initialize Scoring...
INFO:    [17/08/2023 17.05.20] -> Generating Scan Map...
INFO:    [17/08/2023 17.05.20] -> Initializing Workpackages...
INFO:    [17/08/2023 17.05.20] -> Performing Basic Calibration...
INFO:    [17/08/2023 17.05.21] -> Calibration successful
INFO:    [17/08/2023 17.05.21] -> Identifying Calibration Peptides...
INFO:    [17/08/2023 17.05.21] -> Calibration successful
INFO:    [17/08/2023 17.05.21] -> Correcting Gradient Fine Structure...
INFO:    [17/08/2023 17.05.24] -> Initializing Pipeline...
INFO:    [17/08/2023 17.05.24] -> Preprocessing Run #12 of 22...
INFO:    [17/08/2023 17.05.24] -> Initialize Scoring...
INFO:    [17/08/2023 17.05.24] -> Extracting Ion Currents...
INFO:    [17/08/2023 17.05.38] -> Machine Learning...
INFO:    [17/08/2023 17.05.39] -> Pipeline executed in 14.79s - Current Experiment had 0 Warnings and 0 Errors.
INFO:    [17/08/2023 17.05.40] -> Calibration successful
INFO:    [17/08/2023 17.05.43] -> Initializing Pipeline...
INFO:    [17/08/2023 17.05.43] -> Preprocessing Run #12 of 22...
INFO:    [17/08/2023 17.05.43] -> Initialize Scoring...
INFO:    [17/08/2023 17.05.43] -> Extracting Ion Currents...
INFO:    [17/08/2023 17.05.56] -> Machine Learning...
INFO:    [17/08/2023 17.05.58] -> Pipeline executed in 14.85s - Current Experiment had 0 Warnings and 0 Errors.
INFO:    [17/08/2023 17.06.01] -> Calibration successful
INFO:    [17/08/2023 17.06.01] -> Initialize Scoring...
INFO:    [17/08/2023 17.06.01] -> Preprocessing Run #13 of 22...
INFO:    [17/08/2023 17.06.01] -> Searching DIA with Pulsar...
INFO:    [17/08/2023 17.06.01] -> Initializing Experiment...
INFO:    [17/08/2023 17.06.01] -> Loading Spectral Libraries...
INFO:    [17/08/2023 17.06.01] -> Initialize Scoring...
INFO:    [17/08/2023 17.06.01] -> Generating Scan Map...
INFO:    [17/08/2023 17.06.01] -> Initializing Workpackages...
INFO:    [17/08/2023 17.06.01] -> Performing Basic Calibration...
INFO:    [17/08/2023 17.06.03] -> Calibration successful
INFO:    [17/08/2023 17.06.03] -> Identifying Calibration Peptides...
INFO:    [17/08/2023 17.06.03] -> Calibration successful
INFO:    [17/08/2023 17.06.03] -> Correcting Gradient Fine Structure...
INFO:    [17/08/2023 17.06.06] -> Initializing Pipeline...
INFO:    [17/08/2023 17.06.06] -> Preprocessing Run #13 of 22...
INFO:    [17/08/2023 17.06.06] -> Initialize Scoring...
INFO:    [17/08/2023 17.06.06] -> Extracting Ion Currents...
INFO:    [17/08/2023 17.06.20] -> Machine Learning...
INFO:    [17/08/2023 17.06.22] -> Pipeline executed in 15.18s - Current Experiment had 0 Warnings and 0 Errors.
INFO:    [17/08/2023 17.06.23] -> Calibration successful
INFO:    [17/08/2023 17.06.26] -> Initializing Pipeline...
INFO:    [17/08/2023 17.06.26] -> Preprocessing Run #13 of 22...
INFO:    [17/08/2023 17.06.26] -> Initialize Scoring...
INFO:    [17/08/2023 17.06.26] -> Extracting Ion Currents...
INFO:    [17/08/2023 17.06.38] -> Machine Learning...
INFO:    [17/08/2023 17.06.41] -> Pipeline executed in 15.26s - Current Experiment had 0 Warnings and 0 Errors.
INFO:    [17/08/2023 17.06.45] -> Calibration successful
INFO:    [17/08/2023 17.06.45] -> Initialize Scoring...
INFO:    [17/08/2023 17.06.45] -> Preprocessing Run #14 of 22...
INFO:    [17/08/2023 17.06.45] -> Searching DIA with Pulsar...
INFO:    [17/08/2023 17.06.45] -> Initializing Experiment...
INFO:    [17/08/2023 17.06.45] -> Loading Spectral Libraries...
INFO:    [17/08/2023 17.06.45] -> Initialize Scoring...
INFO:    [17/08/2023 17.06.45] -> Generating Scan Map...
INFO:    [17/08/2023 17.06.45] -> Initializing Workpackages...
INFO:    [17/08/2023 17.06.45] -> Performing Basic Calibration...
INFO:    [17/08/2023 17.06.46] -> Calibration successful
INFO:    [17/08/2023 17.06.46] -> Identifying Calibration Peptides...
INFO:    [17/08/2023 17.06.46] -> Calibration successful
INFO:    [17/08/2023 17.06.46] -> Correcting Gradient Fine Structure...
INFO:    [17/08/2023 17.06.50] -> Initializing Pipeline...
INFO:    [17/08/2023 17.06.50] -> Preprocessing Run #14 of 22...
INFO:    [17/08/2023 17.06.50] -> Initialize Scoring...
INFO:    [17/08/2023 17.06.50] -> Extracting Ion Currents...
INFO:    [17/08/2023 17.07.18] -> Machine Learning...
INFO:    [17/08/2023 17.07.19] -> Pipeline executed in 29.21s - Current Experiment had 0 Warnings and 0 Errors.
INFO:    [17/08/2023 17.07.20] -> Calibration successful
INFO:    [17/08/2023 17.07.24] -> Initializing Pipeline...
INFO:    [17/08/2023 17.07.24] -> Preprocessing Run #14 of 22...
INFO:    [17/08/2023 17.07.24] -> Initialize Scoring...
INFO:    [17/08/2023 17.07.24] -> Extracting Ion Currents...
INFO:    [17/08/2023 17.07.36] -> Machine Learning...
INFO:    [17/08/2023 17.07.39] -> Pipeline executed in 15.13s - Current Experiment had 0 Warnings and 0 Errors.
INFO:    [17/08/2023 17.07.42] -> Calibration successful
INFO:    [17/08/2023 17.07.42] -> Initialize Scoring...
INFO:    [17/08/2023 17.07.42] -> Preprocessing Run #15 of 22...
INFO:    [17/08/2023 17.07.42] -> Searching DIA with Pulsar...
INFO:    [17/08/2023 17.07.42] -> Initializing Experiment...
INFO:    [17/08/2023 17.07.42] -> Loading Spectral Libraries...
INFO:    [17/08/2023 17.07.42] -> Initialize Scoring...
INFO:    [17/08/2023 17.07.42] -> Generating Scan Map...
INFO:    [17/08/2023 17.07.42] -> Initializing Workpackages...
INFO:    [17/08/2023 17.07.42] -> Performing Basic Calibration...
INFO:    [17/08/2023 17.07.44] -> Calibration successful
INFO:    [17/08/2023 17.07.44] -> Identifying Calibration Peptides...
INFO:    [17/08/2023 17.07.44] -> Calibration successful
INFO:    [17/08/2023 17.07.44] -> Correcting Gradient Fine Structure...
INFO:    [17/08/2023 17.07.47] -> Initializing Pipeline...
INFO:    [17/08/2023 17.07.47] -> Preprocessing Run #15 of 22...
INFO:    [17/08/2023 17.07.47] -> Initialize Scoring...
INFO:    [17/08/2023 17.07.47] -> Extracting Ion Currents...
INFO:    [17/08/2023 17.08.01] -> Machine Learning...
INFO:    [17/08/2023 17.08.02] -> Pipeline executed in 14.62s - Current Experiment had 0 Warnings and 0 Errors.
INFO:    [17/08/2023 17.08.03] -> Calibration successful
INFO:    [17/08/2023 17.08.07] -> Initializing Pipeline...
INFO:    [17/08/2023 17.08.07] -> Preprocessing Run #15 of 22...
INFO:    [17/08/2023 17.08.07] -> Initialize Scoring...
INFO:    [17/08/2023 17.08.07] -> Extracting Ion Currents...
INFO:    [17/08/2023 17.08.19] -> Machine Learning...
INFO:    [17/08/2023 17.08.22] -> Pipeline executed in 15s - Current Experiment had 0 Warnings and 0 Errors.
INFO:    [17/08/2023 17.08.26] -> Calibration successful
INFO:    [17/08/2023 17.08.26] -> Initialize Scoring...
INFO:    [17/08/2023 17.08.26] -> Preprocessing Run #16 of 22...
INFO:    [17/08/2023 17.08.26] -> Searching DIA with Pulsar...
INFO:    [17/08/2023 17.08.26] -> Initializing Experiment...
INFO:    [17/08/2023 17.08.26] -> Loading Spectral Libraries...
INFO:    [17/08/2023 17.08.26] -> Initialize Scoring...
INFO:    [17/08/2023 17.08.26] -> Generating Scan Map...
INFO:    [17/08/2023 17.08.26] -> Initializing Workpackages...
INFO:    [17/08/2023 17.08.26] -> Performing Basic Calibration...
INFO:    [17/08/2023 17.08.27] -> Calibration successful
INFO:    [17/08/2023 17.08.27] -> Identifying Calibration Peptides...
INFO:    [17/08/2023 17.08.27] -> Calibration successful
INFO:    [17/08/2023 17.08.27] -> Correcting Gradient Fine Structure...
INFO:    [17/08/2023 17.08.31] -> Initializing Pipeline...
INFO:    [17/08/2023 17.08.31] -> Preprocessing Run #16 of 22...
INFO:    [17/08/2023 17.08.31] -> Initialize Scoring...
INFO:    [17/08/2023 17.08.31] -> Extracting Ion Currents...
INFO:    [17/08/2023 17.08.45] -> Machine Learning...
INFO:    [17/08/2023 17.08.46] -> Pipeline executed in 15.41s - Current Experiment had 0 Warnings and 0 Errors.
INFO:    [17/08/2023 17.08.47] -> Calibration successful
INFO:    [17/08/2023 17.08.51] -> Initializing Pipeline...
INFO:    [17/08/2023 17.08.51] -> Preprocessing Run #16 of 22...
INFO:    [17/08/2023 17.08.51] -> Initialize Scoring...
INFO:    [17/08/2023 17.08.51] -> Extracting Ion Currents...
INFO:    [17/08/2023 17.09.03] -> Machine Learning...
INFO:    [17/08/2023 17.09.06] -> Pipeline executed in 15.02s - Current Experiment had 0 Warnings and 0 Errors.
INFO:    [17/08/2023 17.09.10] -> Calibration successful
INFO:    [17/08/2023 17.09.10] -> Initialize Scoring...
INFO:    [17/08/2023 17.09.10] -> Preprocessing Run #17 of 22...
INFO:    [17/08/2023 17.09.10] -> Searching DIA with Pulsar...
INFO:    [17/08/2023 17.09.10] -> Initializing Experiment...
INFO:    [17/08/2023 17.09.10] -> Loading Spectral Libraries...
INFO:    [17/08/2023 17.09.10] -> Initialize Scoring...
INFO:    [17/08/2023 17.09.10] -> Generating Scan Map...
INFO:    [17/08/2023 17.09.10] -> Initializing Workpackages...
INFO:    [17/08/2023 17.09.10] -> Performing Basic Calibration...
INFO:    [17/08/2023 17.09.11] -> Calibration successful
INFO:    [17/08/2023 17.09.11] -> Identifying Calibration Peptides...
INFO:    [17/08/2023 17.09.11] -> Calibration successful
INFO:    [17/08/2023 17.09.11] -> Correcting Gradient Fine Structure...
INFO:    [17/08/2023 17.09.15] -> Initializing Pipeline...
INFO:    [17/08/2023 17.09.15] -> Preprocessing Run #17 of 22...
INFO:    [17/08/2023 17.09.15] -> Initialize Scoring...
INFO:    [17/08/2023 17.09.15] -> Extracting Ion Currents...
INFO:    [17/08/2023 17.09.35] -> Machine Learning...
INFO:    [17/08/2023 17.09.36] -> Pipeline executed in 21.1s - Current Experiment had 0 Warnings and 0 Errors.
INFO:    [17/08/2023 17.09.37] -> Calibration successful
INFO:    [17/08/2023 17.09.41] -> Initializing Pipeline...
INFO:    [17/08/2023 17.09.41] -> Preprocessing Run #17 of 22...
INFO:    [17/08/2023 17.09.41] -> Initialize Scoring...
INFO:    [17/08/2023 17.09.41] -> Extracting Ion Currents...
INFO:    [17/08/2023 17.09.54] -> Machine Learning...
INFO:    [17/08/2023 17.09.59] -> Pipeline executed in 17.99s - Current Experiment had 0 Warnings and 0 Errors.
INFO:    [17/08/2023 17.10.04] -> Calibration successful
INFO:    [17/08/2023 17.10.04] -> Initialize Scoring...
INFO:    [17/08/2023 17.10.04] -> Preprocessing Run #18 of 22...
INFO:    [17/08/2023 17.10.04] -> Searching DIA with Pulsar...
INFO:    [17/08/2023 17.10.04] -> Initializing Experiment...
INFO:    [17/08/2023 17.10.04] -> Loading Spectral Libraries...
INFO:    [17/08/2023 17.10.04] -> Initialize Scoring...
INFO:    [17/08/2023 17.10.04] -> Generating Scan Map...
INFO:    [17/08/2023 17.10.04] -> Initializing Workpackages...
INFO:    [17/08/2023 17.10.04] -> Performing Basic Calibration...
INFO:    [17/08/2023 17.10.06] -> Calibration successful
INFO:    [17/08/2023 17.10.06] -> Identifying Calibration Peptides...
INFO:    [17/08/2023 17.10.06] -> Calibration successful
INFO:    [17/08/2023 17.10.06] -> Correcting Gradient Fine Structure...
INFO:    [17/08/2023 17.10.10] -> Initializing Pipeline...
INFO:    [17/08/2023 17.10.10] -> Preprocessing Run #18 of 22...
INFO:    [17/08/2023 17.10.10] -> Initialize Scoring...
INFO:    [17/08/2023 17.10.10] -> Extracting Ion Currents...
INFO:    [17/08/2023 17.10.24] -> Machine Learning...
INFO:    [17/08/2023 17.10.26] -> Pipeline executed in 15.31s - Current Experiment had 0 Warnings and 0 Errors.
INFO:    [17/08/2023 17.10.27] -> Calibration successful
INFO:    [17/08/2023 17.10.32] -> Initializing Pipeline...
INFO:    [17/08/2023 17.10.32] -> Preprocessing Run #18 of 22...
INFO:    [17/08/2023 17.10.32] -> Initialize Scoring...
INFO:    [17/08/2023 17.10.32] -> Extracting Ion Currents...
INFO:    [17/08/2023 17.10.56] -> Machine Learning...
INFO:    [17/08/2023 17.10.58] -> Pipeline executed in 26.79s - Current Experiment had 0 Warnings and 0 Errors.
INFO:    [17/08/2023 17.11.02] -> Calibration successful
INFO:    [17/08/2023 17.11.02] -> Initialize Scoring...
INFO:    [17/08/2023 17.11.02] -> Preprocessing Run #19 of 22...
INFO:    [17/08/2023 17.11.02] -> Searching DIA with Pulsar...
INFO:    [17/08/2023 17.11.02] -> Initializing Experiment...
INFO:    [17/08/2023 17.11.02] -> Loading Spectral Libraries...
INFO:    [17/08/2023 17.11.02] -> Initialize Scoring...
INFO:    [17/08/2023 17.11.02] -> Generating Scan Map...
INFO:    [17/08/2023 17.11.02] -> Initializing Workpackages...
INFO:    [17/08/2023 17.11.02] -> Performing Basic Calibration...
INFO:    [17/08/2023 17.11.03] -> Calibration successful
INFO:    [17/08/2023 17.11.03] -> Identifying Calibration Peptides...
INFO:    [17/08/2023 17.11.03] -> Calibration successful
INFO:    [17/08/2023 17.11.03] -> Correcting Gradient Fine Structure...
INFO:    [17/08/2023 17.11.07] -> Initializing Pipeline...
INFO:    [17/08/2023 17.11.07] -> Preprocessing Run #19 of 22...
INFO:    [17/08/2023 17.11.07] -> Initialize Scoring...
INFO:    [17/08/2023 17.11.07] -> Extracting Ion Currents...
INFO:    [17/08/2023 17.11.21] -> Machine Learning...
INFO:    [17/08/2023 17.11.23] -> Pipeline executed in 15.96s - Current Experiment had 0 Warnings and 0 Errors.
INFO:    [17/08/2023 17.11.25] -> Calibration successful
INFO:    [17/08/2023 17.11.29] -> Initializing Pipeline...
INFO:    [17/08/2023 17.11.29] -> Preprocessing Run #19 of 22...
INFO:    [17/08/2023 17.11.29] -> Initialize Scoring...
INFO:    [17/08/2023 17.11.29] -> Extracting Ion Currents...
INFO:    [17/08/2023 17.11.49] -> Machine Learning...
INFO:    [17/08/2023 17.11.54] -> Pipeline executed in 24.96s - Current Experiment had 0 Warnings and 0 Errors.
INFO:    [17/08/2023 17.11.59] -> Calibration successful
INFO:    [17/08/2023 17.11.59] -> Initialize Scoring...
INFO:    [17/08/2023 17.11.59] -> Preprocessing Run #20 of 22...
INFO:    [17/08/2023 17.11.59] -> Searching DIA with Pulsar...
INFO:    [17/08/2023 17.11.59] -> Initializing Experiment...
INFO:    [17/08/2023 17.11.59] -> Loading Spectral Libraries...
INFO:    [17/08/2023 17.11.59] -> Initialize Scoring...
INFO:    [17/08/2023 17.11.59] -> Generating Scan Map...
INFO:    [17/08/2023 17.11.59] -> Initializing Workpackages...
INFO:    [17/08/2023 17.11.59] -> Performing Basic Calibration...
INFO:    [17/08/2023 17.12.01] -> Calibration successful
INFO:    [17/08/2023 17.12.01] -> Identifying Calibration Peptides...
INFO:    [17/08/2023 17.12.01] -> Calibration successful
INFO:    [17/08/2023 17.12.01] -> Correcting Gradient Fine Structure...
INFO:    [17/08/2023 17.12.07] -> Initializing Pipeline...
INFO:    [17/08/2023 17.12.07] -> Preprocessing Run #20 of 22...
INFO:    [17/08/2023 17.12.07] -> Initialize Scoring...
INFO:    [17/08/2023 17.12.07] -> Extracting Ion Currents...
INFO:    [17/08/2023 17.12.24] -> Machine Learning...
INFO:    [17/08/2023 17.12.26] -> Pipeline executed in 19.5s - Current Experiment had 0 Warnings and 0 Errors.
INFO:    [17/08/2023 17.12.28] -> Calibration successful
INFO:    [17/08/2023 17.12.33] -> Initializing Pipeline...
INFO:    [17/08/2023 17.12.33] -> Preprocessing Run #20 of 22...
INFO:    [17/08/2023 17.12.33] -> Initialize Scoring...
INFO:    [17/08/2023 17.12.33] -> Extracting Ion Currents...
INFO:    [17/08/2023 17.12.49] -> Machine Learning...
INFO:    [17/08/2023 17.12.53] -> Pipeline executed in 19.94s - Current Experiment had 0 Warnings and 0 Errors.
INFO:    [17/08/2023 17.12.56] -> Calibration successful
INFO:    [17/08/2023 17.12.56] -> Initialize Scoring...
INFO:    [17/08/2023 17.12.56] -> Preprocessing Run #21 of 22...
INFO:    [17/08/2023 17.12.56] -> Searching DIA with Pulsar...
INFO:    [17/08/2023 17.12.56] -> Initializing Experiment...
INFO:    [17/08/2023 17.12.56] -> Loading Spectral Libraries...
INFO:    [17/08/2023 17.12.56] -> Initialize Scoring...
INFO:    [17/08/2023 17.12.56] -> Generating Scan Map...
INFO:    [17/08/2023 17.12.56] -> Initializing Workpackages...
INFO:    [17/08/2023 17.12.56] -> Performing Basic Calibration...
INFO:    [17/08/2023 17.12.57] -> Calibration successful
INFO:    [17/08/2023 17.12.57] -> Identifying Calibration Peptides...
INFO:    [17/08/2023 17.12.57] -> Calibration successful
INFO:    [17/08/2023 17.12.57] -> Correcting Gradient Fine Structure...
INFO:    [17/08/2023 17.13.02] -> Initializing Pipeline...
INFO:    [17/08/2023 17.13.02] -> Preprocessing Run #21 of 22...
INFO:    [17/08/2023 17.13.02] -> Initialize Scoring...
INFO:    [17/08/2023 17.13.02] -> Extracting Ion Currents...
INFO:    [17/08/2023 17.13.19] -> Machine Learning...
INFO:    [17/08/2023 17.13.21] -> Pipeline executed in 19.03s - Current Experiment had 0 Warnings and 0 Errors.
INFO:    [17/08/2023 17.13.23] -> Calibration successful
INFO:    [17/08/2023 17.13.28] -> Initializing Pipeline...
INFO:    [17/08/2023 17.13.28] -> Preprocessing Run #21 of 22...
INFO:    [17/08/2023 17.13.28] -> Initialize Scoring...
INFO:    [17/08/2023 17.13.28] -> Extracting Ion Currents...
INFO:    [17/08/2023 17.13.44] -> Machine Learning...
INFO:    [17/08/2023 17.13.49] -> Pipeline executed in 20.94s - Current Experiment had 0 Warnings and 0 Errors.
INFO:    [17/08/2023 17.13.55] -> Calibration successful
INFO:    [17/08/2023 17.13.55] -> Initialize Scoring...
INFO:    [17/08/2023 17.13.55] -> Preprocessing Run #22 of 22...
INFO:    [17/08/2023 17.13.55] -> Searching DIA with Pulsar...
INFO:    [17/08/2023 17.13.55] -> Initializing Experiment...
INFO:    [17/08/2023 17.13.55] -> Loading Spectral Libraries...
INFO:    [17/08/2023 17.13.55] -> Initialize Scoring...
INFO:    [17/08/2023 17.13.55] -> Generating Scan Map...
INFO:    [17/08/2023 17.13.55] -> Initializing Workpackages...
INFO:    [17/08/2023 17.13.55] -> Performing Basic Calibration...
INFO:    [17/08/2023 17.13.58] -> Calibration successful
INFO:    [17/08/2023 17.13.58] -> Identifying Calibration Peptides...
INFO:    [17/08/2023 17.13.58] -> Calibration successful
INFO:    [17/08/2023 17.13.58] -> Correcting Gradient Fine Structure...
INFO:    [17/08/2023 17.14.05] -> Initializing Pipeline...
INFO:    [17/08/2023 17.14.05] -> Preprocessing Run #22 of 22...
INFO:    [17/08/2023 17.14.05] -> Initialize Scoring...
INFO:    [17/08/2023 17.14.05] -> Extracting Ion Currents...
INFO:    [17/08/2023 17.14.32] -> Machine Learning...
INFO:    [17/08/2023 17.14.41] -> Pipeline executed in 35.39s - Current Experiment had 0 Warnings and 0 Errors.
INFO:    [17/08/2023 17.14.44] -> Calibration successful
INFO:    [17/08/2023 17.14.51] -> Initializing Pipeline...
INFO:    [17/08/2023 17.14.51] -> Preprocessing Run #22 of 22...
INFO:    [17/08/2023 17.14.51] -> Initialize Scoring...
INFO:    [17/08/2023 17.14.51] -> Extracting Ion Currents...
INFO:    [17/08/2023 17.15.07] -> Machine Learning...
INFO:    [17/08/2023 17.15.09] -> Pipeline executed in 17.88s - Current Experiment had 0 Warnings and 0 Errors.
INFO:    [17/08/2023 17.15.14] -> Calibration successful
INFO:    [17/08/2023 17.15.14] -> Initialize Scoring...
INFO:    [17/08/2023 17.15.14] -> Initializing QC...
INFO:    [17/08/2023 17.15.14] -> Determining Calibration Parameter...
INFO:    [17/08/2023 17.15.14] -> Assigning ML Features...
INFO:    [17/08/2023 17.15.15] -> Generating Decoys...
INFO:    [17/08/2023 17.15.22] -> Extracting Ion Currents...
INFO:    [17/08/2023 17.16.12] -> Releasing Raw Files...
INFO:    [17/08/2023 17.16.12] -> Machine Learning...
INFO:    [17/08/2023 17.17.12] -> Initializing HTRMS...
INFO:    [17/08/2023 17.17.12] -> Releasing Run Resources...
INFO:    [17/08/2023 17.17.12] -> Calculating Qvalues...
INFO:    [17/08/2023 17.17.12] -> Unique precursors: 40,909 of 47,753 | modified peptides: 37,650 of 43,610 | peptides: 35,720 of 40,995 |  protein groups: 4,235 (Qvalue <= 0.01) [20230809_AST1_EVO5_ZY_Hela_SCP_EvoCHIP_1Cell_40SPD_8Th12ms_01.raw]
INFO:    [17/08/2023 17.17.12] -> Calibration successful
INFO:    [17/08/2023 17.17.12] -> Collapsing Search Tree...
INFO:    [17/08/2023 17.17.12] -> Processed in 1.97m
INFO:    [17/08/2023 17.17.12] -> Initializing QC...
INFO:    [17/08/2023 17.17.12] -> Determining Calibration Parameter...
INFO:    [17/08/2023 17.17.12] -> Assigning ML Features...
INFO:    [17/08/2023 17.17.12] -> Generating Decoys...
INFO:    [17/08/2023 17.17.13] -> Extracting Ion Currents...
INFO:    [17/08/2023 17.17.53] -> Releasing Raw Files...
INFO:    [17/08/2023 17.17.53] -> Machine Learning...
INFO:    [17/08/2023 17.22.57] -> Initializing HTRMS...
INFO:    [17/08/2023 17.22.57] -> Releasing Run Resources...
INFO:    [17/08/2023 17.22.58] -> Calculating Qvalues...
INFO:    [17/08/2023 17.22.58] -> Unique precursors: 38,793 of 47,753 | modified peptides: 35,573 of 43,610 | peptides: 33,864 of 40,995 |  protein groups: 4,162 (Qvalue <= 0.01) [20230809_AST1_EVO5_ZY_Hela_SCP_EvoCHIP_1Cell_40SPD_8Th12ms_02.raw]
INFO:    [17/08/2023 17.22.58] -> Calibration successful
INFO:    [17/08/2023 17.22.58] -> Collapsing Search Tree...
INFO:    [17/08/2023 17.22.58] -> Processed in 5.76m
INFO:    [17/08/2023 17.22.58] -> Initializing QC...
INFO:    [17/08/2023 17.22.58] -> Determining Calibration Parameter...
INFO:    [17/08/2023 17.22.58] -> Assigning ML Features...
INFO:    [17/08/2023 17.22.58] -> Generating Decoys...
INFO:    [17/08/2023 17.22.59] -> Extracting Ion Currents...
INFO:    [17/08/2023 17.24.16] -> Releasing Raw Files...
INFO:    [17/08/2023 17.24.16] -> Machine Learning...
INFO:    [17/08/2023 17.26.14] -> Initializing HTRMS...
INFO:    [17/08/2023 17.26.14] -> Releasing Run Resources...
INFO:    [17/08/2023 17.26.14] -> Calculating Qvalues...
INFO:    [17/08/2023 17.26.15] -> Unique precursors: 37,578 of 47,753 | modified peptides: 34,851 of 43,610 | peptides: 33,324 of 40,995 |  protein groups: 4,051 (Qvalue <= 0.01) [20230809_AST1_EVO5_ZY_Hela_SCP_EvoCHIP_1Cell_40SPD_8Th12ms_03.raw]
INFO:    [17/08/2023 17.26.15] -> Calibration successful
INFO:    [17/08/2023 17.26.15] -> Collapsing Search Tree...
INFO:    [17/08/2023 17.26.15] -> Processed in 3.27m
INFO:    [17/08/2023 17.26.15] -> Initializing QC...
INFO:    [17/08/2023 17.26.15] -> Determining Calibration Parameter...
INFO:    [17/08/2023 17.26.15] -> Assigning ML Features...
INFO:    [17/08/2023 17.26.15] -> Generating Decoys...
INFO:    [17/08/2023 17.26.15] -> Extracting Ion Currents...
INFO:    [17/08/2023 17.27.03] -> Releasing Raw Files...
INFO:    [17/08/2023 17.27.03] -> Machine Learning...
INFO:    [17/08/2023 17.27.56] -> Initializing HTRMS...
INFO:    [17/08/2023 17.27.56] -> Releasing Run Resources...
INFO:    [17/08/2023 17.27.56] -> Calculating Qvalues...
INFO:    [17/08/2023 17.27.56] -> Unique precursors: 38,047 of 47,753 | modified peptides: 35,154 of 43,610 | peptides: 33,521 of 40,995 |  protein groups: 4,084 (Qvalue <= 0.01) [20230809_AST1_EVO5_ZY_Hela_SCP_EvoCHIP_1Cell_40SPD_8Th12ms_04.raw]
INFO:    [17/08/2023 17.27.56] -> Calibration successful
INFO:    [17/08/2023 17.27.57] -> Collapsing Search Tree...
INFO:    [17/08/2023 17.27.57] -> Processed in 1.7m
INFO:    [17/08/2023 17.27.57] -> Initializing QC...
INFO:    [17/08/2023 17.27.57] -> Determining Calibration Parameter...
INFO:    [17/08/2023 17.27.57] -> Assigning ML Features...
INFO:    [17/08/2023 17.27.57] -> Generating Decoys...
INFO:    [17/08/2023 17.27.57] -> Extracting Ion Currents...
INFO:    [17/08/2023 17.28.36] -> Releasing Raw Files...
INFO:    [17/08/2023 17.28.36] -> Machine Learning...
INFO:    [17/08/2023 17.31.55] -> Initializing HTRMS...
INFO:    [17/08/2023 17.31.55] -> Releasing Run Resources...
INFO:    [17/08/2023 17.31.55] -> Calculating Qvalues...
INFO:    [17/08/2023 17.31.56] -> Unique precursors: 41,461 of 47,753 | modified peptides: 38,100 of 43,610 | peptides: 36,073 of 40,995 |  protein groups: 4,256 (Qvalue <= 0.01) [20230809_AST1_EVO5_ZY_Hela_SCP_EvoCHIP_1Cell_40SPD_8Th12ms_05.raw]
INFO:    [17/08/2023 17.31.56] -> Calibration successful
INFO:    [17/08/2023 17.31.56] -> Collapsing Search Tree...
INFO:    [17/08/2023 17.31.56] -> Processed in 3.99m
INFO:    [17/08/2023 17.31.56] -> Initializing QC...
INFO:    [17/08/2023 17.31.56] -> Determining Calibration Parameter...
INFO:    [17/08/2023 17.31.56] -> Assigning ML Features...
INFO:    [17/08/2023 17.31.56] -> Generating Decoys...
INFO:    [17/08/2023 17.31.56] -> Extracting Ion Currents...
INFO:    [17/08/2023 17.32.39] -> Releasing Raw Files...
INFO:    [17/08/2023 17.32.39] -> Machine Learning...
INFO:    [17/08/2023 17.34.01] -> Initializing HTRMS...
INFO:    [17/08/2023 17.34.01] -> Releasing Run Resources...
INFO:    [17/08/2023 17.34.02] -> Calculating Qvalues...
INFO:    [17/08/2023 17.34.02] -> Unique precursors: 35,860 of 47,753 | modified peptides: 32,888 of 43,610 | peptides: 31,085 of 40,995 |  protein groups: 3,966 (Qvalue <= 0.01) [20230809_AST1_EVO5_ZY_Hela_SCP_EvoCHIP_1Cell_40SPD_8Th12ms_06.raw]
INFO:    [17/08/2023 17.34.02] -> Calibration successful
INFO:    [17/08/2023 17.34.02] -> Collapsing Search Tree...
INFO:    [17/08/2023 17.34.02] -> Processed in 2.1m
INFO:    [17/08/2023 17.34.02] -> Initializing QC...
INFO:    [17/08/2023 17.34.02] -> Determining Calibration Parameter...
INFO:    [17/08/2023 17.34.02] -> Assigning ML Features...
INFO:    [17/08/2023 17.34.02] -> Generating Decoys...
INFO:    [17/08/2023 17.34.02] -> Extracting Ion Currents...
INFO:    [17/08/2023 17.34.45] -> Releasing Raw Files...
INFO:    [17/08/2023 17.34.45] -> Machine Learning...
INFO:    [17/08/2023 17.36.11] -> Initializing HTRMS...
INFO:    [17/08/2023 17.36.11] -> Releasing Run Resources...
INFO:    [17/08/2023 17.36.12] -> Calculating Qvalues...
INFO:    [17/08/2023 17.36.12] -> Unique precursors: 34,629 of 47,753 | modified peptides: 31,801 of 43,610 | peptides: 29,941 of 40,995 |  protein groups: 3,918 (Qvalue <= 0.01) [20230809_AST1_EVO5_ZY_Hela_SCP_EvoCHIP_1Cell_40SPD_8Th12ms_07.raw]
INFO:    [17/08/2023 17.36.12] -> Calibration successful
INFO:    [17/08/2023 17.36.12] -> Collapsing Search Tree...
INFO:    [17/08/2023 17.36.12] -> Processed in 2.17m
INFO:    [17/08/2023 17.36.12] -> Initializing QC...
INFO:    [17/08/2023 17.36.12] -> Determining Calibration Parameter...
INFO:    [17/08/2023 17.36.12] -> Assigning ML Features...
INFO:    [17/08/2023 17.36.12] -> Generating Decoys...
INFO:    [17/08/2023 17.36.13] -> Extracting Ion Currents...
INFO:    [17/08/2023 17.36.55] -> Releasing Raw Files...
INFO:    [17/08/2023 17.36.55] -> Machine Learning...
INFO:    [17/08/2023 17.38.22] -> Initializing HTRMS...
INFO:    [17/08/2023 17.38.22] -> Releasing Run Resources...
INFO:    [17/08/2023 17.38.23] -> Calculating Qvalues...
INFO:    [17/08/2023 17.38.23] -> Unique precursors: 37,571 of 47,753 | modified peptides: 34,524 of 43,610 | peptides: 32,733 of 40,995 |  protein groups: 4,074 (Qvalue <= 0.01) [20230809_AST1_EVO5_ZY_Hela_SCP_EvoCHIP_1Cell_40SPD_8Th12ms_08.raw]
INFO:    [17/08/2023 17.38.23] -> Calibration successful
INFO:    [17/08/2023 17.38.23] -> Collapsing Search Tree...
INFO:    [17/08/2023 17.38.23] -> Processed in 2.18m
INFO:    [17/08/2023 17.38.23] -> Initializing QC...
INFO:    [17/08/2023 17.38.23] -> Determining Calibration Parameter...
INFO:    [17/08/2023 17.38.23] -> Assigning ML Features...
INFO:    [17/08/2023 17.38.23] -> Generating Decoys...
INFO:    [17/08/2023 17.38.23] -> Extracting Ion Currents...
INFO:    [17/08/2023 17.39.06] -> Releasing Raw Files...
INFO:    [17/08/2023 17.39.06] -> Machine Learning...
INFO:    [17/08/2023 17.40.34] -> Initializing HTRMS...
INFO:    [17/08/2023 17.40.34] -> Releasing Run Resources...
INFO:    [17/08/2023 17.40.34] -> Calculating Qvalues...
INFO:    [17/08/2023 17.40.34] -> Unique precursors: 39,257 of 47,753 | modified peptides: 36,232 of 43,610 | peptides: 34,525 of 40,995 |  protein groups: 4,147 (Qvalue <= 0.01) [20230809_AST1_EVO5_ZY_Hela_SCP_EvoCHIP_1Cell_40SPD_8Th12ms_09.raw]
INFO:    [17/08/2023 17.40.34] -> Calibration successful
INFO:    [17/08/2023 17.40.34] -> Collapsing Search Tree...
INFO:    [17/08/2023 17.40.34] -> Processed in 2.19m
INFO:    [17/08/2023 17.40.34] -> Initializing QC...
INFO:    [17/08/2023 17.40.34] -> Determining Calibration Parameter...
INFO:    [17/08/2023 17.40.35] -> Assigning ML Features...
INFO:    [17/08/2023 17.40.35] -> Generating Decoys...
INFO:    [17/08/2023 17.40.35] -> Extracting Ion Currents...
INFO:    [17/08/2023 17.41.18] -> Releasing Raw Files...
INFO:    [17/08/2023 17.41.18] -> Machine Learning...
INFO:    [17/08/2023 17.42.39] -> Initializing HTRMS...
INFO:    [17/08/2023 17.42.39] -> Releasing Run Resources...
INFO:    [17/08/2023 17.42.39] -> Calculating Qvalues...
INFO:    [17/08/2023 17.42.39] -> Unique precursors: 38,767 of 47,753 | modified peptides: 35,571 of 43,610 | peptides: 33,729 of 40,995 |  protein groups: 4,112 (Qvalue <= 0.01) [20230809_AST1_EVO5_ZY_Hela_SCP_EvoCHIP_1Cell_40SPD_8Th12ms_10.raw]
INFO:    [17/08/2023 17.42.39] -> Calibration successful
INFO:    [17/08/2023 17.42.39] -> Collapsing Search Tree...
INFO:    [17/08/2023 17.42.39] -> Processed in 2.08m
INFO:    [17/08/2023 17.42.39] -> Initializing QC...
INFO:    [17/08/2023 17.42.39] -> Determining Calibration Parameter...
INFO:    [17/08/2023 17.42.39] -> Assigning ML Features...
INFO:    [17/08/2023 17.42.39] -> Generating Decoys...
INFO:    [17/08/2023 17.42.40] -> Extracting Ion Currents...
INFO:    [17/08/2023 17.43.22] -> Releasing Raw Files...
INFO:    [17/08/2023 17.43.22] -> Machine Learning...
INFO:    [17/08/2023 17.44.57] -> Initializing HTRMS...
INFO:    [17/08/2023 17.44.57] -> Releasing Run Resources...
INFO:    [17/08/2023 17.44.57] -> Calculating Qvalues...
INFO:    [17/08/2023 17.44.58] -> Unique precursors: 38,280 of 47,753 | modified peptides: 35,467 of 43,610 | peptides: 33,864 of 40,995 |  protein groups: 4,037 (Qvalue <= 0.01) [20230809_AST1_EVO5_ZY_Hela_SCP_EvoCHIP_1Cell_40SPD_8Th12ms_11.raw]
INFO:    [17/08/2023 17.44.58] -> Calibration successful
INFO:    [17/08/2023 17.44.58] -> Collapsing Search Tree...
INFO:    [17/08/2023 17.44.58] -> Processed in 2.31m
INFO:    [17/08/2023 17.44.58] -> Initializing QC...
INFO:    [17/08/2023 17.44.58] -> Determining Calibration Parameter...
INFO:    [17/08/2023 17.44.58] -> Assigning ML Features...
INFO:    [17/08/2023 17.44.58] -> Generating Decoys...
INFO:    [17/08/2023 17.44.58] -> Extracting Ion Currents...
INFO:    [17/08/2023 17.45.40] -> Releasing Raw Files...
INFO:    [17/08/2023 17.45.40] -> Machine Learning...
INFO:    [17/08/2023 17.48.27] -> Initializing HTRMS...
INFO:    [17/08/2023 17.48.27] -> Releasing Run Resources...
INFO:    [17/08/2023 17.48.27] -> Calculating Qvalues...
INFO:    [17/08/2023 17.48.28] -> Unique precursors: 38,070 of 47,753 | modified peptides: 34,995 of 43,610 | peptides: 33,304 of 40,995 |  protein groups: 4,110 (Qvalue <= 0.01) [20230809_AST1_EVO5_ZY_Hela_SCP_EvoCHIP_1Cell_40SPD_8Th12ms_12.raw]
INFO:    [17/08/2023 17.48.28] -> Calibration successful
INFO:    [17/08/2023 17.48.28] -> Collapsing Search Tree...
INFO:    [17/08/2023 17.48.28] -> Processed in 3.5m
INFO:    [17/08/2023 17.48.28] -> Initializing QC...
INFO:    [17/08/2023 17.48.28] -> Determining Calibration Parameter...
INFO:    [17/08/2023 17.48.28] -> Assigning ML Features...
INFO:    [17/08/2023 17.48.28] -> Generating Decoys...
INFO:    [17/08/2023 17.48.28] -> Extracting Ion Currents...
INFO:    [17/08/2023 17.49.40] -> Releasing Raw Files...
INFO:    [17/08/2023 17.49.40] -> Machine Learning...
INFO:    [17/08/2023 17.51.39] -> Initializing HTRMS...
INFO:    [17/08/2023 17.51.39] -> Releasing Run Resources...
INFO:    [17/08/2023 17.51.40] -> Calculating Qvalues...
INFO:    [17/08/2023 17.51.40] -> Unique precursors: 40,143 of 47,753 | modified peptides: 36,904 of 43,610 | peptides: 35,124 of 40,995 |  protein groups: 4,158 (Qvalue <= 0.01) [20230809_AST1_EVO5_ZY_Hela_SCP_EvoCHIP_1Cell_40SPD_8Th12ms_13.raw]
INFO:    [17/08/2023 17.51.40] -> Calibration successful
INFO:    [17/08/2023 17.51.40] -> Collapsing Search Tree...
INFO:    [17/08/2023 17.51.40] -> Processed in 3.21m
INFO:    [17/08/2023 17.51.40] -> Initializing QC...
INFO:    [17/08/2023 17.51.41] -> Determining Calibration Parameter...
INFO:    [17/08/2023 17.51.41] -> Assigning ML Features...
INFO:    [17/08/2023 17.51.41] -> Generating Decoys...
INFO:    [17/08/2023 17.51.41] -> Extracting Ion Currents...
INFO:    [17/08/2023 17.52.44] -> Releasing Raw Files...
INFO:    [17/08/2023 17.52.44] -> Machine Learning...
INFO:    [17/08/2023 17.54.29] -> Initializing HTRMS...
INFO:    [17/08/2023 17.54.30] -> Releasing Run Resources...
INFO:    [17/08/2023 17.54.30] -> Calculating Qvalues...
INFO:    [17/08/2023 17.54.31] -> Unique precursors: 40,519 of 47,753 | modified peptides: 37,312 of 43,610 | peptides: 35,444 of 40,995 |  protein groups: 4,221 (Qvalue <= 0.01) [20230809_AST1_EVO5_ZY_Hela_SCP_EvoCHIP_1Cell_40SPD_8Th12ms_14.raw]
INFO:    [17/08/2023 17.54.31] -> Calibration successful
INFO:    [17/08/2023 17.54.31] -> Collapsing Search Tree...
INFO:    [17/08/2023 17.54.31] -> Processed in 2.84m
INFO:    [17/08/2023 17.54.31] -> Initializing QC...
INFO:    [17/08/2023 17.54.31] -> Determining Calibration Parameter...
INFO:    [17/08/2023 17.54.31] -> Assigning ML Features...
INFO:    [17/08/2023 17.54.31] -> Generating Decoys...
INFO:    [17/08/2023 17.54.31] -> Extracting Ion Currents...
INFO:    [17/08/2023 17.55.33] -> Releasing Raw Files...
INFO:    [17/08/2023 17.55.33] -> Machine Learning...
INFO:    [17/08/2023 17.57.07] -> Initializing HTRMS...
INFO:    [17/08/2023 17.57.07] -> Releasing Run Resources...
INFO:    [17/08/2023 17.57.07] -> Calculating Qvalues...
INFO:    [17/08/2023 17.57.08] -> Unique precursors: 41,050 of 47,753 | modified peptides: 38,030 of 43,610 | peptides: 36,335 of 40,995 |  protein groups: 4,189 (Qvalue <= 0.01) [20230809_AST1_EVO5_ZY_Hela_SCP_EvoCHIP_1Cell_40SPD_8Th12ms_15.raw]
INFO:    [17/08/2023 17.57.08] -> Calibration successful
INFO:    [17/08/2023 17.57.08] -> Collapsing Search Tree...
INFO:    [17/08/2023 17.57.08] -> Processed in 2.62m
INFO:    [17/08/2023 17.57.08] -> Initializing QC...
INFO:    [17/08/2023 17.57.08] -> Determining Calibration Parameter...
INFO:    [17/08/2023 17.57.08] -> Assigning ML Features...
INFO:    [17/08/2023 17.57.08] -> Generating Decoys...
INFO:    [17/08/2023 17.57.08] -> Extracting Ion Currents...
INFO:    [17/08/2023 17.58.15] -> Releasing Raw Files...
INFO:    [17/08/2023 17.58.15] -> Machine Learning...
INFO:    [17/08/2023 17.59.53] -> Initializing HTRMS...
INFO:    [17/08/2023 17.59.53] -> Releasing Run Resources...
INFO:    [17/08/2023 17.59.53] -> Calculating Qvalues...
INFO:    [17/08/2023 17.59.54] -> Unique precursors: 42,924 of 47,753 | modified peptides: 39,386 of 43,610 | peptides: 37,434 of 40,995 |  protein groups: 4,291 (Qvalue <= 0.01) [20230809_AST1_EVO5_ZY_Hela_SCP_EvoCHIP_1Cell_40SPD_8Th12ms_16.raw]
INFO:    [17/08/2023 17.59.54] -> Calibration successful
INFO:    [17/08/2023 17.59.54] -> Collapsing Search Tree...
INFO:    [17/08/2023 17.59.54] -> Processed in 2.77m
INFO:    [17/08/2023 17.59.54] -> Initializing QC...
INFO:    [17/08/2023 17.59.54] -> Determining Calibration Parameter...
INFO:    [17/08/2023 17.59.54] -> Assigning ML Features...
INFO:    [17/08/2023 17.59.54] -> Generating Decoys...
INFO:    [17/08/2023 17.59.54] -> Extracting Ion Currents...
INFO:    [17/08/2023 18.00.59] -> Releasing Raw Files...
INFO:    [17/08/2023 18.00.59] -> Machine Learning...
INFO:    [17/08/2023 18.02.38] -> Initializing HTRMS...
INFO:    [17/08/2023 18.02.38] -> Releasing Run Resources...
INFO:    [17/08/2023 18.02.38] -> Calculating Qvalues...
INFO:    [17/08/2023 18.02.39] -> Unique precursors: 41,941 of 47,753 | modified peptides: 38,520 of 43,610 | peptides: 36,549 of 40,995 |  protein groups: 4,252 (Qvalue <= 0.01) [20230809_AST1_EVO5_ZY_Hela_SCP_EvoCHIP_1Cell_40SPD_8Th12ms_17.raw]
INFO:    [17/08/2023 18.02.39] -> Calibration successful
INFO:    [17/08/2023 18.02.39] -> Collapsing Search Tree...
INFO:    [17/08/2023 18.02.39] -> Processed in 2.74m
INFO:    [17/08/2023 18.02.39] -> Initializing QC...
INFO:    [17/08/2023 18.02.39] -> Determining Calibration Parameter...
INFO:    [17/08/2023 18.02.39] -> Assigning ML Features...
INFO:    [17/08/2023 18.02.39] -> Generating Decoys...
INFO:    [17/08/2023 18.02.39] -> Extracting Ion Currents...
INFO:    [17/08/2023 18.03.48] -> Releasing Raw Files...
INFO:    [17/08/2023 18.03.48] -> Machine Learning...
INFO:    [17/08/2023 18.05.39] -> Initializing HTRMS...
INFO:    [17/08/2023 18.05.39] -> Releasing Run Resources...
INFO:    [17/08/2023 18.05.39] -> Calculating Qvalues...
INFO:    [17/08/2023 18.05.40] -> Unique precursors: 42,877 of 47,753 | modified peptides: 39,436 of 43,610 | peptides: 37,276 of 40,995 |  protein groups: 4,268 (Qvalue <= 0.01) [20230809_AST1_EVO5_ZY_Hela_SCP_EvoCHIP_1Cell_40SPD_8Th12ms_18.raw]
INFO:    [17/08/2023 18.05.40] -> Calibration successful
INFO:    [17/08/2023 18.05.40] -> Collapsing Search Tree...
INFO:    [17/08/2023 18.05.40] -> Processed in 3.02m
INFO:    [17/08/2023 18.05.40] -> Initializing QC...
INFO:    [17/08/2023 18.05.40] -> Determining Calibration Parameter...
INFO:    [17/08/2023 18.05.40] -> Assigning ML Features...
INFO:    [17/08/2023 18.05.40] -> Generating Decoys...
INFO:    [17/08/2023 18.05.40] -> Extracting Ion Currents...
INFO:    [17/08/2023 18.06.55] -> Releasing Raw Files...
INFO:    [17/08/2023 18.06.55] -> Machine Learning...
INFO:    [17/08/2023 18.08.46] -> Initializing HTRMS...
INFO:    [17/08/2023 18.08.46] -> Releasing Run Resources...
INFO:    [17/08/2023 18.08.47] -> Calculating Qvalues...
INFO:    [17/08/2023 18.08.47] -> Unique precursors: 43,181 of 47,753 | modified peptides: 39,577 of 43,610 | peptides: 37,572 of 40,995 |  protein groups: 4,324 (Qvalue <= 0.01) [20230809_AST1_EVO5_ZY_Hela_SCP_EvoCHIP_1Cell_40SPD_8Th12ms_19.raw]
INFO:    [17/08/2023 18.08.47] -> Calibration successful
INFO:    [17/08/2023 18.08.47] -> Collapsing Search Tree...
INFO:    [17/08/2023 18.08.47] -> Processed in 3.13m
INFO:    [17/08/2023 18.08.47] -> Initializing QC...
INFO:    [17/08/2023 18.08.48] -> Determining Calibration Parameter...
INFO:    [17/08/2023 18.08.48] -> Assigning ML Features...
INFO:    [17/08/2023 18.08.48] -> Generating Decoys...
INFO:    [17/08/2023 18.08.48] -> Extracting Ion Currents...
INFO:    [17/08/2023 18.09.54] -> Releasing Raw Files...
INFO:    [17/08/2023 18.09.54] -> Machine Learning...
INFO:    [17/08/2023 18.11.38] -> Initializing HTRMS...
INFO:    [17/08/2023 18.11.38] -> Releasing Run Resources...
INFO:    [17/08/2023 18.11.38] -> Calculating Qvalues...
INFO:    [17/08/2023 18.11.39] -> Unique precursors: 40,457 of 47,753 | modified peptides: 37,226 of 43,610 | peptides: 35,499 of 40,995 |  protein groups: 4,206 (Qvalue <= 0.01) [20230809_AST1_EVO5_ZY_Hela_SCP_EvoCHIP_1Cell_40SPD_8Th12ms_20.raw]
INFO:    [17/08/2023 18.11.39] -> Calibration successful
INFO:    [17/08/2023 18.11.39] -> Collapsing Search Tree...
INFO:    [17/08/2023 18.11.39] -> Processed in 2.86m
INFO:    [17/08/2023 18.11.39] -> Initializing QC...
INFO:    [17/08/2023 18.11.39] -> Determining Calibration Parameter...
INFO:    [17/08/2023 18.11.39] -> Assigning ML Features...
INFO:    [17/08/2023 18.11.39] -> Generating Decoys...
INFO:    [17/08/2023 18.11.40] -> Extracting Ion Currents...
INFO:    [17/08/2023 18.12.40] -> Releasing Raw Files...
INFO:    [17/08/2023 18.12.40] -> Machine Learning...
INFO:    [17/08/2023 18.15.07] -> Initializing HTRMS...
INFO:    [17/08/2023 18.15.07] -> Releasing Run Resources...
INFO:    [17/08/2023 18.15.07] -> Calculating Qvalues...
INFO:    [17/08/2023 18.15.08] -> Unique precursors: 40,831 of 47,753 | modified peptides: 37,369 of 43,610 | peptides: 35,111 of 40,995 |  protein groups: 4,228 (Qvalue <= 0.01) [20230809_AST1_EVO5_ZY_Hela_SCP_EvoCHIP_1Cell_40SPD_8Th12ms_21.raw]
INFO:    [17/08/2023 18.15.08] -> Calibration successful
INFO:    [17/08/2023 18.15.08] -> Collapsing Search Tree...
INFO:    [17/08/2023 18.15.08] -> Processed in 3.47m
INFO:    [17/08/2023 18.15.08] -> Initializing QC...
INFO:    [17/08/2023 18.15.08] -> Determining Calibration Parameter...
INFO:    [17/08/2023 18.15.08] -> Assigning ML Features...
INFO:    [17/08/2023 18.15.08] -> Generating Decoys...
INFO:    [17/08/2023 18.15.08] -> Extracting Ion Currents...
INFO:    [17/08/2023 18.16.34] -> Releasing Raw Files...
INFO:    [17/08/2023 18.16.34] -> Machine Learning...
INFO:    [17/08/2023 18.18.26] -> Initializing HTRMS...
INFO:    [17/08/2023 18.18.26] -> Releasing Run Resources...
INFO:    [17/08/2023 18.18.27] -> Calculating Qvalues...
INFO:    [17/08/2023 18.18.27] -> Unique precursors: 34,337 of 47,753 | modified peptides: 31,350 of 43,610 | peptides: 29,225 of 40,995 |  protein groups: 3,891 (Qvalue <= 0.01) [20230809_AST1_EVO5_ZY_Hela_SCP_EvoCHIP_1Cell_40SPD_8Th12ms_22.raw]
INFO:    [17/08/2023 18.18.27] -> Calibration successful
INFO:    [17/08/2023 18.18.27] -> Collapsing Search Tree...
INFO:    [17/08/2023 18.18.27] -> Processed in 3.33m
INFO:    [17/08/2023 18.18.27] -> Normalizing Cscores...
INFO:    [17/08/2023 18.18.28] -> Initializing Protein Groups...
INFO:    [17/08/2023 18.18.53] -> Correcting Interferences...
INFO:    [17/08/2023 18.19.44] -> Calculating Global CVs
INFO:    [17/08/2023 18.19.45] -> Calculating Precursor Quantities...
INFO:    [17/08/2023 18.19.45] -> Normalizing Quantification...
INFO:    [17/08/2023 18.19.45] -> Cross-run normalization disabled!
INFO:    [17/08/2023 18.19.45] -> Calculating Global CVs
INFO:    [17/08/2023 18.19.46] -> Calculating Condition CVs
INFO:    [17/08/2023 18.19.48] -> Excluding Library Duplicates...
INFO:    [17/08/2023 18.19.48] -> Calculating Global CVs
INFO:    [17/08/2023 18.19.50] -> Building Protein Groups...
INFO:    [17/08/2023 18.20.20] -> Calculating Run-Wise Protein Group FDR...
INFO:    [17/08/2023 18.20.23] -> Annotating Protein Single Hits...
INFO:    [17/08/2023 18.20.24] -> Calculating Global CVs
INFO:    [17/08/2023 18.20.25] -> Updating Identification Counts...
INFO:    [17/08/2023 18.20.28] -> Resetting existing imputation...
INFO:    [17/08/2023 18.20.28] -> Calculating Protein Quantities...
INFO:    [17/08/2023 18.20.29] -> Calculating Protein Quantities...
INFO:    [17/08/2023 18.20.29] -> Calculating MaxLFQ Protein Quantities...
INFO:    [17/08/2023 18.21.19] -> Collapsing PTM-Locations...
INFO:    [17/08/2023 18.21.19] -> Creating Protein Map...
INFO:    [17/08/2023 18.21.19] -> Compiling Run Summary Information...
INFO:    [17/08/2023 18.21.20] -> Running Post Analysis Processes...
INFO:    [17/08/2023 18.22.03] -> Saving Qc Data...
INFO:    [17/08/2023 18.22.05] -> Generating Output
INFO:    [17/08/2023 18.22.05] -> Generating Experiment Report
INFO:    [17/08/2023 18.23.30] -> SCP_EvoCHIP_HeLa_1Cell_8Th_22xR_Report_BGS Factory Report (Normal).tsv
INFO:    [17/08/2023 18.23.30] -> Generating RT Recalibration Report
INFO:    [17/08/2023 18.23.30] -> 20230809_AST1_EVO5_ZY_Hela_SCP_EvoCHIP_1Cell_40SPD_8Th12ms_01.raw_01_iRTCalibration.tsv
INFO:    [17/08/2023 18.23.30] -> 20230809_AST1_EVO5_ZY_Hela_SCP_EvoCHIP_1Cell_40SPD_8Th12ms_02.raw_02_iRTCalibration.tsv
INFO:    [17/08/2023 18.23.30] -> 20230809_AST1_EVO5_ZY_Hela_SCP_EvoCHIP_1Cell_40SPD_8Th12ms_03.raw_03_iRTCalibration.tsv
INFO:    [17/08/2023 18.23.30] -> 20230809_AST1_EVO5_ZY_Hela_SCP_EvoCHIP_1Cell_40SPD_8Th12ms_04.raw_04_iRTCalibration.tsv
INFO:    [17/08/2023 18.23.30] -> 20230809_AST1_EVO5_ZY_Hela_SCP_EvoCHIP_1Cell_40SPD_8Th12ms_05.raw_05_iRTCalibration.tsv
INFO:    [17/08/2023 18.23.30] -> 20230809_AST1_EVO5_ZY_Hela_SCP_EvoCHIP_1Cell_40SPD_8Th12ms_06.raw_06_iRTCalibration.tsv
INFO:    [17/08/2023 18.23.30] -> 20230809_AST1_EVO5_ZY_Hela_SCP_EvoCHIP_1Cell_40SPD_8Th12ms_07.raw_07_iRTCalibration.tsv
INFO:    [17/08/2023 18.23.30] -> 20230809_AST1_EVO5_ZY_Hela_SCP_EvoCHIP_1Cell_40SPD_8Th12ms_08.raw_08_iRTCalibration.tsv
INFO:    [17/08/2023 18.23.30] -> 20230809_AST1_EVO5_ZY_Hela_SCP_EvoCHIP_1Cell_40SPD_8Th12ms_09.raw_09_iRTCalibration.tsv
INFO:    [17/08/2023 18.23.30] -> 20230809_AST1_EVO5_ZY_Hela_SCP_EvoCHIP_1Cell_40SPD_8Th12ms_10.raw_10_iRTCalibration.tsv
INFO:    [17/08/2023 18.23.30] -> 20230809_AST1_EVO5_ZY_Hela_SCP_EvoCHIP_1Cell_40SPD_8Th12ms_11.raw_11_iRTCalibration.tsv
INFO:    [17/08/2023 18.23.30] -> 20230809_AST1_EVO5_ZY_Hela_SCP_EvoCHIP_1Cell_40SPD_8Th12ms_12.raw_12_iRTCalibration.tsv
INFO:    [17/08/2023 18.23.30] -> 20230809_AST1_EVO5_ZY_Hela_SCP_EvoCHIP_1Cell_40SPD_8Th12ms_13.raw_13_iRTCalibration.tsv
INFO:    [17/08/2023 18.23.30] -> 20230809_AST1_EVO5_ZY_Hela_SCP_EvoCHIP_1Cell_40SPD_8Th12ms_14.raw_14_iRTCalibration.tsv
INFO:    [17/08/2023 18.23.30] -> 20230809_AST1_EVO5_ZY_Hela_SCP_EvoCHIP_1Cell_40SPD_8Th12ms_15.raw_15_iRTCalibration.tsv
INFO:    [17/08/2023 18.23.30] -> 20230809_AST1_EVO5_ZY_Hela_SCP_EvoCHIP_1Cell_40SPD_8Th12ms_16.raw_16_iRTCalibration.tsv
INFO:    [17/08/2023 18.23.30] -> 20230809_AST1_EVO5_ZY_Hela_SCP_EvoCHIP_1Cell_40SPD_8Th12ms_17.raw_17_iRTCalibration.tsv
INFO:    [17/08/2023 18.23.30] -> 20230809_AST1_EVO5_ZY_Hela_SCP_EvoCHIP_1Cell_40SPD_8Th12ms_18.raw_18_iRTCalibration.tsv
INFO:    [17/08/2023 18.23.30] -> 20230809_AST1_EVO5_ZY_Hela_SCP_EvoCHIP_1Cell_40SPD_8Th12ms_19.raw_19_iRTCalibration.tsv
INFO:    [17/08/2023 18.23.30] -> 20230809_AST1_EVO5_ZY_Hela_SCP_EvoCHIP_1Cell_40SPD_8Th12ms_20.raw_20_iRTCalibration.tsv
INFO:    [17/08/2023 18.23.30] -> 20230809_AST1_EVO5_ZY_Hela_SCP_EvoCHIP_1Cell_40SPD_8Th12ms_21.raw_21_iRTCalibration.tsv
INFO:    [17/08/2023 18.23.30] -> 20230809_AST1_EVO5_ZY_Hela_SCP_EvoCHIP_1Cell_40SPD_8Th12ms_22.raw_22_iRTCalibration.tsv
INFO:    [17/08/2023 18.23.30] -> Generating Run Meta Report
INFO:    [17/08/2023 18.23.31] -> 20230809_AST1_EVO5_ZY_Hela_SCP_EvoCHIP_1Cell_40SPD_8Th12ms_01.raw_01_RunOverview.tsv
INFO:    [17/08/2023 18.23.31] -> 20230809_AST1_EVO5_ZY_Hela_SCP_EvoCHIP_1Cell_40SPD_8Th12ms_02.raw_02_RunOverview.tsv
INFO:    [17/08/2023 18.23.31] -> 20230809_AST1_EVO5_ZY_Hela_SCP_EvoCHIP_1Cell_40SPD_8Th12ms_03.raw_03_RunOverview.tsv
INFO:    [17/08/2023 18.23.31] -> 20230809_AST1_EVO5_ZY_Hela_SCP_EvoCHIP_1Cell_40SPD_8Th12ms_04.raw_04_RunOverview.tsv
INFO:    [17/08/2023 18.23.31] -> 20230809_AST1_EVO5_ZY_Hela_SCP_EvoCHIP_1Cell_40SPD_8Th12ms_05.raw_05_RunOverview.tsv
INFO:    [17/08/2023 18.23.31] -> 20230809_AST1_EVO5_ZY_Hela_SCP_EvoCHIP_1Cell_40SPD_8Th12ms_06.raw_06_RunOverview.tsv
INFO:    [17/08/2023 18.23.31] -> 20230809_AST1_EVO5_ZY_Hela_SCP_EvoCHIP_1Cell_40SPD_8Th12ms_07.raw_07_RunOverview.tsv
INFO:    [17/08/2023 18.23.31] -> 20230809_AST1_EVO5_ZY_Hela_SCP_EvoCHIP_1Cell_40SPD_8Th12ms_08.raw_08_RunOverview.tsv
INFO:    [17/08/2023 18.23.31] -> 20230809_AST1_EVO5_ZY_Hela_SCP_EvoCHIP_1Cell_40SPD_8Th12ms_09.raw_09_RunOverview.tsv
INFO:    [17/08/2023 18.23.31] -> 20230809_AST1_EVO5_ZY_Hela_SCP_EvoCHIP_1Cell_40SPD_8Th12ms_10.raw_10_RunOverview.tsv
INFO:    [17/08/2023 18.23.31] -> 20230809_AST1_EVO5_ZY_Hela_SCP_EvoCHIP_1Cell_40SPD_8Th12ms_11.raw_11_RunOverview.tsv
INFO:    [17/08/2023 18.23.31] -> 20230809_AST1_EVO5_ZY_Hela_SCP_EvoCHIP_1Cell_40SPD_8Th12ms_12.raw_12_RunOverview.tsv
INFO:    [17/08/2023 18.23.31] -> 20230809_AST1_EVO5_ZY_Hela_SCP_EvoCHIP_1Cell_40SPD_8Th12ms_13.raw_13_RunOverview.tsv
INFO:    [17/08/2023 18.23.31] -> 20230809_AST1_EVO5_ZY_Hela_SCP_EvoCHIP_1Cell_40SPD_8Th12ms_14.raw_14_RunOverview.tsv
INFO:    [17/08/2023 18.23.31] -> 20230809_AST1_EVO5_ZY_Hela_SCP_EvoCHIP_1Cell_40SPD_8Th12ms_15.raw_15_RunOverview.tsv
INFO:    [17/08/2023 18.23.31] -> 20230809_AST1_EVO5_ZY_Hela_SCP_EvoCHIP_1Cell_40SPD_8Th12ms_16.raw_16_RunOverview.tsv
INFO:    [17/08/2023 18.23.31] -> 20230809_AST1_EVO5_ZY_Hela_SCP_EvoCHIP_1Cell_40SPD_8Th12ms_17.raw_17_RunOverview.tsv
INFO:    [17/08/2023 18.23.31] -> 20230809_AST1_EVO5_ZY_Hela_SCP_EvoCHIP_1Cell_40SPD_8Th12ms_18.raw_18_RunOverview.tsv
INFO:    [17/08/2023 18.23.31] -> 20230809_AST1_EVO5_ZY_Hela_SCP_EvoCHIP_1Cell_40SPD_8Th12ms_19.raw_19_RunOverview.tsv
INFO:    [17/08/2023 18.23.31] -> 20230809_AST1_EVO5_ZY_Hela_SCP_EvoCHIP_1Cell_40SPD_8Th12ms_20.raw_20_RunOverview.tsv
INFO:    [17/08/2023 18.23.31] -> 20230809_AST1_EVO5_ZY_Hela_SCP_EvoCHIP_1Cell_40SPD_8Th12ms_21.raw_21_RunOverview.tsv
INFO:    [17/08/2023 18.23.31] -> 20230809_AST1_EVO5_ZY_Hela_SCP_EvoCHIP_1Cell_40SPD_8Th12ms_22.raw_22_RunOverview.tsv
INFO:    [17/08/2023 18.23.31] -> Generating Post Analysis Reports
INFO:    [17/08/2023 18.24.19] -> SCP_EvoCHIP_HeLa_1Cell_8Th_22xR_AnalyisOverview.txt
INFO:    [17/08/2023 18.24.19] -> ProteinFDR-Histogram.pdf
INFO:    [17/08/2023 18.24.19] -> Candidates.tsv
INFO:    [17/08/2023 18.24.19] -> VolcanoPlot.pdf
INFO:    [17/08/2023 18.24.19] -> Heatmap.png
INFO:    [17/08/2023 18.24.19] -> Generating Normalization Report
INFO:    [17/08/2023 18.24.19] -> Generating Condition Setup Report
INFO:    [17/08/2023 18.24.19] -> SCP_EvoCHIP_HeLa_1Cell_8Th_22xR_ConditionSetup.tsv
INFO:    [17/08/2023 18.24.19] -> Generating Memory Consumption Report
INFO:    [17/08/2023 18.24.19] -> SCP_EvoCHIP_HeLa_1Cell_8Th_22xR_MemoryConsumption.tsv
INFO:    [17/08/2023 18.24.19] -> Generating Experiment Settings Report
[END-LOG]
