# Supplementary material for: Enhanced sensitivity and scalability with a Chip-Tip workflow enables deep single-cell proteomics
Source: Nat Methods. 2025 Jan 16;22(3):499–509. doi: 10.1038/s41592-024-02558-2 (PMC11903336; doi:10.1038/s41592-024-02558-2)
Supplement: Supplementary file 4 — Analysis log files and settings files from Spectronaut and DIA-NN. [file 41592_2024_2558_MOESM4_ESM.zip › SD1/CombinedFiles/SCP_EvoCHIP_HeLa_1Cell_8Th_12xR_ExperimentSetupOverview_ZY_SCP.txt]

Spectronaut 18.0.230605.50606
Computer Name: JVO3
User Domain Name: JVO3
User Name: cpr
Analysis Mode: UI
Analysis Type: directDIA
Analysis Date: 16-August-2023 12:11:17 UTC+0


[BEGIN-SETTINGS]
Settings Used: ZY_SCP
   ├─ DIA Analysis\Calibration
   │  ├─ MZ Extraction Strategy:	Maximum Intensity
   │  ├─ Allow source specific iRT Calibration:	True
   │  ├─ Precision iRT:	True
   │  │  ├─ Exclude De-amidated Peptides:	True
   │  │  └─ iRT <-> RT Regression Type:	Local (Non-Linear) Regression
   │  ├─ MS1 Mass Tolerance Strategy:	System Default
   │  └─ MS2 Mass Tolerance Strategy:	System Default
   ├─ DIA Analysis\Identification
   │  ├─ Precursor Qvalue Cutoff:	0.01
   │  ├─ Precursor PEP Cutoff:	0.2
   │  ├─ Protein Qvalue Cutoff (Experiment):	0.01
   │  ├─ Protein Qvalue Cutoff (Run):	0.05
   │  ├─ Protein PEP Cutoff:	0.75
   │  ├─ Single Hit Definition:	By Stripped Sequence
   │  ├─ Exclude Single Hit Proteins:	False
   │  ├─ Exclude Duplicate Assays:	True
   │  ├─ Exclude Predicted Fragment Scores:	False
   │  ├─ Generate Decoys:	True
   │  │  ├─ Decoy Generation Method:	Mutated
   │  │  │  └─ Preferred Fragment Source:	NN Predicted Fragments
   │  │  └─ Decoy Limit Strategy:	Dynamic
   │  │     └─ Library Size Fraction:	0.1
   │  └─ Pvalue Estimator:	Kernel Density Estimator
   ├─ DIA Analysis\Pipeline Mode
   │  ├─ Generate SNE File:	True
   │  │  └─ Store Ion traces in SNE:	True
   │  ├─ Post Analysis Reports:	
   │  │  ├─ CV Density Line Chart:	False
   │  │  ├─ CVs Below X Bar Chart:	False
   │  │  ├─ Data Completeness Bar Chart:	False
   │  │  ├─ Run Identifications Bar Chart:	False
   │  │  └─ Scoring Histograms:	False
   │  ├─ PTM Report Schema:	
   │  ├─ Report Schema:	BGS Factory Report (Normal)
   │  └─ Reporting Unit:	Across Experiment
   ├─ DIA Analysis\Post Analysis
   │  ├─ Differential Abundance Testing:	Unpaired t-test
   │  │  ├─ Assume Equal Variance:	False
   │  │  ├─ Group-Wise Testing Correction:	False
   │  │  ├─ Log2 Ratio Candidate Filter:	0.58
   │  │  └─ Confidence Candidate Filter:	Qvalue
   │  │     └─ Confidence:	0.05
   │  ├─ Differential Abundance Grouping:	Major Group (Quantification Settings)
   │  │  └─ Smallest Quantitative Unit:	Major Group (Quantification Settings)
   │  │     └─ Use All MS-Level Quantities:	True
   │  ├─ Calculate Explained TIC:	None
   │  ├─ Calculate Sample Correlation Matrix:	False
   │  └─ Hierarchical Clustering:	True
   │     ├─ Distance Metric:	Manhattan Distance
   │     ├─ Linkage Strategy:	Ward's Method
   │     ├─ Order Runs by Clustering:	True
   │     └─ Z-score Transformation:	False
   ├─ DIA Analysis\Protein Inference
   │  └─ Protein Inference Workflow:	Automatic
   │     └─ Inference Algorithm:	IDPicker
   ├─ DIA Analysis\PTM Workflow
   │  └─ PTM Localization:	False
   ├─ DIA Analysis\Quantification
   │  ├─ Precursor Filtering:	Identified (Qvalue)
   │  │  └─ Imputation Strategy:	None
   │  ├─ Proteotypicity Filter:	None
   │  ├─ Protein LFQ Method:	Automatic
   │  ├─ Quantity MS Level:	MS2
   │  ├─ Quantity Type:	Area
   │  ├─ Cross-Run Normalization:	False
   │  ├─ Quantification window:	Synchronized
   │  ├─ Interference Correction:	True
   │  │  ├─ Only Identified Peptides:	True
   │  │  ├─ Exclude All Multi-Channel Interferences:	True
   │  │  ├─ MS1 Min:	2
   │  │  └─ MS2 Min:	3
   │  ├─ Major (Protein) Grouping:	by Protein Group Id
   │  ├─ Minor (Peptide) Grouping:	by Stripped Sequence
   │  ├─ Major Group Quantity:	Mean peptide quantity
   │  ├─ Major Group Top N:	True
   │  │  ├─ Max:	3
   │  │  └─ Min:	1
   │  ├─ Minor Group Quantity:	Mean precursor quantity
   │  └─ Minor Group Top N:	True
   │     ├─ Max:	3
   │     └─ Min:	1
   ├─ DIA Analysis\Workflow
   │  ├─ Method Evaluation:	False
   │  ├─ MS2 DeMultiplexing:	Automatic
   │  ├─ Profiling Strategy:	None
   │  ├─ Run Limit for directDIA Library:	-1
   │  └─ Unify Peptide Peaks Strategy:	None
   ├─ DIA Analysis\XIC Extraction
   │  ├─ XIC IM Extraction Window:	Dynamic
   │  │  └─ Correction Factor:	1
   │  ├─ XIC RT Extraction Window:	Dynamic
   │  │  └─ Correction Factor:	1
   │  ├─ MS1 Mass Tolerance Strategy:	Dynamic
   │  │  └─ Correction Factor:	1
   │  └─ MS2 Mass Tolerance Strategy:	Dynamic
   │     └─ Correction Factor:	1
   ├─ Pulsar Search\Identification
   │  ├─ PSM FDR:	0.01
   │  ├─ Peptide FDR:	0.01
   │  ├─ Protein Group FDR:	0.01
   │  ├─ directDIA Workflow:	directDIA+ (Deep)
   │  └─ PTM Localization Filter:	False
   ├─ Pulsar Search\Labeling
   │  └─ Channels:	
   │     ├─ Channel 1:	False
   │     ├─ Channel 2:	False
   │     └─ Channel 3:	False
   ├─ Pulsar Search\Modifications
   │  ├─ Max Variable Modifications:	5
   │  └─ Select Modifications:	
   │     ├─ Fixed Modifications::	
   │     └─ Variable Modifications: :	Acetyl (Protein N-term), Oxidation (M)
   ├─ Pulsar Search\Peptides
   │  ├─ Enzymes / Cleavage Rules:	Trypsin/P
   │  ├─ Digest Type:	Specific
   │  ├─ Max Peptide Length:	52
   │  ├─ Min Peptide Length:	7
   │  ├─ Missed Cleavages:	2
   │  └─ Toggle N-terminal M:	True
   ├─ Pulsar Search\Result Filters
   │  ├─ Fragment Ions:	
   │  │  ├─ Ion AA Length:	True
   │  │  │  └─ N:	3
   │  │  ├─ Ion Charge:	False
   │  │  ├─ Ion Loss Type:	False
   │  │  ├─ Ion Type:	False
   │  │  ├─ m/z :	True
   │  │  │  ├─ Max:	3000
   │  │  │  └─ Min:	200
   │  │  └─ Relative Intensity:	True
   │  │     └─ Min:	1
   │  └─ Precursors:	
   │     ├─ Amino Acids:	False
   │     ├─ Best N Fragments per Peptide:	True
   │     │  ├─ Max:	6
   │     │  └─ Min:	3
   │     ├─ Best N Peptides per Protein Group:	False
   │     ├─ Channel Count:	False
   │     ├─ FASTA Matched:	False
   │     ├─ Missed Cleavage:	False
   │     ├─ Modifications:	None
   │     ├─ Peptide Charge:	False
   │     └─ Proteotypicity:	False
   ├─ Pulsar Search\Speed-Up
   │  ├─ IM DFD Processing:	
   │  │  └─ Use Dynamic IM Peak Filter:	True
   │  │     └─ Target TIC Fraction:	0.9
   │  └─ MS2 Index:	Automatic
   ├─ Pulsar Search\Tolerances
   │  └─ Tolerance Parameters:	
   │     ├─ Thermo IonTrap:	
   │     │  ├─ Calibration Search:	Dynamic
   │     │  │  ├─ MS1 Correction Factor:	1
   │     │  │  └─ MS2 Correction Factor:	1
   │     │  └─ Main Search:	Dynamic
   │     │     ├─ MS1 Correction Factor:	1
   │     │     └─ MS2 Correction Factor:	1
   │     ├─ Thermo Orbitrap:	
   │     │  ├─ Calibration Search:	Dynamic
   │     │  │  ├─ MS1 Correction Factor:	1
   │     │  │  └─ MS2 Correction Factor:	1
   │     │  └─ Main Search:	Dynamic
   │     │     ├─ MS1 Correction Factor:	1
   │     │     └─ MS2 Correction Factor:	1
   │     └─ TOF:	
   │        ├─ Calibration Search:	Dynamic
   │        │  ├─ MS1 Correction Factor:	1
   │        │  └─ MS2 Correction Factor:	1
   │        └─ Main Search:	Dynamic
   │           ├─ MS1 Correction Factor:	1
   │           └─ MS2 Correction Factor:	1
   └─ Pulsar Search\Workflow
      ├─ Fragment Ion Selection Strategy:	Intensity Based
      ├─ In-Silico Generate Missing Channels:	False
      └─ Use DNN Predicted Ion Mobility:	Auto
[END-SETTINGS]

[BEGIN-SETUP]
Run: 20230809_AST1_EVO5_ZY_Hela_SCP_EvoCHIP_1Cell_40SPD_8Th12ms_01.raw
   ├─ Vendor: Thermo
   ├─ File: 20230809_AST1_EVO5_ZY_Hela_SCP_EvoCHIP_1Cell_40SPD_8Th12ms_01
   ├─ Path: "Z:\ZY\SingleCellProteomics\Raw\Astral_SCP\EvoCHIP\20230809_AST1_EVO5_ZY_Hela_SCP_EvoCHIP_1Cell_40SPD_8Th12ms_01.raw"
   ├─ Condition: C1
   ├─ Replicate: 1
   ├─ HTRMS Version: 18.0.230605.50606
   ├─ Protein Databases Used
   │  ├─ contaminants_for_Spectronaut
   │  │  ├─ Protein Entries: 246
   │  │  ├─ Original File: contaminants_for_Spectronaut.fasta
   │  │  ├─ Date Created: 14-August-2020 08:59:31 UTC+0
   │  │  ├─ Date Modified: 16-August-2023 10:42:20 UTC+0
   │  │  └─ Parsing Rule: WormPep FASTA
   │  └─ UP000005640_9606
   │     ├─ Protein Entries: 20,598
   │     ├─ Original File: UP000005640_9606.fasta
   │     ├─ Date Created: 14-August-2023 17:19:30 UTC+0
   │     ├─ Date Modified: 16-August-2023 10:42:20 UTC+0
   │     └─ Parsing Rule: UniProt FASTA
   └─ MS2 Method
      ├─ [380.4 - 388.4]
      ├─ [388.4 - 396.4]
      ├─ [396.4 - 404.4]
      ├─ [404.4 - 412.4]
      ├─ [412.4 - 420.4]
      ├─ [420.4 - 428.4]
      ├─ [428.4 - 436.4]
      ├─ [436.4 - 444.5]
      ├─ [444.5 - 452.5]
      ├─ [452.5 - 460.5]
      ├─ [460.5 - 468.5]
      ├─ [468.5 - 476.5]
      ├─ [476.5 - 484.5]
      ├─ [484.5 - 492.5]
      ├─ [492.5 - 500.5]
      ├─ [500.5 - 508.5]
      ├─ [508.5 - 516.5]
      ├─ [516.5 - 524.5]
      ├─ [524.5 - 532.5]
      ├─ [532.5 - 540.5]
      ├─ [540.5 - 548.5]
      ├─ [548.5 - 556.5]
      ├─ [556.5 - 564.5]
      ├─ [564.5 - 572.5]
      ├─ [572.5 - 580.5]
      ├─ [580.5 - 588.5]
      ├─ [588.5 - 596.5]
      ├─ [596.5 - 604.5]
      ├─ [604.5 - 612.5]
      ├─ [612.5 - 620.5]
      ├─ [620.5 - 628.5]
      ├─ [628.5 - 636.5]
      ├─ [636.5 - 644.5]
      ├─ [644.5 - 652.5]
      ├─ [652.5 - 660.6]
      ├─ [660.6 - 668.6]
      ├─ [668.6 - 676.6]
      ├─ [676.6 - 684.6]
      ├─ [684.6 - 692.6]
      ├─ [692.6 - 700.6]
      ├─ [700.6 - 708.6]
      ├─ [708.6 - 716.6]
      ├─ [716.6 - 724.6]
      ├─ [724.6 - 732.6]
      ├─ [732.6 - 740.6]
      ├─ [740.6 - 748.6]
      ├─ [748.6 - 756.6]
      ├─ [756.6 - 764.6]
      ├─ [764.6 - 772.6]
      ├─ [772.6 - 780.6]
      ├─ [780.6 - 788.6]
      ├─ [788.6 - 796.6]
      ├─ [796.6 - 804.6]
      ├─ [804.6 - 812.6]
      ├─ [812.6 - 820.6]
      ├─ [820.6 - 828.6]
      ├─ [828.6 - 836.6]
      ├─ [836.6 - 844.6]
      ├─ [844.6 - 852.6]
      ├─ [852.6 - 860.6]
      ├─ [860.6 - 868.6]
      ├─ [868.6 - 876.6]
      ├─ [876.6 - 884.7]
      ├─ [884.7 - 892.7]
      ├─ [892.7 - 900.7]
      ├─ [900.7 - 908.7]
      ├─ [908.7 - 916.7]
      ├─ [916.7 - 924.7]
      ├─ [924.7 - 932.7]
      ├─ [932.7 - 940.7]
      ├─ [940.7 - 948.7]
      ├─ [948.7 - 956.7]
      ├─ [956.7 - 964.7]
      ├─ [964.7 - 972.7]
      └─ [972.7 - 980.7]

Run: 20230809_AST1_EVO5_ZY_Hela_SCP_EvoCHIP_1Cell_40SPD_8Th12ms_02.raw
   ├─ Vendor: Thermo
   ├─ File: 20230809_AST1_EVO5_ZY_Hela_SCP_EvoCHIP_1Cell_40SPD_8Th12ms_02
   ├─ Path: "Z:\ZY\SingleCellProteomics\Raw\Astral_SCP\EvoCHIP\20230809_AST1_EVO5_ZY_Hela_SCP_EvoCHIP_1Cell_40SPD_8Th12ms_02.raw"
   ├─ Condition: C2
   ├─ Replicate: 1
   ├─ HTRMS Version: 18.0.230605.50606
   ├─ Protein Databases Used
   │  ├─ contaminants_for_Spectronaut
   │  │  ├─ Protein Entries: 246
   │  │  ├─ Original File: contaminants_for_Spectronaut.fasta
   │  │  ├─ Date Created: 14-August-2020 08:59:31 UTC+0
   │  │  ├─ Date Modified: 16-August-2023 10:42:20 UTC+0
   │  │  └─ Parsing Rule: WormPep FASTA
   │  └─ UP000005640_9606
   │     ├─ Protein Entries: 20,598
   │     ├─ Original File: UP000005640_9606.fasta
   │     ├─ Date Created: 14-August-2023 17:19:30 UTC+0
   │     ├─ Date Modified: 16-August-2023 10:42:20 UTC+0
   │     └─ Parsing Rule: UniProt FASTA
   └─ MS2 Method
      ├─ [380.4 - 388.4]
      ├─ [388.4 - 396.4]
      ├─ [396.4 - 404.4]
      ├─ [404.4 - 412.4]
      ├─ [412.4 - 420.4]
      ├─ [420.4 - 428.4]
      ├─ [428.4 - 436.4]
      ├─ [436.4 - 444.5]
      ├─ [444.5 - 452.5]
      ├─ [452.5 - 460.5]
      ├─ [460.5 - 468.5]
      ├─ [468.5 - 476.5]
      ├─ [476.5 - 484.5]
      ├─ [484.5 - 492.5]
      ├─ [492.5 - 500.5]
      ├─ [500.5 - 508.5]
      ├─ [508.5 - 516.5]
      ├─ [516.5 - 524.5]
      ├─ [524.5 - 532.5]
      ├─ [532.5 - 540.5]
      ├─ [540.5 - 548.5]
      ├─ [548.5 - 556.5]
      ├─ [556.5 - 564.5]
      ├─ [564.5 - 572.5]
      ├─ [572.5 - 580.5]
      ├─ [580.5 - 588.5]
      ├─ [588.5 - 596.5]
      ├─ [596.5 - 604.5]
      ├─ [604.5 - 612.5]
      ├─ [612.5 - 620.5]
      ├─ [620.5 - 628.5]
      ├─ [628.5 - 636.5]
      ├─ [636.5 - 644.5]
      ├─ [644.5 - 652.5]
      ├─ [652.5 - 660.6]
      ├─ [660.6 - 668.6]
      ├─ [668.6 - 676.6]
      ├─ [676.6 - 684.6]
      ├─ [684.6 - 692.6]
      ├─ [692.6 - 700.6]
      ├─ [700.6 - 708.6]
      ├─ [708.6 - 716.6]
      ├─ [716.6 - 724.6]
      ├─ [724.6 - 732.6]
      ├─ [732.6 - 740.6]
      ├─ [740.6 - 748.6]
      ├─ [748.6 - 756.6]
      ├─ [756.6 - 764.6]
      ├─ [764.6 - 772.6]
      ├─ [772.6 - 780.6]
      ├─ [780.6 - 788.6]
      ├─ [788.6 - 796.6]
      ├─ [796.6 - 804.6]
      ├─ [804.6 - 812.6]
      ├─ [812.6 - 820.6]
      ├─ [820.6 - 828.6]
      ├─ [828.6 - 836.6]
      ├─ [836.6 - 844.6]
      ├─ [844.6 - 852.6]
      ├─ [852.6 - 860.6]
      ├─ [860.6 - 868.6]
      ├─ [868.6 - 876.6]
      ├─ [876.6 - 884.7]
      ├─ [884.7 - 892.7]
      ├─ [892.7 - 900.7]
      ├─ [900.7 - 908.7]
      ├─ [908.7 - 916.7]
      ├─ [916.7 - 924.7]
      ├─ [924.7 - 932.7]
      ├─ [932.7 - 940.7]
      ├─ [940.7 - 948.7]
      ├─ [948.7 - 956.7]
      ├─ [956.7 - 964.7]
      ├─ [964.7 - 972.7]
      └─ [972.7 - 980.7]

Run: 20230809_AST1_EVO5_ZY_Hela_SCP_EvoCHIP_1Cell_40SPD_8Th12ms_03.raw
   ├─ Vendor: Thermo
   ├─ File: 20230809_AST1_EVO5_ZY_Hela_SCP_EvoCHIP_1Cell_40SPD_8Th12ms_03
   ├─ Path: "Z:\ZY\SingleCellProteomics\Raw\Astral_SCP\EvoCHIP\20230809_AST1_EVO5_ZY_Hela_SCP_EvoCHIP_1Cell_40SPD_8Th12ms_03.raw"
   ├─ Condition: C3
   ├─ Replicate: 1
   ├─ HTRMS Version: 18.0.230605.50606
   ├─ Protein Databases Used
   │  ├─ contaminants_for_Spectronaut
   │  │  ├─ Protein Entries: 246
   │  │  ├─ Original File: contaminants_for_Spectronaut.fasta
   │  │  ├─ Date Created: 14-August-2020 08:59:31 UTC+0
   │  │  ├─ Date Modified: 16-August-2023 10:42:20 UTC+0
   │  │  └─ Parsing Rule: WormPep FASTA
   │  └─ UP000005640_9606
   │     ├─ Protein Entries: 20,598
   │     ├─ Original File: UP000005640_9606.fasta
   │     ├─ Date Created: 14-August-2023 17:19:30 UTC+0
   │     ├─ Date Modified: 16-August-2023 10:42:20 UTC+0
   │     └─ Parsing Rule: UniProt FASTA
   └─ MS2 Method
      ├─ [380.4 - 388.4]
      ├─ [388.4 - 396.4]
      ├─ [396.4 - 404.4]
      ├─ [404.4 - 412.4]
      ├─ [412.4 - 420.4]
      ├─ [420.4 - 428.4]
      ├─ [428.4 - 436.4]
      ├─ [436.4 - 444.5]
      ├─ [444.5 - 452.5]
      ├─ [452.5 - 460.5]
      ├─ [460.5 - 468.5]
      ├─ [468.5 - 476.5]
      ├─ [476.5 - 484.5]
      ├─ [484.5 - 492.5]
      ├─ [492.5 - 500.5]
      ├─ [500.5 - 508.5]
      ├─ [508.5 - 516.5]
      ├─ [516.5 - 524.5]
      ├─ [524.5 - 532.5]
      ├─ [532.5 - 540.5]
      ├─ [540.5 - 548.5]
      ├─ [548.5 - 556.5]
      ├─ [556.5 - 564.5]
      ├─ [564.5 - 572.5]
      ├─ [572.5 - 580.5]
      ├─ [580.5 - 588.5]
      ├─ [588.5 - 596.5]
      ├─ [596.5 - 604.5]
      ├─ [604.5 - 612.5]
      ├─ [612.5 - 620.5]
      ├─ [620.5 - 628.5]
      ├─ [628.5 - 636.5]
      ├─ [636.5 - 644.5]
      ├─ [644.5 - 652.5]
      ├─ [652.5 - 660.6]
      ├─ [660.6 - 668.6]
      ├─ [668.6 - 676.6]
      ├─ [676.6 - 684.6]
      ├─ [684.6 - 692.6]
      ├─ [692.6 - 700.6]
      ├─ [700.6 - 708.6]
      ├─ [708.6 - 716.6]
      ├─ [716.6 - 724.6]
      ├─ [724.6 - 732.6]
      ├─ [732.6 - 740.6]
      ├─ [740.6 - 748.6]
      ├─ [748.6 - 756.6]
      ├─ [756.6 - 764.6]
      ├─ [764.6 - 772.6]
      ├─ [772.6 - 780.6]
      ├─ [780.6 - 788.6]
      ├─ [788.6 - 796.6]
      ├─ [796.6 - 804.6]
      ├─ [804.6 - 812.6]
      ├─ [812.6 - 820.6]
      ├─ [820.6 - 828.6]
      ├─ [828.6 - 836.6]
      ├─ [836.6 - 844.6]
      ├─ [844.6 - 852.6]
      ├─ [852.6 - 860.6]
      ├─ [860.6 - 868.6]
      ├─ [868.6 - 876.6]
      ├─ [876.6 - 884.7]
      ├─ [884.7 - 892.7]
      ├─ [892.7 - 900.7]
      ├─ [900.7 - 908.7]
      ├─ [908.7 - 916.7]
      ├─ [916.7 - 924.7]
      ├─ [924.7 - 932.7]
      ├─ [932.7 - 940.7]
      ├─ [940.7 - 948.7]
      ├─ [948.7 - 956.7]
      ├─ [956.7 - 964.7]
      ├─ [964.7 - 972.7]
      └─ [972.7 - 980.7]

Run: 20230809_AST1_EVO5_ZY_Hela_SCP_EvoCHIP_1Cell_40SPD_8Th12ms_04.raw
   ├─ Vendor: Thermo
   ├─ File: 20230809_AST1_EVO5_ZY_Hela_SCP_EvoCHIP_1Cell_40SPD_8Th12ms_04
   ├─ Path: "Z:\ZY\SingleCellProteomics\Raw\Astral_SCP\EvoCHIP\20230809_AST1_EVO5_ZY_Hela_SCP_EvoCHIP_1Cell_40SPD_8Th12ms_04.raw"
   ├─ Condition: C4
   ├─ Replicate: 1
   ├─ HTRMS Version: 18.0.230605.50606
   ├─ Protein Databases Used
   │  ├─ contaminants_for_Spectronaut
   │  │  ├─ Protein Entries: 246
   │  │  ├─ Original File: contaminants_for_Spectronaut.fasta
   │  │  ├─ Date Created: 14-August-2020 08:59:31 UTC+0
   │  │  ├─ Date Modified: 16-August-2023 10:42:20 UTC+0
   │  │  └─ Parsing Rule: WormPep FASTA
   │  └─ UP000005640_9606
   │     ├─ Protein Entries: 20,598
   │     ├─ Original File: UP000005640_9606.fasta
   │     ├─ Date Created: 14-August-2023 17:19:30 UTC+0
   │     ├─ Date Modified: 16-August-2023 10:42:20 UTC+0
   │     └─ Parsing Rule: UniProt FASTA
   └─ MS2 Method
      ├─ [380.4 - 388.4]
      ├─ [388.4 - 396.4]
      ├─ [396.4 - 404.4]
      ├─ [404.4 - 412.4]
      ├─ [412.4 - 420.4]
      ├─ [420.4 - 428.4]
      ├─ [428.4 - 436.4]
      ├─ [436.4 - 444.5]
      ├─ [444.5 - 452.5]
      ├─ [452.5 - 460.5]
      ├─ [460.5 - 468.5]
      ├─ [468.5 - 476.5]
      ├─ [476.5 - 484.5]
      ├─ [484.5 - 492.5]
      ├─ [492.5 - 500.5]
      ├─ [500.5 - 508.5]
      ├─ [508.5 - 516.5]
      ├─ [516.5 - 524.5]
      ├─ [524.5 - 532.5]
      ├─ [532.5 - 540.5]
      ├─ [540.5 - 548.5]
      ├─ [548.5 - 556.5]
      ├─ [556.5 - 564.5]
      ├─ [564.5 - 572.5]
      ├─ [572.5 - 580.5]
      ├─ [580.5 - 588.5]
      ├─ [588.5 - 596.5]
      ├─ [596.5 - 604.5]
      ├─ [604.5 - 612.5]
      ├─ [612.5 - 620.5]
      ├─ [620.5 - 628.5]
      ├─ [628.5 - 636.5]
      ├─ [636.5 - 644.5]
      ├─ [644.5 - 652.5]
      ├─ [652.5 - 660.6]
      ├─ [660.6 - 668.6]
      ├─ [668.6 - 676.6]
      ├─ [676.6 - 684.6]
      ├─ [684.6 - 692.6]
      ├─ [692.6 - 700.6]
      ├─ [700.6 - 708.6]
      ├─ [708.6 - 716.6]
      ├─ [716.6 - 724.6]
      ├─ [724.6 - 732.6]
      ├─ [732.6 - 740.6]
      ├─ [740.6 - 748.6]
      ├─ [748.6 - 756.6]
      ├─ [756.6 - 764.6]
      ├─ [764.6 - 772.6]
      ├─ [772.6 - 780.6]
      ├─ [780.6 - 788.6]
      ├─ [788.6 - 796.6]
      ├─ [796.6 - 804.6]
      ├─ [804.6 - 812.6]
      ├─ [812.6 - 820.6]
      ├─ [820.6 - 828.6]
      ├─ [828.6 - 836.6]
      ├─ [836.6 - 844.6]
      ├─ [844.6 - 852.6]
      ├─ [852.6 - 860.6]
      ├─ [860.6 - 868.6]
      ├─ [868.6 - 876.6]
      ├─ [876.6 - 884.7]
      ├─ [884.7 - 892.7]
      ├─ [892.7 - 900.7]
      ├─ [900.7 - 908.7]
      ├─ [908.7 - 916.7]
      ├─ [916.7 - 924.7]
      ├─ [924.7 - 932.7]
      ├─ [932.7 - 940.7]
      ├─ [940.7 - 948.7]
      ├─ [948.7 - 956.7]
      ├─ [956.7 - 964.7]
      ├─ [964.7 - 972.7]
      └─ [972.7 - 980.7]

Run: 20230809_AST1_EVO5_ZY_Hela_SCP_EvoCHIP_1Cell_40SPD_8Th12ms_05.raw
   ├─ Vendor: Thermo
   ├─ File: 20230809_AST1_EVO5_ZY_Hela_SCP_EvoCHIP_1Cell_40SPD_8Th12ms_05
   ├─ Path: "Z:\ZY\SingleCellProteomics\Raw\Astral_SCP\EvoCHIP\20230809_AST1_EVO5_ZY_Hela_SCP_EvoCHIP_1Cell_40SPD_8Th12ms_05.raw"
   ├─ Condition: C5
   ├─ Replicate: 1
   ├─ HTRMS Version: 18.0.230605.50606
   ├─ Protein Databases Used
   │  ├─ contaminants_for_Spectronaut
   │  │  ├─ Protein Entries: 246
   │  │  ├─ Original File: contaminants_for_Spectronaut.fasta
   │  │  ├─ Date Created: 14-August-2020 08:59:31 UTC+0
   │  │  ├─ Date Modified: 16-August-2023 10:42:20 UTC+0
   │  │  └─ Parsing Rule: WormPep FASTA
   │  └─ UP000005640_9606
   │     ├─ Protein Entries: 20,598
   │     ├─ Original File: UP000005640_9606.fasta
   │     ├─ Date Created: 14-August-2023 17:19:30 UTC+0
   │     ├─ Date Modified: 16-August-2023 10:42:20 UTC+0
   │     └─ Parsing Rule: UniProt FASTA
   └─ MS2 Method
      ├─ [380.4 - 388.4]
      ├─ [388.4 - 396.4]
      ├─ [396.4 - 404.4]
      ├─ [404.4 - 412.4]
      ├─ [412.4 - 420.4]
      ├─ [420.4 - 428.4]
      ├─ [428.4 - 436.4]
      ├─ [436.4 - 444.5]
      ├─ [444.5 - 452.5]
      ├─ [452.5 - 460.5]
      ├─ [460.5 - 468.5]
      ├─ [468.5 - 476.5]
      ├─ [476.5 - 484.5]
      ├─ [484.5 - 492.5]
      ├─ [492.5 - 500.5]
      ├─ [500.5 - 508.5]
      ├─ [508.5 - 516.5]
      ├─ [516.5 - 524.5]
      ├─ [524.5 - 532.5]
      ├─ [532.5 - 540.5]
      ├─ [540.5 - 548.5]
      ├─ [548.5 - 556.5]
      ├─ [556.5 - 564.5]
      ├─ [564.5 - 572.5]
      ├─ [572.5 - 580.5]
      ├─ [580.5 - 588.5]
      ├─ [588.5 - 596.5]
      ├─ [596.5 - 604.5]
      ├─ [604.5 - 612.5]
      ├─ [612.5 - 620.5]
      ├─ [620.5 - 628.5]
      ├─ [628.5 - 636.5]
      ├─ [636.5 - 644.5]
      ├─ [644.5 - 652.5]
      ├─ [652.5 - 660.6]
      ├─ [660.6 - 668.6]
      ├─ [668.6 - 676.6]
      ├─ [676.6 - 684.6]
      ├─ [684.6 - 692.6]
      ├─ [692.6 - 700.6]
      ├─ [700.6 - 708.6]
      ├─ [708.6 - 716.6]
      ├─ [716.6 - 724.6]
      ├─ [724.6 - 732.6]
      ├─ [732.6 - 740.6]
      ├─ [740.6 - 748.6]
      ├─ [748.6 - 756.6]
      ├─ [756.6 - 764.6]
      ├─ [764.6 - 772.6]
      ├─ [772.6 - 780.6]
      ├─ [780.6 - 788.6]
      ├─ [788.6 - 796.6]
      ├─ [796.6 - 804.6]
      ├─ [804.6 - 812.6]
      ├─ [812.6 - 820.6]
      ├─ [820.6 - 828.6]
      ├─ [828.6 - 836.6]
      ├─ [836.6 - 844.6]
      ├─ [844.6 - 852.6]
      ├─ [852.6 - 860.6]
      ├─ [860.6 - 868.6]
      ├─ [868.6 - 876.6]
      ├─ [876.6 - 884.7]
      ├─ [884.7 - 892.7]
      ├─ [892.7 - 900.7]
      ├─ [900.7 - 908.7]
      ├─ [908.7 - 916.7]
      ├─ [916.7 - 924.7]
      ├─ [924.7 - 932.7]
      ├─ [932.7 - 940.7]
      ├─ [940.7 - 948.7]
      ├─ [948.7 - 956.7]
      ├─ [956.7 - 964.7]
      ├─ [964.7 - 972.7]
      └─ [972.7 - 980.7]

Run: 20230809_AST1_EVO5_ZY_Hela_SCP_EvoCHIP_1Cell_40SPD_8Th12ms_06.raw
   ├─ Vendor: Thermo
   ├─ File: 20230809_AST1_EVO5_ZY_Hela_SCP_EvoCHIP_1Cell_40SPD_8Th12ms_06
   ├─ Path: "Z:\ZY\SingleCellProteomics\Raw\Astral_SCP\EvoCHIP\20230809_AST1_EVO5_ZY_Hela_SCP_EvoCHIP_1Cell_40SPD_8Th12ms_06.raw"
   ├─ Condition: C6
   ├─ Replicate: 1
   ├─ HTRMS Version: 18.0.230605.50606
   ├─ Protein Databases Used
   │  ├─ contaminants_for_Spectronaut
   │  │  ├─ Protein Entries: 246
   │  │  ├─ Original File: contaminants_for_Spectronaut.fasta
   │  │  ├─ Date Created: 14-August-2020 08:59:31 UTC+0
   │  │  ├─ Date Modified: 16-August-2023 10:42:20 UTC+0
   │  │  └─ Parsing Rule: WormPep FASTA
   │  └─ UP000005640_9606
   │     ├─ Protein Entries: 20,598
   │     ├─ Original File: UP000005640_9606.fasta
   │     ├─ Date Created: 14-August-2023 17:19:30 UTC+0
   │     ├─ Date Modified: 16-August-2023 10:42:20 UTC+0
   │     └─ Parsing Rule: UniProt FASTA
   └─ MS2 Method
      ├─ [380.4 - 388.4]
      ├─ [388.4 - 396.4]
      ├─ [396.4 - 404.4]
      ├─ [404.4 - 412.4]
      ├─ [412.4 - 420.4]
      ├─ [420.4 - 428.4]
      ├─ [428.4 - 436.4]
      ├─ [436.4 - 444.5]
      ├─ [444.5 - 452.5]
      ├─ [452.5 - 460.5]
      ├─ [460.5 - 468.5]
      ├─ [468.5 - 476.5]
      ├─ [476.5 - 484.5]
      ├─ [484.5 - 492.5]
      ├─ [492.5 - 500.5]
      ├─ [500.5 - 508.5]
      ├─ [508.5 - 516.5]
      ├─ [516.5 - 524.5]
      ├─ [524.5 - 532.5]
      ├─ [532.5 - 540.5]
      ├─ [540.5 - 548.5]
      ├─ [548.5 - 556.5]
      ├─ [556.5 - 564.5]
      ├─ [564.5 - 572.5]
      ├─ [572.5 - 580.5]
      ├─ [580.5 - 588.5]
      ├─ [588.5 - 596.5]
      ├─ [596.5 - 604.5]
      ├─ [604.5 - 612.5]
      ├─ [612.5 - 620.5]
      ├─ [620.5 - 628.5]
      ├─ [628.5 - 636.5]
      ├─ [636.5 - 644.5]
      ├─ [644.5 - 652.5]
      ├─ [652.5 - 660.6]
      ├─ [660.6 - 668.6]
      ├─ [668.6 - 676.6]
      ├─ [676.6 - 684.6]
      ├─ [684.6 - 692.6]
      ├─ [692.6 - 700.6]
      ├─ [700.6 - 708.6]
      ├─ [708.6 - 716.6]
      ├─ [716.6 - 724.6]
      ├─ [724.6 - 732.6]
      ├─ [732.6 - 740.6]
      ├─ [740.6 - 748.6]
      ├─ [748.6 - 756.6]
      ├─ [756.6 - 764.6]
      ├─ [764.6 - 772.6]
      ├─ [772.6 - 780.6]
      ├─ [780.6 - 788.6]
      ├─ [788.6 - 796.6]
      ├─ [796.6 - 804.6]
      ├─ [804.6 - 812.6]
      ├─ [812.6 - 820.6]
      ├─ [820.6 - 828.6]
      ├─ [828.6 - 836.6]
      ├─ [836.6 - 844.6]
      ├─ [844.6 - 852.6]
      ├─ [852.6 - 860.6]
      ├─ [860.6 - 868.6]
      ├─ [868.6 - 876.6]
      ├─ [876.6 - 884.7]
      ├─ [884.7 - 892.7]
      ├─ [892.7 - 900.7]
      ├─ [900.7 - 908.7]
      ├─ [908.7 - 916.7]
      ├─ [916.7 - 924.7]
      ├─ [924.7 - 932.7]
      ├─ [932.7 - 940.7]
      ├─ [940.7 - 948.7]
      ├─ [948.7 - 956.7]
      ├─ [956.7 - 964.7]
      ├─ [964.7 - 972.7]
      └─ [972.7 - 980.7]

Run: 20230809_AST1_EVO5_ZY_Hela_SCP_EvoCHIP_1Cell_40SPD_8Th12ms_07.raw
   ├─ Vendor: Thermo
   ├─ File: 20230809_AST1_EVO5_ZY_Hela_SCP_EvoCHIP_1Cell_40SPD_8Th12ms_07
   ├─ Path: "Z:\ZY\SingleCellProteomics\Raw\Astral_SCP\EvoCHIP\20230809_AST1_EVO5_ZY_Hela_SCP_EvoCHIP_1Cell_40SPD_8Th12ms_07.raw"
   ├─ Condition: C7
   ├─ Replicate: 1
   ├─ HTRMS Version: 18.0.230605.50606
   ├─ Protein Databases Used
   │  ├─ contaminants_for_Spectronaut
   │  │  ├─ Protein Entries: 246
   │  │  ├─ Original File: contaminants_for_Spectronaut.fasta
   │  │  ├─ Date Created: 14-August-2020 08:59:31 UTC+0
   │  │  ├─ Date Modified: 16-August-2023 10:42:20 UTC+0
   │  │  └─ Parsing Rule: WormPep FASTA
   │  └─ UP000005640_9606
   │     ├─ Protein Entries: 20,598
   │     ├─ Original File: UP000005640_9606.fasta
   │     ├─ Date Created: 14-August-2023 17:19:30 UTC+0
   │     ├─ Date Modified: 16-August-2023 10:42:20 UTC+0
   │     └─ Parsing Rule: UniProt FASTA
   └─ MS2 Method
      ├─ [380.4 - 388.4]
      ├─ [388.4 - 396.4]
      ├─ [396.4 - 404.4]
      ├─ [404.4 - 412.4]
      ├─ [412.4 - 420.4]
      ├─ [420.4 - 428.4]
      ├─ [428.4 - 436.4]
      ├─ [436.4 - 444.5]
      ├─ [444.5 - 452.5]
      ├─ [452.5 - 460.5]
      ├─ [460.5 - 468.5]
      ├─ [468.5 - 476.5]
      ├─ [476.5 - 484.5]
      ├─ [484.5 - 492.5]
      ├─ [492.5 - 500.5]
      ├─ [500.5 - 508.5]
      ├─ [508.5 - 516.5]
      ├─ [516.5 - 524.5]
      ├─ [524.5 - 532.5]
      ├─ [532.5 - 540.5]
      ├─ [540.5 - 548.5]
      ├─ [548.5 - 556.5]
      ├─ [556.5 - 564.5]
      ├─ [564.5 - 572.5]
      ├─ [572.5 - 580.5]
      ├─ [580.5 - 588.5]
      ├─ [588.5 - 596.5]
      ├─ [596.5 - 604.5]
      ├─ [604.5 - 612.5]
      ├─ [612.5 - 620.5]
      ├─ [620.5 - 628.5]
      ├─ [628.5 - 636.5]
      ├─ [636.5 - 644.5]
      ├─ [644.5 - 652.5]
      ├─ [652.5 - 660.6]
      ├─ [660.6 - 668.6]
      ├─ [668.6 - 676.6]
      ├─ [676.6 - 684.6]
      ├─ [684.6 - 692.6]
      ├─ [692.6 - 700.6]
      ├─ [700.6 - 708.6]
      ├─ [708.6 - 716.6]
      ├─ [716.6 - 724.6]
      ├─ [724.6 - 732.6]
      ├─ [732.6 - 740.6]
      ├─ [740.6 - 748.6]
      ├─ [748.6 - 756.6]
      ├─ [756.6 - 764.6]
      ├─ [764.6 - 772.6]
      ├─ [772.6 - 780.6]
      ├─ [780.6 - 788.6]
      ├─ [788.6 - 796.6]
      ├─ [796.6 - 804.6]
      ├─ [804.6 - 812.6]
      ├─ [812.6 - 820.6]
      ├─ [820.6 - 828.6]
      ├─ [828.6 - 836.6]
      ├─ [836.6 - 844.6]
      ├─ [844.6 - 852.6]
      ├─ [852.6 - 860.6]
      ├─ [860.6 - 868.6]
      ├─ [868.6 - 876.6]
      ├─ [876.6 - 884.7]
      ├─ [884.7 - 892.7]
      ├─ [892.7 - 900.7]
      ├─ [900.7 - 908.7]
      ├─ [908.7 - 916.7]
      ├─ [916.7 - 924.7]
      ├─ [924.7 - 932.7]
      ├─ [932.7 - 940.7]
      ├─ [940.7 - 948.7]
      ├─ [948.7 - 956.7]
      ├─ [956.7 - 964.7]
      ├─ [964.7 - 972.7]
      └─ [972.7 - 980.7]

Run: 20230809_AST1_EVO5_ZY_Hela_SCP_EvoCHIP_1Cell_40SPD_8Th12ms_08.raw
   ├─ Vendor: Thermo
   ├─ File: 20230809_AST1_EVO5_ZY_Hela_SCP_EvoCHIP_1Cell_40SPD_8Th12ms_08
   ├─ Path: "Z:\ZY\SingleCellProteomics\Raw\Astral_SCP\EvoCHIP\20230809_AST1_EVO5_ZY_Hela_SCP_EvoCHIP_1Cell_40SPD_8Th12ms_08.raw"
   ├─ Condition: C8
   ├─ Replicate: 1
   ├─ HTRMS Version: 18.0.230605.50606
   ├─ Protein Databases Used
   │  ├─ contaminants_for_Spectronaut
   │  │  ├─ Protein Entries: 246
   │  │  ├─ Original File: contaminants_for_Spectronaut.fasta
   │  │  ├─ Date Created: 14-August-2020 08:59:31 UTC+0
   │  │  ├─ Date Modified: 16-August-2023 10:42:20 UTC+0
   │  │  └─ Parsing Rule: WormPep FASTA
   │  └─ UP000005640_9606
   │     ├─ Protein Entries: 20,598
   │     ├─ Original File: UP000005640_9606.fasta
   │     ├─ Date Created: 14-August-2023 17:19:30 UTC+0
   │     ├─ Date Modified: 16-August-2023 10:42:20 UTC+0
   │     └─ Parsing Rule: UniProt FASTA
   └─ MS2 Method
      ├─ [380.4 - 388.4]
      ├─ [388.4 - 396.4]
      ├─ [396.4 - 404.4]
      ├─ [404.4 - 412.4]
      ├─ [412.4 - 420.4]
      ├─ [420.4 - 428.4]
      ├─ [428.4 - 436.4]
      ├─ [436.4 - 444.5]
      ├─ [444.5 - 452.5]
      ├─ [452.5 - 460.5]
      ├─ [460.5 - 468.5]
      ├─ [468.5 - 476.5]
      ├─ [476.5 - 484.5]
      ├─ [484.5 - 492.5]
      ├─ [492.5 - 500.5]
      ├─ [500.5 - 508.5]
      ├─ [508.5 - 516.5]
      ├─ [516.5 - 524.5]
      ├─ [524.5 - 532.5]
      ├─ [532.5 - 540.5]
      ├─ [540.5 - 548.5]
      ├─ [548.5 - 556.5]
      ├─ [556.5 - 564.5]
      ├─ [564.5 - 572.5]
      ├─ [572.5 - 580.5]
      ├─ [580.5 - 588.5]
      ├─ [588.5 - 596.5]
      ├─ [596.5 - 604.5]
      ├─ [604.5 - 612.5]
      ├─ [612.5 - 620.5]
      ├─ [620.5 - 628.5]
      ├─ [628.5 - 636.5]
      ├─ [636.5 - 644.5]
      ├─ [644.5 - 652.5]
      ├─ [652.5 - 660.6]
      ├─ [660.6 - 668.6]
      ├─ [668.6 - 676.6]
      ├─ [676.6 - 684.6]
      ├─ [684.6 - 692.6]
      ├─ [692.6 - 700.6]
      ├─ [700.6 - 708.6]
      ├─ [708.6 - 716.6]
      ├─ [716.6 - 724.6]
      ├─ [724.6 - 732.6]
      ├─ [732.6 - 740.6]
      ├─ [740.6 - 748.6]
      ├─ [748.6 - 756.6]
      ├─ [756.6 - 764.6]
      ├─ [764.6 - 772.6]
      ├─ [772.6 - 780.6]
      ├─ [780.6 - 788.6]
      ├─ [788.6 - 796.6]
      ├─ [796.6 - 804.6]
      ├─ [804.6 - 812.6]
      ├─ [812.6 - 820.6]
      ├─ [820.6 - 828.6]
      ├─ [828.6 - 836.6]
      ├─ [836.6 - 844.6]
      ├─ [844.6 - 852.6]
      ├─ [852.6 - 860.6]
      ├─ [860.6 - 868.6]
      ├─ [868.6 - 876.6]
      ├─ [876.6 - 884.7]
      ├─ [884.7 - 892.7]
      ├─ [892.7 - 900.7]
      ├─ [900.7 - 908.7]
      ├─ [908.7 - 916.7]
      ├─ [916.7 - 924.7]
      ├─ [924.7 - 932.7]
      ├─ [932.7 - 940.7]
      ├─ [940.7 - 948.7]
      ├─ [948.7 - 956.7]
      ├─ [956.7 - 964.7]
      ├─ [964.7 - 972.7]
      └─ [972.7 - 980.7]

Run: 20230809_AST1_EVO5_ZY_Hela_SCP_EvoCHIP_1Cell_40SPD_8Th12ms_09.raw
   ├─ Vendor: Thermo
   ├─ File: 20230809_AST1_EVO5_ZY_Hela_SCP_EvoCHIP_1Cell_40SPD_8Th12ms_09
   ├─ Path: "Z:\ZY\SingleCellProteomics\Raw\Astral_SCP\EvoCHIP\20230809_AST1_EVO5_ZY_Hela_SCP_EvoCHIP_1Cell_40SPD_8Th12ms_09.raw"
   ├─ Condition: C9
   ├─ Replicate: 1
   ├─ HTRMS Version: 18.0.230605.50606
   ├─ Protein Databases Used
   │  ├─ contaminants_for_Spectronaut
   │  │  ├─ Protein Entries: 246
   │  │  ├─ Original File: contaminants_for_Spectronaut.fasta
   │  │  ├─ Date Created: 14-August-2020 08:59:31 UTC+0
   │  │  ├─ Date Modified: 16-August-2023 10:42:20 UTC+0
   │  │  └─ Parsing Rule: WormPep FASTA
   │  └─ UP000005640_9606
   │     ├─ Protein Entries: 20,598
   │     ├─ Original File: UP000005640_9606.fasta
   │     ├─ Date Created: 14-August-2023 17:19:30 UTC+0
   │     ├─ Date Modified: 16-August-2023 10:42:20 UTC+0
   │     └─ Parsing Rule: UniProt FASTA
   └─ MS2 Method
      ├─ [380.4 - 388.4]
      ├─ [388.4 - 396.4]
      ├─ [396.4 - 404.4]
      ├─ [404.4 - 412.4]
      ├─ [412.4 - 420.4]
      ├─ [420.4 - 428.4]
      ├─ [428.4 - 436.4]
      ├─ [436.4 - 444.5]
      ├─ [444.5 - 452.5]
      ├─ [452.5 - 460.5]
      ├─ [460.5 - 468.5]
      ├─ [468.5 - 476.5]
      ├─ [476.5 - 484.5]
      ├─ [484.5 - 492.5]
      ├─ [492.5 - 500.5]
      ├─ [500.5 - 508.5]
      ├─ [508.5 - 516.5]
      ├─ [516.5 - 524.5]
      ├─ [524.5 - 532.5]
      ├─ [532.5 - 540.5]
      ├─ [540.5 - 548.5]
      ├─ [548.5 - 556.5]
      ├─ [556.5 - 564.5]
      ├─ [564.5 - 572.5]
      ├─ [572.5 - 580.5]
      ├─ [580.5 - 588.5]
      ├─ [588.5 - 596.5]
      ├─ [596.5 - 604.5]
      ├─ [604.5 - 612.5]
      ├─ [612.5 - 620.5]
      ├─ [620.5 - 628.5]
      ├─ [628.5 - 636.5]
      ├─ [636.5 - 644.5]
      ├─ [644.5 - 652.5]
      ├─ [652.5 - 660.6]
      ├─ [660.6 - 668.6]
      ├─ [668.6 - 676.6]
      ├─ [676.6 - 684.6]
      ├─ [684.6 - 692.6]
      ├─ [692.6 - 700.6]
      ├─ [700.6 - 708.6]
      ├─ [708.6 - 716.6]
      ├─ [716.6 - 724.6]
      ├─ [724.6 - 732.6]
      ├─ [732.6 - 740.6]
      ├─ [740.6 - 748.6]
      ├─ [748.6 - 756.6]
      ├─ [756.6 - 764.6]
      ├─ [764.6 - 772.6]
      ├─ [772.6 - 780.6]
      ├─ [780.6 - 788.6]
      ├─ [788.6 - 796.6]
      ├─ [796.6 - 804.6]
      ├─ [804.6 - 812.6]
      ├─ [812.6 - 820.6]
      ├─ [820.6 - 828.6]
      ├─ [828.6 - 836.6]
      ├─ [836.6 - 844.6]
      ├─ [844.6 - 852.6]
      ├─ [852.6 - 860.6]
      ├─ [860.6 - 868.6]
      ├─ [868.6 - 876.6]
      ├─ [876.6 - 884.7]
      ├─ [884.7 - 892.7]
      ├─ [892.7 - 900.7]
      ├─ [900.7 - 908.7]
      ├─ [908.7 - 916.7]
      ├─ [916.7 - 924.7]
      ├─ [924.7 - 932.7]
      ├─ [932.7 - 940.7]
      ├─ [940.7 - 948.7]
      ├─ [948.7 - 956.7]
      ├─ [956.7 - 964.7]
      ├─ [964.7 - 972.7]
      └─ [972.7 - 980.7]

Run: 20230809_AST1_EVO5_ZY_Hela_SCP_EvoCHIP_1Cell_40SPD_8Th12ms_10.raw
   ├─ Vendor: Thermo
   ├─ File: 20230809_AST1_EVO5_ZY_Hela_SCP_EvoCHIP_1Cell_40SPD_8Th12ms_10
   ├─ Path: "Z:\ZY\SingleCellProteomics\Raw\Astral_SCP\EvoCHIP\20230809_AST1_EVO5_ZY_Hela_SCP_EvoCHIP_1Cell_40SPD_8Th12ms_10.raw"
   ├─ Condition: C10
   ├─ Replicate: 1
   ├─ HTRMS Version: 18.0.230605.50606
   ├─ Protein Databases Used
   │  ├─ contaminants_for_Spectronaut
   │  │  ├─ Protein Entries: 246
   │  │  ├─ Original File: contaminants_for_Spectronaut.fasta
   │  │  ├─ Date Created: 14-August-2020 08:59:31 UTC+0
   │  │  ├─ Date Modified: 16-August-2023 10:42:20 UTC+0
   │  │  └─ Parsing Rule: WormPep FASTA
   │  └─ UP000005640_9606
   │     ├─ Protein Entries: 20,598
   │     ├─ Original File: UP000005640_9606.fasta
   │     ├─ Date Created: 14-August-2023 17:19:30 UTC+0
   │     ├─ Date Modified: 16-August-2023 10:42:20 UTC+0
   │     └─ Parsing Rule: UniProt FASTA
   └─ MS2 Method
      ├─ [380.4 - 388.4]
      ├─ [388.4 - 396.4]
      ├─ [396.4 - 404.4]
      ├─ [404.4 - 412.4]
      ├─ [412.4 - 420.4]
      ├─ [420.4 - 428.4]
      ├─ [428.4 - 436.4]
      ├─ [436.4 - 444.5]
      ├─ [444.5 - 452.5]
      ├─ [452.5 - 460.5]
      ├─ [460.5 - 468.5]
      ├─ [468.5 - 476.5]
      ├─ [476.5 - 484.5]
      ├─ [484.5 - 492.5]
      ├─ [492.5 - 500.5]
      ├─ [500.5 - 508.5]
      ├─ [508.5 - 516.5]
      ├─ [516.5 - 524.5]
      ├─ [524.5 - 532.5]
      ├─ [532.5 - 540.5]
      ├─ [540.5 - 548.5]
      ├─ [548.5 - 556.5]
      ├─ [556.5 - 564.5]
      ├─ [564.5 - 572.5]
      ├─ [572.5 - 580.5]
      ├─ [580.5 - 588.5]
      ├─ [588.5 - 596.5]
      ├─ [596.5 - 604.5]
      ├─ [604.5 - 612.5]
      ├─ [612.5 - 620.5]
      ├─ [620.5 - 628.5]
      ├─ [628.5 - 636.5]
      ├─ [636.5 - 644.5]
      ├─ [644.5 - 652.5]
      ├─ [652.5 - 660.6]
      ├─ [660.6 - 668.6]
      ├─ [668.6 - 676.6]
      ├─ [676.6 - 684.6]
      ├─ [684.6 - 692.6]
      ├─ [692.6 - 700.6]
      ├─ [700.6 - 708.6]
      ├─ [708.6 - 716.6]
      ├─ [716.6 - 724.6]
      ├─ [724.6 - 732.6]
      ├─ [732.6 - 740.6]
      ├─ [740.6 - 748.6]
      ├─ [748.6 - 756.6]
      ├─ [756.6 - 764.6]
      ├─ [764.6 - 772.6]
      ├─ [772.6 - 780.6]
      ├─ [780.6 - 788.6]
      ├─ [788.6 - 796.6]
      ├─ [796.6 - 804.6]
      ├─ [804.6 - 812.6]
      ├─ [812.6 - 820.6]
      ├─ [820.6 - 828.6]
      ├─ [828.6 - 836.6]
      ├─ [836.6 - 844.6]
      ├─ [844.6 - 852.6]
      ├─ [852.6 - 860.6]
      ├─ [860.6 - 868.6]
      ├─ [868.6 - 876.6]
      ├─ [876.6 - 884.7]
      ├─ [884.7 - 892.7]
      ├─ [892.7 - 900.7]
      ├─ [900.7 - 908.7]
      ├─ [908.7 - 916.7]
      ├─ [916.7 - 924.7]
      ├─ [924.7 - 932.7]
      ├─ [932.7 - 940.7]
      ├─ [940.7 - 948.7]
      ├─ [948.7 - 956.7]
      ├─ [956.7 - 964.7]
      ├─ [964.7 - 972.7]
      └─ [972.7 - 980.7]

Run: 20230809_AST1_EVO5_ZY_Hela_SCP_EvoCHIP_1Cell_40SPD_8Th12ms_11.raw
   ├─ Vendor: Thermo
   ├─ File: 20230809_AST1_EVO5_ZY_Hela_SCP_EvoCHIP_1Cell_40SPD_8Th12ms_11
   ├─ Path: "Z:\ZY\SingleCellProteomics\Raw\Astral_SCP\EvoCHIP\20230809_AST1_EVO5_ZY_Hela_SCP_EvoCHIP_1Cell_40SPD_8Th12ms_11.raw"
   ├─ Condition: C11
   ├─ Replicate: 1
   ├─ HTRMS Version: 18.0.230605.50606
   ├─ Protein Databases Used
   │  ├─ contaminants_for_Spectronaut
   │  │  ├─ Protein Entries: 246
   │  │  ├─ Original File: contaminants_for_Spectronaut.fasta
   │  │  ├─ Date Created: 14-August-2020 08:59:31 UTC+0
   │  │  ├─ Date Modified: 16-August-2023 10:42:20 UTC+0
   │  │  └─ Parsing Rule: WormPep FASTA
   │  └─ UP000005640_9606
   │     ├─ Protein Entries: 20,598
   │     ├─ Original File: UP000005640_9606.fasta
   │     ├─ Date Created: 14-August-2023 17:19:30 UTC+0
   │     ├─ Date Modified: 16-August-2023 10:42:20 UTC+0
   │     └─ Parsing Rule: UniProt FASTA
   └─ MS2 Method
      ├─ [380.4 - 388.4]
      ├─ [388.4 - 396.4]
      ├─ [396.4 - 404.4]
      ├─ [404.4 - 412.4]
      ├─ [412.4 - 420.4]
      ├─ [420.4 - 428.4]
      ├─ [428.4 - 436.4]
      ├─ [436.4 - 444.5]
      ├─ [444.5 - 452.5]
      ├─ [452.5 - 460.5]
      ├─ [460.5 - 468.5]
      ├─ [468.5 - 476.5]
      ├─ [476.5 - 484.5]
      ├─ [484.5 - 492.5]
      ├─ [492.5 - 500.5]
      ├─ [500.5 - 508.5]
      ├─ [508.5 - 516.5]
      ├─ [516.5 - 524.5]
      ├─ [524.5 - 532.5]
      ├─ [532.5 - 540.5]
      ├─ [540.5 - 548.5]
      ├─ [548.5 - 556.5]
      ├─ [556.5 - 564.5]
      ├─ [564.5 - 572.5]
      ├─ [572.5 - 580.5]
      ├─ [580.5 - 588.5]
      ├─ [588.5 - 596.5]
      ├─ [596.5 - 604.5]
      ├─ [604.5 - 612.5]
      ├─ [612.5 - 620.5]
      ├─ [620.5 - 628.5]
      ├─ [628.5 - 636.5]
      ├─ [636.5 - 644.5]
      ├─ [644.5 - 652.5]
      ├─ [652.5 - 660.6]
      ├─ [660.6 - 668.6]
      ├─ [668.6 - 676.6]
      ├─ [676.6 - 684.6]
      ├─ [684.6 - 692.6]
      ├─ [692.6 - 700.6]
      ├─ [700.6 - 708.6]
      ├─ [708.6 - 716.6]
      ├─ [716.6 - 724.6]
      ├─ [724.6 - 732.6]
      ├─ [732.6 - 740.6]
      ├─ [740.6 - 748.6]
      ├─ [748.6 - 756.6]
      ├─ [756.6 - 764.6]
      ├─ [764.6 - 772.6]
      ├─ [772.6 - 780.6]
      ├─ [780.6 - 788.6]
      ├─ [788.6 - 796.6]
      ├─ [796.6 - 804.6]
      ├─ [804.6 - 812.6]
      ├─ [812.6 - 820.6]
      ├─ [820.6 - 828.6]
      ├─ [828.6 - 836.6]
      ├─ [836.6 - 844.6]
      ├─ [844.6 - 852.6]
      ├─ [852.6 - 860.6]
      ├─ [860.6 - 868.6]
      ├─ [868.6 - 876.6]
      ├─ [876.6 - 884.7]
      ├─ [884.7 - 892.7]
      ├─ [892.7 - 900.7]
      ├─ [900.7 - 908.7]
      ├─ [908.7 - 916.7]
      ├─ [916.7 - 924.7]
      ├─ [924.7 - 932.7]
      ├─ [932.7 - 940.7]
      ├─ [940.7 - 948.7]
      ├─ [948.7 - 956.7]
      ├─ [956.7 - 964.7]
      ├─ [964.7 - 972.7]
      └─ [972.7 - 980.7]

Run: 20230809_AST1_EVO5_ZY_Hela_SCP_EvoCHIP_1Cell_40SPD_8Th12ms_12.raw
   ├─ Vendor: Thermo
   ├─ File: 20230809_AST1_EVO5_ZY_Hela_SCP_EvoCHIP_1Cell_40SPD_8Th12ms_12
   ├─ Path: "Z:\ZY\SingleCellProteomics\Raw\Astral_SCP\EvoCHIP\20230809_AST1_EVO5_ZY_Hela_SCP_EvoCHIP_1Cell_40SPD_8Th12ms_12.raw"
   ├─ Condition: C12
   ├─ Replicate: 1
   ├─ HTRMS Version: 18.0.230605.50606
   ├─ Protein Databases Used
   │  ├─ contaminants_for_Spectronaut
   │  │  ├─ Protein Entries: 246
   │  │  ├─ Original File: contaminants_for_Spectronaut.fasta
   │  │  ├─ Date Created: 14-August-2020 08:59:31 UTC+0
   │  │  ├─ Date Modified: 16-August-2023 10:42:20 UTC+0
   │  │  └─ Parsing Rule: WormPep FASTA
   │  └─ UP000005640_9606
   │     ├─ Protein Entries: 20,598
   │     ├─ Original File: UP000005640_9606.fasta
   │     ├─ Date Created: 14-August-2023 17:19:30 UTC+0
   │     ├─ Date Modified: 16-August-2023 10:42:20 UTC+0
   │     └─ Parsing Rule: UniProt FASTA
   └─ MS2 Method
      ├─ [380.4 - 388.4]
      ├─ [388.4 - 396.4]
      ├─ [396.4 - 404.4]
      ├─ [404.4 - 412.4]
      ├─ [412.4 - 420.4]
      ├─ [420.4 - 428.4]
      ├─ [428.4 - 436.4]
      ├─ [436.4 - 444.5]
      ├─ [444.5 - 452.5]
      ├─ [452.5 - 460.5]
      ├─ [460.5 - 468.5]
      ├─ [468.5 - 476.5]
      ├─ [476.5 - 484.5]
      ├─ [484.5 - 492.5]
      ├─ [492.5 - 500.5]
      ├─ [500.5 - 508.5]
      ├─ [508.5 - 516.5]
      ├─ [516.5 - 524.5]
      ├─ [524.5 - 532.5]
      ├─ [532.5 - 540.5]
      ├─ [540.5 - 548.5]
      ├─ [548.5 - 556.5]
      ├─ [556.5 - 564.5]
      ├─ [564.5 - 572.5]
      ├─ [572.5 - 580.5]
      ├─ [580.5 - 588.5]
      ├─ [588.5 - 596.5]
      ├─ [596.5 - 604.5]
      ├─ [604.5 - 612.5]
      ├─ [612.5 - 620.5]
      ├─ [620.5 - 628.5]
      ├─ [628.5 - 636.5]
      ├─ [636.5 - 644.5]
      ├─ [644.5 - 652.5]
      ├─ [652.5 - 660.6]
      ├─ [660.6 - 668.6]
      ├─ [668.6 - 676.6]
      ├─ [676.6 - 684.6]
      ├─ [684.6 - 692.6]
      ├─ [692.6 - 700.6]
      ├─ [700.6 - 708.6]
      ├─ [708.6 - 716.6]
      ├─ [716.6 - 724.6]
      ├─ [724.6 - 732.6]
      ├─ [732.6 - 740.6]
      ├─ [740.6 - 748.6]
      ├─ [748.6 - 756.6]
      ├─ [756.6 - 764.6]
      ├─ [764.6 - 772.6]
      ├─ [772.6 - 780.6]
      ├─ [780.6 - 788.6]
      ├─ [788.6 - 796.6]
      ├─ [796.6 - 804.6]
      ├─ [804.6 - 812.6]
      ├─ [812.6 - 820.6]
      ├─ [820.6 - 828.6]
      ├─ [828.6 - 836.6]
      ├─ [836.6 - 844.6]
      ├─ [844.6 - 852.6]
      ├─ [852.6 - 860.6]
      ├─ [860.6 - 868.6]
      ├─ [868.6 - 876.6]
      ├─ [876.6 - 884.7]
      ├─ [884.7 - 892.7]
      ├─ [892.7 - 900.7]
      ├─ [900.7 - 908.7]
      ├─ [908.7 - 916.7]
      ├─ [916.7 - 924.7]
      ├─ [924.7 - 932.7]
      ├─ [932.7 - 940.7]
      ├─ [940.7 - 948.7]
      ├─ [948.7 - 956.7]
      ├─ [956.7 - 964.7]
      ├─ [964.7 - 972.7]
      └─ [972.7 - 980.7]

[END-SETUP]

[BEGIN-LOG]
INFO:    [16/08/2023 07.10.44] -> Initializing Pipeline...
INFO:    [16/08/2023 07.10.44] -> Preprocessing Run #1 of 12...
INFO:    [16/08/2023 07.10.44] -> Searching DIA with Pulsar...
INFO:    [16/08/2023 07.10.45] -> Initialize Pipeline...
INFO:    [16/08/2023 07.10.45] -> Initialize Pipeline
INFO:    [16/08/2023 07.10.55] -> Initialize Pipeline...
INFO:    [16/08/2023 07.10.55] -> Creating Experiment Environment
INFO:    [16/08/2023 07.10.55] -> SuperRun 1/12: Initializing (20230809_AST1_EVO5_ZY_Hela_SCP_EvoCHIP_1Cell_40SPD_8Th12ms_01.raw)
INFO:    [16/08/2023 07.10.55] -> Run 1/12: Organizing Data from Run
INFO:    [16/08/2023 07.10.55] -> Run 1/12: Creating Calibration Search Space...
INFO:    [16/08/2023 07.10.56] -> Run 1/12: Creating Search Space...
INFO:    [16/08/2023 07.10.56] -> Size of search space [MB]: 0
INFO:    [16/08/2023 07.10.56] -> Number of IMPGs in search space: 0
INFO:    [16/08/2023 07.10.56] -> Run 1/12: MS2 Index Generation
INFO:    [16/08/2023 07.10.58] -> MS2 Index Generation Time: 1.85s
INFO:    [16/08/2023 07.10.58] -> Run 1/12: Method-Specific Pre-Processing...
INFO:    [16/08/2023 07.10.59] -> Initializing...
INFO:    [16/08/2023 07.11.55] -> Finalizing HTRMS File...
INFO:    [16/08/2023 07.14.17] -> Processed in 3.3m
INFO:    [16/08/2023 07.14.20] -> Done
INFO:    [16/08/2023 07.14.20] -> Run 1/12: Process Raw File...
INFO:    [16/08/2023 07.15.19] -> Run 1/12: Preparing Partitions...
INFO:    [16/08/2023 07.15.19] -> Part 1/1 - Run 1/12: Preparing Calibration Searches...
INFO:    [16/08/2023 07.15.22] -> Part 1/1 - Run 1/12: First Pass Calibration Search...
INFO:    [16/08/2023 07.15.32] -> Part 1/1 - Run 1/12: Calibration Search...
INFO:    [16/08/2023 07.16.21] -> The number of PSMs identified during calibration with FDR <= 0.01 is 5901 [49.2s]
INFO:    [16/08/2023 07.17.24] -> Part 1/1 - Run 1/12: Preparing Main Search...
INFO:    [16/08/2023 07.17.27] -> Part 1/1 - Run 1/12: Main Search...
INFO:    [16/08/2023 07.22.13] -> Extracting 132844 MS1 XICs
INFO:    [16/08/2023 07.23.11] -> Run 1/12: Cleaning Up Run..
INFO:    [16/08/2023 07.23.11] -> SuperRun 2/12: Initializing (20230809_AST1_EVO5_ZY_Hela_SCP_EvoCHIP_1Cell_40SPD_8Th12ms_02.raw)
INFO:    [16/08/2023 07.23.11] -> Run 2/12: Organizing Data from Run
INFO:    [16/08/2023 07.23.11] -> Run 2/12: Creating Calibration Search Space...
INFO:    [16/08/2023 07.23.11] -> Run 2/12: Creating Search Space...
INFO:    [16/08/2023 07.23.11] -> Size of search space [MB]: 0
INFO:    [16/08/2023 07.23.11] -> Number of IMPGs in search space: 0
INFO:    [16/08/2023 07.23.11] -> Run 2/12: MS2 Index Generation
INFO:    [16/08/2023 07.23.14] -> MS2 Index Generation Time: 2.31s
INFO:    [16/08/2023 07.23.14] -> Run 2/12: Method-Specific Pre-Processing...
INFO:    [16/08/2023 07.23.15] -> Initializing...
INFO:    [16/08/2023 07.24.26] -> Finalizing HTRMS File...
INFO:    [16/08/2023 07.27.42] -> Processed in 4.4m
INFO:    [16/08/2023 07.27.44] -> Done
INFO:    [16/08/2023 07.27.44] -> Run 2/12: Process Raw File...
INFO:    [16/08/2023 07.28.35] -> Run 2/12: Preparing Partitions...
INFO:    [16/08/2023 07.28.35] -> Part 1/1 - Run 2/12: Preparing Calibration Searches...
INFO:    [16/08/2023 07.28.38] -> Part 1/1 - Run 2/12: First Pass Calibration Search...
INFO:    [16/08/2023 07.28.49] -> Part 1/1 - Run 2/12: Calibration Search...
INFO:    [16/08/2023 07.29.20] -> The number of PSMs identified during calibration with FDR <= 0.01 is 5760 [31.2s]
INFO:    [16/08/2023 07.29.25] -> Part 1/1 - Run 2/12: Preparing Main Search...
INFO:    [16/08/2023 07.29.28] -> Part 1/1 - Run 2/12: Main Search...
INFO:    [16/08/2023 07.35.56] -> Extracting 179442 MS1 XICs
INFO:    [16/08/2023 07.37.22] -> Run 2/12: Cleaning Up Run..
INFO:    [16/08/2023 07.37.22] -> SuperRun 3/12: Initializing (20230809_AST1_EVO5_ZY_Hela_SCP_EvoCHIP_1Cell_40SPD_8Th12ms_03.raw)
INFO:    [16/08/2023 07.37.22] -> Run 3/12: Organizing Data from Run
INFO:    [16/08/2023 07.37.22] -> Run 3/12: Creating Calibration Search Space...
INFO:    [16/08/2023 07.37.22] -> Run 3/12: Creating Search Space...
INFO:    [16/08/2023 07.37.22] -> Size of search space [MB]: 0
INFO:    [16/08/2023 07.37.22] -> Number of IMPGs in search space: 0
INFO:    [16/08/2023 07.37.22] -> Run 3/12: MS2 Index Generation
INFO:    [16/08/2023 07.37.25] -> MS2 Index Generation Time: 2.18s
INFO:    [16/08/2023 07.37.25] -> Run 3/12: Method-Specific Pre-Processing...
INFO:    [16/08/2023 07.37.26] -> Initializing...
INFO:    [16/08/2023 07.38.31] -> Finalizing HTRMS File...
INFO:    [16/08/2023 07.41.45] -> Processed in 4.3m
INFO:    [16/08/2023 07.41.47] -> Done
INFO:    [16/08/2023 07.41.47] -> Run 3/12: Process Raw File...
INFO:    [16/08/2023 07.42.35] -> Run 3/12: Preparing Partitions...
INFO:    [16/08/2023 07.42.35] -> Part 1/1 - Run 3/12: Preparing Calibration Searches...
INFO:    [16/08/2023 07.42.37] -> Part 1/1 - Run 3/12: First Pass Calibration Search...
INFO:    [16/08/2023 07.42.45] -> Part 1/1 - Run 3/12: Calibration Search...
INFO:    [16/08/2023 07.43.14] -> The number of PSMs identified during calibration with FDR <= 0.01 is 5850 [29s]
INFO:    [16/08/2023 07.44.15] -> Part 1/1 - Run 3/12: Preparing Main Search...
INFO:    [16/08/2023 07.44.18] -> Part 1/1 - Run 3/12: Main Search...
INFO:    [16/08/2023 07.47.57] -> Extracting 107021 MS1 XICs
INFO:    [16/08/2023 07.48.52] -> Run 3/12: Cleaning Up Run..
INFO:    [16/08/2023 07.48.52] -> SuperRun 4/12: Initializing (20230809_AST1_EVO5_ZY_Hela_SCP_EvoCHIP_1Cell_40SPD_8Th12ms_04.raw)
INFO:    [16/08/2023 07.48.52] -> Run 4/12: Organizing Data from Run
INFO:    [16/08/2023 07.48.52] -> Run 4/12: Creating Calibration Search Space...
INFO:    [16/08/2023 07.48.52] -> Run 4/12: Creating Search Space...
INFO:    [16/08/2023 07.48.52] -> Size of search space [MB]: 0
INFO:    [16/08/2023 07.48.52] -> Number of IMPGs in search space: 0
INFO:    [16/08/2023 07.48.52] -> Run 4/12: MS2 Index Generation
INFO:    [16/08/2023 07.48.54] -> MS2 Index Generation Time: 2.17s
INFO:    [16/08/2023 07.48.54] -> Run 4/12: Method-Specific Pre-Processing...
INFO:    [16/08/2023 07.48.56] -> Initializing...
INFO:    [16/08/2023 07.49.58] -> Finalizing HTRMS File...
INFO:    [16/08/2023 07.53.06] -> Processed in 4.2m
INFO:    [16/08/2023 07.53.08] -> Done
INFO:    [16/08/2023 07.53.08] -> Run 4/12: Process Raw File...
INFO:    [16/08/2023 07.53.51] -> Run 4/12: Preparing Partitions...
INFO:    [16/08/2023 07.53.51] -> Part 1/1 - Run 4/12: Preparing Calibration Searches...
INFO:    [16/08/2023 07.53.53] -> Part 1/1 - Run 4/12: First Pass Calibration Search...
INFO:    [16/08/2023 07.54.02] -> Part 1/1 - Run 4/12: Calibration Search...
INFO:    [16/08/2023 07.54.16] -> The number of PSMs identified during calibration with FDR <= 0.01 is 3006 [14.1s]
INFO:    [16/08/2023 07.54.20] -> Part 1/1 - Run 4/12: Preparing Main Search...
INFO:    [16/08/2023 07.54.22] -> Part 1/1 - Run 4/12: Main Search...
INFO:    [16/08/2023 07.58.29] -> Extracting 166242 MS1 XICs
INFO:    [16/08/2023 07.59.45] -> Run 4/12: Cleaning Up Run..
INFO:    [16/08/2023 07.59.45] -> SuperRun 5/12: Initializing (20230809_AST1_EVO5_ZY_Hela_SCP_EvoCHIP_1Cell_40SPD_8Th12ms_05.raw)
INFO:    [16/08/2023 07.59.45] -> Run 5/12: Organizing Data from Run
INFO:    [16/08/2023 07.59.45] -> Run 5/12: Creating Calibration Search Space...
INFO:    [16/08/2023 07.59.45] -> Run 5/12: Creating Search Space...
INFO:    [16/08/2023 07.59.45] -> Size of search space [MB]: 0
INFO:    [16/08/2023 07.59.45] -> Number of IMPGs in search space: 0
INFO:    [16/08/2023 07.59.45] -> Run 5/12: MS2 Index Generation
INFO:    [16/08/2023 07.59.47] -> MS2 Index Generation Time: 1.78s
INFO:    [16/08/2023 07.59.47] -> Run 5/12: Method-Specific Pre-Processing...
INFO:    [16/08/2023 07.59.48] -> Initializing...
INFO:    [16/08/2023 08.00.47] -> Finalizing HTRMS File...
INFO:    [16/08/2023 08.04.10] -> Processed in 4.4m
INFO:    [16/08/2023 08.04.13] -> Done
INFO:    [16/08/2023 08.04.13] -> Run 5/12: Process Raw File...
INFO:    [16/08/2023 08.05.01] -> Run 5/12: Preparing Partitions...
INFO:    [16/08/2023 08.05.01] -> Part 1/1 - Run 5/12: Preparing Calibration Searches...
INFO:    [16/08/2023 08.05.03] -> Part 1/1 - Run 5/12: First Pass Calibration Search...
INFO:    [16/08/2023 08.05.11] -> Part 1/1 - Run 5/12: Calibration Search...
INFO:    [16/08/2023 08.05.25] -> The number of PSMs identified during calibration with FDR <= 0.01 is 4338 [14.4s]
INFO:    [16/08/2023 08.05.28] -> Part 1/1 - Run 5/12: Preparing Main Search...
INFO:    [16/08/2023 08.05.30] -> Part 1/1 - Run 5/12: Main Search...
INFO:    [16/08/2023 08.10.18] -> Extracting 227093 MS1 XICs
INFO:    [16/08/2023 08.12.02] -> Run 5/12: Cleaning Up Run..
INFO:    [16/08/2023 08.12.02] -> SuperRun 6/12: Initializing (20230809_AST1_EVO5_ZY_Hela_SCP_EvoCHIP_1Cell_40SPD_8Th12ms_06.raw)
INFO:    [16/08/2023 08.12.02] -> Run 6/12: Organizing Data from Run
INFO:    [16/08/2023 08.12.02] -> Run 6/12: Creating Calibration Search Space...
INFO:    [16/08/2023 08.12.02] -> Run 6/12: Creating Search Space...
INFO:    [16/08/2023 08.12.02] -> Size of search space [MB]: 0
INFO:    [16/08/2023 08.12.02] -> Number of IMPGs in search space: 0
INFO:    [16/08/2023 08.12.02] -> Run 6/12: MS2 Index Generation
INFO:    [16/08/2023 08.12.04] -> MS2 Index Generation Time: 2.21s
INFO:    [16/08/2023 08.12.04] -> Run 6/12: Method-Specific Pre-Processing...
INFO:    [16/08/2023 08.12.06] -> Initializing...
INFO:    [16/08/2023 08.13.03] -> Finalizing HTRMS File...
INFO:    [16/08/2023 08.16.31] -> Processed in 4.4m
INFO:    [16/08/2023 08.16.34] -> Done
INFO:    [16/08/2023 08.16.34] -> Run 6/12: Process Raw File...
INFO:    [16/08/2023 08.17.36] -> Run 6/12: Preparing Partitions...
INFO:    [16/08/2023 08.17.36] -> Part 1/1 - Run 6/12: Preparing Calibration Searches...
INFO:    [16/08/2023 08.17.38] -> Part 1/1 - Run 6/12: First Pass Calibration Search...
INFO:    [16/08/2023 08.17.48] -> Part 1/1 - Run 6/12: Calibration Search...
INFO:    [16/08/2023 08.18.25] -> The number of PSMs identified during calibration with FDR <= 0.01 is 7465 [37.2s]
INFO:    [16/08/2023 08.18.29] -> Part 1/1 - Run 6/12: Preparing Main Search...
INFO:    [16/08/2023 08.18.31] -> Part 1/1 - Run 6/12: Main Search...
INFO:    [16/08/2023 08.24.39] -> Extracting 143483 MS1 XICs
INFO:    [16/08/2023 08.25.39] -> Run 6/12: Cleaning Up Run..
INFO:    [16/08/2023 08.25.39] -> SuperRun 7/12: Initializing (20230809_AST1_EVO5_ZY_Hela_SCP_EvoCHIP_1Cell_40SPD_8Th12ms_07.raw)
INFO:    [16/08/2023 08.25.39] -> Run 7/12: Organizing Data from Run
INFO:    [16/08/2023 08.25.39] -> Run 7/12: Creating Calibration Search Space...
INFO:    [16/08/2023 08.25.39] -> Run 7/12: Creating Search Space...
INFO:    [16/08/2023 08.25.39] -> Size of search space [MB]: 0
INFO:    [16/08/2023 08.25.39] -> Number of IMPGs in search space: 0
INFO:    [16/08/2023 08.25.39] -> Run 7/12: MS2 Index Generation
INFO:    [16/08/2023 08.25.41] -> MS2 Index Generation Time: 1.74s
INFO:    [16/08/2023 08.25.41] -> Run 7/12: Method-Specific Pre-Processing...
INFO:    [16/08/2023 08.25.42] -> Initializing...
INFO:    [16/08/2023 08.26.49] -> Finalizing HTRMS File...
INFO:    [16/08/2023 08.30.22] -> Processed in 4.7m
INFO:    [16/08/2023 08.30.25] -> Done
INFO:    [16/08/2023 08.30.25] -> Run 7/12: Process Raw File...
INFO:    [16/08/2023 08.31.19] -> Run 7/12: Preparing Partitions...
INFO:    [16/08/2023 08.31.19] -> Part 1/1 - Run 7/12: Preparing Calibration Searches...
INFO:    [16/08/2023 08.31.21] -> Part 1/1 - Run 7/12: First Pass Calibration Search...
INFO:    [16/08/2023 08.31.32] -> Part 1/1 - Run 7/12: Calibration Search...
INFO:    [16/08/2023 08.32.04] -> The number of PSMs identified during calibration with FDR <= 0.01 is 7133 [32.1s]
INFO:    [16/08/2023 08.32.08] -> Part 1/1 - Run 7/12: Preparing Main Search...
INFO:    [16/08/2023 08.32.11] -> Part 1/1 - Run 7/12: Main Search...
INFO:    [16/08/2023 08.39.03] -> Extracting 206117 MS1 XICs
INFO:    [16/08/2023 08.40.42] -> Run 7/12: Cleaning Up Run..
INFO:    [16/08/2023 08.40.42] -> SuperRun 8/12: Initializing (20230809_AST1_EVO5_ZY_Hela_SCP_EvoCHIP_1Cell_40SPD_8Th12ms_08.raw)
INFO:    [16/08/2023 08.40.42] -> Run 8/12: Organizing Data from Run
INFO:    [16/08/2023 08.40.42] -> Run 8/12: Creating Calibration Search Space...
INFO:    [16/08/2023 08.40.42] -> Run 8/12: Creating Search Space...
INFO:    [16/08/2023 08.40.42] -> Size of search space [MB]: 0
INFO:    [16/08/2023 08.40.42] -> Number of IMPGs in search space: 0
INFO:    [16/08/2023 08.40.42] -> Run 8/12: MS2 Index Generation
INFO:    [16/08/2023 08.40.45] -> MS2 Index Generation Time: 2.55s
INFO:    [16/08/2023 08.40.45] -> Run 8/12: Method-Specific Pre-Processing...
INFO:    [16/08/2023 08.40.46] -> Initializing...
INFO:    [16/08/2023 08.41.53] -> Finalizing HTRMS File...
INFO:    [16/08/2023 08.45.02] -> Processed in 4.3m
INFO:    [16/08/2023 08.45.05] -> Done
INFO:    [16/08/2023 08.45.05] -> Run 8/12: Process Raw File...
INFO:    [16/08/2023 08.46.02] -> Run 8/12: Preparing Partitions...
INFO:    [16/08/2023 08.46.02] -> Part 1/1 - Run 8/12: Preparing Calibration Searches...
INFO:    [16/08/2023 08.46.05] -> Part 1/1 - Run 8/12: First Pass Calibration Search...
INFO:    [16/08/2023 08.46.17] -> Part 1/1 - Run 8/12: Calibration Search...
INFO:    [16/08/2023 08.46.35] -> The number of PSMs identified during calibration with FDR <= 0.01 is 4396 [17.9s]
INFO:    [16/08/2023 08.46.40] -> Part 1/1 - Run 8/12: Preparing Main Search...
INFO:    [16/08/2023 08.46.43] -> Part 1/1 - Run 8/12: Main Search...
INFO:    [16/08/2023 08.53.44] -> Extracting 270717 MS1 XICs
INFO:    [16/08/2023 08.55.53] -> Run 8/12: Cleaning Up Run..
INFO:    [16/08/2023 08.55.53] -> SuperRun 9/12: Initializing (20230809_AST1_EVO5_ZY_Hela_SCP_EvoCHIP_1Cell_40SPD_8Th12ms_09.raw)
INFO:    [16/08/2023 08.55.53] -> Run 9/12: Organizing Data from Run
INFO:    [16/08/2023 08.55.53] -> Run 9/12: Creating Calibration Search Space...
INFO:    [16/08/2023 08.55.54] -> Run 9/12: Creating Search Space...
INFO:    [16/08/2023 08.55.54] -> Size of search space [MB]: 0
INFO:    [16/08/2023 08.55.54] -> Number of IMPGs in search space: 0
INFO:    [16/08/2023 08.55.54] -> Run 9/12: MS2 Index Generation
INFO:    [16/08/2023 08.55.56] -> MS2 Index Generation Time: 2.35s
INFO:    [16/08/2023 08.55.56] -> Run 9/12: Method-Specific Pre-Processing...
INFO:    [16/08/2023 08.55.58] -> Initializing...
INFO:    [16/08/2023 08.57.03] -> Finalizing HTRMS File...
INFO:    [16/08/2023 08.59.48] -> Processed in 3.8m
INFO:    [16/08/2023 08.59.51] -> Done
INFO:    [16/08/2023 08.59.51] -> Run 9/12: Process Raw File...
INFO:    [16/08/2023 09.00.46] -> Run 9/12: Preparing Partitions...
INFO:    [16/08/2023 09.00.46] -> Part 1/1 - Run 9/12: Preparing Calibration Searches...
INFO:    [16/08/2023 09.00.49] -> Part 1/1 - Run 9/12: First Pass Calibration Search...
INFO:    [16/08/2023 09.00.58] -> Part 1/1 - Run 9/12: Calibration Search...
INFO:    [16/08/2023 09.01.11] -> The number of PSMs identified during calibration with FDR <= 0.01 is 3719 [13.4s]
INFO:    [16/08/2023 09.01.17] -> Part 1/1 - Run 9/12: Preparing Main Search...
INFO:    [16/08/2023 09.01.19] -> Part 1/1 - Run 9/12: Main Search...
INFO:    [16/08/2023 09.06.16] -> Extracting 198683 MS1 XICs
INFO:    [16/08/2023 09.07.54] -> Run 9/12: Cleaning Up Run..
INFO:    [16/08/2023 09.07.54] -> SuperRun 10/12: Initializing (20230809_AST1_EVO5_ZY_Hela_SCP_EvoCHIP_1Cell_40SPD_8Th12ms_10.raw)
INFO:    [16/08/2023 09.07.54] -> Run 10/12: Organizing Data from Run
INFO:    [16/08/2023 09.07.54] -> Run 10/12: Creating Calibration Search Space...
INFO:    [16/08/2023 09.07.54] -> Run 10/12: Creating Search Space...
INFO:    [16/08/2023 09.07.54] -> Size of search space [MB]: 0
INFO:    [16/08/2023 09.07.54] -> Number of IMPGs in search space: 0
INFO:    [16/08/2023 09.07.54] -> Run 10/12: MS2 Index Generation
INFO:    [16/08/2023 09.07.56] -> MS2 Index Generation Time: 2.19s
INFO:    [16/08/2023 09.07.56] -> Run 10/12: Method-Specific Pre-Processing...
INFO:    [16/08/2023 09.07.58] -> Initializing...
INFO:    [16/08/2023 09.09.03] -> Finalizing HTRMS File...
INFO:    [16/08/2023 09.11.52] -> Processed in 3.9m
INFO:    [16/08/2023 09.11.55] -> Done
INFO:    [16/08/2023 09.11.55] -> Run 10/12: Process Raw File...
INFO:    [16/08/2023 09.12.47] -> Run 10/12: Preparing Partitions...
INFO:    [16/08/2023 09.12.47] -> Part 1/1 - Run 10/12: Preparing Calibration Searches...
INFO:    [16/08/2023 09.12.49] -> Part 1/1 - Run 10/12: First Pass Calibration Search...
INFO:    [16/08/2023 09.12.57] -> Part 1/1 - Run 10/12: Calibration Search...
INFO:    [16/08/2023 09.13.25] -> The number of PSMs identified during calibration with FDR <= 0.01 is 2255 [28.4s]
INFO:    [16/08/2023 09.13.30] -> Part 1/1 - Run 10/12: Preparing Main Search...
INFO:    [16/08/2023 09.13.32] -> Part 1/1 - Run 10/12: Main Search...
INFO:    [16/08/2023 09.15.59] -> Extracting 105941 MS1 XICs
INFO:    [16/08/2023 09.16.45] -> Run 10/12: Cleaning Up Run..
INFO:    [16/08/2023 09.16.45] -> SuperRun 11/12: Initializing (20230809_AST1_EVO5_ZY_Hela_SCP_EvoCHIP_1Cell_40SPD_8Th12ms_11.raw)
INFO:    [16/08/2023 09.16.45] -> Run 11/12: Organizing Data from Run
INFO:    [16/08/2023 09.16.45] -> Run 11/12: Creating Calibration Search Space...
INFO:    [16/08/2023 09.16.45] -> Run 11/12: Creating Search Space...
INFO:    [16/08/2023 09.16.45] -> Size of search space [MB]: 0
INFO:    [16/08/2023 09.16.45] -> Number of IMPGs in search space: 0
INFO:    [16/08/2023 09.16.45] -> Run 11/12: MS2 Index Generation
INFO:    [16/08/2023 09.16.47] -> MS2 Index Generation Time: 2.1s
INFO:    [16/08/2023 09.16.47] -> Run 11/12: Method-Specific Pre-Processing...
INFO:    [16/08/2023 09.16.48] -> Initializing...
INFO:    [16/08/2023 09.20.41] -> Finalizing HTRMS File...
INFO:    [16/08/2023 09.23.48] -> Processed in 7m
INFO:    [16/08/2023 09.23.51] -> Done
INFO:    [16/08/2023 09.23.51] -> Run 11/12: Process Raw File...
INFO:    [16/08/2023 09.24.44] -> Run 11/12: Preparing Partitions...
INFO:    [16/08/2023 09.24.44] -> Part 1/1 - Run 11/12: Preparing Calibration Searches...
INFO:    [16/08/2023 09.24.46] -> Part 1/1 - Run 11/12: First Pass Calibration Search...
INFO:    [16/08/2023 09.24.54] -> Part 1/1 - Run 11/12: Calibration Search...
INFO:    [16/08/2023 09.25.29] -> The number of PSMs identified during calibration with FDR <= 0.01 is 5047 [34.8s]
INFO:    [16/08/2023 09.26.13] -> Part 1/1 - Run 11/12: Preparing Main Search...
INFO:    [16/08/2023 09.26.16] -> Part 1/1 - Run 11/12: Main Search...
INFO:    [16/08/2023 09.30.09] -> Extracting 107445 MS1 XICs
INFO:    [16/08/2023 09.31.10] -> Run 11/12: Cleaning Up Run..
INFO:    [16/08/2023 09.31.10] -> SuperRun 12/12: Initializing (20230809_AST1_EVO5_ZY_Hela_SCP_EvoCHIP_1Cell_40SPD_8Th12ms_12.raw)
INFO:    [16/08/2023 09.31.10] -> Run 12/12: Organizing Data from Run
INFO:    [16/08/2023 09.31.10] -> Run 12/12: Creating Calibration Search Space...
INFO:    [16/08/2023 09.31.10] -> Run 12/12: Creating Search Space...
INFO:    [16/08/2023 09.31.10] -> Size of search space [MB]: 0
INFO:    [16/08/2023 09.31.10] -> Number of IMPGs in search space: 0
INFO:    [16/08/2023 09.31.10] -> Run 12/12: MS2 Index Generation
INFO:    [16/08/2023 09.31.13] -> MS2 Index Generation Time: 2.11s
INFO:    [16/08/2023 09.31.13] -> Run 12/12: Method-Specific Pre-Processing...
INFO:    [16/08/2023 09.31.13] -> Initializing...
INFO:    [16/08/2023 09.35.27] -> Finalizing HTRMS File...
INFO:    [16/08/2023 09.38.21] -> Processed in 7.1m
INFO:    [16/08/2023 09.38.24] -> Done
INFO:    [16/08/2023 09.38.24] -> Run 12/12: Process Raw File...
INFO:    [16/08/2023 09.39.20] -> Run 12/12: Preparing Partitions...
INFO:    [16/08/2023 09.39.20] -> Part 1/1 - Run 12/12: Preparing Calibration Searches...
INFO:    [16/08/2023 09.39.22] -> Part 1/1 - Run 12/12: First Pass Calibration Search...
INFO:    [16/08/2023 09.39.34] -> Part 1/1 - Run 12/12: Calibration Search...
INFO:    [16/08/2023 09.39.58] -> The number of PSMs identified during calibration with FDR <= 0.01 is 4163 [23.8s]
INFO:    [16/08/2023 09.40.02] -> Part 1/1 - Run 12/12: Preparing Main Search...
INFO:    [16/08/2023 09.40.04] -> Part 1/1 - Run 12/12: Main Search...
INFO:    [16/08/2023 09.45.00] -> Extracting 207336 MS1 XICs
INFO:    [16/08/2023 09.46.43] -> Run 12/12: Cleaning Up Run..
INFO:    [16/08/2023 09.46.52] -> Remove Aborted Runs (if any) from the Experiment...
INFO:    [16/08/2023 09.46.52] -> Score Post-Processing
INFO:    [16/08/2023 09.54.17] -> Score Post-Processing: 7.41m
INFO:    [16/08/2023 09.54.17] -> PSM FDR...
INFO:    [16/08/2023 09.55.32] -> PSM FDR: 1.26m
INFO:    [16/08/2023 09.55.32] -> Converting to non-redundant data structure...
INFO:    [16/08/2023 09.55.50] -> Performing Peptide FDR...
INFO:    [16/08/2023 09.55.55] -> Performing Protein Inference...
INFO:    [16/08/2023 09.55.56] -> Performing Protein FDR...
INFO:    [16/08/2023 09.56.03] -> Calculating Result Values at Run and Experiment Level...
INFO:    [16/08/2023 09.56.14] -> Pulsar identified 352118 PSMs, 16611 stripped sequences, 18958 peptide precursors, 2335 protein groups.
INFO:    [16/08/2023 09.56.14] -> Selecting Data For Quantification...
INFO:    [16/08/2023 09.56.14] -> Calculating Quantities...
INFO:    [16/08/2023 09.56.25] -> Calculating Protein Group Quantities using MaxLFQ Algorithm...
INFO:    [16/08/2023 09.56.27] -> Collapsing PTM-Locations...
INFO:    [16/08/2023 09.56.27] -> Summarizing Fractions...
INFO:    [16/08/2023 09.56.28] -> Identifying Calibration Peptides...
INFO:    [16/08/2023 09.56.28] -> iRT Calibration...
INFO:    [16/08/2023 09.56.40] -> Performing directDIA+ search...
INFO:    [16/08/2023 09.58.29] -> Generating directDIA+ search space
INFO:    [16/08/2023 10.04.48] -> directDIA+ search: 20230809_AST1_EVO5_ZY_Hela_SCP_EvoCHIP_1Cell_40SPD_8Th12ms_01.raw
INFO:    [16/08/2023 10.07.46] -> directDIA+ search: 20230809_AST1_EVO5_ZY_Hela_SCP_EvoCHIP_1Cell_40SPD_8Th12ms_02.raw
INFO:    [16/08/2023 10.11.11] -> directDIA+ search: 20230809_AST1_EVO5_ZY_Hela_SCP_EvoCHIP_1Cell_40SPD_8Th12ms_03.raw
INFO:    [16/08/2023 10.13.48] -> directDIA+ search: 20230809_AST1_EVO5_ZY_Hela_SCP_EvoCHIP_1Cell_40SPD_8Th12ms_04.raw
INFO:    [16/08/2023 10.16.41] -> directDIA+ search: 20230809_AST1_EVO5_ZY_Hela_SCP_EvoCHIP_1Cell_40SPD_8Th12ms_05.raw
INFO:    [16/08/2023 10.19.56] -> directDIA+ search: 20230809_AST1_EVO5_ZY_Hela_SCP_EvoCHIP_1Cell_40SPD_8Th12ms_06.raw
INFO:    [16/08/2023 10.23.08] -> directDIA+ search: 20230809_AST1_EVO5_ZY_Hela_SCP_EvoCHIP_1Cell_40SPD_8Th12ms_07.raw
INFO:    [16/08/2023 10.26.51] -> directDIA+ search: 20230809_AST1_EVO5_ZY_Hela_SCP_EvoCHIP_1Cell_40SPD_8Th12ms_08.raw
INFO:    [16/08/2023 10.30.01] -> directDIA+ search: 20230809_AST1_EVO5_ZY_Hela_SCP_EvoCHIP_1Cell_40SPD_8Th12ms_09.raw
INFO:    [16/08/2023 10.32.54] -> directDIA+ search: 20230809_AST1_EVO5_ZY_Hela_SCP_EvoCHIP_1Cell_40SPD_8Th12ms_10.raw
INFO:    [16/08/2023 10.35.56] -> directDIA+ search: 20230809_AST1_EVO5_ZY_Hela_SCP_EvoCHIP_1Cell_40SPD_8Th12ms_11.raw
INFO:    [16/08/2023 10.38.37] -> directDIA+ search: 20230809_AST1_EVO5_ZY_Hela_SCP_EvoCHIP_1Cell_40SPD_8Th12ms_12.raw
INFO:    [16/08/2023 10.41.50] -> Performing  directDIA+  Post Processing...
INFO:    [16/08/2023 10.41.57] -> Writing experiment store..
INFO:    [16/08/2023 10.42.22] -> Assigning iRT Source...
INFO:    [16/08/2023 10.42.22] -> Calculating iRT...
INFO:    [16/08/2023 10.42.22] -> Summarizing Identifications
INFO:    [16/08/2023 10.43.52] -> Identifiying Significant Precursors...
INFO:    [16/08/2023 10.44.03] -> Predicting Ion Mobility
INFO:    [16/08/2023 10.44.26] -> Calculating Median iRT
INFO:    [16/08/2023 10.44.27] -> Building BGS Protein Grouping...
INFO:    [16/08/2023 10.44.27] -> Digesting Fasta...
INFO:    [16/08/2023 10.44.28] -> Annotating Proteins...
INFO:    [16/08/2023 10.44.28] -> Grouping Proteins...
INFO:    [16/08/2023 10.44.29] -> Calculating Run Summary Statistics...
INFO:    [16/08/2023 10.44.53] -> Building Consensus Fragment Spectra...
INFO:    [16/08/2023 10.45.34] -> Selecting best fragment ions
INFO:    [16/08/2023 10.47.29] -> Cleaning Up Experiment...
INFO:    [16/08/2023 10.47.31] -> Initializing Experiment...
INFO:    [16/08/2023 10.47.31] -> Loading Spectral Libraries...
INFO:    [16/08/2023 10.48.00] -> Initialize Scoring...
INFO:    [16/08/2023 10.48.00] -> Generating Scan Map...
INFO:    [16/08/2023 10.48.00] -> Initializing Workpackages...
INFO:    [16/08/2023 10.48.00] -> Performing Basic Calibration...
INFO:    [16/08/2023 10.48.02] -> Calibration successful
INFO:    [16/08/2023 10.48.02] -> Identifying Calibration Peptides...
INFO:    [16/08/2023 10.48.02] -> Calibration successful
INFO:    [16/08/2023 10.48.02] -> Correcting Gradient Fine Structure...
INFO:    [16/08/2023 10.48.06] -> Initializing Pipeline...
INFO:    [16/08/2023 10.48.06] -> Preprocessing Run #1 of 12...
INFO:    [16/08/2023 10.48.06] -> Initialize Scoring...
INFO:    [16/08/2023 10.48.06] -> Extracting Ion Currents...
INFO:    [16/08/2023 10.48.21] -> Machine Learning...
INFO:    [16/08/2023 10.48.23] -> Pipeline executed in 17.21s - Current Experiment had 0 Warnings and 0 Errors.
INFO:    [16/08/2023 10.48.25] -> Calibration successful
INFO:    [16/08/2023 10.48.29] -> Initializing Pipeline...
INFO:    [16/08/2023 10.48.29] -> Preprocessing Run #1 of 12...
INFO:    [16/08/2023 10.48.29] -> Initialize Scoring...
INFO:    [16/08/2023 10.48.29] -> Extracting Ion Currents...
INFO:    [16/08/2023 10.48.43] -> Machine Learning...
INFO:    [16/08/2023 10.48.47] -> Pipeline executed in 18.11s - Current Experiment had 0 Warnings and 0 Errors.
INFO:    [16/08/2023 10.48.57] -> Calibration successful
INFO:    [16/08/2023 10.48.57] -> Initialize Scoring...
INFO:    [16/08/2023 10.48.57] -> Preprocessing Run #2 of 12...
INFO:    [16/08/2023 10.48.57] -> Searching DIA with Pulsar...
INFO:    [16/08/2023 10.48.57] -> Initializing Experiment...
INFO:    [16/08/2023 10.48.57] -> Loading Spectral Libraries...
INFO:    [16/08/2023 10.48.57] -> Initialize Scoring...
INFO:    [16/08/2023 10.48.57] -> Generating Scan Map...
INFO:    [16/08/2023 10.48.58] -> Initializing Workpackages...
INFO:    [16/08/2023 10.48.58] -> Performing Basic Calibration...
INFO:    [16/08/2023 10.48.59] -> Calibration successful
INFO:    [16/08/2023 10.48.59] -> Identifying Calibration Peptides...
INFO:    [16/08/2023 10.48.59] -> Calibration successful
INFO:    [16/08/2023 10.48.59] -> Correcting Gradient Fine Structure...
INFO:    [16/08/2023 10.49.03] -> Initializing Pipeline...
INFO:    [16/08/2023 10.49.03] -> Preprocessing Run #2 of 12...
INFO:    [16/08/2023 10.49.03] -> Initialize Scoring...
INFO:    [16/08/2023 10.49.03] -> Extracting Ion Currents...
INFO:    [16/08/2023 10.49.17] -> Machine Learning...
INFO:    [16/08/2023 10.49.19] -> Pipeline executed in 15.64s - Current Experiment had 0 Warnings and 0 Errors.
INFO:    [16/08/2023 10.49.21] -> Calibration successful
INFO:    [16/08/2023 10.49.25] -> Initializing Pipeline...
INFO:    [16/08/2023 10.49.25] -> Preprocessing Run #2 of 12...
INFO:    [16/08/2023 10.49.25] -> Initialize Scoring...
INFO:    [16/08/2023 10.49.25] -> Extracting Ion Currents...
INFO:    [16/08/2023 10.49.38] -> Machine Learning...
INFO:    [16/08/2023 10.49.42] -> Pipeline executed in 17.24s - Current Experiment had 0 Warnings and 0 Errors.
INFO:    [16/08/2023 10.49.46] -> Calibration successful
INFO:    [16/08/2023 10.49.46] -> Initialize Scoring...
INFO:    [16/08/2023 10.49.46] -> Preprocessing Run #3 of 12...
INFO:    [16/08/2023 10.49.46] -> Searching DIA with Pulsar...
INFO:    [16/08/2023 10.49.46] -> Initializing Experiment...
INFO:    [16/08/2023 10.49.46] -> Loading Spectral Libraries...
INFO:    [16/08/2023 10.49.46] -> Initialize Scoring...
INFO:    [16/08/2023 10.49.46] -> Generating Scan Map...
INFO:    [16/08/2023 10.49.46] -> Initializing Workpackages...
INFO:    [16/08/2023 10.49.46] -> Performing Basic Calibration...
INFO:    [16/08/2023 10.49.48] -> Calibration successful
INFO:    [16/08/2023 10.49.48] -> Identifying Calibration Peptides...
INFO:    [16/08/2023 10.49.48] -> Calibration successful
INFO:    [16/08/2023 10.49.48] -> Correcting Gradient Fine Structure...
INFO:    [16/08/2023 10.49.52] -> Initializing Pipeline...
INFO:    [16/08/2023 10.49.52] -> Preprocessing Run #3 of 12...
INFO:    [16/08/2023 10.49.52] -> Initialize Scoring...
INFO:    [16/08/2023 10.49.52] -> Extracting Ion Currents...
INFO:    [16/08/2023 10.50.06] -> Machine Learning...
INFO:    [16/08/2023 10.50.08] -> Pipeline executed in 15.89s - Current Experiment had 0 Warnings and 0 Errors.
INFO:    [16/08/2023 10.50.09] -> Calibration successful
INFO:    [16/08/2023 10.50.13] -> Initializing Pipeline...
INFO:    [16/08/2023 10.50.13] -> Preprocessing Run #3 of 12...
INFO:    [16/08/2023 10.50.13] -> Initialize Scoring...
INFO:    [16/08/2023 10.50.13] -> Extracting Ion Currents...
INFO:    [16/08/2023 10.50.26] -> Machine Learning...
INFO:    [16/08/2023 10.50.29] -> Pipeline executed in 16.33s - Current Experiment had 0 Warnings and 0 Errors.
INFO:    [16/08/2023 10.50.32] -> Calibration successful
INFO:    [16/08/2023 10.50.32] -> Initialize Scoring...
INFO:    [16/08/2023 10.50.32] -> Preprocessing Run #4 of 12...
INFO:    [16/08/2023 10.50.32] -> Searching DIA with Pulsar...
INFO:    [16/08/2023 10.50.33] -> Initializing Experiment...
INFO:    [16/08/2023 10.50.33] -> Loading Spectral Libraries...
INFO:    [16/08/2023 10.50.33] -> Initialize Scoring...
INFO:    [16/08/2023 10.50.33] -> Generating Scan Map...
INFO:    [16/08/2023 10.50.33] -> Initializing Workpackages...
INFO:    [16/08/2023 10.50.33] -> Performing Basic Calibration...
INFO:    [16/08/2023 10.50.34] -> Calibration successful
INFO:    [16/08/2023 10.50.34] -> Identifying Calibration Peptides...
INFO:    [16/08/2023 10.50.34] -> Calibration successful
INFO:    [16/08/2023 10.50.34] -> Correcting Gradient Fine Structure...
INFO:    [16/08/2023 10.50.37] -> Initializing Pipeline...
INFO:    [16/08/2023 10.50.37] -> Preprocessing Run #4 of 12...
INFO:    [16/08/2023 10.50.37] -> Initialize Scoring...
INFO:    [16/08/2023 10.50.37] -> Extracting Ion Currents...
INFO:    [16/08/2023 10.50.57] -> Machine Learning...
INFO:    [16/08/2023 10.50.58] -> Pipeline executed in 21.05s - Current Experiment had 0 Warnings and 0 Errors.
INFO:    [16/08/2023 10.50.59] -> Calibration successful
INFO:    [16/08/2023 10.51.02] -> Initializing Pipeline...
INFO:    [16/08/2023 10.51.02] -> Preprocessing Run #4 of 12...
INFO:    [16/08/2023 10.51.02] -> Initialize Scoring...
INFO:    [16/08/2023 10.51.02] -> Extracting Ion Currents...
INFO:    [16/08/2023 10.51.14] -> Machine Learning...
INFO:    [16/08/2023 10.51.17] -> Pipeline executed in 15.64s - Current Experiment had 0 Warnings and 0 Errors.
INFO:    [16/08/2023 10.51.21] -> Calibration successful
INFO:    [16/08/2023 10.51.21] -> Initialize Scoring...
INFO:    [16/08/2023 10.51.21] -> Preprocessing Run #5 of 12...
INFO:    [16/08/2023 10.51.21] -> Searching DIA with Pulsar...
INFO:    [16/08/2023 10.51.21] -> Initializing Experiment...
INFO:    [16/08/2023 10.51.21] -> Loading Spectral Libraries...
INFO:    [16/08/2023 10.51.21] -> Initialize Scoring...
INFO:    [16/08/2023 10.51.21] -> Generating Scan Map...
INFO:    [16/08/2023 10.51.21] -> Initializing Workpackages...
INFO:    [16/08/2023 10.51.21] -> Performing Basic Calibration...
INFO:    [16/08/2023 10.51.23] -> Calibration successful
INFO:    [16/08/2023 10.51.23] -> Identifying Calibration Peptides...
INFO:    [16/08/2023 10.51.23] -> Calibration successful
INFO:    [16/08/2023 10.51.23] -> Correcting Gradient Fine Structure...
INFO:    [16/08/2023 10.51.27] -> Initializing Pipeline...
INFO:    [16/08/2023 10.51.27] -> Preprocessing Run #5 of 12...
INFO:    [16/08/2023 10.51.27] -> Initialize Scoring...
INFO:    [16/08/2023 10.51.27] -> Extracting Ion Currents...
INFO:    [16/08/2023 10.51.42] -> Machine Learning...
INFO:    [16/08/2023 10.51.43] -> Pipeline executed in 16.3s - Current Experiment had 0 Warnings and 0 Errors.
INFO:    [16/08/2023 10.51.45] -> Calibration successful
INFO:    [16/08/2023 10.51.49] -> Initializing Pipeline...
INFO:    [16/08/2023 10.51.49] -> Preprocessing Run #5 of 12...
INFO:    [16/08/2023 10.51.49] -> Initialize Scoring...
INFO:    [16/08/2023 10.51.49] -> Extracting Ion Currents...
INFO:    [16/08/2023 10.52.03] -> Machine Learning...
INFO:    [16/08/2023 10.52.07] -> Pipeline executed in 17.56s - Current Experiment had 0 Warnings and 0 Errors.
INFO:    [16/08/2023 10.52.11] -> Calibration successful
INFO:    [16/08/2023 10.52.11] -> Initialize Scoring...
INFO:    [16/08/2023 10.52.11] -> Preprocessing Run #6 of 12...
INFO:    [16/08/2023 10.52.11] -> Searching DIA with Pulsar...
INFO:    [16/08/2023 10.52.11] -> Initializing Experiment...
INFO:    [16/08/2023 10.52.11] -> Loading Spectral Libraries...
INFO:    [16/08/2023 10.52.11] -> Initialize Scoring...
INFO:    [16/08/2023 10.52.11] -> Generating Scan Map...
INFO:    [16/08/2023 10.52.11] -> Initializing Workpackages...
INFO:    [16/08/2023 10.52.11] -> Performing Basic Calibration...
INFO:    [16/08/2023 10.52.13] -> Calibration successful
INFO:    [16/08/2023 10.52.13] -> Identifying Calibration Peptides...
INFO:    [16/08/2023 10.52.13] -> Calibration successful
INFO:    [16/08/2023 10.52.13] -> Correcting Gradient Fine Structure...
INFO:    [16/08/2023 10.52.17] -> Initializing Pipeline...
INFO:    [16/08/2023 10.52.17] -> Preprocessing Run #6 of 12...
INFO:    [16/08/2023 10.52.17] -> Initialize Scoring...
INFO:    [16/08/2023 10.52.17] -> Extracting Ion Currents...
INFO:    [16/08/2023 10.52.37] -> Machine Learning...
INFO:    [16/08/2023 10.52.39] -> Pipeline executed in 21.58s - Current Experiment had 0 Warnings and 0 Errors.
INFO:    [16/08/2023 10.52.40] -> Calibration successful
INFO:    [16/08/2023 10.52.45] -> Initializing Pipeline...
INFO:    [16/08/2023 10.52.45] -> Preprocessing Run #6 of 12...
INFO:    [16/08/2023 10.52.45] -> Initialize Scoring...
INFO:    [16/08/2023 10.52.45] -> Extracting Ion Currents...
INFO:    [16/08/2023 10.52.59] -> Machine Learning...
INFO:    [16/08/2023 10.53.03] -> Pipeline executed in 18.44s - Current Experiment had 0 Warnings and 0 Errors.
INFO:    [16/08/2023 10.53.07] -> Calibration successful
INFO:    [16/08/2023 10.53.07] -> Initialize Scoring...
INFO:    [16/08/2023 10.53.07] -> Preprocessing Run #7 of 12...
INFO:    [16/08/2023 10.53.07] -> Searching DIA with Pulsar...
INFO:    [16/08/2023 10.53.07] -> Initializing Experiment...
INFO:    [16/08/2023 10.53.07] -> Loading Spectral Libraries...
INFO:    [16/08/2023 10.53.07] -> Initialize Scoring...
INFO:    [16/08/2023 10.53.07] -> Generating Scan Map...
INFO:    [16/08/2023 10.53.07] -> Initializing Workpackages...
INFO:    [16/08/2023 10.53.07] -> Performing Basic Calibration...
INFO:    [16/08/2023 10.53.09] -> Calibration successful
INFO:    [16/08/2023 10.53.09] -> Identifying Calibration Peptides...
INFO:    [16/08/2023 10.53.09] -> Calibration successful
INFO:    [16/08/2023 10.53.09] -> Correcting Gradient Fine Structure...
INFO:    [16/08/2023 10.53.13] -> Initializing Pipeline...
INFO:    [16/08/2023 10.53.13] -> Preprocessing Run #7 of 12...
INFO:    [16/08/2023 10.53.13] -> Initialize Scoring...
INFO:    [16/08/2023 10.53.13] -> Extracting Ion Currents...
INFO:    [16/08/2023 10.53.27] -> Machine Learning...
INFO:    [16/08/2023 10.53.28] -> Pipeline executed in 14.72s - Current Experiment had 0 Warnings and 0 Errors.
INFO:    [16/08/2023 10.53.29] -> Calibration successful
INFO:    [16/08/2023 10.53.33] -> Initializing Pipeline...
INFO:    [16/08/2023 10.53.33] -> Preprocessing Run #7 of 12...
INFO:    [16/08/2023 10.53.33] -> Initialize Scoring...
INFO:    [16/08/2023 10.53.33] -> Extracting Ion Currents...
INFO:    [16/08/2023 10.53.46] -> Machine Learning...
INFO:    [16/08/2023 10.53.51] -> Pipeline executed in 17.23s - Current Experiment had 0 Warnings and 0 Errors.
INFO:    [16/08/2023 10.53.54] -> Calibration successful
INFO:    [16/08/2023 10.53.54] -> Initialize Scoring...
INFO:    [16/08/2023 10.53.54] -> Preprocessing Run #8 of 12...
INFO:    [16/08/2023 10.53.54] -> Searching DIA with Pulsar...
INFO:    [16/08/2023 10.53.54] -> Initializing Experiment...
INFO:    [16/08/2023 10.53.54] -> Loading Spectral Libraries...
INFO:    [16/08/2023 10.53.54] -> Initialize Scoring...
INFO:    [16/08/2023 10.53.54] -> Generating Scan Map...
INFO:    [16/08/2023 10.53.54] -> Initializing Workpackages...
INFO:    [16/08/2023 10.53.54] -> Performing Basic Calibration...
INFO:    [16/08/2023 10.53.55] -> Calibration successful
INFO:    [16/08/2023 10.53.55] -> Identifying Calibration Peptides...
INFO:    [16/08/2023 10.53.55] -> Calibration successful
INFO:    [16/08/2023 10.53.55] -> Correcting Gradient Fine Structure...
INFO:    [16/08/2023 10.53.59] -> Initializing Pipeline...
INFO:    [16/08/2023 10.53.59] -> Preprocessing Run #8 of 12...
INFO:    [16/08/2023 10.53.59] -> Initialize Scoring...
INFO:    [16/08/2023 10.53.59] -> Extracting Ion Currents...
INFO:    [16/08/2023 10.54.14] -> Machine Learning...
INFO:    [16/08/2023 10.54.15] -> Pipeline executed in 15.79s - Current Experiment had 0 Warnings and 0 Errors.
INFO:    [16/08/2023 10.54.16] -> Calibration successful
INFO:    [16/08/2023 10.54.20] -> Initializing Pipeline...
INFO:    [16/08/2023 10.54.20] -> Preprocessing Run #8 of 12...
INFO:    [16/08/2023 10.54.20] -> Initialize Scoring...
INFO:    [16/08/2023 10.54.20] -> Extracting Ion Currents...
INFO:    [16/08/2023 10.54.35] -> Machine Learning...
INFO:    [16/08/2023 10.54.38] -> Pipeline executed in 18.28s - Current Experiment had 0 Warnings and 0 Errors.
INFO:    [16/08/2023 10.54.41] -> Calibration successful
INFO:    [16/08/2023 10.54.41] -> Initialize Scoring...
INFO:    [16/08/2023 10.54.41] -> Preprocessing Run #9 of 12...
INFO:    [16/08/2023 10.54.41] -> Searching DIA with Pulsar...
INFO:    [16/08/2023 10.54.41] -> Initializing Experiment...
INFO:    [16/08/2023 10.54.41] -> Loading Spectral Libraries...
INFO:    [16/08/2023 10.54.41] -> Initialize Scoring...
INFO:    [16/08/2023 10.54.41] -> Generating Scan Map...
INFO:    [16/08/2023 10.54.41] -> Initializing Workpackages...
INFO:    [16/08/2023 10.54.41] -> Performing Basic Calibration...
INFO:    [16/08/2023 10.54.42] -> Calibration successful
INFO:    [16/08/2023 10.54.42] -> Identifying Calibration Peptides...
INFO:    [16/08/2023 10.54.42] -> Calibration successful
INFO:    [16/08/2023 10.54.42] -> Correcting Gradient Fine Structure...
INFO:    [16/08/2023 10.54.46] -> Initializing Pipeline...
INFO:    [16/08/2023 10.54.46] -> Preprocessing Run #9 of 12...
INFO:    [16/08/2023 10.54.46] -> Initialize Scoring...
INFO:    [16/08/2023 10.54.46] -> Extracting Ion Currents...
INFO:    [16/08/2023 10.54.59] -> Machine Learning...
INFO:    [16/08/2023 10.55.00] -> Pipeline executed in 14.37s - Current Experiment had 0 Warnings and 0 Errors.
INFO:    [16/08/2023 10.55.01] -> Calibration successful
INFO:    [16/08/2023 10.55.06] -> Initializing Pipeline...
INFO:    [16/08/2023 10.55.06] -> Preprocessing Run #9 of 12...
INFO:    [16/08/2023 10.55.06] -> Initialize Scoring...
INFO:    [16/08/2023 10.55.06] -> Extracting Ion Currents...
INFO:    [16/08/2023 10.55.19] -> Machine Learning...
INFO:    [16/08/2023 10.55.23] -> Pipeline executed in 16.75s - Current Experiment had 0 Warnings and 0 Errors.
INFO:    [16/08/2023 10.55.26] -> Calibration successful
INFO:    [16/08/2023 10.55.26] -> Initialize Scoring...
INFO:    [16/08/2023 10.55.26] -> Preprocessing Run #10 of 12...
INFO:    [16/08/2023 10.55.26] -> Searching DIA with Pulsar...
INFO:    [16/08/2023 10.55.26] -> Initializing Experiment...
INFO:    [16/08/2023 10.55.26] -> Loading Spectral Libraries...
INFO:    [16/08/2023 10.55.27] -> Initialize Scoring...
INFO:    [16/08/2023 10.55.27] -> Generating Scan Map...
INFO:    [16/08/2023 10.55.27] -> Initializing Workpackages...
INFO:    [16/08/2023 10.55.27] -> Performing Basic Calibration...
INFO:    [16/08/2023 10.55.28] -> Calibration successful
INFO:    [16/08/2023 10.55.28] -> Identifying Calibration Peptides...
INFO:    [16/08/2023 10.55.28] -> Calibration successful
INFO:    [16/08/2023 10.55.28] -> Correcting Gradient Fine Structure...
INFO:    [16/08/2023 10.55.33] -> Initializing Pipeline...
INFO:    [16/08/2023 10.55.33] -> Preprocessing Run #10 of 12...
INFO:    [16/08/2023 10.55.33] -> Initialize Scoring...
INFO:    [16/08/2023 10.55.33] -> Extracting Ion Currents...
INFO:    [16/08/2023 10.55.47] -> Machine Learning...
INFO:    [16/08/2023 10.55.49] -> Pipeline executed in 16.23s - Current Experiment had 0 Warnings and 0 Errors.
INFO:    [16/08/2023 10.55.50] -> Calibration successful
INFO:    [16/08/2023 10.55.55] -> Initializing Pipeline...
INFO:    [16/08/2023 10.55.55] -> Preprocessing Run #10 of 12...
INFO:    [16/08/2023 10.55.55] -> Initialize Scoring...
INFO:    [16/08/2023 10.55.55] -> Extracting Ion Currents...
INFO:    [16/08/2023 10.56.09] -> Machine Learning...
INFO:    [16/08/2023 10.56.13] -> Pipeline executed in 18.32s - Current Experiment had 0 Warnings and 0 Errors.
INFO:    [16/08/2023 10.56.22] -> Calibration successful
INFO:    [16/08/2023 10.56.22] -> Initialize Scoring...
INFO:    [16/08/2023 10.56.22] -> Preprocessing Run #11 of 12...
INFO:    [16/08/2023 10.56.22] -> Searching DIA with Pulsar...
INFO:    [16/08/2023 10.56.22] -> Initializing Experiment...
INFO:    [16/08/2023 10.56.22] -> Loading Spectral Libraries...
INFO:    [16/08/2023 10.56.22] -> Initialize Scoring...
INFO:    [16/08/2023 10.56.22] -> Generating Scan Map...
INFO:    [16/08/2023 10.56.22] -> Initializing Workpackages...
INFO:    [16/08/2023 10.56.22] -> Performing Basic Calibration...
INFO:    [16/08/2023 10.56.24] -> Calibration successful
INFO:    [16/08/2023 10.56.24] -> Identifying Calibration Peptides...
INFO:    [16/08/2023 10.56.24] -> Calibration successful
INFO:    [16/08/2023 10.56.24] -> Correcting Gradient Fine Structure...
INFO:    [16/08/2023 10.56.28] -> Initializing Pipeline...
INFO:    [16/08/2023 10.56.28] -> Preprocessing Run #11 of 12...
INFO:    [16/08/2023 10.56.28] -> Initialize Scoring...
INFO:    [16/08/2023 10.56.28] -> Extracting Ion Currents...
INFO:    [16/08/2023 10.56.43] -> Machine Learning...
INFO:    [16/08/2023 10.56.44] -> Pipeline executed in 15.93s - Current Experiment had 0 Warnings and 0 Errors.
INFO:    [16/08/2023 10.56.45] -> Calibration successful
INFO:    [16/08/2023 10.56.50] -> Initializing Pipeline...
INFO:    [16/08/2023 10.56.50] -> Preprocessing Run #11 of 12...
INFO:    [16/08/2023 10.56.50] -> Initialize Scoring...
INFO:    [16/08/2023 10.56.50] -> Extracting Ion Currents...
INFO:    [16/08/2023 10.57.03] -> Machine Learning...
INFO:    [16/08/2023 10.57.07] -> Pipeline executed in 16.86s - Current Experiment had 0 Warnings and 0 Errors.
INFO:    [16/08/2023 10.57.11] -> Calibration successful
INFO:    [16/08/2023 10.57.11] -> Initialize Scoring...
INFO:    [16/08/2023 10.57.11] -> Preprocessing Run #12 of 12...
INFO:    [16/08/2023 10.57.11] -> Searching DIA with Pulsar...
INFO:    [16/08/2023 10.57.11] -> Initializing Experiment...
INFO:    [16/08/2023 10.57.11] -> Loading Spectral Libraries...
INFO:    [16/08/2023 10.57.11] -> Initialize Scoring...
INFO:    [16/08/2023 10.57.11] -> Generating Scan Map...
INFO:    [16/08/2023 10.57.11] -> Initializing Workpackages...
INFO:    [16/08/2023 10.57.11] -> Performing Basic Calibration...
INFO:    [16/08/2023 10.57.13] -> Calibration successful
INFO:    [16/08/2023 10.57.13] -> Identifying Calibration Peptides...
INFO:    [16/08/2023 10.57.13] -> Calibration successful
INFO:    [16/08/2023 10.57.13] -> Correcting Gradient Fine Structure...
INFO:    [16/08/2023 10.57.17] -> Initializing Pipeline...
INFO:    [16/08/2023 10.57.17] -> Preprocessing Run #12 of 12...
INFO:    [16/08/2023 10.57.17] -> Initialize Scoring...
INFO:    [16/08/2023 10.57.17] -> Extracting Ion Currents...
INFO:    [16/08/2023 10.57.31] -> Machine Learning...
INFO:    [16/08/2023 10.57.33] -> Pipeline executed in 15.87s - Current Experiment had 0 Warnings and 0 Errors.
INFO:    [16/08/2023 10.57.34] -> Calibration successful
INFO:    [16/08/2023 10.57.38] -> Initializing Pipeline...
INFO:    [16/08/2023 10.57.38] -> Preprocessing Run #12 of 12...
INFO:    [16/08/2023 10.57.38] -> Initialize Scoring...
INFO:    [16/08/2023 10.57.38] -> Extracting Ion Currents...
INFO:    [16/08/2023 10.57.51] -> Machine Learning...
INFO:    [16/08/2023 10.57.55] -> Pipeline executed in 16.69s - Current Experiment had 0 Warnings and 0 Errors.
INFO:    [16/08/2023 10.57.59] -> Calibration successful
INFO:    [16/08/2023 10.57.59] -> Initialize Scoring...
INFO:    [16/08/2023 10.57.59] -> Initializing QC...
INFO:    [16/08/2023 10.57.59] -> Determining Calibration Parameter...
INFO:    [16/08/2023 10.57.59] -> Assigning ML Features...
INFO:    [16/08/2023 10.58.00] -> Generating Decoys...
INFO:    [16/08/2023 10.58.03] -> Extracting Ion Currents...
INFO:    [16/08/2023 10.58.43] -> Releasing Raw Files...
INFO:    [16/08/2023 10.58.43] -> Machine Learning...
INFO:    [16/08/2023 11.04.01] -> Initializing HTRMS...
INFO:    [16/08/2023 11.04.01] -> Releasing Run Resources...
INFO:    [16/08/2023 11.04.01] -> Calculating Qvalues...
INFO:    [16/08/2023 11.04.02] -> Unique precursors: 34,698 of 36,946 | modified peptides: 32,058 of 34,010 | peptides: 30,577 of 32,366 |  protein groups: 3,731 (Qvalue <= 0.01) [20230809_AST1_EVO5_ZY_Hela_SCP_EvoCHIP_1Cell_40SPD_8Th12ms_01.raw]
INFO:    [16/08/2023 11.04.02] -> Calibration successful
INFO:    [16/08/2023 11.04.02] -> Collapsing Search Tree...
INFO:    [16/08/2023 11.04.02] -> Processed in 6.05m
INFO:    [16/08/2023 11.04.02] -> Initializing QC...
INFO:    [16/08/2023 11.04.02] -> Determining Calibration Parameter...
INFO:    [16/08/2023 11.04.02] -> Assigning ML Features...
INFO:    [16/08/2023 11.04.02] -> Generating Decoys...
INFO:    [16/08/2023 11.04.02] -> Extracting Ion Currents...
INFO:    [16/08/2023 11.04.49] -> Releasing Raw Files...
INFO:    [16/08/2023 11.04.49] -> Machine Learning...
INFO:    [16/08/2023 11.10.04] -> Initializing HTRMS...
INFO:    [16/08/2023 11.10.04] -> Releasing Run Resources...
INFO:    [16/08/2023 11.10.04] -> Calculating Qvalues...
INFO:    [16/08/2023 11.10.04] -> Unique precursors: 34,071 of 36,946 | modified peptides: 31,386 of 34,010 | peptides: 29,979 of 32,366 |  protein groups: 3,693 (Qvalue <= 0.01) [20230809_AST1_EVO5_ZY_Hela_SCP_EvoCHIP_1Cell_40SPD_8Th12ms_02.raw]
INFO:    [16/08/2023 11.10.04] -> Calibration successful
INFO:    [16/08/2023 11.10.04] -> Collapsing Search Tree...
INFO:    [16/08/2023 11.10.04] -> Processed in 6.04m
INFO:    [16/08/2023 11.10.04] -> Initializing QC...
INFO:    [16/08/2023 11.10.04] -> Determining Calibration Parameter...
INFO:    [16/08/2023 11.10.04] -> Assigning ML Features...
INFO:    [16/08/2023 11.10.04] -> Generating Decoys...
INFO:    [16/08/2023 11.10.05] -> Extracting Ion Currents...
INFO:    [16/08/2023 11.10.58] -> Releasing Raw Files...
INFO:    [16/08/2023 11.10.58] -> Machine Learning...
INFO:    [16/08/2023 11.16.03] -> Initializing HTRMS...
INFO:    [16/08/2023 11.16.03] -> Releasing Run Resources...
INFO:    [16/08/2023 11.16.03] -> Calculating Qvalues...
INFO:    [16/08/2023 11.16.04] -> Unique precursors: 32,322 of 36,946 | modified peptides: 30,106 of 34,010 | peptides: 28,854 of 32,366 |  protein groups: 3,592 (Qvalue <= 0.01) [20230809_AST1_EVO5_ZY_Hela_SCP_EvoCHIP_1Cell_40SPD_8Th12ms_03.raw]
INFO:    [16/08/2023 11.16.04] -> Calibration successful
INFO:    [16/08/2023 11.16.04] -> Collapsing Search Tree...
INFO:    [16/08/2023 11.16.04] -> Processed in 5.99m
INFO:    [16/08/2023 11.16.04] -> Initializing QC...
INFO:    [16/08/2023 11.16.04] -> Determining Calibration Parameter...
INFO:    [16/08/2023 11.16.04] -> Assigning ML Features...
INFO:    [16/08/2023 11.16.04] -> Generating Decoys...
INFO:    [16/08/2023 11.16.04] -> Extracting Ion Currents...
INFO:    [16/08/2023 11.17.01] -> Releasing Raw Files...
INFO:    [16/08/2023 11.17.01] -> Machine Learning...
INFO:    [16/08/2023 11.21.00] -> Initializing HTRMS...
INFO:    [16/08/2023 11.21.00] -> Releasing Run Resources...
INFO:    [16/08/2023 11.21.01] -> Calculating Qvalues...
INFO:    [16/08/2023 11.21.01] -> Unique precursors: 33,547 of 36,946 | modified peptides: 31,113 of 34,010 | peptides: 29,751 of 32,366 |  protein groups: 3,667 (Qvalue <= 0.01) [20230809_AST1_EVO5_ZY_Hela_SCP_EvoCHIP_1Cell_40SPD_8Th12ms_04.raw]
INFO:    [16/08/2023 11.21.01] -> Calibration successful
INFO:    [16/08/2023 11.21.01] -> Collapsing Search Tree...
INFO:    [16/08/2023 11.21.01] -> Processed in 4.95m
INFO:    [16/08/2023 11.21.01] -> Initializing QC...
INFO:    [16/08/2023 11.21.01] -> Determining Calibration Parameter...
INFO:    [16/08/2023 11.21.01] -> Assigning ML Features...
INFO:    [16/08/2023 11.21.01] -> Generating Decoys...
INFO:    [16/08/2023 11.21.01] -> Extracting Ion Currents...
INFO:    [16/08/2023 11.21.41] -> Releasing Raw Files...
INFO:    [16/08/2023 11.21.41] -> Machine Learning...
INFO:    [16/08/2023 11.26.49] -> Initializing HTRMS...
INFO:    [16/08/2023 11.26.49] -> Releasing Run Resources...
INFO:    [16/08/2023 11.26.49] -> Calculating Qvalues...
INFO:    [16/08/2023 11.26.50] -> Unique precursors: 34,973 of 36,946 | modified peptides: 32,282 of 34,010 | peptides: 30,764 of 32,366 |  protein groups: 3,750 (Qvalue <= 0.01) [20230809_AST1_EVO5_ZY_Hela_SCP_EvoCHIP_1Cell_40SPD_8Th12ms_05.raw]
INFO:    [16/08/2023 11.26.50] -> Calibration successful
INFO:    [16/08/2023 11.26.50] -> Collapsing Search Tree...
INFO:    [16/08/2023 11.26.50] -> Processed in 5.81m
INFO:    [16/08/2023 11.26.50] -> Initializing QC...
INFO:    [16/08/2023 11.26.50] -> Determining Calibration Parameter...
INFO:    [16/08/2023 11.26.50] -> Assigning ML Features...
INFO:    [16/08/2023 11.26.50] -> Generating Decoys...
INFO:    [16/08/2023 11.26.50] -> Extracting Ion Currents...
INFO:    [16/08/2023 11.27.33] -> Releasing Raw Files...
INFO:    [16/08/2023 11.27.33] -> Machine Learning...
INFO:    [16/08/2023 11.33.16] -> Initializing HTRMS...
INFO:    [16/08/2023 11.33.16] -> Releasing Run Resources...
INFO:    [16/08/2023 11.33.16] -> Calculating Qvalues...
INFO:    [16/08/2023 11.33.16] -> Unique precursors: 33,163 of 36,946 | modified peptides: 30,592 of 34,010 | peptides: 29,101 of 32,366 |  protein groups: 3,636 (Qvalue <= 0.01) [20230809_AST1_EVO5_ZY_Hela_SCP_EvoCHIP_1Cell_40SPD_8Th12ms_06.raw]
INFO:    [16/08/2023 11.33.16] -> Calibration successful
INFO:    [16/08/2023 11.33.16] -> Collapsing Search Tree...
INFO:    [16/08/2023 11.33.16] -> Processed in 6.44m
INFO:    [16/08/2023 11.33.16] -> Initializing QC...
INFO:    [16/08/2023 11.33.16] -> Determining Calibration Parameter...
INFO:    [16/08/2023 11.33.16] -> Assigning ML Features...
INFO:    [16/08/2023 11.33.16] -> Generating Decoys...
INFO:    [16/08/2023 11.33.17] -> Extracting Ion Currents...
INFO:    [16/08/2023 11.34.13] -> Releasing Raw Files...
INFO:    [16/08/2023 11.34.13] -> Machine Learning...
INFO:    [16/08/2023 11.38.33] -> Initializing HTRMS...
INFO:    [16/08/2023 11.38.33] -> Releasing Run Resources...
INFO:    [16/08/2023 11.38.34] -> Calculating Qvalues...
INFO:    [16/08/2023 11.38.34] -> Unique precursors: 31,756 of 36,946 | modified peptides: 29,316 of 34,010 | peptides: 27,848 of 32,366 |  protein groups: 3,579 (Qvalue <= 0.01) [20230809_AST1_EVO5_ZY_Hela_SCP_EvoCHIP_1Cell_40SPD_8Th12ms_07.raw]
INFO:    [16/08/2023 11.38.34] -> Calibration successful
INFO:    [16/08/2023 11.38.34] -> Collapsing Search Tree...
INFO:    [16/08/2023 11.38.34] -> Processed in 5.3m
INFO:    [16/08/2023 11.38.34] -> Initializing QC...
INFO:    [16/08/2023 11.38.34] -> Determining Calibration Parameter...
INFO:    [16/08/2023 11.38.34] -> Assigning ML Features...
INFO:    [16/08/2023 11.38.34] -> Generating Decoys...
INFO:    [16/08/2023 11.38.34] -> Extracting Ion Currents...
INFO:    [16/08/2023 11.39.20] -> Releasing Raw Files...
INFO:    [16/08/2023 11.39.20] -> Machine Learning...
INFO:    [16/08/2023 11.44.31] -> Initializing HTRMS...
INFO:    [16/08/2023 11.44.31] -> Releasing Run Resources...
INFO:    [16/08/2023 11.44.32] -> Calculating Qvalues...
INFO:    [16/08/2023 11.44.32] -> Unique precursors: 33,837 of 36,946 | modified peptides: 31,211 of 34,010 | peptides: 29,732 of 32,366 |  protein groups: 3,702 (Qvalue <= 0.01) [20230809_AST1_EVO5_ZY_Hela_SCP_EvoCHIP_1Cell_40SPD_8Th12ms_08.raw]
INFO:    [16/08/2023 11.44.32] -> Calibration successful
INFO:    [16/08/2023 11.44.32] -> Collapsing Search Tree...
INFO:    [16/08/2023 11.44.32] -> Processed in 5.97m
INFO:    [16/08/2023 11.44.32] -> Initializing QC...
INFO:    [16/08/2023 11.44.32] -> Determining Calibration Parameter...
INFO:    [16/08/2023 11.44.32] -> Assigning ML Features...
INFO:    [16/08/2023 11.44.32] -> Generating Decoys...
INFO:    [16/08/2023 11.44.32] -> Extracting Ion Currents...
INFO:    [16/08/2023 11.45.20] -> Releasing Raw Files...
INFO:    [16/08/2023 11.45.20] -> Machine Learning...
INFO:    [16/08/2023 11.50.10] -> Initializing HTRMS...
INFO:    [16/08/2023 11.50.10] -> Releasing Run Resources...
INFO:    [16/08/2023 11.50.11] -> Calculating Qvalues...
INFO:    [16/08/2023 11.50.11] -> Unique precursors: 33,824 of 36,946 | modified peptides: 31,329 of 34,010 | peptides: 29,941 of 32,366 |  protein groups: 3,697 (Qvalue <= 0.01) [20230809_AST1_EVO5_ZY_Hela_SCP_EvoCHIP_1Cell_40SPD_8Th12ms_09.raw]
INFO:    [16/08/2023 11.50.11] -> Calibration successful
INFO:    [16/08/2023 11.50.11] -> Collapsing Search Tree...
INFO:    [16/08/2023 11.50.11] -> Processed in 5.65m
INFO:    [16/08/2023 11.50.11] -> Initializing QC...
INFO:    [16/08/2023 11.50.11] -> Determining Calibration Parameter...
INFO:    [16/08/2023 11.50.11] -> Assigning ML Features...
INFO:    [16/08/2023 11.50.11] -> Generating Decoys...
INFO:    [16/08/2023 11.50.12] -> Extracting Ion Currents...
INFO:    [16/08/2023 11.50.56] -> Releasing Raw Files...
INFO:    [16/08/2023 11.50.56] -> Machine Learning...
INFO:    [16/08/2023 11.56.31] -> Initializing HTRMS...
INFO:    [16/08/2023 11.56.31] -> Releasing Run Resources...
INFO:    [16/08/2023 11.56.31] -> Calculating Qvalues...
INFO:    [16/08/2023 11.56.32] -> Unique precursors: 34,149 of 36,946 | modified peptides: 31,488 of 34,010 | peptides: 29,982 of 32,366 |  protein groups: 3,684 (Qvalue <= 0.01) [20230809_AST1_EVO5_ZY_Hela_SCP_EvoCHIP_1Cell_40SPD_8Th12ms_10.raw]
INFO:    [16/08/2023 11.56.32] -> Calibration successful
INFO:    [16/08/2023 11.56.32] -> Collapsing Search Tree...
INFO:    [16/08/2023 11.56.32] -> Processed in 6.35m
INFO:    [16/08/2023 11.56.32] -> Initializing QC...
INFO:    [16/08/2023 11.56.32] -> Determining Calibration Parameter...
INFO:    [16/08/2023 11.56.32] -> Assigning ML Features...
INFO:    [16/08/2023 11.56.32] -> Generating Decoys...
INFO:    [16/08/2023 11.56.32] -> Extracting Ion Currents...
INFO:    [16/08/2023 11.57.26] -> Releasing Raw Files...
INFO:    [16/08/2023 11.57.26] -> Machine Learning...
INFO:    [16/08/2023 12.01.59] -> Initializing HTRMS...
INFO:    [16/08/2023 12.01.59] -> Releasing Run Resources...
INFO:    [16/08/2023 12.01.59] -> Calculating Qvalues...
INFO:    [16/08/2023 12.01.59] -> Unique precursors: 32,784 of 36,946 | modified peptides: 30,506 of 34,010 | peptides: 29,196 of 32,366 |  protein groups: 3,612 (Qvalue <= 0.01) [20230809_AST1_EVO5_ZY_Hela_SCP_EvoCHIP_1Cell_40SPD_8Th12ms_11.raw]
INFO:    [16/08/2023 12.01.59] -> Calibration successful
INFO:    [16/08/2023 12.01.59] -> Collapsing Search Tree...
INFO:    [16/08/2023 12.01.59] -> Processed in 5.46m
INFO:    [16/08/2023 12.01.59] -> Initializing QC...
INFO:    [16/08/2023 12.01.59] -> Determining Calibration Parameter...
INFO:    [16/08/2023 12.01.59] -> Assigning ML Features...
INFO:    [16/08/2023 12.02.00] -> Generating Decoys...
INFO:    [16/08/2023 12.02.00] -> Extracting Ion Currents...
INFO:    [16/08/2023 12.02.58] -> Releasing Raw Files...
INFO:    [16/08/2023 12.02.58] -> Machine Learning...
INFO:    [16/08/2023 12.07.38] -> Initializing HTRMS...
INFO:    [16/08/2023 12.07.38] -> Releasing Run Resources...
INFO:    [16/08/2023 12.07.38] -> Calculating Qvalues...
INFO:    [16/08/2023 12.07.39] -> Unique precursors: 33,594 of 36,946 | modified peptides: 31,003 of 34,010 | peptides: 29,575 of 32,366 |  protein groups: 3,649 (Qvalue <= 0.01) [20230809_AST1_EVO5_ZY_Hela_SCP_EvoCHIP_1Cell_40SPD_8Th12ms_12.raw]
INFO:    [16/08/2023 12.07.39] -> Calibration successful
INFO:    [16/08/2023 12.07.39] -> Collapsing Search Tree...
INFO:    [16/08/2023 12.07.39] -> Processed in 5.65m
INFO:    [16/08/2023 12.07.39] -> Normalizing Cscores...
INFO:    [16/08/2023 12.07.39] -> Initializing Protein Groups...
INFO:    [16/08/2023 12.07.58] -> Correcting Interferences...
INFO:    [16/08/2023 12.08.43] -> Calculating Global CVs
INFO:    [16/08/2023 12.08.44] -> Calculating Precursor Quantities...
INFO:    [16/08/2023 12.08.44] -> Normalizing Quantification...
INFO:    [16/08/2023 12.08.44] -> Cross-run normalization disabled!
INFO:    [16/08/2023 12.08.44] -> Calculating Global CVs
INFO:    [16/08/2023 12.08.45] -> Calculating Condition CVs
INFO:    [16/08/2023 12.08.47] -> Excluding Library Duplicates...
INFO:    [16/08/2023 12.08.48] -> Calculating Global CVs
INFO:    [16/08/2023 12.08.49] -> Building Protein Groups...
INFO:    [16/08/2023 12.09.12] -> Calculating Run-Wise Protein Group FDR...
INFO:    [16/08/2023 12.09.15] -> Annotating Protein Single Hits...
INFO:    [16/08/2023 12.09.16] -> Calculating Global CVs
INFO:    [16/08/2023 12.09.17] -> Updating Identification Counts...
INFO:    [16/08/2023 12.09.19] -> Resetting existing imputation...
INFO:    [16/08/2023 12.09.19] -> Calculating Protein Quantities...
INFO:    [16/08/2023 12.09.20] -> Calculating Protein Quantities...
INFO:    [16/08/2023 12.09.20] -> Calculating MaxLFQ Protein Quantities...
INFO:    [16/08/2023 12.09.34] -> Collapsing PTM-Locations...
INFO:    [16/08/2023 12.09.34] -> Creating Protein Map...
INFO:    [16/08/2023 12.09.34] -> Compiling Run Summary Information...
INFO:    [16/08/2023 12.09.34] -> Running Post Analysis Processes...
INFO:    [16/08/2023 12.09.55] -> Saving Qc Data...
INFO:    [16/08/2023 12.09.56] -> Generating Output
INFO:    [16/08/2023 12.09.56] -> Generating Experiment Report
INFO:    [16/08/2023 12.10.58] -> SCP_EvoCHIP_HeLa_1Cell_8Th_12xR_Report_BGS Factory Report (Normal).tsv
INFO:    [16/08/2023 12.10.58] -> Generating RT Recalibration Report
INFO:    [16/08/2023 12.10.58] -> 20230809_AST1_EVO5_ZY_Hela_SCP_EvoCHIP_1Cell_40SPD_8Th12ms_01.raw_01_iRTCalibration.tsv
INFO:    [16/08/2023 12.10.58] -> 20230809_AST1_EVO5_ZY_Hela_SCP_EvoCHIP_1Cell_40SPD_8Th12ms_02.raw_02_iRTCalibration.tsv
INFO:    [16/08/2023 12.10.58] -> 20230809_AST1_EVO5_ZY_Hela_SCP_EvoCHIP_1Cell_40SPD_8Th12ms_03.raw_03_iRTCalibration.tsv
INFO:    [16/08/2023 12.10.58] -> 20230809_AST1_EVO5_ZY_Hela_SCP_EvoCHIP_1Cell_40SPD_8Th12ms_04.raw_04_iRTCalibration.tsv
INFO:    [16/08/2023 12.10.58] -> 20230809_AST1_EVO5_ZY_Hela_SCP_EvoCHIP_1Cell_40SPD_8Th12ms_05.raw_05_iRTCalibration.tsv
INFO:    [16/08/2023 12.10.58] -> 20230809_AST1_EVO5_ZY_Hela_SCP_EvoCHIP_1Cell_40SPD_8Th12ms_06.raw_06_iRTCalibration.tsv
INFO:    [16/08/2023 12.10.58] -> 20230809_AST1_EVO5_ZY_Hela_SCP_EvoCHIP_1Cell_40SPD_8Th12ms_07.raw_07_iRTCalibration.tsv
INFO:    [16/08/2023 12.10.58] -> 20230809_AST1_EVO5_ZY_Hela_SCP_EvoCHIP_1Cell_40SPD_8Th12ms_08.raw_08_iRTCalibration.tsv
INFO:    [16/08/2023 12.10.58] -> 20230809_AST1_EVO5_ZY_Hela_SCP_EvoCHIP_1Cell_40SPD_8Th12ms_09.raw_09_iRTCalibration.tsv
INFO:    [16/08/2023 12.10.58] -> 20230809_AST1_EVO5_ZY_Hela_SCP_EvoCHIP_1Cell_40SPD_8Th12ms_10.raw_10_iRTCalibration.tsv
INFO:    [16/08/2023 12.10.58] -> 20230809_AST1_EVO5_ZY_Hela_SCP_EvoCHIP_1Cell_40SPD_8Th12ms_11.raw_11_iRTCalibration.tsv
INFO:    [16/08/2023 12.10.58] -> 20230809_AST1_EVO5_ZY_Hela_SCP_EvoCHIP_1Cell_40SPD_8Th12ms_12.raw_12_iRTCalibration.tsv
INFO:    [16/08/2023 12.10.58] -> Generating Run Meta Report
INFO:    [16/08/2023 12.10.58] -> 20230809_AST1_EVO5_ZY_Hela_SCP_EvoCHIP_1Cell_40SPD_8Th12ms_01.raw_01_RunOverview.tsv
INFO:    [16/08/2023 12.10.58] -> 20230809_AST1_EVO5_ZY_Hela_SCP_EvoCHIP_1Cell_40SPD_8Th12ms_02.raw_02_RunOverview.tsv
INFO:    [16/08/2023 12.10.58] -> 20230809_AST1_EVO5_ZY_Hela_SCP_EvoCHIP_1Cell_40SPD_8Th12ms_03.raw_03_RunOverview.tsv
INFO:    [16/08/2023 12.10.58] -> 20230809_AST1_EVO5_ZY_Hela_SCP_EvoCHIP_1Cell_40SPD_8Th12ms_04.raw_04_RunOverview.tsv
INFO:    [16/08/2023 12.10.58] -> 20230809_AST1_EVO5_ZY_Hela_SCP_EvoCHIP_1Cell_40SPD_8Th12ms_05.raw_05_RunOverview.tsv
INFO:    [16/08/2023 12.10.58] -> 20230809_AST1_EVO5_ZY_Hela_SCP_EvoCHIP_1Cell_40SPD_8Th12ms_06.raw_06_RunOverview.tsv
INFO:    [16/08/2023 12.10.58] -> 20230809_AST1_EVO5_ZY_Hela_SCP_EvoCHIP_1Cell_40SPD_8Th12ms_07.raw_07_RunOverview.tsv
INFO:    [16/08/2023 12.10.58] -> 20230809_AST1_EVO5_ZY_Hela_SCP_EvoCHIP_1Cell_40SPD_8Th12ms_08.raw_08_RunOverview.tsv
INFO:    [16/08/2023 12.10.58] -> 20230809_AST1_EVO5_ZY_Hela_SCP_EvoCHIP_1Cell_40SPD_8Th12ms_09.raw_09_RunOverview.tsv
INFO:    [16/08/2023 12.10.58] -> 20230809_AST1_EVO5_ZY_Hela_SCP_EvoCHIP_1Cell_40SPD_8Th12ms_10.raw_10_RunOverview.tsv
INFO:    [16/08/2023 12.10.58] -> 20230809_AST1_EVO5_ZY_Hela_SCP_EvoCHIP_1Cell_40SPD_8Th12ms_11.raw_11_RunOverview.tsv
INFO:    [16/08/2023 12.10.58] -> 20230809_AST1_EVO5_ZY_Hela_SCP_EvoCHIP_1Cell_40SPD_8Th12ms_12.raw_12_RunOverview.tsv
INFO:    [16/08/2023 12.10.58] -> Generating Post Analysis Reports
INFO:    [16/08/2023 12.11.17] -> SCP_EvoCHIP_HeLa_1Cell_8Th_12xR_AnalyisOverview.txt
INFO:    [16/08/2023 12.11.17] -> ProteinFDR-Histogram.pdf
INFO:    [16/08/2023 12.11.17] -> Candidates.tsv
INFO:    [16/08/2023 12.11.17] -> VolcanoPlot.pdf
INFO:    [16/08/2023 12.11.17] -> Heatmap.png
INFO:    [16/08/2023 12.11.17] -> Generating Normalization Report
INFO:    [16/08/2023 12.11.17] -> Generating Condition Setup Report
INFO:    [16/08/2023 12.11.17] -> SCP_EvoCHIP_HeLa_1Cell_8Th_12xR_ConditionSetup.tsv
INFO:    [16/08/2023 12.11.17] -> Generating Memory Consumption Report
INFO:    [16/08/2023 12.11.17] -> SCP_EvoCHIP_HeLa_1Cell_8Th_12xR_MemoryConsumption.tsv
INFO:    [16/08/2023 12.11.17] -> Generating Experiment Settings Report
[END-LOG]
