# Supplementary material for: Enhanced sensitivity and scalability with a Chip-Tip workflow enables deep single-cell proteomics
Source: Nat Methods. 2025 Jan 16;22(3):499–509. doi: 10.1038/s41592-024-02558-2 (PMC11903336; doi:10.1038/s41592-024-02558-2)
Supplement: Supplementary file 4 — Analysis log files and settings files from Spectronaut and DIA-NN. [file 41592_2024_2558_MOESM4_ESM.zip › SD1/CombinedFiles/SCP_EvoCHIP_HeLa_1Cell_2Th_AnalysisLog.txt]

INFO:    [16/08/2023 14:03:13] -> Initializing Pipeline...
INFO:    [16/08/2023 14:03:13] -> Preprocessing Run #1 of 12...
INFO:    [16/08/2023 14:03:13] -> Searching DIA with Pulsar...
INFO:    [16/08/2023 14:03:16] -> Initialize Pipeline...
INFO:    [16/08/2023 14:03:16] -> Initialize Pipeline
INFO:    [16/08/2023 14:03:42] -> Initialize Pipeline...
INFO:    [16/08/2023 14:03:42] -> Creating Experiment Environment
INFO:    [16/08/2023 14:03:42] -> SuperRun 1/12: Initializing (20230809_AST1_EVO5_ZY_Hela_SCP_EvoCHIP_1Cell_40SPD_2Th3ms_01.raw)
INFO:    [16/08/2023 14:03:42] -> Run 1/12: Organizing Data from Run
INFO:    [16/08/2023 14:03:42] -> Run 1/12: Creating Calibration Search Space...
INFO:    [16/08/2023 14:03:43] -> Run 1/12: Creating Search Space...
INFO:    [16/08/2023 14:03:43] -> Size of search space [MB]: 0
INFO:    [16/08/2023 14:03:43] -> Number of IMPGs in search space: 0
INFO:    [16/08/2023 14:03:43] -> Run 1/12: MS2 Index Generation
INFO:    [16/08/2023 14:03:45] -> MS2 Index Generation Time: 1.54s
INFO:    [16/08/2023 14:03:45] -> Run 1/12: Method-Specific Pre-Processing...
INFO:    [16/08/2023 14:03:48] -> Initializing...
INFO:    [16/08/2023 14:04:31] -> Finalizing HTRMS File...
INFO:    [16/08/2023 14:06:11] -> Processed in 2.4m
INFO:    [16/08/2023 14:06:13] -> Done
INFO:    [16/08/2023 14:06:14] -> Run 1/12: Process Raw File...
INFO:    [16/08/2023 14:07:26] -> Run 1/12: Preparing Partitions...
INFO:    [16/08/2023 14:07:26] -> Part 1/1 - Run 1/12: Preparing Calibration Searches...
INFO:    [16/08/2023 14:07:27] -> Part 1/1 - Run 1/12: First Pass Calibration Search...
INFO:    [16/08/2023 14:07:34] -> Part 1/1 - Run 1/12: Calibration Search...
INFO:    [16/08/2023 14:07:42] -> The number of PSMs identified during calibration with FDR <= 0.01 is 7224 [8.3s]
INFO:    [16/08/2023 14:07:45] -> Part 1/1 - Run 1/12: Preparing Main Search...
INFO:    [16/08/2023 14:07:46] -> Part 1/1 - Run 1/12: Main Search...
INFO:    [16/08/2023 14:10:32] -> Extracting 262714 MS1 XICs
INFO:    [16/08/2023 14:11:55] -> Run 1/12: Cleaning Up Run..
INFO:    [16/08/2023 14:11:55] -> SuperRun 2/12: Initializing (20230809_AST1_EVO5_ZY_Hela_SCP_EvoCHIP_1Cell_40SPD_2Th3ms_02.raw)
INFO:    [16/08/2023 14:11:55] -> Run 2/12: Organizing Data from Run
INFO:    [16/08/2023 14:11:55] -> Run 2/12: Creating Calibration Search Space...
INFO:    [16/08/2023 14:11:55] -> Run 2/12: Creating Search Space...
INFO:    [16/08/2023 14:11:55] -> Size of search space [MB]: 0
INFO:    [16/08/2023 14:11:55] -> Number of IMPGs in search space: 0
INFO:    [16/08/2023 14:11:55] -> Run 2/12: MS2 Index Generation
INFO:    [16/08/2023 14:11:57] -> MS2 Index Generation Time: 1.76s
INFO:    [16/08/2023 14:11:57] -> Run 2/12: Method-Specific Pre-Processing...
INFO:    [16/08/2023 14:12:00] -> Initializing...
INFO:    [16/08/2023 14:12:43] -> Finalizing HTRMS File...
INFO:    [16/08/2023 14:14:27] -> Processed in 2.4m
INFO:    [16/08/2023 14:14:30] -> Done
INFO:    [16/08/2023 14:14:30] -> Run 2/12: Process Raw File...
INFO:    [16/08/2023 14:15:42] -> Run 2/12: Preparing Partitions...
INFO:    [16/08/2023 14:15:42] -> Part 1/1 - Run 2/12: Preparing Calibration Searches...
INFO:    [16/08/2023 14:15:44] -> Part 1/1 - Run 2/12: First Pass Calibration Search...
INFO:    [16/08/2023 14:15:50] -> Part 1/1 - Run 2/12: Calibration Search...
INFO:    [16/08/2023 14:16:01] -> The number of PSMs identified during calibration with FDR <= 0.01 is 8015 [10.7s]
INFO:    [16/08/2023 14:16:03] -> Part 1/1 - Run 2/12: Preparing Main Search...
INFO:    [16/08/2023 14:16:05] -> Part 1/1 - Run 2/12: Main Search...
INFO:    [16/08/2023 14:18:27] -> Extracting 216411 MS1 XICs
INFO:    [16/08/2023 14:19:38] -> Run 2/12: Cleaning Up Run..
INFO:    [16/08/2023 14:19:38] -> SuperRun 3/12: Initializing (20230809_AST1_EVO5_ZY_Hela_SCP_EvoCHIP_1Cell_40SPD_2Th3ms_03.raw)
INFO:    [16/08/2023 14:19:38] -> Run 3/12: Organizing Data from Run
INFO:    [16/08/2023 14:19:38] -> Run 3/12: Creating Calibration Search Space...
INFO:    [16/08/2023 14:19:38] -> Run 3/12: Creating Search Space...
INFO:    [16/08/2023 14:19:38] -> Size of search space [MB]: 0
INFO:    [16/08/2023 14:19:38] -> Number of IMPGs in search space: 0
INFO:    [16/08/2023 14:19:38] -> Run 3/12: MS2 Index Generation
INFO:    [16/08/2023 14:19:40] -> MS2 Index Generation Time: 1.48s
INFO:    [16/08/2023 14:19:40] -> Run 3/12: Method-Specific Pre-Processing...
INFO:    [16/08/2023 14:19:42] -> Initializing...
INFO:    [16/08/2023 14:20:24] -> Finalizing HTRMS File...
INFO:    [16/08/2023 14:22:00] -> Processed in 2.3m
INFO:    [16/08/2023 14:22:03] -> Done
INFO:    [16/08/2023 14:22:03] -> Run 3/12: Process Raw File...
INFO:    [16/08/2023 14:23:04] -> Run 3/12: Preparing Partitions...
INFO:    [16/08/2023 14:23:04] -> Part 1/1 - Run 3/12: Preparing Calibration Searches...
INFO:    [16/08/2023 14:23:06] -> Part 1/1 - Run 3/12: First Pass Calibration Search...
INFO:    [16/08/2023 14:23:12] -> Part 1/1 - Run 3/12: Calibration Search...
INFO:    [16/08/2023 14:23:20] -> The number of PSMs identified during calibration with FDR <= 0.01 is 5665 [8.1s]
INFO:    [16/08/2023 14:23:23] -> Part 1/1 - Run 3/12: Preparing Main Search...
INFO:    [16/08/2023 14:23:24] -> Part 1/1 - Run 3/12: Main Search...
INFO:    [16/08/2023 14:25:35] -> Extracting 195372 MS1 XICs
INFO:    [16/08/2023 14:26:37] -> Run 3/12: Cleaning Up Run..
INFO:    [16/08/2023 14:26:37] -> SuperRun 4/12: Initializing (20230809_AST1_EVO5_ZY_Hela_SCP_EvoCHIP_1Cell_40SPD_2Th3ms_04.raw)
INFO:    [16/08/2023 14:26:37] -> Run 4/12: Organizing Data from Run
INFO:    [16/08/2023 14:26:37] -> Run 4/12: Creating Calibration Search Space...
INFO:    [16/08/2023 14:26:37] -> Run 4/12: Creating Search Space...
INFO:    [16/08/2023 14:26:37] -> Size of search space [MB]: 0
INFO:    [16/08/2023 14:26:37] -> Number of IMPGs in search space: 0
INFO:    [16/08/2023 14:26:37] -> Run 4/12: MS2 Index Generation
INFO:    [16/08/2023 14:26:38] -> MS2 Index Generation Time: 1.6s
INFO:    [16/08/2023 14:26:38] -> Run 4/12: Method-Specific Pre-Processing...
INFO:    [16/08/2023 14:26:41] -> Initializing...
INFO:    [16/08/2023 14:27:25] -> Finalizing HTRMS File...
INFO:    [16/08/2023 14:28:58] -> Processed in 2.3m
INFO:    [16/08/2023 14:29:00] -> Done
INFO:    [16/08/2023 14:29:00] -> Run 4/12: Process Raw File...
INFO:    [16/08/2023 14:29:58] -> Run 4/12: Preparing Partitions...
INFO:    [16/08/2023 14:29:58] -> Part 1/1 - Run 4/12: Preparing Calibration Searches...
INFO:    [16/08/2023 14:30:00] -> Part 1/1 - Run 4/12: First Pass Calibration Search...
INFO:    [16/08/2023 14:30:05] -> Part 1/1 - Run 4/12: Calibration Search...
INFO:    [16/08/2023 14:30:12] -> The number of PSMs identified during calibration with FDR <= 0.01 is 4912 [7.1s]
INFO:    [16/08/2023 14:30:14] -> Part 1/1 - Run 4/12: Preparing Main Search...
INFO:    [16/08/2023 14:30:16] -> Part 1/1 - Run 4/12: Main Search...
INFO:    [16/08/2023 14:32:21] -> Extracting 150500 MS1 XICs
INFO:    [16/08/2023 14:33:10] -> Run 4/12: Cleaning Up Run..
INFO:    [16/08/2023 14:33:10] -> SuperRun 5/12: Initializing (20230809_AST1_EVO5_ZY_Hela_SCP_EvoCHIP_1Cell_40SPD_2Th3ms_05.raw)
INFO:    [16/08/2023 14:33:10] -> Run 5/12: Organizing Data from Run
INFO:    [16/08/2023 14:33:10] -> Run 5/12: Creating Calibration Search Space...
INFO:    [16/08/2023 14:33:10] -> Run 5/12: Creating Search Space...
INFO:    [16/08/2023 14:33:10] -> Size of search space [MB]: 0
INFO:    [16/08/2023 14:33:10] -> Number of IMPGs in search space: 0
INFO:    [16/08/2023 14:33:10] -> Run 5/12: MS2 Index Generation
INFO:    [16/08/2023 14:33:12] -> MS2 Index Generation Time: 1.52s
INFO:    [16/08/2023 14:33:12] -> Run 5/12: Method-Specific Pre-Processing...
INFO:    [16/08/2023 14:33:15] -> Initializing...
INFO:    [16/08/2023 14:34:02] -> Finalizing HTRMS File...
INFO:    [16/08/2023 14:35:45] -> Processed in 2.5m
INFO:    [16/08/2023 14:35:48] -> Done
INFO:    [16/08/2023 14:35:48] -> Run 5/12: Process Raw File...
INFO:    [16/08/2023 14:36:59] -> Run 5/12: Preparing Partitions...
INFO:    [16/08/2023 14:36:59] -> Part 1/1 - Run 5/12: Preparing Calibration Searches...
INFO:    [16/08/2023 14:37:01] -> Part 1/1 - Run 5/12: First Pass Calibration Search...
INFO:    [16/08/2023 14:37:06] -> Part 1/1 - Run 5/12: Calibration Search...
INFO:    [16/08/2023 14:37:17] -> The number of PSMs identified during calibration with FDR <= 0.01 is 11943 [11.3s]
INFO:    [16/08/2023 14:37:19] -> Part 1/1 - Run 5/12: Preparing Main Search...
INFO:    [16/08/2023 14:37:21] -> Part 1/1 - Run 5/12: Main Search...
INFO:    [16/08/2023 14:39:43] -> Extracting 263893 MS1 XICs
INFO:    [16/08/2023 14:41:06] -> Run 5/12: Cleaning Up Run..
INFO:    [16/08/2023 14:41:06] -> SuperRun 6/12: Initializing (20230809_AST1_EVO5_ZY_Hela_SCP_EvoCHIP_1Cell_40SPD_2Th3ms_06.raw)
INFO:    [16/08/2023 14:41:06] -> Run 6/12: Organizing Data from Run
INFO:    [16/08/2023 14:41:06] -> Run 6/12: Creating Calibration Search Space...
INFO:    [16/08/2023 14:41:06] -> Run 6/12: Creating Search Space...
INFO:    [16/08/2023 14:41:06] -> Size of search space [MB]: 0
INFO:    [16/08/2023 14:41:06] -> Number of IMPGs in search space: 0
INFO:    [16/08/2023 14:41:06] -> Run 6/12: MS2 Index Generation
INFO:    [16/08/2023 14:41:07] -> MS2 Index Generation Time: 1.52s
INFO:    [16/08/2023 14:41:07] -> Run 6/12: Method-Specific Pre-Processing...
INFO:    [16/08/2023 14:41:10] -> Initializing...
INFO:    [16/08/2023 14:41:53] -> Finalizing HTRMS File...
INFO:    [16/08/2023 14:43:23] -> Processed in 2.2m
INFO:    [16/08/2023 14:43:25] -> Done
INFO:    [16/08/2023 14:43:25] -> Run 6/12: Process Raw File...
INFO:    [16/08/2023 14:44:27] -> Run 6/12: Preparing Partitions...
INFO:    [16/08/2023 14:44:27] -> Part 1/1 - Run 6/12: Preparing Calibration Searches...
INFO:    [16/08/2023 14:44:29] -> Part 1/1 - Run 6/12: First Pass Calibration Search...
INFO:    [16/08/2023 14:44:34] -> Part 1/1 - Run 6/12: Calibration Search...
INFO:    [16/08/2023 14:44:41] -> The number of PSMs identified during calibration with FDR <= 0.01 is 7059 [7s]
INFO:    [16/08/2023 14:44:44] -> Part 1/1 - Run 6/12: Preparing Main Search...
INFO:    [16/08/2023 14:44:45] -> Part 1/1 - Run 6/12: Main Search...
INFO:    [16/08/2023 14:46:53] -> Extracting 184510 MS1 XICs
INFO:    [16/08/2023 14:47:52] -> Run 6/12: Cleaning Up Run..
INFO:    [16/08/2023 14:47:52] -> SuperRun 7/12: Initializing (20230809_AST1_EVO5_ZY_Hela_SCP_EvoCHIP_1Cell_40SPD_2Th3ms_07.raw)
INFO:    [16/08/2023 14:47:52] -> Run 7/12: Organizing Data from Run
INFO:    [16/08/2023 14:47:52] -> Run 7/12: Creating Calibration Search Space...
INFO:    [16/08/2023 14:47:52] -> Run 7/12: Creating Search Space...
INFO:    [16/08/2023 14:47:52] -> Size of search space [MB]: 0
INFO:    [16/08/2023 14:47:52] -> Number of IMPGs in search space: 0
INFO:    [16/08/2023 14:47:52] -> Run 7/12: MS2 Index Generation
INFO:    [16/08/2023 14:47:53] -> MS2 Index Generation Time: 1.53s
INFO:    [16/08/2023 14:47:53] -> Run 7/12: Method-Specific Pre-Processing...
INFO:    [16/08/2023 14:47:56] -> Initializing...
INFO:    [16/08/2023 14:48:39] -> Finalizing HTRMS File...
INFO:    [16/08/2023 14:50:17] -> Processed in 2.3m
INFO:    [16/08/2023 14:50:22] -> Done
INFO:    [16/08/2023 14:50:22] -> Run 7/12: Process Raw File...
INFO:    [16/08/2023 14:51:27] -> Run 7/12: Preparing Partitions...
INFO:    [16/08/2023 14:51:27] -> Part 1/1 - Run 7/12: Preparing Calibration Searches...
INFO:    [16/08/2023 14:51:29] -> Part 1/1 - Run 7/12: First Pass Calibration Search...
INFO:    [16/08/2023 14:51:36] -> Part 1/1 - Run 7/12: Calibration Search...
INFO:    [16/08/2023 14:51:44] -> The number of PSMs identified during calibration with FDR <= 0.01 is 6783 [8.2s]
INFO:    [16/08/2023 14:51:47] -> Part 1/1 - Run 7/12: Preparing Main Search...
INFO:    [16/08/2023 14:51:48] -> Part 1/1 - Run 7/12: Main Search...
INFO:    [16/08/2023 14:54:23] -> Extracting 259180 MS1 XICs
INFO:    [16/08/2023 14:55:44] -> Run 7/12: Cleaning Up Run..
INFO:    [16/08/2023 14:55:44] -> SuperRun 8/12: Initializing (20230809_AST1_EVO5_ZY_Hela_SCP_EvoCHIP_1Cell_40SPD_2Th3ms_08.raw)
INFO:    [16/08/2023 14:55:44] -> Run 8/12: Organizing Data from Run
INFO:    [16/08/2023 14:55:44] -> Run 8/12: Creating Calibration Search Space...
INFO:    [16/08/2023 14:55:44] -> Run 8/12: Creating Search Space...
INFO:    [16/08/2023 14:55:44] -> Size of search space [MB]: 0
INFO:    [16/08/2023 14:55:44] -> Number of IMPGs in search space: 0
INFO:    [16/08/2023 14:55:44] -> Run 8/12: MS2 Index Generation
INFO:    [16/08/2023 14:55:46] -> MS2 Index Generation Time: 1.52s
INFO:    [16/08/2023 14:55:46] -> Run 8/12: Method-Specific Pre-Processing...
INFO:    [16/08/2023 14:55:48] -> Initializing...
INFO:    [16/08/2023 14:56:32] -> Finalizing HTRMS File...
INFO:    [16/08/2023 14:58:20] -> Processed in 2.5m
INFO:    [16/08/2023 14:58:22] -> Done
INFO:    [16/08/2023 14:58:22] -> Run 8/12: Process Raw File...
INFO:    [16/08/2023 14:59:38] -> Run 8/12: Preparing Partitions...
INFO:    [16/08/2023 14:59:38] -> Part 1/1 - Run 8/12: Preparing Calibration Searches...
INFO:    [16/08/2023 14:59:40] -> Part 1/1 - Run 8/12: First Pass Calibration Search...
INFO:    [16/08/2023 14:59:46] -> Part 1/1 - Run 8/12: Calibration Search...
INFO:    [16/08/2023 14:59:55] -> The number of PSMs identified during calibration with FDR <= 0.01 is 7342 [9s]
INFO:    [16/08/2023 14:59:57] -> Part 1/1 - Run 8/12: Preparing Main Search...
INFO:    [16/08/2023 14:59:59] -> Part 1/1 - Run 8/12: Main Search...
INFO:    [16/08/2023 15:02:52] -> Extracting 271146 MS1 XICs
INFO:    [16/08/2023 15:04:20] -> Run 8/12: Cleaning Up Run..
INFO:    [16/08/2023 15:04:20] -> SuperRun 9/12: Initializing (20230809_AST1_EVO5_ZY_Hela_SCP_EvoCHIP_1Cell_40SPD_2Th3ms_09.raw)
INFO:    [16/08/2023 15:04:20] -> Run 9/12: Organizing Data from Run
INFO:    [16/08/2023 15:04:20] -> Run 9/12: Creating Calibration Search Space...
INFO:    [16/08/2023 15:04:20] -> Run 9/12: Creating Search Space...
INFO:    [16/08/2023 15:04:20] -> Size of search space [MB]: 0
INFO:    [16/08/2023 15:04:20] -> Number of IMPGs in search space: 0
INFO:    [16/08/2023 15:04:20] -> Run 9/12: MS2 Index Generation
INFO:    [16/08/2023 15:04:22] -> MS2 Index Generation Time: 1.52s
INFO:    [16/08/2023 15:04:22] -> Run 9/12: Method-Specific Pre-Processing...
INFO:    [16/08/2023 15:04:24] -> Initializing...
INFO:    [16/08/2023 15:05:07] -> Finalizing HTRMS File...
INFO:    [16/08/2023 15:06:37] -> Processed in 2.2m
INFO:    [16/08/2023 15:06:39] -> Done
INFO:    [16/08/2023 15:06:39] -> Run 9/12: Process Raw File...
INFO:    [16/08/2023 15:07:42] -> Run 9/12: Preparing Partitions...
INFO:    [16/08/2023 15:07:42] -> Part 1/1 - Run 9/12: Preparing Calibration Searches...
INFO:    [16/08/2023 15:07:44] -> Part 1/1 - Run 9/12: First Pass Calibration Search...
INFO:    [16/08/2023 15:07:49] -> Part 1/1 - Run 9/12: Calibration Search...
INFO:    [16/08/2023 15:07:57] -> The number of PSMs identified during calibration with FDR <= 0.01 is 4924 [8.5s]
INFO:    [16/08/2023 15:08:00] -> Part 1/1 - Run 9/12: Preparing Main Search...
INFO:    [16/08/2023 15:08:01] -> Part 1/1 - Run 9/12: Main Search...
INFO:    [16/08/2023 15:10:11] -> Extracting 198430 MS1 XICs
INFO:    [16/08/2023 15:11:13] -> Run 9/12: Cleaning Up Run..
INFO:    [16/08/2023 15:11:13] -> SuperRun 10/12: Initializing (20230809_AST1_EVO5_ZY_Hela_SCP_EvoCHIP_1Cell_40SPD_2Th3ms_10.raw)
INFO:    [16/08/2023 15:11:13] -> Run 10/12: Organizing Data from Run
INFO:    [16/08/2023 15:11:13] -> Run 10/12: Creating Calibration Search Space...
INFO:    [16/08/2023 15:11:13] -> Run 10/12: Creating Search Space...
INFO:    [16/08/2023 15:11:13] -> Size of search space [MB]: 0
INFO:    [16/08/2023 15:11:13] -> Number of IMPGs in search space: 0
INFO:    [16/08/2023 15:11:13] -> Run 10/12: MS2 Index Generation
INFO:    [16/08/2023 15:11:14] -> MS2 Index Generation Time: 1.52s
INFO:    [16/08/2023 15:11:14] -> Run 10/12: Method-Specific Pre-Processing...
INFO:    [16/08/2023 15:11:17] -> Initializing...
INFO:    [16/08/2023 15:12:01] -> Finalizing HTRMS File...
INFO:    [16/08/2023 15:13:48] -> Processed in 2.5m
INFO:    [16/08/2023 15:13:54] -> Done
INFO:    [16/08/2023 15:13:54] -> Run 10/12: Process Raw File...
INFO:    [16/08/2023 15:15:07] -> Run 10/12: Preparing Partitions...
INFO:    [16/08/2023 15:15:07] -> Part 1/1 - Run 10/12: Preparing Calibration Searches...
INFO:    [16/08/2023 15:15:08] -> Part 1/1 - Run 10/12: First Pass Calibration Search...
INFO:    [16/08/2023 15:15:14] -> Part 1/1 - Run 10/12: Calibration Search...
INFO:    [16/08/2023 15:15:23] -> The number of PSMs identified during calibration with FDR <= 0.01 is 7162 [9.2s]
INFO:    [16/08/2023 15:15:26] -> Part 1/1 - Run 10/12: Preparing Main Search...
INFO:    [16/08/2023 15:15:27] -> Part 1/1 - Run 10/12: Main Search...
INFO:    [16/08/2023 15:17:45] -> Extracting 206074 MS1 XICs
INFO:    [16/08/2023 15:18:50] -> Run 10/12: Cleaning Up Run..
INFO:    [16/08/2023 15:18:50] -> SuperRun 11/12: Initializing (20230809_AST1_EVO5_ZY_Hela_SCP_EvoCHIP_1Cell_40SPD_2Th3ms_11.raw)
INFO:    [16/08/2023 15:18:50] -> Run 11/12: Organizing Data from Run
INFO:    [16/08/2023 15:18:50] -> Run 11/12: Creating Calibration Search Space...
INFO:    [16/08/2023 15:18:50] -> Run 11/12: Creating Search Space...
INFO:    [16/08/2023 15:18:50] -> Size of search space [MB]: 0
INFO:    [16/08/2023 15:18:50] -> Number of IMPGs in search space: 0
INFO:    [16/08/2023 15:18:50] -> Run 11/12: MS2 Index Generation
INFO:    [16/08/2023 15:18:52] -> MS2 Index Generation Time: 1.78s
INFO:    [16/08/2023 15:18:52] -> Run 11/12: Method-Specific Pre-Processing...
INFO:    [16/08/2023 15:18:54] -> Initializing...
INFO:    [16/08/2023 15:19:36] -> Finalizing HTRMS File...
INFO:    [16/08/2023 15:21:05] -> Processed in 2.2m
INFO:    [16/08/2023 15:21:08] -> Done
INFO:    [16/08/2023 15:21:08] -> Run 11/12: Process Raw File...
INFO:    [16/08/2023 15:22:11] -> Run 11/12: Preparing Partitions...
INFO:    [16/08/2023 15:22:11] -> Part 1/1 - Run 11/12: Preparing Calibration Searches...
INFO:    [16/08/2023 15:22:12] -> Part 1/1 - Run 11/12: First Pass Calibration Search...
INFO:    [16/08/2023 15:22:19] -> Part 1/1 - Run 11/12: Calibration Search...
INFO:    [16/08/2023 15:22:27] -> The number of PSMs identified during calibration with FDR <= 0.01 is 7321 [8.7s]
INFO:    [16/08/2023 15:22:30] -> Part 1/1 - Run 11/12: Preparing Main Search...
INFO:    [16/08/2023 15:22:31] -> Part 1/1 - Run 11/12: Main Search...
INFO:    [16/08/2023 15:24:55] -> Extracting 209824 MS1 XICs
INFO:    [16/08/2023 15:26:00] -> Run 11/12: Cleaning Up Run..
INFO:    [16/08/2023 15:26:00] -> SuperRun 12/12: Initializing (20230809_AST1_EVO5_ZY_Hela_SCP_EvoCHIP_1Cell_40SPD_2Th3ms_12.raw)
INFO:    [16/08/2023 15:26:00] -> Run 12/12: Organizing Data from Run
INFO:    [16/08/2023 15:26:00] -> Run 12/12: Creating Calibration Search Space...
INFO:    [16/08/2023 15:26:00] -> Run 12/12: Creating Search Space...
INFO:    [16/08/2023 15:26:00] -> Size of search space [MB]: 0
INFO:    [16/08/2023 15:26:00] -> Number of IMPGs in search space: 0
INFO:    [16/08/2023 15:26:00] -> Run 12/12: MS2 Index Generation
INFO:    [16/08/2023 15:26:02] -> MS2 Index Generation Time: 1.73s
INFO:    [16/08/2023 15:26:02] -> Run 12/12: Method-Specific Pre-Processing...
INFO:    [16/08/2023 15:26:04] -> Initializing...
INFO:    [16/08/2023 15:26:45] -> Finalizing HTRMS File...
INFO:    [16/08/2023 15:28:15] -> Processed in 2.2m
INFO:    [16/08/2023 15:28:17] -> Done
INFO:    [16/08/2023 15:28:17] -> Run 12/12: Process Raw File...
INFO:    [16/08/2023 15:29:05] -> Run 12/12: Preparing Partitions...
INFO:    [16/08/2023 15:29:05] -> Part 1/1 - Run 12/12: Preparing Calibration Searches...
INFO:    [16/08/2023 15:29:06] -> Part 1/1 - Run 12/12: First Pass Calibration Search...
INFO:    [16/08/2023 15:29:12] -> Part 1/1 - Run 12/12: Calibration Search...
INFO:    [16/08/2023 15:29:19] -> The number of PSMs identified during calibration with FDR <= 0.01 is 4611 [6.8s]
INFO:    [16/08/2023 15:29:21] -> Part 1/1 - Run 12/12: Preparing Main Search...
INFO:    [16/08/2023 15:29:23] -> Part 1/1 - Run 12/12: Main Search...
INFO:    [16/08/2023 15:31:19] -> Extracting 117457 MS1 XICs
INFO:    [16/08/2023 15:31:56] -> Run 12/12: Cleaning Up Run..
INFO:    [16/08/2023 15:32:01] -> Remove Aborted Runs (if any) from the Experiment...
INFO:    [16/08/2023 15:32:01] -> Score Post-Processing
INFO:    [16/08/2023 15:33:58] -> Score Post-Processing: 1.94m
INFO:    [16/08/2023 15:33:58] -> PSM FDR...
INFO:    [16/08/2023 15:35:05] -> PSM FDR: 1.11m
INFO:    [16/08/2023 15:35:05] -> Converting to non-redundant data structure...
INFO:    [16/08/2023 15:35:21] -> Performing Peptide FDR...
INFO:    [16/08/2023 15:35:26] -> Performing Protein Inference...
INFO:    [16/08/2023 15:35:28] -> Performing Protein FDR...
INFO:    [16/08/2023 15:35:29] -> Calculating Result Values at Run and Experiment Level...
INFO:    [16/08/2023 15:35:38] -> Pulsar identified 471340 PSMs, 19267 stripped sequences, 22267 peptide precursors, 2572 protein groups.
INFO:    [16/08/2023 15:35:38] -> Selecting Data For Quantification...
INFO:    [16/08/2023 15:35:38] -> Calculating Quantities...
INFO:    [16/08/2023 15:35:50] -> Calculating Protein Group Quantities using MaxLFQ Algorithm...
INFO:    [16/08/2023 15:35:51] -> Collapsing PTM-Locations...
INFO:    [16/08/2023 15:35:51] -> Summarizing Fractions...
INFO:    [16/08/2023 15:35:52] -> Identifying Calibration Peptides...
INFO:    [16/08/2023 15:35:52] -> iRT Calibration...
INFO:    [16/08/2023 15:35:58] -> Performing directDIA+ search...
INFO:    [16/08/2023 15:36:56] -> Generating directDIA+ search space
INFO:    [16/08/2023 15:40:57] -> directDIA+ search: 20230809_AST1_EVO5_ZY_Hela_SCP_EvoCHIP_1Cell_40SPD_2Th3ms_01.raw
INFO:    [16/08/2023 15:43:14] -> directDIA+ search: 20230809_AST1_EVO5_ZY_Hela_SCP_EvoCHIP_1Cell_40SPD_2Th3ms_02.raw
INFO:    [16/08/2023 15:45:36] -> directDIA+ search: 20230809_AST1_EVO5_ZY_Hela_SCP_EvoCHIP_1Cell_40SPD_2Th3ms_03.raw
INFO:    [16/08/2023 15:47:53] -> directDIA+ search: 20230809_AST1_EVO5_ZY_Hela_SCP_EvoCHIP_1Cell_40SPD_2Th3ms_04.raw
INFO:    [16/08/2023 15:50:06] -> directDIA+ search: 20230809_AST1_EVO5_ZY_Hela_SCP_EvoCHIP_1Cell_40SPD_2Th3ms_05.raw
INFO:    [16/08/2023 15:52:29] -> directDIA+ search: 20230809_AST1_EVO5_ZY_Hela_SCP_EvoCHIP_1Cell_40SPD_2Th3ms_06.raw
INFO:    [16/08/2023 15:54:44] -> directDIA+ search: 20230809_AST1_EVO5_ZY_Hela_SCP_EvoCHIP_1Cell_40SPD_2Th3ms_07.raw
INFO:    [16/08/2023 15:57:02] -> directDIA+ search: 20230809_AST1_EVO5_ZY_Hela_SCP_EvoCHIP_1Cell_40SPD_2Th3ms_08.raw
INFO:    [16/08/2023 15:59:25] -> directDIA+ search: 20230809_AST1_EVO5_ZY_Hela_SCP_EvoCHIP_1Cell_40SPD_2Th3ms_09.raw
INFO:    [16/08/2023 16:01:39] -> directDIA+ search: 20230809_AST1_EVO5_ZY_Hela_SCP_EvoCHIP_1Cell_40SPD_2Th3ms_10.raw
INFO:    [16/08/2023 16:03:55] -> directDIA+ search: 20230809_AST1_EVO5_ZY_Hela_SCP_EvoCHIP_1Cell_40SPD_2Th3ms_11.raw
INFO:    [16/08/2023 16:06:19] -> directDIA+ search: 20230809_AST1_EVO5_ZY_Hela_SCP_EvoCHIP_1Cell_40SPD_2Th3ms_12.raw
INFO:    [16/08/2023 16:08:36] -> Performing  directDIA+  Post Processing...
INFO:    [16/08/2023 16:08:39] -> Writing experiment store..
INFO:    [16/08/2023 16:08:51] -> Assigning iRT Source...
INFO:    [16/08/2023 16:08:51] -> Calculating iRT...
INFO:    [16/08/2023 16:08:52] -> Summarizing Identifications
INFO:    [16/08/2023 16:08:54] -> Number of decoys going through Genesis: 0 (0 %)
INFO:    [16/08/2023 16:08:58] -> Number of decoys going through Genesis: 0 (0 %)
INFO:    [16/08/2023 16:09:02] -> Number of decoys going through Genesis: 0 (0 %)
INFO:    [16/08/2023 16:09:06] -> Number of decoys going through Genesis: 0 (0 %)
INFO:    [16/08/2023 16:09:09] -> Number of decoys going through Genesis: 0 (0 %)
INFO:    [16/08/2023 16:09:12] -> Number of decoys going through Genesis: 0 (0 %)
INFO:    [16/08/2023 16:09:18] -> Number of decoys going through Genesis: 0 (0 %)
INFO:    [16/08/2023 16:09:22] -> Number of decoys going through Genesis: 0 (0 %)
INFO:    [16/08/2023 16:09:25] -> Number of decoys going through Genesis: 0 (0 %)
INFO:    [16/08/2023 16:09:29] -> Number of decoys going through Genesis: 0 (0 %)
INFO:    [16/08/2023 16:09:33] -> Number of decoys going through Genesis: 0 (0 %)
INFO:    [16/08/2023 16:09:36] -> Number of decoys going through Genesis: 0 (0 %)
INFO:    [16/08/2023 16:10:13] -> Identifiying Significant Precursors...
INFO:    [16/08/2023 16:10:24] -> Predicting Ion Mobility
INFO:    [16/08/2023 16:10:39] -> Calculating Median iRT
INFO:    [16/08/2023 16:10:39] -> Building BGS Protein Grouping...
INFO:    [16/08/2023 16:10:40] -> Digesting Fasta...
INFO:    [16/08/2023 16:10:40] -> Annotating Proteins...
INFO:    [16/08/2023 16:10:40] -> Grouping Proteins...
INFO:    [16/08/2023 16:10:41] -> Calculating Run Summary Statistics...
INFO:    [16/08/2023 16:10:58] -> Building Consensus Fragment Spectra...
INFO:    [16/08/2023 16:11:29] -> Selecting best fragment ions
INFO:    [16/08/2023 16:13:03] -> Cleaning Up Experiment...
INFO:    [16/08/2023 16:13:04] -> Initializing Experiment...
INFO:    [16/08/2023 16:13:04] -> Loading Spectral Libraries...
INFO:    [16/08/2023 16:13:25] -> Initialize Scoring...
INFO:    [16/08/2023 16:13:25] -> Generating Scan Map...
INFO:    [16/08/2023 16:13:25] -> Initializing Workpackages...
INFO:    [16/08/2023 16:13:25] -> Performing Basic Calibration...
INFO:    [16/08/2023 16:13:26] -> Calibration successful
INFO:    [16/08/2023 16:13:26] -> Identifying Calibration Peptides...
INFO:    [16/08/2023 16:13:26] -> Calibration successful
INFO:    [16/08/2023 16:13:26] -> Correcting Gradient Fine Structure...
INFO:    [16/08/2023 16:13:30] -> Initializing Pipeline...
INFO:    [16/08/2023 16:13:30] -> Preprocessing Run #1 of 12...
INFO:    [16/08/2023 16:13:30] -> Initialize Scoring...
INFO:    [16/08/2023 16:13:30] -> Extracting Ion Currents...
INFO:    [16/08/2023 16:14:08] -> Machine Learning...
INFO:    [16/08/2023 16:14:10] -> Pipeline executed in 40.12s - Current Experiment had 0 Warnings and 0 Errors.
INFO:    [16/08/2023 16:14:12] -> Calibration successful
INFO:    [16/08/2023 16:14:15] -> Initializing Pipeline...
INFO:    [16/08/2023 16:14:15] -> Preprocessing Run #1 of 12...
INFO:    [16/08/2023 16:14:15] -> Initialize Scoring...
INFO:    [16/08/2023 16:14:15] -> Extracting Ion Currents...
INFO:    [16/08/2023 16:14:54] -> Machine Learning...
INFO:    [16/08/2023 16:14:58] -> Pipeline executed in 42.67s - Current Experiment had 0 Warnings and 0 Errors.
INFO:    [16/08/2023 16:15:03] -> Calibration successful
INFO:    [16/08/2023 16:15:03] -> Initialize Scoring...
INFO:    [16/08/2023 16:15:03] -> Preprocessing Run #2 of 12...
INFO:    [16/08/2023 16:15:03] -> Searching DIA with Pulsar...
INFO:    [16/08/2023 16:15:03] -> Initializing Experiment...
INFO:    [16/08/2023 16:15:03] -> Loading Spectral Libraries...
INFO:    [16/08/2023 16:15:03] -> Initialize Scoring...
INFO:    [16/08/2023 16:15:04] -> Generating Scan Map...
INFO:    [16/08/2023 16:15:04] -> Initializing Workpackages...
INFO:    [16/08/2023 16:15:04] -> Performing Basic Calibration...
INFO:    [16/08/2023 16:15:05] -> Calibration successful
INFO:    [16/08/2023 16:15:05] -> Identifying Calibration Peptides...
INFO:    [16/08/2023 16:15:05] -> Calibration successful
INFO:    [16/08/2023 16:15:05] -> Correcting Gradient Fine Structure...
INFO:    [16/08/2023 16:15:08] -> Initializing Pipeline...
INFO:    [16/08/2023 16:15:08] -> Preprocessing Run #2 of 12...
INFO:    [16/08/2023 16:15:08] -> Initialize Scoring...
INFO:    [16/08/2023 16:15:08] -> Extracting Ion Currents...
INFO:    [16/08/2023 16:15:43] -> Machine Learning...
INFO:    [16/08/2023 16:15:45] -> Pipeline executed in 36.25s - Current Experiment had 0 Warnings and 0 Errors.
INFO:    [16/08/2023 16:15:46] -> Calibration successful
INFO:    [16/08/2023 16:15:50] -> Initializing Pipeline...
INFO:    [16/08/2023 16:15:50] -> Preprocessing Run #2 of 12...
INFO:    [16/08/2023 16:15:50] -> Initialize Scoring...
INFO:    [16/08/2023 16:15:50] -> Extracting Ion Currents...
INFO:    [16/08/2023 16:16:21] -> Machine Learning...
INFO:    [16/08/2023 16:16:26] -> Pipeline executed in 35.79s - Current Experiment had 0 Warnings and 0 Errors.
INFO:    [16/08/2023 16:16:30] -> Calibration successful
INFO:    [16/08/2023 16:16:30] -> Initialize Scoring...
INFO:    [16/08/2023 16:16:30] -> Preprocessing Run #3 of 12...
INFO:    [16/08/2023 16:16:30] -> Searching DIA with Pulsar...
INFO:    [16/08/2023 16:16:30] -> Initializing Experiment...
INFO:    [16/08/2023 16:16:30] -> Loading Spectral Libraries...
INFO:    [16/08/2023 16:16:30] -> Initialize Scoring...
INFO:    [16/08/2023 16:16:30] -> Generating Scan Map...
INFO:    [16/08/2023 16:16:30] -> Initializing Workpackages...
INFO:    [16/08/2023 16:16:30] -> Performing Basic Calibration...
INFO:    [16/08/2023 16:16:31] -> Calibration successful
INFO:    [16/08/2023 16:16:31] -> Identifying Calibration Peptides...
INFO:    [16/08/2023 16:16:31] -> Calibration successful
INFO:    [16/08/2023 16:16:31] -> Correcting Gradient Fine Structure...
INFO:    [16/08/2023 16:16:35] -> Initializing Pipeline...
INFO:    [16/08/2023 16:16:35] -> Preprocessing Run #3 of 12...
INFO:    [16/08/2023 16:16:35] -> Initialize Scoring...
INFO:    [16/08/2023 16:16:35] -> Extracting Ion Currents...
INFO:    [16/08/2023 16:17:14] -> Machine Learning...
INFO:    [16/08/2023 16:17:16] -> Pipeline executed in 40.88s - Current Experiment had 0 Warnings and 0 Errors.
INFO:    [16/08/2023 16:17:20] -> Calibration successful
INFO:    [16/08/2023 16:17:24] -> Initializing Pipeline...
INFO:    [16/08/2023 16:17:24] -> Preprocessing Run #3 of 12...
INFO:    [16/08/2023 16:17:24] -> Initialize Scoring...
INFO:    [16/08/2023 16:17:24] -> Extracting Ion Currents...
INFO:    [16/08/2023 16:17:58] -> Machine Learning...
INFO:    [16/08/2023 16:18:02] -> Pipeline executed in 38.15s - Current Experiment had 0 Warnings and 0 Errors.
INFO:    [16/08/2023 16:18:07] -> Calibration successful
INFO:    [16/08/2023 16:18:07] -> Initialize Scoring...
INFO:    [16/08/2023 16:18:07] -> Preprocessing Run #4 of 12...
INFO:    [16/08/2023 16:18:07] -> Searching DIA with Pulsar...
INFO:    [16/08/2023 16:18:07] -> Initializing Experiment...
INFO:    [16/08/2023 16:18:07] -> Loading Spectral Libraries...
INFO:    [16/08/2023 16:18:07] -> Initialize Scoring...
INFO:    [16/08/2023 16:18:07] -> Generating Scan Map...
INFO:    [16/08/2023 16:18:07] -> Initializing Workpackages...
INFO:    [16/08/2023 16:18:07] -> Performing Basic Calibration...
INFO:    [16/08/2023 16:18:08] -> Calibration successful
INFO:    [16/08/2023 16:18:08] -> Identifying Calibration Peptides...
INFO:    [16/08/2023 16:18:08] -> Calibration successful
INFO:    [16/08/2023 16:18:08] -> Correcting Gradient Fine Structure...
INFO:    [16/08/2023 16:18:12] -> Initializing Pipeline...
INFO:    [16/08/2023 16:18:12] -> Preprocessing Run #4 of 12...
INFO:    [16/08/2023 16:18:12] -> Initialize Scoring...
INFO:    [16/08/2023 16:18:12] -> Extracting Ion Currents...
INFO:    [16/08/2023 16:18:50] -> Machine Learning...
INFO:    [16/08/2023 16:18:52] -> Pipeline executed in 39.97s - Current Experiment had 0 Warnings and 0 Errors.
INFO:    [16/08/2023 16:18:53] -> Calibration successful
INFO:    [16/08/2023 16:18:57] -> Initializing Pipeline...
INFO:    [16/08/2023 16:18:57] -> Preprocessing Run #4 of 12...
INFO:    [16/08/2023 16:18:57] -> Initialize Scoring...
INFO:    [16/08/2023 16:18:57] -> Extracting Ion Currents...
INFO:    [16/08/2023 16:19:32] -> Machine Learning...
INFO:    [16/08/2023 16:19:36] -> Pipeline executed in 39.45s - Current Experiment had 0 Warnings and 0 Errors.
INFO:    [16/08/2023 16:19:41] -> Calibration successful
INFO:    [16/08/2023 16:19:41] -> Initialize Scoring...
INFO:    [16/08/2023 16:19:41] -> Preprocessing Run #5 of 12...
INFO:    [16/08/2023 16:19:41] -> Searching DIA with Pulsar...
INFO:    [16/08/2023 16:19:41] -> Initializing Experiment...
INFO:    [16/08/2023 16:19:41] -> Loading Spectral Libraries...
INFO:    [16/08/2023 16:19:41] -> Initialize Scoring...
INFO:    [16/08/2023 16:19:41] -> Generating Scan Map...
INFO:    [16/08/2023 16:19:41] -> Initializing Workpackages...
INFO:    [16/08/2023 16:19:41] -> Performing Basic Calibration...
INFO:    [16/08/2023 16:19:43] -> Calibration successful
INFO:    [16/08/2023 16:19:43] -> Identifying Calibration Peptides...
INFO:    [16/08/2023 16:19:43] -> Calibration successful
INFO:    [16/08/2023 16:19:43] -> Correcting Gradient Fine Structure...
INFO:    [16/08/2023 16:19:46] -> Initializing Pipeline...
INFO:    [16/08/2023 16:19:46] -> Preprocessing Run #5 of 12...
INFO:    [16/08/2023 16:19:46] -> Initialize Scoring...
INFO:    [16/08/2023 16:19:46] -> Extracting Ion Currents...
INFO:    [16/08/2023 16:20:38] -> Machine Learning...
INFO:    [16/08/2023 16:20:39] -> Pipeline executed in 53.02s - Current Experiment had 0 Warnings and 0 Errors.
INFO:    [16/08/2023 16:20:42] -> Calibration successful
INFO:    [16/08/2023 16:20:46] -> Initializing Pipeline...
INFO:    [16/08/2023 16:20:46] -> Preprocessing Run #5 of 12...
INFO:    [16/08/2023 16:20:46] -> Initialize Scoring...
INFO:    [16/08/2023 16:20:46] -> Extracting Ion Currents...
INFO:    [16/08/2023 16:21:22] -> Machine Learning...
INFO:    [16/08/2023 16:21:26] -> Pipeline executed in 40.05s - Current Experiment had 0 Warnings and 0 Errors.
INFO:    [16/08/2023 16:21:33] -> Calibration successful
INFO:    [16/08/2023 16:21:33] -> Initialize Scoring...
INFO:    [16/08/2023 16:21:33] -> Preprocessing Run #6 of 12...
INFO:    [16/08/2023 16:21:33] -> Searching DIA with Pulsar...
INFO:    [16/08/2023 16:21:33] -> Initializing Experiment...
INFO:    [16/08/2023 16:21:33] -> Loading Spectral Libraries...
INFO:    [16/08/2023 16:21:33] -> Initialize Scoring...
INFO:    [16/08/2023 16:21:33] -> Generating Scan Map...
INFO:    [16/08/2023 16:21:33] -> Initializing Workpackages...
INFO:    [16/08/2023 16:21:33] -> Performing Basic Calibration...
INFO:    [16/08/2023 16:21:35] -> Calibration successful
INFO:    [16/08/2023 16:21:35] -> Identifying Calibration Peptides...
INFO:    [16/08/2023 16:21:35] -> Calibration successful
INFO:    [16/08/2023 16:21:35] -> Correcting Gradient Fine Structure...
INFO:    [16/08/2023 16:21:38] -> Initializing Pipeline...
INFO:    [16/08/2023 16:21:38] -> Preprocessing Run #6 of 12...
INFO:    [16/08/2023 16:21:38] -> Initialize Scoring...
INFO:    [16/08/2023 16:21:38] -> Extracting Ion Currents...
INFO:    [16/08/2023 16:22:11] -> Machine Learning...
INFO:    [16/08/2023 16:22:13] -> Pipeline executed in 34.58s - Current Experiment had 0 Warnings and 0 Errors.
INFO:    [16/08/2023 16:22:14] -> Calibration successful
INFO:    [16/08/2023 16:22:18] -> Initializing Pipeline...
INFO:    [16/08/2023 16:22:18] -> Preprocessing Run #6 of 12...
INFO:    [16/08/2023 16:22:18] -> Initialize Scoring...
INFO:    [16/08/2023 16:22:18] -> Extracting Ion Currents...
INFO:    [16/08/2023 16:22:52] -> Machine Learning...
INFO:    [16/08/2023 16:22:56] -> Pipeline executed in 38.22s - Current Experiment had 0 Warnings and 0 Errors.
INFO:    [16/08/2023 16:23:00] -> Calibration successful
INFO:    [16/08/2023 16:23:00] -> Initialize Scoring...
INFO:    [16/08/2023 16:23:00] -> Preprocessing Run #7 of 12...
INFO:    [16/08/2023 16:23:00] -> Searching DIA with Pulsar...
INFO:    [16/08/2023 16:23:00] -> Initializing Experiment...
INFO:    [16/08/2023 16:23:00] -> Loading Spectral Libraries...
INFO:    [16/08/2023 16:23:00] -> Initialize Scoring...
INFO:    [16/08/2023 16:23:00] -> Generating Scan Map...
INFO:    [16/08/2023 16:23:01] -> Initializing Workpackages...
INFO:    [16/08/2023 16:23:01] -> Performing Basic Calibration...
INFO:    [16/08/2023 16:23:02] -> Calibration successful
INFO:    [16/08/2023 16:23:02] -> Identifying Calibration Peptides...
INFO:    [16/08/2023 16:23:02] -> Calibration successful
INFO:    [16/08/2023 16:23:02] -> Correcting Gradient Fine Structure...
INFO:    [16/08/2023 16:23:05] -> Initializing Pipeline...
INFO:    [16/08/2023 16:23:05] -> Preprocessing Run #7 of 12...
INFO:    [16/08/2023 16:23:05] -> Initialize Scoring...
INFO:    [16/08/2023 16:23:06] -> Extracting Ion Currents...
INFO:    [16/08/2023 16:23:42] -> Machine Learning...
INFO:    [16/08/2023 16:23:44] -> Pipeline executed in 38.48s - Current Experiment had 0 Warnings and 0 Errors.
INFO:    [16/08/2023 16:23:46] -> Calibration successful
INFO:    [16/08/2023 16:23:49] -> Initializing Pipeline...
INFO:    [16/08/2023 16:23:49] -> Preprocessing Run #7 of 12...
INFO:    [16/08/2023 16:23:49] -> Initialize Scoring...
INFO:    [16/08/2023 16:23:49] -> Extracting Ion Currents...
INFO:    [16/08/2023 16:24:21] -> Machine Learning...
INFO:    [16/08/2023 16:24:26] -> Pipeline executed in 36.35s - Current Experiment had 0 Warnings and 0 Errors.
INFO:    [16/08/2023 16:24:30] -> Calibration successful
INFO:    [16/08/2023 16:24:30] -> Initialize Scoring...
INFO:    [16/08/2023 16:24:30] -> Preprocessing Run #8 of 12...
INFO:    [16/08/2023 16:24:30] -> Searching DIA with Pulsar...
INFO:    [16/08/2023 16:24:30] -> Initializing Experiment...
INFO:    [16/08/2023 16:24:30] -> Loading Spectral Libraries...
INFO:    [16/08/2023 16:24:30] -> Initialize Scoring...
INFO:    [16/08/2023 16:24:30] -> Generating Scan Map...
INFO:    [16/08/2023 16:24:30] -> Initializing Workpackages...
INFO:    [16/08/2023 16:24:30] -> Performing Basic Calibration...
INFO:    [16/08/2023 16:24:32] -> Calibration successful
INFO:    [16/08/2023 16:24:32] -> Identifying Calibration Peptides...
INFO:    [16/08/2023 16:24:32] -> Calibration successful
INFO:    [16/08/2023 16:24:32] -> Correcting Gradient Fine Structure...
INFO:    [16/08/2023 16:24:36] -> Initializing Pipeline...
INFO:    [16/08/2023 16:24:36] -> Preprocessing Run #8 of 12...
INFO:    [16/08/2023 16:24:36] -> Initialize Scoring...
INFO:    [16/08/2023 16:24:36] -> Extracting Ion Currents...
INFO:    [16/08/2023 16:25:14] -> Machine Learning...
INFO:    [16/08/2023 16:25:16] -> Pipeline executed in 39.92s - Current Experiment had 0 Warnings and 0 Errors.
INFO:    [16/08/2023 16:25:17] -> Calibration successful
INFO:    [16/08/2023 16:25:21] -> Initializing Pipeline...
INFO:    [16/08/2023 16:25:21] -> Preprocessing Run #8 of 12...
INFO:    [16/08/2023 16:25:21] -> Initialize Scoring...
INFO:    [16/08/2023 16:25:21] -> Extracting Ion Currents...
INFO:    [16/08/2023 16:26:01] -> Machine Learning...
INFO:    [16/08/2023 16:26:05] -> Pipeline executed in 43.87s - Current Experiment had 0 Warnings and 0 Errors.
INFO:    [16/08/2023 16:26:10] -> Calibration successful
INFO:    [16/08/2023 16:26:10] -> Initialize Scoring...
INFO:    [16/08/2023 16:26:10] -> Preprocessing Run #9 of 12...
INFO:    [16/08/2023 16:26:10] -> Searching DIA with Pulsar...
INFO:    [16/08/2023 16:26:10] -> Initializing Experiment...
INFO:    [16/08/2023 16:26:10] -> Loading Spectral Libraries...
INFO:    [16/08/2023 16:26:10] -> Initialize Scoring...
INFO:    [16/08/2023 16:26:10] -> Generating Scan Map...
INFO:    [16/08/2023 16:26:10] -> Initializing Workpackages...
INFO:    [16/08/2023 16:26:10] -> Performing Basic Calibration...
INFO:    [16/08/2023 16:26:11] -> Calibration successful
INFO:    [16/08/2023 16:26:11] -> Identifying Calibration Peptides...
INFO:    [16/08/2023 16:26:11] -> Calibration successful
INFO:    [16/08/2023 16:26:11] -> Correcting Gradient Fine Structure...
INFO:    [16/08/2023 16:26:15] -> Initializing Pipeline...
INFO:    [16/08/2023 16:26:15] -> Preprocessing Run #9 of 12...
INFO:    [16/08/2023 16:26:15] -> Initialize Scoring...
INFO:    [16/08/2023 16:26:15] -> Extracting Ion Currents...
INFO:    [16/08/2023 16:26:59] -> Machine Learning...
INFO:    [16/08/2023 16:27:01] -> Pipeline executed in 46.18s - Current Experiment had 0 Warnings and 0 Errors.
INFO:    [16/08/2023 16:27:04] -> Calibration successful
INFO:    [16/08/2023 16:27:08] -> Initializing Pipeline...
INFO:    [16/08/2023 16:27:08] -> Preprocessing Run #9 of 12...
INFO:    [16/08/2023 16:27:08] -> Initialize Scoring...
INFO:    [16/08/2023 16:27:08] -> Extracting Ion Currents...
INFO:    [16/08/2023 16:27:42] -> Machine Learning...
INFO:    [16/08/2023 16:27:45] -> Pipeline executed in 37.61s - Current Experiment had 0 Warnings and 0 Errors.
INFO:    [16/08/2023 16:27:51] -> Calibration successful
INFO:    [16/08/2023 16:27:51] -> Initialize Scoring...
INFO:    [16/08/2023 16:27:51] -> Preprocessing Run #10 of 12...
INFO:    [16/08/2023 16:27:51] -> Searching DIA with Pulsar...
INFO:    [16/08/2023 16:27:51] -> Initializing Experiment...
INFO:    [16/08/2023 16:27:51] -> Loading Spectral Libraries...
INFO:    [16/08/2023 16:27:51] -> Initialize Scoring...
INFO:    [16/08/2023 16:27:51] -> Generating Scan Map...
INFO:    [16/08/2023 16:27:51] -> Initializing Workpackages...
INFO:    [16/08/2023 16:27:51] -> Performing Basic Calibration...
INFO:    [16/08/2023 16:27:52] -> Calibration successful
INFO:    [16/08/2023 16:27:52] -> Identifying Calibration Peptides...
INFO:    [16/08/2023 16:27:52] -> Calibration successful
INFO:    [16/08/2023 16:27:52] -> Correcting Gradient Fine Structure...
INFO:    [16/08/2023 16:27:56] -> Initializing Pipeline...
INFO:    [16/08/2023 16:27:56] -> Preprocessing Run #10 of 12...
INFO:    [16/08/2023 16:27:56] -> Initialize Scoring...
INFO:    [16/08/2023 16:27:56] -> Extracting Ion Currents...
INFO:    [16/08/2023 16:28:41] -> Machine Learning...
INFO:    [16/08/2023 16:28:44] -> Pipeline executed in 48.32s - Current Experiment had 0 Warnings and 0 Errors.
INFO:    [16/08/2023 16:28:46] -> Calibration successful
INFO:    [16/08/2023 16:28:49] -> Initializing Pipeline...
INFO:    [16/08/2023 16:28:49] -> Preprocessing Run #10 of 12...
INFO:    [16/08/2023 16:28:49] -> Initialize Scoring...
INFO:    [16/08/2023 16:28:49] -> Extracting Ion Currents...
INFO:    [16/08/2023 16:29:21] -> Machine Learning...
INFO:    [16/08/2023 16:29:25] -> Pipeline executed in 35.1s - Current Experiment had 0 Warnings and 0 Errors.
INFO:    [16/08/2023 16:29:28] -> Calibration successful
INFO:    [16/08/2023 16:29:28] -> Initialize Scoring...
INFO:    [16/08/2023 16:29:28] -> Preprocessing Run #11 of 12...
INFO:    [16/08/2023 16:29:28] -> Searching DIA with Pulsar...
INFO:    [16/08/2023 16:29:28] -> Initializing Experiment...
INFO:    [16/08/2023 16:29:28] -> Loading Spectral Libraries...
INFO:    [16/08/2023 16:29:28] -> Initialize Scoring...
INFO:    [16/08/2023 16:29:28] -> Generating Scan Map...
INFO:    [16/08/2023 16:29:28] -> Initializing Workpackages...
INFO:    [16/08/2023 16:29:28] -> Performing Basic Calibration...
INFO:    [16/08/2023 16:29:30] -> Calibration successful
INFO:    [16/08/2023 16:29:30] -> Identifying Calibration Peptides...
INFO:    [16/08/2023 16:29:30] -> Calibration successful
INFO:    [16/08/2023 16:29:30] -> Correcting Gradient Fine Structure...
INFO:    [16/08/2023 16:29:33] -> Initializing Pipeline...
INFO:    [16/08/2023 16:29:33] -> Preprocessing Run #11 of 12...
INFO:    [16/08/2023 16:29:33] -> Initialize Scoring...
INFO:    [16/08/2023 16:29:33] -> Extracting Ion Currents...
INFO:    [16/08/2023 16:30:10] -> Machine Learning...
INFO:    [16/08/2023 16:30:11] -> Pipeline executed in 38.01s - Current Experiment had 0 Warnings and 0 Errors.
INFO:    [16/08/2023 16:30:13] -> Calibration successful
INFO:    [16/08/2023 16:30:17] -> Initializing Pipeline...
INFO:    [16/08/2023 16:30:17] -> Preprocessing Run #11 of 12...
INFO:    [16/08/2023 16:30:17] -> Initialize Scoring...
INFO:    [16/08/2023 16:30:17] -> Extracting Ion Currents...
INFO:    [16/08/2023 16:30:50] -> Machine Learning...
INFO:    [16/08/2023 16:31:00] -> Pipeline executed in 42.81s - Current Experiment had 0 Warnings and 0 Errors.
INFO:    [16/08/2023 16:31:04] -> Calibration successful
INFO:    [16/08/2023 16:31:04] -> Initialize Scoring...
INFO:    [16/08/2023 16:31:04] -> Preprocessing Run #12 of 12...
INFO:    [16/08/2023 16:31:04] -> Searching DIA with Pulsar...
INFO:    [16/08/2023 16:31:04] -> Initializing Experiment...
INFO:    [16/08/2023 16:31:04] -> Loading Spectral Libraries...
INFO:    [16/08/2023 16:31:04] -> Initialize Scoring...
INFO:    [16/08/2023 16:31:04] -> Generating Scan Map...
INFO:    [16/08/2023 16:31:04] -> Initializing Workpackages...
INFO:    [16/08/2023 16:31:04] -> Performing Basic Calibration...
INFO:    [16/08/2023 16:31:05] -> Calibration successful
INFO:    [16/08/2023 16:31:05] -> Identifying Calibration Peptides...
INFO:    [16/08/2023 16:31:05] -> Calibration successful
INFO:    [16/08/2023 16:31:05] -> Correcting Gradient Fine Structure...
INFO:    [16/08/2023 16:31:09] -> Initializing Pipeline...
INFO:    [16/08/2023 16:31:09] -> Preprocessing Run #12 of 12...
INFO:    [16/08/2023 16:31:09] -> Initialize Scoring...
INFO:    [16/08/2023 16:31:09] -> Extracting Ion Currents...
INFO:    [16/08/2023 16:31:45] -> Machine Learning...
INFO:    [16/08/2023 16:31:47] -> Pipeline executed in 37.48s - Current Experiment had 0 Warnings and 0 Errors.
INFO:    [16/08/2023 16:31:49] -> Calibration successful
INFO:    [16/08/2023 16:31:53] -> Initializing Pipeline...
INFO:    [16/08/2023 16:31:53] -> Preprocessing Run #12 of 12...
INFO:    [16/08/2023 16:31:53] -> Initialize Scoring...
INFO:    [16/08/2023 16:31:53] -> Extracting Ion Currents...
INFO:    [16/08/2023 16:32:26] -> Machine Learning...
INFO:    [16/08/2023 16:32:32] -> Pipeline executed in 38.19s - Current Experiment had 0 Warnings and 0 Errors.
INFO:    [16/08/2023 16:32:36] -> Calibration successful
INFO:    [16/08/2023 16:32:36] -> Initialize Scoring...
INFO:    [16/08/2023 16:32:36] -> Initializing QC...
INFO:    [16/08/2023 16:32:36] -> Determining Calibration Parameter...
INFO:    [16/08/2023 16:32:36] -> Assigning ML Features...
INFO:    [16/08/2023 16:32:37] -> Generating Decoys...
INFO:    [16/08/2023 16:32:39] -> Extracting Ion Currents...
INFO:    [16/08/2023 16:34:00] -> Releasing Raw Files...
INFO:    [16/08/2023 16:34:00] -> Machine Learning...
INFO:    [16/08/2023 16:34:23] -> Initializing HTRMS...
INFO:    [16/08/2023 16:34:23] -> Releasing Run Resources...
INFO:    [16/08/2023 16:34:23] -> Calculating Qvalues...
INFO:    [16/08/2023 16:34:24] -> Unique precursors: 31,429 of 35,504 | modified peptides: 29,164 of 32,841 | peptides: 27,539 of 31,013 |  protein groups: 3,450 (Qvalue <= 0.01) [20230809_AST1_EVO5_ZY_Hela_SCP_EvoCHIP_1Cell_40SPD_2Th3ms_01.raw]
INFO:    [16/08/2023 16:34:24] -> Calibration successful
INFO:    [16/08/2023 16:34:24] -> Collapsing Search Tree...
INFO:    [16/08/2023 16:34:24] -> Processed in 1.79m
INFO:    [16/08/2023 16:34:24] -> Initializing QC...
INFO:    [16/08/2023 16:34:24] -> Determining Calibration Parameter...
INFO:    [16/08/2023 16:34:24] -> Assigning ML Features...
INFO:    [16/08/2023 16:34:24] -> Generating Decoys...
INFO:    [16/08/2023 16:34:24] -> Extracting Ion Currents...
INFO:    [16/08/2023 16:35:47] -> Releasing Raw Files...
INFO:    [16/08/2023 16:35:47] -> Machine Learning...
INFO:    [16/08/2023 16:36:11] -> Initializing HTRMS...
INFO:    [16/08/2023 16:36:11] -> Releasing Run Resources...
INFO:    [16/08/2023 16:36:12] -> Calculating Qvalues...
INFO:    [16/08/2023 16:36:12] -> Unique precursors: 30,871 of 35,504 | modified peptides: 28,604 of 32,841 | peptides: 27,110 of 31,013 |  protein groups: 3,441 (Qvalue <= 0.01) [20230809_AST1_EVO5_ZY_Hela_SCP_EvoCHIP_1Cell_40SPD_2Th3ms_02.raw]
INFO:    [16/08/2023 16:36:12] -> Calibration successful
INFO:    [16/08/2023 16:36:12] -> Collapsing Search Tree...
INFO:    [16/08/2023 16:36:12] -> Processed in 1.81m
INFO:    [16/08/2023 16:36:12] -> Initializing QC...
INFO:    [16/08/2023 16:36:12] -> Determining Calibration Parameter...
INFO:    [16/08/2023 16:36:12] -> Assigning ML Features...
INFO:    [16/08/2023 16:36:12] -> Generating Decoys...
INFO:    [16/08/2023 16:36:13] -> Extracting Ion Currents...
INFO:    [16/08/2023 16:37:34] -> Releasing Raw Files...
INFO:    [16/08/2023 16:37:34] -> Machine Learning...
INFO:    [16/08/2023 16:37:59] -> Initializing HTRMS...
INFO:    [16/08/2023 16:37:59] -> Releasing Run Resources...
INFO:    [16/08/2023 16:37:59] -> Calculating Qvalues...
INFO:    [16/08/2023 16:38:00] -> Unique precursors: 30,939 of 35,504 | modified peptides: 28,819 of 32,841 | peptides: 27,283 of 31,013 |  protein groups: 3,429 (Qvalue <= 0.01) [20230809_AST1_EVO5_ZY_Hela_SCP_EvoCHIP_1Cell_40SPD_2Th3ms_03.raw]
INFO:    [16/08/2023 16:38:00] -> Calibration successful
INFO:    [16/08/2023 16:38:00] -> Collapsing Search Tree...
INFO:    [16/08/2023 16:38:00] -> Processed in 1.79m
INFO:    [16/08/2023 16:38:00] -> Initializing QC...
INFO:    [16/08/2023 16:38:00] -> Determining Calibration Parameter...
INFO:    [16/08/2023 16:38:00] -> Assigning ML Features...
INFO:    [16/08/2023 16:38:00] -> Generating Decoys...
INFO:    [16/08/2023 16:38:00] -> Extracting Ion Currents...
INFO:    [16/08/2023 16:39:22] -> Releasing Raw Files...
INFO:    [16/08/2023 16:39:22] -> Machine Learning...
INFO:    [16/08/2023 16:39:42] -> Initializing HTRMS...
INFO:    [16/08/2023 16:39:42] -> Releasing Run Resources...
INFO:    [16/08/2023 16:39:42] -> Calculating Qvalues...
INFO:    [16/08/2023 16:39:42] -> Unique precursors: 30,193 of 35,504 | modified peptides: 28,099 of 32,841 | peptides: 26,710 of 31,013 |  protein groups: 3,428 (Qvalue <= 0.01) [20230809_AST1_EVO5_ZY_Hela_SCP_EvoCHIP_1Cell_40SPD_2Th3ms_04.raw]
INFO:    [16/08/2023 16:39:42] -> Calibration successful
INFO:    [16/08/2023 16:39:42] -> Collapsing Search Tree...
INFO:    [16/08/2023 16:39:43] -> Processed in 1.71m
INFO:    [16/08/2023 16:39:43] -> Initializing QC...
INFO:    [16/08/2023 16:39:43] -> Determining Calibration Parameter...
INFO:    [16/08/2023 16:39:43] -> Assigning ML Features...
INFO:    [16/08/2023 16:39:43] -> Generating Decoys...
INFO:    [16/08/2023 16:39:43] -> Extracting Ion Currents...
INFO:    [16/08/2023 16:41:06] -> Releasing Raw Files...
INFO:    [16/08/2023 16:41:06] -> Machine Learning...
INFO:    [16/08/2023 16:41:30] -> Initializing HTRMS...
INFO:    [16/08/2023 16:41:30] -> Releasing Run Resources...
INFO:    [16/08/2023 16:41:31] -> Calculating Qvalues...
INFO:    [16/08/2023 16:41:31] -> Unique precursors: 29,957 of 35,504 | modified peptides: 27,739 of 32,841 | peptides: 26,282 of 31,013 |  protein groups: 3,387 (Qvalue <= 0.01) [20230809_AST1_EVO5_ZY_Hela_SCP_EvoCHIP_1Cell_40SPD_2Th3ms_05.raw]
INFO:    [16/08/2023 16:41:31] -> Calibration successful
INFO:    [16/08/2023 16:41:31] -> Collapsing Search Tree...
INFO:    [16/08/2023 16:41:31] -> Processed in 1.81m
INFO:    [16/08/2023 16:41:31] -> Initializing QC...
INFO:    [16/08/2023 16:41:31] -> Determining Calibration Parameter...
INFO:    [16/08/2023 16:41:32] -> Assigning ML Features...
INFO:    [16/08/2023 16:41:32] -> Generating Decoys...
INFO:    [16/08/2023 16:41:32] -> Extracting Ion Currents...
INFO:    [16/08/2023 16:42:52] -> Releasing Raw Files...
INFO:    [16/08/2023 16:42:52] -> Machine Learning...
INFO:    [16/08/2023 16:43:14] -> Initializing HTRMS...
INFO:    [16/08/2023 16:43:14] -> Releasing Run Resources...
INFO:    [16/08/2023 16:43:14] -> Calculating Qvalues...
INFO:    [16/08/2023 16:43:15] -> Unique precursors: 31,477 of 35,504 | modified peptides: 29,214 of 32,841 | peptides: 27,721 of 31,013 |  protein groups: 3,464 (Qvalue <= 0.01) [20230809_AST1_EVO5_ZY_Hela_SCP_EvoCHIP_1Cell_40SPD_2Th3ms_06.raw]
INFO:    [16/08/2023 16:43:15] -> Calibration successful
INFO:    [16/08/2023 16:43:15] -> Collapsing Search Tree...
INFO:    [16/08/2023 16:43:15] -> Processed in 1.72m
INFO:    [16/08/2023 16:43:15] -> Initializing QC...
INFO:    [16/08/2023 16:43:15] -> Determining Calibration Parameter...
INFO:    [16/08/2023 16:43:15] -> Assigning ML Features...
INFO:    [16/08/2023 16:43:15] -> Generating Decoys...
INFO:    [16/08/2023 16:43:15] -> Extracting Ion Currents...
INFO:    [16/08/2023 16:44:39] -> Releasing Raw Files...
INFO:    [16/08/2023 16:44:39] -> Machine Learning...
INFO:    [16/08/2023 16:45:01] -> Initializing HTRMS...
INFO:    [16/08/2023 16:45:01] -> Releasing Run Resources...
INFO:    [16/08/2023 16:45:01] -> Calculating Qvalues...
INFO:    [16/08/2023 16:45:02] -> Unique precursors: 30,610 of 35,504 | modified peptides: 28,383 of 32,841 | peptides: 26,924 of 31,013 |  protein groups: 3,411 (Qvalue <= 0.01) [20230809_AST1_EVO5_ZY_Hela_SCP_EvoCHIP_1Cell_40SPD_2Th3ms_07.raw]
INFO:    [16/08/2023 16:45:02] -> Calibration successful
INFO:    [16/08/2023 16:45:02] -> Collapsing Search Tree...
INFO:    [16/08/2023 16:45:02] -> Processed in 1.79m
INFO:    [16/08/2023 16:45:02] -> Initializing QC...
INFO:    [16/08/2023 16:45:02] -> Determining Calibration Parameter...
INFO:    [16/08/2023 16:45:02] -> Assigning ML Features...
INFO:    [16/08/2023 16:45:02] -> Generating Decoys...
INFO:    [16/08/2023 16:45:02] -> Extracting Ion Currents...
INFO:    [16/08/2023 16:46:23] -> Releasing Raw Files...
INFO:    [16/08/2023 16:46:23] -> Machine Learning...
INFO:    [16/08/2023 16:46:48] -> Initializing HTRMS...
INFO:    [16/08/2023 16:46:48] -> Releasing Run Resources...
INFO:    [16/08/2023 16:46:49] -> Calculating Qvalues...
INFO:    [16/08/2023 16:46:49] -> Unique precursors: 31,151 of 35,504 | modified peptides: 28,900 of 32,841 | peptides: 27,357 of 31,013 |  protein groups: 3,427 (Qvalue <= 0.01) [20230809_AST1_EVO5_ZY_Hela_SCP_EvoCHIP_1Cell_40SPD_2Th3ms_08.raw]
INFO:    [16/08/2023 16:46:49] -> Calibration successful
INFO:    [16/08/2023 16:46:49] -> Collapsing Search Tree...
INFO:    [16/08/2023 16:46:49] -> Processed in 1.79m
INFO:    [16/08/2023 16:46:49] -> Initializing QC...
INFO:    [16/08/2023 16:46:49] -> Determining Calibration Parameter...
INFO:    [16/08/2023 16:46:49] -> Assigning ML Features...
INFO:    [16/08/2023 16:46:49] -> Generating Decoys...
INFO:    [16/08/2023 16:46:49] -> Extracting Ion Currents...
INFO:    [16/08/2023 16:48:11] -> Releasing Raw Files...
INFO:    [16/08/2023 16:48:12] -> Machine Learning...
INFO:    [16/08/2023 16:48:33] -> Initializing HTRMS...
INFO:    [16/08/2023 16:48:33] -> Releasing Run Resources...
INFO:    [16/08/2023 16:48:34] -> Calculating Qvalues...
INFO:    [16/08/2023 16:48:34] -> Unique precursors: 31,285 of 35,504 | modified peptides: 29,036 of 32,841 | peptides: 27,775 of 31,013 |  protein groups: 3,472 (Qvalue <= 0.01) [20230809_AST1_EVO5_ZY_Hela_SCP_EvoCHIP_1Cell_40SPD_2Th3ms_09.raw]
INFO:    [16/08/2023 16:48:34] -> Calibration successful
INFO:    [16/08/2023 16:48:34] -> Collapsing Search Tree...
INFO:    [16/08/2023 16:48:34] -> Processed in 1.75m
INFO:    [16/08/2023 16:48:34] -> Initializing QC...
INFO:    [16/08/2023 16:48:34] -> Determining Calibration Parameter...
INFO:    [16/08/2023 16:48:34] -> Assigning ML Features...
INFO:    [16/08/2023 16:48:34] -> Generating Decoys...
INFO:    [16/08/2023 16:48:35] -> Extracting Ion Currents...
INFO:    [16/08/2023 16:49:59] -> Releasing Raw Files...
INFO:    [16/08/2023 16:49:59] -> Machine Learning...
INFO:    [16/08/2023 16:50:21] -> Initializing HTRMS...
INFO:    [16/08/2023 16:50:21] -> Releasing Run Resources...
INFO:    [16/08/2023 16:50:22] -> Calculating Qvalues...
INFO:    [16/08/2023 16:50:22] -> Unique precursors: 27,712 of 35,504 | modified peptides: 25,744 of 32,841 | peptides: 24,598 of 31,013 |  protein groups: 3,288 (Qvalue <= 0.01) [20230809_AST1_EVO5_ZY_Hela_SCP_EvoCHIP_1Cell_40SPD_2Th3ms_10.raw]
INFO:    [16/08/2023 16:50:22] -> Calibration successful
INFO:    [16/08/2023 16:50:22] -> Collapsing Search Tree...
INFO:    [16/08/2023 16:50:22] -> Processed in 1.8m
INFO:    [16/08/2023 16:50:22] -> Initializing QC...
INFO:    [16/08/2023 16:50:22] -> Determining Calibration Parameter...
INFO:    [16/08/2023 16:50:22] -> Assigning ML Features...
INFO:    [16/08/2023 16:50:22] -> Generating Decoys...
INFO:    [16/08/2023 16:50:23] -> Extracting Ion Currents...
INFO:    [16/08/2023 16:51:44] -> Releasing Raw Files...
INFO:    [16/08/2023 16:51:44] -> Machine Learning...
INFO:    [16/08/2023 16:52:08] -> Initializing HTRMS...
INFO:    [16/08/2023 16:52:08] -> Releasing Run Resources...
INFO:    [16/08/2023 16:52:09] -> Calculating Qvalues...
INFO:    [16/08/2023 16:52:09] -> Unique precursors: 30,476 of 35,504 | modified peptides: 28,226 of 32,841 | peptides: 27,158 of 31,013 |  protein groups: 3,424 (Qvalue <= 0.01) [20230809_AST1_EVO5_ZY_Hela_SCP_EvoCHIP_1Cell_40SPD_2Th3ms_11.raw]
INFO:    [16/08/2023 16:52:09] -> Calibration successful
INFO:    [16/08/2023 16:52:09] -> Collapsing Search Tree...
INFO:    [16/08/2023 16:52:09] -> Processed in 1.79m
INFO:    [16/08/2023 16:52:09] -> Initializing QC...
INFO:    [16/08/2023 16:52:09] -> Determining Calibration Parameter...
INFO:    [16/08/2023 16:52:09] -> Assigning ML Features...
INFO:    [16/08/2023 16:52:09] -> Generating Decoys...
INFO:    [16/08/2023 16:52:10] -> Extracting Ion Currents...
INFO:    [16/08/2023 16:53:32] -> Releasing Raw Files...
INFO:    [16/08/2023 16:53:32] -> Machine Learning...
INFO:    [16/08/2023 16:53:53] -> Initializing HTRMS...
INFO:    [16/08/2023 16:53:53] -> Releasing Run Resources...
INFO:    [16/08/2023 16:53:53] -> Calculating Qvalues...
INFO:    [16/08/2023 16:53:54] -> Unique precursors: 31,039 of 35,504 | modified peptides: 28,891 of 32,841 | peptides: 27,619 of 31,013 |  protein groups: 3,421 (Qvalue <= 0.01) [20230809_AST1_EVO5_ZY_Hela_SCP_EvoCHIP_1Cell_40SPD_2Th3ms_12.raw]
INFO:    [16/08/2023 16:53:54] -> Calibration successful
INFO:    [16/08/2023 16:53:54] -> Collapsing Search Tree...
INFO:    [16/08/2023 16:53:54] -> Processed in 1.74m
INFO:    [16/08/2023 16:53:54] -> Normalizing Cscores...
INFO:    [16/08/2023 16:53:54] -> Initializing Protein Groups...
INFO:    [16/08/2023 16:54:09] -> Correcting Interferences...
INFO:    [16/08/2023 16:54:44] -> Calculating Global CVs
INFO:    [16/08/2023 16:54:45] -> Calculating Precursor Quantities...
INFO:    [16/08/2023 16:54:45] -> Normalizing Quantification...
INFO:    [16/08/2023 16:54:45] -> Cross-run normalization disabled!
INFO:    [16/08/2023 16:54:45] -> Calculating Global CVs
INFO:    [16/08/2023 16:54:45] -> Calculating Condition CVs
INFO:    [16/08/2023 16:54:46] -> Excluding Library Duplicates...
INFO:    [16/08/2023 16:54:46] -> Calculating Global CVs
INFO:    [16/08/2023 16:54:47] -> Building Protein Groups...
INFO:    [16/08/2023 16:55:00] -> Calculating Run-Wise Protein Group FDR...
INFO:    [16/08/2023 16:55:02] -> Annotating Protein Single Hits...
INFO:    [16/08/2023 16:55:02] -> Calculating Global CVs
INFO:    [16/08/2023 16:55:03] -> Updating Identification Counts...
INFO:    [16/08/2023 16:55:04] -> Resetting existing imputation...
INFO:    [16/08/2023 16:55:04] -> Calculating Protein Quantities...
INFO:    [16/08/2023 16:55:05] -> Calculating Protein Quantities...
INFO:    [16/08/2023 16:55:05] -> Calculating MaxLFQ Protein Quantities...
INFO:    [16/08/2023 16:55:12] -> Collapsing PTM-Locations...
INFO:    [16/08/2023 16:55:12] -> Creating Protein Map...
INFO:    [16/08/2023 16:55:12] -> Compiling Run Summary Information...
INFO:    [16/08/2023 16:55:12] -> Running Post Analysis Processes...
INFO:    [16/08/2023 16:55:23] -> Saving Qc Data...
INFO:    [16/08/2023 16:55:24] -> Generating Output
INFO:    [16/08/2023 16:55:24] -> Generating Experiment Report
INFO:    [16/08/2023 16:56:10] -> SCP_EvoCHIP_HeLa_1Cell_2Th_Report_BGS Factory Report (Normal).tsv
INFO:    [16/08/2023 16:56:10] -> Generating RT Recalibration Report
INFO:    [16/08/2023 16:56:10] -> 20230809_AST1_EVO5_ZY_Hela_SCP_EvoCHIP_1Cell_40SPD_2Th3ms_01.raw_01_iRTCalibration.tsv
INFO:    [16/08/2023 16:56:10] -> 20230809_AST1_EVO5_ZY_Hela_SCP_EvoCHIP_1Cell_40SPD_2Th3ms_02.raw_02_iRTCalibration.tsv
INFO:    [16/08/2023 16:56:10] -> 20230809_AST1_EVO5_ZY_Hela_SCP_EvoCHIP_1Cell_40SPD_2Th3ms_03.raw_03_iRTCalibration.tsv
INFO:    [16/08/2023 16:56:10] -> 20230809_AST1_EVO5_ZY_Hela_SCP_EvoCHIP_1Cell_40SPD_2Th3ms_04.raw_04_iRTCalibration.tsv
INFO:    [16/08/2023 16:56:10] -> 20230809_AST1_EVO5_ZY_Hela_SCP_EvoCHIP_1Cell_40SPD_2Th3ms_05.raw_05_iRTCalibration.tsv
INFO:    [16/08/2023 16:56:10] -> 20230809_AST1_EVO5_ZY_Hela_SCP_EvoCHIP_1Cell_40SPD_2Th3ms_06.raw_06_iRTCalibration.tsv
INFO:    [16/08/2023 16:56:10] -> 20230809_AST1_EVO5_ZY_Hela_SCP_EvoCHIP_1Cell_40SPD_2Th3ms_07.raw_07_iRTCalibration.tsv
INFO:    [16/08/2023 16:56:10] -> 20230809_AST1_EVO5_ZY_Hela_SCP_EvoCHIP_1Cell_40SPD_2Th3ms_08.raw_08_iRTCalibration.tsv
INFO:    [16/08/2023 16:56:10] -> 20230809_AST1_EVO5_ZY_Hela_SCP_EvoCHIP_1Cell_40SPD_2Th3ms_09.raw_09_iRTCalibration.tsv
INFO:    [16/08/2023 16:56:10] -> 20230809_AST1_EVO5_ZY_Hela_SCP_EvoCHIP_1Cell_40SPD_2Th3ms_10.raw_10_iRTCalibration.tsv
INFO:    [16/08/2023 16:56:10] -> 20230809_AST1_EVO5_ZY_Hela_SCP_EvoCHIP_1Cell_40SPD_2Th3ms_11.raw_11_iRTCalibration.tsv
INFO:    [16/08/2023 16:56:10] -> 20230809_AST1_EVO5_ZY_Hela_SCP_EvoCHIP_1Cell_40SPD_2Th3ms_12.raw_12_iRTCalibration.tsv
INFO:    [16/08/2023 16:56:10] -> Generating Run Meta Report
INFO:    [16/08/2023 16:56:11] -> 20230809_AST1_EVO5_ZY_Hela_SCP_EvoCHIP_1Cell_40SPD_2Th3ms_01.raw_01_RunOverview.tsv
INFO:    [16/08/2023 16:56:11] -> 20230809_AST1_EVO5_ZY_Hela_SCP_EvoCHIP_1Cell_40SPD_2Th3ms_02.raw_02_RunOverview.tsv
INFO:    [16/08/2023 16:56:11] -> 20230809_AST1_EVO5_ZY_Hela_SCP_EvoCHIP_1Cell_40SPD_2Th3ms_03.raw_03_RunOverview.tsv
INFO:    [16/08/2023 16:56:11] -> 20230809_AST1_EVO5_ZY_Hela_SCP_EvoCHIP_1Cell_40SPD_2Th3ms_04.raw_04_RunOverview.tsv
INFO:    [16/08/2023 16:56:11] -> 20230809_AST1_EVO5_ZY_Hela_SCP_EvoCHIP_1Cell_40SPD_2Th3ms_05.raw_05_RunOverview.tsv
INFO:    [16/08/2023 16:56:11] -> 20230809_AST1_EVO5_ZY_Hela_SCP_EvoCHIP_1Cell_40SPD_2Th3ms_06.raw_06_RunOverview.tsv
INFO:    [16/08/2023 16:56:11] -> 20230809_AST1_EVO5_ZY_Hela_SCP_EvoCHIP_1Cell_40SPD_2Th3ms_07.raw_07_RunOverview.tsv
INFO:    [16/08/2023 16:56:11] -> 20230809_AST1_EVO5_ZY_Hela_SCP_EvoCHIP_1Cell_40SPD_2Th3ms_08.raw_08_RunOverview.tsv
INFO:    [16/08/2023 16:56:11] -> 20230809_AST1_EVO5_ZY_Hela_SCP_EvoCHIP_1Cell_40SPD_2Th3ms_09.raw_09_RunOverview.tsv
INFO:    [16/08/2023 16:56:11] -> 20230809_AST1_EVO5_ZY_Hela_SCP_EvoCHIP_1Cell_40SPD_2Th3ms_10.raw_10_RunOverview.tsv
INFO:    [16/08/2023 16:56:11] -> 20230809_AST1_EVO5_ZY_Hela_SCP_EvoCHIP_1Cell_40SPD_2Th3ms_11.raw_11_RunOverview.tsv
INFO:    [16/08/2023 16:56:11] -> 20230809_AST1_EVO5_ZY_Hela_SCP_EvoCHIP_1Cell_40SPD_2Th3ms_12.raw_12_RunOverview.tsv
INFO:    [16/08/2023 16:56:11] -> Generating Post Analysis Reports
INFO:    [16/08/2023 16:56:11] -> SCP_EvoCHIP_HeLa_1Cell_2Th_AnalyisOverview.txt
INFO:    [16/08/2023 16:56:11] -> ProteinFDR-Histogram.pdf
INFO:    [16/08/2023 16:56:11] -> Heatmap.png
INFO:    [16/08/2023 16:56:11] -> Generating Normalization Report
INFO:    [16/08/2023 16:56:11] -> Generating Condition Setup Report
INFO:    [16/08/2023 16:56:11] -> SCP_EvoCHIP_HeLa_1Cell_2Th_ConditionSetup.tsv
INFO:    [16/08/2023 16:56:11] -> Generating Memory Consumption Report
INFO:    [16/08/2023 16:56:11] -> SCP_EvoCHIP_HeLa_1Cell_2Th_MemoryConsumption.tsv
INFO:    [16/08/2023 16:56:11] -> Generating Experiment Settings Report
INFO:    [16/08/2023 16:56:12] -> SCP_EvoCHIP_HeLa_1Cell_2Th_ExperimentSetupOverview_ZY_SCP.txt
INFO:    [16/08/2023 16:56:12] -> Writing Summary Information...
INFO:    [16/08/2023 16:56:12] -> Unique precursors: 31,331 of 35,504 | modified peptides: 29,066 of 32,841 | peptides: 27,441 of 31,013 |  protein groups: 3,357 (Qvalue <= 0.01) for run #1 "20230809_AST1_EVO5_ZY_Hela_SCP_EvoCHIP_1Cell_40SPD_2Th3ms_01.raw"
INFO:    [16/08/2023 16:56:12] -> Unique precursors: 30,762 of 35,504 | modified peptides: 28,495 of 32,841 | peptides: 27,001 of 31,013 |  protein groups: 3,335 (Qvalue <= 0.01) for run #2 "20230809_AST1_EVO5_ZY_Hela_SCP_EvoCHIP_1Cell_40SPD_2Th3ms_02.raw"
INFO:    [16/08/2023 16:56:12] -> Unique precursors: 30,833 of 35,504 | modified peptides: 28,713 of 32,841 | peptides: 27,177 of 31,013 |  protein groups: 3,327 (Qvalue <= 0.01) for run #3 "20230809_AST1_EVO5_ZY_Hela_SCP_EvoCHIP_1Cell_40SPD_2Th3ms_03.raw"
INFO:    [16/08/2023 16:56:12] -> Unique precursors: 30,094 of 35,504 | modified peptides: 28,000 of 32,841 | peptides: 26,611 of 31,013 |  protein groups: 3,332 (Qvalue <= 0.01) for run #4 "20230809_AST1_EVO5_ZY_Hela_SCP_EvoCHIP_1Cell_40SPD_2Th3ms_04.raw"
INFO:    [16/08/2023 16:56:12] -> Unique precursors: 29,856 of 35,504 | modified peptides: 27,638 of 32,841 | peptides: 26,181 of 31,013 |  protein groups: 3,290 (Qvalue <= 0.01) for run #5 "20230809_AST1_EVO5_ZY_Hela_SCP_EvoCHIP_1Cell_40SPD_2Th3ms_05.raw"
INFO:    [16/08/2023 16:56:12] -> Unique precursors: 31,373 of 35,504 | modified peptides: 29,110 of 32,841 | peptides: 27,617 of 31,013 |  protein groups: 3,363 (Qvalue <= 0.01) for run #6 "20230809_AST1_EVO5_ZY_Hela_SCP_EvoCHIP_1Cell_40SPD_2Th3ms_06.raw"
INFO:    [16/08/2023 16:56:12] -> Unique precursors: 30,520 of 35,504 | modified peptides: 28,293 of 32,841 | peptides: 26,834 of 31,013 |  protein groups: 3,323 (Qvalue <= 0.01) for run #7 "20230809_AST1_EVO5_ZY_Hela_SCP_EvoCHIP_1Cell_40SPD_2Th3ms_07.raw"
INFO:    [16/08/2023 16:56:12] -> Unique precursors: 31,057 of 35,504 | modified peptides: 28,806 of 32,841 | peptides: 27,263 of 31,013 |  protein groups: 3,335 (Qvalue <= 0.01) for run #8 "20230809_AST1_EVO5_ZY_Hela_SCP_EvoCHIP_1Cell_40SPD_2Th3ms_08.raw"
INFO:    [16/08/2023 16:56:12] -> Unique precursors: 31,190 of 35,504 | modified peptides: 28,941 of 32,841 | peptides: 27,680 of 31,013 |  protein groups: 3,379 (Qvalue <= 0.01) for run #9 "20230809_AST1_EVO5_ZY_Hela_SCP_EvoCHIP_1Cell_40SPD_2Th3ms_09.raw"
INFO:    [16/08/2023 16:56:12] -> Unique precursors: 27,624 of 35,504 | modified peptides: 25,656 of 32,841 | peptides: 24,510 of 31,013 |  protein groups: 3,203 (Qvalue <= 0.01) for run #10 "20230809_AST1_EVO5_ZY_Hela_SCP_EvoCHIP_1Cell_40SPD_2Th3ms_10.raw"
INFO:    [16/08/2023 16:56:12] -> Unique precursors: 30,372 of 35,504 | modified peptides: 28,122 of 32,841 | peptides: 27,054 of 31,013 |  protein groups: 3,324 (Qvalue <= 0.01) for run #11 "20230809_AST1_EVO5_ZY_Hela_SCP_EvoCHIP_1Cell_40SPD_2Th3ms_11.raw"
INFO:    [16/08/2023 16:56:12] -> Unique precursors: 30,954 of 35,504 | modified peptides: 28,806 of 32,841 | peptides: 27,534 of 31,013 |  protein groups: 3,339 (Qvalue <= 0.01) for run #12 "20230809_AST1_EVO5_ZY_Hela_SCP_EvoCHIP_1Cell_40SPD_2Th3ms_12.raw"
INFO:    [16/08/2023 16:56:12] -> Unique precursors: 35,252 of 35,504 | modified peptides: 32,594 of 32,841 | peptides: 30,770 of 31,013 |  protein groups: 3,561 (Qvalue <= 0.01) for whole experiment "SCP_EvoCHIP_HeLa_1Cell_2Th"

INFO:    [16/08/2023 16:56:12] -> Saving SNE File...
INFO:    [16/08/2023 16:56:12] -> Storing SNE File: D:/ZY/SCP\20230815_064903_SCP_EvoCHIP_HeLa_1Cell_2Th\20230816_165612_SCP_EvoCHIP_HeLa_1Cell_2Th.sne
INFO:    [16/08/2023 16:56:12] -> Initializing Pipeline...
INFO:    [16/08/2023 16:56:12] -> Calculating Qvalues...
INFO:    [16/08/2023 16:56:13] -> Saving...
INFO:    [16/08/2023 16:56:29] -> Current Experiment had 0 Warnings and 0 Errors.
INFO:    [16/08/2023 16:56:29] -> Pipeline executed in 16.31s - Current Experiment had 0 Warnings and 0 Errors.
INFO:    [16/08/2023 16:56:31] -> Generating Output
INFO:    [16/08/2023 16:56:31] -> Generating Spectronaut Log
INFO:    [16/08/2023 16:56:31] -> SCP_EvoCHIP_HeLa_1Cell_2Th_AnalysisLog.txt
INFO:    [16/08/2023 16:56:31] -> Cleanup...
INFO:    [16/08/2023 16:56:39] -> Current Experiment had 0 Warnings and 0 Errors.
INFO:    [16/08/2023 16:56:39] -> Pipeline executed in 2.89h - Current Experiment had 0 Warnings and 0 Errors.
