# Supplementary material for: Enhanced sensitivity and scalability with a Chip-Tip workflow enables deep single-cell proteomics
Source: Nat Methods. 2025 Jan 16;22(3):499–509. doi: 10.1038/s41592-024-02558-2 (PMC11903336; doi:10.1038/s41592-024-02558-2)
Supplement: Supplementary file 4 — Analysis log files and settings files from Spectronaut and DIA-NN. [file 41592_2024_2558_MOESM4_ESM.zip › SD1/CombinedFiles/SCP_EvoCHIP_HeLa_1Cell_8Th_12xR_AnalysisLog.txt]

INFO:    [16/08/2023 07.10.44] -> Initializing Pipeline...
INFO:    [16/08/2023 07.10.44] -> Preprocessing Run #1 of 12...
INFO:    [16/08/2023 07.10.44] -> Searching DIA with Pulsar...
INFO:    [16/08/2023 07.10.45] -> Initialize Pipeline...
INFO:    [16/08/2023 07.10.45] -> Initialize Pipeline
INFO:    [16/08/2023 07.10.55] -> Initialize Pipeline...
INFO:    [16/08/2023 07.10.55] -> Creating Experiment Environment
INFO:    [16/08/2023 07.10.55] -> SuperRun 1/12: Initializing (20230809_AST1_EVO5_ZY_Hela_SCP_EvoCHIP_1Cell_40SPD_8Th12ms_01.raw)
INFO:    [16/08/2023 07.10.55] -> Run 1/12: Organizing Data from Run
INFO:    [16/08/2023 07.10.55] -> Run 1/12: Creating Calibration Search Space...
INFO:    [16/08/2023 07.10.56] -> Run 1/12: Creating Search Space...
INFO:    [16/08/2023 07.10.56] -> Size of search space [MB]: 0
INFO:    [16/08/2023 07.10.56] -> Number of IMPGs in search space: 0
INFO:    [16/08/2023 07.10.56] -> Run 1/12: MS2 Index Generation
INFO:    [16/08/2023 07.10.58] -> MS2 Index Generation Time: 1.85s
INFO:    [16/08/2023 07.10.58] -> Run 1/12: Method-Specific Pre-Processing...
INFO:    [16/08/2023 07.10.59] -> Initializing...
INFO:    [16/08/2023 07.11.55] -> Finalizing HTRMS File...
INFO:    [16/08/2023 07.14.17] -> Processed in 3.3m
INFO:    [16/08/2023 07.14.20] -> Done
INFO:    [16/08/2023 07.14.20] -> Run 1/12: Process Raw File...
INFO:    [16/08/2023 07.15.19] -> Run 1/12: Preparing Partitions...
INFO:    [16/08/2023 07.15.19] -> Part 1/1 - Run 1/12: Preparing Calibration Searches...
INFO:    [16/08/2023 07.15.22] -> Part 1/1 - Run 1/12: First Pass Calibration Search...
INFO:    [16/08/2023 07.15.32] -> Part 1/1 - Run 1/12: Calibration Search...
INFO:    [16/08/2023 07.16.21] -> The number of PSMs identified during calibration with FDR <= 0.01 is 5901 [49.2s]
INFO:    [16/08/2023 07.17.24] -> Part 1/1 - Run 1/12: Preparing Main Search...
INFO:    [16/08/2023 07.17.27] -> Part 1/1 - Run 1/12: Main Search...
INFO:    [16/08/2023 07.22.13] -> Extracting 132844 MS1 XICs
INFO:    [16/08/2023 07.23.11] -> Run 1/12: Cleaning Up Run..
INFO:    [16/08/2023 07.23.11] -> SuperRun 2/12: Initializing (20230809_AST1_EVO5_ZY_Hela_SCP_EvoCHIP_1Cell_40SPD_8Th12ms_02.raw)
INFO:    [16/08/2023 07.23.11] -> Run 2/12: Organizing Data from Run
INFO:    [16/08/2023 07.23.11] -> Run 2/12: Creating Calibration Search Space...
INFO:    [16/08/2023 07.23.11] -> Run 2/12: Creating Search Space...
INFO:    [16/08/2023 07.23.11] -> Size of search space [MB]: 0
INFO:    [16/08/2023 07.23.11] -> Number of IMPGs in search space: 0
INFO:    [16/08/2023 07.23.11] -> Run 2/12: MS2 Index Generation
INFO:    [16/08/2023 07.23.14] -> MS2 Index Generation Time: 2.31s
INFO:    [16/08/2023 07.23.14] -> Run 2/12: Method-Specific Pre-Processing...
INFO:    [16/08/2023 07.23.15] -> Initializing...
INFO:    [16/08/2023 07.24.26] -> Finalizing HTRMS File...
INFO:    [16/08/2023 07.27.42] -> Processed in 4.4m
INFO:    [16/08/2023 07.27.44] -> Done
INFO:    [16/08/2023 07.27.44] -> Run 2/12: Process Raw File...
INFO:    [16/08/2023 07.28.35] -> Run 2/12: Preparing Partitions...
INFO:    [16/08/2023 07.28.35] -> Part 1/1 - Run 2/12: Preparing Calibration Searches...
INFO:    [16/08/2023 07.28.38] -> Part 1/1 - Run 2/12: First Pass Calibration Search...
INFO:    [16/08/2023 07.28.49] -> Part 1/1 - Run 2/12: Calibration Search...
INFO:    [16/08/2023 07.29.20] -> The number of PSMs identified during calibration with FDR <= 0.01 is 5760 [31.2s]
INFO:    [16/08/2023 07.29.25] -> Part 1/1 - Run 2/12: Preparing Main Search...
INFO:    [16/08/2023 07.29.28] -> Part 1/1 - Run 2/12: Main Search...
INFO:    [16/08/2023 07.35.56] -> Extracting 179442 MS1 XICs
INFO:    [16/08/2023 07.37.22] -> Run 2/12: Cleaning Up Run..
INFO:    [16/08/2023 07.37.22] -> SuperRun 3/12: Initializing (20230809_AST1_EVO5_ZY_Hela_SCP_EvoCHIP_1Cell_40SPD_8Th12ms_03.raw)
INFO:    [16/08/2023 07.37.22] -> Run 3/12: Organizing Data from Run
INFO:    [16/08/2023 07.37.22] -> Run 3/12: Creating Calibration Search Space...
INFO:    [16/08/2023 07.37.22] -> Run 3/12: Creating Search Space...
INFO:    [16/08/2023 07.37.22] -> Size of search space [MB]: 0
INFO:    [16/08/2023 07.37.22] -> Number of IMPGs in search space: 0
INFO:    [16/08/2023 07.37.22] -> Run 3/12: MS2 Index Generation
INFO:    [16/08/2023 07.37.25] -> MS2 Index Generation Time: 2.18s
INFO:    [16/08/2023 07.37.25] -> Run 3/12: Method-Specific Pre-Processing...
INFO:    [16/08/2023 07.37.26] -> Initializing...
INFO:    [16/08/2023 07.38.31] -> Finalizing HTRMS File...
INFO:    [16/08/2023 07.41.45] -> Processed in 4.3m
INFO:    [16/08/2023 07.41.47] -> Done
INFO:    [16/08/2023 07.41.47] -> Run 3/12: Process Raw File...
INFO:    [16/08/2023 07.42.35] -> Run 3/12: Preparing Partitions...
INFO:    [16/08/2023 07.42.35] -> Part 1/1 - Run 3/12: Preparing Calibration Searches...
INFO:    [16/08/2023 07.42.37] -> Part 1/1 - Run 3/12: First Pass Calibration Search...
INFO:    [16/08/2023 07.42.45] -> Part 1/1 - Run 3/12: Calibration Search...
INFO:    [16/08/2023 07.43.14] -> The number of PSMs identified during calibration with FDR <= 0.01 is 5850 [29s]
INFO:    [16/08/2023 07.44.15] -> Part 1/1 - Run 3/12: Preparing Main Search...
INFO:    [16/08/2023 07.44.18] -> Part 1/1 - Run 3/12: Main Search...
INFO:    [16/08/2023 07.47.57] -> Extracting 107021 MS1 XICs
INFO:    [16/08/2023 07.48.52] -> Run 3/12: Cleaning Up Run..
INFO:    [16/08/2023 07.48.52] -> SuperRun 4/12: Initializing (20230809_AST1_EVO5_ZY_Hela_SCP_EvoCHIP_1Cell_40SPD_8Th12ms_04.raw)
INFO:    [16/08/2023 07.48.52] -> Run 4/12: Organizing Data from Run
INFO:    [16/08/2023 07.48.52] -> Run 4/12: Creating Calibration Search Space...
INFO:    [16/08/2023 07.48.52] -> Run 4/12: Creating Search Space...
INFO:    [16/08/2023 07.48.52] -> Size of search space [MB]: 0
INFO:    [16/08/2023 07.48.52] -> Number of IMPGs in search space: 0
INFO:    [16/08/2023 07.48.52] -> Run 4/12: MS2 Index Generation
INFO:    [16/08/2023 07.48.54] -> MS2 Index Generation Time: 2.17s
INFO:    [16/08/2023 07.48.54] -> Run 4/12: Method-Specific Pre-Processing...
INFO:    [16/08/2023 07.48.56] -> Initializing...
INFO:    [16/08/2023 07.49.58] -> Finalizing HTRMS File...
INFO:    [16/08/2023 07.53.06] -> Processed in 4.2m
INFO:    [16/08/2023 07.53.08] -> Done
INFO:    [16/08/2023 07.53.08] -> Run 4/12: Process Raw File...
INFO:    [16/08/2023 07.53.51] -> Run 4/12: Preparing Partitions...
INFO:    [16/08/2023 07.53.51] -> Part 1/1 - Run 4/12: Preparing Calibration Searches...
INFO:    [16/08/2023 07.53.53] -> Part 1/1 - Run 4/12: First Pass Calibration Search...
INFO:    [16/08/2023 07.54.02] -> Part 1/1 - Run 4/12: Calibration Search...
INFO:    [16/08/2023 07.54.16] -> The number of PSMs identified during calibration with FDR <= 0.01 is 3006 [14.1s]
INFO:    [16/08/2023 07.54.20] -> Part 1/1 - Run 4/12: Preparing Main Search...
INFO:    [16/08/2023 07.54.22] -> Part 1/1 - Run 4/12: Main Search...
INFO:    [16/08/2023 07.58.29] -> Extracting 166242 MS1 XICs
INFO:    [16/08/2023 07.59.45] -> Run 4/12: Cleaning Up Run..
INFO:    [16/08/2023 07.59.45] -> SuperRun 5/12: Initializing (20230809_AST1_EVO5_ZY_Hela_SCP_EvoCHIP_1Cell_40SPD_8Th12ms_05.raw)
INFO:    [16/08/2023 07.59.45] -> Run 5/12: Organizing Data from Run
INFO:    [16/08/2023 07.59.45] -> Run 5/12: Creating Calibration Search Space...
INFO:    [16/08/2023 07.59.45] -> Run 5/12: Creating Search Space...
INFO:    [16/08/2023 07.59.45] -> Size of search space [MB]: 0
INFO:    [16/08/2023 07.59.45] -> Number of IMPGs in search space: 0
INFO:    [16/08/2023 07.59.45] -> Run 5/12: MS2 Index Generation
INFO:    [16/08/2023 07.59.47] -> MS2 Index Generation Time: 1.78s
INFO:    [16/08/2023 07.59.47] -> Run 5/12: Method-Specific Pre-Processing...
INFO:    [16/08/2023 07.59.48] -> Initializing...
INFO:    [16/08/2023 08.00.47] -> Finalizing HTRMS File...
INFO:    [16/08/2023 08.04.10] -> Processed in 4.4m
INFO:    [16/08/2023 08.04.13] -> Done
INFO:    [16/08/2023 08.04.13] -> Run 5/12: Process Raw File...
INFO:    [16/08/2023 08.05.01] -> Run 5/12: Preparing Partitions...
INFO:    [16/08/2023 08.05.01] -> Part 1/1 - Run 5/12: Preparing Calibration Searches...
INFO:    [16/08/2023 08.05.03] -> Part 1/1 - Run 5/12: First Pass Calibration Search...
INFO:    [16/08/2023 08.05.11] -> Part 1/1 - Run 5/12: Calibration Search...
INFO:    [16/08/2023 08.05.25] -> The number of PSMs identified during calibration with FDR <= 0.01 is 4338 [14.4s]
INFO:    [16/08/2023 08.05.28] -> Part 1/1 - Run 5/12: Preparing Main Search...
INFO:    [16/08/2023 08.05.30] -> Part 1/1 - Run 5/12: Main Search...
INFO:    [16/08/2023 08.10.18] -> Extracting 227093 MS1 XICs
INFO:    [16/08/2023 08.12.02] -> Run 5/12: Cleaning Up Run..
INFO:    [16/08/2023 08.12.02] -> SuperRun 6/12: Initializing (20230809_AST1_EVO5_ZY_Hela_SCP_EvoCHIP_1Cell_40SPD_8Th12ms_06.raw)
INFO:    [16/08/2023 08.12.02] -> Run 6/12: Organizing Data from Run
INFO:    [16/08/2023 08.12.02] -> Run 6/12: Creating Calibration Search Space...
INFO:    [16/08/2023 08.12.02] -> Run 6/12: Creating Search Space...
INFO:    [16/08/2023 08.12.02] -> Size of search space [MB]: 0
INFO:    [16/08/2023 08.12.02] -> Number of IMPGs in search space: 0
INFO:    [16/08/2023 08.12.02] -> Run 6/12: MS2 Index Generation
INFO:    [16/08/2023 08.12.04] -> MS2 Index Generation Time: 2.21s
INFO:    [16/08/2023 08.12.04] -> Run 6/12: Method-Specific Pre-Processing...
INFO:    [16/08/2023 08.12.06] -> Initializing...
INFO:    [16/08/2023 08.13.03] -> Finalizing HTRMS File...
INFO:    [16/08/2023 08.16.31] -> Processed in 4.4m
INFO:    [16/08/2023 08.16.34] -> Done
INFO:    [16/08/2023 08.16.34] -> Run 6/12: Process Raw File...
INFO:    [16/08/2023 08.17.36] -> Run 6/12: Preparing Partitions...
INFO:    [16/08/2023 08.17.36] -> Part 1/1 - Run 6/12: Preparing Calibration Searches...
INFO:    [16/08/2023 08.17.38] -> Part 1/1 - Run 6/12: First Pass Calibration Search...
INFO:    [16/08/2023 08.17.48] -> Part 1/1 - Run 6/12: Calibration Search...
INFO:    [16/08/2023 08.18.25] -> The number of PSMs identified during calibration with FDR <= 0.01 is 7465 [37.2s]
INFO:    [16/08/2023 08.18.29] -> Part 1/1 - Run 6/12: Preparing Main Search...
INFO:    [16/08/2023 08.18.31] -> Part 1/1 - Run 6/12: Main Search...
INFO:    [16/08/2023 08.24.39] -> Extracting 143483 MS1 XICs
INFO:    [16/08/2023 08.25.39] -> Run 6/12: Cleaning Up Run..
INFO:    [16/08/2023 08.25.39] -> SuperRun 7/12: Initializing (20230809_AST1_EVO5_ZY_Hela_SCP_EvoCHIP_1Cell_40SPD_8Th12ms_07.raw)
INFO:    [16/08/2023 08.25.39] -> Run 7/12: Organizing Data from Run
INFO:    [16/08/2023 08.25.39] -> Run 7/12: Creating Calibration Search Space...
INFO:    [16/08/2023 08.25.39] -> Run 7/12: Creating Search Space...
INFO:    [16/08/2023 08.25.39] -> Size of search space [MB]: 0
INFO:    [16/08/2023 08.25.39] -> Number of IMPGs in search space: 0
INFO:    [16/08/2023 08.25.39] -> Run 7/12: MS2 Index Generation
INFO:    [16/08/2023 08.25.41] -> MS2 Index Generation Time: 1.74s
INFO:    [16/08/2023 08.25.41] -> Run 7/12: Method-Specific Pre-Processing...
INFO:    [16/08/2023 08.25.42] -> Initializing...
INFO:    [16/08/2023 08.26.49] -> Finalizing HTRMS File...
INFO:    [16/08/2023 08.30.22] -> Processed in 4.7m
INFO:    [16/08/2023 08.30.25] -> Done
INFO:    [16/08/2023 08.30.25] -> Run 7/12: Process Raw File...
INFO:    [16/08/2023 08.31.19] -> Run 7/12: Preparing Partitions...
INFO:    [16/08/2023 08.31.19] -> Part 1/1 - Run 7/12: Preparing Calibration Searches...
INFO:    [16/08/2023 08.31.21] -> Part 1/1 - Run 7/12: First Pass Calibration Search...
INFO:    [16/08/2023 08.31.32] -> Part 1/1 - Run 7/12: Calibration Search...
INFO:    [16/08/2023 08.32.04] -> The number of PSMs identified during calibration with FDR <= 0.01 is 7133 [32.1s]
INFO:    [16/08/2023 08.32.08] -> Part 1/1 - Run 7/12: Preparing Main Search...
INFO:    [16/08/2023 08.32.11] -> Part 1/1 - Run 7/12: Main Search...
INFO:    [16/08/2023 08.39.03] -> Extracting 206117 MS1 XICs
INFO:    [16/08/2023 08.40.42] -> Run 7/12: Cleaning Up Run..
INFO:    [16/08/2023 08.40.42] -> SuperRun 8/12: Initializing (20230809_AST1_EVO5_ZY_Hela_SCP_EvoCHIP_1Cell_40SPD_8Th12ms_08.raw)
INFO:    [16/08/2023 08.40.42] -> Run 8/12: Organizing Data from Run
INFO:    [16/08/2023 08.40.42] -> Run 8/12: Creating Calibration Search Space...
INFO:    [16/08/2023 08.40.42] -> Run 8/12: Creating Search Space...
INFO:    [16/08/2023 08.40.42] -> Size of search space [MB]: 0
INFO:    [16/08/2023 08.40.42] -> Number of IMPGs in search space: 0
INFO:    [16/08/2023 08.40.42] -> Run 8/12: MS2 Index Generation
INFO:    [16/08/2023 08.40.45] -> MS2 Index Generation Time: 2.55s
INFO:    [16/08/2023 08.40.45] -> Run 8/12: Method-Specific Pre-Processing...
INFO:    [16/08/2023 08.40.46] -> Initializing...
INFO:    [16/08/2023 08.41.53] -> Finalizing HTRMS File...
INFO:    [16/08/2023 08.45.02] -> Processed in 4.3m
INFO:    [16/08/2023 08.45.05] -> Done
INFO:    [16/08/2023 08.45.05] -> Run 8/12: Process Raw File...
INFO:    [16/08/2023 08.46.02] -> Run 8/12: Preparing Partitions...
INFO:    [16/08/2023 08.46.02] -> Part 1/1 - Run 8/12: Preparing Calibration Searches...
INFO:    [16/08/2023 08.46.05] -> Part 1/1 - Run 8/12: First Pass Calibration Search...
INFO:    [16/08/2023 08.46.17] -> Part 1/1 - Run 8/12: Calibration Search...
INFO:    [16/08/2023 08.46.35] -> The number of PSMs identified during calibration with FDR <= 0.01 is 4396 [17.9s]
INFO:    [16/08/2023 08.46.40] -> Part 1/1 - Run 8/12: Preparing Main Search...
INFO:    [16/08/2023 08.46.43] -> Part 1/1 - Run 8/12: Main Search...
INFO:    [16/08/2023 08.53.44] -> Extracting 270717 MS1 XICs
INFO:    [16/08/2023 08.55.53] -> Run 8/12: Cleaning Up Run..
INFO:    [16/08/2023 08.55.53] -> SuperRun 9/12: Initializing (20230809_AST1_EVO5_ZY_Hela_SCP_EvoCHIP_1Cell_40SPD_8Th12ms_09.raw)
INFO:    [16/08/2023 08.55.53] -> Run 9/12: Organizing Data from Run
INFO:    [16/08/2023 08.55.53] -> Run 9/12: Creating Calibration Search Space...
INFO:    [16/08/2023 08.55.54] -> Run 9/12: Creating Search Space...
INFO:    [16/08/2023 08.55.54] -> Size of search space [MB]: 0
INFO:    [16/08/2023 08.55.54] -> Number of IMPGs in search space: 0
INFO:    [16/08/2023 08.55.54] -> Run 9/12: MS2 Index Generation
INFO:    [16/08/2023 08.55.56] -> MS2 Index Generation Time: 2.35s
INFO:    [16/08/2023 08.55.56] -> Run 9/12: Method-Specific Pre-Processing...
INFO:    [16/08/2023 08.55.58] -> Initializing...
INFO:    [16/08/2023 08.57.03] -> Finalizing HTRMS File...
INFO:    [16/08/2023 08.59.48] -> Processed in 3.8m
INFO:    [16/08/2023 08.59.51] -> Done
INFO:    [16/08/2023 08.59.51] -> Run 9/12: Process Raw File...
INFO:    [16/08/2023 09.00.46] -> Run 9/12: Preparing Partitions...
INFO:    [16/08/2023 09.00.46] -> Part 1/1 - Run 9/12: Preparing Calibration Searches...
INFO:    [16/08/2023 09.00.49] -> Part 1/1 - Run 9/12: First Pass Calibration Search...
INFO:    [16/08/2023 09.00.58] -> Part 1/1 - Run 9/12: Calibration Search...
INFO:    [16/08/2023 09.01.11] -> The number of PSMs identified during calibration with FDR <= 0.01 is 3719 [13.4s]
INFO:    [16/08/2023 09.01.17] -> Part 1/1 - Run 9/12: Preparing Main Search...
INFO:    [16/08/2023 09.01.19] -> Part 1/1 - Run 9/12: Main Search...
INFO:    [16/08/2023 09.06.16] -> Extracting 198683 MS1 XICs
INFO:    [16/08/2023 09.07.54] -> Run 9/12: Cleaning Up Run..
INFO:    [16/08/2023 09.07.54] -> SuperRun 10/12: Initializing (20230809_AST1_EVO5_ZY_Hela_SCP_EvoCHIP_1Cell_40SPD_8Th12ms_10.raw)
INFO:    [16/08/2023 09.07.54] -> Run 10/12: Organizing Data from Run
INFO:    [16/08/2023 09.07.54] -> Run 10/12: Creating Calibration Search Space...
INFO:    [16/08/2023 09.07.54] -> Run 10/12: Creating Search Space...
INFO:    [16/08/2023 09.07.54] -> Size of search space [MB]: 0
INFO:    [16/08/2023 09.07.54] -> Number of IMPGs in search space: 0
INFO:    [16/08/2023 09.07.54] -> Run 10/12: MS2 Index Generation
INFO:    [16/08/2023 09.07.56] -> MS2 Index Generation Time: 2.19s
INFO:    [16/08/2023 09.07.56] -> Run 10/12: Method-Specific Pre-Processing...
INFO:    [16/08/2023 09.07.58] -> Initializing...
INFO:    [16/08/2023 09.09.03] -> Finalizing HTRMS File...
INFO:    [16/08/2023 09.11.52] -> Processed in 3.9m
INFO:    [16/08/2023 09.11.55] -> Done
INFO:    [16/08/2023 09.11.55] -> Run 10/12: Process Raw File...
INFO:    [16/08/2023 09.12.47] -> Run 10/12: Preparing Partitions...
INFO:    [16/08/2023 09.12.47] -> Part 1/1 - Run 10/12: Preparing Calibration Searches...
INFO:    [16/08/2023 09.12.49] -> Part 1/1 - Run 10/12: First Pass Calibration Search...
INFO:    [16/08/2023 09.12.57] -> Part 1/1 - Run 10/12: Calibration Search...
INFO:    [16/08/2023 09.13.25] -> The number of PSMs identified during calibration with FDR <= 0.01 is 2255 [28.4s]
INFO:    [16/08/2023 09.13.30] -> Part 1/1 - Run 10/12: Preparing Main Search...
INFO:    [16/08/2023 09.13.32] -> Part 1/1 - Run 10/12: Main Search...
INFO:    [16/08/2023 09.15.59] -> Extracting 105941 MS1 XICs
INFO:    [16/08/2023 09.16.45] -> Run 10/12: Cleaning Up Run..
INFO:    [16/08/2023 09.16.45] -> SuperRun 11/12: Initializing (20230809_AST1_EVO5_ZY_Hela_SCP_EvoCHIP_1Cell_40SPD_8Th12ms_11.raw)
INFO:    [16/08/2023 09.16.45] -> Run 11/12: Organizing Data from Run
INFO:    [16/08/2023 09.16.45] -> Run 11/12: Creating Calibration Search Space...
INFO:    [16/08/2023 09.16.45] -> Run 11/12: Creating Search Space...
INFO:    [16/08/2023 09.16.45] -> Size of search space [MB]: 0
INFO:    [16/08/2023 09.16.45] -> Number of IMPGs in search space: 0
INFO:    [16/08/2023 09.16.45] -> Run 11/12: MS2 Index Generation
INFO:    [16/08/2023 09.16.47] -> MS2 Index Generation Time: 2.1s
INFO:    [16/08/2023 09.16.47] -> Run 11/12: Method-Specific Pre-Processing...
INFO:    [16/08/2023 09.16.48] -> Initializing...
INFO:    [16/08/2023 09.20.41] -> Finalizing HTRMS File...
INFO:    [16/08/2023 09.23.48] -> Processed in 7m
INFO:    [16/08/2023 09.23.51] -> Done
INFO:    [16/08/2023 09.23.51] -> Run 11/12: Process Raw File...
INFO:    [16/08/2023 09.24.44] -> Run 11/12: Preparing Partitions...
INFO:    [16/08/2023 09.24.44] -> Part 1/1 - Run 11/12: Preparing Calibration Searches...
INFO:    [16/08/2023 09.24.46] -> Part 1/1 - Run 11/12: First Pass Calibration Search...
INFO:    [16/08/2023 09.24.54] -> Part 1/1 - Run 11/12: Calibration Search...
INFO:    [16/08/2023 09.25.29] -> The number of PSMs identified during calibration with FDR <= 0.01 is 5047 [34.8s]
INFO:    [16/08/2023 09.26.13] -> Part 1/1 - Run 11/12: Preparing Main Search...
INFO:    [16/08/2023 09.26.16] -> Part 1/1 - Run 11/12: Main Search...
INFO:    [16/08/2023 09.30.09] -> Extracting 107445 MS1 XICs
INFO:    [16/08/2023 09.31.10] -> Run 11/12: Cleaning Up Run..
INFO:    [16/08/2023 09.31.10] -> SuperRun 12/12: Initializing (20230809_AST1_EVO5_ZY_Hela_SCP_EvoCHIP_1Cell_40SPD_8Th12ms_12.raw)
INFO:    [16/08/2023 09.31.10] -> Run 12/12: Organizing Data from Run
INFO:    [16/08/2023 09.31.10] -> Run 12/12: Creating Calibration Search Space...
INFO:    [16/08/2023 09.31.10] -> Run 12/12: Creating Search Space...
INFO:    [16/08/2023 09.31.10] -> Size of search space [MB]: 0
INFO:    [16/08/2023 09.31.10] -> Number of IMPGs in search space: 0
INFO:    [16/08/2023 09.31.10] -> Run 12/12: MS2 Index Generation
INFO:    [16/08/2023 09.31.13] -> MS2 Index Generation Time: 2.11s
INFO:    [16/08/2023 09.31.13] -> Run 12/12: Method-Specific Pre-Processing...
INFO:    [16/08/2023 09.31.13] -> Initializing...
INFO:    [16/08/2023 09.35.27] -> Finalizing HTRMS File...
INFO:    [16/08/2023 09.38.21] -> Processed in 7.1m
INFO:    [16/08/2023 09.38.24] -> Done
INFO:    [16/08/2023 09.38.24] -> Run 12/12: Process Raw File...
INFO:    [16/08/2023 09.39.20] -> Run 12/12: Preparing Partitions...
INFO:    [16/08/2023 09.39.20] -> Part 1/1 - Run 12/12: Preparing Calibration Searches...
INFO:    [16/08/2023 09.39.22] -> Part 1/1 - Run 12/12: First Pass Calibration Search...
INFO:    [16/08/2023 09.39.34] -> Part 1/1 - Run 12/12: Calibration Search...
INFO:    [16/08/2023 09.39.58] -> The number of PSMs identified during calibration with FDR <= 0.01 is 4163 [23.8s]
INFO:    [16/08/2023 09.40.02] -> Part 1/1 - Run 12/12: Preparing Main Search...
INFO:    [16/08/2023 09.40.04] -> Part 1/1 - Run 12/12: Main Search...
INFO:    [16/08/2023 09.45.00] -> Extracting 207336 MS1 XICs
INFO:    [16/08/2023 09.46.43] -> Run 12/12: Cleaning Up Run..
INFO:    [16/08/2023 09.46.52] -> Remove Aborted Runs (if any) from the Experiment...
INFO:    [16/08/2023 09.46.52] -> Score Post-Processing
INFO:    [16/08/2023 09.54.17] -> Score Post-Processing: 7.41m
INFO:    [16/08/2023 09.54.17] -> PSM FDR...
INFO:    [16/08/2023 09.55.32] -> PSM FDR: 1.26m
INFO:    [16/08/2023 09.55.32] -> Converting to non-redundant data structure...
INFO:    [16/08/2023 09.55.50] -> Performing Peptide FDR...
INFO:    [16/08/2023 09.55.55] -> Performing Protein Inference...
INFO:    [16/08/2023 09.55.56] -> Performing Protein FDR...
INFO:    [16/08/2023 09.56.03] -> Calculating Result Values at Run and Experiment Level...
INFO:    [16/08/2023 09.56.14] -> Pulsar identified 352118 PSMs, 16611 stripped sequences, 18958 peptide precursors, 2335 protein groups.
INFO:    [16/08/2023 09.56.14] -> Selecting Data For Quantification...
INFO:    [16/08/2023 09.56.14] -> Calculating Quantities...
INFO:    [16/08/2023 09.56.25] -> Calculating Protein Group Quantities using MaxLFQ Algorithm...
INFO:    [16/08/2023 09.56.27] -> Collapsing PTM-Locations...
INFO:    [16/08/2023 09.56.27] -> Summarizing Fractions...
INFO:    [16/08/2023 09.56.28] -> Identifying Calibration Peptides...
INFO:    [16/08/2023 09.56.28] -> iRT Calibration...
INFO:    [16/08/2023 09.56.40] -> Performing directDIA+ search...
INFO:    [16/08/2023 09.58.29] -> Generating directDIA+ search space
INFO:    [16/08/2023 10.04.48] -> directDIA+ search: 20230809_AST1_EVO5_ZY_Hela_SCP_EvoCHIP_1Cell_40SPD_8Th12ms_01.raw
INFO:    [16/08/2023 10.07.46] -> directDIA+ search: 20230809_AST1_EVO5_ZY_Hela_SCP_EvoCHIP_1Cell_40SPD_8Th12ms_02.raw
INFO:    [16/08/2023 10.11.11] -> directDIA+ search: 20230809_AST1_EVO5_ZY_Hela_SCP_EvoCHIP_1Cell_40SPD_8Th12ms_03.raw
INFO:    [16/08/2023 10.13.48] -> directDIA+ search: 20230809_AST1_EVO5_ZY_Hela_SCP_EvoCHIP_1Cell_40SPD_8Th12ms_04.raw
INFO:    [16/08/2023 10.16.41] -> directDIA+ search: 20230809_AST1_EVO5_ZY_Hela_SCP_EvoCHIP_1Cell_40SPD_8Th12ms_05.raw
INFO:    [16/08/2023 10.19.56] -> directDIA+ search: 20230809_AST1_EVO5_ZY_Hela_SCP_EvoCHIP_1Cell_40SPD_8Th12ms_06.raw
INFO:    [16/08/2023 10.23.08] -> directDIA+ search: 20230809_AST1_EVO5_ZY_Hela_SCP_EvoCHIP_1Cell_40SPD_8Th12ms_07.raw
INFO:    [16/08/2023 10.26.51] -> directDIA+ search: 20230809_AST1_EVO5_ZY_Hela_SCP_EvoCHIP_1Cell_40SPD_8Th12ms_08.raw
INFO:    [16/08/2023 10.30.01] -> directDIA+ search: 20230809_AST1_EVO5_ZY_Hela_SCP_EvoCHIP_1Cell_40SPD_8Th12ms_09.raw
INFO:    [16/08/2023 10.32.54] -> directDIA+ search: 20230809_AST1_EVO5_ZY_Hela_SCP_EvoCHIP_1Cell_40SPD_8Th12ms_10.raw
INFO:    [16/08/2023 10.35.56] -> directDIA+ search: 20230809_AST1_EVO5_ZY_Hela_SCP_EvoCHIP_1Cell_40SPD_8Th12ms_11.raw
INFO:    [16/08/2023 10.38.37] -> directDIA+ search: 20230809_AST1_EVO5_ZY_Hela_SCP_EvoCHIP_1Cell_40SPD_8Th12ms_12.raw
INFO:    [16/08/2023 10.41.50] -> Performing  directDIA+  Post Processing...
INFO:    [16/08/2023 10.41.57] -> Writing experiment store..
INFO:    [16/08/2023 10.42.22] -> Assigning iRT Source...
INFO:    [16/08/2023 10.42.22] -> Calculating iRT...
INFO:    [16/08/2023 10.42.22] -> Summarizing Identifications
INFO:    [16/08/2023 10.43.52] -> Identifiying Significant Precursors...
INFO:    [16/08/2023 10.44.03] -> Predicting Ion Mobility
INFO:    [16/08/2023 10.44.26] -> Calculating Median iRT
INFO:    [16/08/2023 10.44.27] -> Building BGS Protein Grouping...
INFO:    [16/08/2023 10.44.27] -> Digesting Fasta...
INFO:    [16/08/2023 10.44.28] -> Annotating Proteins...
INFO:    [16/08/2023 10.44.28] -> Grouping Proteins...
INFO:    [16/08/2023 10.44.29] -> Calculating Run Summary Statistics...
INFO:    [16/08/2023 10.44.53] -> Building Consensus Fragment Spectra...
INFO:    [16/08/2023 10.45.34] -> Selecting best fragment ions
INFO:    [16/08/2023 10.47.29] -> Cleaning Up Experiment...
INFO:    [16/08/2023 10.47.31] -> Initializing Experiment...
INFO:    [16/08/2023 10.47.31] -> Loading Spectral Libraries...
INFO:    [16/08/2023 10.48.00] -> Initialize Scoring...
INFO:    [16/08/2023 10.48.00] -> Generating Scan Map...
INFO:    [16/08/2023 10.48.00] -> Initializing Workpackages...
INFO:    [16/08/2023 10.48.00] -> Performing Basic Calibration...
INFO:    [16/08/2023 10.48.02] -> Calibration successful
INFO:    [16/08/2023 10.48.02] -> Identifying Calibration Peptides...
INFO:    [16/08/2023 10.48.02] -> Calibration successful
INFO:    [16/08/2023 10.48.02] -> Correcting Gradient Fine Structure...
INFO:    [16/08/2023 10.48.06] -> Initializing Pipeline...
INFO:    [16/08/2023 10.48.06] -> Preprocessing Run #1 of 12...
INFO:    [16/08/2023 10.48.06] -> Initialize Scoring...
INFO:    [16/08/2023 10.48.06] -> Extracting Ion Currents...
INFO:    [16/08/2023 10.48.21] -> Machine Learning...
INFO:    [16/08/2023 10.48.23] -> Pipeline executed in 17.21s - Current Experiment had 0 Warnings and 0 Errors.
INFO:    [16/08/2023 10.48.25] -> Calibration successful
INFO:    [16/08/2023 10.48.29] -> Initializing Pipeline...
INFO:    [16/08/2023 10.48.29] -> Preprocessing Run #1 of 12...
INFO:    [16/08/2023 10.48.29] -> Initialize Scoring...
INFO:    [16/08/2023 10.48.29] -> Extracting Ion Currents...
INFO:    [16/08/2023 10.48.43] -> Machine Learning...
INFO:    [16/08/2023 10.48.47] -> Pipeline executed in 18.11s - Current Experiment had 0 Warnings and 0 Errors.
INFO:    [16/08/2023 10.48.57] -> Calibration successful
INFO:    [16/08/2023 10.48.57] -> Initialize Scoring...
INFO:    [16/08/2023 10.48.57] -> Preprocessing Run #2 of 12...
INFO:    [16/08/2023 10.48.57] -> Searching DIA with Pulsar...
INFO:    [16/08/2023 10.48.57] -> Initializing Experiment...
INFO:    [16/08/2023 10.48.57] -> Loading Spectral Libraries...
INFO:    [16/08/2023 10.48.57] -> Initialize Scoring...
INFO:    [16/08/2023 10.48.57] -> Generating Scan Map...
INFO:    [16/08/2023 10.48.58] -> Initializing Workpackages...
INFO:    [16/08/2023 10.48.58] -> Performing Basic Calibration...
INFO:    [16/08/2023 10.48.59] -> Calibration successful
INFO:    [16/08/2023 10.48.59] -> Identifying Calibration Peptides...
INFO:    [16/08/2023 10.48.59] -> Calibration successful
INFO:    [16/08/2023 10.48.59] -> Correcting Gradient Fine Structure...
INFO:    [16/08/2023 10.49.03] -> Initializing Pipeline...
INFO:    [16/08/2023 10.49.03] -> Preprocessing Run #2 of 12...
INFO:    [16/08/2023 10.49.03] -> Initialize Scoring...
INFO:    [16/08/2023 10.49.03] -> Extracting Ion Currents...
INFO:    [16/08/2023 10.49.17] -> Machine Learning...
INFO:    [16/08/2023 10.49.19] -> Pipeline executed in 15.64s - Current Experiment had 0 Warnings and 0 Errors.
INFO:    [16/08/2023 10.49.21] -> Calibration successful
INFO:    [16/08/2023 10.49.25] -> Initializing Pipeline...
INFO:    [16/08/2023 10.49.25] -> Preprocessing Run #2 of 12...
INFO:    [16/08/2023 10.49.25] -> Initialize Scoring...
INFO:    [16/08/2023 10.49.25] -> Extracting Ion Currents...
INFO:    [16/08/2023 10.49.38] -> Machine Learning...
INFO:    [16/08/2023 10.49.42] -> Pipeline executed in 17.24s - Current Experiment had 0 Warnings and 0 Errors.
INFO:    [16/08/2023 10.49.46] -> Calibration successful
INFO:    [16/08/2023 10.49.46] -> Initialize Scoring...
INFO:    [16/08/2023 10.49.46] -> Preprocessing Run #3 of 12...
INFO:    [16/08/2023 10.49.46] -> Searching DIA with Pulsar...
INFO:    [16/08/2023 10.49.46] -> Initializing Experiment...
INFO:    [16/08/2023 10.49.46] -> Loading Spectral Libraries...
INFO:    [16/08/2023 10.49.46] -> Initialize Scoring...
INFO:    [16/08/2023 10.49.46] -> Generating Scan Map...
INFO:    [16/08/2023 10.49.46] -> Initializing Workpackages...
INFO:    [16/08/2023 10.49.46] -> Performing Basic Calibration...
INFO:    [16/08/2023 10.49.48] -> Calibration successful
INFO:    [16/08/2023 10.49.48] -> Identifying Calibration Peptides...
INFO:    [16/08/2023 10.49.48] -> Calibration successful
INFO:    [16/08/2023 10.49.48] -> Correcting Gradient Fine Structure...
INFO:    [16/08/2023 10.49.52] -> Initializing Pipeline...
INFO:    [16/08/2023 10.49.52] -> Preprocessing Run #3 of 12...
INFO:    [16/08/2023 10.49.52] -> Initialize Scoring...
INFO:    [16/08/2023 10.49.52] -> Extracting Ion Currents...
INFO:    [16/08/2023 10.50.06] -> Machine Learning...
INFO:    [16/08/2023 10.50.08] -> Pipeline executed in 15.89s - Current Experiment had 0 Warnings and 0 Errors.
INFO:    [16/08/2023 10.50.09] -> Calibration successful
INFO:    [16/08/2023 10.50.13] -> Initializing Pipeline...
INFO:    [16/08/2023 10.50.13] -> Preprocessing Run #3 of 12...
INFO:    [16/08/2023 10.50.13] -> Initialize Scoring...
INFO:    [16/08/2023 10.50.13] -> Extracting Ion Currents...
INFO:    [16/08/2023 10.50.26] -> Machine Learning...
INFO:    [16/08/2023 10.50.29] -> Pipeline executed in 16.33s - Current Experiment had 0 Warnings and 0 Errors.
INFO:    [16/08/2023 10.50.32] -> Calibration successful
INFO:    [16/08/2023 10.50.32] -> Initialize Scoring...
INFO:    [16/08/2023 10.50.32] -> Preprocessing Run #4 of 12...
INFO:    [16/08/2023 10.50.32] -> Searching DIA with Pulsar...
INFO:    [16/08/2023 10.50.33] -> Initializing Experiment...
INFO:    [16/08/2023 10.50.33] -> Loading Spectral Libraries...
INFO:    [16/08/2023 10.50.33] -> Initialize Scoring...
INFO:    [16/08/2023 10.50.33] -> Generating Scan Map...
INFO:    [16/08/2023 10.50.33] -> Initializing Workpackages...
INFO:    [16/08/2023 10.50.33] -> Performing Basic Calibration...
INFO:    [16/08/2023 10.50.34] -> Calibration successful
INFO:    [16/08/2023 10.50.34] -> Identifying Calibration Peptides...
INFO:    [16/08/2023 10.50.34] -> Calibration successful
INFO:    [16/08/2023 10.50.34] -> Correcting Gradient Fine Structure...
INFO:    [16/08/2023 10.50.37] -> Initializing Pipeline...
INFO:    [16/08/2023 10.50.37] -> Preprocessing Run #4 of 12...
INFO:    [16/08/2023 10.50.37] -> Initialize Scoring...
INFO:    [16/08/2023 10.50.37] -> Extracting Ion Currents...
INFO:    [16/08/2023 10.50.57] -> Machine Learning...
INFO:    [16/08/2023 10.50.58] -> Pipeline executed in 21.05s - Current Experiment had 0 Warnings and 0 Errors.
INFO:    [16/08/2023 10.50.59] -> Calibration successful
INFO:    [16/08/2023 10.51.02] -> Initializing Pipeline...
INFO:    [16/08/2023 10.51.02] -> Preprocessing Run #4 of 12...
INFO:    [16/08/2023 10.51.02] -> Initialize Scoring...
INFO:    [16/08/2023 10.51.02] -> Extracting Ion Currents...
INFO:    [16/08/2023 10.51.14] -> Machine Learning...
INFO:    [16/08/2023 10.51.17] -> Pipeline executed in 15.64s - Current Experiment had 0 Warnings and 0 Errors.
INFO:    [16/08/2023 10.51.21] -> Calibration successful
INFO:    [16/08/2023 10.51.21] -> Initialize Scoring...
INFO:    [16/08/2023 10.51.21] -> Preprocessing Run #5 of 12...
INFO:    [16/08/2023 10.51.21] -> Searching DIA with Pulsar...
INFO:    [16/08/2023 10.51.21] -> Initializing Experiment...
INFO:    [16/08/2023 10.51.21] -> Loading Spectral Libraries...
INFO:    [16/08/2023 10.51.21] -> Initialize Scoring...
INFO:    [16/08/2023 10.51.21] -> Generating Scan Map...
INFO:    [16/08/2023 10.51.21] -> Initializing Workpackages...
INFO:    [16/08/2023 10.51.21] -> Performing Basic Calibration...
INFO:    [16/08/2023 10.51.23] -> Calibration successful
INFO:    [16/08/2023 10.51.23] -> Identifying Calibration Peptides...
INFO:    [16/08/2023 10.51.23] -> Calibration successful
INFO:    [16/08/2023 10.51.23] -> Correcting Gradient Fine Structure...
INFO:    [16/08/2023 10.51.27] -> Initializing Pipeline...
INFO:    [16/08/2023 10.51.27] -> Preprocessing Run #5 of 12...
INFO:    [16/08/2023 10.51.27] -> Initialize Scoring...
INFO:    [16/08/2023 10.51.27] -> Extracting Ion Currents...
INFO:    [16/08/2023 10.51.42] -> Machine Learning...
INFO:    [16/08/2023 10.51.43] -> Pipeline executed in 16.3s - Current Experiment had 0 Warnings and 0 Errors.
INFO:    [16/08/2023 10.51.45] -> Calibration successful
INFO:    [16/08/2023 10.51.49] -> Initializing Pipeline...
INFO:    [16/08/2023 10.51.49] -> Preprocessing Run #5 of 12...
INFO:    [16/08/2023 10.51.49] -> Initialize Scoring...
INFO:    [16/08/2023 10.51.49] -> Extracting Ion Currents...
INFO:    [16/08/2023 10.52.03] -> Machine Learning...
INFO:    [16/08/2023 10.52.07] -> Pipeline executed in 17.56s - Current Experiment had 0 Warnings and 0 Errors.
INFO:    [16/08/2023 10.52.11] -> Calibration successful
INFO:    [16/08/2023 10.52.11] -> Initialize Scoring...
INFO:    [16/08/2023 10.52.11] -> Preprocessing Run #6 of 12...
INFO:    [16/08/2023 10.52.11] -> Searching DIA with Pulsar...
INFO:    [16/08/2023 10.52.11] -> Initializing Experiment...
INFO:    [16/08/2023 10.52.11] -> Loading Spectral Libraries...
INFO:    [16/08/2023 10.52.11] -> Initialize Scoring...
INFO:    [16/08/2023 10.52.11] -> Generating Scan Map...
INFO:    [16/08/2023 10.52.11] -> Initializing Workpackages...
INFO:    [16/08/2023 10.52.11] -> Performing Basic Calibration...
INFO:    [16/08/2023 10.52.13] -> Calibration successful
INFO:    [16/08/2023 10.52.13] -> Identifying Calibration Peptides...
INFO:    [16/08/2023 10.52.13] -> Calibration successful
INFO:    [16/08/2023 10.52.13] -> Correcting Gradient Fine Structure...
INFO:    [16/08/2023 10.52.17] -> Initializing Pipeline...
INFO:    [16/08/2023 10.52.17] -> Preprocessing Run #6 of 12...
INFO:    [16/08/2023 10.52.17] -> Initialize Scoring...
INFO:    [16/08/2023 10.52.17] -> Extracting Ion Currents...
INFO:    [16/08/2023 10.52.37] -> Machine Learning...
INFO:    [16/08/2023 10.52.39] -> Pipeline executed in 21.58s - Current Experiment had 0 Warnings and 0 Errors.
INFO:    [16/08/2023 10.52.40] -> Calibration successful
INFO:    [16/08/2023 10.52.45] -> Initializing Pipeline...
INFO:    [16/08/2023 10.52.45] -> Preprocessing Run #6 of 12...
INFO:    [16/08/2023 10.52.45] -> Initialize Scoring...
INFO:    [16/08/2023 10.52.45] -> Extracting Ion Currents...
INFO:    [16/08/2023 10.52.59] -> Machine Learning...
INFO:    [16/08/2023 10.53.03] -> Pipeline executed in 18.44s - Current Experiment had 0 Warnings and 0 Errors.
INFO:    [16/08/2023 10.53.07] -> Calibration successful
INFO:    [16/08/2023 10.53.07] -> Initialize Scoring...
INFO:    [16/08/2023 10.53.07] -> Preprocessing Run #7 of 12...
INFO:    [16/08/2023 10.53.07] -> Searching DIA with Pulsar...
INFO:    [16/08/2023 10.53.07] -> Initializing Experiment...
INFO:    [16/08/2023 10.53.07] -> Loading Spectral Libraries...
INFO:    [16/08/2023 10.53.07] -> Initialize Scoring...
INFO:    [16/08/2023 10.53.07] -> Generating Scan Map...
INFO:    [16/08/2023 10.53.07] -> Initializing Workpackages...
INFO:    [16/08/2023 10.53.07] -> Performing Basic Calibration...
INFO:    [16/08/2023 10.53.09] -> Calibration successful
INFO:    [16/08/2023 10.53.09] -> Identifying Calibration Peptides...
INFO:    [16/08/2023 10.53.09] -> Calibration successful
INFO:    [16/08/2023 10.53.09] -> Correcting Gradient Fine Structure...
INFO:    [16/08/2023 10.53.13] -> Initializing Pipeline...
INFO:    [16/08/2023 10.53.13] -> Preprocessing Run #7 of 12...
INFO:    [16/08/2023 10.53.13] -> Initialize Scoring...
INFO:    [16/08/2023 10.53.13] -> Extracting Ion Currents...
INFO:    [16/08/2023 10.53.27] -> Machine Learning...
INFO:    [16/08/2023 10.53.28] -> Pipeline executed in 14.72s - Current Experiment had 0 Warnings and 0 Errors.
INFO:    [16/08/2023 10.53.29] -> Calibration successful
INFO:    [16/08/2023 10.53.33] -> Initializing Pipeline...
INFO:    [16/08/2023 10.53.33] -> Preprocessing Run #7 of 12...
INFO:    [16/08/2023 10.53.33] -> Initialize Scoring...
INFO:    [16/08/2023 10.53.33] -> Extracting Ion Currents...
INFO:    [16/08/2023 10.53.46] -> Machine Learning...
INFO:    [16/08/2023 10.53.51] -> Pipeline executed in 17.23s - Current Experiment had 0 Warnings and 0 Errors.
INFO:    [16/08/2023 10.53.54] -> Calibration successful
INFO:    [16/08/2023 10.53.54] -> Initialize Scoring...
INFO:    [16/08/2023 10.53.54] -> Preprocessing Run #8 of 12...
INFO:    [16/08/2023 10.53.54] -> Searching DIA with Pulsar...
INFO:    [16/08/2023 10.53.54] -> Initializing Experiment...
INFO:    [16/08/2023 10.53.54] -> Loading Spectral Libraries...
INFO:    [16/08/2023 10.53.54] -> Initialize Scoring...
INFO:    [16/08/2023 10.53.54] -> Generating Scan Map...
INFO:    [16/08/2023 10.53.54] -> Initializing Workpackages...
INFO:    [16/08/2023 10.53.54] -> Performing Basic Calibration...
INFO:    [16/08/2023 10.53.55] -> Calibration successful
INFO:    [16/08/2023 10.53.55] -> Identifying Calibration Peptides...
INFO:    [16/08/2023 10.53.55] -> Calibration successful
INFO:    [16/08/2023 10.53.55] -> Correcting Gradient Fine Structure...
INFO:    [16/08/2023 10.53.59] -> Initializing Pipeline...
INFO:    [16/08/2023 10.53.59] -> Preprocessing Run #8 of 12...
INFO:    [16/08/2023 10.53.59] -> Initialize Scoring...
INFO:    [16/08/2023 10.53.59] -> Extracting Ion Currents...
INFO:    [16/08/2023 10.54.14] -> Machine Learning...
INFO:    [16/08/2023 10.54.15] -> Pipeline executed in 15.79s - Current Experiment had 0 Warnings and 0 Errors.
INFO:    [16/08/2023 10.54.16] -> Calibration successful
INFO:    [16/08/2023 10.54.20] -> Initializing Pipeline...
INFO:    [16/08/2023 10.54.20] -> Preprocessing Run #8 of 12...
INFO:    [16/08/2023 10.54.20] -> Initialize Scoring...
INFO:    [16/08/2023 10.54.20] -> Extracting Ion Currents...
INFO:    [16/08/2023 10.54.35] -> Machine Learning...
INFO:    [16/08/2023 10.54.38] -> Pipeline executed in 18.28s - Current Experiment had 0 Warnings and 0 Errors.
INFO:    [16/08/2023 10.54.41] -> Calibration successful
INFO:    [16/08/2023 10.54.41] -> Initialize Scoring...
INFO:    [16/08/2023 10.54.41] -> Preprocessing Run #9 of 12...
INFO:    [16/08/2023 10.54.41] -> Searching DIA with Pulsar...
INFO:    [16/08/2023 10.54.41] -> Initializing Experiment...
INFO:    [16/08/2023 10.54.41] -> Loading Spectral Libraries...
INFO:    [16/08/2023 10.54.41] -> Initialize Scoring...
INFO:    [16/08/2023 10.54.41] -> Generating Scan Map...
INFO:    [16/08/2023 10.54.41] -> Initializing Workpackages...
INFO:    [16/08/2023 10.54.41] -> Performing Basic Calibration...
INFO:    [16/08/2023 10.54.42] -> Calibration successful
INFO:    [16/08/2023 10.54.42] -> Identifying Calibration Peptides...
INFO:    [16/08/2023 10.54.42] -> Calibration successful
INFO:    [16/08/2023 10.54.42] -> Correcting Gradient Fine Structure...
INFO:    [16/08/2023 10.54.46] -> Initializing Pipeline...
INFO:    [16/08/2023 10.54.46] -> Preprocessing Run #9 of 12...
INFO:    [16/08/2023 10.54.46] -> Initialize Scoring...
INFO:    [16/08/2023 10.54.46] -> Extracting Ion Currents...
INFO:    [16/08/2023 10.54.59] -> Machine Learning...
INFO:    [16/08/2023 10.55.00] -> Pipeline executed in 14.37s - Current Experiment had 0 Warnings and 0 Errors.
INFO:    [16/08/2023 10.55.01] -> Calibration successful
INFO:    [16/08/2023 10.55.06] -> Initializing Pipeline...
INFO:    [16/08/2023 10.55.06] -> Preprocessing Run #9 of 12...
INFO:    [16/08/2023 10.55.06] -> Initialize Scoring...
INFO:    [16/08/2023 10.55.06] -> Extracting Ion Currents...
INFO:    [16/08/2023 10.55.19] -> Machine Learning...
INFO:    [16/08/2023 10.55.23] -> Pipeline executed in 16.75s - Current Experiment had 0 Warnings and 0 Errors.
INFO:    [16/08/2023 10.55.26] -> Calibration successful
INFO:    [16/08/2023 10.55.26] -> Initialize Scoring...
INFO:    [16/08/2023 10.55.26] -> Preprocessing Run #10 of 12...
INFO:    [16/08/2023 10.55.26] -> Searching DIA with Pulsar...
INFO:    [16/08/2023 10.55.26] -> Initializing Experiment...
INFO:    [16/08/2023 10.55.26] -> Loading Spectral Libraries...
INFO:    [16/08/2023 10.55.27] -> Initialize Scoring...
INFO:    [16/08/2023 10.55.27] -> Generating Scan Map...
INFO:    [16/08/2023 10.55.27] -> Initializing Workpackages...
INFO:    [16/08/2023 10.55.27] -> Performing Basic Calibration...
INFO:    [16/08/2023 10.55.28] -> Calibration successful
INFO:    [16/08/2023 10.55.28] -> Identifying Calibration Peptides...
INFO:    [16/08/2023 10.55.28] -> Calibration successful
INFO:    [16/08/2023 10.55.28] -> Correcting Gradient Fine Structure...
INFO:    [16/08/2023 10.55.33] -> Initializing Pipeline...
INFO:    [16/08/2023 10.55.33] -> Preprocessing Run #10 of 12...
INFO:    [16/08/2023 10.55.33] -> Initialize Scoring...
INFO:    [16/08/2023 10.55.33] -> Extracting Ion Currents...
INFO:    [16/08/2023 10.55.47] -> Machine Learning...
INFO:    [16/08/2023 10.55.49] -> Pipeline executed in 16.23s - Current Experiment had 0 Warnings and 0 Errors.
INFO:    [16/08/2023 10.55.50] -> Calibration successful
INFO:    [16/08/2023 10.55.55] -> Initializing Pipeline...
INFO:    [16/08/2023 10.55.55] -> Preprocessing Run #10 of 12...
INFO:    [16/08/2023 10.55.55] -> Initialize Scoring...
INFO:    [16/08/2023 10.55.55] -> Extracting Ion Currents...
INFO:    [16/08/2023 10.56.09] -> Machine Learning...
INFO:    [16/08/2023 10.56.13] -> Pipeline executed in 18.32s - Current Experiment had 0 Warnings and 0 Errors.
INFO:    [16/08/2023 10.56.22] -> Calibration successful
INFO:    [16/08/2023 10.56.22] -> Initialize Scoring...
INFO:    [16/08/2023 10.56.22] -> Preprocessing Run #11 of 12...
INFO:    [16/08/2023 10.56.22] -> Searching DIA with Pulsar...
INFO:    [16/08/2023 10.56.22] -> Initializing Experiment...
INFO:    [16/08/2023 10.56.22] -> Loading Spectral Libraries...
INFO:    [16/08/2023 10.56.22] -> Initialize Scoring...
INFO:    [16/08/2023 10.56.22] -> Generating Scan Map...
INFO:    [16/08/2023 10.56.22] -> Initializing Workpackages...
INFO:    [16/08/2023 10.56.22] -> Performing Basic Calibration...
INFO:    [16/08/2023 10.56.24] -> Calibration successful
INFO:    [16/08/2023 10.56.24] -> Identifying Calibration Peptides...
INFO:    [16/08/2023 10.56.24] -> Calibration successful
INFO:    [16/08/2023 10.56.24] -> Correcting Gradient Fine Structure...
INFO:    [16/08/2023 10.56.28] -> Initializing Pipeline...
INFO:    [16/08/2023 10.56.28] -> Preprocessing Run #11 of 12...
INFO:    [16/08/2023 10.56.28] -> Initialize Scoring...
INFO:    [16/08/2023 10.56.28] -> Extracting Ion Currents...
INFO:    [16/08/2023 10.56.43] -> Machine Learning...
INFO:    [16/08/2023 10.56.44] -> Pipeline executed in 15.93s - Current Experiment had 0 Warnings and 0 Errors.
INFO:    [16/08/2023 10.56.45] -> Calibration successful
INFO:    [16/08/2023 10.56.50] -> Initializing Pipeline...
INFO:    [16/08/2023 10.56.50] -> Preprocessing Run #11 of 12...
INFO:    [16/08/2023 10.56.50] -> Initialize Scoring...
INFO:    [16/08/2023 10.56.50] -> Extracting Ion Currents...
INFO:    [16/08/2023 10.57.03] -> Machine Learning...
INFO:    [16/08/2023 10.57.07] -> Pipeline executed in 16.86s - Current Experiment had 0 Warnings and 0 Errors.
INFO:    [16/08/2023 10.57.11] -> Calibration successful
INFO:    [16/08/2023 10.57.11] -> Initialize Scoring...
INFO:    [16/08/2023 10.57.11] -> Preprocessing Run #12 of 12...
INFO:    [16/08/2023 10.57.11] -> Searching DIA with Pulsar...
INFO:    [16/08/2023 10.57.11] -> Initializing Experiment...
INFO:    [16/08/2023 10.57.11] -> Loading Spectral Libraries...
INFO:    [16/08/2023 10.57.11] -> Initialize Scoring...
INFO:    [16/08/2023 10.57.11] -> Generating Scan Map...
INFO:    [16/08/2023 10.57.11] -> Initializing Workpackages...
INFO:    [16/08/2023 10.57.11] -> Performing Basic Calibration...
INFO:    [16/08/2023 10.57.13] -> Calibration successful
INFO:    [16/08/2023 10.57.13] -> Identifying Calibration Peptides...
INFO:    [16/08/2023 10.57.13] -> Calibration successful
INFO:    [16/08/2023 10.57.13] -> Correcting Gradient Fine Structure...
INFO:    [16/08/2023 10.57.17] -> Initializing Pipeline...
INFO:    [16/08/2023 10.57.17] -> Preprocessing Run #12 of 12...
INFO:    [16/08/2023 10.57.17] -> Initialize Scoring...
INFO:    [16/08/2023 10.57.17] -> Extracting Ion Currents...
INFO:    [16/08/2023 10.57.31] -> Machine Learning...
INFO:    [16/08/2023 10.57.33] -> Pipeline executed in 15.87s - Current Experiment had 0 Warnings and 0 Errors.
INFO:    [16/08/2023 10.57.34] -> Calibration successful
INFO:    [16/08/2023 10.57.38] -> Initializing Pipeline...
INFO:    [16/08/2023 10.57.38] -> Preprocessing Run #12 of 12...
INFO:    [16/08/2023 10.57.38] -> Initialize Scoring...
INFO:    [16/08/2023 10.57.38] -> Extracting Ion Currents...
INFO:    [16/08/2023 10.57.51] -> Machine Learning...
INFO:    [16/08/2023 10.57.55] -> Pipeline executed in 16.69s - Current Experiment had 0 Warnings and 0 Errors.
INFO:    [16/08/2023 10.57.59] -> Calibration successful
INFO:    [16/08/2023 10.57.59] -> Initialize Scoring...
INFO:    [16/08/2023 10.57.59] -> Initializing QC...
INFO:    [16/08/2023 10.57.59] -> Determining Calibration Parameter...
INFO:    [16/08/2023 10.57.59] -> Assigning ML Features...
INFO:    [16/08/2023 10.58.00] -> Generating Decoys...
INFO:    [16/08/2023 10.58.03] -> Extracting Ion Currents...
INFO:    [16/08/2023 10.58.43] -> Releasing Raw Files...
INFO:    [16/08/2023 10.58.43] -> Machine Learning...
INFO:    [16/08/2023 11.04.01] -> Initializing HTRMS...
INFO:    [16/08/2023 11.04.01] -> Releasing Run Resources...
INFO:    [16/08/2023 11.04.01] -> Calculating Qvalues...
INFO:    [16/08/2023 11.04.02] -> Unique precursors: 34,698 of 36,946 | modified peptides: 32,058 of 34,010 | peptides: 30,577 of 32,366 |  protein groups: 3,731 (Qvalue <= 0.01) [20230809_AST1_EVO5_ZY_Hela_SCP_EvoCHIP_1Cell_40SPD_8Th12ms_01.raw]
INFO:    [16/08/2023 11.04.02] -> Calibration successful
INFO:    [16/08/2023 11.04.02] -> Collapsing Search Tree...
INFO:    [16/08/2023 11.04.02] -> Processed in 6.05m
INFO:    [16/08/2023 11.04.02] -> Initializing QC...
INFO:    [16/08/2023 11.04.02] -> Determining Calibration Parameter...
INFO:    [16/08/2023 11.04.02] -> Assigning ML Features...
INFO:    [16/08/2023 11.04.02] -> Generating Decoys...
INFO:    [16/08/2023 11.04.02] -> Extracting Ion Currents...
INFO:    [16/08/2023 11.04.49] -> Releasing Raw Files...
INFO:    [16/08/2023 11.04.49] -> Machine Learning...
INFO:    [16/08/2023 11.10.04] -> Initializing HTRMS...
INFO:    [16/08/2023 11.10.04] -> Releasing Run Resources...
INFO:    [16/08/2023 11.10.04] -> Calculating Qvalues...
INFO:    [16/08/2023 11.10.04] -> Unique precursors: 34,071 of 36,946 | modified peptides: 31,386 of 34,010 | peptides: 29,979 of 32,366 |  protein groups: 3,693 (Qvalue <= 0.01) [20230809_AST1_EVO5_ZY_Hela_SCP_EvoCHIP_1Cell_40SPD_8Th12ms_02.raw]
INFO:    [16/08/2023 11.10.04] -> Calibration successful
INFO:    [16/08/2023 11.10.04] -> Collapsing Search Tree...
INFO:    [16/08/2023 11.10.04] -> Processed in 6.04m
INFO:    [16/08/2023 11.10.04] -> Initializing QC...
INFO:    [16/08/2023 11.10.04] -> Determining Calibration Parameter...
INFO:    [16/08/2023 11.10.04] -> Assigning ML Features...
INFO:    [16/08/2023 11.10.04] -> Generating Decoys...
INFO:    [16/08/2023 11.10.05] -> Extracting Ion Currents...
INFO:    [16/08/2023 11.10.58] -> Releasing Raw Files...
INFO:    [16/08/2023 11.10.58] -> Machine Learning...
INFO:    [16/08/2023 11.16.03] -> Initializing HTRMS...
INFO:    [16/08/2023 11.16.03] -> Releasing Run Resources...
INFO:    [16/08/2023 11.16.03] -> Calculating Qvalues...
INFO:    [16/08/2023 11.16.04] -> Unique precursors: 32,322 of 36,946 | modified peptides: 30,106 of 34,010 | peptides: 28,854 of 32,366 |  protein groups: 3,592 (Qvalue <= 0.01) [20230809_AST1_EVO5_ZY_Hela_SCP_EvoCHIP_1Cell_40SPD_8Th12ms_03.raw]
INFO:    [16/08/2023 11.16.04] -> Calibration successful
INFO:    [16/08/2023 11.16.04] -> Collapsing Search Tree...
INFO:    [16/08/2023 11.16.04] -> Processed in 5.99m
INFO:    [16/08/2023 11.16.04] -> Initializing QC...
INFO:    [16/08/2023 11.16.04] -> Determining Calibration Parameter...
INFO:    [16/08/2023 11.16.04] -> Assigning ML Features...
INFO:    [16/08/2023 11.16.04] -> Generating Decoys...
INFO:    [16/08/2023 11.16.04] -> Extracting Ion Currents...
INFO:    [16/08/2023 11.17.01] -> Releasing Raw Files...
INFO:    [16/08/2023 11.17.01] -> Machine Learning...
INFO:    [16/08/2023 11.21.00] -> Initializing HTRMS...
INFO:    [16/08/2023 11.21.00] -> Releasing Run Resources...
INFO:    [16/08/2023 11.21.01] -> Calculating Qvalues...
INFO:    [16/08/2023 11.21.01] -> Unique precursors: 33,547 of 36,946 | modified peptides: 31,113 of 34,010 | peptides: 29,751 of 32,366 |  protein groups: 3,667 (Qvalue <= 0.01) [20230809_AST1_EVO5_ZY_Hela_SCP_EvoCHIP_1Cell_40SPD_8Th12ms_04.raw]
INFO:    [16/08/2023 11.21.01] -> Calibration successful
INFO:    [16/08/2023 11.21.01] -> Collapsing Search Tree...
INFO:    [16/08/2023 11.21.01] -> Processed in 4.95m
INFO:    [16/08/2023 11.21.01] -> Initializing QC...
INFO:    [16/08/2023 11.21.01] -> Determining Calibration Parameter...
INFO:    [16/08/2023 11.21.01] -> Assigning ML Features...
INFO:    [16/08/2023 11.21.01] -> Generating Decoys...
INFO:    [16/08/2023 11.21.01] -> Extracting Ion Currents...
INFO:    [16/08/2023 11.21.41] -> Releasing Raw Files...
INFO:    [16/08/2023 11.21.41] -> Machine Learning...
INFO:    [16/08/2023 11.26.49] -> Initializing HTRMS...
INFO:    [16/08/2023 11.26.49] -> Releasing Run Resources...
INFO:    [16/08/2023 11.26.49] -> Calculating Qvalues...
INFO:    [16/08/2023 11.26.50] -> Unique precursors: 34,973 of 36,946 | modified peptides: 32,282 of 34,010 | peptides: 30,764 of 32,366 |  protein groups: 3,750 (Qvalue <= 0.01) [20230809_AST1_EVO5_ZY_Hela_SCP_EvoCHIP_1Cell_40SPD_8Th12ms_05.raw]
INFO:    [16/08/2023 11.26.50] -> Calibration successful
INFO:    [16/08/2023 11.26.50] -> Collapsing Search Tree...
INFO:    [16/08/2023 11.26.50] -> Processed in 5.81m
INFO:    [16/08/2023 11.26.50] -> Initializing QC...
INFO:    [16/08/2023 11.26.50] -> Determining Calibration Parameter...
INFO:    [16/08/2023 11.26.50] -> Assigning ML Features...
INFO:    [16/08/2023 11.26.50] -> Generating Decoys...
INFO:    [16/08/2023 11.26.50] -> Extracting Ion Currents...
INFO:    [16/08/2023 11.27.33] -> Releasing Raw Files...
INFO:    [16/08/2023 11.27.33] -> Machine Learning...
INFO:    [16/08/2023 11.33.16] -> Initializing HTRMS...
INFO:    [16/08/2023 11.33.16] -> Releasing Run Resources...
INFO:    [16/08/2023 11.33.16] -> Calculating Qvalues...
INFO:    [16/08/2023 11.33.16] -> Unique precursors: 33,163 of 36,946 | modified peptides: 30,592 of 34,010 | peptides: 29,101 of 32,366 |  protein groups: 3,636 (Qvalue <= 0.01) [20230809_AST1_EVO5_ZY_Hela_SCP_EvoCHIP_1Cell_40SPD_8Th12ms_06.raw]
INFO:    [16/08/2023 11.33.16] -> Calibration successful
INFO:    [16/08/2023 11.33.16] -> Collapsing Search Tree...
INFO:    [16/08/2023 11.33.16] -> Processed in 6.44m
INFO:    [16/08/2023 11.33.16] -> Initializing QC...
INFO:    [16/08/2023 11.33.16] -> Determining Calibration Parameter...
INFO:    [16/08/2023 11.33.16] -> Assigning ML Features...
INFO:    [16/08/2023 11.33.16] -> Generating Decoys...
INFO:    [16/08/2023 11.33.17] -> Extracting Ion Currents...
INFO:    [16/08/2023 11.34.13] -> Releasing Raw Files...
INFO:    [16/08/2023 11.34.13] -> Machine Learning...
INFO:    [16/08/2023 11.38.33] -> Initializing HTRMS...
INFO:    [16/08/2023 11.38.33] -> Releasing Run Resources...
INFO:    [16/08/2023 11.38.34] -> Calculating Qvalues...
INFO:    [16/08/2023 11.38.34] -> Unique precursors: 31,756 of 36,946 | modified peptides: 29,316 of 34,010 | peptides: 27,848 of 32,366 |  protein groups: 3,579 (Qvalue <= 0.01) [20230809_AST1_EVO5_ZY_Hela_SCP_EvoCHIP_1Cell_40SPD_8Th12ms_07.raw]
INFO:    [16/08/2023 11.38.34] -> Calibration successful
INFO:    [16/08/2023 11.38.34] -> Collapsing Search Tree...
INFO:    [16/08/2023 11.38.34] -> Processed in 5.3m
INFO:    [16/08/2023 11.38.34] -> Initializing QC...
INFO:    [16/08/2023 11.38.34] -> Determining Calibration Parameter...
INFO:    [16/08/2023 11.38.34] -> Assigning ML Features...
INFO:    [16/08/2023 11.38.34] -> Generating Decoys...
INFO:    [16/08/2023 11.38.34] -> Extracting Ion Currents...
INFO:    [16/08/2023 11.39.20] -> Releasing Raw Files...
INFO:    [16/08/2023 11.39.20] -> Machine Learning...
INFO:    [16/08/2023 11.44.31] -> Initializing HTRMS...
INFO:    [16/08/2023 11.44.31] -> Releasing Run Resources...
INFO:    [16/08/2023 11.44.32] -> Calculating Qvalues...
INFO:    [16/08/2023 11.44.32] -> Unique precursors: 33,837 of 36,946 | modified peptides: 31,211 of 34,010 | peptides: 29,732 of 32,366 |  protein groups: 3,702 (Qvalue <= 0.01) [20230809_AST1_EVO5_ZY_Hela_SCP_EvoCHIP_1Cell_40SPD_8Th12ms_08.raw]
INFO:    [16/08/2023 11.44.32] -> Calibration successful
INFO:    [16/08/2023 11.44.32] -> Collapsing Search Tree...
INFO:    [16/08/2023 11.44.32] -> Processed in 5.97m
INFO:    [16/08/2023 11.44.32] -> Initializing QC...
INFO:    [16/08/2023 11.44.32] -> Determining Calibration Parameter...
INFO:    [16/08/2023 11.44.32] -> Assigning ML Features...
INFO:    [16/08/2023 11.44.32] -> Generating Decoys...
INFO:    [16/08/2023 11.44.32] -> Extracting Ion Currents...
INFO:    [16/08/2023 11.45.20] -> Releasing Raw Files...
INFO:    [16/08/2023 11.45.20] -> Machine Learning...
INFO:    [16/08/2023 11.50.10] -> Initializing HTRMS...
INFO:    [16/08/2023 11.50.10] -> Releasing Run Resources...
INFO:    [16/08/2023 11.50.11] -> Calculating Qvalues...
INFO:    [16/08/2023 11.50.11] -> Unique precursors: 33,824 of 36,946 | modified peptides: 31,329 of 34,010 | peptides: 29,941 of 32,366 |  protein groups: 3,697 (Qvalue <= 0.01) [20230809_AST1_EVO5_ZY_Hela_SCP_EvoCHIP_1Cell_40SPD_8Th12ms_09.raw]
INFO:    [16/08/2023 11.50.11] -> Calibration successful
INFO:    [16/08/2023 11.50.11] -> Collapsing Search Tree...
INFO:    [16/08/2023 11.50.11] -> Processed in 5.65m
INFO:    [16/08/2023 11.50.11] -> Initializing QC...
INFO:    [16/08/2023 11.50.11] -> Determining Calibration Parameter...
INFO:    [16/08/2023 11.50.11] -> Assigning ML Features...
INFO:    [16/08/2023 11.50.11] -> Generating Decoys...
INFO:    [16/08/2023 11.50.12] -> Extracting Ion Currents...
INFO:    [16/08/2023 11.50.56] -> Releasing Raw Files...
INFO:    [16/08/2023 11.50.56] -> Machine Learning...
INFO:    [16/08/2023 11.56.31] -> Initializing HTRMS...
INFO:    [16/08/2023 11.56.31] -> Releasing Run Resources...
INFO:    [16/08/2023 11.56.31] -> Calculating Qvalues...
INFO:    [16/08/2023 11.56.32] -> Unique precursors: 34,149 of 36,946 | modified peptides: 31,488 of 34,010 | peptides: 29,982 of 32,366 |  protein groups: 3,684 (Qvalue <= 0.01) [20230809_AST1_EVO5_ZY_Hela_SCP_EvoCHIP_1Cell_40SPD_8Th12ms_10.raw]
INFO:    [16/08/2023 11.56.32] -> Calibration successful
INFO:    [16/08/2023 11.56.32] -> Collapsing Search Tree...
INFO:    [16/08/2023 11.56.32] -> Processed in 6.35m
INFO:    [16/08/2023 11.56.32] -> Initializing QC...
INFO:    [16/08/2023 11.56.32] -> Determining Calibration Parameter...
INFO:    [16/08/2023 11.56.32] -> Assigning ML Features...
INFO:    [16/08/2023 11.56.32] -> Generating Decoys...
INFO:    [16/08/2023 11.56.32] -> Extracting Ion Currents...
INFO:    [16/08/2023 11.57.26] -> Releasing Raw Files...
INFO:    [16/08/2023 11.57.26] -> Machine Learning...
INFO:    [16/08/2023 12.01.59] -> Initializing HTRMS...
INFO:    [16/08/2023 12.01.59] -> Releasing Run Resources...
INFO:    [16/08/2023 12.01.59] -> Calculating Qvalues...
INFO:    [16/08/2023 12.01.59] -> Unique precursors: 32,784 of 36,946 | modified peptides: 30,506 of 34,010 | peptides: 29,196 of 32,366 |  protein groups: 3,612 (Qvalue <= 0.01) [20230809_AST1_EVO5_ZY_Hela_SCP_EvoCHIP_1Cell_40SPD_8Th12ms_11.raw]
INFO:    [16/08/2023 12.01.59] -> Calibration successful
INFO:    [16/08/2023 12.01.59] -> Collapsing Search Tree...
INFO:    [16/08/2023 12.01.59] -> Processed in 5.46m
INFO:    [16/08/2023 12.01.59] -> Initializing QC...
INFO:    [16/08/2023 12.01.59] -> Determining Calibration Parameter...
INFO:    [16/08/2023 12.01.59] -> Assigning ML Features...
INFO:    [16/08/2023 12.02.00] -> Generating Decoys...
INFO:    [16/08/2023 12.02.00] -> Extracting Ion Currents...
INFO:    [16/08/2023 12.02.58] -> Releasing Raw Files...
INFO:    [16/08/2023 12.02.58] -> Machine Learning...
INFO:    [16/08/2023 12.07.38] -> Initializing HTRMS...
INFO:    [16/08/2023 12.07.38] -> Releasing Run Resources...
INFO:    [16/08/2023 12.07.38] -> Calculating Qvalues...
INFO:    [16/08/2023 12.07.39] -> Unique precursors: 33,594 of 36,946 | modified peptides: 31,003 of 34,010 | peptides: 29,575 of 32,366 |  protein groups: 3,649 (Qvalue <= 0.01) [20230809_AST1_EVO5_ZY_Hela_SCP_EvoCHIP_1Cell_40SPD_8Th12ms_12.raw]
INFO:    [16/08/2023 12.07.39] -> Calibration successful
INFO:    [16/08/2023 12.07.39] -> Collapsing Search Tree...
INFO:    [16/08/2023 12.07.39] -> Processed in 5.65m
INFO:    [16/08/2023 12.07.39] -> Normalizing Cscores...
INFO:    [16/08/2023 12.07.39] -> Initializing Protein Groups...
INFO:    [16/08/2023 12.07.58] -> Correcting Interferences...
INFO:    [16/08/2023 12.08.43] -> Calculating Global CVs
INFO:    [16/08/2023 12.08.44] -> Calculating Precursor Quantities...
INFO:    [16/08/2023 12.08.44] -> Normalizing Quantification...
INFO:    [16/08/2023 12.08.44] -> Cross-run normalization disabled!
INFO:    [16/08/2023 12.08.44] -> Calculating Global CVs
INFO:    [16/08/2023 12.08.45] -> Calculating Condition CVs
INFO:    [16/08/2023 12.08.47] -> Excluding Library Duplicates...
INFO:    [16/08/2023 12.08.48] -> Calculating Global CVs
INFO:    [16/08/2023 12.08.49] -> Building Protein Groups...
INFO:    [16/08/2023 12.09.12] -> Calculating Run-Wise Protein Group FDR...
INFO:    [16/08/2023 12.09.15] -> Annotating Protein Single Hits...
INFO:    [16/08/2023 12.09.16] -> Calculating Global CVs
INFO:    [16/08/2023 12.09.17] -> Updating Identification Counts...
INFO:    [16/08/2023 12.09.19] -> Resetting existing imputation...
INFO:    [16/08/2023 12.09.19] -> Calculating Protein Quantities...
INFO:    [16/08/2023 12.09.20] -> Calculating Protein Quantities...
INFO:    [16/08/2023 12.09.20] -> Calculating MaxLFQ Protein Quantities...
INFO:    [16/08/2023 12.09.34] -> Collapsing PTM-Locations...
INFO:    [16/08/2023 12.09.34] -> Creating Protein Map...
INFO:    [16/08/2023 12.09.34] -> Compiling Run Summary Information...
INFO:    [16/08/2023 12.09.34] -> Running Post Analysis Processes...
INFO:    [16/08/2023 12.09.55] -> Saving Qc Data...
INFO:    [16/08/2023 12.09.56] -> Generating Output
INFO:    [16/08/2023 12.09.56] -> Generating Experiment Report
INFO:    [16/08/2023 12.10.58] -> SCP_EvoCHIP_HeLa_1Cell_8Th_12xR_Report_BGS Factory Report (Normal).tsv
INFO:    [16/08/2023 12.10.58] -> Generating RT Recalibration Report
INFO:    [16/08/2023 12.10.58] -> 20230809_AST1_EVO5_ZY_Hela_SCP_EvoCHIP_1Cell_40SPD_8Th12ms_01.raw_01_iRTCalibration.tsv
INFO:    [16/08/2023 12.10.58] -> 20230809_AST1_EVO5_ZY_Hela_SCP_EvoCHIP_1Cell_40SPD_8Th12ms_02.raw_02_iRTCalibration.tsv
INFO:    [16/08/2023 12.10.58] -> 20230809_AST1_EVO5_ZY_Hela_SCP_EvoCHIP_1Cell_40SPD_8Th12ms_03.raw_03_iRTCalibration.tsv
INFO:    [16/08/2023 12.10.58] -> 20230809_AST1_EVO5_ZY_Hela_SCP_EvoCHIP_1Cell_40SPD_8Th12ms_04.raw_04_iRTCalibration.tsv
INFO:    [16/08/2023 12.10.58] -> 20230809_AST1_EVO5_ZY_Hela_SCP_EvoCHIP_1Cell_40SPD_8Th12ms_05.raw_05_iRTCalibration.tsv
INFO:    [16/08/2023 12.10.58] -> 20230809_AST1_EVO5_ZY_Hela_SCP_EvoCHIP_1Cell_40SPD_8Th12ms_06.raw_06_iRTCalibration.tsv
INFO:    [16/08/2023 12.10.58] -> 20230809_AST1_EVO5_ZY_Hela_SCP_EvoCHIP_1Cell_40SPD_8Th12ms_07.raw_07_iRTCalibration.tsv
INFO:    [16/08/2023 12.10.58] -> 20230809_AST1_EVO5_ZY_Hela_SCP_EvoCHIP_1Cell_40SPD_8Th12ms_08.raw_08_iRTCalibration.tsv
INFO:    [16/08/2023 12.10.58] -> 20230809_AST1_EVO5_ZY_Hela_SCP_EvoCHIP_1Cell_40SPD_8Th12ms_09.raw_09_iRTCalibration.tsv
INFO:    [16/08/2023 12.10.58] -> 20230809_AST1_EVO5_ZY_Hela_SCP_EvoCHIP_1Cell_40SPD_8Th12ms_10.raw_10_iRTCalibration.tsv
INFO:    [16/08/2023 12.10.58] -> 20230809_AST1_EVO5_ZY_Hela_SCP_EvoCHIP_1Cell_40SPD_8Th12ms_11.raw_11_iRTCalibration.tsv
INFO:    [16/08/2023 12.10.58] -> 20230809_AST1_EVO5_ZY_Hela_SCP_EvoCHIP_1Cell_40SPD_8Th12ms_12.raw_12_iRTCalibration.tsv
INFO:    [16/08/2023 12.10.58] -> Generating Run Meta Report
INFO:    [16/08/2023 12.10.58] -> 20230809_AST1_EVO5_ZY_Hela_SCP_EvoCHIP_1Cell_40SPD_8Th12ms_01.raw_01_RunOverview.tsv
INFO:    [16/08/2023 12.10.58] -> 20230809_AST1_EVO5_ZY_Hela_SCP_EvoCHIP_1Cell_40SPD_8Th12ms_02.raw_02_RunOverview.tsv
INFO:    [16/08/2023 12.10.58] -> 20230809_AST1_EVO5_ZY_Hela_SCP_EvoCHIP_1Cell_40SPD_8Th12ms_03.raw_03_RunOverview.tsv
INFO:    [16/08/2023 12.10.58] -> 20230809_AST1_EVO5_ZY_Hela_SCP_EvoCHIP_1Cell_40SPD_8Th12ms_04.raw_04_RunOverview.tsv
INFO:    [16/08/2023 12.10.58] -> 20230809_AST1_EVO5_ZY_Hela_SCP_EvoCHIP_1Cell_40SPD_8Th12ms_05.raw_05_RunOverview.tsv
INFO:    [16/08/2023 12.10.58] -> 20230809_AST1_EVO5_ZY_Hela_SCP_EvoCHIP_1Cell_40SPD_8Th12ms_06.raw_06_RunOverview.tsv
INFO:    [16/08/2023 12.10.58] -> 20230809_AST1_EVO5_ZY_Hela_SCP_EvoCHIP_1Cell_40SPD_8Th12ms_07.raw_07_RunOverview.tsv
INFO:    [16/08/2023 12.10.58] -> 20230809_AST1_EVO5_ZY_Hela_SCP_EvoCHIP_1Cell_40SPD_8Th12ms_08.raw_08_RunOverview.tsv
INFO:    [16/08/2023 12.10.58] -> 20230809_AST1_EVO5_ZY_Hela_SCP_EvoCHIP_1Cell_40SPD_8Th12ms_09.raw_09_RunOverview.tsv
INFO:    [16/08/2023 12.10.58] -> 20230809_AST1_EVO5_ZY_Hela_SCP_EvoCHIP_1Cell_40SPD_8Th12ms_10.raw_10_RunOverview.tsv
INFO:    [16/08/2023 12.10.58] -> 20230809_AST1_EVO5_ZY_Hela_SCP_EvoCHIP_1Cell_40SPD_8Th12ms_11.raw_11_RunOverview.tsv
INFO:    [16/08/2023 12.10.58] -> 20230809_AST1_EVO5_ZY_Hela_SCP_EvoCHIP_1Cell_40SPD_8Th12ms_12.raw_12_RunOverview.tsv
INFO:    [16/08/2023 12.10.58] -> Generating Post Analysis Reports
INFO:    [16/08/2023 12.11.17] -> SCP_EvoCHIP_HeLa_1Cell_8Th_12xR_AnalyisOverview.txt
INFO:    [16/08/2023 12.11.17] -> ProteinFDR-Histogram.pdf
INFO:    [16/08/2023 12.11.17] -> Candidates.tsv
INFO:    [16/08/2023 12.11.17] -> VolcanoPlot.pdf
INFO:    [16/08/2023 12.11.17] -> Heatmap.png
INFO:    [16/08/2023 12.11.17] -> Generating Normalization Report
INFO:    [16/08/2023 12.11.17] -> Generating Condition Setup Report
INFO:    [16/08/2023 12.11.17] -> SCP_EvoCHIP_HeLa_1Cell_8Th_12xR_ConditionSetup.tsv
INFO:    [16/08/2023 12.11.17] -> Generating Memory Consumption Report
INFO:    [16/08/2023 12.11.17] -> SCP_EvoCHIP_HeLa_1Cell_8Th_12xR_MemoryConsumption.tsv
INFO:    [16/08/2023 12.11.17] -> Generating Experiment Settings Report
INFO:    [16/08/2023 12.11.18] -> SCP_EvoCHIP_HeLa_1Cell_8Th_12xR_ExperimentSetupOverview_ZY_SCP.txt
INFO:    [16/08/2023 12.11.18] -> Writing Summary Information...
INFO:    [16/08/2023 12.11.18] -> Unique precursors: 34,410 of 36,946 | modified peptides: 31,770 of 34,010 | peptides: 30,289 of 32,366 |  protein groups: 3,470 (Qvalue <= 0.01) for run #1 "20230809_AST1_EVO5_ZY_Hela_SCP_EvoCHIP_1Cell_40SPD_8Th12ms_01.raw"
INFO:    [16/08/2023 12.11.18] -> Unique precursors: 33,770 of 36,946 | modified peptides: 31,085 of 34,010 | peptides: 29,678 of 32,366 |  protein groups: 3,418 (Qvalue <= 0.01) for run #2 "20230809_AST1_EVO5_ZY_Hela_SCP_EvoCHIP_1Cell_40SPD_8Th12ms_02.raw"
INFO:    [16/08/2023 12.11.18] -> Unique precursors: 32,069 of 36,946 | modified peptides: 29,853 of 34,010 | peptides: 28,601 of 32,366 |  protein groups: 3,360 (Qvalue <= 0.01) for run #3 "20230809_AST1_EVO5_ZY_Hela_SCP_EvoCHIP_1Cell_40SPD_8Th12ms_03.raw"
INFO:    [16/08/2023 12.11.18] -> Unique precursors: 33,285 of 36,946 | modified peptides: 30,851 of 34,010 | peptides: 29,489 of 32,366 |  protein groups: 3,427 (Qvalue <= 0.01) for run #4 "20230809_AST1_EVO5_ZY_Hela_SCP_EvoCHIP_1Cell_40SPD_8Th12ms_04.raw"
INFO:    [16/08/2023 12.11.18] -> Unique precursors: 34,691 of 36,946 | modified peptides: 32,000 of 34,010 | peptides: 30,482 of 32,366 |  protein groups: 3,494 (Qvalue <= 0.01) for run #5 "20230809_AST1_EVO5_ZY_Hela_SCP_EvoCHIP_1Cell_40SPD_8Th12ms_05.raw"
INFO:    [16/08/2023 12.11.18] -> Unique precursors: 32,912 of 36,946 | modified peptides: 30,341 of 34,010 | peptides: 28,850 of 32,366 |  protein groups: 3,403 (Qvalue <= 0.01) for run #6 "20230809_AST1_EVO5_ZY_Hela_SCP_EvoCHIP_1Cell_40SPD_8Th12ms_06.raw"
INFO:    [16/08/2023 12.11.18] -> Unique precursors: 31,515 of 36,946 | modified peptides: 29,075 of 34,010 | peptides: 27,607 of 32,366 |  protein groups: 3,348 (Qvalue <= 0.01) for run #7 "20230809_AST1_EVO5_ZY_Hela_SCP_EvoCHIP_1Cell_40SPD_8Th12ms_07.raw"
INFO:    [16/08/2023 12.11.18] -> Unique precursors: 33,556 of 36,946 | modified peptides: 30,930 of 34,010 | peptides: 29,451 of 32,366 |  protein groups: 3,441 (Qvalue <= 0.01) for run #8 "20230809_AST1_EVO5_ZY_Hela_SCP_EvoCHIP_1Cell_40SPD_8Th12ms_08.raw"
INFO:    [16/08/2023 12.11.18] -> Unique precursors: 33,511 of 36,946 | modified peptides: 31,016 of 34,010 | peptides: 29,628 of 32,366 |  protein groups: 3,414 (Qvalue <= 0.01) for run #9 "20230809_AST1_EVO5_ZY_Hela_SCP_EvoCHIP_1Cell_40SPD_8Th12ms_09.raw"
INFO:    [16/08/2023 12.11.18] -> Unique precursors: 33,867 of 36,946 | modified peptides: 31,206 of 34,010 | peptides: 29,700 of 32,366 |  protein groups: 3,426 (Qvalue <= 0.01) for run #10 "20230809_AST1_EVO5_ZY_Hela_SCP_EvoCHIP_1Cell_40SPD_8Th12ms_10.raw"
INFO:    [16/08/2023 12.11.18] -> Unique precursors: 32,493 of 36,946 | modified peptides: 30,215 of 34,010 | peptides: 28,905 of 32,366 |  protein groups: 3,348 (Qvalue <= 0.01) for run #11 "20230809_AST1_EVO5_ZY_Hela_SCP_EvoCHIP_1Cell_40SPD_8Th12ms_11.raw"
INFO:    [16/08/2023 12.11.18] -> Unique precursors: 33,292 of 36,946 | modified peptides: 30,702 of 34,010 | peptides: 29,274 of 32,366 |  protein groups: 3,375 (Qvalue <= 0.01) for run #12 "20230809_AST1_EVO5_ZY_Hela_SCP_EvoCHIP_1Cell_40SPD_8Th12ms_12.raw"
INFO:    [16/08/2023 12.11.18] -> Unique precursors: 36,594 of 36,946 | modified peptides: 33,662 of 34,010 | peptides: 32,018 of 32,366 |  protein groups: 3,589 (Qvalue <= 0.01) for whole experiment "SCP_EvoCHIP_HeLa_1Cell_8Th_12xR"

INFO:    [16/08/2023 12.11.18] -> Saving SNE File...
INFO:    [16/08/2023 12.11.18] -> Storing SNE File: D:/ZY/SCP\20230816_071040_SCP_EvoCHIP_HeLa_1Cell_8Th_12xR\20230816_121118_SCP_EvoCHIP_HeLa_1Cell_8Th_12xR.sne
INFO:    [16/08/2023 12.11.18] -> Initializing Pipeline...
INFO:    [16/08/2023 12.11.18] -> Calculating Qvalues...
INFO:    [16/08/2023 12.11.18] -> Saving...
INFO:    [16/08/2023 12.11.35] -> Current Experiment had 0 Warnings and 0 Errors.
INFO:    [16/08/2023 12.11.35] -> Pipeline executed in 16.63s - Current Experiment had 0 Warnings and 0 Errors.
INFO:    [16/08/2023 12.11.38] -> Generating Output
INFO:    [16/08/2023 12.11.38] -> Generating Spectronaut Log
INFO:    [16/08/2023 12.11.38] -> SCP_EvoCHIP_HeLa_1Cell_8Th_12xR_AnalysisLog.txt
INFO:    [16/08/2023 12.11.38] -> Cleanup...
INFO:    [16/08/2023 12.11.48] -> Current Experiment had 0 Warnings and 0 Errors.
INFO:    [16/08/2023 12.11.49] -> Pipeline executed in 5.02h - Current Experiment had 0 Warnings and 0 Errors.
