# Supplementary material for: Enhanced sensitivity and scalability with a Chip-Tip workflow enables deep single-cell proteomics
Source: Nat Methods. 2025 Jan 16;22(3):499–509. doi: 10.1038/s41592-024-02558-2 (PMC11903336; doi:10.1038/s41592-024-02558-2)
Supplement: Supplementary file 4 — Analysis log files and settings files from Spectronaut and DIA-NN. [file 41592_2024_2558_MOESM4_ESM.zip › SD1/CombinedFiles/20240205_161349_20231207_AST5_Evo5_ML_SA_40SPD_DIA_SCP_EB__Report_ML_AnalysisLog.txt]

INFO:    [05/02/2024 16:13:50] -> Initializing Pipeline...
INFO:    [05/02/2024 16:13:50] -> Loading...
INFO:    [15/12/2023 16:27:35] -> Initializing Pipeline...
INFO:    [15/12/2023 16:27:35] -> Preprocessing Run #1 of 96...
INFO:    [15/12/2023 16:27:36] -> Searching DIA with Pulsar...
INFO:    [15/12/2023 16:27:36] -> Initialize Pipeline...
INFO:    [15/12/2023 16:27:36] -> Initialize Pipeline
INFO:    [15/12/2023 16:29:58] -> Initialize Pipeline...
INFO:    [15/12/2023 16:29:58] -> Creating Experiment Environment
INFO:    [15/12/2023 16:29:58] -> SuperRun 1/96: Initializing (20231207_AST5_Evo5_ML_SA_40SPD_DIA_SCP_EB_20Cellc_4.raw)
INFO:    [15/12/2023 16:29:58] -> Run 1/96: Organizing Data from Run
INFO:    [15/12/2023 16:29:58] -> Run 1/96: Creating Calibration Search Space...
INFO:    [15/12/2023 16:29:59] -> Collecting Search Space Parameters...
INFO:    [15/12/2023 16:30:03] -> Creating the Search Space...
INFO:    [15/12/2023 16:30:09] -> Run 1/96: Creating Search Space...
INFO:    [15/12/2023 16:30:09] -> Collecting Search Space Parameters...
INFO:    [15/12/2023 16:30:16] -> Creating the Search Space...
INFO:    [15/12/2023 16:30:18] -> Size of search space [MB]: 0
INFO:    [15/12/2023 16:30:18] -> Number of IMPGs in search space: 0
INFO:    [15/12/2023 16:30:18] -> Run 1/96: MS2 Index Generation
INFO:    [15/12/2023 16:31:43] -> MS2 Index Generation Time: 1.41m
INFO:    [15/12/2023 16:31:43] -> Run 1/96: Method-Specific Pre-Processing...
INFO:    [15/12/2023 16:31:44] -> Initializing...
INFO:    [15/12/2023 16:33:25] -> Finalizing HTRMS File...
INFO:    [15/12/2023 16:41:20] -> Processed in 9.6m
INFO:    [15/12/2023 16:41:22] -> Done
INFO:    [15/12/2023 16:41:22] -> Run 1/96: Process Raw File...
INFO:    [15/12/2023 16:42:08] -> Run 1/96: Preparing Partitions...
INFO:    [15/12/2023 16:42:08] -> Part 1/1 - Run 1/96: Preparing Calibration Searches...
INFO:    [15/12/2023 16:42:09] -> Part 1/1 - Run 1/96: First Pass Calibration Search...
INFO:    [15/12/2023 16:42:16] -> Part 1/1 - Run 1/96: Calibration Search...
INFO:    [15/12/2023 16:42:27] -> The number of PSMs identified during calibration with FDR <= 0.01 is 4754 [11.5s]
INFO:    [15/12/2023 16:42:57] -> Part 1/1 - Run 1/96: Preparing Main Search...
INFO:    [15/12/2023 16:42:59] -> Part 1/1 - Run 1/96: Main Search...
INFO:    [15/12/2023 16:48:47] -> Extracting 476613 MS1 XICs
INFO:    [15/12/2023 16:51:00] -> Run 1/96: Cleaning Up Run..
INFO:    [15/12/2023 16:51:00] -> SuperRun 2/96: Initializing (20231207_AST5_Evo5_ML_SA_40SPD_DIA_SCP_EB_1Cellc_95.raw)
INFO:    [15/12/2023 16:51:00] -> Run 2/96: Organizing Data from Run
INFO:    [15/12/2023 16:51:00] -> Run 2/96: Creating Calibration Search Space...
INFO:    [15/12/2023 16:51:00] -> Run 2/96: Creating Search Space...
INFO:    [15/12/2023 16:51:00] -> Size of search space [MB]: 0
INFO:    [15/12/2023 16:51:00] -> Number of IMPGs in search space: 0
INFO:    [15/12/2023 16:51:00] -> Run 2/96: MS2 Index Generation
INFO:    [15/12/2023 16:51:02] -> MS2 Index Generation Time: 1.31s
INFO:    [15/12/2023 16:51:02] -> Run 2/96: Method-Specific Pre-Processing...
INFO:    [15/12/2023 16:51:03] -> Initializing...
INFO:    [15/12/2023 16:52:04] -> Finalizing HTRMS File...
INFO:    [15/12/2023 16:58:43] -> Processed in 7.7m
INFO:    [15/12/2023 16:58:45] -> Done
INFO:    [15/12/2023 16:58:45] -> Run 2/96: Process Raw File...
INFO:    [15/12/2023 16:59:14] -> Run 2/96: Preparing Partitions...
INFO:    [15/12/2023 16:59:14] -> Part 1/1 - Run 2/96: Preparing Calibration Searches...
INFO:    [15/12/2023 16:59:15] -> Part 1/1 - Run 2/96: First Pass Calibration Search...
INFO:    [15/12/2023 16:59:20] -> Part 1/1 - Run 2/96: Calibration Search...
INFO:    [15/12/2023 16:59:36] -> The number of PSMs identified during calibration with FDR <= 0.01 is 4170 [16.4s]
INFO:    [15/12/2023 17:00:07] -> Part 1/1 - Run 2/96: Preparing Main Search...
INFO:    [15/12/2023 17:00:09] -> Part 1/1 - Run 2/96: Main Search...
INFO:    [15/12/2023 17:01:49] -> Extracting 153870 MS1 XICs
INFO:    [15/12/2023 17:02:32] -> Run 2/96: Cleaning Up Run..
INFO:    [15/12/2023 17:02:32] -> SuperRun 3/96: Initializing (20231207_AST5_Evo5_ML_SA_40SPD_DIA_SCP_EB_1Cellc_94.raw)
INFO:    [15/12/2023 17:02:32] -> Run 3/96: Organizing Data from Run
INFO:    [15/12/2023 17:02:32] -> Run 3/96: Creating Calibration Search Space...
INFO:    [15/12/2023 17:02:32] -> Run 3/96: Creating Search Space...
INFO:    [15/12/2023 17:02:32] -> Size of search space [MB]: 0
INFO:    [15/12/2023 17:02:32] -> Number of IMPGs in search space: 0
INFO:    [15/12/2023 17:02:32] -> Run 3/96: MS2 Index Generation
INFO:    [15/12/2023 17:02:34] -> MS2 Index Generation Time: 1.3s
INFO:    [15/12/2023 17:02:34] -> Run 3/96: Method-Specific Pre-Processing...
INFO:    [15/12/2023 17:02:35] -> Initializing...
INFO:    [15/12/2023 17:04:03] -> Finalizing HTRMS File...
INFO:    [15/12/2023 17:11:33] -> Processed in 9m
INFO:    [15/12/2023 17:11:36] -> Done
INFO:    [15/12/2023 17:11:36] -> Run 3/96: Process Raw File...
INFO:    [15/12/2023 17:12:21] -> Run 3/96: Preparing Partitions...
INFO:    [15/12/2023 17:12:21] -> Part 1/1 - Run 3/96: Preparing Calibration Searches...
INFO:    [15/12/2023 17:12:22] -> Part 1/1 - Run 3/96: First Pass Calibration Search...
INFO:    [15/12/2023 17:12:27] -> Part 1/1 - Run 3/96: Calibration Search...
INFO:    [15/12/2023 17:12:50] -> The number of PSMs identified during calibration with FDR <= 0.01 is 5937 [23.1s]
INFO:    [15/12/2023 17:13:22] -> Part 1/1 - Run 3/96: Preparing Main Search...
INFO:    [15/12/2023 17:13:24] -> Part 1/1 - Run 3/96: Main Search...
INFO:    [15/12/2023 17:16:50] -> Extracting 332767 MS1 XICs
INFO:    [15/12/2023 17:18:22] -> Run 3/96: Cleaning Up Run..
INFO:    [15/12/2023 17:18:22] -> SuperRun 4/96: Initializing (20231207_AST5_Evo5_ML_SA_40SPD_DIA_SCP_EB_1Cellc_93.raw)
INFO:    [15/12/2023 17:18:22] -> Run 4/96: Organizing Data from Run
INFO:    [15/12/2023 17:18:22] -> Run 4/96: Creating Calibration Search Space...
INFO:    [15/12/2023 17:18:22] -> Run 4/96: Creating Search Space...
INFO:    [15/12/2023 17:18:22] -> Size of search space [MB]: 0
INFO:    [15/12/2023 17:18:22] -> Number of IMPGs in search space: 0
INFO:    [15/12/2023 17:18:22] -> Run 4/96: MS2 Index Generation
INFO:    [15/12/2023 17:18:23] -> MS2 Index Generation Time: 1.28s
INFO:    [15/12/2023 17:18:23] -> Run 4/96: Method-Specific Pre-Processing...
INFO:    [15/12/2023 17:18:25] -> Initializing...
INFO:    [15/12/2023 17:19:34] -> Finalizing HTRMS File...
INFO:    [15/12/2023 17:26:24] -> Processed in 8m
INFO:    [15/12/2023 17:26:27] -> Done
INFO:    [15/12/2023 17:26:27] -> Run 4/96: Process Raw File...
INFO:    [15/12/2023 17:26:59] -> Run 4/96: Preparing Partitions...
INFO:    [15/12/2023 17:26:59] -> Part 1/1 - Run 4/96: Preparing Calibration Searches...
INFO:    [15/12/2023 17:27:00] -> Part 1/1 - Run 4/96: First Pass Calibration Search...
INFO:    [15/12/2023 17:27:06] -> Part 1/1 - Run 4/96: Calibration Search...
INFO:    [15/12/2023 17:27:23] -> The number of PSMs identified during calibration with FDR <= 0.01 is 10492 [17.4s]
INFO:    [15/12/2023 17:27:58] -> Part 1/1 - Run 4/96: Preparing Main Search...
INFO:    [15/12/2023 17:27:59] -> Part 1/1 - Run 4/96: Main Search...
INFO:    [15/12/2023 17:30:35] -> Extracting 281285 MS1 XICs
INFO:    [15/12/2023 17:31:54] -> Run 4/96: Cleaning Up Run..
INFO:    [15/12/2023 17:31:54] -> SuperRun 5/96: Initializing (20231207_AST5_Evo5_ML_SA_40SPD_DIA_SCP_EB_1Cellc_92.raw)
INFO:    [15/12/2023 17:31:54] -> Run 5/96: Organizing Data from Run
INFO:    [15/12/2023 17:31:54] -> Run 5/96: Creating Calibration Search Space...
INFO:    [15/12/2023 17:31:54] -> Run 5/96: Creating Search Space...
INFO:    [15/12/2023 17:31:54] -> Size of search space [MB]: 0
INFO:    [15/12/2023 17:31:54] -> Number of IMPGs in search space: 0
INFO:    [15/12/2023 17:31:54] -> Run 5/96: MS2 Index Generation
INFO:    [15/12/2023 17:31:55] -> MS2 Index Generation Time: 1.29s
INFO:    [15/12/2023 17:31:55] -> Run 5/96: Method-Specific Pre-Processing...
INFO:    [15/12/2023 17:31:57] -> Initializing...
INFO:    [15/12/2023 17:33:08] -> Finalizing HTRMS File...
INFO:    [15/12/2023 17:39:57] -> Processed in 8m
INFO:    [15/12/2023 17:39:59] -> Done
INFO:    [15/12/2023 17:39:59] -> Run 5/96: Process Raw File...
INFO:    [15/12/2023 17:40:32] -> Run 5/96: Preparing Partitions...
INFO:    [15/12/2023 17:40:32] -> Part 1/1 - Run 5/96: Preparing Calibration Searches...
INFO:    [15/12/2023 17:40:33] -> Part 1/1 - Run 5/96: First Pass Calibration Search...
INFO:    [15/12/2023 17:40:38] -> Part 1/1 - Run 5/96: Calibration Search...
INFO:    [15/12/2023 17:40:59] -> The number of PSMs identified during calibration with FDR <= 0.01 is 9323 [20.5s]
INFO:    [15/12/2023 17:41:33] -> Part 1/1 - Run 5/96: Preparing Main Search...
INFO:    [15/12/2023 17:41:35] -> Part 1/1 - Run 5/96: Main Search...
INFO:    [15/12/2023 17:44:09] -> Extracting 270476 MS1 XICs
INFO:    [15/12/2023 17:45:25] -> Run 5/96: Cleaning Up Run..
INFO:    [15/12/2023 17:45:25] -> SuperRun 6/96: Initializing (20231207_AST5_Evo5_ML_SA_40SPD_DIA_SCP_EB_1Cellc_91.raw)
INFO:    [15/12/2023 17:45:25] -> Run 6/96: Organizing Data from Run
INFO:    [15/12/2023 17:45:25] -> Run 6/96: Creating Calibration Search Space...
INFO:    [15/12/2023 17:45:25] -> Run 6/96: Creating Search Space...
INFO:    [15/12/2023 17:45:25] -> Size of search space [MB]: 0
INFO:    [15/12/2023 17:45:25] -> Number of IMPGs in search space: 0
INFO:    [15/12/2023 17:45:25] -> Run 6/96: MS2 Index Generation
INFO:    [15/12/2023 17:45:27] -> MS2 Index Generation Time: 1.42s
INFO:    [15/12/2023 17:45:27] -> Run 6/96: Method-Specific Pre-Processing...
INFO:    [15/12/2023 17:45:29] -> Initializing...
INFO:    [15/12/2023 17:46:55] -> Finalizing HTRMS File...
INFO:    [15/12/2023 17:53:55] -> Processed in 8.4m
INFO:    [15/12/2023 17:53:57] -> Done
INFO:    [15/12/2023 17:53:57] -> Run 6/96: Process Raw File...
INFO:    [15/12/2023 17:54:29] -> Run 6/96: Preparing Partitions...
INFO:    [15/12/2023 17:54:29] -> Part 1/1 - Run 6/96: Preparing Calibration Searches...
INFO:    [15/12/2023 17:54:30] -> Part 1/1 - Run 6/96: First Pass Calibration Search...
INFO:    [15/12/2023 17:54:35] -> Part 1/1 - Run 6/96: Calibration Search...
INFO:    [15/12/2023 17:54:54] -> The number of PSMs identified during calibration with FDR <= 0.01 is 12391 [18.8s]
INFO:    [15/12/2023 17:55:31] -> Part 1/1 - Run 6/96: Preparing Main Search...
INFO:    [15/12/2023 17:55:32] -> Part 1/1 - Run 6/96: Main Search...
INFO:    [15/12/2023 17:58:12] -> Extracting 293655 MS1 XICs
INFO:    [15/12/2023 17:59:36] -> Run 6/96: Cleaning Up Run..
INFO:    [15/12/2023 17:59:36] -> SuperRun 7/96: Initializing (20231207_AST5_Evo5_ML_SA_40SPD_DIA_SCP_EB_1Cellc_90.raw)
INFO:    [15/12/2023 17:59:36] -> Run 7/96: Organizing Data from Run
INFO:    [15/12/2023 17:59:36] -> Run 7/96: Creating Calibration Search Space...
INFO:    [15/12/2023 17:59:36] -> Run 7/96: Creating Search Space...
INFO:    [15/12/2023 17:59:36] -> Size of search space [MB]: 0
INFO:    [15/12/2023 17:59:36] -> Number of IMPGs in search space: 0
INFO:    [15/12/2023 17:59:36] -> Run 7/96: MS2 Index Generation
INFO:    [15/12/2023 17:59:37] -> MS2 Index Generation Time: 1.31s
INFO:    [15/12/2023 17:59:37] -> Run 7/96: Method-Specific Pre-Processing...
INFO:    [15/12/2023 17:59:39] -> Initializing...
INFO:    [15/12/2023 18:01:06] -> Finalizing HTRMS File...
INFO:    [15/12/2023 18:08:23] -> Processed in 8.7m
INFO:    [15/12/2023 18:08:25] -> Done
INFO:    [15/12/2023 18:08:25] -> Run 7/96: Process Raw File...
INFO:    [15/12/2023 18:09:03] -> Run 7/96: Preparing Partitions...
INFO:    [15/12/2023 18:09:03] -> Part 1/1 - Run 7/96: Preparing Calibration Searches...
INFO:    [15/12/2023 18:09:04] -> Part 1/1 - Run 7/96: First Pass Calibration Search...
INFO:    [15/12/2023 18:09:10] -> Part 1/1 - Run 7/96: Calibration Search...
INFO:    [15/12/2023 18:09:20] -> The number of PSMs identified during calibration with FDR <= 0.01 is 5293 [9.5s]
INFO:    [15/12/2023 18:09:50] -> Part 1/1 - Run 7/96: Preparing Main Search...
INFO:    [15/12/2023 18:09:51] -> Part 1/1 - Run 7/96: Main Search...
INFO:    [15/12/2023 18:12:16] -> Extracting 273480 MS1 XICs
INFO:    [15/12/2023 18:13:34] -> Run 7/96: Cleaning Up Run..
INFO:    [15/12/2023 18:13:34] -> SuperRun 8/96: Initializing (20231207_AST5_Evo5_ML_SA_40SPD_DIA_SCP_EB_1Cellc_89.raw)
INFO:    [15/12/2023 18:13:34] -> Run 8/96: Organizing Data from Run
INFO:    [15/12/2023 18:13:34] -> Run 8/96: Creating Calibration Search Space...
INFO:    [15/12/2023 18:13:34] -> Run 8/96: Creating Search Space...
INFO:    [15/12/2023 18:13:34] -> Size of search space [MB]: 0
INFO:    [15/12/2023 18:13:34] -> Number of IMPGs in search space: 0
INFO:    [15/12/2023 18:13:34] -> Run 8/96: MS2 Index Generation
INFO:    [15/12/2023 18:13:36] -> MS2 Index Generation Time: 1.32s
INFO:    [15/12/2023 18:13:36] -> Run 8/96: Method-Specific Pre-Processing...
INFO:    [15/12/2023 18:13:37] -> Initializing...
INFO:    [15/12/2023 18:14:30] -> Finalizing HTRMS File...
INFO:    [15/12/2023 18:21:00] -> Processed in 7.4m
INFO:    [15/12/2023 18:21:03] -> Done
INFO:    [15/12/2023 18:21:03] -> Run 8/96: Process Raw File...
INFO:    [15/12/2023 18:21:25] -> Run 8/96: Preparing Partitions...
INFO:    [15/12/2023 18:21:25] -> Part 1/1 - Run 8/96: Preparing Calibration Searches...
INFO:    [15/12/2023 18:21:26] -> Part 1/1 - Run 8/96: First Pass Calibration Search...
INFO:    [15/12/2023 18:21:29] -> Part 1/1 - Run 8/96: Calibration Search...
INFO:    [15/12/2023 18:21:43] -> The number of PSMs identified during calibration with FDR <= 0.01 is 443 [13.2s]
INFO:    [15/12/2023 18:21:43] -> Part 1/1 - Run 8/96: Preparing Main Search...
INFO:    [15/12/2023 18:21:45] -> Part 1/1 - Run 8/96: Main Search...
INFO:    [15/12/2023 18:22:59] -> Extracting 83819 MS1 XICs
INFO:    [15/12/2023 18:23:22] -> Run 8/96: Cleaning Up Run..
INFO:    [15/12/2023 18:23:22] -> SuperRun 9/96: Initializing (20231207_AST5_Evo5_ML_SA_40SPD_DIA_SCP_EB_1Cellc_88.raw)
INFO:    [15/12/2023 18:23:22] -> Run 9/96: Organizing Data from Run
INFO:    [15/12/2023 18:23:22] -> Run 9/96: Creating Calibration Search Space...
INFO:    [15/12/2023 18:23:22] -> Run 9/96: Creating Search Space...
INFO:    [15/12/2023 18:23:22] -> Size of search space [MB]: 0
INFO:    [15/12/2023 18:23:22] -> Number of IMPGs in search space: 0
INFO:    [15/12/2023 18:23:22] -> Run 9/96: MS2 Index Generation
INFO:    [15/12/2023 18:23:23] -> MS2 Index Generation Time: 1.28s
INFO:    [15/12/2023 18:23:23] -> Run 9/96: Method-Specific Pre-Processing...
INFO:    [15/12/2023 18:23:25] -> Initializing...
INFO:    [15/12/2023 18:24:30] -> Finalizing HTRMS File...
INFO:    [15/12/2023 18:31:14] -> Processed in 7.8m
INFO:    [15/12/2023 18:31:16] -> Done
INFO:    [15/12/2023 18:31:16] -> Run 9/96: Process Raw File...
INFO:    [15/12/2023 18:31:42] -> Run 9/96: Preparing Partitions...
INFO:    [15/12/2023 18:31:42] -> Part 1/1 - Run 9/96: Preparing Calibration Searches...
INFO:    [15/12/2023 18:31:43] -> Part 1/1 - Run 9/96: First Pass Calibration Search...
INFO:    [15/12/2023 18:31:48] -> Part 1/1 - Run 9/96: Calibration Search...
INFO:    [15/12/2023 18:31:54] -> The number of PSMs identified during calibration with FDR <= 0.01 is 3958 [6.1s]
INFO:    [15/12/2023 18:31:56] -> Part 1/1 - Run 9/96: Preparing Main Search...
INFO:    [15/12/2023 18:31:57] -> Part 1/1 - Run 9/96: Main Search...
INFO:    [15/12/2023 18:34:02] -> Extracting 188335 MS1 XICs
INFO:    [15/12/2023 18:34:55] -> Run 9/96: Cleaning Up Run..
INFO:    [15/12/2023 18:34:55] -> SuperRun 10/96: Initializing (20231207_AST5_Evo5_ML_SA_40SPD_DIA_SCP_EB_1Cellc_87.raw)
INFO:    [15/12/2023 18:34:55] -> Run 10/96: Organizing Data from Run
INFO:    [15/12/2023 18:34:55] -> Run 10/96: Creating Calibration Search Space...
INFO:    [15/12/2023 18:34:55] -> Run 10/96: Creating Search Space...
INFO:    [15/12/2023 18:34:55] -> Size of search space [MB]: 0
INFO:    [15/12/2023 18:34:55] -> Number of IMPGs in search space: 0
INFO:    [15/12/2023 18:34:55] -> Run 10/96: MS2 Index Generation
INFO:    [15/12/2023 18:34:56] -> MS2 Index Generation Time: 1.27s
INFO:    [15/12/2023 18:34:56] -> Run 10/96: Method-Specific Pre-Processing...
INFO:    [15/12/2023 18:34:58] -> Initializing...
INFO:    [15/12/2023 18:35:53] -> Finalizing HTRMS File...
INFO:    [15/12/2023 18:42:27] -> Processed in 7.5m
INFO:    [15/12/2023 18:42:30] -> Done
INFO:    [15/12/2023 18:42:30] -> Run 10/96: Process Raw File...
INFO:    [15/12/2023 18:42:52] -> Run 10/96: Preparing Partitions...
INFO:    [15/12/2023 18:42:52] -> Part 1/1 - Run 10/96: Preparing Calibration Searches...
INFO:    [15/12/2023 18:42:53] -> Part 1/1 - Run 10/96: First Pass Calibration Search...
INFO:    [15/12/2023 18:42:57] -> Part 1/1 - Run 10/96: Calibration Search...
INFO:    [15/12/2023 18:43:09] -> The number of PSMs identified during calibration with FDR <= 0.01 is 1906 [12.2s]
INFO:    [15/12/2023 18:43:38] -> Part 1/1 - Run 10/96: Preparing Main Search...
INFO:    [15/12/2023 18:43:40] -> Part 1/1 - Run 10/96: Main Search...
INFO:    [15/12/2023 18:45:13] -> Extracting 122416 MS1 XICs
INFO:    [15/12/2023 18:45:48] -> Run 10/96: Cleaning Up Run..
INFO:    [15/12/2023 18:45:48] -> SuperRun 11/96: Initializing (20231207_AST5_Evo5_ML_SA_40SPD_DIA_SCP_EB_1Cellc_86.raw)
INFO:    [15/12/2023 18:45:48] -> Run 11/96: Organizing Data from Run
INFO:    [15/12/2023 18:45:48] -> Run 11/96: Creating Calibration Search Space...
INFO:    [15/12/2023 18:45:48] -> Run 11/96: Creating Search Space...
INFO:    [15/12/2023 18:45:48] -> Size of search space [MB]: 0
INFO:    [15/12/2023 18:45:48] -> Number of IMPGs in search space: 0
INFO:    [15/12/2023 18:45:48] -> Run 11/96: MS2 Index Generation
INFO:    [15/12/2023 18:45:50] -> MS2 Index Generation Time: 1.45s
INFO:    [15/12/2023 18:45:50] -> Run 11/96: Method-Specific Pre-Processing...
INFO:    [15/12/2023 18:45:51] -> Initializing...
INFO:    [15/12/2023 18:46:59] -> Finalizing HTRMS File...
INFO:    [15/12/2023 18:53:52] -> Processed in 8m
INFO:    [15/12/2023 18:53:54] -> Done
INFO:    [15/12/2023 18:53:54] -> Run 11/96: Process Raw File...
INFO:    [15/12/2023 18:54:22] -> Run 11/96: Preparing Partitions...
INFO:    [15/12/2023 18:54:22] -> Part 1/1 - Run 11/96: Preparing Calibration Searches...
INFO:    [15/12/2023 18:54:23] -> Part 1/1 - Run 11/96: First Pass Calibration Search...
INFO:    [15/12/2023 18:54:28] -> Part 1/1 - Run 11/96: Calibration Search...
INFO:    [15/12/2023 18:54:44] -> The number of PSMs identified during calibration with FDR <= 0.01 is 5987 [15.9s]
INFO:    [15/12/2023 18:55:16] -> Part 1/1 - Run 11/96: Preparing Main Search...
INFO:    [15/12/2023 18:55:18] -> Part 1/1 - Run 11/96: Main Search...
INFO:    [15/12/2023 18:57:38] -> Extracting 230257 MS1 XICs
INFO:    [15/12/2023 18:58:44] -> Run 11/96: Cleaning Up Run..
INFO:    [15/12/2023 18:58:44] -> SuperRun 12/96: Initializing (20231207_AST5_Evo5_ML_SA_40SPD_DIA_SCP_EB_1Cellc_85.raw)
INFO:    [15/12/2023 18:58:44] -> Run 12/96: Organizing Data from Run
INFO:    [15/12/2023 18:58:44] -> Run 12/96: Creating Calibration Search Space...
INFO:    [15/12/2023 18:58:44] -> Run 12/96: Creating Search Space...
INFO:    [15/12/2023 18:58:44] -> Size of search space [MB]: 0
INFO:    [15/12/2023 18:58:44] -> Number of IMPGs in search space: 0
INFO:    [15/12/2023 18:58:44] -> Run 12/96: MS2 Index Generation
INFO:    [15/12/2023 18:58:45] -> MS2 Index Generation Time: 1.41s
INFO:    [15/12/2023 18:58:45] -> Run 12/96: Method-Specific Pre-Processing...
INFO:    [15/12/2023 18:58:47] -> Initializing...
INFO:    [15/12/2023 19:00:22] -> Finalizing HTRMS File...
INFO:    [15/12/2023 19:08:02] -> Processed in 9.3m
INFO:    [15/12/2023 19:08:04] -> Done
INFO:    [15/12/2023 19:08:04] -> Run 12/96: Process Raw File...
INFO:    [15/12/2023 19:08:42] -> Run 12/96: Preparing Partitions...
INFO:    [15/12/2023 19:08:42] -> Part 1/1 - Run 12/96: Preparing Calibration Searches...
INFO:    [15/12/2023 19:08:44] -> Part 1/1 - Run 12/96: First Pass Calibration Search...
INFO:    [15/12/2023 19:08:49] -> Part 1/1 - Run 12/96: Calibration Search...
INFO:    [15/12/2023 19:08:57] -> The number of PSMs identified during calibration with FDR <= 0.01 is 6772 [8.3s]
INFO:    [15/12/2023 19:08:59] -> Part 1/1 - Run 12/96: Preparing Main Search...
INFO:    [15/12/2023 19:09:00] -> Part 1/1 - Run 12/96: Main Search...
INFO:    [15/12/2023 19:11:58] -> Extracting 309333 MS1 XICs
INFO:    [15/12/2023 19:13:26] -> Run 12/96: Cleaning Up Run..
INFO:    [15/12/2023 19:13:26] -> SuperRun 13/96: Initializing (20231207_AST5_Evo5_ML_SA_40SPD_DIA_SCP_EB_20Cellc_3.raw)
INFO:    [15/12/2023 19:13:26] -> Run 13/96: Organizing Data from Run
INFO:    [15/12/2023 19:13:26] -> Run 13/96: Creating Calibration Search Space...
INFO:    [15/12/2023 19:13:27] -> Run 13/96: Creating Search Space...
INFO:    [15/12/2023 19:13:27] -> Size of search space [MB]: 0
INFO:    [15/12/2023 19:13:27] -> Number of IMPGs in search space: 0
INFO:    [15/12/2023 19:13:27] -> Run 13/96: MS2 Index Generation
INFO:    [15/12/2023 19:13:28] -> MS2 Index Generation Time: 1.3s
INFO:    [15/12/2023 19:13:28] -> Run 13/96: Method-Specific Pre-Processing...
INFO:    [15/12/2023 19:13:29] -> Initializing...
INFO:    [15/12/2023 19:15:47] -> Finalizing HTRMS File...
INFO:    [15/12/2023 19:24:36] -> Processed in 11.1m
INFO:    [15/12/2023 19:24:39] -> Done
INFO:    [15/12/2023 19:24:39] -> Run 13/96: Process Raw File...
INFO:    [15/12/2023 19:25:40] -> Run 13/96: Preparing Partitions...
INFO:    [15/12/2023 19:25:40] -> Part 1/1 - Run 13/96: Preparing Calibration Searches...
INFO:    [15/12/2023 19:25:42] -> Part 1/1 - Run 13/96: First Pass Calibration Search...
INFO:    [15/12/2023 19:25:50] -> Part 1/1 - Run 13/96: Calibration Search...
INFO:    [15/12/2023 19:26:05] -> The number of PSMs identified during calibration with FDR <= 0.01 is 6960 [15.7s]
INFO:    [15/12/2023 19:26:37] -> Part 1/1 - Run 13/96: Preparing Main Search...
INFO:    [15/12/2023 19:26:38] -> Part 1/1 - Run 13/96: Main Search...
INFO:    [15/12/2023 19:35:07] -> Extracting 591163 MS1 XICs
INFO:    [15/12/2023 19:37:55] -> Run 13/96: Cleaning Up Run..
INFO:    [15/12/2023 19:37:55] -> SuperRun 14/96: Initializing (20231207_AST5_Evo5_ML_SA_40SPD_DIA_SCP_EB_20Cellc_2.raw)
INFO:    [15/12/2023 19:37:55] -> Run 14/96: Organizing Data from Run
INFO:    [15/12/2023 19:37:55] -> Run 14/96: Creating Calibration Search Space...
INFO:    [15/12/2023 19:37:55] -> Run 14/96: Creating Search Space...
INFO:    [15/12/2023 19:37:55] -> Size of search space [MB]: 0
INFO:    [15/12/2023 19:37:55] -> Number of IMPGs in search space: 0
INFO:    [15/12/2023 19:37:55] -> Run 14/96: MS2 Index Generation
INFO:    [15/12/2023 19:37:57] -> MS2 Index Generation Time: 1.31s
INFO:    [15/12/2023 19:37:57] -> Run 14/96: Method-Specific Pre-Processing...
INFO:    [15/12/2023 19:37:58] -> Initializing...
INFO:    [15/12/2023 19:40:11] -> Finalizing HTRMS File...
INFO:    [15/12/2023 19:48:51] -> Processed in 10.9m
INFO:    [15/12/2023 19:48:53] -> Done
INFO:    [15/12/2023 19:48:53] -> Run 14/96: Process Raw File...
INFO:    [15/12/2023 19:49:55] -> Run 14/96: Preparing Partitions...
INFO:    [15/12/2023 19:49:55] -> Part 1/1 - Run 14/96: Preparing Calibration Searches...
INFO:    [15/12/2023 19:49:57] -> Part 1/1 - Run 14/96: First Pass Calibration Search...
INFO:    [15/12/2023 19:50:04] -> Part 1/1 - Run 14/96: Calibration Search...
INFO:    [15/12/2023 19:50:22] -> The number of PSMs identified during calibration with FDR <= 0.01 is 4777 [17.5s]
INFO:    [15/12/2023 19:50:53] -> Part 1/1 - Run 14/96: Preparing Main Search...
INFO:    [15/12/2023 19:50:54] -> Part 1/1 - Run 14/96: Main Search...
INFO:    [15/12/2023 19:59:06] -> Extracting 547457 MS1 XICs
INFO:    [15/12/2023 20:01:43] -> Run 14/96: Cleaning Up Run..
INFO:    [15/12/2023 20:01:43] -> SuperRun 15/96: Initializing (20231207_AST5_Evo5_ML_SA_40SPD_DIA_SCP_EB_20Cellc_1.raw)
INFO:    [15/12/2023 20:01:43] -> Run 15/96: Organizing Data from Run
INFO:    [15/12/2023 20:01:43] -> Run 15/96: Creating Calibration Search Space...
INFO:    [15/12/2023 20:01:43] -> Run 15/96: Creating Search Space...
INFO:    [15/12/2023 20:01:43] -> Size of search space [MB]: 0
INFO:    [15/12/2023 20:01:43] -> Number of IMPGs in search space: 0
INFO:    [15/12/2023 20:01:43] -> Run 15/96: MS2 Index Generation
INFO:    [15/12/2023 20:01:44] -> MS2 Index Generation Time: 1.32s
INFO:    [15/12/2023 20:01:44] -> Run 15/96: Method-Specific Pre-Processing...
INFO:    [15/12/2023 20:01:46] -> Initializing...
INFO:    [15/12/2023 20:04:11] -> Finalizing HTRMS File...
INFO:    [15/12/2023 20:13:32] -> Processed in 11.8m
INFO:    [15/12/2023 20:13:35] -> Done
INFO:    [15/12/2023 20:13:35] -> Run 15/96: Process Raw File...
INFO:    [15/12/2023 20:14:40] -> Run 15/96: Preparing Partitions...
INFO:    [15/12/2023 20:14:40] -> Part 1/1 - Run 15/96: Preparing Calibration Searches...
INFO:    [15/12/2023 20:14:41] -> Part 1/1 - Run 15/96: First Pass Calibration Search...
INFO:    [15/12/2023 20:14:50] -> Part 1/1 - Run 15/96: Calibration Search...
INFO:    [15/12/2023 20:15:09] -> The number of PSMs identified during calibration with FDR <= 0.01 is 5438 [19.2s]
INFO:    [15/12/2023 20:15:40] -> Part 1/1 - Run 15/96: Preparing Main Search...
INFO:    [15/12/2023 20:15:51] -> Part 1/1 - Run 15/96: Main Search...
INFO:    [15/12/2023 20:25:37] -> Extracting 592764 MS1 XICs
INFO:    [15/12/2023 20:28:25] -> Run 15/96: Cleaning Up Run..
INFO:    [15/12/2023 20:28:25] -> SuperRun 16/96: Initializing (20231207_AST5_Evo5_ML_SA_40SPD_DIA_SCP_EB_1Cellc_83.raw)
INFO:    [15/12/2023 20:28:25] -> Run 16/96: Organizing Data from Run
INFO:    [15/12/2023 20:28:25] -> Run 16/96: Creating Calibration Search Space...
INFO:    [15/12/2023 20:28:25] -> Run 16/96: Creating Search Space...
INFO:    [15/12/2023 20:28:25] -> Size of search space [MB]: 0
INFO:    [15/12/2023 20:28:25] -> Number of IMPGs in search space: 0
INFO:    [15/12/2023 20:28:25] -> Run 16/96: MS2 Index Generation
INFO:    [15/12/2023 20:28:26] -> MS2 Index Generation Time: 1.31s
INFO:    [15/12/2023 20:28:26] -> Run 16/96: Method-Specific Pre-Processing...
INFO:    [15/12/2023 20:28:28] -> Initializing...
INFO:    [15/12/2023 20:29:35] -> Finalizing HTRMS File...
INFO:    [15/12/2023 20:36:40] -> Processed in 8.2m
INFO:    [15/12/2023 20:36:42] -> Done
INFO:    [15/12/2023 20:36:42] -> Run 16/96: Process Raw File...
INFO:    [15/12/2023 20:37:10] -> Run 16/96: Preparing Partitions...
INFO:    [15/12/2023 20:37:10] -> Part 1/1 - Run 16/96: Preparing Calibration Searches...
INFO:    [15/12/2023 20:37:11] -> Part 1/1 - Run 16/96: First Pass Calibration Search...
INFO:    [15/12/2023 20:37:16] -> Part 1/1 - Run 16/96: Calibration Search...
INFO:    [15/12/2023 20:37:34] -> The number of PSMs identified during calibration with FDR <= 0.01 is 8211 [18s]
INFO:    [15/12/2023 20:38:07] -> Part 1/1 - Run 16/96: Preparing Main Search...
INFO:    [15/12/2023 20:38:08] -> Part 1/1 - Run 16/96: Main Search...
INFO:    [15/12/2023 20:40:06] -> Extracting 243069 MS1 XICs
INFO:    [15/12/2023 20:41:13] -> Run 16/96: Cleaning Up Run..
INFO:    [15/12/2023 20:41:13] -> SuperRun 17/96: Initializing (20231207_AST5_Evo5_ML_SA_40SPD_DIA_SCP_EB_1Cellc_82.raw)
INFO:    [15/12/2023 20:41:13] -> Run 17/96: Organizing Data from Run
INFO:    [15/12/2023 20:41:13] -> Run 17/96: Creating Calibration Search Space...
INFO:    [15/12/2023 20:41:13] -> Run 17/96: Creating Search Space...
INFO:    [15/12/2023 20:41:13] -> Size of search space [MB]: 0
INFO:    [15/12/2023 20:41:13] -> Number of IMPGs in search space: 0
INFO:    [15/12/2023 20:41:13] -> Run 17/96: MS2 Index Generation
INFO:    [15/12/2023 20:41:14] -> MS2 Index Generation Time: 1.28s
INFO:    [15/12/2023 20:41:14] -> Run 17/96: Method-Specific Pre-Processing...
INFO:    [15/12/2023 20:41:16] -> Initializing...
INFO:    [15/12/2023 20:42:13] -> Finalizing HTRMS File...
INFO:    [15/12/2023 20:48:57] -> Processed in 7.7m
INFO:    [15/12/2023 20:49:00] -> Done
INFO:    [15/12/2023 20:49:00] -> Run 17/96: Process Raw File...
INFO:    [15/12/2023 20:49:27] -> Run 17/96: Preparing Partitions...
INFO:    [15/12/2023 20:49:27] -> Part 1/1 - Run 17/96: Preparing Calibration Searches...
INFO:    [15/12/2023 20:49:28] -> Part 1/1 - Run 17/96: First Pass Calibration Search...
INFO:    [15/12/2023 20:49:33] -> Part 1/1 - Run 17/96: Calibration Search...
INFO:    [15/12/2023 20:49:48] -> The number of PSMs identified during calibration with FDR <= 0.01 is 4163 [15.4s]
INFO:    [15/12/2023 20:50:19] -> Part 1/1 - Run 17/96: Preparing Main Search...
INFO:    [15/12/2023 20:50:21] -> Part 1/1 - Run 17/96: Main Search...
INFO:    [15/12/2023 20:52:14] -> Extracting 185380 MS1 XICs
INFO:    [15/12/2023 20:53:08] -> Run 17/96: Cleaning Up Run..
INFO:    [15/12/2023 20:53:08] -> SuperRun 18/96: Initializing (20231207_AST5_Evo5_ML_SA_40SPD_DIA_SCP_EB_1Cellc_81.raw)
INFO:    [15/12/2023 20:53:08] -> Run 18/96: Organizing Data from Run
INFO:    [15/12/2023 20:53:08] -> Run 18/96: Creating Calibration Search Space...
INFO:    [15/12/2023 20:53:08] -> Run 18/96: Creating Search Space...
INFO:    [15/12/2023 20:53:08] -> Size of search space [MB]: 0
INFO:    [15/12/2023 20:53:08] -> Number of IMPGs in search space: 0
INFO:    [15/12/2023 20:53:08] -> Run 18/96: MS2 Index Generation
INFO:    [15/12/2023 20:53:09] -> MS2 Index Generation Time: 1.28s
INFO:    [15/12/2023 20:53:09] -> Run 18/96: Method-Specific Pre-Processing...
INFO:    [15/12/2023 20:53:11] -> Initializing...
INFO:    [15/12/2023 20:54:10] -> Finalizing HTRMS File...
INFO:    [15/12/2023 21:00:58] -> Processed in 7.8m
INFO:    [15/12/2023 21:01:01] -> Done
INFO:    [15/12/2023 21:01:01] -> Run 18/96: Process Raw File...
INFO:    [15/12/2023 21:01:24] -> Run 18/96: Preparing Partitions...
INFO:    [15/12/2023 21:01:24] -> Part 1/1 - Run 18/96: Preparing Calibration Searches...
INFO:    [15/12/2023 21:01:25] -> Part 1/1 - Run 18/96: First Pass Calibration Search...
INFO:    [15/12/2023 21:01:30] -> Part 1/1 - Run 18/96: Calibration Search...
INFO:    [15/12/2023 21:01:42] -> The number of PSMs identified during calibration with FDR <= 0.01 is 2701 [11.8s]
INFO:    [15/12/2023 21:02:12] -> Part 1/1 - Run 18/96: Preparing Main Search...
INFO:    [15/12/2023 21:02:13] -> Part 1/1 - Run 18/96: Main Search...
INFO:    [15/12/2023 21:04:23] -> Extracting 190479 MS1 XICs
INFO:    [15/12/2023 21:05:17] -> Run 18/96: Cleaning Up Run..
INFO:    [15/12/2023 21:05:17] -> SuperRun 19/96: Initializing (20231207_AST5_Evo5_ML_SA_40SPD_DIA_SCP_EB_1Cellc_80.raw)
INFO:    [15/12/2023 21:05:17] -> Run 19/96: Organizing Data from Run
INFO:    [15/12/2023 21:05:17] -> Run 19/96: Creating Calibration Search Space...
INFO:    [15/12/2023 21:05:17] -> Run 19/96: Creating Search Space...
INFO:    [15/12/2023 21:05:17] -> Size of search space [MB]: 0
INFO:    [15/12/2023 21:05:17] -> Number of IMPGs in search space: 0
INFO:    [15/12/2023 21:05:17] -> Run 19/96: MS2 Index Generation
INFO:    [15/12/2023 21:05:18] -> MS2 Index Generation Time: 1.41s
INFO:    [15/12/2023 21:05:18] -> Run 19/96: Method-Specific Pre-Processing...
INFO:    [15/12/2023 21:05:20] -> Initializing...
INFO:    [15/12/2023 21:06:26] -> Finalizing HTRMS File...
INFO:    [15/12/2023 21:13:19] -> Processed in 8m
INFO:    [15/12/2023 21:13:21] -> Done
INFO:    [15/12/2023 21:13:21] -> Run 19/96: Process Raw File...
INFO:    [15/12/2023 21:13:53] -> Run 19/96: Preparing Partitions...
INFO:    [15/12/2023 21:13:53] -> Part 1/1 - Run 19/96: Preparing Calibration Searches...
INFO:    [15/12/2023 21:13:54] -> Part 1/1 - Run 19/96: First Pass Calibration Search...
INFO:    [15/12/2023 21:14:00] -> Part 1/1 - Run 19/96: Calibration Search...
INFO:    [15/12/2023 21:14:08] -> The number of PSMs identified during calibration with FDR <= 0.01 is 3058 [8s]
INFO:    [15/12/2023 21:14:09] -> Part 1/1 - Run 19/96: Preparing Main Search...
INFO:    [15/12/2023 21:14:11] -> Part 1/1 - Run 19/96: Main Search...
INFO:    [15/12/2023 21:16:37] -> Extracting 250391 MS1 XICs
INFO:    [15/12/2023 21:17:44] -> Run 19/96: Cleaning Up Run..
INFO:    [15/12/2023 21:17:44] -> SuperRun 20/96: Initializing (20231207_AST5_Evo5_ML_SA_40SPD_DIA_SCP_EB_1Cellc_79.raw)
INFO:    [15/12/2023 21:17:44] -> Run 20/96: Organizing Data from Run
INFO:    [15/12/2023 21:17:44] -> Run 20/96: Creating Calibration Search Space...
INFO:    [15/12/2023 21:17:44] -> Run 20/96: Creating Search Space...
INFO:    [15/12/2023 21:17:44] -> Size of search space [MB]: 0
INFO:    [15/12/2023 21:17:44] -> Number of IMPGs in search space: 0
INFO:    [15/12/2023 21:17:44] -> Run 20/96: MS2 Index Generation
INFO:    [15/12/2023 21:17:45] -> MS2 Index Generation Time: 1.4s
INFO:    [15/12/2023 21:17:45] -> Run 20/96: Method-Specific Pre-Processing...
INFO:    [15/12/2023 21:17:47] -> Initializing...
INFO:    [15/12/2023 21:19:15] -> Finalizing HTRMS File...
INFO:    [15/12/2023 21:26:25] -> Processed in 8.6m
INFO:    [15/12/2023 21:26:28] -> Done
INFO:    [15/12/2023 21:26:28] -> Run 20/96: Process Raw File...
INFO:    [15/12/2023 21:27:04] -> Run 20/96: Preparing Partitions...
INFO:    [15/12/2023 21:27:04] -> Part 1/1 - Run 20/96: Preparing Calibration Searches...
INFO:    [15/12/2023 21:27:05] -> Part 1/1 - Run 20/96: First Pass Calibration Search...
INFO:    [15/12/2023 21:27:12] -> Part 1/1 - Run 20/96: Calibration Search...
INFO:    [15/12/2023 21:27:20] -> The number of PSMs identified during calibration with FDR <= 0.01 is 8330 [8s]
INFO:    [15/12/2023 21:27:21] -> Part 1/1 - Run 20/96: Preparing Main Search...
INFO:    [15/12/2023 21:27:23] -> Part 1/1 - Run 20/96: Main Search...
INFO:    [15/12/2023 21:30:23] -> Extracting 334101 MS1 XICs
INFO:    [15/12/2023 21:32:01] -> Run 20/96: Cleaning Up Run..
INFO:    [15/12/2023 21:32:01] -> SuperRun 21/96: Initializing (20231207_AST5_Evo5_ML_SA_40SPD_DIA_SCP_EB_1Cellc_78.raw)
INFO:    [15/12/2023 21:32:01] -> Run 21/96: Organizing Data from Run
INFO:    [15/12/2023 21:32:01] -> Run 21/96: Creating Calibration Search Space...
INFO:    [15/12/2023 21:32:01] -> Run 21/96: Creating Search Space...
INFO:    [15/12/2023 21:32:01] -> Size of search space [MB]: 0
INFO:    [15/12/2023 21:32:01] -> Number of IMPGs in search space: 0
INFO:    [15/12/2023 21:32:01] -> Run 21/96: MS2 Index Generation
INFO:    [15/12/2023 21:32:02] -> MS2 Index Generation Time: 1.44s
INFO:    [15/12/2023 21:32:02] -> Run 21/96: Method-Specific Pre-Processing...
INFO:    [15/12/2023 21:32:04] -> Initializing...
INFO:    [15/12/2023 21:33:16] -> Finalizing HTRMS File...
INFO:    [15/12/2023 21:40:13] -> Processed in 8.2m
INFO:    [15/12/2023 21:40:15] -> Done
INFO:    [15/12/2023 21:40:15] -> Run 21/96: Process Raw File...
INFO:    [15/12/2023 21:40:47] -> Run 21/96: Preparing Partitions...
INFO:    [15/12/2023 21:40:47] -> Part 1/1 - Run 21/96: Preparing Calibration Searches...
INFO:    [15/12/2023 21:40:49] -> Part 1/1 - Run 21/96: First Pass Calibration Search...
INFO:    [15/12/2023 21:40:54] -> Part 1/1 - Run 21/96: Calibration Search...
INFO:    [15/12/2023 21:41:01] -> The number of PSMs identified during calibration with FDR <= 0.01 is 3740 [6.9s]
INFO:    [15/12/2023 21:41:30] -> Part 1/1 - Run 21/96: Preparing Main Search...
INFO:    [15/12/2023 21:41:32] -> Part 1/1 - Run 21/96: Main Search...
INFO:    [15/12/2023 21:43:38] -> Extracting 248955 MS1 XICs
INFO:    [15/12/2023 21:44:49] -> Run 21/96: Cleaning Up Run..
INFO:    [15/12/2023 21:44:49] -> SuperRun 22/96: Initializing (20231207_AST5_Evo5_ML_SA_40SPD_DIA_SCP_EB_1Cellc_77.raw)
INFO:    [15/12/2023 21:44:49] -> Run 22/96: Organizing Data from Run
INFO:    [15/12/2023 21:44:49] -> Run 22/96: Creating Calibration Search Space...
INFO:    [15/12/2023 21:44:50] -> Run 22/96: Creating Search Space...
INFO:    [15/12/2023 21:44:50] -> Size of search space [MB]: 0
INFO:    [15/12/2023 21:44:50] -> Number of IMPGs in search space: 0
INFO:    [15/12/2023 21:44:50] -> Run 22/96: MS2 Index Generation
INFO:    [15/12/2023 21:44:51] -> MS2 Index Generation Time: 1.34s
INFO:    [15/12/2023 21:44:51] -> Run 22/96: Method-Specific Pre-Processing...
INFO:    [15/12/2023 21:44:52] -> Initializing...
INFO:    [15/12/2023 21:46:07] -> Finalizing HTRMS File...
INFO:    [15/12/2023 21:53:05] -> Processed in 8.2m
INFO:    [15/12/2023 21:53:08] -> Done
INFO:    [15/12/2023 21:53:08] -> Run 22/96: Process Raw File...
INFO:    [15/12/2023 21:53:46] -> Run 22/96: Preparing Partitions...
INFO:    [15/12/2023 21:53:46] -> Part 1/1 - Run 22/96: Preparing Calibration Searches...
INFO:    [15/12/2023 21:53:47] -> Part 1/1 - Run 22/96: First Pass Calibration Search...
INFO:    [15/12/2023 21:53:54] -> Part 1/1 - Run 22/96: Calibration Search...
INFO:    [15/12/2023 21:54:02] -> The number of PSMs identified during calibration with FDR <= 0.01 is 6970 [8.2s]
INFO:    [15/12/2023 21:54:04] -> Part 1/1 - Run 22/96: Preparing Main Search...
INFO:    [15/12/2023 21:54:05] -> Part 1/1 - Run 22/96: Main Search...
INFO:    [15/12/2023 21:57:30] -> Extracting 363052 MS1 XICs
INFO:    [15/12/2023 21:59:09] -> Run 22/96: Cleaning Up Run..
INFO:    [15/12/2023 21:59:09] -> SuperRun 23/96: Initializing (20231207_AST5_Evo5_ML_SA_40SPD_DIA_SCP_EB_1Cellc_76.raw)
INFO:    [15/12/2023 21:59:09] -> Run 23/96: Organizing Data from Run
INFO:    [15/12/2023 21:59:09] -> Run 23/96: Creating Calibration Search Space...
INFO:    [15/12/2023 21:59:09] -> Run 23/96: Creating Search Space...
INFO:    [15/12/2023 21:59:09] -> Size of search space [MB]: 0
INFO:    [15/12/2023 21:59:09] -> Number of IMPGs in search space: 0
INFO:    [15/12/2023 21:59:09] -> Run 23/96: MS2 Index Generation
INFO:    [15/12/2023 21:59:10] -> MS2 Index Generation Time: 1.3s
INFO:    [15/12/2023 21:59:10] -> Run 23/96: Method-Specific Pre-Processing...
INFO:    [15/12/2023 21:59:12] -> Initializing...
INFO:    [15/12/2023 22:00:39] -> Finalizing HTRMS File...
INFO:    [15/12/2023 22:07:56] -> Processed in 8.7m
INFO:    [15/12/2023 22:07:58] -> Done
INFO:    [15/12/2023 22:07:58] -> Run 23/96: Process Raw File...
INFO:    [15/12/2023 22:08:39] -> Run 23/96: Preparing Partitions...
INFO:    [15/12/2023 22:08:39] -> Part 1/1 - Run 23/96: Preparing Calibration Searches...
INFO:    [15/12/2023 22:08:40] -> Part 1/1 - Run 23/96: First Pass Calibration Search...
INFO:    [15/12/2023 22:08:46] -> Part 1/1 - Run 23/96: Calibration Search...
INFO:    [15/12/2023 22:08:56] -> The number of PSMs identified during calibration with FDR <= 0.01 is 3418 [10.5s]
INFO:    [15/12/2023 22:09:25] -> Part 1/1 - Run 23/96: Preparing Main Search...
INFO:    [15/12/2023 22:09:27] -> Part 1/1 - Run 23/96: Main Search...
INFO:    [15/12/2023 22:13:17] -> Extracting 369091 MS1 XICs
INFO:    [15/12/2023 22:15:00] -> Run 23/96: Cleaning Up Run..
INFO:    [15/12/2023 22:15:00] -> SuperRun 24/96: Initializing (20231207_AST5_Evo5_ML_SA_40SPD_DIA_SCP_EB_1Cellc_75.raw)
INFO:    [15/12/2023 22:15:00] -> Run 24/96: Organizing Data from Run
INFO:    [15/12/2023 22:15:00] -> Run 24/96: Creating Calibration Search Space...
INFO:    [15/12/2023 22:15:00] -> Run 24/96: Creating Search Space...
INFO:    [15/12/2023 22:15:00] -> Size of search space [MB]: 0
INFO:    [15/12/2023 22:15:00] -> Number of IMPGs in search space: 0
INFO:    [15/12/2023 22:15:00] -> Run 24/96: MS2 Index Generation
INFO:    [15/12/2023 22:15:01] -> MS2 Index Generation Time: 1.29s
INFO:    [15/12/2023 22:15:01] -> Run 24/96: Method-Specific Pre-Processing...
INFO:    [15/12/2023 22:15:03] -> Initializing...
INFO:    [15/12/2023 22:16:14] -> Finalizing HTRMS File...
INFO:    [15/12/2023 22:23:20] -> Processed in 8.3m
INFO:    [15/12/2023 22:23:22] -> Done
INFO:    [15/12/2023 22:23:22] -> Run 24/96: Process Raw File...
INFO:    [15/12/2023 22:23:54] -> Run 24/96: Preparing Partitions...
INFO:    [15/12/2023 22:23:54] -> Part 1/1 - Run 24/96: Preparing Calibration Searches...
INFO:    [15/12/2023 22:23:56] -> Part 1/1 - Run 24/96: First Pass Calibration Search...
INFO:    [15/12/2023 22:24:01] -> Part 1/1 - Run 24/96: Calibration Search...
INFO:    [15/12/2023 22:24:12] -> The number of PSMs identified during calibration with FDR <= 0.01 is 3706 [11.3s]
INFO:    [15/12/2023 22:24:41] -> Part 1/1 - Run 24/96: Preparing Main Search...
INFO:    [15/12/2023 22:24:42] -> Part 1/1 - Run 24/96: Main Search...
INFO:    [15/12/2023 22:28:02] -> Extracting 367677 MS1 XICs
INFO:    [15/12/2023 22:29:47] -> Run 24/96: Cleaning Up Run..
INFO:    [15/12/2023 22:29:47] -> SuperRun 25/96: Initializing (20231207_AST5_Evo5_ML_SA_40SPD_DIA_SCP_EB_1Cellc_74.raw)
INFO:    [15/12/2023 22:29:47] -> Run 25/96: Organizing Data from Run
INFO:    [15/12/2023 22:29:47] -> Run 25/96: Creating Calibration Search Space...
INFO:    [15/12/2023 22:29:47] -> Run 25/96: Creating Search Space...
INFO:    [15/12/2023 22:29:47] -> Size of search space [MB]: 0
INFO:    [15/12/2023 22:29:47] -> Number of IMPGs in search space: 0
INFO:    [15/12/2023 22:29:47] -> Run 25/96: MS2 Index Generation
INFO:    [15/12/2023 22:29:48] -> MS2 Index Generation Time: 1.3s
INFO:    [15/12/2023 22:29:48] -> Run 25/96: Method-Specific Pre-Processing...
INFO:    [15/12/2023 22:29:50] -> Initializing...
INFO:    [15/12/2023 22:30:56] -> Finalizing HTRMS File...
INFO:    [15/12/2023 22:37:49] -> Processed in 8m
INFO:    [15/12/2023 22:37:51] -> Done
INFO:    [15/12/2023 22:37:51] -> Run 25/96: Process Raw File...
INFO:    [15/12/2023 22:38:19] -> Run 25/96: Preparing Partitions...
INFO:    [15/12/2023 22:38:19] -> Part 1/1 - Run 25/96: Preparing Calibration Searches...
INFO:    [15/12/2023 22:38:20] -> Part 1/1 - Run 25/96: First Pass Calibration Search...
INFO:    [15/12/2023 22:38:25] -> Part 1/1 - Run 25/96: Calibration Search...
INFO:    [15/12/2023 22:38:42] -> The number of PSMs identified during calibration with FDR <= 0.01 is 7888 [17.8s]
INFO:    [15/12/2023 22:39:15] -> Part 1/1 - Run 25/96: Preparing Main Search...
INFO:    [15/12/2023 22:39:16] -> Part 1/1 - Run 25/96: Main Search...
INFO:    [15/12/2023 22:41:09] -> Extracting 160461 MS1 XICs
INFO:    [15/12/2023 22:41:55] -> Run 25/96: Cleaning Up Run..
INFO:    [15/12/2023 22:41:55] -> SuperRun 26/96: Initializing (20231207_AST5_Evo5_ML_SA_40SPD_DIA_SCP_EB_1Cellc_73.raw)
INFO:    [15/12/2023 22:41:55] -> Run 26/96: Organizing Data from Run
INFO:    [15/12/2023 22:41:55] -> Run 26/96: Creating Calibration Search Space...
INFO:    [15/12/2023 22:41:56] -> Run 26/96: Creating Search Space...
INFO:    [15/12/2023 22:41:56] -> Size of search space [MB]: 0
INFO:    [15/12/2023 22:41:56] -> Number of IMPGs in search space: 0
INFO:    [15/12/2023 22:41:56] -> Run 26/96: MS2 Index Generation
INFO:    [15/12/2023 22:41:57] -> MS2 Index Generation Time: 1.38s
INFO:    [15/12/2023 22:41:57] -> Run 26/96: Method-Specific Pre-Processing...
INFO:    [15/12/2023 22:41:58] -> Initializing...
INFO:    [15/12/2023 22:43:09] -> Finalizing HTRMS File...
INFO:    [15/12/2023 22:50:11] -> Processed in 8.2m
INFO:    [15/12/2023 22:50:13] -> Done
INFO:    [15/12/2023 22:50:13] -> Run 26/96: Process Raw File...
INFO:    [15/12/2023 22:50:45] -> Run 26/96: Preparing Partitions...
INFO:    [15/12/2023 22:50:45] -> Part 1/1 - Run 26/96: Preparing Calibration Searches...
INFO:    [15/12/2023 22:50:46] -> Part 1/1 - Run 26/96: First Pass Calibration Search...
INFO:    [15/12/2023 22:50:51] -> Part 1/1 - Run 26/96: Calibration Search...
INFO:    [15/12/2023 22:50:59] -> The number of PSMs identified during calibration with FDR <= 0.01 is 4042 [7.5s]
INFO:    [15/12/2023 22:51:38] -> Part 1/1 - Run 26/96: Preparing Main Search...
INFO:    [15/12/2023 22:51:39] -> Part 1/1 - Run 26/96: Main Search...
INFO:    [15/12/2023 22:54:43] -> Extracting 296756 MS1 XICs
INFO:    [15/12/2023 22:56:06] -> Run 26/96: Cleaning Up Run..
INFO:    [15/12/2023 22:56:06] -> SuperRun 27/96: Initializing (20231207_AST5_Evo5_ML_SA_40SPD_DIA_SCP_EB_1Cellc_71.raw)
INFO:    [15/12/2023 22:56:06] -> Run 27/96: Organizing Data from Run
INFO:    [15/12/2023 22:56:06] -> Run 27/96: Creating Calibration Search Space...
INFO:    [15/12/2023 22:56:06] -> Run 27/96: Creating Search Space...
INFO:    [15/12/2023 22:56:06] -> Size of search space [MB]: 0
INFO:    [15/12/2023 22:56:06] -> Number of IMPGs in search space: 0
INFO:    [15/12/2023 22:56:06] -> Run 27/96: MS2 Index Generation
INFO:    [15/12/2023 22:56:08] -> MS2 Index Generation Time: 1.42s
INFO:    [15/12/2023 22:56:08] -> Run 27/96: Method-Specific Pre-Processing...
INFO:    [15/12/2023 22:56:10] -> Initializing...
INFO:    [15/12/2023 22:57:43] -> Finalizing HTRMS File...
INFO:    [15/12/2023 23:04:41] -> Processed in 8.5m
INFO:    [15/12/2023 23:04:44] -> Done
INFO:    [15/12/2023 23:04:44] -> Run 27/96: Process Raw File...
INFO:    [15/12/2023 23:05:12] -> Run 27/96: Preparing Partitions...
INFO:    [15/12/2023 23:05:12] -> Part 1/1 - Run 27/96: Preparing Calibration Searches...
INFO:    [15/12/2023 23:05:13] -> Part 1/1 - Run 27/96: First Pass Calibration Search...
INFO:    [15/12/2023 23:05:18] -> Part 1/1 - Run 27/96: Calibration Search...
INFO:    [15/12/2023 23:05:35] -> The number of PSMs identified during calibration with FDR <= 0.01 is 4753 [16.6s]
INFO:    [15/12/2023 23:06:06] -> Part 1/1 - Run 27/96: Preparing Main Search...
INFO:    [15/12/2023 23:06:07] -> Part 1/1 - Run 27/96: Main Search...
INFO:    [15/12/2023 23:08:04] -> Extracting 203425 MS1 XICs
INFO:    [15/12/2023 23:09:01] -> Run 27/96: Cleaning Up Run..
INFO:    [15/12/2023 23:09:01] -> SuperRun 28/96: Initializing (20231207_AST5_Evo5_ML_SA_40SPD_DIA_SCP_EB_1Cellc_70.raw)
INFO:    [15/12/2023 23:09:01] -> Run 28/96: Organizing Data from Run
INFO:    [15/12/2023 23:09:01] -> Run 28/96: Creating Calibration Search Space...
INFO:    [15/12/2023 23:09:01] -> Run 28/96: Creating Search Space...
INFO:    [15/12/2023 23:09:01] -> Size of search space [MB]: 0
INFO:    [15/12/2023 23:09:01] -> Number of IMPGs in search space: 0
INFO:    [15/12/2023 23:09:01] -> Run 28/96: MS2 Index Generation
INFO:    [15/12/2023 23:09:02] -> MS2 Index Generation Time: 1.28s
INFO:    [15/12/2023 23:09:02] -> Run 28/96: Method-Specific Pre-Processing...
INFO:    [15/12/2023 23:09:04] -> Initializing...
INFO:    [15/12/2023 23:10:25] -> Finalizing HTRMS File...
INFO:    [15/12/2023 23:17:09] -> Processed in 8.1m
INFO:    [15/12/2023 23:17:11] -> Done
INFO:    [15/12/2023 23:17:12] -> Run 28/96: Process Raw File...
INFO:    [15/12/2023 23:17:40] -> Run 28/96: Preparing Partitions...
INFO:    [15/12/2023 23:17:40] -> Part 1/1 - Run 28/96: Preparing Calibration Searches...
INFO:    [15/12/2023 23:17:42] -> Part 1/1 - Run 28/96: First Pass Calibration Search...
INFO:    [15/12/2023 23:17:46] -> Part 1/1 - Run 28/96: Calibration Search...
INFO:    [15/12/2023 23:18:05] -> The number of PSMs identified during calibration with FDR <= 0.01 is 5385 [18s]
INFO:    [15/12/2023 23:18:36] -> Part 1/1 - Run 28/96: Preparing Main Search...
INFO:    [15/12/2023 23:18:38] -> Part 1/1 - Run 28/96: Main Search...
INFO:    [15/12/2023 23:20:42] -> Extracting 207056 MS1 XICs
INFO:    [15/12/2023 23:21:41] -> Run 28/96: Cleaning Up Run..
INFO:    [15/12/2023 23:21:41] -> SuperRun 29/96: Initializing (20231207_AST5_Evo5_ML_SA_40SPD_DIA_SCP_EB_1Cellc_69.raw)
INFO:    [15/12/2023 23:21:41] -> Run 29/96: Organizing Data from Run
INFO:    [15/12/2023 23:21:41] -> Run 29/96: Creating Calibration Search Space...
INFO:    [15/12/2023 23:21:41] -> Run 29/96: Creating Search Space...
INFO:    [15/12/2023 23:21:41] -> Size of search space [MB]: 0
INFO:    [15/12/2023 23:21:41] -> Number of IMPGs in search space: 0
INFO:    [15/12/2023 23:21:41] -> Run 29/96: MS2 Index Generation
INFO:    [15/12/2023 23:21:43] -> MS2 Index Generation Time: 1.28s
INFO:    [15/12/2023 23:21:43] -> Run 29/96: Method-Specific Pre-Processing...
INFO:    [15/12/2023 23:21:44] -> Initializing...
INFO:    [15/12/2023 23:23:33] -> Finalizing HTRMS File...
INFO:    [15/12/2023 23:30:17] -> Processed in 8.5m
INFO:    [15/12/2023 23:30:19] -> Done
INFO:    [15/12/2023 23:30:19] -> Run 29/96: Process Raw File...
INFO:    [15/12/2023 23:30:47] -> Run 29/96: Preparing Partitions...
INFO:    [15/12/2023 23:30:47] -> Part 1/1 - Run 29/96: Preparing Calibration Searches...
INFO:    [15/12/2023 23:30:49] -> Part 1/1 - Run 29/96: First Pass Calibration Search...
INFO:    [15/12/2023 23:30:53] -> Part 1/1 - Run 29/96: Calibration Search...
INFO:    [15/12/2023 23:31:11] -> The number of PSMs identified during calibration with FDR <= 0.01 is 6573 [18s]
INFO:    [15/12/2023 23:31:45] -> Part 1/1 - Run 29/96: Preparing Main Search...
INFO:    [15/12/2023 23:31:46] -> Part 1/1 - Run 29/96: Main Search...
INFO:    [15/12/2023 23:33:38] -> Extracting 103069 MS1 XICs
INFO:    [15/12/2023 23:34:08] -> Run 29/96: Cleaning Up Run..
INFO:    [15/12/2023 23:34:08] -> SuperRun 30/96: Initializing (20231207_AST5_Evo5_ML_SA_40SPD_DIA_SCP_EB_1Cellc_68.raw)
INFO:    [15/12/2023 23:34:08] -> Run 30/96: Organizing Data from Run
INFO:    [15/12/2023 23:34:08] -> Run 30/96: Creating Calibration Search Space...
INFO:    [15/12/2023 23:34:08] -> Run 30/96: Creating Search Space...
INFO:    [15/12/2023 23:34:08] -> Size of search space [MB]: 0
INFO:    [15/12/2023 23:34:08] -> Number of IMPGs in search space: 0
INFO:    [15/12/2023 23:34:08] -> Run 30/96: MS2 Index Generation
INFO:    [15/12/2023 23:34:10] -> MS2 Index Generation Time: 1.46s
INFO:    [15/12/2023 23:34:10] -> Run 30/96: Method-Specific Pre-Processing...
INFO:    [15/12/2023 23:34:11] -> Initializing...
INFO:    [15/12/2023 23:35:39] -> Finalizing HTRMS File...
INFO:    [15/12/2023 23:42:19] -> Processed in 8.1m
INFO:    [15/12/2023 23:42:21] -> Done
INFO:    [15/12/2023 23:42:21] -> Run 30/96: Process Raw File...
INFO:    [15/12/2023 23:42:51] -> Run 30/96: Preparing Partitions...
INFO:    [15/12/2023 23:42:51] -> Part 1/1 - Run 30/96: Preparing Calibration Searches...
INFO:    [15/12/2023 23:42:53] -> Part 1/1 - Run 30/96: First Pass Calibration Search...
INFO:    [15/12/2023 23:42:58] -> Part 1/1 - Run 30/96: Calibration Search...
INFO:    [15/12/2023 23:43:16] -> The number of PSMs identified during calibration with FDR <= 0.01 is 7326 [18.7s]
INFO:    [15/12/2023 23:43:50] -> Part 1/1 - Run 30/96: Preparing Main Search...
INFO:    [15/12/2023 23:43:51] -> Part 1/1 - Run 30/96: Main Search...
INFO:    [15/12/2023 23:46:20] -> Extracting 257053 MS1 XICs
INFO:    [15/12/2023 23:47:31] -> Run 30/96: Cleaning Up Run..
INFO:    [15/12/2023 23:47:31] -> SuperRun 31/96: Initializing (20231207_AST5_Evo5_ML_SA_40SPD_DIA_SCP_EB_1Cellc_67.raw)
INFO:    [15/12/2023 23:47:31] -> Run 31/96: Organizing Data from Run
INFO:    [15/12/2023 23:47:31] -> Run 31/96: Creating Calibration Search Space...
INFO:    [15/12/2023 23:47:31] -> Run 31/96: Creating Search Space...
INFO:    [15/12/2023 23:47:31] -> Size of search space [MB]: 0
INFO:    [15/12/2023 23:47:31] -> Number of IMPGs in search space: 0
INFO:    [15/12/2023 23:47:31] -> Run 31/96: MS2 Index Generation
INFO:    [15/12/2023 23:47:32] -> MS2 Index Generation Time: 1.36s
INFO:    [15/12/2023 23:47:32] -> Run 31/96: Method-Specific Pre-Processing...
INFO:    [15/12/2023 23:47:34] -> Initializing...
INFO:    [15/12/2023 23:48:54] -> Finalizing HTRMS File...
INFO:    [15/12/2023 23:55:47] -> Processed in 8.2m
INFO:    [15/12/2023 23:55:49] -> Done
INFO:    [15/12/2023 23:55:49] -> Run 31/96: Process Raw File...
INFO:    [15/12/2023 23:56:23] -> Run 31/96: Preparing Partitions...
INFO:    [15/12/2023 23:56:23] -> Part 1/1 - Run 31/96: Preparing Calibration Searches...
INFO:    [15/12/2023 23:56:24] -> Part 1/1 - Run 31/96: First Pass Calibration Search...
INFO:    [15/12/2023 23:56:29] -> Part 1/1 - Run 31/96: Calibration Search...
INFO:    [15/12/2023 23:56:43] -> The number of PSMs identified during calibration with FDR <= 0.01 is 10674 [13.6s]
INFO:    [15/12/2023 23:57:18] -> Part 1/1 - Run 31/96: Preparing Main Search...
INFO:    [15/12/2023 23:57:20] -> Part 1/1 - Run 31/96: Main Search...
INFO:    [15/12/2023 23:59:25] -> Extracting 185368 MS1 XICs
INFO:    [16/12/2023 00:00:17] -> Run 31/96: Cleaning Up Run..
INFO:    [16/12/2023 00:00:18] -> SuperRun 32/96: Initializing (20231207_AST5_Evo5_ML_SA_40SPD_DIA_SCP_EB_1Cellc_66.raw)
INFO:    [16/12/2023 00:00:18] -> Run 32/96: Organizing Data from Run
INFO:    [16/12/2023 00:00:18] -> Run 32/96: Creating Calibration Search Space...
INFO:    [16/12/2023 00:00:18] -> Run 32/96: Creating Search Space...
INFO:    [16/12/2023 00:00:18] -> Size of search space [MB]: 0
INFO:    [16/12/2023 00:00:18] -> Number of IMPGs in search space: 0
INFO:    [16/12/2023 00:00:18] -> Run 32/96: MS2 Index Generation
INFO:    [16/12/2023 00:00:19] -> MS2 Index Generation Time: 1.31s
INFO:    [16/12/2023 00:00:19] -> Run 32/96: Method-Specific Pre-Processing...
INFO:    [16/12/2023 00:00:21] -> Initializing...
INFO:    [16/12/2023 00:01:40] -> Finalizing HTRMS File...
INFO:    [16/12/2023 00:08:30] -> Processed in 8.2m
INFO:    [16/12/2023 00:08:32] -> Done
INFO:    [16/12/2023 00:08:32] -> Run 32/96: Process Raw File...
INFO:    [16/12/2023 00:09:04] -> Run 32/96: Preparing Partitions...
INFO:    [16/12/2023 00:09:04] -> Part 1/1 - Run 32/96: Preparing Calibration Searches...
INFO:    [16/12/2023 00:09:05] -> Part 1/1 - Run 32/96: First Pass Calibration Search...
INFO:    [16/12/2023 00:09:10] -> Part 1/1 - Run 32/96: Calibration Search...
INFO:    [16/12/2023 00:09:29] -> The number of PSMs identified during calibration with FDR <= 0.01 is 12123 [18.7s]
INFO:    [16/12/2023 00:10:04] -> Part 1/1 - Run 32/96: Preparing Main Search...
INFO:    [16/12/2023 00:10:06] -> Part 1/1 - Run 32/96: Main Search...
INFO:    [16/12/2023 00:12:57] -> Extracting 283410 MS1 XICs
INFO:    [16/12/2023 00:14:17] -> Run 32/96: Cleaning Up Run..
INFO:    [16/12/2023 00:14:17] -> SuperRun 33/96: Initializing (20231207_AST5_Evo5_ML_SA_40SPD_DIA_SCP_EB_1Cellc_65.raw)
INFO:    [16/12/2023 00:14:17] -> Run 33/96: Organizing Data from Run
INFO:    [16/12/2023 00:14:17] -> Run 33/96: Creating Calibration Search Space...
INFO:    [16/12/2023 00:14:17] -> Run 33/96: Creating Search Space...
INFO:    [16/12/2023 00:14:17] -> Size of search space [MB]: 0
INFO:    [16/12/2023 00:14:17] -> Number of IMPGs in search space: 0
INFO:    [16/12/2023 00:14:17] -> Run 33/96: MS2 Index Generation
INFO:    [16/12/2023 00:14:19] -> MS2 Index Generation Time: 1.49s
INFO:    [16/12/2023 00:14:19] -> Run 33/96: Method-Specific Pre-Processing...
INFO:    [16/12/2023 00:14:20] -> Initializing...
INFO:    [16/12/2023 00:15:41] -> Finalizing HTRMS File...
INFO:    [16/12/2023 00:22:33] -> Processed in 8.2m
INFO:    [16/12/2023 00:22:36] -> Done
INFO:    [16/12/2023 00:22:36] -> Run 33/96: Process Raw File...
INFO:    [16/12/2023 00:23:01] -> Run 33/96: Preparing Partitions...
INFO:    [16/12/2023 00:23:01] -> Part 1/1 - Run 33/96: Preparing Calibration Searches...
INFO:    [16/12/2023 00:23:03] -> Part 1/1 - Run 33/96: First Pass Calibration Search...
INFO:    [16/12/2023 00:23:07] -> Part 1/1 - Run 33/96: Calibration Search...
INFO:    [16/12/2023 00:23:24] -> The number of PSMs identified during calibration with FDR <= 0.01 is 4734 [17.3s]
INFO:    [16/12/2023 00:23:55] -> Part 1/1 - Run 33/96: Preparing Main Search...
INFO:    [16/12/2023 00:23:56] -> Part 1/1 - Run 33/96: Main Search...
INFO:    [16/12/2023 00:25:56] -> Extracting 193421 MS1 XICs
INFO:    [16/12/2023 00:26:50] -> Run 33/96: Cleaning Up Run..
INFO:    [16/12/2023 00:26:50] -> SuperRun 34/96: Initializing (20231207_AST5_Evo5_ML_SA_40SPD_DIA_SCP_EB_1Cellc_64.raw)
INFO:    [16/12/2023 00:26:50] -> Run 34/96: Organizing Data from Run
INFO:    [16/12/2023 00:26:50] -> Run 34/96: Creating Calibration Search Space...
INFO:    [16/12/2023 00:26:50] -> Run 34/96: Creating Search Space...
INFO:    [16/12/2023 00:26:50] -> Size of search space [MB]: 0
INFO:    [16/12/2023 00:26:50] -> Number of IMPGs in search space: 0
INFO:    [16/12/2023 00:26:50] -> Run 34/96: MS2 Index Generation
INFO:    [16/12/2023 00:26:52] -> MS2 Index Generation Time: 1.46s
INFO:    [16/12/2023 00:26:52] -> Run 34/96: Method-Specific Pre-Processing...
INFO:    [16/12/2023 00:26:53] -> Initializing...
INFO:    [16/12/2023 00:27:56] -> Finalizing HTRMS File...
INFO:    [16/12/2023 00:34:38] -> Processed in 7.7m
INFO:    [16/12/2023 00:34:40] -> Done
INFO:    [16/12/2023 00:34:40] -> Run 34/96: Process Raw File...
INFO:    [16/12/2023 00:35:05] -> Run 34/96: Preparing Partitions...
INFO:    [16/12/2023 00:35:05] -> Part 1/1 - Run 34/96: Preparing Calibration Searches...
INFO:    [16/12/2023 00:35:06] -> Part 1/1 - Run 34/96: First Pass Calibration Search...
INFO:    [16/12/2023 00:35:11] -> Part 1/1 - Run 34/96: Calibration Search...
INFO:    [16/12/2023 00:35:24] -> The number of PSMs identified during calibration with FDR <= 0.01 is 3025 [13.6s]
INFO:    [16/12/2023 00:35:57] -> Part 1/1 - Run 34/96: Preparing Main Search...
INFO:    [16/12/2023 00:35:58] -> Part 1/1 - Run 34/96: Main Search...
INFO:    [16/12/2023 00:37:08] -> Extracting 127038 MS1 XICs
INFO:    [16/12/2023 00:37:44] -> Run 34/96: Cleaning Up Run..
INFO:    [16/12/2023 00:37:44] -> SuperRun 35/96: Initializing (20231207_AST5_Evo5_ML_SA_40SPD_DIA_SCP_EB_1Cellc_63.raw)
INFO:    [16/12/2023 00:37:44] -> Run 35/96: Organizing Data from Run
INFO:    [16/12/2023 00:37:44] -> Run 35/96: Creating Calibration Search Space...
INFO:    [16/12/2023 00:37:44] -> Run 35/96: Creating Search Space...
INFO:    [16/12/2023 00:37:44] -> Size of search space [MB]: 0
INFO:    [16/12/2023 00:37:44] -> Number of IMPGs in search space: 0
INFO:    [16/12/2023 00:37:44] -> Run 35/96: MS2 Index Generation
INFO:    [16/12/2023 00:37:46] -> MS2 Index Generation Time: 1.28s
INFO:    [16/12/2023 00:37:46] -> Run 35/96: Method-Specific Pre-Processing...
INFO:    [16/12/2023 00:37:47] -> Initializing...
INFO:    [16/12/2023 00:39:08] -> Finalizing HTRMS File...
INFO:    [16/12/2023 00:45:57] -> Processed in 8.2m
INFO:    [16/12/2023 00:45:59] -> Done
INFO:    [16/12/2023 00:45:59] -> Run 35/96: Process Raw File...
INFO:    [16/12/2023 00:46:27] -> Run 35/96: Preparing Partitions...
INFO:    [16/12/2023 00:46:28] -> Part 1/1 - Run 35/96: Preparing Calibration Searches...
INFO:    [16/12/2023 00:46:29] -> Part 1/1 - Run 35/96: First Pass Calibration Search...
INFO:    [16/12/2023 00:46:33] -> Part 1/1 - Run 35/96: Calibration Search...
INFO:    [16/12/2023 00:46:49] -> The number of PSMs identified during calibration with FDR <= 0.01 is 3431 [15.4s]
INFO:    [16/12/2023 00:47:19] -> Part 1/1 - Run 35/96: Preparing Main Search...
INFO:    [16/12/2023 00:47:20] -> Part 1/1 - Run 35/96: Main Search...
INFO:    [16/12/2023 00:48:50] -> Extracting 88458 MS1 XICs
INFO:    [16/12/2023 00:49:16] -> Run 35/96: Cleaning Up Run..
INFO:    [16/12/2023 00:49:16] -> SuperRun 36/96: Initializing (20231207_AST5_Evo5_ML_SA_40SPD_DIA_SCP_EB_1Cellc_62.raw)
INFO:    [16/12/2023 00:49:16] -> Run 36/96: Organizing Data from Run
INFO:    [16/12/2023 00:49:16] -> Run 36/96: Creating Calibration Search Space...
INFO:    [16/12/2023 00:49:16] -> Run 36/96: Creating Search Space...
INFO:    [16/12/2023 00:49:16] -> Size of search space [MB]: 0
INFO:    [16/12/2023 00:49:16] -> Number of IMPGs in search space: 0
INFO:    [16/12/2023 00:49:16] -> Run 36/96: MS2 Index Generation
INFO:    [16/12/2023 00:49:17] -> MS2 Index Generation Time: 1.3s
INFO:    [16/12/2023 00:49:17] -> Run 36/96: Method-Specific Pre-Processing...
INFO:    [16/12/2023 00:49:19] -> Initializing...
INFO:    [16/12/2023 00:50:57] -> Finalizing HTRMS File...
INFO:    [16/12/2023 00:58:01] -> Processed in 8.7m
INFO:    [16/12/2023 00:58:03] -> Done
INFO:    [16/12/2023 00:58:03] -> Run 36/96: Process Raw File...
INFO:    [16/12/2023 00:58:37] -> Run 36/96: Preparing Partitions...
INFO:    [16/12/2023 00:58:37] -> Part 1/1 - Run 36/96: Preparing Calibration Searches...
INFO:    [16/12/2023 00:58:39] -> Part 1/1 - Run 36/96: First Pass Calibration Search...
INFO:    [16/12/2023 00:58:44] -> Part 1/1 - Run 36/96: Calibration Search...
INFO:    [16/12/2023 00:59:00] -> The number of PSMs identified during calibration with FDR <= 0.01 is 9982 [16.4s]
INFO:    [16/12/2023 00:59:33] -> Part 1/1 - Run 36/96: Preparing Main Search...
INFO:    [16/12/2023 00:59:35] -> Part 1/1 - Run 36/96: Main Search...
INFO:    [16/12/2023 01:02:44] -> Extracting 295088 MS1 XICs
INFO:    [16/12/2023 01:04:11] -> Run 36/96: Cleaning Up Run..
INFO:    [16/12/2023 01:04:11] -> SuperRun 37/96: Initializing (20231207_AST5_Evo5_ML_SA_40SPD_DIA_SCP_EB_1Cellc_61.raw)
INFO:    [16/12/2023 01:04:11] -> Run 37/96: Organizing Data from Run
INFO:    [16/12/2023 01:04:11] -> Run 37/96: Creating Calibration Search Space...
INFO:    [16/12/2023 01:04:11] -> Run 37/96: Creating Search Space...
INFO:    [16/12/2023 01:04:11] -> Size of search space [MB]: 0
INFO:    [16/12/2023 01:04:11] -> Number of IMPGs in search space: 0
INFO:    [16/12/2023 01:04:11] -> Run 37/96: MS2 Index Generation
INFO:    [16/12/2023 01:04:12] -> MS2 Index Generation Time: 1.35s
INFO:    [16/12/2023 01:04:12] -> Run 37/96: Method-Specific Pre-Processing...
INFO:    [16/12/2023 01:04:14] -> Initializing...
INFO:    [16/12/2023 01:05:40] -> Finalizing HTRMS File...
INFO:    [16/12/2023 01:12:45] -> Processed in 8.5m
INFO:    [16/12/2023 01:12:47] -> Done
INFO:    [16/12/2023 01:12:47] -> Run 37/96: Process Raw File...
INFO:    [16/12/2023 01:13:24] -> Run 37/96: Preparing Partitions...
INFO:    [16/12/2023 01:13:24] -> Part 1/1 - Run 37/96: Preparing Calibration Searches...
INFO:    [16/12/2023 01:13:26] -> Part 1/1 - Run 37/96: First Pass Calibration Search...
INFO:    [16/12/2023 01:13:31] -> Part 1/1 - Run 37/96: Calibration Search...
INFO:    [16/12/2023 01:13:43] -> The number of PSMs identified during calibration with FDR <= 0.01 is 5391 [10.1s]
INFO:    [16/12/2023 01:14:11] -> Part 1/1 - Run 37/96: Preparing Main Search...
INFO:    [16/12/2023 01:14:13] -> Part 1/1 - Run 37/96: Main Search...
INFO:    [16/12/2023 01:17:33] -> Extracting 355063 MS1 XICs
INFO:    [16/12/2023 01:19:16] -> Run 37/96: Cleaning Up Run..
INFO:    [16/12/2023 01:19:16] -> SuperRun 38/96: Initializing (20231207_AST5_Evo5_ML_SA_40SPD_DIA_SCP_EB_1Cellc_59.raw)
INFO:    [16/12/2023 01:19:16] -> Run 38/96: Organizing Data from Run
INFO:    [16/12/2023 01:19:16] -> Run 38/96: Creating Calibration Search Space...
INFO:    [16/12/2023 01:19:16] -> Run 38/96: Creating Search Space...
INFO:    [16/12/2023 01:19:16] -> Size of search space [MB]: 0
INFO:    [16/12/2023 01:19:16] -> Number of IMPGs in search space: 0
INFO:    [16/12/2023 01:19:16] -> Run 38/96: MS2 Index Generation
INFO:    [16/12/2023 01:19:18] -> MS2 Index Generation Time: 1.33s
INFO:    [16/12/2023 01:19:18] -> Run 38/96: Method-Specific Pre-Processing...
INFO:    [16/12/2023 01:19:20] -> Initializing...
INFO:    [16/12/2023 01:20:44] -> Finalizing HTRMS File...
INFO:    [16/12/2023 01:27:42] -> Processed in 8.4m
INFO:    [16/12/2023 01:27:44] -> Done
INFO:    [16/12/2023 01:27:44] -> Run 38/96: Process Raw File...
INFO:    [16/12/2023 01:28:14] -> Run 38/96: Preparing Partitions...
INFO:    [16/12/2023 01:28:14] -> Part 1/1 - Run 38/96: Preparing Calibration Searches...
INFO:    [16/12/2023 01:28:15] -> Part 1/1 - Run 38/96: First Pass Calibration Search...
INFO:    [16/12/2023 01:28:20] -> Part 1/1 - Run 38/96: Calibration Search...
INFO:    [16/12/2023 01:28:39] -> The number of PSMs identified during calibration with FDR <= 0.01 is 8329 [19.2s]
INFO:    [16/12/2023 01:29:14] -> Part 1/1 - Run 38/96: Preparing Main Search...
INFO:    [16/12/2023 01:29:15] -> Part 1/1 - Run 38/96: Main Search...
INFO:    [16/12/2023 01:31:07] -> Extracting 252274 MS1 XICs
INFO:    [16/12/2023 01:32:19] -> Run 38/96: Cleaning Up Run..
INFO:    [16/12/2023 01:32:19] -> SuperRun 39/96: Initializing (20231207_AST5_Evo5_ML_SA_40SPD_DIA_SCP_EB_1Cellc_58.raw)
INFO:    [16/12/2023 01:32:19] -> Run 39/96: Organizing Data from Run
INFO:    [16/12/2023 01:32:19] -> Run 39/96: Creating Calibration Search Space...
INFO:    [16/12/2023 01:32:20] -> Run 39/96: Creating Search Space...
INFO:    [16/12/2023 01:32:20] -> Size of search space [MB]: 0
INFO:    [16/12/2023 01:32:20] -> Number of IMPGs in search space: 0
INFO:    [16/12/2023 01:32:20] -> Run 39/96: MS2 Index Generation
INFO:    [16/12/2023 01:32:21] -> MS2 Index Generation Time: 1.3s
INFO:    [16/12/2023 01:32:21] -> Run 39/96: Method-Specific Pre-Processing...
INFO:    [16/12/2023 01:32:23] -> Initializing...
INFO:    [16/12/2023 01:33:42] -> Finalizing HTRMS File...
INFO:    [16/12/2023 01:40:42] -> Processed in 8.3m
INFO:    [16/12/2023 01:40:45] -> Done
INFO:    [16/12/2023 01:40:45] -> Run 39/96: Process Raw File...
INFO:    [16/12/2023 01:41:19] -> Run 39/96: Preparing Partitions...
INFO:    [16/12/2023 01:41:19] -> Part 1/1 - Run 39/96: Preparing Calibration Searches...
INFO:    [16/12/2023 01:41:20] -> Part 1/1 - Run 39/96: First Pass Calibration Search...
INFO:    [16/12/2023 01:41:26] -> Part 1/1 - Run 39/96: Calibration Search...
INFO:    [16/12/2023 01:41:42] -> The number of PSMs identified during calibration with FDR <= 0.01 is 12694 [16.3s]
INFO:    [16/12/2023 01:42:19] -> Part 1/1 - Run 39/96: Preparing Main Search...
INFO:    [16/12/2023 01:42:20] -> Part 1/1 - Run 39/96: Main Search...
INFO:    [16/12/2023 01:44:37] -> Extracting 244972 MS1 XICs
INFO:    [16/12/2023 01:45:45] -> Run 39/96: Cleaning Up Run..
INFO:    [16/12/2023 01:45:45] -> SuperRun 40/96: Initializing (20231207_AST5_Evo5_ML_SA_40SPD_DIA_SCP_EB_1Cellc_57.raw)
INFO:    [16/12/2023 01:45:45] -> Run 40/96: Organizing Data from Run
INFO:    [16/12/2023 01:45:45] -> Run 40/96: Creating Calibration Search Space...
INFO:    [16/12/2023 01:45:45] -> Run 40/96: Creating Search Space...
INFO:    [16/12/2023 01:45:45] -> Size of search space [MB]: 0
INFO:    [16/12/2023 01:45:45] -> Number of IMPGs in search space: 0
INFO:    [16/12/2023 01:45:45] -> Run 40/96: MS2 Index Generation
INFO:    [16/12/2023 01:45:46] -> MS2 Index Generation Time: 1.39s
INFO:    [16/12/2023 01:45:46] -> Run 40/96: Method-Specific Pre-Processing...
INFO:    [16/12/2023 01:45:51] -> Initializing...
INFO:    [16/12/2023 01:47:28] -> Finalizing HTRMS File...
INFO:    [16/12/2023 01:54:26] -> Processed in 8.6m
INFO:    [16/12/2023 01:54:28] -> Done
INFO:    [16/12/2023 01:54:29] -> Run 40/96: Process Raw File...
INFO:    [16/12/2023 01:55:03] -> Run 40/96: Preparing Partitions...
INFO:    [16/12/2023 01:55:04] -> Part 1/1 - Run 40/96: Preparing Calibration Searches...
INFO:    [16/12/2023 01:55:05] -> Part 1/1 - Run 40/96: First Pass Calibration Search...
INFO:    [16/12/2023 01:55:10] -> Part 1/1 - Run 40/96: Calibration Search...
INFO:    [16/12/2023 01:55:32] -> The number of PSMs identified during calibration with FDR <= 0.01 is 12339 [17.9s]
INFO:    [16/12/2023 01:56:08] -> Part 1/1 - Run 40/96: Preparing Main Search...
INFO:    [16/12/2023 01:56:10] -> Part 1/1 - Run 40/96: Main Search...
INFO:    [16/12/2023 01:59:06] -> Extracting 304763 MS1 XICs
INFO:    [16/12/2023 02:00:32] -> Run 40/96: Cleaning Up Run..
INFO:    [16/12/2023 02:00:32] -> SuperRun 41/96: Initializing (20231207_AST5_Evo5_ML_SA_40SPD_DIA_SCP_EB_1Cellc_56.raw)
INFO:    [16/12/2023 02:00:32] -> Run 41/96: Organizing Data from Run
INFO:    [16/12/2023 02:00:32] -> Run 41/96: Creating Calibration Search Space...
INFO:    [16/12/2023 02:00:32] -> Run 41/96: Creating Search Space...
INFO:    [16/12/2023 02:00:32] -> Size of search space [MB]: 0
INFO:    [16/12/2023 02:00:32] -> Number of IMPGs in search space: 0
INFO:    [16/12/2023 02:00:32] -> Run 41/96: MS2 Index Generation
INFO:    [16/12/2023 02:00:33] -> MS2 Index Generation Time: 1.3s
INFO:    [16/12/2023 02:00:33] -> Run 41/96: Method-Specific Pre-Processing...
INFO:    [16/12/2023 02:00:36] -> Initializing...
INFO:    [16/12/2023 02:02:00] -> Finalizing HTRMS File...
INFO:    [16/12/2023 02:08:58] -> Processed in 8.4m
INFO:    [16/12/2023 02:09:01] -> Done
INFO:    [16/12/2023 02:09:01] -> Run 41/96: Process Raw File...
INFO:    [16/12/2023 02:09:31] -> Run 41/96: Preparing Partitions...
INFO:    [16/12/2023 02:09:31] -> Part 1/1 - Run 41/96: Preparing Calibration Searches...
INFO:    [16/12/2023 02:09:33] -> Part 1/1 - Run 41/96: First Pass Calibration Search...
INFO:    [16/12/2023 02:09:37] -> Part 1/1 - Run 41/96: Calibration Search...
INFO:    [16/12/2023 02:09:58] -> The number of PSMs identified during calibration with FDR <= 0.01 is 9248 [21s]
INFO:    [16/12/2023 02:10:33] -> Part 1/1 - Run 41/96: Preparing Main Search...
INFO:    [16/12/2023 02:10:34] -> Part 1/1 - Run 41/96: Main Search...
INFO:    [16/12/2023 02:13:35] -> Extracting 295807 MS1 XICs
INFO:    [16/12/2023 02:14:59] -> Run 41/96: Cleaning Up Run..
INFO:    [16/12/2023 02:14:59] -> SuperRun 42/96: Initializing (20231207_AST5_Evo5_ML_SA_40SPD_DIA_SCP_EB_1Cellc_55.raw)
INFO:    [16/12/2023 02:14:59] -> Run 42/96: Organizing Data from Run
INFO:    [16/12/2023 02:14:59] -> Run 42/96: Creating Calibration Search Space...
INFO:    [16/12/2023 02:14:59] -> Run 42/96: Creating Search Space...
INFO:    [16/12/2023 02:14:59] -> Size of search space [MB]: 0
INFO:    [16/12/2023 02:14:59] -> Number of IMPGs in search space: 0
INFO:    [16/12/2023 02:14:59] -> Run 42/96: MS2 Index Generation
INFO:    [16/12/2023 02:15:01] -> MS2 Index Generation Time: 1.3s
INFO:    [16/12/2023 02:15:01] -> Run 42/96: Method-Specific Pre-Processing...
INFO:    [16/12/2023 02:15:03] -> Initializing...
INFO:    [16/12/2023 02:16:11] -> Finalizing HTRMS File...
INFO:    [16/12/2023 02:23:01] -> Processed in 8m
INFO:    [16/12/2023 02:23:04] -> Done
INFO:    [16/12/2023 02:23:04] -> Run 42/96: Process Raw File...
INFO:    [16/12/2023 02:23:32] -> Run 42/96: Preparing Partitions...
INFO:    [16/12/2023 02:23:32] -> Part 1/1 - Run 42/96: Preparing Calibration Searches...
INFO:    [16/12/2023 02:23:33] -> Part 1/1 - Run 42/96: First Pass Calibration Search...
INFO:    [16/12/2023 02:23:38] -> Part 1/1 - Run 42/96: Calibration Search...
INFO:    [16/12/2023 02:23:56] -> The number of PSMs identified during calibration with FDR <= 0.01 is 5685 [17.9s]
INFO:    [16/12/2023 02:24:28] -> Part 1/1 - Run 42/96: Preparing Main Search...
INFO:    [16/12/2023 02:24:29] -> Part 1/1 - Run 42/96: Main Search...
INFO:    [16/12/2023 02:26:34] -> Extracting 202248 MS1 XICs
INFO:    [16/12/2023 02:27:31] -> Run 42/96: Cleaning Up Run..
INFO:    [16/12/2023 02:27:31] -> SuperRun 43/96: Initializing (20231207_AST5_Evo5_ML_SA_40SPD_DIA_SCP_EB_1Cellc_54.raw)
INFO:    [16/12/2023 02:27:31] -> Run 43/96: Organizing Data from Run
INFO:    [16/12/2023 02:27:31] -> Run 43/96: Creating Calibration Search Space...
INFO:    [16/12/2023 02:27:31] -> Run 43/96: Creating Search Space...
INFO:    [16/12/2023 02:27:31] -> Size of search space [MB]: 0
INFO:    [16/12/2023 02:27:31] -> Number of IMPGs in search space: 0
INFO:    [16/12/2023 02:27:31] -> Run 43/96: MS2 Index Generation
INFO:    [16/12/2023 02:27:32] -> MS2 Index Generation Time: 1.29s
INFO:    [16/12/2023 02:27:32] -> Run 43/96: Method-Specific Pre-Processing...
INFO:    [16/12/2023 02:27:34] -> Initializing...
INFO:    [16/12/2023 02:29:01] -> Finalizing HTRMS File...
INFO:    [16/12/2023 02:35:52] -> Processed in 8.3m
INFO:    [16/12/2023 02:35:54] -> Done
INFO:    [16/12/2023 02:35:54] -> Run 43/96: Process Raw File...
INFO:    [16/12/2023 02:36:21] -> Run 43/96: Preparing Partitions...
INFO:    [16/12/2023 02:36:21] -> Part 1/1 - Run 43/96: Preparing Calibration Searches...
INFO:    [16/12/2023 02:36:22] -> Part 1/1 - Run 43/96: First Pass Calibration Search...
INFO:    [16/12/2023 02:36:27] -> Part 1/1 - Run 43/96: Calibration Search...
INFO:    [16/12/2023 02:36:45] -> The number of PSMs identified during calibration with FDR <= 0.01 is 8708 [17.6s]
INFO:    [16/12/2023 02:37:18] -> Part 1/1 - Run 43/96: Preparing Main Search...
INFO:    [16/12/2023 02:37:20] -> Part 1/1 - Run 43/96: Main Search...
INFO:    [16/12/2023 02:39:38] -> Extracting 243223 MS1 XICs
INFO:    [16/12/2023 02:40:47] -> Run 43/96: Cleaning Up Run..
INFO:    [16/12/2023 02:40:47] -> SuperRun 44/96: Initializing (20231207_AST5_Evo5_ML_SA_40SPD_DIA_SCP_EB_1Cellc_53.raw)
INFO:    [16/12/2023 02:40:47] -> Run 44/96: Organizing Data from Run
INFO:    [16/12/2023 02:40:47] -> Run 44/96: Creating Calibration Search Space...
INFO:    [16/12/2023 02:40:47] -> Run 44/96: Creating Search Space...
INFO:    [16/12/2023 02:40:47] -> Size of search space [MB]: 0
INFO:    [16/12/2023 02:40:48] -> Number of IMPGs in search space: 0
INFO:    [16/12/2023 02:40:48] -> Run 44/96: MS2 Index Generation
INFO:    [16/12/2023 02:40:50] -> MS2 Index Generation Time: 1.61s
INFO:    [16/12/2023 02:40:50] -> Run 44/96: Method-Specific Pre-Processing...
INFO:    [16/12/2023 02:40:53] -> Initializing...
INFO:    [16/12/2023 02:42:26] -> Finalizing HTRMS File...
INFO:    [16/12/2023 02:49:28] -> Processed in 8.6m
INFO:    [16/12/2023 02:49:30] -> Done
INFO:    [16/12/2023 02:49:30] -> Run 44/96: Process Raw File...
INFO:    [16/12/2023 02:50:05] -> Run 44/96: Preparing Partitions...
INFO:    [16/12/2023 02:50:05] -> Part 1/1 - Run 44/96: Preparing Calibration Searches...
INFO:    [16/12/2023 02:50:06] -> Part 1/1 - Run 44/96: First Pass Calibration Search...
INFO:    [16/12/2023 02:50:11] -> Part 1/1 - Run 44/96: Calibration Search...
INFO:    [16/12/2023 02:50:29] -> The number of PSMs identified during calibration with FDR <= 0.01 is 12860 [17.6s]
INFO:    [16/12/2023 02:51:05] -> Part 1/1 - Run 44/96: Preparing Main Search...
INFO:    [16/12/2023 02:51:06] -> Part 1/1 - Run 44/96: Main Search...
INFO:    [16/12/2023 02:54:50] -> Extracting 374924 MS1 XICs
INFO:    [16/12/2023 02:56:35] -> Run 44/96: Cleaning Up Run..
INFO:    [16/12/2023 02:56:35] -> SuperRun 45/96: Initializing (20231207_AST5_Evo5_ML_SA_40SPD_DIA_SCP_EB_1Cellc_52.raw)
INFO:    [16/12/2023 02:56:35] -> Run 45/96: Organizing Data from Run
INFO:    [16/12/2023 02:56:35] -> Run 45/96: Creating Calibration Search Space...
INFO:    [16/12/2023 02:56:35] -> Run 45/96: Creating Search Space...
INFO:    [16/12/2023 02:56:35] -> Size of search space [MB]: 0
INFO:    [16/12/2023 02:56:35] -> Number of IMPGs in search space: 0
INFO:    [16/12/2023 02:56:35] -> Run 45/96: MS2 Index Generation
INFO:    [16/12/2023 02:56:37] -> MS2 Index Generation Time: 1.31s
INFO:    [16/12/2023 02:56:37] -> Run 45/96: Method-Specific Pre-Processing...
INFO:    [16/12/2023 02:56:38] -> Initializing...
INFO:    [16/12/2023 02:57:47] -> Finalizing HTRMS File...
INFO:    [16/12/2023 03:04:49] -> Processed in 8.2m
INFO:    [16/12/2023 03:04:51] -> Done
INFO:    [16/12/2023 03:04:51] -> Run 45/96: Process Raw File...
INFO:    [16/12/2023 03:05:23] -> Run 45/96: Preparing Partitions...
INFO:    [16/12/2023 03:05:23] -> Part 1/1 - Run 45/96: Preparing Calibration Searches...
INFO:    [16/12/2023 03:05:24] -> Part 1/1 - Run 45/96: First Pass Calibration Search...
INFO:    [16/12/2023 03:05:29] -> Part 1/1 - Run 45/96: Calibration Search...
INFO:    [16/12/2023 03:05:37] -> The number of PSMs identified during calibration with FDR <= 0.01 is 4051 [7.9s]
INFO:    [16/12/2023 03:06:07] -> Part 1/1 - Run 45/96: Preparing Main Search...
INFO:    [16/12/2023 03:06:08] -> Part 1/1 - Run 45/96: Main Search...
INFO:    [16/12/2023 03:08:43] -> Extracting 271003 MS1 XICs
INFO:    [16/12/2023 03:09:59] -> Run 45/96: Cleaning Up Run..
INFO:    [16/12/2023 03:09:59] -> SuperRun 46/96: Initializing (20231207_AST5_Evo5_ML_SA_40SPD_DIA_SCP_EB_1Cellc_51.raw)
INFO:    [16/12/2023 03:09:59] -> Run 46/96: Organizing Data from Run
INFO:    [16/12/2023 03:09:59] -> Run 46/96: Creating Calibration Search Space...
INFO:    [16/12/2023 03:09:59] -> Run 46/96: Creating Search Space...
INFO:    [16/12/2023 03:09:59] -> Size of search space [MB]: 0
INFO:    [16/12/2023 03:09:59] -> Number of IMPGs in search space: 0
INFO:    [16/12/2023 03:09:59] -> Run 46/96: MS2 Index Generation
INFO:    [16/12/2023 03:10:00] -> MS2 Index Generation Time: 1.49s
INFO:    [16/12/2023 03:10:00] -> Run 46/96: Method-Specific Pre-Processing...
INFO:    [16/12/2023 03:10:02] -> Initializing...
INFO:    [16/12/2023 03:11:28] -> Finalizing HTRMS File...
INFO:    [16/12/2023 03:18:24] -> Processed in 8.4m
INFO:    [16/12/2023 03:18:27] -> Done
INFO:    [16/12/2023 03:18:27] -> Run 46/96: Process Raw File...
INFO:    [16/12/2023 03:18:59] -> Run 46/96: Preparing Partitions...
INFO:    [16/12/2023 03:18:59] -> Part 1/1 - Run 46/96: Preparing Calibration Searches...
INFO:    [16/12/2023 03:19:01] -> Part 1/1 - Run 46/96: First Pass Calibration Search...
INFO:    [16/12/2023 03:19:05] -> Part 1/1 - Run 46/96: Calibration Search...
INFO:    [16/12/2023 03:19:27] -> The number of PSMs identified during calibration with FDR <= 0.01 is 7596 [20.8s]
INFO:    [16/12/2023 03:20:00] -> Part 1/1 - Run 46/96: Preparing Main Search...
INFO:    [16/12/2023 03:20:02] -> Part 1/1 - Run 46/96: Main Search...
INFO:    [16/12/2023 03:22:38] -> Extracting 256847 MS1 XICs
INFO:    [16/12/2023 03:23:51] -> Run 46/96: Cleaning Up Run..
INFO:    [16/12/2023 03:23:51] -> SuperRun 47/96: Initializing (20231207_AST5_Evo5_ML_SA_40SPD_DIA_SCP_EB_1Cellc_50.raw)
INFO:    [16/12/2023 03:23:51] -> Run 47/96: Organizing Data from Run
INFO:    [16/12/2023 03:23:51] -> Run 47/96: Creating Calibration Search Space...
INFO:    [16/12/2023 03:23:52] -> Run 47/96: Creating Search Space...
INFO:    [16/12/2023 03:23:52] -> Size of search space [MB]: 0
INFO:    [16/12/2023 03:23:52] -> Number of IMPGs in search space: 0
INFO:    [16/12/2023 03:23:52] -> Run 47/96: MS2 Index Generation
INFO:    [16/12/2023 03:23:53] -> MS2 Index Generation Time: 1.35s
INFO:    [16/12/2023 03:23:53] -> Run 47/96: Method-Specific Pre-Processing...
INFO:    [16/12/2023 03:23:55] -> Initializing...
INFO:    [16/12/2023 03:25:04] -> Finalizing HTRMS File...
INFO:    [16/12/2023 03:31:49] -> Processed in 7.9m
INFO:    [16/12/2023 03:31:52] -> Done
INFO:    [16/12/2023 03:31:52] -> Run 47/96: Process Raw File...
INFO:    [16/12/2023 03:32:19] -> Run 47/96: Preparing Partitions...
INFO:    [16/12/2023 03:32:19] -> Part 1/1 - Run 47/96: Preparing Calibration Searches...
INFO:    [16/12/2023 03:32:20] -> Part 1/1 - Run 47/96: First Pass Calibration Search...
INFO:    [16/12/2023 03:32:25] -> Part 1/1 - Run 47/96: Calibration Search...
INFO:    [16/12/2023 03:32:44] -> The number of PSMs identified during calibration with FDR <= 0.01 is 6470 [18.9s]
INFO:    [16/12/2023 03:33:16] -> Part 1/1 - Run 47/96: Preparing Main Search...
INFO:    [16/12/2023 03:33:18] -> Part 1/1 - Run 47/96: Main Search...
INFO:    [16/12/2023 03:35:28] -> Extracting 214184 MS1 XICs
INFO:    [16/12/2023 03:36:28] -> Run 47/96: Cleaning Up Run..
INFO:    [16/12/2023 03:36:28] -> SuperRun 48/96: Initializing (20231207_AST5_Evo5_ML_SA_40SPD_DIA_SCP_EB_1Cellc_49.raw)
INFO:    [16/12/2023 03:36:28] -> Run 48/96: Organizing Data from Run
INFO:    [16/12/2023 03:36:28] -> Run 48/96: Creating Calibration Search Space...
INFO:    [16/12/2023 03:36:28] -> Run 48/96: Creating Search Space...
INFO:    [16/12/2023 03:36:28] -> Size of search space [MB]: 0
INFO:    [16/12/2023 03:36:28] -> Number of IMPGs in search space: 0
INFO:    [16/12/2023 03:36:28] -> Run 48/96: MS2 Index Generation
INFO:    [16/12/2023 03:36:30] -> MS2 Index Generation Time: 1.46s
INFO:    [16/12/2023 03:36:30] -> Run 48/96: Method-Specific Pre-Processing...
INFO:    [16/12/2023 03:36:31] -> Initializing...
INFO:    [16/12/2023 03:37:40] -> Finalizing HTRMS File...
INFO:    [16/12/2023 03:44:29] -> Processed in 8m
INFO:    [16/12/2023 03:44:31] -> Done
INFO:    [16/12/2023 03:44:31] -> Run 48/96: Process Raw File...
INFO:    [16/12/2023 03:45:01] -> Run 48/96: Preparing Partitions...
INFO:    [16/12/2023 03:45:01] -> Part 1/1 - Run 48/96: Preparing Calibration Searches...
INFO:    [16/12/2023 03:45:02] -> Part 1/1 - Run 48/96: First Pass Calibration Search...
INFO:    [16/12/2023 03:45:07] -> Part 1/1 - Run 48/96: Calibration Search...
INFO:    [16/12/2023 03:45:21] -> The number of PSMs identified during calibration with FDR <= 0.01 is 7557 [14.1s]
INFO:    [16/12/2023 03:45:56] -> Part 1/1 - Run 48/96: Preparing Main Search...
INFO:    [16/12/2023 03:45:57] -> Part 1/1 - Run 48/96: Main Search...
INFO:    [16/12/2023 03:47:45] -> Extracting 167131 MS1 XICs
INFO:    [16/12/2023 03:48:32] -> Run 48/96: Cleaning Up Run..
INFO:    [16/12/2023 03:48:32] -> SuperRun 49/96: Initializing (20231207_AST5_Evo5_ML_SA_40SPD_DIA_SCP_EB_1Cellc_48.raw)
INFO:    [16/12/2023 03:48:32] -> Run 49/96: Organizing Data from Run
INFO:    [16/12/2023 03:48:32] -> Run 49/96: Creating Calibration Search Space...
INFO:    [16/12/2023 03:48:32] -> Run 49/96: Creating Search Space...
INFO:    [16/12/2023 03:48:32] -> Size of search space [MB]: 0
INFO:    [16/12/2023 03:48:32] -> Number of IMPGs in search space: 0
INFO:    [16/12/2023 03:48:33] -> Run 49/96: MS2 Index Generation
INFO:    [16/12/2023 03:48:34] -> MS2 Index Generation Time: 1.28s
INFO:    [16/12/2023 03:48:34] -> Run 49/96: Method-Specific Pre-Processing...
INFO:    [16/12/2023 03:48:39] -> Initializing...
INFO:    [16/12/2023 03:49:44] -> Finalizing HTRMS File...
INFO:    [16/12/2023 03:56:20] -> Processed in 7.7m
INFO:    [16/12/2023 03:56:22] -> Done
INFO:    [16/12/2023 03:56:22] -> Run 49/96: Process Raw File...
INFO:    [16/12/2023 03:56:48] -> Run 49/96: Preparing Partitions...
INFO:    [16/12/2023 03:56:49] -> Part 1/1 - Run 49/96: Preparing Calibration Searches...
INFO:    [16/12/2023 03:56:50] -> Part 1/1 - Run 49/96: First Pass Calibration Search...
INFO:    [16/12/2023 03:56:57] -> Part 1/1 - Run 49/96: Calibration Search...
INFO:    [16/12/2023 03:57:12] -> The number of PSMs identified during calibration with FDR <= 0.01 is 3607 [14.4s]
INFO:    [16/12/2023 03:57:56] -> Part 1/1 - Run 49/96: Preparing Main Search...
INFO:    [16/12/2023 03:57:57] -> Part 1/1 - Run 49/96: Main Search...
INFO:    [16/12/2023 03:59:37] -> Extracting 139795 MS1 XICs
INFO:    [16/12/2023 04:00:16] -> Run 49/96: Cleaning Up Run..
INFO:    [16/12/2023 04:00:16] -> SuperRun 50/96: Initializing (20231207_AST5_Evo5_ML_SA_40SPD_DIA_SCP_EB_1Cellc_47.raw)
INFO:    [16/12/2023 04:00:16] -> Run 50/96: Organizing Data from Run
INFO:    [16/12/2023 04:00:16] -> Run 50/96: Creating Calibration Search Space...
INFO:    [16/12/2023 04:00:16] -> Run 50/96: Creating Search Space...
INFO:    [16/12/2023 04:00:16] -> Size of search space [MB]: 0
INFO:    [16/12/2023 04:00:16] -> Number of IMPGs in search space: 0
INFO:    [16/12/2023 04:00:16] -> Run 50/96: MS2 Index Generation
INFO:    [16/12/2023 04:00:18] -> MS2 Index Generation Time: 1.28s
INFO:    [16/12/2023 04:00:18] -> Run 50/96: Method-Specific Pre-Processing...
INFO:    [16/12/2023 04:00:28] -> Initializing...
INFO:    [16/12/2023 04:01:41] -> Finalizing HTRMS File...
INFO:    [16/12/2023 04:08:19] -> Processed in 7.9m
INFO:    [16/12/2023 04:08:22] -> Done
INFO:    [16/12/2023 04:08:22] -> Run 50/96: Process Raw File...
INFO:    [16/12/2023 04:08:51] -> Run 50/96: Preparing Partitions...
INFO:    [16/12/2023 04:08:51] -> Part 1/1 - Run 50/96: Preparing Calibration Searches...
INFO:    [16/12/2023 04:08:53] -> Part 1/1 - Run 50/96: First Pass Calibration Search...
INFO:    [16/12/2023 04:08:56] -> Part 1/1 - Run 50/96: Calibration Search...
INFO:    [16/12/2023 04:09:10] -> The number of PSMs identified during calibration with FDR <= 0.01 is 1652 [14.6s]
INFO:    [16/12/2023 04:09:39] -> Part 1/1 - Run 50/96: Preparing Main Search...
INFO:    [16/12/2023 04:09:40] -> Part 1/1 - Run 50/96: Main Search...
INFO:    [16/12/2023 04:10:57] -> Extracting 107037 MS1 XICs
INFO:    [16/12/2023 04:11:27] -> Run 50/96: Cleaning Up Run..
INFO:    [16/12/2023 04:11:27] -> SuperRun 51/96: Initializing (20231207_AST5_Evo5_ML_SA_40SPD_DIA_SCP_EB_1Cellc_46.raw)
INFO:    [16/12/2023 04:11:27] -> Run 51/96: Organizing Data from Run
INFO:    [16/12/2023 04:11:27] -> Run 51/96: Creating Calibration Search Space...
INFO:    [16/12/2023 04:11:28] -> Run 51/96: Creating Search Space...
INFO:    [16/12/2023 04:11:28] -> Size of search space [MB]: 0
INFO:    [16/12/2023 04:11:28] -> Number of IMPGs in search space: 0
INFO:    [16/12/2023 04:11:28] -> Run 51/96: MS2 Index Generation
INFO:    [16/12/2023 04:11:29] -> MS2 Index Generation Time: 1.27s
INFO:    [16/12/2023 04:11:29] -> Run 51/96: Method-Specific Pre-Processing...
INFO:    [16/12/2023 04:11:30] -> Initializing...
INFO:    [16/12/2023 04:12:45] -> Finalizing HTRMS File...
INFO:    [16/12/2023 04:19:43] -> Processed in 8.2m
INFO:    [16/12/2023 04:19:45] -> Done
INFO:    [16/12/2023 04:19:45] -> Run 51/96: Process Raw File...
INFO:    [16/12/2023 04:20:17] -> Run 51/96: Preparing Partitions...
INFO:    [16/12/2023 04:20:17] -> Part 1/1 - Run 51/96: Preparing Calibration Searches...
INFO:    [16/12/2023 04:20:18] -> Part 1/1 - Run 51/96: First Pass Calibration Search...
INFO:    [16/12/2023 04:20:23] -> Part 1/1 - Run 51/96: Calibration Search...
INFO:    [16/12/2023 04:20:42] -> The number of PSMs identified during calibration with FDR <= 0.01 is 4870 [18.8s]
INFO:    [16/12/2023 04:21:13] -> Part 1/1 - Run 51/96: Preparing Main Search...
INFO:    [16/12/2023 04:21:14] -> Part 1/1 - Run 51/96: Main Search...
INFO:    [16/12/2023 04:23:14] -> Extracting 171850 MS1 XICs
INFO:    [16/12/2023 04:24:03] -> Run 51/96: Cleaning Up Run..
INFO:    [16/12/2023 04:24:03] -> SuperRun 52/96: Initializing (20231207_AST5_Evo5_ML_SA_40SPD_DIA_SCP_EB_1Cellc_45.raw)
INFO:    [16/12/2023 04:24:03] -> Run 52/96: Organizing Data from Run
INFO:    [16/12/2023 04:24:03] -> Run 52/96: Creating Calibration Search Space...
INFO:    [16/12/2023 04:24:03] -> Run 52/96: Creating Search Space...
INFO:    [16/12/2023 04:24:03] -> Size of search space [MB]: 0
INFO:    [16/12/2023 04:24:03] -> Number of IMPGs in search space: 0
INFO:    [16/12/2023 04:24:03] -> Run 52/96: MS2 Index Generation
INFO:    [16/12/2023 04:24:04] -> MS2 Index Generation Time: 1.45s
INFO:    [16/12/2023 04:24:04] -> Run 52/96: Method-Specific Pre-Processing...
INFO:    [16/12/2023 04:24:06] -> Initializing...
INFO:    [16/12/2023 04:25:41] -> Finalizing HTRMS File...
INFO:    [16/12/2023 04:33:00] -> Processed in 8.9m
INFO:    [16/12/2023 04:33:02] -> Done
INFO:    [16/12/2023 04:33:02] -> Run 52/96: Process Raw File...
INFO:    [16/12/2023 04:33:39] -> Run 52/96: Preparing Partitions...
INFO:    [16/12/2023 04:33:39] -> Part 1/1 - Run 52/96: Preparing Calibration Searches...
INFO:    [16/12/2023 04:33:41] -> Part 1/1 - Run 52/96: First Pass Calibration Search...
INFO:    [16/12/2023 04:33:46] -> Part 1/1 - Run 52/96: Calibration Search...
INFO:    [16/12/2023 04:33:58] -> The number of PSMs identified during calibration with FDR <= 0.01 is 3872 [9.7s]
INFO:    [16/12/2023 04:34:27] -> Part 1/1 - Run 52/96: Preparing Main Search...
INFO:    [16/12/2023 04:34:28] -> Part 1/1 - Run 52/96: Main Search...
INFO:    [16/12/2023 04:37:45] -> Extracting 321652 MS1 XICs
INFO:    [16/12/2023 04:39:13] -> Run 52/96: Cleaning Up Run..
INFO:    [16/12/2023 04:39:13] -> SuperRun 53/96: Initializing (20231207_AST5_Evo5_ML_SA_40SPD_DIA_SCP_EB_1Cellc_44.raw)
INFO:    [16/12/2023 04:39:13] -> Run 53/96: Organizing Data from Run
INFO:    [16/12/2023 04:39:13] -> Run 53/96: Creating Calibration Search Space...
INFO:    [16/12/2023 04:39:13] -> Run 53/96: Creating Search Space...
INFO:    [16/12/2023 04:39:13] -> Size of search space [MB]: 0
INFO:    [16/12/2023 04:39:13] -> Number of IMPGs in search space: 0
INFO:    [16/12/2023 04:39:13] -> Run 53/96: MS2 Index Generation
INFO:    [16/12/2023 04:39:15] -> MS2 Index Generation Time: 1.29s
INFO:    [16/12/2023 04:39:15] -> Run 53/96: Method-Specific Pre-Processing...
INFO:    [16/12/2023 04:39:16] -> Initializing...
INFO:    [16/12/2023 04:40:24] -> Finalizing HTRMS File...
INFO:    [16/12/2023 04:47:10] -> Processed in 7.9m
INFO:    [16/12/2023 04:47:13] -> Done
INFO:    [16/12/2023 04:47:13] -> Run 53/96: Process Raw File...
INFO:    [16/12/2023 04:47:38] -> Run 53/96: Preparing Partitions...
INFO:    [16/12/2023 04:47:38] -> Part 1/1 - Run 53/96: Preparing Calibration Searches...
INFO:    [16/12/2023 04:47:39] -> Part 1/1 - Run 53/96: First Pass Calibration Search...
INFO:    [16/12/2023 04:47:44] -> Part 1/1 - Run 53/96: Calibration Search...
INFO:    [16/12/2023 04:48:00] -> The number of PSMs identified during calibration with FDR <= 0.01 is 4811 [16.3s]
INFO:    [16/12/2023 04:48:31] -> Part 1/1 - Run 53/96: Preparing Main Search...
INFO:    [16/12/2023 04:48:33] -> Part 1/1 - Run 53/96: Main Search...
INFO:    [16/12/2023 04:50:41] -> Extracting 202234 MS1 XICs
INFO:    [16/12/2023 04:51:38] -> Run 53/96: Cleaning Up Run..
INFO:    [16/12/2023 04:51:39] -> SuperRun 54/96: Initializing (20231207_AST5_Evo5_ML_SA_40SPD_DIA_SCP_EB_1Cellc_43.raw)
INFO:    [16/12/2023 04:51:39] -> Run 54/96: Organizing Data from Run
INFO:    [16/12/2023 04:51:39] -> Run 54/96: Creating Calibration Search Space...
INFO:    [16/12/2023 04:51:39] -> Run 54/96: Creating Search Space...
INFO:    [16/12/2023 04:51:39] -> Size of search space [MB]: 0
INFO:    [16/12/2023 04:51:39] -> Number of IMPGs in search space: 0
INFO:    [16/12/2023 04:51:39] -> Run 54/96: MS2 Index Generation
INFO:    [16/12/2023 04:51:40] -> MS2 Index Generation Time: 1.29s
INFO:    [16/12/2023 04:51:40] -> Run 54/96: Method-Specific Pre-Processing...
INFO:    [16/12/2023 04:51:42] -> Initializing...
INFO:    [16/12/2023 04:52:58] -> Finalizing HTRMS File...
INFO:    [16/12/2023 05:00:01] -> Processed in 8.3m
INFO:    [16/12/2023 05:00:03] -> Done
INFO:    [16/12/2023 05:00:03] -> Run 54/96: Process Raw File...
INFO:    [16/12/2023 05:00:35] -> Run 54/96: Preparing Partitions...
INFO:    [16/12/2023 05:00:35] -> Part 1/1 - Run 54/96: Preparing Calibration Searches...
INFO:    [16/12/2023 05:00:37] -> Part 1/1 - Run 54/96: First Pass Calibration Search...
INFO:    [16/12/2023 05:00:42] -> Part 1/1 - Run 54/96: Calibration Search...
INFO:    [16/12/2023 05:01:02] -> The number of PSMs identified during calibration with FDR <= 0.01 is 9473 [20.2s]
INFO:    [16/12/2023 05:01:37] -> Part 1/1 - Run 54/96: Preparing Main Search...
INFO:    [16/12/2023 05:01:38] -> Part 1/1 - Run 54/96: Main Search...
INFO:    [16/12/2023 05:03:37] -> Extracting 231441 MS1 XICs
INFO:    [16/12/2023 05:04:42] -> Run 54/96: Cleaning Up Run..
INFO:    [16/12/2023 05:04:42] -> SuperRun 55/96: Initializing (20231207_AST5_Evo5_ML_SA_40SPD_DIA_SCP_EB_1Cellc_42.raw)
INFO:    [16/12/2023 05:04:42] -> Run 55/96: Organizing Data from Run
INFO:    [16/12/2023 05:04:42] -> Run 55/96: Creating Calibration Search Space...
INFO:    [16/12/2023 05:04:42] -> Run 55/96: Creating Search Space...
INFO:    [16/12/2023 05:04:42] -> Size of search space [MB]: 0
INFO:    [16/12/2023 05:04:42] -> Number of IMPGs in search space: 0
INFO:    [16/12/2023 05:04:42] -> Run 55/96: MS2 Index Generation
INFO:    [16/12/2023 05:04:44] -> MS2 Index Generation Time: 1.29s
INFO:    [16/12/2023 05:04:44] -> Run 55/96: Method-Specific Pre-Processing...
INFO:    [16/12/2023 05:04:48] -> Initializing...
INFO:    [16/12/2023 05:06:00] -> Finalizing HTRMS File...
INFO:    [16/12/2023 05:12:48] -> Processed in 8m
INFO:    [16/12/2023 05:12:50] -> Done
INFO:    [16/12/2023 05:12:50] -> Run 55/96: Process Raw File...
INFO:    [16/12/2023 05:13:19] -> Run 55/96: Preparing Partitions...
INFO:    [16/12/2023 05:13:19] -> Part 1/1 - Run 55/96: Preparing Calibration Searches...
INFO:    [16/12/2023 05:13:20] -> Part 1/1 - Run 55/96: First Pass Calibration Search...
INFO:    [16/12/2023 05:13:25] -> Part 1/1 - Run 55/96: Calibration Search...
INFO:    [16/12/2023 05:13:44] -> The number of PSMs identified during calibration with FDR <= 0.01 is 6192 [18.5s]
INFO:    [16/12/2023 05:14:17] -> Part 1/1 - Run 55/96: Preparing Main Search...
INFO:    [16/12/2023 05:14:18] -> Part 1/1 - Run 55/96: Main Search...
INFO:    [16/12/2023 05:16:52] -> Extracting 259106 MS1 XICs
INFO:    [16/12/2023 05:18:06] -> Run 55/96: Cleaning Up Run..
INFO:    [16/12/2023 05:18:06] -> SuperRun 56/96: Initializing (20231207_AST5_Evo5_ML_SA_40SPD_DIA_SCP_EB_1Cellc_41.raw)
INFO:    [16/12/2023 05:18:06] -> Run 56/96: Organizing Data from Run
INFO:    [16/12/2023 05:18:06] -> Run 56/96: Creating Calibration Search Space...
INFO:    [16/12/2023 05:18:06] -> Run 56/96: Creating Search Space...
INFO:    [16/12/2023 05:18:06] -> Size of search space [MB]: 0
INFO:    [16/12/2023 05:18:07] -> Number of IMPGs in search space: 0
INFO:    [16/12/2023 05:18:07] -> Run 56/96: MS2 Index Generation
INFO:    [16/12/2023 05:18:08] -> MS2 Index Generation Time: 1.3s
INFO:    [16/12/2023 05:18:08] -> Run 56/96: Method-Specific Pre-Processing...
INFO:    [16/12/2023 05:18:10] -> Initializing...
INFO:    [16/12/2023 05:19:54] -> Finalizing HTRMS File...
INFO:    [16/12/2023 05:26:57] -> Processed in 8.8m
INFO:    [16/12/2023 05:26:59] -> Done
INFO:    [16/12/2023 05:26:59] -> Run 56/96: Process Raw File...
INFO:    [16/12/2023 05:27:36] -> Run 56/96: Preparing Partitions...
INFO:    [16/12/2023 05:27:36] -> Part 1/1 - Run 56/96: Preparing Calibration Searches...
INFO:    [16/12/2023 05:27:38] -> Part 1/1 - Run 56/96: First Pass Calibration Search...
INFO:    [16/12/2023 05:27:44] -> Part 1/1 - Run 56/96: Calibration Search...
INFO:    [16/12/2023 05:27:56] -> The number of PSMs identified during calibration with FDR <= 0.01 is 6312 [10.1s]
INFO:    [16/12/2023 05:27:57] -> Part 1/1 - Run 56/96: Preparing Main Search...
INFO:    [16/12/2023 05:27:59] -> Part 1/1 - Run 56/96: Main Search...
INFO:    [16/12/2023 05:31:57] -> Extracting 362962 MS1 XICs
INFO:    [16/12/2023 05:33:42] -> Run 56/96: Cleaning Up Run..
INFO:    [16/12/2023 05:33:42] -> SuperRun 57/96: Initializing (20231207_AST5_Evo5_ML_SA_40SPD_DIA_SCP_EB_1Cellc_40.raw)
INFO:    [16/12/2023 05:33:42] -> Run 57/96: Organizing Data from Run
INFO:    [16/12/2023 05:33:42] -> Run 57/96: Creating Calibration Search Space...
INFO:    [16/12/2023 05:33:42] -> Run 57/96: Creating Search Space...
INFO:    [16/12/2023 05:33:42] -> Size of search space [MB]: 0
INFO:    [16/12/2023 05:33:42] -> Number of IMPGs in search space: 0
INFO:    [16/12/2023 05:33:42] -> Run 57/96: MS2 Index Generation
INFO:    [16/12/2023 05:33:43] -> MS2 Index Generation Time: 1.46s
INFO:    [16/12/2023 05:33:43] -> Run 57/96: Method-Specific Pre-Processing...
INFO:    [16/12/2023 05:33:47] -> Initializing...
INFO:    [16/12/2023 05:35:36] -> Finalizing HTRMS File...
INFO:    [16/12/2023 05:42:44] -> Processed in 8.9m
INFO:    [16/12/2023 05:42:46] -> Done
INFO:    [16/12/2023 05:42:46] -> Run 57/96: Process Raw File...
INFO:    [16/12/2023 05:43:18] -> Run 57/96: Preparing Partitions...
INFO:    [16/12/2023 05:43:18] -> Part 1/1 - Run 57/96: Preparing Calibration Searches...
INFO:    [16/12/2023 05:43:20] -> Part 1/1 - Run 57/96: First Pass Calibration Search...
INFO:    [16/12/2023 05:43:25] -> Part 1/1 - Run 57/96: Calibration Search...
INFO:    [16/12/2023 05:43:33] -> The number of PSMs identified during calibration with FDR <= 0.01 is 3906 [7.5s]
INFO:    [16/12/2023 05:44:05] -> Part 1/1 - Run 57/96: Preparing Main Search...
INFO:    [16/12/2023 05:44:07] -> Part 1/1 - Run 57/96: Main Search...
INFO:    [16/12/2023 05:46:39] -> Extracting 309840 MS1 XICs
INFO:    [16/12/2023 05:48:06] -> Run 57/96: Cleaning Up Run..
INFO:    [16/12/2023 05:48:06] -> SuperRun 58/96: Initializing (20231207_AST5_Evo5_ML_SA_40SPD_DIA_SCP_EB_1Cellc_39.raw)
INFO:    [16/12/2023 05:48:06] -> Run 58/96: Organizing Data from Run
INFO:    [16/12/2023 05:48:06] -> Run 58/96: Creating Calibration Search Space...
INFO:    [16/12/2023 05:48:06] -> Run 58/96: Creating Search Space...
INFO:    [16/12/2023 05:48:06] -> Size of search space [MB]: 0
INFO:    [16/12/2023 05:48:06] -> Number of IMPGs in search space: 0
INFO:    [16/12/2023 05:48:06] -> Run 58/96: MS2 Index Generation
INFO:    [16/12/2023 05:48:07] -> MS2 Index Generation Time: 1.37s
INFO:    [16/12/2023 05:48:07] -> Run 58/96: Method-Specific Pre-Processing...
INFO:    [16/12/2023 05:48:09] -> Initializing...
INFO:    [16/12/2023 05:49:59] -> Finalizing HTRMS File...
INFO:    [16/12/2023 05:57:03] -> Processed in 8.9m
INFO:    [16/12/2023 05:57:06] -> Done
INFO:    [16/12/2023 05:57:06] -> Run 58/96: Process Raw File...
INFO:    [16/12/2023 05:57:40] -> Run 58/96: Preparing Partitions...
INFO:    [16/12/2023 05:57:40] -> Part 1/1 - Run 58/96: Preparing Calibration Searches...
INFO:    [16/12/2023 05:57:41] -> Part 1/1 - Run 58/96: First Pass Calibration Search...
INFO:    [16/12/2023 05:57:47] -> Part 1/1 - Run 58/96: Calibration Search...
INFO:    [16/12/2023 05:57:56] -> The number of PSMs identified during calibration with FDR <= 0.01 is 4072 [8.5s]
INFO:    [16/12/2023 05:58:25] -> Part 1/1 - Run 58/96: Preparing Main Search...
INFO:    [16/12/2023 05:58:27] -> Part 1/1 - Run 58/96: Main Search...
INFO:    [16/12/2023 06:01:30] -> Extracting 373633 MS1 XICs
INFO:    [16/12/2023 06:03:15] -> Run 58/96: Cleaning Up Run..
INFO:    [16/12/2023 06:03:15] -> SuperRun 59/96: Initializing (20231207_AST5_Evo5_ML_SA_40SPD_DIA_SCP_EB_1Cellc_38.raw)
INFO:    [16/12/2023 06:03:15] -> Run 59/96: Organizing Data from Run
INFO:    [16/12/2023 06:03:15] -> Run 59/96: Creating Calibration Search Space...
INFO:    [16/12/2023 06:03:15] -> Run 59/96: Creating Search Space...
INFO:    [16/12/2023 06:03:15] -> Size of search space [MB]: 0
INFO:    [16/12/2023 06:03:15] -> Number of IMPGs in search space: 0
INFO:    [16/12/2023 06:03:15] -> Run 59/96: MS2 Index Generation
INFO:    [16/12/2023 06:03:17] -> MS2 Index Generation Time: 1.39s
INFO:    [16/12/2023 06:03:17] -> Run 59/96: Method-Specific Pre-Processing...
INFO:    [16/12/2023 06:03:18] -> Initializing...
INFO:    [16/12/2023 06:04:38] -> Finalizing HTRMS File...
INFO:    [16/12/2023 06:11:23] -> Processed in 8.1m
INFO:    [16/12/2023 06:11:25] -> Done
INFO:    [16/12/2023 06:11:25] -> Run 59/96: Process Raw File...
INFO:    [16/12/2023 06:11:53] -> Run 59/96: Preparing Partitions...
INFO:    [16/12/2023 06:11:53] -> Part 1/1 - Run 59/96: Preparing Calibration Searches...
INFO:    [16/12/2023 06:11:55] -> Part 1/1 - Run 59/96: First Pass Calibration Search...
INFO:    [16/12/2023 06:11:59] -> Part 1/1 - Run 59/96: Calibration Search...
INFO:    [16/12/2023 06:12:16] -> The number of PSMs identified during calibration with FDR <= 0.01 is 4328 [17s]
INFO:    [16/12/2023 06:12:46] -> Part 1/1 - Run 59/96: Preparing Main Search...
INFO:    [16/12/2023 06:12:48] -> Part 1/1 - Run 59/96: Main Search...
INFO:    [16/12/2023 06:14:37] -> Extracting 104218 MS1 XICs
INFO:    [16/12/2023 06:15:08] -> Run 59/96: Cleaning Up Run..
INFO:    [16/12/2023 06:15:08] -> SuperRun 60/96: Initializing (20231207_AST5_Evo5_ML_SA_40SPD_DIA_SCP_EB_1Cellc_37.raw)
INFO:    [16/12/2023 06:15:08] -> Run 60/96: Organizing Data from Run
INFO:    [16/12/2023 06:15:08] -> Run 60/96: Creating Calibration Search Space...
INFO:    [16/12/2023 06:15:08] -> Run 60/96: Creating Search Space...
INFO:    [16/12/2023 06:15:08] -> Size of search space [MB]: 0
INFO:    [16/12/2023 06:15:08] -> Number of IMPGs in search space: 0
INFO:    [16/12/2023 06:15:08] -> Run 60/96: MS2 Index Generation
INFO:    [16/12/2023 06:15:09] -> MS2 Index Generation Time: 1.31s
INFO:    [16/12/2023 06:15:09] -> Run 60/96: Method-Specific Pre-Processing...
INFO:    [16/12/2023 06:15:11] -> Initializing...
INFO:    [16/12/2023 06:16:31] -> Finalizing HTRMS File...
INFO:    [16/12/2023 06:23:31] -> Processed in 8.3m
INFO:    [16/12/2023 06:23:33] -> Done
INFO:    [16/12/2023 06:23:33] -> Run 60/96: Process Raw File...
INFO:    [16/12/2023 06:24:04] -> Run 60/96: Preparing Partitions...
INFO:    [16/12/2023 06:24:04] -> Part 1/1 - Run 60/96: Preparing Calibration Searches...
INFO:    [16/12/2023 06:24:05] -> Part 1/1 - Run 60/96: First Pass Calibration Search...
INFO:    [16/12/2023 06:24:10] -> Part 1/1 - Run 60/96: Calibration Search...
INFO:    [16/12/2023 06:24:28] -> The number of PSMs identified during calibration with FDR <= 0.01 is 11907 [17.8s]
INFO:    [16/12/2023 06:25:03] -> Part 1/1 - Run 60/96: Preparing Main Search...
INFO:    [16/12/2023 06:25:05] -> Part 1/1 - Run 60/96: Main Search...
INFO:    [16/12/2023 06:28:07] -> Extracting 304423 MS1 XICs
INFO:    [16/12/2023 06:29:32] -> Run 60/96: Cleaning Up Run..
INFO:    [16/12/2023 06:29:32] -> SuperRun 61/96: Initializing (20231207_AST5_Evo5_ML_SA_40SPD_DIA_SCP_EB_1Cellc_36.raw)
INFO:    [16/12/2023 06:29:32] -> Run 61/96: Organizing Data from Run
INFO:    [16/12/2023 06:29:32] -> Run 61/96: Creating Calibration Search Space...
INFO:    [16/12/2023 06:29:32] -> Run 61/96: Creating Search Space...
INFO:    [16/12/2023 06:29:32] -> Size of search space [MB]: 0
INFO:    [16/12/2023 06:29:32] -> Number of IMPGs in search space: 0
INFO:    [16/12/2023 06:29:32] -> Run 61/96: MS2 Index Generation
INFO:    [16/12/2023 06:29:34] -> MS2 Index Generation Time: 1.29s
INFO:    [16/12/2023 06:29:34] -> Run 61/96: Method-Specific Pre-Processing...
INFO:    [16/12/2023 06:29:36] -> Initializing...
INFO:    [16/12/2023 06:30:52] -> Finalizing HTRMS File...
INFO:    [16/12/2023 06:37:30] -> Processed in 7.9m
INFO:    [16/12/2023 06:37:32] -> Done
INFO:    [16/12/2023 06:37:32] -> Run 61/96: Process Raw File...
INFO:    [16/12/2023 06:37:56] -> Run 61/96: Preparing Partitions...
INFO:    [16/12/2023 06:37:56] -> Part 1/1 - Run 61/96: Preparing Calibration Searches...
INFO:    [16/12/2023 06:37:58] -> Part 1/1 - Run 61/96: First Pass Calibration Search...
INFO:    [16/12/2023 06:38:02] -> Part 1/1 - Run 61/96: Calibration Search...
INFO:    [16/12/2023 06:38:13] -> The number of PSMs identified during calibration with FDR <= 0.01 is 1406 [11.6s]
INFO:    [16/12/2023 06:38:15] -> Part 1/1 - Run 61/96: Preparing Main Search...
INFO:    [16/12/2023 06:38:18] -> Part 1/1 - Run 61/96: Main Search...
INFO:    [16/12/2023 06:39:23] -> Extracting 86206 MS1 XICs
INFO:    [16/12/2023 06:39:47] -> Run 61/96: Cleaning Up Run..
INFO:    [16/12/2023 06:39:47] -> SuperRun 62/96: Initializing (20231207_AST5_Evo5_ML_SA_40SPD_DIA_SCP_EB_1Cellc_35.raw)
INFO:    [16/12/2023 06:39:47] -> Run 62/96: Organizing Data from Run
INFO:    [16/12/2023 06:39:47] -> Run 62/96: Creating Calibration Search Space...
INFO:    [16/12/2023 06:39:47] -> Run 62/96: Creating Search Space...
INFO:    [16/12/2023 06:39:47] -> Size of search space [MB]: 0
INFO:    [16/12/2023 06:39:47] -> Number of IMPGs in search space: 0
INFO:    [16/12/2023 06:39:47] -> Run 62/96: MS2 Index Generation
INFO:    [16/12/2023 06:39:49] -> MS2 Index Generation Time: 1.6s
INFO:    [16/12/2023 06:39:49] -> Run 62/96: Method-Specific Pre-Processing...
INFO:    [16/12/2023 06:39:50] -> Initializing...
INFO:    [16/12/2023 06:40:49] -> Finalizing HTRMS File...
INFO:    [16/12/2023 06:47:33] -> Processed in 7.7m
INFO:    [16/12/2023 06:47:35] -> Done
INFO:    [16/12/2023 06:47:35] -> Run 62/96: Process Raw File...
INFO:    [16/12/2023 06:47:59] -> Run 62/96: Preparing Partitions...
INFO:    [16/12/2023 06:47:59] -> Part 1/1 - Run 62/96: Preparing Calibration Searches...
INFO:    [16/12/2023 06:48:00] -> Part 1/1 - Run 62/96: First Pass Calibration Search...
INFO:    [16/12/2023 06:48:04] -> Part 1/1 - Run 62/96: Calibration Search...
INFO:    [16/12/2023 06:48:19] -> The number of PSMs identified during calibration with FDR <= 0.01 is 3475 [14.7s]
INFO:    [16/12/2023 06:48:50] -> Part 1/1 - Run 62/96: Preparing Main Search...
INFO:    [16/12/2023 06:48:51] -> Part 1/1 - Run 62/96: Main Search...
INFO:    [16/12/2023 06:50:22] -> Extracting 122550 MS1 XICs
INFO:    [16/12/2023 06:50:56] -> Run 62/96: Cleaning Up Run..
INFO:    [16/12/2023 06:50:56] -> SuperRun 63/96: Initializing (20231207_AST5_Evo5_ML_SA_40SPD_DIA_SCP_EB_1Cellc_34.raw)
INFO:    [16/12/2023 06:50:56] -> Run 63/96: Organizing Data from Run
INFO:    [16/12/2023 06:50:56] -> Run 63/96: Creating Calibration Search Space...
INFO:    [16/12/2023 06:50:57] -> Run 63/96: Creating Search Space...
INFO:    [16/12/2023 06:50:57] -> Size of search space [MB]: 0
INFO:    [16/12/2023 06:50:57] -> Number of IMPGs in search space: 0
INFO:    [16/12/2023 06:50:57] -> Run 63/96: MS2 Index Generation
INFO:    [16/12/2023 06:50:58] -> MS2 Index Generation Time: 1.48s
INFO:    [16/12/2023 06:50:58] -> Run 63/96: Method-Specific Pre-Processing...
INFO:    [16/12/2023 06:50:59] -> Initializing...
INFO:    [16/12/2023 06:52:13] -> Finalizing HTRMS File...
INFO:    [16/12/2023 06:59:00] -> Processed in 8m
INFO:    [16/12/2023 06:59:02] -> Done
INFO:    [16/12/2023 06:59:02] -> Run 63/96: Process Raw File...
INFO:    [16/12/2023 06:59:29] -> Run 63/96: Preparing Partitions...
INFO:    [16/12/2023 06:59:29] -> Part 1/1 - Run 63/96: Preparing Calibration Searches...
INFO:    [16/12/2023 06:59:31] -> Part 1/1 - Run 63/96: First Pass Calibration Search...
INFO:    [16/12/2023 06:59:35] -> Part 1/1 - Run 63/96: Calibration Search...
INFO:    [16/12/2023 06:59:53] -> The number of PSMs identified during calibration with FDR <= 0.01 is 6301 [18s]
INFO:    [16/12/2023 07:00:25] -> Part 1/1 - Run 63/96: Preparing Main Search...
INFO:    [16/12/2023 07:00:26] -> Part 1/1 - Run 63/96: Main Search...
INFO:    [16/12/2023 07:02:43] -> Extracting 229809 MS1 XICs
INFO:    [16/12/2023 07:03:48] -> Run 63/96: Cleaning Up Run..
INFO:    [16/12/2023 07:03:48] -> SuperRun 64/96: Initializing (20231207_AST5_Evo5_ML_SA_40SPD_DIA_SCP_EB_1Cellc_33.raw)
INFO:    [16/12/2023 07:03:48] -> Run 64/96: Organizing Data from Run
INFO:    [16/12/2023 07:03:48] -> Run 64/96: Creating Calibration Search Space...
INFO:    [16/12/2023 07:03:48] -> Run 64/96: Creating Search Space...
INFO:    [16/12/2023 07:03:48] -> Size of search space [MB]: 0
INFO:    [16/12/2023 07:03:48] -> Number of IMPGs in search space: 0
INFO:    [16/12/2023 07:03:48] -> Run 64/96: MS2 Index Generation
INFO:    [16/12/2023 07:03:50] -> MS2 Index Generation Time: 1.59s
INFO:    [16/12/2023 07:03:50] -> Run 64/96: Method-Specific Pre-Processing...
INFO:    [16/12/2023 07:03:51] -> Initializing...
INFO:    [16/12/2023 07:05:06] -> Finalizing HTRMS File...
INFO:    [16/12/2023 07:12:11] -> Processed in 8.3m
INFO:    [16/12/2023 07:12:14] -> Done
INFO:    [16/12/2023 07:12:14] -> Run 64/96: Process Raw File...
INFO:    [16/12/2023 07:12:47] -> Run 64/96: Preparing Partitions...
INFO:    [16/12/2023 07:12:47] -> Part 1/1 - Run 64/96: Preparing Calibration Searches...
INFO:    [16/12/2023 07:12:48] -> Part 1/1 - Run 64/96: First Pass Calibration Search...
INFO:    [16/12/2023 07:12:52] -> Part 1/1 - Run 64/96: Calibration Search...
INFO:    [16/12/2023 07:13:10] -> The number of PSMs identified during calibration with FDR <= 0.01 is 5702 [17.9s]
INFO:    [16/12/2023 07:13:43] -> Part 1/1 - Run 64/96: Preparing Main Search...
INFO:    [16/12/2023 07:13:44] -> Part 1/1 - Run 64/96: Main Search...
INFO:    [16/12/2023 07:15:41] -> Extracting 220078 MS1 XICs
INFO:    [16/12/2023 07:16:43] -> Run 64/96: Cleaning Up Run..
INFO:    [16/12/2023 07:16:43] -> SuperRun 65/96: Initializing (20231207_AST5_Evo5_ML_SA_40SPD_DIA_SCP_EB_1Cellc_32.raw)
INFO:    [16/12/2023 07:16:43] -> Run 65/96: Organizing Data from Run
INFO:    [16/12/2023 07:16:43] -> Run 65/96: Creating Calibration Search Space...
INFO:    [16/12/2023 07:16:44] -> Run 65/96: Creating Search Space...
INFO:    [16/12/2023 07:16:44] -> Size of search space [MB]: 0
INFO:    [16/12/2023 07:16:44] -> Number of IMPGs in search space: 0
INFO:    [16/12/2023 07:16:44] -> Run 65/96: MS2 Index Generation
INFO:    [16/12/2023 07:16:45] -> MS2 Index Generation Time: 1.32s
INFO:    [16/12/2023 07:16:45] -> Run 65/96: Method-Specific Pre-Processing...
INFO:    [16/12/2023 07:16:46] -> Initializing...
INFO:    [16/12/2023 07:17:59] -> Finalizing HTRMS File...
INFO:    [16/12/2023 07:25:04] -> Processed in 8.3m
INFO:    [16/12/2023 07:25:06] -> Done
INFO:    [16/12/2023 07:25:06] -> Run 65/96: Process Raw File...
INFO:    [16/12/2023 07:25:41] -> Run 65/96: Preparing Partitions...
INFO:    [16/12/2023 07:25:41] -> Part 1/1 - Run 65/96: Preparing Calibration Searches...
INFO:    [16/12/2023 07:25:43] -> Part 1/1 - Run 65/96: First Pass Calibration Search...
INFO:    [16/12/2023 07:25:48] -> Part 1/1 - Run 65/96: Calibration Search...
INFO:    [16/12/2023 07:26:04] -> The number of PSMs identified during calibration with FDR <= 0.01 is 11615 [16.1s]
INFO:    [16/12/2023 07:26:40] -> Part 1/1 - Run 65/96: Preparing Main Search...
INFO:    [16/12/2023 07:26:42] -> Part 1/1 - Run 65/96: Main Search...
INFO:    [16/12/2023 07:29:49] -> Extracting 324867 MS1 XICs
INFO:    [16/12/2023 07:31:20] -> Run 65/96: Cleaning Up Run..
INFO:    [16/12/2023 07:31:20] -> SuperRun 66/96: Initializing (20231207_AST5_Evo5_ML_SA_40SPD_DIA_SCP_EB_1Cellc_31.raw)
INFO:    [16/12/2023 07:31:20] -> Run 66/96: Organizing Data from Run
INFO:    [16/12/2023 07:31:20] -> Run 66/96: Creating Calibration Search Space...
INFO:    [16/12/2023 07:31:20] -> Run 66/96: Creating Search Space...
INFO:    [16/12/2023 07:31:20] -> Size of search space [MB]: 0
INFO:    [16/12/2023 07:31:20] -> Number of IMPGs in search space: 0
INFO:    [16/12/2023 07:31:20] -> Run 66/96: MS2 Index Generation
INFO:    [16/12/2023 07:31:22] -> MS2 Index Generation Time: 1.62s
INFO:    [16/12/2023 07:31:22] -> Run 66/96: Method-Specific Pre-Processing...
INFO:    [16/12/2023 07:31:23] -> Initializing...
INFO:    [16/12/2023 07:32:51] -> Finalizing HTRMS File...
INFO:    [16/12/2023 07:40:12] -> Processed in 8.8m
INFO:    [16/12/2023 07:40:14] -> Done
INFO:    [16/12/2023 07:40:14] -> Run 66/96: Process Raw File...
INFO:    [16/12/2023 07:40:52] -> Run 66/96: Preparing Partitions...
INFO:    [16/12/2023 07:40:55] -> Part 1/1 - Run 66/96: Preparing Calibration Searches...
INFO:    [16/12/2023 07:40:56] -> Part 1/1 - Run 66/96: First Pass Calibration Search...
INFO:    [16/12/2023 07:41:01] -> Part 1/1 - Run 66/96: Calibration Search...
INFO:    [16/12/2023 07:41:13] -> The number of PSMs identified during calibration with FDR <= 0.01 is 3662 [11.4s]
INFO:    [16/12/2023 07:41:42] -> Part 1/1 - Run 66/96: Preparing Main Search...
INFO:    [16/12/2023 07:41:44] -> Part 1/1 - Run 66/96: Main Search...
INFO:    [16/12/2023 07:45:27] -> Extracting 360837 MS1 XICs
INFO:    [16/12/2023 07:47:10] -> Run 66/96: Cleaning Up Run..
INFO:    [16/12/2023 07:47:10] -> SuperRun 67/96: Initializing (20231207_AST5_Evo5_ML_SA_40SPD_DIA_SCP_EB_1Cellc_30.raw)
INFO:    [16/12/2023 07:47:10] -> Run 67/96: Organizing Data from Run
INFO:    [16/12/2023 07:47:10] -> Run 67/96: Creating Calibration Search Space...
INFO:    [16/12/2023 07:47:10] -> Run 67/96: Creating Search Space...
INFO:    [16/12/2023 07:47:10] -> Size of search space [MB]: 0
INFO:    [16/12/2023 07:47:10] -> Number of IMPGs in search space: 0
INFO:    [16/12/2023 07:47:10] -> Run 67/96: MS2 Index Generation
INFO:    [16/12/2023 07:47:11] -> MS2 Index Generation Time: 1.35s
INFO:    [16/12/2023 07:47:11] -> Run 67/96: Method-Specific Pre-Processing...
INFO:    [16/12/2023 07:47:13] -> Initializing...
INFO:    [16/12/2023 07:48:28] -> Finalizing HTRMS File...
INFO:    [16/12/2023 07:55:30] -> Processed in 8.3m
INFO:    [16/12/2023 07:55:33] -> Done
INFO:    [16/12/2023 07:55:33] -> Run 67/96: Process Raw File...
INFO:    [16/12/2023 07:56:01] -> Run 67/96: Preparing Partitions...
INFO:    [16/12/2023 07:56:01] -> Part 1/1 - Run 67/96: Preparing Calibration Searches...
INFO:    [16/12/2023 07:56:02] -> Part 1/1 - Run 67/96: First Pass Calibration Search...
INFO:    [16/12/2023 07:56:07] -> Part 1/1 - Run 67/96: Calibration Search...
INFO:    [16/12/2023 07:56:25] -> The number of PSMs identified during calibration with FDR <= 0.01 is 5611 [18s]
INFO:    [16/12/2023 07:56:58] -> Part 1/1 - Run 67/96: Preparing Main Search...
INFO:    [16/12/2023 07:56:59] -> Part 1/1 - Run 67/96: Main Search...
INFO:    [16/12/2023 07:59:19] -> Extracting 220604 MS1 XICs
INFO:    [16/12/2023 08:00:20] -> Run 67/96: Cleaning Up Run..
INFO:    [16/12/2023 08:00:20] -> SuperRun 68/96: Initializing (20231207_AST5_Evo5_ML_SA_40SPD_DIA_SCP_EB_1Cellc_29.raw)
INFO:    [16/12/2023 08:00:20] -> Run 68/96: Organizing Data from Run
INFO:    [16/12/2023 08:00:20] -> Run 68/96: Creating Calibration Search Space...
INFO:    [16/12/2023 08:00:20] -> Run 68/96: Creating Search Space...
INFO:    [16/12/2023 08:00:20] -> Size of search space [MB]: 0
INFO:    [16/12/2023 08:00:20] -> Number of IMPGs in search space: 0
INFO:    [16/12/2023 08:00:20] -> Run 68/96: MS2 Index Generation
INFO:    [16/12/2023 08:00:22] -> MS2 Index Generation Time: 1.26s
INFO:    [16/12/2023 08:00:22] -> Run 68/96: Method-Specific Pre-Processing...
INFO:    [16/12/2023 08:00:23] -> Initializing...
INFO:    [16/12/2023 08:02:10] -> Finalizing HTRMS File...
INFO:    [16/12/2023 08:09:34] -> Processed in 9.2m
INFO:    [16/12/2023 08:09:37] -> Done
INFO:    [16/12/2023 08:09:37] -> Run 68/96: Process Raw File...
INFO:    [16/12/2023 08:10:14] -> Run 68/96: Preparing Partitions...
INFO:    [16/12/2023 08:10:14] -> Part 1/1 - Run 68/96: Preparing Calibration Searches...
INFO:    [16/12/2023 08:10:16] -> Part 1/1 - Run 68/96: First Pass Calibration Search...
INFO:    [16/12/2023 08:10:21] -> Part 1/1 - Run 68/96: Calibration Search...
INFO:    [16/12/2023 08:10:33] -> The number of PSMs identified during calibration with FDR <= 0.01 is 3705 [9.1s]
INFO:    [16/12/2023 08:11:03] -> Part 1/1 - Run 68/96: Preparing Main Search...
INFO:    [16/12/2023 08:11:04] -> Part 1/1 - Run 68/96: Main Search...
INFO:    [16/12/2023 08:13:57] -> Extracting 341116 MS1 XICs
INFO:    [16/12/2023 08:15:36] -> Run 68/96: Cleaning Up Run..
INFO:    [16/12/2023 08:15:36] -> SuperRun 69/96: Initializing (20231207_AST5_Evo5_ML_SA_40SPD_DIA_SCP_EB_1Cellc_28.raw)
INFO:    [16/12/2023 08:15:36] -> Run 69/96: Organizing Data from Run
INFO:    [16/12/2023 08:15:36] -> Run 69/96: Creating Calibration Search Space...
INFO:    [16/12/2023 08:15:36] -> Run 69/96: Creating Search Space...
INFO:    [16/12/2023 08:15:36] -> Size of search space [MB]: 0
INFO:    [16/12/2023 08:15:36] -> Number of IMPGs in search space: 0
INFO:    [16/12/2023 08:15:36] -> Run 69/96: MS2 Index Generation
INFO:    [16/12/2023 08:15:37] -> MS2 Index Generation Time: 1.31s
INFO:    [16/12/2023 08:15:37] -> Run 69/96: Method-Specific Pre-Processing...
INFO:    [16/12/2023 08:15:39] -> Initializing...
INFO:    [16/12/2023 08:16:48] -> Finalizing HTRMS File...
INFO:    [16/12/2023 08:23:52] -> Processed in 8.2m
INFO:    [16/12/2023 08:23:54] -> Done
INFO:    [16/12/2023 08:23:54] -> Run 69/96: Process Raw File...
INFO:    [16/12/2023 08:24:23] -> Run 69/96: Preparing Partitions...
INFO:    [16/12/2023 08:24:23] -> Part 1/1 - Run 69/96: Preparing Calibration Searches...
INFO:    [16/12/2023 08:24:24] -> Part 1/1 - Run 69/96: First Pass Calibration Search...
INFO:    [16/12/2023 08:24:29] -> Part 1/1 - Run 69/96: Calibration Search...
INFO:    [16/12/2023 08:24:42] -> The number of PSMs identified during calibration with FDR <= 0.01 is 1308 [13.2s]
INFO:    [16/12/2023 08:24:43] -> Part 1/1 - Run 69/96: Preparing Main Search...
INFO:    [16/12/2023 08:24:45] -> Part 1/1 - Run 69/96: Main Search...
INFO:    [16/12/2023 08:26:15] -> Extracting 87656 MS1 XICs
INFO:    [16/12/2023 08:26:39] -> Run 69/96: Cleaning Up Run..
INFO:    [16/12/2023 08:26:39] -> SuperRun 70/96: Initializing (20231207_AST5_Evo5_ML_SA_40SPD_DIA_SCP_EB_1Cellc_27.raw)
INFO:    [16/12/2023 08:26:39] -> Run 70/96: Organizing Data from Run
INFO:    [16/12/2023 08:26:39] -> Run 70/96: Creating Calibration Search Space...
INFO:    [16/12/2023 08:26:40] -> Run 70/96: Creating Search Space...
INFO:    [16/12/2023 08:26:40] -> Size of search space [MB]: 0
INFO:    [16/12/2023 08:26:40] -> Number of IMPGs in search space: 0
INFO:    [16/12/2023 08:26:40] -> Run 70/96: MS2 Index Generation
INFO:    [16/12/2023 08:26:41] -> MS2 Index Generation Time: 1.29s
INFO:    [16/12/2023 08:26:41] -> Run 70/96: Method-Specific Pre-Processing...
INFO:    [16/12/2023 08:26:42] -> Initializing...
INFO:    [16/12/2023 08:28:12] -> Finalizing HTRMS File...
INFO:    [16/12/2023 08:35:27] -> Processed in 8.7m
INFO:    [16/12/2023 08:35:29] -> Done
INFO:    [16/12/2023 08:35:29] -> Run 70/96: Process Raw File...
INFO:    [16/12/2023 08:35:59] -> Run 70/96: Preparing Partitions...
INFO:    [16/12/2023 08:35:59] -> Part 1/1 - Run 70/96: Preparing Calibration Searches...
INFO:    [16/12/2023 08:36:01] -> Part 1/1 - Run 70/96: First Pass Calibration Search...
INFO:    [16/12/2023 08:36:06] -> Part 1/1 - Run 70/96: Calibration Search...
INFO:    [16/12/2023 08:36:24] -> The number of PSMs identified during calibration with FDR <= 0.01 is 11416 [17.4s]
INFO:    [16/12/2023 08:36:58] -> Part 1/1 - Run 70/96: Preparing Main Search...
INFO:    [16/12/2023 08:37:00] -> Part 1/1 - Run 70/96: Main Search...
INFO:    [16/12/2023 08:39:31] -> Extracting 254880 MS1 XICs
INFO:    [16/12/2023 08:40:44] -> Run 70/96: Cleaning Up Run..
INFO:    [16/12/2023 08:40:44] -> SuperRun 71/96: Initializing (20231207_AST5_Evo5_ML_SA_40SPD_DIA_SCP_EB_1Cellc_26.raw)
INFO:    [16/12/2023 08:40:44] -> Run 71/96: Organizing Data from Run
INFO:    [16/12/2023 08:40:44] -> Run 71/96: Creating Calibration Search Space...
INFO:    [16/12/2023 08:40:44] -> Run 71/96: Creating Search Space...
INFO:    [16/12/2023 08:40:44] -> Size of search space [MB]: 0
INFO:    [16/12/2023 08:40:44] -> Number of IMPGs in search space: 0
INFO:    [16/12/2023 08:40:44] -> Run 71/96: MS2 Index Generation
INFO:    [16/12/2023 08:40:46] -> MS2 Index Generation Time: 1.28s
INFO:    [16/12/2023 08:40:46] -> Run 71/96: Method-Specific Pre-Processing...
INFO:    [16/12/2023 08:40:47] -> Initializing...
INFO:    [16/12/2023 08:42:00] -> Finalizing HTRMS File...
INFO:    [16/12/2023 08:49:05] -> Processed in 8.3m
INFO:    [16/12/2023 08:49:08] -> Done
INFO:    [16/12/2023 08:49:08] -> Run 71/96: Process Raw File...
INFO:    [16/12/2023 08:49:34] -> Run 71/96: Preparing Partitions...
INFO:    [16/12/2023 08:49:34] -> Part 1/1 - Run 71/96: Preparing Calibration Searches...
INFO:    [16/12/2023 08:49:35] -> Part 1/1 - Run 71/96: First Pass Calibration Search...
INFO:    [16/12/2023 08:49:40] -> Part 1/1 - Run 71/96: Calibration Search...
INFO:    [16/12/2023 08:49:56] -> The number of PSMs identified during calibration with FDR <= 0.01 is 3213 [16.3s]
INFO:    [16/12/2023 08:50:26] -> Part 1/1 - Run 71/96: Preparing Main Search...
INFO:    [16/12/2023 08:50:27] -> Part 1/1 - Run 71/96: Main Search...
INFO:    [16/12/2023 08:51:44] -> Extracting 150739 MS1 XICs
INFO:    [16/12/2023 08:52:27] -> Run 71/96: Cleaning Up Run..
INFO:    [16/12/2023 08:52:27] -> SuperRun 72/96: Initializing (20231207_AST5_Evo5_ML_SA_40SPD_DIA_SCP_EB_1Cellc_25.raw)
INFO:    [16/12/2023 08:52:27] -> Run 72/96: Organizing Data from Run
INFO:    [16/12/2023 08:52:27] -> Run 72/96: Creating Calibration Search Space...
INFO:    [16/12/2023 08:52:27] -> Run 72/96: Creating Search Space...
INFO:    [16/12/2023 08:52:27] -> Size of search space [MB]: 0
INFO:    [16/12/2023 08:52:27] -> Number of IMPGs in search space: 0
INFO:    [16/12/2023 08:52:27] -> Run 72/96: MS2 Index Generation
INFO:    [16/12/2023 08:52:28] -> MS2 Index Generation Time: 1.31s
INFO:    [16/12/2023 08:52:30] -> Run 72/96: Method-Specific Pre-Processing...
INFO:    [16/12/2023 08:52:32] -> Initializing...
INFO:    [16/12/2023 08:53:43] -> Finalizing HTRMS File...
INFO:    [16/12/2023 09:00:44] -> Processed in 8.2m
INFO:    [16/12/2023 09:00:47] -> Done
INFO:    [16/12/2023 09:00:47] -> Run 72/96: Process Raw File...
INFO:    [16/12/2023 09:01:16] -> Run 72/96: Preparing Partitions...
INFO:    [16/12/2023 09:01:16] -> Part 1/1 - Run 72/96: Preparing Calibration Searches...
INFO:    [16/12/2023 09:01:18] -> Part 1/1 - Run 72/96: First Pass Calibration Search...
INFO:    [16/12/2023 09:01:22] -> Part 1/1 - Run 72/96: Calibration Search...
INFO:    [16/12/2023 09:01:40] -> The number of PSMs identified during calibration with FDR <= 0.01 is 7240 [17.3s]
INFO:    [16/12/2023 09:02:13] -> Part 1/1 - Run 72/96: Preparing Main Search...
INFO:    [16/12/2023 09:02:14] -> Part 1/1 - Run 72/96: Main Search...
INFO:    [16/12/2023 09:03:54] -> Extracting 189401 MS1 XICs
INFO:    [16/12/2023 09:04:48] -> Run 72/96: Cleaning Up Run..
INFO:    [16/12/2023 09:04:48] -> SuperRun 73/96: Initializing (20231207_AST5_Evo5_ML_SA_40SPD_DIA_SCP_EB_1Cellc_24.raw)
INFO:    [16/12/2023 09:04:48] -> Run 73/96: Organizing Data from Run
INFO:    [16/12/2023 09:04:48] -> Run 73/96: Creating Calibration Search Space...
INFO:    [16/12/2023 09:04:48] -> Run 73/96: Creating Search Space...
INFO:    [16/12/2023 09:04:48] -> Size of search space [MB]: 0
INFO:    [16/12/2023 09:04:48] -> Number of IMPGs in search space: 0
INFO:    [16/12/2023 09:04:48] -> Run 73/96: MS2 Index Generation
INFO:    [16/12/2023 09:04:50] -> MS2 Index Generation Time: 1.27s
INFO:    [16/12/2023 09:04:50] -> Run 73/96: Method-Specific Pre-Processing...
INFO:    [16/12/2023 09:04:51] -> Initializing...
INFO:    [16/12/2023 09:05:52] -> Finalizing HTRMS File...
INFO:    [16/12/2023 09:12:45] -> Processed in 7.9m
INFO:    [16/12/2023 09:12:47] -> Done
INFO:    [16/12/2023 09:12:47] -> Run 73/96: Process Raw File...
INFO:    [16/12/2023 09:13:13] -> Run 73/96: Preparing Partitions...
INFO:    [16/12/2023 09:13:13] -> Part 1/1 - Run 73/96: Preparing Calibration Searches...
INFO:    [16/12/2023 09:13:14] -> Part 1/1 - Run 73/96: First Pass Calibration Search...
INFO:    [16/12/2023 09:13:19] -> Part 1/1 - Run 73/96: Calibration Search...
INFO:    [16/12/2023 09:13:25] -> The number of PSMs identified during calibration with FDR <= 0.01 is 1997 [5.8s]
INFO:    [16/12/2023 09:13:25] -> Part 1/1 - Run 73/96: Preparing Main Search...
INFO:    [16/12/2023 09:13:27] -> Part 1/1 - Run 73/96: Main Search...
INFO:    [16/12/2023 09:15:07] -> Extracting 112054 MS1 XICs
INFO:    [16/12/2023 09:15:39] -> Run 73/96: Cleaning Up Run..
INFO:    [16/12/2023 09:15:39] -> SuperRun 74/96: Initializing (20231207_AST5_Evo5_ML_SA_40SPD_DIA_SCP_EB_1Cellc_23.raw)
INFO:    [16/12/2023 09:15:39] -> Run 74/96: Organizing Data from Run
INFO:    [16/12/2023 09:15:39] -> Run 74/96: Creating Calibration Search Space...
INFO:    [16/12/2023 09:15:39] -> Run 74/96: Creating Search Space...
INFO:    [16/12/2023 09:15:39] -> Size of search space [MB]: 0
INFO:    [16/12/2023 09:15:39] -> Number of IMPGs in search space: 0
INFO:    [16/12/2023 09:15:39] -> Run 74/96: MS2 Index Generation
INFO:    [16/12/2023 09:15:40] -> MS2 Index Generation Time: 1.27s
INFO:    [16/12/2023 09:15:40] -> Run 74/96: Method-Specific Pre-Processing...
INFO:    [16/12/2023 09:15:42] -> Initializing...
INFO:    [16/12/2023 09:17:28] -> Finalizing HTRMS File...
INFO:    [16/12/2023 09:24:48] -> Processed in 9.1m
INFO:    [16/12/2023 09:24:51] -> Done
INFO:    [16/12/2023 09:24:51] -> Run 74/96: Process Raw File...
INFO:    [16/12/2023 09:25:24] -> Run 74/96: Preparing Partitions...
INFO:    [16/12/2023 09:25:24] -> Part 1/1 - Run 74/96: Preparing Calibration Searches...
INFO:    [16/12/2023 09:25:25] -> Part 1/1 - Run 74/96: First Pass Calibration Search...
INFO:    [16/12/2023 09:25:29] -> Part 1/1 - Run 74/96: Calibration Search...
INFO:    [16/12/2023 09:25:45] -> The number of PSMs identified during calibration with FDR <= 0.01 is 1378 [15.8s]
INFO:    [16/12/2023 09:25:47] -> Part 1/1 - Run 74/96: Preparing Main Search...
INFO:    [16/12/2023 09:25:48] -> Part 1/1 - Run 74/96: Main Search...
INFO:    [16/12/2023 09:26:55] -> Extracting 82880 MS1 XICs
INFO:    [16/12/2023 09:27:19] -> Run 74/96: Cleaning Up Run..
INFO:    [16/12/2023 09:27:19] -> SuperRun 75/96: Initializing (20231207_AST5_Evo5_ML_SA_40SPD_DIA_SCP_EB_1Cellc_22.raw)
INFO:    [16/12/2023 09:27:19] -> Run 75/96: Organizing Data from Run
INFO:    [16/12/2023 09:27:19] -> Run 75/96: Creating Calibration Search Space...
INFO:    [16/12/2023 09:27:19] -> Run 75/96: Creating Search Space...
INFO:    [16/12/2023 09:27:19] -> Size of search space [MB]: 0
INFO:    [16/12/2023 09:27:19] -> Number of IMPGs in search space: 0
INFO:    [16/12/2023 09:27:19] -> Run 75/96: MS2 Index Generation
INFO:    [16/12/2023 09:27:20] -> MS2 Index Generation Time: 1.29s
INFO:    [16/12/2023 09:27:20] -> Run 75/96: Method-Specific Pre-Processing...
INFO:    [16/12/2023 09:27:22] -> Initializing...
INFO:    [16/12/2023 09:28:56] -> Finalizing HTRMS File...
INFO:    [16/12/2023 09:36:20] -> Processed in 9m
INFO:    [16/12/2023 09:36:23] -> Done
INFO:    [16/12/2023 09:36:23] -> Run 75/96: Process Raw File...
INFO:    [16/12/2023 09:37:02] -> Run 75/96: Preparing Partitions...
INFO:    [16/12/2023 09:37:02] -> Part 1/1 - Run 75/96: Preparing Calibration Searches...
INFO:    [16/12/2023 09:37:04] -> Part 1/1 - Run 75/96: First Pass Calibration Search...
INFO:    [16/12/2023 09:37:13] -> Part 1/1 - Run 75/96: Calibration Search...
INFO:    [16/12/2023 09:37:22] -> The number of PSMs identified during calibration with FDR <= 0.01 is 4331 [9.1s]
INFO:    [16/12/2023 09:37:52] -> Part 1/1 - Run 75/96: Preparing Main Search...
INFO:    [16/12/2023 09:37:53] -> Part 1/1 - Run 75/96: Main Search...
INFO:    [16/12/2023 09:41:32] -> Extracting 367841 MS1 XICs
INFO:    [16/12/2023 09:43:17] -> Run 75/96: Cleaning Up Run..
INFO:    [16/12/2023 09:43:17] -> SuperRun 76/96: Initializing (20231207_AST5_Evo5_ML_SA_40SPD_DIA_SCP_EB_1Cellc_21.raw)
INFO:    [16/12/2023 09:43:17] -> Run 76/96: Organizing Data from Run
INFO:    [16/12/2023 09:43:17] -> Run 76/96: Creating Calibration Search Space...
INFO:    [16/12/2023 09:43:17] -> Run 76/96: Creating Search Space...
INFO:    [16/12/2023 09:43:17] -> Size of search space [MB]: 0
INFO:    [16/12/2023 09:43:17] -> Number of IMPGs in search space: 0
INFO:    [16/12/2023 09:43:17] -> Run 76/96: MS2 Index Generation
INFO:    [16/12/2023 09:43:18] -> MS2 Index Generation Time: 1.29s
INFO:    [16/12/2023 09:43:18] -> Run 76/96: Method-Specific Pre-Processing...
INFO:    [16/12/2023 09:43:20] -> Initializing...
INFO:    [16/12/2023 09:44:31] -> Finalizing HTRMS File...
INFO:    [16/12/2023 09:51:46] -> Processed in 8.4m
INFO:    [16/12/2023 09:51:49] -> Done
INFO:    [16/12/2023 09:51:49] -> Run 76/96: Process Raw File...
INFO:    [16/12/2023 09:52:20] -> Run 76/96: Preparing Partitions...
INFO:    [16/12/2023 09:52:20] -> Part 1/1 - Run 76/96: Preparing Calibration Searches...
INFO:    [16/12/2023 09:52:21] -> Part 1/1 - Run 76/96: First Pass Calibration Search...
INFO:    [16/12/2023 09:52:26] -> Part 1/1 - Run 76/96: Calibration Search...
INFO:    [16/12/2023 09:52:43] -> The number of PSMs identified during calibration with FDR <= 0.01 is 4809 [17.2s]
INFO:    [16/12/2023 09:53:15] -> Part 1/1 - Run 76/96: Preparing Main Search...
INFO:    [16/12/2023 09:53:17] -> Part 1/1 - Run 76/96: Main Search...
INFO:    [16/12/2023 09:54:52] -> Extracting 131112 MS1 XICs
INFO:    [16/12/2023 09:55:29] -> Run 76/96: Cleaning Up Run..
INFO:    [16/12/2023 09:55:29] -> SuperRun 77/96: Initializing (20231207_AST5_Evo5_ML_SA_40SPD_DIA_SCP_EB_1Cellc_20.raw)
INFO:    [16/12/2023 09:55:29] -> Run 77/96: Organizing Data from Run
INFO:    [16/12/2023 09:55:29] -> Run 77/96: Creating Calibration Search Space...
INFO:    [16/12/2023 09:55:29] -> Run 77/96: Creating Search Space...
INFO:    [16/12/2023 09:55:29] -> Size of search space [MB]: 0
INFO:    [16/12/2023 09:55:29] -> Number of IMPGs in search space: 0
INFO:    [16/12/2023 09:55:29] -> Run 77/96: MS2 Index Generation
INFO:    [16/12/2023 09:55:30] -> MS2 Index Generation Time: 1.4s
INFO:    [16/12/2023 09:55:30] -> Run 77/96: Method-Specific Pre-Processing...
INFO:    [16/12/2023 09:55:32] -> Initializing...
INFO:    [16/12/2023 09:56:51] -> Finalizing HTRMS File...
INFO:    [16/12/2023 10:03:57] -> Processed in 8.4m
INFO:    [16/12/2023 10:03:59] -> Done
INFO:    [16/12/2023 10:03:59] -> Run 77/96: Process Raw File...
INFO:    [16/12/2023 10:04:30] -> Run 77/96: Preparing Partitions...
INFO:    [16/12/2023 10:04:30] -> Part 1/1 - Run 77/96: Preparing Calibration Searches...
INFO:    [16/12/2023 10:04:31] -> Part 1/1 - Run 77/96: First Pass Calibration Search...
INFO:    [16/12/2023 10:04:35] -> Part 1/1 - Run 77/96: Calibration Search...
INFO:    [16/12/2023 10:04:52] -> The number of PSMs identified during calibration with FDR <= 0.01 is 4023 [17.1s]
INFO:    [16/12/2023 10:05:24] -> Part 1/1 - Run 77/96: Preparing Main Search...
INFO:    [16/12/2023 10:05:25] -> Part 1/1 - Run 77/96: Main Search...
INFO:    [16/12/2023 10:07:10] -> Extracting 190667 MS1 XICs
INFO:    [16/12/2023 10:08:05] -> Run 77/96: Cleaning Up Run..
INFO:    [16/12/2023 10:08:05] -> SuperRun 78/96: Initializing (20231207_AST5_Evo5_ML_SA_40SPD_DIA_SCP_EB_1Cellc_19.raw)
INFO:    [16/12/2023 10:08:05] -> Run 78/96: Organizing Data from Run
INFO:    [16/12/2023 10:08:05] -> Run 78/96: Creating Calibration Search Space...
INFO:    [16/12/2023 10:08:05] -> Run 78/96: Creating Search Space...
INFO:    [16/12/2023 10:08:05] -> Size of search space [MB]: 0
INFO:    [16/12/2023 10:08:05] -> Number of IMPGs in search space: 0
INFO:    [16/12/2023 10:08:05] -> Run 78/96: MS2 Index Generation
INFO:    [16/12/2023 10:08:06] -> MS2 Index Generation Time: 1.4s
INFO:    [16/12/2023 10:08:06] -> Run 78/96: Method-Specific Pre-Processing...
INFO:    [16/12/2023 10:08:08] -> Initializing...
INFO:    [16/12/2023 10:09:18] -> Finalizing HTRMS File...
INFO:    [16/12/2023 10:16:25] -> Processed in 8.3m
INFO:    [16/12/2023 10:16:28] -> Done
INFO:    [16/12/2023 10:16:28] -> Run 78/96: Process Raw File...
INFO:    [16/12/2023 10:16:59] -> Run 78/96: Preparing Partitions...
INFO:    [16/12/2023 10:16:59] -> Part 1/1 - Run 78/96: Preparing Calibration Searches...
INFO:    [16/12/2023 10:17:00] -> Part 1/1 - Run 78/96: First Pass Calibration Search...
INFO:    [16/12/2023 10:17:05] -> Part 1/1 - Run 78/96: Calibration Search...
INFO:    [16/12/2023 10:17:23] -> The number of PSMs identified during calibration with FDR <= 0.01 is 5049 [17.2s]
INFO:    [16/12/2023 10:17:54] -> Part 1/1 - Run 78/96: Preparing Main Search...
INFO:    [16/12/2023 10:17:55] -> Part 1/1 - Run 78/96: Main Search...
INFO:    [16/12/2023 10:19:30] -> Extracting 163626 MS1 XICs
INFO:    [16/12/2023 10:20:18] -> Run 78/96: Cleaning Up Run..
INFO:    [16/12/2023 10:20:18] -> SuperRun 79/96: Initializing (20231207_AST5_Evo5_ML_SA_40SPD_DIA_SCP_EB_1Cellc_18.raw)
INFO:    [16/12/2023 10:20:18] -> Run 79/96: Organizing Data from Run
INFO:    [16/12/2023 10:20:18] -> Run 79/96: Creating Calibration Search Space...
INFO:    [16/12/2023 10:20:18] -> Run 79/96: Creating Search Space...
INFO:    [16/12/2023 10:20:18] -> Size of search space [MB]: 0
INFO:    [16/12/2023 10:20:18] -> Number of IMPGs in search space: 0
INFO:    [16/12/2023 10:20:18] -> Run 79/96: MS2 Index Generation
INFO:    [16/12/2023 10:20:20] -> MS2 Index Generation Time: 1.47s
INFO:    [16/12/2023 10:20:20] -> Run 79/96: Method-Specific Pre-Processing...
INFO:    [16/12/2023 10:20:21] -> Initializing...
INFO:    [16/12/2023 10:21:52] -> Finalizing HTRMS File...
INFO:    [16/12/2023 10:29:21] -> Processed in 9m
INFO:    [16/12/2023 10:29:24] -> Done
INFO:    [16/12/2023 10:29:24] -> Run 79/96: Process Raw File...
INFO:    [16/12/2023 10:30:04] -> Run 79/96: Preparing Partitions...
INFO:    [16/12/2023 10:30:04] -> Part 1/1 - Run 79/96: Preparing Calibration Searches...
INFO:    [16/12/2023 10:30:05] -> Part 1/1 - Run 79/96: First Pass Calibration Search...
INFO:    [16/12/2023 10:30:12] -> Part 1/1 - Run 79/96: Calibration Search...
INFO:    [16/12/2023 10:30:21] -> The number of PSMs identified during calibration with FDR <= 0.01 is 4288 [8.8s]
INFO:    [16/12/2023 10:30:49] -> Part 1/1 - Run 79/96: Preparing Main Search...
INFO:    [16/12/2023 10:30:51] -> Part 1/1 - Run 79/96: Main Search...
INFO:    [16/12/2023 10:33:44] -> Extracting 335388 MS1 XICs
INFO:    [16/12/2023 10:35:19] -> Run 79/96: Cleaning Up Run..
INFO:    [16/12/2023 10:35:19] -> SuperRun 80/96: Initializing (20231207_AST5_Evo5_ML_SA_40SPD_DIA_SCP_EB_1Cellc_17.raw)
INFO:    [16/12/2023 10:35:19] -> Run 80/96: Organizing Data from Run
INFO:    [16/12/2023 10:35:19] -> Run 80/96: Creating Calibration Search Space...
INFO:    [16/12/2023 10:35:19] -> Run 80/96: Creating Search Space...
INFO:    [16/12/2023 10:35:19] -> Size of search space [MB]: 0
INFO:    [16/12/2023 10:35:19] -> Number of IMPGs in search space: 0
INFO:    [16/12/2023 10:35:19] -> Run 80/96: MS2 Index Generation
INFO:    [16/12/2023 10:35:21] -> MS2 Index Generation Time: 1.55s
INFO:    [16/12/2023 10:35:21] -> Run 80/96: Method-Specific Pre-Processing...
INFO:    [16/12/2023 10:35:22] -> Initializing...
INFO:    [16/12/2023 10:37:05] -> Finalizing HTRMS File...
INFO:    [16/12/2023 10:45:02] -> Processed in 9.7m
INFO:    [16/12/2023 10:45:04] -> Done
INFO:    [16/12/2023 10:45:04] -> Run 80/96: Process Raw File...
INFO:    [16/12/2023 10:45:52] -> Run 80/96: Preparing Partitions...
INFO:    [16/12/2023 10:45:52] -> Part 1/1 - Run 80/96: Preparing Calibration Searches...
INFO:    [16/12/2023 10:45:53] -> Part 1/1 - Run 80/96: First Pass Calibration Search...
INFO:    [16/12/2023 10:45:58] -> Part 1/1 - Run 80/96: Calibration Search...
INFO:    [16/12/2023 10:46:08] -> The number of PSMs identified during calibration with FDR <= 0.01 is 3436 [9.7s]
INFO:    [16/12/2023 10:46:37] -> Part 1/1 - Run 80/96: Preparing Main Search...
INFO:    [16/12/2023 10:46:41] -> Part 1/1 - Run 80/96: Main Search...
INFO:    [16/12/2023 10:50:39] -> Extracting 405165 MS1 XICs
INFO:    [16/12/2023 10:52:34] -> Run 80/96: Cleaning Up Run..
INFO:    [16/12/2023 10:52:34] -> SuperRun 81/96: Initializing (20231207_AST5_Evo5_ML_SA_40SPD_DIA_SCP_EB_1Cellc_16.raw)
INFO:    [16/12/2023 10:52:34] -> Run 81/96: Organizing Data from Run
INFO:    [16/12/2023 10:52:34] -> Run 81/96: Creating Calibration Search Space...
INFO:    [16/12/2023 10:52:34] -> Run 81/96: Creating Search Space...
INFO:    [16/12/2023 10:52:34] -> Size of search space [MB]: 0
INFO:    [16/12/2023 10:52:34] -> Number of IMPGs in search space: 0
INFO:    [16/12/2023 10:52:34] -> Run 81/96: MS2 Index Generation
INFO:    [16/12/2023 10:52:36] -> MS2 Index Generation Time: 1.49s
INFO:    [16/12/2023 10:52:36] -> Run 81/96: Method-Specific Pre-Processing...
INFO:    [16/12/2023 10:52:38] -> Initializing...
INFO:    [16/12/2023 10:58:20] -> Finalizing HTRMS File...
INFO:    [16/12/2023 11:11:50] -> Processed in 19.2m
INFO:    [16/12/2023 11:11:52] -> Done
INFO:    [16/12/2023 11:11:52] -> Run 81/96: Process Raw File...
INFO:    [16/12/2023 11:14:04] -> Run 81/96: Preparing Partitions...
INFO:    [16/12/2023 11:14:04] -> Part 1/1 - Run 81/96: Preparing Calibration Searches...
INFO:    [16/12/2023 11:14:05] -> Part 1/1 - Run 81/96: First Pass Calibration Search...
INFO:    [16/12/2023 11:14:15] -> Part 1/1 - Run 81/96: Calibration Search...
INFO:    [16/12/2023 11:16:26] -> The number of PSMs identified during calibration with FDR <= 0.01 is 88 [2.2m]
WARNING: [16/12/2023 11:16:26] -> Too little datapoints for MS1 tolerance prediction
INFO:    [16/12/2023 11:16:26] -> Part 1/1 - Run 81/96: Preparing Main Search...
INFO:    [16/12/2023 11:16:28] -> Part 1/1 - Run 81/96: Main Search...
INFO:    [16/12/2023 11:27:12] -> Extracting 308111 MS1 XICs
INFO:    [16/12/2023 11:28:39] -> Run 81/96: Cleaning Up Run..
INFO:    [16/12/2023 11:28:39] -> SuperRun 82/96: Initializing (20231207_AST5_Evo5_ML_SA_40SPD_DIA_SCP_EB_1Cellc_15.raw)
INFO:    [16/12/2023 11:28:39] -> Run 82/96: Organizing Data from Run
INFO:    [16/12/2023 11:28:39] -> Run 82/96: Creating Calibration Search Space...
INFO:    [16/12/2023 11:28:40] -> Run 82/96: Creating Search Space...
INFO:    [16/12/2023 11:28:40] -> Size of search space [MB]: 0
INFO:    [16/12/2023 11:28:40] -> Number of IMPGs in search space: 0
INFO:    [16/12/2023 11:28:40] -> Run 82/96: MS2 Index Generation
INFO:    [16/12/2023 11:28:41] -> MS2 Index Generation Time: 1.54s
INFO:    [16/12/2023 11:28:41] -> Run 82/96: Method-Specific Pre-Processing...
INFO:    [16/12/2023 11:28:43] -> Initializing...
INFO:    [16/12/2023 11:30:11] -> Finalizing HTRMS File...
INFO:    [16/12/2023 11:37:31] -> Processed in 8.8m
INFO:    [16/12/2023 11:37:33] -> Done
INFO:    [16/12/2023 11:37:33] -> Run 82/96: Process Raw File...
INFO:    [16/12/2023 11:38:05] -> Run 82/96: Preparing Partitions...
INFO:    [16/12/2023 11:38:05] -> Part 1/1 - Run 82/96: Preparing Calibration Searches...
INFO:    [16/12/2023 11:38:07] -> Part 1/1 - Run 82/96: First Pass Calibration Search...
INFO:    [16/12/2023 11:38:11] -> Part 1/1 - Run 82/96: Calibration Search...
INFO:    [16/12/2023 11:38:21] -> The number of PSMs identified during calibration with FDR <= 0.01 is 5110 [9.2s]
INFO:    [16/12/2023 11:38:51] -> Part 1/1 - Run 82/96: Preparing Main Search...
INFO:    [16/12/2023 11:38:52] -> Part 1/1 - Run 82/96: Main Search...
INFO:    [16/12/2023 11:40:46] -> Extracting 236875 MS1 XICs
INFO:    [16/12/2023 11:41:54] -> Run 82/96: Cleaning Up Run..
INFO:    [16/12/2023 11:41:54] -> SuperRun 83/96: Initializing (20231207_AST5_Evo5_ML_SA_40SPD_DIA_SCP_EB_1Cellc_14.raw)
INFO:    [16/12/2023 11:41:54] -> Run 83/96: Organizing Data from Run
INFO:    [16/12/2023 11:41:54] -> Run 83/96: Creating Calibration Search Space...
INFO:    [16/12/2023 11:41:54] -> Run 83/96: Creating Search Space...
INFO:    [16/12/2023 11:41:54] -> Size of search space [MB]: 0
INFO:    [16/12/2023 11:41:54] -> Number of IMPGs in search space: 0
INFO:    [16/12/2023 11:41:54] -> Run 83/96: MS2 Index Generation
INFO:    [16/12/2023 11:41:55] -> MS2 Index Generation Time: 1.27s
INFO:    [16/12/2023 11:41:55] -> Run 83/96: Method-Specific Pre-Processing...
INFO:    [16/12/2023 11:41:56] -> Initializing...
INFO:    [16/12/2023 11:43:15] -> Finalizing HTRMS File...
INFO:    [16/12/2023 11:50:16] -> Processed in 8.3m
INFO:    [16/12/2023 11:50:18] -> Done
INFO:    [16/12/2023 11:50:18] -> Run 83/96: Process Raw File...
INFO:    [16/12/2023 11:50:46] -> Run 83/96: Preparing Partitions...
INFO:    [16/12/2023 11:50:46] -> Part 1/1 - Run 83/96: Preparing Calibration Searches...
INFO:    [16/12/2023 11:50:48] -> Part 1/1 - Run 83/96: First Pass Calibration Search...
INFO:    [16/12/2023 11:50:53] -> Part 1/1 - Run 83/96: Calibration Search...
INFO:    [16/12/2023 11:51:10] -> The number of PSMs identified during calibration with FDR <= 0.01 is 6520 [17.2s]
INFO:    [16/12/2023 11:51:43] -> Part 1/1 - Run 83/96: Preparing Main Search...
INFO:    [16/12/2023 11:51:44] -> Part 1/1 - Run 83/96: Main Search...
INFO:    [16/12/2023 11:53:34] -> Extracting 178615 MS1 XICs
INFO:    [16/12/2023 11:54:24] -> Run 83/96: Cleaning Up Run..
INFO:    [16/12/2023 11:54:24] -> SuperRun 84/96: Initializing (20231207_AST5_Evo5_ML_SA_40SPD_DIA_SCP_EB_1Cellc_13.raw)
INFO:    [16/12/2023 11:54:24] -> Run 84/96: Organizing Data from Run
INFO:    [16/12/2023 11:54:24] -> Run 84/96: Creating Calibration Search Space...
INFO:    [16/12/2023 11:54:24] -> Run 84/96: Creating Search Space...
INFO:    [16/12/2023 11:54:24] -> Size of search space [MB]: 0
INFO:    [16/12/2023 11:54:24] -> Number of IMPGs in search space: 0
INFO:    [16/12/2023 11:54:24] -> Run 84/96: MS2 Index Generation
INFO:    [16/12/2023 11:54:25] -> MS2 Index Generation Time: 1.54s
INFO:    [16/12/2023 11:54:25] -> Run 84/96: Method-Specific Pre-Processing...
INFO:    [16/12/2023 11:54:28] -> Initializing...
INFO:    [16/12/2023 11:55:42] -> Finalizing HTRMS File...
INFO:    [16/12/2023 12:02:40] -> Processed in 8.2m
INFO:    [16/12/2023 12:02:43] -> Done
INFO:    [16/12/2023 12:02:43] -> Run 84/96: Process Raw File...
INFO:    [16/12/2023 12:03:10] -> Run 84/96: Preparing Partitions...
INFO:    [16/12/2023 12:03:10] -> Part 1/1 - Run 84/96: Preparing Calibration Searches...
INFO:    [16/12/2023 12:03:11] -> Part 1/1 - Run 84/96: First Pass Calibration Search...
INFO:    [16/12/2023 12:03:16] -> Part 1/1 - Run 84/96: Calibration Search...
INFO:    [16/12/2023 12:03:30] -> The number of PSMs identified during calibration with FDR <= 0.01 is 4003 [14.8s]
INFO:    [16/12/2023 12:04:02] -> Part 1/1 - Run 84/96: Preparing Main Search...
INFO:    [16/12/2023 12:04:03] -> Part 1/1 - Run 84/96: Main Search...
INFO:    [16/12/2023 12:06:02] -> Extracting 171763 MS1 XICs
INFO:    [16/12/2023 12:06:49] -> Run 84/96: Cleaning Up Run..
INFO:    [16/12/2023 12:06:49] -> SuperRun 85/96: Initializing (20231207_AST5_Evo5_ML_SA_40SPD_DIA_SCP_EB_1Cellc_12.raw)
INFO:    [16/12/2023 12:06:49] -> Run 85/96: Organizing Data from Run
INFO:    [16/12/2023 12:06:49] -> Run 85/96: Creating Calibration Search Space...
INFO:    [16/12/2023 12:06:49] -> Run 85/96: Creating Search Space...
INFO:    [16/12/2023 12:06:49] -> Size of search space [MB]: 0
INFO:    [16/12/2023 12:06:49] -> Number of IMPGs in search space: 0
INFO:    [16/12/2023 12:06:49] -> Run 85/96: MS2 Index Generation
INFO:    [16/12/2023 12:06:51] -> MS2 Index Generation Time: 1.5s
INFO:    [16/12/2023 12:06:51] -> Run 85/96: Method-Specific Pre-Processing...
INFO:    [16/12/2023 12:06:52] -> Initializing...
INFO:    [16/12/2023 12:07:56] -> Finalizing HTRMS File...
INFO:    [16/12/2023 12:14:54] -> Processed in 8m
INFO:    [16/12/2023 12:14:56] -> Done
INFO:    [16/12/2023 12:14:56] -> Run 85/96: Process Raw File...
INFO:    [16/12/2023 12:15:21] -> Run 85/96: Preparing Partitions...
INFO:    [16/12/2023 12:15:21] -> Part 1/1 - Run 85/96: Preparing Calibration Searches...
INFO:    [16/12/2023 12:15:22] -> Part 1/1 - Run 85/96: First Pass Calibration Search...
INFO:    [16/12/2023 12:15:28] -> Part 1/1 - Run 85/96: Calibration Search...
INFO:    [16/12/2023 12:15:32] -> The number of PSMs identified during calibration with FDR <= 0.01 is 3942 [4.6s]
INFO:    [16/12/2023 12:15:33] -> Part 1/1 - Run 85/96: Preparing Main Search...
INFO:    [16/12/2023 12:15:35] -> Part 1/1 - Run 85/96: Main Search...
INFO:    [16/12/2023 12:16:38] -> Extracting 82960 MS1 XICs
INFO:    [16/12/2023 12:17:05] -> Run 85/96: Cleaning Up Run..
INFO:    [16/12/2023 12:17:05] -> SuperRun 86/96: Initializing (20231207_AST5_Evo5_ML_SA_40SPD_DIA_SCP_EB_1Cellc_11.raw)
INFO:    [16/12/2023 12:17:05] -> Run 86/96: Organizing Data from Run
INFO:    [16/12/2023 12:17:05] -> Run 86/96: Creating Calibration Search Space...
INFO:    [16/12/2023 12:17:05] -> Run 86/96: Creating Search Space...
INFO:    [16/12/2023 12:17:05] -> Size of search space [MB]: 0
INFO:    [16/12/2023 12:17:05] -> Number of IMPGs in search space: 0
INFO:    [16/12/2023 12:17:05] -> Run 86/96: MS2 Index Generation
INFO:    [16/12/2023 12:17:07] -> MS2 Index Generation Time: 1.34s
INFO:    [16/12/2023 12:17:07] -> Run 86/96: Method-Specific Pre-Processing...
INFO:    [16/12/2023 12:17:08] -> Initializing...
INFO:    [16/12/2023 12:18:38] -> Finalizing HTRMS File...
INFO:    [16/12/2023 12:25:57] -> Processed in 8.8m
INFO:    [16/12/2023 12:26:00] -> Done
INFO:    [16/12/2023 12:26:00] -> Run 86/96: Process Raw File...
INFO:    [16/12/2023 12:26:36] -> Run 86/96: Preparing Partitions...
INFO:    [16/12/2023 12:26:36] -> Part 1/1 - Run 86/96: Preparing Calibration Searches...
INFO:    [16/12/2023 12:26:37] -> Part 1/1 - Run 86/96: First Pass Calibration Search...
INFO:    [16/12/2023 12:26:42] -> Part 1/1 - Run 86/96: Calibration Search...
INFO:    [16/12/2023 12:27:02] -> The number of PSMs identified during calibration with FDR <= 0.01 is 3166 [18.6s]
INFO:    [16/12/2023 12:27:32] -> Part 1/1 - Run 86/96: Preparing Main Search...
INFO:    [16/12/2023 12:27:33] -> Part 1/1 - Run 86/96: Main Search...
INFO:    [16/12/2023 12:30:02] -> Extracting 231860 MS1 XICs
INFO:    [16/12/2023 12:31:07] -> Run 86/96: Cleaning Up Run..
INFO:    [16/12/2023 12:31:07] -> SuperRun 87/96: Initializing (20231207_AST5_Evo5_ML_SA_40SPD_DIA_SCP_EB_1Cellc_10.raw)
INFO:    [16/12/2023 12:31:07] -> Run 87/96: Organizing Data from Run
INFO:    [16/12/2023 12:31:07] -> Run 87/96: Creating Calibration Search Space...
INFO:    [16/12/2023 12:31:07] -> Run 87/96: Creating Search Space...
INFO:    [16/12/2023 12:31:07] -> Size of search space [MB]: 0
INFO:    [16/12/2023 12:31:07] -> Number of IMPGs in search space: 0
INFO:    [16/12/2023 12:31:07] -> Run 87/96: MS2 Index Generation
INFO:    [16/12/2023 12:31:08] -> MS2 Index Generation Time: 1.29s
INFO:    [16/12/2023 12:31:08] -> Run 87/96: Method-Specific Pre-Processing...
INFO:    [16/12/2023 12:31:10] -> Initializing...
INFO:    [16/12/2023 12:32:42] -> Finalizing HTRMS File...
INFO:    [16/12/2023 12:40:08] -> Processed in 9m
INFO:    [16/12/2023 12:40:10] -> Done
INFO:    [16/12/2023 12:40:10] -> Run 87/96: Process Raw File...
INFO:    [16/12/2023 12:40:46] -> Run 87/96: Preparing Partitions...
INFO:    [16/12/2023 12:40:46] -> Part 1/1 - Run 87/96: Preparing Calibration Searches...
INFO:    [16/12/2023 12:40:48] -> Part 1/1 - Run 87/96: First Pass Calibration Search...
INFO:    [16/12/2023 12:40:54] -> Part 1/1 - Run 87/96: Calibration Search...
INFO:    [16/12/2023 12:41:03] -> The number of PSMs identified during calibration with FDR <= 0.01 is 7026 [8.3s]
INFO:    [16/12/2023 12:41:04] -> Part 1/1 - Run 87/96: Preparing Main Search...
INFO:    [16/12/2023 12:41:05] -> Part 1/1 - Run 87/96: Main Search...
INFO:    [16/12/2023 12:44:22] -> Extracting 313729 MS1 XICs
INFO:    [16/12/2023 12:45:53] -> Run 87/96: Cleaning Up Run..
INFO:    [16/12/2023 12:45:53] -> SuperRun 88/96: Initializing (20231207_AST5_Evo5_ML_SA_40SPD_DIA_SCP_EB_1Cellc_9.raw)
INFO:    [16/12/2023 12:45:53] -> Run 88/96: Organizing Data from Run
INFO:    [16/12/2023 12:45:53] -> Run 88/96: Creating Calibration Search Space...
INFO:    [16/12/2023 12:45:53] -> Run 88/96: Creating Search Space...
INFO:    [16/12/2023 12:45:53] -> Size of search space [MB]: 0
INFO:    [16/12/2023 12:45:53] -> Number of IMPGs in search space: 0
INFO:    [16/12/2023 12:45:53] -> Run 88/96: MS2 Index Generation
INFO:    [16/12/2023 12:45:54] -> MS2 Index Generation Time: 1.3s
INFO:    [16/12/2023 12:45:54] -> Run 88/96: Method-Specific Pre-Processing...
INFO:    [16/12/2023 12:45:56] -> Initializing...
INFO:    [16/12/2023 12:47:16] -> Finalizing HTRMS File...
INFO:    [16/12/2023 12:54:28] -> Processed in 8.5m
INFO:    [16/12/2023 12:54:30] -> Done
INFO:    [16/12/2023 12:54:30] -> Run 88/96: Process Raw File...
INFO:    [16/12/2023 12:55:02] -> Run 88/96: Preparing Partitions...
INFO:    [16/12/2023 12:55:02] -> Part 1/1 - Run 88/96: Preparing Calibration Searches...
INFO:    [16/12/2023 12:55:04] -> Part 1/1 - Run 88/96: First Pass Calibration Search...
INFO:    [16/12/2023 12:55:09] -> Part 1/1 - Run 88/96: Calibration Search...
INFO:    [16/12/2023 12:55:17] -> The number of PSMs identified during calibration with FDR <= 0.01 is 2959 [7.6s]
INFO:    [16/12/2023 12:55:18] -> Part 1/1 - Run 88/96: Preparing Main Search...
INFO:    [16/12/2023 12:55:19] -> Part 1/1 - Run 88/96: Main Search...
INFO:    [16/12/2023 12:58:20] -> Extracting 296723 MS1 XICs
INFO:    [16/12/2023 12:59:40] -> Run 88/96: Cleaning Up Run..
INFO:    [16/12/2023 12:59:40] -> SuperRun 89/96: Initializing (20231207_AST5_Evo5_ML_SA_40SPD_DIA_SCP_EB_1Cellc_8.raw)
INFO:    [16/12/2023 12:59:40] -> Run 89/96: Organizing Data from Run
INFO:    [16/12/2023 12:59:40] -> Run 89/96: Creating Calibration Search Space...
INFO:    [16/12/2023 12:59:40] -> Run 89/96: Creating Search Space...
INFO:    [16/12/2023 12:59:40] -> Size of search space [MB]: 0
INFO:    [16/12/2023 12:59:40] -> Number of IMPGs in search space: 0
INFO:    [16/12/2023 12:59:40] -> Run 89/96: MS2 Index Generation
INFO:    [16/12/2023 12:59:42] -> MS2 Index Generation Time: 1.37s
INFO:    [16/12/2023 12:59:42] -> Run 89/96: Method-Specific Pre-Processing...
INFO:    [16/12/2023 12:59:43] -> Initializing...
INFO:    [16/12/2023 13:01:09] -> Finalizing HTRMS File...
INFO:    [16/12/2023 13:08:20] -> Processed in 8.6m
INFO:    [16/12/2023 13:08:23] -> Done
INFO:    [16/12/2023 13:08:23] -> Run 89/96: Process Raw File...
INFO:    [16/12/2023 13:08:55] -> Run 89/96: Preparing Partitions...
INFO:    [16/12/2023 13:08:55] -> Part 1/1 - Run 89/96: Preparing Calibration Searches...
INFO:    [16/12/2023 13:08:57] -> Part 1/1 - Run 89/96: First Pass Calibration Search...
INFO:    [16/12/2023 13:09:02] -> Part 1/1 - Run 89/96: Calibration Search...
INFO:    [16/12/2023 13:09:20] -> The number of PSMs identified during calibration with FDR <= 0.01 is 10553 [17.9s]
INFO:    [16/12/2023 13:09:56] -> Part 1/1 - Run 89/96: Preparing Main Search...
INFO:    [16/12/2023 13:09:57] -> Part 1/1 - Run 89/96: Main Search...
INFO:    [16/12/2023 13:12:34] -> Extracting 265230 MS1 XICs
INFO:    [16/12/2023 13:13:50] -> Run 89/96: Cleaning Up Run..
INFO:    [16/12/2023 13:13:50] -> SuperRun 90/96: Initializing (20231207_AST5_Evo5_ML_SA_40SPD_DIA_SCP_EB_1Cellc_7.raw)
INFO:    [16/12/2023 13:13:50] -> Run 90/96: Organizing Data from Run
INFO:    [16/12/2023 13:13:50] -> Run 90/96: Creating Calibration Search Space...
INFO:    [16/12/2023 13:13:50] -> Run 90/96: Creating Search Space...
INFO:    [16/12/2023 13:13:50] -> Size of search space [MB]: 0
INFO:    [16/12/2023 13:13:50] -> Number of IMPGs in search space: 0
INFO:    [16/12/2023 13:13:50] -> Run 90/96: MS2 Index Generation
INFO:    [16/12/2023 13:13:51] -> MS2 Index Generation Time: 1.27s
INFO:    [16/12/2023 13:13:51] -> Run 90/96: Method-Specific Pre-Processing...
INFO:    [16/12/2023 13:13:53] -> Initializing...
INFO:    [16/12/2023 13:15:25] -> Finalizing HTRMS File...
INFO:    [16/12/2023 13:22:53] -> Processed in 9m
INFO:    [16/12/2023 13:22:56] -> Done
INFO:    [16/12/2023 13:22:56] -> Run 90/96: Process Raw File...
INFO:    [16/12/2023 13:23:28] -> Run 90/96: Preparing Partitions...
INFO:    [16/12/2023 13:23:28] -> Part 1/1 - Run 90/96: Preparing Calibration Searches...
INFO:    [16/12/2023 13:23:30] -> Part 1/1 - Run 90/96: First Pass Calibration Search...
INFO:    [16/12/2023 13:23:35] -> Part 1/1 - Run 90/96: Calibration Search...
INFO:    [16/12/2023 13:23:43] -> The number of PSMs identified during calibration with FDR <= 0.01 is 3762 [8.1s]
INFO:    [16/12/2023 13:24:12] -> Part 1/1 - Run 90/96: Preparing Main Search...
INFO:    [16/12/2023 13:24:13] -> Part 1/1 - Run 90/96: Main Search...
INFO:    [16/12/2023 13:26:35] -> Extracting 325211 MS1 XICs
INFO:    [16/12/2023 13:28:11] -> Run 90/96: Cleaning Up Run..
INFO:    [16/12/2023 13:28:11] -> SuperRun 91/96: Initializing (20231207_AST5_Evo5_ML_SA_40SPD_DIA_SCP_EB_1Cellc_6.raw)
INFO:    [16/12/2023 13:28:11] -> Run 91/96: Organizing Data from Run
INFO:    [16/12/2023 13:28:11] -> Run 91/96: Creating Calibration Search Space...
INFO:    [16/12/2023 13:28:11] -> Run 91/96: Creating Search Space...
INFO:    [16/12/2023 13:28:11] -> Size of search space [MB]: 0
INFO:    [16/12/2023 13:28:11] -> Number of IMPGs in search space: 0
INFO:    [16/12/2023 13:28:11] -> Run 91/96: MS2 Index Generation
INFO:    [16/12/2023 13:28:12] -> MS2 Index Generation Time: 1.29s
INFO:    [16/12/2023 13:28:12] -> Run 91/96: Method-Specific Pre-Processing...
INFO:    [16/12/2023 13:28:14] -> Initializing...
INFO:    [16/12/2023 13:29:35] -> Finalizing HTRMS File...
INFO:    [16/12/2023 13:36:46] -> Processed in 8.5m
INFO:    [16/12/2023 13:36:49] -> Done
INFO:    [16/12/2023 13:36:49] -> Run 91/96: Process Raw File...
INFO:    [16/12/2023 13:37:22] -> Run 91/96: Preparing Partitions...
INFO:    [16/12/2023 13:37:22] -> Part 1/1 - Run 91/96: Preparing Calibration Searches...
INFO:    [16/12/2023 13:37:23] -> Part 1/1 - Run 91/96: First Pass Calibration Search...
INFO:    [16/12/2023 13:37:29] -> Part 1/1 - Run 91/96: Calibration Search...
INFO:    [16/12/2023 13:37:38] -> The number of PSMs identified during calibration with FDR <= 0.01 is 3269 [9.2s]
INFO:    [16/12/2023 13:38:07] -> Part 1/1 - Run 91/96: Preparing Main Search...
INFO:    [16/12/2023 13:38:09] -> Part 1/1 - Run 91/96: Main Search...
INFO:    [16/12/2023 13:41:00] -> Extracting 281827 MS1 XICs
INFO:    [16/12/2023 13:42:20] -> Run 91/96: Cleaning Up Run..
INFO:    [16/12/2023 13:42:20] -> SuperRun 92/96: Initializing (20231207_AST5_Evo5_ML_SA_40SPD_DIA_SCP_EB_1Cellc_5.raw)
INFO:    [16/12/2023 13:42:20] -> Run 92/96: Organizing Data from Run
INFO:    [16/12/2023 13:42:20] -> Run 92/96: Creating Calibration Search Space...
INFO:    [16/12/2023 13:42:20] -> Run 92/96: Creating Search Space...
INFO:    [16/12/2023 13:42:20] -> Size of search space [MB]: 0
INFO:    [16/12/2023 13:42:20] -> Number of IMPGs in search space: 0
INFO:    [16/12/2023 13:42:20] -> Run 92/96: MS2 Index Generation
INFO:    [16/12/2023 13:42:21] -> MS2 Index Generation Time: 1.29s
INFO:    [16/12/2023 13:42:21] -> Run 92/96: Method-Specific Pre-Processing...
INFO:    [16/12/2023 13:42:23] -> Initializing...
INFO:    [16/12/2023 13:43:49] -> Finalizing HTRMS File...
INFO:    [16/12/2023 13:51:06] -> Processed in 8.7m
INFO:    [16/12/2023 13:51:08] -> Done
INFO:    [16/12/2023 13:51:08] -> Run 92/96: Process Raw File...
INFO:    [16/12/2023 13:51:43] -> Run 92/96: Preparing Partitions...
INFO:    [16/12/2023 13:51:43] -> Part 1/1 - Run 92/96: Preparing Calibration Searches...
INFO:    [16/12/2023 13:51:44] -> Part 1/1 - Run 92/96: First Pass Calibration Search...
INFO:    [16/12/2023 13:51:50] -> Part 1/1 - Run 92/96: Calibration Search...
INFO:    [16/12/2023 13:51:59] -> The number of PSMs identified during calibration with FDR <= 0.01 is 4927 [9.2s]
INFO:    [16/12/2023 13:52:01] -> Part 1/1 - Run 92/96: Preparing Main Search...
INFO:    [16/12/2023 13:52:02] -> Part 1/1 - Run 92/96: Main Search...
INFO:    [16/12/2023 13:55:14] -> Extracting 316782 MS1 XICs
INFO:    [16/12/2023 13:56:41] -> Run 92/96: Cleaning Up Run..
INFO:    [16/12/2023 13:56:41] -> SuperRun 93/96: Initializing (20231207_AST5_Evo5_ML_SA_40SPD_DIA_SCP_EB_1Cellc_4.raw)
INFO:    [16/12/2023 13:56:41] -> Run 93/96: Organizing Data from Run
INFO:    [16/12/2023 13:56:41] -> Run 93/96: Creating Calibration Search Space...
INFO:    [16/12/2023 13:56:41] -> Run 93/96: Creating Search Space...
INFO:    [16/12/2023 13:56:41] -> Size of search space [MB]: 0
INFO:    [16/12/2023 13:56:41] -> Number of IMPGs in search space: 0
INFO:    [16/12/2023 13:56:41] -> Run 93/96: MS2 Index Generation
INFO:    [16/12/2023 13:56:42] -> MS2 Index Generation Time: 1.56s
INFO:    [16/12/2023 13:56:42] -> Run 93/96: Method-Specific Pre-Processing...
INFO:    [16/12/2023 13:56:44] -> Initializing...
INFO:    [16/12/2023 13:58:21] -> Finalizing HTRMS File...
INFO:    [16/12/2023 14:05:45] -> Processed in 9m
INFO:    [16/12/2023 14:05:47] -> Done
INFO:    [16/12/2023 14:05:47] -> Run 93/96: Process Raw File...
INFO:    [16/12/2023 14:06:25] -> Run 93/96: Preparing Partitions...
INFO:    [16/12/2023 14:06:25] -> Part 1/1 - Run 93/96: Preparing Calibration Searches...
INFO:    [16/12/2023 14:06:27] -> Part 1/1 - Run 93/96: First Pass Calibration Search...
INFO:    [16/12/2023 14:06:33] -> Part 1/1 - Run 93/96: Calibration Search...
INFO:    [16/12/2023 14:06:43] -> The number of PSMs identified during calibration with FDR <= 0.01 is 4516 [10.1s]
INFO:    [16/12/2023 14:07:14] -> Part 1/1 - Run 93/96: Preparing Main Search...
INFO:    [16/12/2023 14:07:15] -> Part 1/1 - Run 93/96: Main Search...
INFO:    [16/12/2023 14:11:18] -> Extracting 384267 MS1 XICs
INFO:    [16/12/2023 14:13:05] -> Run 93/96: Cleaning Up Run..
INFO:    [16/12/2023 14:13:05] -> SuperRun 94/96: Initializing (20231207_AST5_Evo5_ML_SA_40SPD_DIA_SCP_EB_1Cellc_3.raw)
INFO:    [16/12/2023 14:13:05] -> Run 94/96: Organizing Data from Run
INFO:    [16/12/2023 14:13:05] -> Run 94/96: Creating Calibration Search Space...
INFO:    [16/12/2023 14:13:05] -> Run 94/96: Creating Search Space...
INFO:    [16/12/2023 14:13:05] -> Size of search space [MB]: 0
INFO:    [16/12/2023 14:13:05] -> Number of IMPGs in search space: 0
INFO:    [16/12/2023 14:13:05] -> Run 94/96: MS2 Index Generation
INFO:    [16/12/2023 14:13:06] -> MS2 Index Generation Time: 1.58s
INFO:    [16/12/2023 14:13:06] -> Run 94/96: Method-Specific Pre-Processing...
INFO:    [16/12/2023 14:13:08] -> Initializing...
INFO:    [16/12/2023 14:14:21] -> Finalizing HTRMS File...
INFO:    [16/12/2023 14:21:27] -> Processed in 8.3m
INFO:    [16/12/2023 14:21:29] -> Done
INFO:    [16/12/2023 14:21:29] -> Run 94/96: Process Raw File...
INFO:    [16/12/2023 14:21:56] -> Run 94/96: Preparing Partitions...
INFO:    [16/12/2023 14:21:56] -> Part 1/1 - Run 94/96: Preparing Calibration Searches...
INFO:    [16/12/2023 14:21:58] -> Part 1/1 - Run 94/96: First Pass Calibration Search...
INFO:    [16/12/2023 14:22:02] -> Part 1/1 - Run 94/96: Calibration Search...
INFO:    [16/12/2023 14:22:18] -> The number of PSMs identified during calibration with FDR <= 0.01 is 3708 [15.9s]
INFO:    [16/12/2023 14:22:48] -> Part 1/1 - Run 94/96: Preparing Main Search...
INFO:    [16/12/2023 14:22:50] -> Part 1/1 - Run 94/96: Main Search...
INFO:    [16/12/2023 14:24:21] -> Extracting 118392 MS1 XICs
INFO:    [16/12/2023 14:24:55] -> Run 94/96: Cleaning Up Run..
INFO:    [16/12/2023 14:24:55] -> SuperRun 95/96: Initializing (20231207_AST5_Evo5_ML_SA_40SPD_DIA_SCP_EB_1Cellc_2.raw)
INFO:    [16/12/2023 14:24:55] -> Run 95/96: Organizing Data from Run
INFO:    [16/12/2023 14:24:55] -> Run 95/96: Creating Calibration Search Space...
INFO:    [16/12/2023 14:24:55] -> Run 95/96: Creating Search Space...
INFO:    [16/12/2023 14:24:55] -> Size of search space [MB]: 0
INFO:    [16/12/2023 14:24:55] -> Number of IMPGs in search space: 0
INFO:    [16/12/2023 14:24:55] -> Run 95/96: MS2 Index Generation
INFO:    [16/12/2023 14:24:57] -> MS2 Index Generation Time: 1.68s
INFO:    [16/12/2023 14:24:57] -> Run 95/96: Method-Specific Pre-Processing...
INFO:    [16/12/2023 14:25:02] -> Initializing...
INFO:    [16/12/2023 14:26:16] -> Finalizing HTRMS File...
INFO:    [16/12/2023 14:33:29] -> Processed in 8.4m
INFO:    [16/12/2023 14:33:31] -> Done
INFO:    [16/12/2023 14:33:31] -> Run 95/96: Process Raw File...
INFO:    [16/12/2023 14:34:03] -> Run 95/96: Preparing Partitions...
INFO:    [16/12/2023 14:34:03] -> Part 1/1 - Run 95/96: Preparing Calibration Searches...
INFO:    [16/12/2023 14:34:04] -> Part 1/1 - Run 95/96: First Pass Calibration Search...
INFO:    [16/12/2023 14:34:09] -> Part 1/1 - Run 95/96: Calibration Search...
INFO:    [16/12/2023 14:34:30] -> The number of PSMs identified during calibration with FDR <= 0.01 is 9925 [20.9s]
INFO:    [16/12/2023 14:35:04] -> Part 1/1 - Run 95/96: Preparing Main Search...
INFO:    [16/12/2023 14:35:05] -> Part 1/1 - Run 95/96: Main Search...
INFO:    [16/12/2023 14:37:43] -> Extracting 281894 MS1 XICs
INFO:    [16/12/2023 14:39:02] -> Run 95/96: Cleaning Up Run..
INFO:    [16/12/2023 14:39:02] -> SuperRun 96/96: Initializing (20231207_AST5_Evo5_ML_SA_40SPD_DIA_SCP_EB_1Cellc_1.raw)
INFO:    [16/12/2023 14:39:02] -> Run 96/96: Organizing Data from Run
INFO:    [16/12/2023 14:39:02] -> Run 96/96: Creating Calibration Search Space...
INFO:    [16/12/2023 14:39:02] -> Run 96/96: Creating Search Space...
INFO:    [16/12/2023 14:39:02] -> Size of search space [MB]: 0
INFO:    [16/12/2023 14:39:02] -> Number of IMPGs in search space: 0
INFO:    [16/12/2023 14:39:02] -> Run 96/96: MS2 Index Generation
INFO:    [16/12/2023 14:39:03] -> MS2 Index Generation Time: 1.29s
INFO:    [16/12/2023 14:39:03] -> Run 96/96: Method-Specific Pre-Processing...
INFO:    [16/12/2023 14:39:05] -> Initializing...
INFO:    [16/12/2023 14:40:12] -> Finalizing HTRMS File...
INFO:    [16/12/2023 14:47:24] -> Processed in 8.3m
INFO:    [16/12/2023 14:47:26] -> Done
INFO:    [16/12/2023 14:47:26] -> Run 96/96: Process Raw File...
INFO:    [16/12/2023 14:47:55] -> Run 96/96: Preparing Partitions...
INFO:    [16/12/2023 14:47:55] -> Part 1/1 - Run 96/96: Preparing Calibration Searches...
INFO:    [16/12/2023 14:47:57] -> Part 1/1 - Run 96/96: First Pass Calibration Search...
INFO:    [16/12/2023 14:48:02] -> Part 1/1 - Run 96/96: Calibration Search...
INFO:    [16/12/2023 14:48:19] -> The number of PSMs identified during calibration with FDR <= 0.01 is 3219 [17.4s]
INFO:    [16/12/2023 14:48:49] -> Part 1/1 - Run 96/96: Preparing Main Search...
INFO:    [16/12/2023 14:48:51] -> Part 1/1 - Run 96/96: Main Search...
INFO:    [16/12/2023 14:51:04] -> Extracting 215736 MS1 XICs
INFO:    [16/12/2023 14:52:04] -> Run 96/96: Cleaning Up Run..
INFO:    [16/12/2023 14:52:10] -> Remove Aborted Runs (if any) from the Experiment...
INFO:    [16/12/2023 14:52:10] -> Score Post-Processing
INFO:    [16/12/2023 15:01:01] -> Score Post-Processing: 8.84m
INFO:    [16/12/2023 15:01:01] -> PSM FDR...
INFO:    [16/12/2023 15:08:44] -> PSM FDR: 7.72m
INFO:    [16/12/2023 15:08:44] -> Converting to non-redundant data structure...
INFO:    [16/12/2023 15:10:52] -> Performing Peptide FDR...
INFO:    [16/12/2023 15:11:22] -> Performing Protein Inference...
INFO:    [16/12/2023 15:11:27] -> Performing Protein FDR...
INFO:    [16/12/2023 15:11:33] -> Calculating Result Values at Run and Experiment Level...
INFO:    [16/12/2023 15:13:06] -> Pulsar identified 3606903 PSMs, 64893 stripped sequences, 88456 peptide precursors, 5531 protein groups.
INFO:    [16/12/2023 15:13:06] -> Selecting Data For Quantification...
INFO:    [16/12/2023 15:13:06] -> Calculating Quantities...
INFO:    [16/12/2023 15:14:17] -> Identifying Calibration Peptides...
INFO:    [16/12/2023 15:14:22] -> iRT Calibration...
INFO:    [16/12/2023 15:14:46] -> Calibrating Run 50 of 96
INFO:    [16/12/2023 15:15:23] -> Performing directDIA+ search...
INFO:    [16/12/2023 15:18:56] -> Generating directDIA+ search space
INFO:    [16/12/2023 15:22:07] -> directDIA+ search: 20231207_AST5_Evo5_ML_SA_40SPD_DIA_SCP_EB_20Cellc_4.raw
INFO:    [16/12/2023 15:24:37] -> directDIA+ search: 20231207_AST5_Evo5_ML_SA_40SPD_DIA_SCP_EB_1Cellc_95.raw
INFO:    [16/12/2023 15:26:12] -> directDIA+ search: 20231207_AST5_Evo5_ML_SA_40SPD_DIA_SCP_EB_1Cellc_94.raw
INFO:    [16/12/2023 15:28:06] -> directDIA+ search: 20231207_AST5_Evo5_ML_SA_40SPD_DIA_SCP_EB_1Cellc_93.raw
INFO:    [16/12/2023 15:29:56] -> directDIA+ search: 20231207_AST5_Evo5_ML_SA_40SPD_DIA_SCP_EB_1Cellc_92.raw
INFO:    [16/12/2023 15:31:49] -> directDIA+ search: 20231207_AST5_Evo5_ML_SA_40SPD_DIA_SCP_EB_1Cellc_91.raw
INFO:    [16/12/2023 15:33:46] -> directDIA+ search: 20231207_AST5_Evo5_ML_SA_40SPD_DIA_SCP_EB_1Cellc_90.raw
INFO:    [16/12/2023 15:35:56] -> directDIA+ search: 20231207_AST5_Evo5_ML_SA_40SPD_DIA_SCP_EB_1Cellc_89.raw
INFO:    [16/12/2023 15:37:16] -> directDIA+ search: 20231207_AST5_Evo5_ML_SA_40SPD_DIA_SCP_EB_1Cellc_88.raw
INFO:    [16/12/2023 15:38:46] -> directDIA+ search: 20231207_AST5_Evo5_ML_SA_40SPD_DIA_SCP_EB_1Cellc_87.raw
INFO:    [16/12/2023 15:40:07] -> directDIA+ search: 20231207_AST5_Evo5_ML_SA_40SPD_DIA_SCP_EB_1Cellc_86.raw
INFO:    [16/12/2023 15:41:45] -> directDIA+ search: 20231207_AST5_Evo5_ML_SA_40SPD_DIA_SCP_EB_1Cellc_85.raw
INFO:    [16/12/2023 15:43:40] -> directDIA+ search: 20231207_AST5_Evo5_ML_SA_40SPD_DIA_SCP_EB_20Cellc_3.raw
INFO:    [16/12/2023 15:46:30] -> directDIA+ search: 20231207_AST5_Evo5_ML_SA_40SPD_DIA_SCP_EB_20Cellc_2.raw
INFO:    [16/12/2023 15:49:22] -> directDIA+ search: 20231207_AST5_Evo5_ML_SA_40SPD_DIA_SCP_EB_20Cellc_1.raw
INFO:    [16/12/2023 15:52:20] -> directDIA+ search: 20231207_AST5_Evo5_ML_SA_40SPD_DIA_SCP_EB_1Cellc_83.raw
INFO:    [16/12/2023 15:54:12] -> directDIA+ search: 20231207_AST5_Evo5_ML_SA_40SPD_DIA_SCP_EB_1Cellc_82.raw
INFO:    [16/12/2023 15:55:47] -> directDIA+ search: 20231207_AST5_Evo5_ML_SA_40SPD_DIA_SCP_EB_1Cellc_81.raw
INFO:    [16/12/2023 15:57:14] -> directDIA+ search: 20231207_AST5_Evo5_ML_SA_40SPD_DIA_SCP_EB_1Cellc_80.raw
INFO:    [16/12/2023 15:59:05] -> directDIA+ search: 20231207_AST5_Evo5_ML_SA_40SPD_DIA_SCP_EB_1Cellc_79.raw
INFO:    [16/12/2023 16:00:55] -> directDIA+ search: 20231207_AST5_Evo5_ML_SA_40SPD_DIA_SCP_EB_1Cellc_78.raw
INFO:    [16/12/2023 16:02:47] -> directDIA+ search: 20231207_AST5_Evo5_ML_SA_40SPD_DIA_SCP_EB_1Cellc_77.raw
INFO:    [16/12/2023 16:04:31] -> directDIA+ search: 20231207_AST5_Evo5_ML_SA_40SPD_DIA_SCP_EB_1Cellc_76.raw
INFO:    [16/12/2023 16:06:41] -> directDIA+ search: 20231207_AST5_Evo5_ML_SA_40SPD_DIA_SCP_EB_1Cellc_75.raw
INFO:    [16/12/2023 16:08:38] -> directDIA+ search: 20231207_AST5_Evo5_ML_SA_40SPD_DIA_SCP_EB_1Cellc_74.raw
INFO:    [16/12/2023 16:10:24] -> directDIA+ search: 20231207_AST5_Evo5_ML_SA_40SPD_DIA_SCP_EB_1Cellc_73.raw
INFO:    [16/12/2023 16:12:21] -> directDIA+ search: 20231207_AST5_Evo5_ML_SA_40SPD_DIA_SCP_EB_1Cellc_71.raw
INFO:    [16/12/2023 16:13:59] -> directDIA+ search: 20231207_AST5_Evo5_ML_SA_40SPD_DIA_SCP_EB_1Cellc_70.raw
INFO:    [16/12/2023 16:15:38] -> directDIA+ search: 20231207_AST5_Evo5_ML_SA_40SPD_DIA_SCP_EB_1Cellc_69.raw
INFO:    [16/12/2023 16:17:22] -> directDIA+ search: 20231207_AST5_Evo5_ML_SA_40SPD_DIA_SCP_EB_1Cellc_68.raw
INFO:    [16/12/2023 16:19:03] -> directDIA+ search: 20231207_AST5_Evo5_ML_SA_40SPD_DIA_SCP_EB_1Cellc_67.raw
INFO:    [16/12/2023 16:20:54] -> directDIA+ search: 20231207_AST5_Evo5_ML_SA_40SPD_DIA_SCP_EB_1Cellc_66.raw
INFO:    [16/12/2023 16:22:48] -> directDIA+ search: 20231207_AST5_Evo5_ML_SA_40SPD_DIA_SCP_EB_1Cellc_65.raw
INFO:    [16/12/2023 16:24:24] -> directDIA+ search: 20231207_AST5_Evo5_ML_SA_40SPD_DIA_SCP_EB_1Cellc_64.raw
INFO:    [16/12/2023 16:25:58] -> directDIA+ search: 20231207_AST5_Evo5_ML_SA_40SPD_DIA_SCP_EB_1Cellc_63.raw
INFO:    [16/12/2023 16:27:33] -> directDIA+ search: 20231207_AST5_Evo5_ML_SA_40SPD_DIA_SCP_EB_1Cellc_62.raw
INFO:    [16/12/2023 16:29:19] -> directDIA+ search: 20231207_AST5_Evo5_ML_SA_40SPD_DIA_SCP_EB_1Cellc_61.raw
INFO:    [16/12/2023 16:31:19] -> directDIA+ search: 20231207_AST5_Evo5_ML_SA_40SPD_DIA_SCP_EB_1Cellc_59.raw
INFO:    [16/12/2023 16:33:11] -> directDIA+ search: 20231207_AST5_Evo5_ML_SA_40SPD_DIA_SCP_EB_1Cellc_58.raw
INFO:    [16/12/2023 16:35:08] -> directDIA+ search: 20231207_AST5_Evo5_ML_SA_40SPD_DIA_SCP_EB_1Cellc_57.raw
INFO:    [16/12/2023 16:37:02] -> directDIA+ search: 20231207_AST5_Evo5_ML_SA_40SPD_DIA_SCP_EB_1Cellc_56.raw
INFO:    [16/12/2023 16:38:51] -> directDIA+ search: 20231207_AST5_Evo5_ML_SA_40SPD_DIA_SCP_EB_1Cellc_55.raw
INFO:    [16/12/2023 16:40:30] -> directDIA+ search: 20231207_AST5_Evo5_ML_SA_40SPD_DIA_SCP_EB_1Cellc_54.raw
INFO:    [16/12/2023 16:42:14] -> directDIA+ search: 20231207_AST5_Evo5_ML_SA_40SPD_DIA_SCP_EB_1Cellc_53.raw
INFO:    [16/12/2023 16:44:15] -> directDIA+ search: 20231207_AST5_Evo5_ML_SA_40SPD_DIA_SCP_EB_1Cellc_52.raw
INFO:    [16/12/2023 16:46:06] -> directDIA+ search: 20231207_AST5_Evo5_ML_SA_40SPD_DIA_SCP_EB_1Cellc_51.raw
INFO:    [16/12/2023 16:47:52] -> directDIA+ search: 20231207_AST5_Evo5_ML_SA_40SPD_DIA_SCP_EB_1Cellc_50.raw
INFO:    [16/12/2023 16:49:33] -> directDIA+ search: 20231207_AST5_Evo5_ML_SA_40SPD_DIA_SCP_EB_1Cellc_49.raw
INFO:    [16/12/2023 16:51:18] -> directDIA+ search: 20231207_AST5_Evo5_ML_SA_40SPD_DIA_SCP_EB_1Cellc_48.raw
INFO:    [16/12/2023 16:52:47] -> directDIA+ search: 20231207_AST5_Evo5_ML_SA_40SPD_DIA_SCP_EB_1Cellc_47.raw
INFO:    [16/12/2023 16:54:17] -> directDIA+ search: 20231207_AST5_Evo5_ML_SA_40SPD_DIA_SCP_EB_1Cellc_46.raw
INFO:    [16/12/2023 16:55:56] -> directDIA+ search: 20231207_AST5_Evo5_ML_SA_40SPD_DIA_SCP_EB_1Cellc_45.raw
INFO:    [16/12/2023 16:58:02] -> directDIA+ search: 20231207_AST5_Evo5_ML_SA_40SPD_DIA_SCP_EB_1Cellc_44.raw
INFO:    [16/12/2023 16:59:39] -> directDIA+ search: 20231207_AST5_Evo5_ML_SA_40SPD_DIA_SCP_EB_1Cellc_43.raw
INFO:    [16/12/2023 17:01:36] -> directDIA+ search: 20231207_AST5_Evo5_ML_SA_40SPD_DIA_SCP_EB_1Cellc_42.raw
INFO:    [16/12/2023 17:03:17] -> directDIA+ search: 20231207_AST5_Evo5_ML_SA_40SPD_DIA_SCP_EB_1Cellc_41.raw
INFO:    [16/12/2023 17:05:07] -> directDIA+ search: 20231207_AST5_Evo5_ML_SA_40SPD_DIA_SCP_EB_1Cellc_40.raw
INFO:    [16/12/2023 17:07:00] -> directDIA+ search: 20231207_AST5_Evo5_ML_SA_40SPD_DIA_SCP_EB_1Cellc_39.raw
INFO:    [16/12/2023 17:08:59] -> directDIA+ search: 20231207_AST5_Evo5_ML_SA_40SPD_DIA_SCP_EB_1Cellc_38.raw
INFO:    [16/12/2023 17:10:28] -> directDIA+ search: 20231207_AST5_Evo5_ML_SA_40SPD_DIA_SCP_EB_1Cellc_37.raw
INFO:    [16/12/2023 17:12:20] -> directDIA+ search: 20231207_AST5_Evo5_ML_SA_40SPD_DIA_SCP_EB_1Cellc_36.raw
INFO:    [16/12/2023 17:13:36] -> directDIA+ search: 20231207_AST5_Evo5_ML_SA_40SPD_DIA_SCP_EB_1Cellc_35.raw
INFO:    [16/12/2023 17:15:02] -> directDIA+ search: 20231207_AST5_Evo5_ML_SA_40SPD_DIA_SCP_EB_1Cellc_34.raw
INFO:    [16/12/2023 17:16:38] -> directDIA+ search: 20231207_AST5_Evo5_ML_SA_40SPD_DIA_SCP_EB_1Cellc_33.raw
INFO:    [16/12/2023 17:18:22] -> directDIA+ search: 20231207_AST5_Evo5_ML_SA_40SPD_DIA_SCP_EB_1Cellc_32.raw
INFO:    [16/12/2023 17:20:16] -> directDIA+ search: 20231207_AST5_Evo5_ML_SA_40SPD_DIA_SCP_EB_1Cellc_31.raw
INFO:    [16/12/2023 17:22:19] -> directDIA+ search: 20231207_AST5_Evo5_ML_SA_40SPD_DIA_SCP_EB_1Cellc_30.raw
INFO:    [16/12/2023 17:23:56] -> directDIA+ search: 20231207_AST5_Evo5_ML_SA_40SPD_DIA_SCP_EB_1Cellc_29.raw
INFO:    [16/12/2023 17:25:56] -> directDIA+ search: 20231207_AST5_Evo5_ML_SA_40SPD_DIA_SCP_EB_1Cellc_28.raw
INFO:    [16/12/2023 17:27:17] -> directDIA+ search: 20231207_AST5_Evo5_ML_SA_40SPD_DIA_SCP_EB_1Cellc_27.raw
INFO:    [16/12/2023 17:29:06] -> directDIA+ search: 20231207_AST5_Evo5_ML_SA_40SPD_DIA_SCP_EB_1Cellc_26.raw
INFO:    [16/12/2023 17:30:41] -> directDIA+ search: 20231207_AST5_Evo5_ML_SA_40SPD_DIA_SCP_EB_1Cellc_25.raw
INFO:    [16/12/2023 17:32:24] -> directDIA+ search: 20231207_AST5_Evo5_ML_SA_40SPD_DIA_SCP_EB_1Cellc_24.raw
INFO:    [16/12/2023 17:33:45] -> directDIA+ search: 20231207_AST5_Evo5_ML_SA_40SPD_DIA_SCP_EB_1Cellc_23.raw
INFO:    [16/12/2023 17:35:15] -> directDIA+ search: 20231207_AST5_Evo5_ML_SA_40SPD_DIA_SCP_EB_1Cellc_22.raw
INFO:    [16/12/2023 17:37:19] -> directDIA+ search: 20231207_AST5_Evo5_ML_SA_40SPD_DIA_SCP_EB_1Cellc_21.raw
INFO:    [16/12/2023 17:38:59] -> directDIA+ search: 20231207_AST5_Evo5_ML_SA_40SPD_DIA_SCP_EB_1Cellc_20.raw
INFO:    [16/12/2023 17:40:34] -> directDIA+ search: 20231207_AST5_Evo5_ML_SA_40SPD_DIA_SCP_EB_1Cellc_19.raw
INFO:    [16/12/2023 17:42:06] -> directDIA+ search: 20231207_AST5_Evo5_ML_SA_40SPD_DIA_SCP_EB_1Cellc_18.raw
INFO:    [16/12/2023 17:44:04] -> directDIA+ search: 20231207_AST5_Evo5_ML_SA_40SPD_DIA_SCP_EB_1Cellc_17.raw
INFO:    [16/12/2023 17:46:05] -> directDIA+ search: 20231207_AST5_Evo5_ML_SA_40SPD_DIA_SCP_EB_1Cellc_16.raw
INFO:    [16/12/2023 17:48:17] -> directDIA+ search: 20231207_AST5_Evo5_ML_SA_40SPD_DIA_SCP_EB_1Cellc_15.raw
INFO:    [16/12/2023 17:50:16] -> directDIA+ search: 20231207_AST5_Evo5_ML_SA_40SPD_DIA_SCP_EB_1Cellc_14.raw
INFO:    [16/12/2023 17:51:53] -> directDIA+ search: 20231207_AST5_Evo5_ML_SA_40SPD_DIA_SCP_EB_1Cellc_13.raw
INFO:    [16/12/2023 17:53:22] -> directDIA+ search: 20231207_AST5_Evo5_ML_SA_40SPD_DIA_SCP_EB_1Cellc_12.raw
INFO:    [16/12/2023 17:54:45] -> directDIA+ search: 20231207_AST5_Evo5_ML_SA_40SPD_DIA_SCP_EB_1Cellc_11.raw
INFO:    [16/12/2023 17:56:19] -> directDIA+ search: 20231207_AST5_Evo5_ML_SA_40SPD_DIA_SCP_EB_1Cellc_10.raw
INFO:    [16/12/2023 17:58:06] -> directDIA+ search: 20231207_AST5_Evo5_ML_SA_40SPD_DIA_SCP_EB_1Cellc_9.raw
INFO:    [16/12/2023 17:59:50] -> directDIA+ search: 20231207_AST5_Evo5_ML_SA_40SPD_DIA_SCP_EB_1Cellc_8.raw
INFO:    [16/12/2023 18:01:38] -> directDIA+ search: 20231207_AST5_Evo5_ML_SA_40SPD_DIA_SCP_EB_1Cellc_7.raw
INFO:    [16/12/2023 18:03:35] -> directDIA+ search: 20231207_AST5_Evo5_ML_SA_40SPD_DIA_SCP_EB_1Cellc_6.raw
INFO:    [16/12/2023 18:05:27] -> directDIA+ search: 20231207_AST5_Evo5_ML_SA_40SPD_DIA_SCP_EB_1Cellc_5.raw
INFO:    [16/12/2023 18:07:19] -> directDIA+ search: 20231207_AST5_Evo5_ML_SA_40SPD_DIA_SCP_EB_1Cellc_4.raw
INFO:    [16/12/2023 18:09:31] -> directDIA+ search: 20231207_AST5_Evo5_ML_SA_40SPD_DIA_SCP_EB_1Cellc_3.raw
INFO:    [16/12/2023 18:11:09] -> directDIA+ search: 20231207_AST5_Evo5_ML_SA_40SPD_DIA_SCP_EB_1Cellc_2.raw
INFO:    [16/12/2023 18:13:01] -> directDIA+ search: 20231207_AST5_Evo5_ML_SA_40SPD_DIA_SCP_EB_1Cellc_1.raw
INFO:    [16/12/2023 18:14:41] -> Performing directDIA+ Post Processing...
INFO:    [16/12/2023 18:16:18] -> Writing experiment store..
INFO:    [16/12/2023 18:20:48] -> Assigning iRT Source...
INFO:    [16/12/2023 18:20:48] -> Calculating iRT...
INFO:    [16/12/2023 18:20:53] -> Cleaning Up Experiment...
INFO:    [16/12/2023 18:20:54] -> Summarizing Identifications
INFO:    [16/12/2023 18:31:51] -> Identifiying Significant Precursors...
INFO:    [16/12/2023 18:33:53] -> Predicting Ion Mobility
INFO:    [16/12/2023 18:34:46] -> Calculating Median iRT
INFO:    [16/12/2023 18:35:02] -> Building BGS Protein Grouping...
INFO:    [16/12/2023 18:35:04] -> Digesting Fasta...
INFO:    [16/12/2023 18:35:05] -> Annotating Proteins...
INFO:    [16/12/2023 18:35:06] -> Grouping Proteins...
INFO:    [16/12/2023 18:35:16] -> Calculating Run Summary Statistics...
INFO:    [16/12/2023 18:37:56] -> Building Consensus Fragment Spectra...
INFO:    [16/12/2023 18:49:24] -> Selecting best fragment ions
INFO:    [16/12/2023 19:05:27] -> Initializing Experiment...
INFO:    [16/12/2023 19:05:27] -> Loading Spectral Libraries...
INFO:    [16/12/2023 19:06:45] -> Initialize Scoring...
INFO:    [16/12/2023 19:06:45] -> Generating Scan Map...
INFO:    [16/12/2023 19:06:45] -> Initializing Workpackages...
INFO:    [16/12/2023 19:06:45] -> Performing Basic Calibration...
INFO:    [16/12/2023 19:06:49] -> Calibration successful
INFO:    [16/12/2023 19:06:49] -> Identifying Calibration Peptides...
INFO:    [16/12/2023 19:06:49] -> Calibration successful
INFO:    [16/12/2023 19:06:49] -> Correcting Gradient Fine Structure...
INFO:    [16/12/2023 19:06:56] -> Initializing Pipeline...
INFO:    [16/12/2023 19:06:56] -> Preprocessing Run #1 of 96...
INFO:    [16/12/2023 19:06:56] -> Initialize Scoring...
INFO:    [16/12/2023 19:06:56] -> Extracting Ion Currents...
INFO:    [16/12/2023 19:07:24] -> Machine Learning...
INFO:    [16/12/2023 19:07:28] -> Pipeline executed in 31.83s - Current Experiment had 0 Warnings and 0 Errors.
INFO:    [16/12/2023 19:07:36] -> Calibration successful
INFO:    [16/12/2023 19:07:44] -> Initializing Pipeline...
INFO:    [16/12/2023 19:07:44] -> Preprocessing Run #1 of 96...
INFO:    [16/12/2023 19:07:44] -> Initialize Scoring...
INFO:    [16/12/2023 19:07:44] -> Extracting Ion Currents...
INFO:    [16/12/2023 19:08:08] -> Machine Learning...
INFO:    [16/12/2023 19:08:14] -> Pipeline executed in 30.01s - Current Experiment had 0 Warnings and 0 Errors.
INFO:    [16/12/2023 19:08:22] -> Calibration successful
INFO:    [16/12/2023 19:08:22] -> Initialize Scoring...
INFO:    [16/12/2023 19:08:22] -> Preprocessing Run #2 of 96...
INFO:    [16/12/2023 19:08:22] -> Searching DIA with Pulsar...
INFO:    [16/12/2023 19:08:22] -> Initializing Experiment...
INFO:    [16/12/2023 19:08:22] -> Loading Spectral Libraries...
INFO:    [16/12/2023 19:08:22] -> Initialize Scoring...
INFO:    [16/12/2023 19:08:22] -> Generating Scan Map...
INFO:    [16/12/2023 19:08:22] -> Initializing Workpackages...
INFO:    [16/12/2023 19:08:22] -> Performing Basic Calibration...
INFO:    [16/12/2023 19:08:26] -> Calibration successful
INFO:    [16/12/2023 19:08:26] -> Identifying Calibration Peptides...
INFO:    [16/12/2023 19:08:26] -> Calibration successful
INFO:    [16/12/2023 19:08:26] -> Correcting Gradient Fine Structure...
INFO:    [16/12/2023 19:08:34] -> Initializing Pipeline...
INFO:    [16/12/2023 19:08:34] -> Preprocessing Run #2 of 96...
INFO:    [16/12/2023 19:08:34] -> Initialize Scoring...
INFO:    [16/12/2023 19:08:34] -> Extracting Ion Currents...
INFO:    [16/12/2023 19:08:54] -> Machine Learning...
INFO:    [16/12/2023 19:08:55] -> Pipeline executed in 20.93s - Current Experiment had 0 Warnings and 0 Errors.
INFO:    [16/12/2023 19:08:55] -> Calibration successful
INFO:    [16/12/2023 19:09:03] -> Initializing Pipeline...
INFO:    [16/12/2023 19:09:03] -> Preprocessing Run #2 of 96...
INFO:    [16/12/2023 19:09:03] -> Initialize Scoring...
INFO:    [16/12/2023 19:09:03] -> Extracting Ion Currents...
INFO:    [16/12/2023 19:09:30] -> Machine Learning...
INFO:    [16/12/2023 19:09:36] -> Pipeline executed in 32.64s - Current Experiment had 0 Warnings and 0 Errors.
INFO:    [16/12/2023 19:09:40] -> Calibration successful
INFO:    [16/12/2023 19:09:40] -> Initialize Scoring...
INFO:    [16/12/2023 19:09:40] -> Preprocessing Run #3 of 96...
INFO:    [16/12/2023 19:09:40] -> Searching DIA with Pulsar...
INFO:    [16/12/2023 19:09:40] -> Initializing Experiment...
INFO:    [16/12/2023 19:09:40] -> Loading Spectral Libraries...
INFO:    [16/12/2023 19:09:40] -> Initialize Scoring...
INFO:    [16/12/2023 19:09:40] -> Generating Scan Map...
INFO:    [16/12/2023 19:09:40] -> Initializing Workpackages...
INFO:    [16/12/2023 19:09:40] -> Performing Basic Calibration...
INFO:    [16/12/2023 19:09:44] -> Calibration successful
INFO:    [16/12/2023 19:09:44] -> Identifying Calibration Peptides...
INFO:    [16/12/2023 19:09:44] -> Calibration successful
INFO:    [16/12/2023 19:09:44] -> Correcting Gradient Fine Structure...
INFO:    [16/12/2023 19:09:52] -> Initializing Pipeline...
INFO:    [16/12/2023 19:09:52] -> Preprocessing Run #3 of 96...
INFO:    [16/12/2023 19:09:52] -> Initialize Scoring...
INFO:    [16/12/2023 19:09:52] -> Extracting Ion Currents...
INFO:    [16/12/2023 19:10:11] -> Machine Learning...
INFO:    [16/12/2023 19:10:13] -> Pipeline executed in 20.72s - Current Experiment had 0 Warnings and 0 Errors.
INFO:    [16/12/2023 19:10:13] -> Calibration successful
INFO:    [16/12/2023 19:10:21] -> Initializing Pipeline...
INFO:    [16/12/2023 19:10:21] -> Preprocessing Run #3 of 96...
INFO:    [16/12/2023 19:10:21] -> Initialize Scoring...
INFO:    [16/12/2023 19:10:21] -> Extracting Ion Currents...
INFO:    [16/12/2023 19:10:45] -> Machine Learning...
INFO:    [16/12/2023 19:10:51] -> Pipeline executed in 29.8s - Current Experiment had 0 Warnings and 0 Errors.
INFO:    [16/12/2023 19:10:56] -> Calibration successful
INFO:    [16/12/2023 19:10:56] -> Initialize Scoring...
INFO:    [16/12/2023 19:10:56] -> Preprocessing Run #4 of 96...
INFO:    [16/12/2023 19:10:56] -> Searching DIA with Pulsar...
INFO:    [16/12/2023 19:10:56] -> Initializing Experiment...
INFO:    [16/12/2023 19:10:56] -> Loading Spectral Libraries...
INFO:    [16/12/2023 19:10:56] -> Initialize Scoring...
INFO:    [16/12/2023 19:10:56] -> Generating Scan Map...
INFO:    [16/12/2023 19:10:56] -> Initializing Workpackages...
INFO:    [16/12/2023 19:10:56] -> Performing Basic Calibration...
INFO:    [16/12/2023 19:11:00] -> Calibration successful
INFO:    [16/12/2023 19:11:00] -> Identifying Calibration Peptides...
INFO:    [16/12/2023 19:11:00] -> Calibration successful
INFO:    [16/12/2023 19:11:00] -> Correcting Gradient Fine Structure...
INFO:    [16/12/2023 19:11:08] -> Initializing Pipeline...
INFO:    [16/12/2023 19:11:08] -> Preprocessing Run #4 of 96...
INFO:    [16/12/2023 19:11:08] -> Initialize Scoring...
INFO:    [16/12/2023 19:11:08] -> Extracting Ion Currents...
INFO:    [16/12/2023 19:11:27] -> Machine Learning...
INFO:    [16/12/2023 19:11:29] -> Pipeline executed in 21.04s - Current Experiment had 0 Warnings and 0 Errors.
INFO:    [16/12/2023 19:11:30] -> Calibration successful
INFO:    [16/12/2023 19:11:37] -> Initializing Pipeline...
INFO:    [16/12/2023 19:11:37] -> Preprocessing Run #4 of 96...
INFO:    [16/12/2023 19:11:37] -> Initialize Scoring...
INFO:    [16/12/2023 19:11:37] -> Extracting Ion Currents...
INFO:    [16/12/2023 19:12:04] -> Machine Learning...
INFO:    [16/12/2023 19:12:09] -> Pipeline executed in 32.18s - Current Experiment had 0 Warnings and 0 Errors.
INFO:    [16/12/2023 19:12:23] -> Calibration successful
INFO:    [16/12/2023 19:12:23] -> Initialize Scoring...
INFO:    [16/12/2023 19:12:23] -> Preprocessing Run #5 of 96...
INFO:    [16/12/2023 19:12:23] -> Searching DIA with Pulsar...
INFO:    [16/12/2023 19:12:23] -> Initializing Experiment...
INFO:    [16/12/2023 19:12:23] -> Loading Spectral Libraries...
INFO:    [16/12/2023 19:12:23] -> Initialize Scoring...
INFO:    [16/12/2023 19:12:23] -> Generating Scan Map...
INFO:    [16/12/2023 19:12:23] -> Initializing Workpackages...
INFO:    [16/12/2023 19:12:23] -> Performing Basic Calibration...
INFO:    [16/12/2023 19:12:28] -> Calibration successful
INFO:    [16/12/2023 19:12:28] -> Identifying Calibration Peptides...
INFO:    [16/12/2023 19:12:28] -> Calibration successful
INFO:    [16/12/2023 19:12:28] -> Correcting Gradient Fine Structure...
INFO:    [16/12/2023 19:12:35] -> Initializing Pipeline...
INFO:    [16/12/2023 19:12:35] -> Preprocessing Run #5 of 96...
INFO:    [16/12/2023 19:12:35] -> Initialize Scoring...
INFO:    [16/12/2023 19:12:35] -> Extracting Ion Currents...
INFO:    [16/12/2023 19:12:55] -> Machine Learning...
INFO:    [16/12/2023 19:12:56] -> Pipeline executed in 20.9s - Current Experiment had 0 Warnings and 0 Errors.
INFO:    [16/12/2023 19:12:57] -> Calibration successful
INFO:    [16/12/2023 19:13:04] -> Initializing Pipeline...
INFO:    [16/12/2023 19:13:04] -> Preprocessing Run #5 of 96...
INFO:    [16/12/2023 19:13:04] -> Initialize Scoring...
INFO:    [16/12/2023 19:13:04] -> Extracting Ion Currents...
INFO:    [16/12/2023 19:13:30] -> Machine Learning...
INFO:    [16/12/2023 19:13:36] -> Pipeline executed in 31.11s - Current Experiment had 0 Warnings and 0 Errors.
INFO:    [16/12/2023 19:13:42] -> Calibration successful
INFO:    [16/12/2023 19:13:42] -> Initialize Scoring...
INFO:    [16/12/2023 19:13:42] -> Preprocessing Run #6 of 96...
INFO:    [16/12/2023 19:13:42] -> Searching DIA with Pulsar...
INFO:    [16/12/2023 19:13:42] -> Initializing Experiment...
INFO:    [16/12/2023 19:13:42] -> Loading Spectral Libraries...
INFO:    [16/12/2023 19:13:42] -> Initialize Scoring...
INFO:    [16/12/2023 19:13:42] -> Generating Scan Map...
INFO:    [16/12/2023 19:13:42] -> Initializing Workpackages...
INFO:    [16/12/2023 19:13:42] -> Performing Basic Calibration...
INFO:    [16/12/2023 19:13:46] -> Calibration successful
INFO:    [16/12/2023 19:13:46] -> Identifying Calibration Peptides...
INFO:    [16/12/2023 19:13:46] -> Calibration successful
INFO:    [16/12/2023 19:13:46] -> Correcting Gradient Fine Structure...
INFO:    [16/12/2023 19:13:53] -> Initializing Pipeline...
INFO:    [16/12/2023 19:13:53] -> Preprocessing Run #6 of 96...
INFO:    [16/12/2023 19:13:53] -> Initialize Scoring...
INFO:    [16/12/2023 19:13:53] -> Extracting Ion Currents...
INFO:    [16/12/2023 19:14:13] -> Machine Learning...
INFO:    [16/12/2023 19:14:15] -> Pipeline executed in 21.12s - Current Experiment had 0 Warnings and 0 Errors.
INFO:    [16/12/2023 19:14:16] -> Calibration successful
INFO:    [16/12/2023 19:14:23] -> Initializing Pipeline...
INFO:    [16/12/2023 19:14:23] -> Preprocessing Run #6 of 96...
INFO:    [16/12/2023 19:14:23] -> Initialize Scoring...
INFO:    [16/12/2023 19:14:23] -> Extracting Ion Currents...
INFO:    [16/12/2023 19:14:58] -> Machine Learning...
INFO:    [16/12/2023 19:15:03] -> Pipeline executed in 40.14s - Current Experiment had 0 Warnings and 0 Errors.
INFO:    [16/12/2023 19:15:10] -> Calibration successful
INFO:    [16/12/2023 19:15:10] -> Initialize Scoring...
INFO:    [16/12/2023 19:15:10] -> Preprocessing Run #7 of 96...
INFO:    [16/12/2023 19:15:10] -> Searching DIA with Pulsar...
INFO:    [16/12/2023 19:15:10] -> Initializing Experiment...
INFO:    [16/12/2023 19:15:10] -> Loading Spectral Libraries...
INFO:    [16/12/2023 19:15:10] -> Initialize Scoring...
INFO:    [16/12/2023 19:15:10] -> Generating Scan Map...
INFO:    [16/12/2023 19:15:10] -> Initializing Workpackages...
INFO:    [16/12/2023 19:15:10] -> Performing Basic Calibration...
INFO:    [16/12/2023 19:15:14] -> Calibration successful
INFO:    [16/12/2023 19:15:14] -> Identifying Calibration Peptides...
INFO:    [16/12/2023 19:15:14] -> Calibration successful
INFO:    [16/12/2023 19:15:14] -> Correcting Gradient Fine Structure...
INFO:    [16/12/2023 19:15:21] -> Initializing Pipeline...
INFO:    [16/12/2023 19:15:21] -> Preprocessing Run #7 of 96...
INFO:    [16/12/2023 19:15:21] -> Initialize Scoring...
INFO:    [16/12/2023 19:15:21] -> Extracting Ion Currents...
INFO:    [16/12/2023 19:15:43] -> Machine Learning...
INFO:    [16/12/2023 19:15:44] -> Pipeline executed in 22.35s - Current Experiment had 0 Warnings and 0 Errors.
INFO:    [16/12/2023 19:15:45] -> Calibration successful
INFO:    [16/12/2023 19:15:52] -> Initializing Pipeline...
INFO:    [16/12/2023 19:15:52] -> Preprocessing Run #7 of 96...
INFO:    [16/12/2023 19:15:52] -> Initialize Scoring...
INFO:    [16/12/2023 19:15:52] -> Extracting Ion Currents...
INFO:    [16/12/2023 19:16:18] -> Machine Learning...
INFO:    [16/12/2023 19:16:23] -> Pipeline executed in 30.95s - Current Experiment had 0 Warnings and 0 Errors.
INFO:    [16/12/2023 19:16:31] -> Calibration successful
INFO:    [16/12/2023 19:16:31] -> Initialize Scoring...
INFO:    [16/12/2023 19:16:31] -> Preprocessing Run #8 of 96...
INFO:    [16/12/2023 19:16:31] -> Searching DIA with Pulsar...
INFO:    [16/12/2023 19:16:31] -> Initializing Experiment...
INFO:    [16/12/2023 19:16:31] -> Loading Spectral Libraries...
INFO:    [16/12/2023 19:16:31] -> Initialize Scoring...
INFO:    [16/12/2023 19:16:31] -> Generating Scan Map...
INFO:    [16/12/2023 19:16:31] -> Initializing Workpackages...
INFO:    [16/12/2023 19:16:31] -> Performing Basic Calibration...
INFO:    [16/12/2023 19:16:35] -> Calibration successful
INFO:    [16/12/2023 19:16:35] -> Identifying Calibration Peptides...
INFO:    [16/12/2023 19:16:35] -> Calibration successful
INFO:    [16/12/2023 19:16:35] -> Correcting Gradient Fine Structure...
INFO:    [16/12/2023 19:16:43] -> Initializing Pipeline...
INFO:    [16/12/2023 19:16:43] -> Preprocessing Run #8 of 96...
INFO:    [16/12/2023 19:16:43] -> Initialize Scoring...
INFO:    [16/12/2023 19:16:43] -> Extracting Ion Currents...
INFO:    [16/12/2023 19:17:06] -> Machine Learning...
INFO:    [16/12/2023 19:17:07] -> Pipeline executed in 24.06s - Current Experiment had 0 Warnings and 0 Errors.
INFO:    [16/12/2023 19:17:08] -> Calibration successful
INFO:    [16/12/2023 19:17:15] -> Initializing Pipeline...
INFO:    [16/12/2023 19:17:15] -> Preprocessing Run #8 of 96...
INFO:    [16/12/2023 19:17:15] -> Initialize Scoring...
INFO:    [16/12/2023 19:17:15] -> Extracting Ion Currents...
INFO:    [16/12/2023 19:17:43] -> Machine Learning...
INFO:    [16/12/2023 19:17:49] -> Pipeline executed in 32.98s - Current Experiment had 0 Warnings and 0 Errors.
INFO:    [16/12/2023 19:17:52] -> Calibration successful
INFO:    [16/12/2023 19:17:52] -> Initialize Scoring...
INFO:    [16/12/2023 19:17:52] -> Preprocessing Run #9 of 96...
INFO:    [16/12/2023 19:17:52] -> Searching DIA with Pulsar...
INFO:    [16/12/2023 19:17:52] -> Initializing Experiment...
INFO:    [16/12/2023 19:17:52] -> Loading Spectral Libraries...
INFO:    [16/12/2023 19:17:52] -> Initialize Scoring...
INFO:    [16/12/2023 19:17:52] -> Generating Scan Map...
INFO:    [16/12/2023 19:17:52] -> Initializing Workpackages...
INFO:    [16/12/2023 19:17:52] -> Performing Basic Calibration...
INFO:    [16/12/2023 19:17:56] -> Calibration successful
INFO:    [16/12/2023 19:17:56] -> Identifying Calibration Peptides...
INFO:    [16/12/2023 19:17:56] -> Calibration successful
INFO:    [16/12/2023 19:17:56] -> Correcting Gradient Fine Structure...
INFO:    [16/12/2023 19:18:03] -> Initializing Pipeline...
INFO:    [16/12/2023 19:18:03] -> Preprocessing Run #9 of 96...
INFO:    [16/12/2023 19:18:03] -> Initialize Scoring...
INFO:    [16/12/2023 19:18:03] -> Extracting Ion Currents...
INFO:    [16/12/2023 19:18:24] -> Machine Learning...
INFO:    [16/12/2023 19:18:25] -> Pipeline executed in 21.33s - Current Experiment had 0 Warnings and 0 Errors.
INFO:    [16/12/2023 19:18:25] -> Calibration successful
INFO:    [16/12/2023 19:18:33] -> Initializing Pipeline...
INFO:    [16/12/2023 19:18:33] -> Preprocessing Run #9 of 96...
INFO:    [16/12/2023 19:18:33] -> Initialize Scoring...
INFO:    [16/12/2023 19:18:33] -> Extracting Ion Currents...
INFO:    [16/12/2023 19:18:59] -> Machine Learning...
INFO:    [16/12/2023 19:19:05] -> Pipeline executed in 31.56s - Current Experiment had 0 Warnings and 0 Errors.
INFO:    [16/12/2023 19:19:08] -> Calibration successful
INFO:    [16/12/2023 19:19:08] -> Initialize Scoring...
INFO:    [16/12/2023 19:19:08] -> Preprocessing Run #10 of 96...
INFO:    [16/12/2023 19:19:08] -> Searching DIA with Pulsar...
INFO:    [16/12/2023 19:19:08] -> Initializing Experiment...
INFO:    [16/12/2023 19:19:08] -> Loading Spectral Libraries...
INFO:    [16/12/2023 19:19:08] -> Initialize Scoring...
INFO:    [16/12/2023 19:19:08] -> Generating Scan Map...
INFO:    [16/12/2023 19:19:08] -> Initializing Workpackages...
INFO:    [16/12/2023 19:19:08] -> Performing Basic Calibration...
INFO:    [16/12/2023 19:19:12] -> Calibration successful
INFO:    [16/12/2023 19:19:12] -> Identifying Calibration Peptides...
INFO:    [16/12/2023 19:19:12] -> Calibration successful
INFO:    [16/12/2023 19:19:12] -> Correcting Gradient Fine Structure...
INFO:    [16/12/2023 19:19:19] -> Initializing Pipeline...
INFO:    [16/12/2023 19:19:19] -> Preprocessing Run #10 of 96...
INFO:    [16/12/2023 19:19:19] -> Initialize Scoring...
INFO:    [16/12/2023 19:19:19] -> Extracting Ion Currents...
INFO:    [16/12/2023 19:19:42] -> Machine Learning...
INFO:    [16/12/2023 19:19:44] -> Pipeline executed in 24.25s - Current Experiment had 0 Warnings and 0 Errors.
INFO:    [16/12/2023 19:19:44] -> Calibration successful
INFO:    [16/12/2023 19:19:52] -> Initializing Pipeline...
INFO:    [16/12/2023 19:19:52] -> Preprocessing Run #10 of 96...
INFO:    [16/12/2023 19:19:52] -> Initialize Scoring...
INFO:    [16/12/2023 19:19:52] -> Extracting Ion Currents...
INFO:    [16/12/2023 19:20:27] -> Machine Learning...
INFO:    [16/12/2023 19:20:32] -> Pipeline executed in 40.16s - Current Experiment had 0 Warnings and 0 Errors.
INFO:    [16/12/2023 19:20:35] -> Calibration successful
INFO:    [16/12/2023 19:20:35] -> Initialize Scoring...
INFO:    [16/12/2023 19:20:35] -> Preprocessing Run #11 of 96...
INFO:    [16/12/2023 19:20:35] -> Searching DIA with Pulsar...
INFO:    [16/12/2023 19:20:35] -> Initializing Experiment...
INFO:    [16/12/2023 19:20:35] -> Loading Spectral Libraries...
INFO:    [16/12/2023 19:20:35] -> Initialize Scoring...
INFO:    [16/12/2023 19:20:35] -> Generating Scan Map...
INFO:    [16/12/2023 19:20:35] -> Initializing Workpackages...
INFO:    [16/12/2023 19:20:35] -> Performing Basic Calibration...
INFO:    [16/12/2023 19:20:40] -> Calibration successful
INFO:    [16/12/2023 19:20:40] -> Identifying Calibration Peptides...
INFO:    [16/12/2023 19:20:40] -> Calibration successful
INFO:    [16/12/2023 19:20:40] -> Correcting Gradient Fine Structure...
INFO:    [16/12/2023 19:20:47] -> Initializing Pipeline...
INFO:    [16/12/2023 19:20:47] -> Preprocessing Run #11 of 96...
INFO:    [16/12/2023 19:20:47] -> Initialize Scoring...
INFO:    [16/12/2023 19:20:47] -> Extracting Ion Currents...
INFO:    [16/12/2023 19:21:07] -> Machine Learning...
INFO:    [16/12/2023 19:21:08] -> Pipeline executed in 21.18s - Current Experiment had 0 Warnings and 0 Errors.
INFO:    [16/12/2023 19:21:09] -> Calibration successful
INFO:    [16/12/2023 19:21:16] -> Initializing Pipeline...
INFO:    [16/12/2023 19:21:16] -> Preprocessing Run #11 of 96...
INFO:    [16/12/2023 19:21:16] -> Initialize Scoring...
INFO:    [16/12/2023 19:21:16] -> Extracting Ion Currents...
INFO:    [16/12/2023 19:21:42] -> Machine Learning...
INFO:    [16/12/2023 19:21:48] -> Pipeline executed in 30.86s - Current Experiment had 0 Warnings and 0 Errors.
INFO:    [16/12/2023 19:21:53] -> Calibration successful
INFO:    [16/12/2023 19:21:53] -> Initialize Scoring...
INFO:    [16/12/2023 19:21:53] -> Preprocessing Run #12 of 96...
INFO:    [16/12/2023 19:21:53] -> Searching DIA with Pulsar...
INFO:    [16/12/2023 19:21:53] -> Initializing Experiment...
INFO:    [16/12/2023 19:21:53] -> Loading Spectral Libraries...
INFO:    [16/12/2023 19:21:53] -> Initialize Scoring...
INFO:    [16/12/2023 19:21:53] -> Generating Scan Map...
INFO:    [16/12/2023 19:21:53] -> Initializing Workpackages...
INFO:    [16/12/2023 19:21:53] -> Performing Basic Calibration...
INFO:    [16/12/2023 19:21:58] -> Calibration successful
INFO:    [16/12/2023 19:21:58] -> Identifying Calibration Peptides...
INFO:    [16/12/2023 19:21:58] -> Calibration successful
INFO:    [16/12/2023 19:21:58] -> Correcting Gradient Fine Structure...
INFO:    [16/12/2023 19:22:05] -> Initializing Pipeline...
INFO:    [16/12/2023 19:22:05] -> Preprocessing Run #12 of 96...
INFO:    [16/12/2023 19:22:05] -> Initialize Scoring...
INFO:    [16/12/2023 19:22:05] -> Extracting Ion Currents...
INFO:    [16/12/2023 19:22:33] -> Machine Learning...
INFO:    [16/12/2023 19:22:34] -> Pipeline executed in 29.15s - Current Experiment had 0 Warnings and 0 Errors.
INFO:    [16/12/2023 19:22:35] -> Calibration successful
INFO:    [16/12/2023 19:22:42] -> Initializing Pipeline...
INFO:    [16/12/2023 19:22:42] -> Preprocessing Run #12 of 96...
INFO:    [16/12/2023 19:22:42] -> Initialize Scoring...
INFO:    [16/12/2023 19:22:42] -> Extracting Ion Currents...
INFO:    [16/12/2023 19:23:08] -> Machine Learning...
INFO:    [16/12/2023 19:23:13] -> Pipeline executed in 30.79s - Current Experiment had 0 Warnings and 0 Errors.
INFO:    [16/12/2023 19:23:25] -> Calibration successful
INFO:    [16/12/2023 19:23:25] -> Initialize Scoring...
INFO:    [16/12/2023 19:23:25] -> Preprocessing Run #13 of 96...
INFO:    [16/12/2023 19:23:25] -> Searching DIA with Pulsar...
INFO:    [16/12/2023 19:23:25] -> Initializing Experiment...
INFO:    [16/12/2023 19:23:25] -> Loading Spectral Libraries...
INFO:    [16/12/2023 19:23:25] -> Initialize Scoring...
INFO:    [16/12/2023 19:23:25] -> Generating Scan Map...
INFO:    [16/12/2023 19:23:25] -> Initializing Workpackages...
INFO:    [16/12/2023 19:23:25] -> Performing Basic Calibration...
INFO:    [16/12/2023 19:23:29] -> Calibration successful
INFO:    [16/12/2023 19:23:29] -> Identifying Calibration Peptides...
INFO:    [16/12/2023 19:23:29] -> Calibration successful
INFO:    [16/12/2023 19:23:29] -> Correcting Gradient Fine Structure...
INFO:    [16/12/2023 19:23:37] -> Initializing Pipeline...
INFO:    [16/12/2023 19:23:37] -> Preprocessing Run #13 of 96...
INFO:    [16/12/2023 19:23:37] -> Initialize Scoring...
INFO:    [16/12/2023 19:23:37] -> Extracting Ion Currents...
INFO:    [16/12/2023 19:23:58] -> Machine Learning...
INFO:    [16/12/2023 19:23:59] -> Pipeline executed in 22.07s - Current Experiment had 0 Warnings and 0 Errors.
INFO:    [16/12/2023 19:24:00] -> Calibration successful
INFO:    [16/12/2023 19:24:07] -> Initializing Pipeline...
INFO:    [16/12/2023 19:24:07] -> Preprocessing Run #13 of 96...
INFO:    [16/12/2023 19:24:07] -> Initialize Scoring...
INFO:    [16/12/2023 19:24:07] -> Extracting Ion Currents...
INFO:    [16/12/2023 19:24:35] -> Machine Learning...
INFO:    [16/12/2023 19:24:41] -> Pipeline executed in 33.09s - Current Experiment had 0 Warnings and 0 Errors.
INFO:    [16/12/2023 19:24:50] -> Calibration successful
INFO:    [16/12/2023 19:24:50] -> Initialize Scoring...
INFO:    [16/12/2023 19:24:50] -> Preprocessing Run #14 of 96...
INFO:    [16/12/2023 19:24:50] -> Searching DIA with Pulsar...
INFO:    [16/12/2023 19:24:50] -> Initializing Experiment...
INFO:    [16/12/2023 19:24:50] -> Loading Spectral Libraries...
INFO:    [16/12/2023 19:24:50] -> Initialize Scoring...
INFO:    [16/12/2023 19:24:50] -> Generating Scan Map...
INFO:    [16/12/2023 19:24:50] -> Initializing Workpackages...
INFO:    [16/12/2023 19:24:50] -> Performing Basic Calibration...
INFO:    [16/12/2023 19:24:54] -> Calibration successful
INFO:    [16/12/2023 19:24:54] -> Identifying Calibration Peptides...
INFO:    [16/12/2023 19:24:54] -> Calibration successful
INFO:    [16/12/2023 19:24:54] -> Correcting Gradient Fine Structure...
INFO:    [16/12/2023 19:25:01] -> Initializing Pipeline...
INFO:    [16/12/2023 19:25:01] -> Preprocessing Run #14 of 96...
INFO:    [16/12/2023 19:25:01] -> Initialize Scoring...
INFO:    [16/12/2023 19:25:01] -> Extracting Ion Currents...
INFO:    [16/12/2023 19:25:27] -> Machine Learning...
INFO:    [16/12/2023 19:25:29] -> Pipeline executed in 27.08s - Current Experiment had 0 Warnings and 0 Errors.
INFO:    [16/12/2023 19:25:30] -> Calibration successful
INFO:    [16/12/2023 19:25:37] -> Initializing Pipeline...
INFO:    [16/12/2023 19:25:37] -> Preprocessing Run #14 of 96...
INFO:    [16/12/2023 19:25:37] -> Initialize Scoring...
INFO:    [16/12/2023 19:25:37] -> Extracting Ion Currents...
INFO:    [16/12/2023 19:26:03] -> Machine Learning...
INFO:    [16/12/2023 19:26:09] -> Pipeline executed in 31.65s - Current Experiment had 0 Warnings and 0 Errors.
INFO:    [16/12/2023 19:26:18] -> Calibration successful
INFO:    [16/12/2023 19:26:18] -> Initialize Scoring...
INFO:    [16/12/2023 19:26:18] -> Preprocessing Run #15 of 96...
INFO:    [16/12/2023 19:26:18] -> Searching DIA with Pulsar...
INFO:    [16/12/2023 19:26:18] -> Initializing Experiment...
INFO:    [16/12/2023 19:26:18] -> Loading Spectral Libraries...
INFO:    [16/12/2023 19:26:18] -> Initialize Scoring...
INFO:    [16/12/2023 19:26:18] -> Generating Scan Map...
INFO:    [16/12/2023 19:26:18] -> Initializing Workpackages...
INFO:    [16/12/2023 19:26:18] -> Performing Basic Calibration...
INFO:    [16/12/2023 19:26:22] -> Calibration successful
INFO:    [16/12/2023 19:26:22] -> Identifying Calibration Peptides...
INFO:    [16/12/2023 19:26:22] -> Calibration successful
INFO:    [16/12/2023 19:26:22] -> Correcting Gradient Fine Structure...
INFO:    [16/12/2023 19:26:30] -> Initializing Pipeline...
INFO:    [16/12/2023 19:26:30] -> Preprocessing Run #15 of 96...
INFO:    [16/12/2023 19:26:30] -> Initialize Scoring...
INFO:    [16/12/2023 19:26:30] -> Extracting Ion Currents...
INFO:    [16/12/2023 19:26:53] -> Machine Learning...
INFO:    [16/12/2023 19:26:55] -> Pipeline executed in 24.48s - Current Experiment had 0 Warnings and 0 Errors.
INFO:    [16/12/2023 19:26:56] -> Calibration successful
INFO:    [16/12/2023 19:27:03] -> Initializing Pipeline...
INFO:    [16/12/2023 19:27:03] -> Preprocessing Run #15 of 96...
INFO:    [16/12/2023 19:27:03] -> Initialize Scoring...
INFO:    [16/12/2023 19:27:03] -> Extracting Ion Currents...
INFO:    [16/12/2023 19:27:28] -> Machine Learning...
INFO:    [16/12/2023 19:27:34] -> Pipeline executed in 30.49s - Current Experiment had 0 Warnings and 0 Errors.
INFO:    [16/12/2023 19:27:43] -> Calibration successful
INFO:    [16/12/2023 19:27:43] -> Initialize Scoring...
INFO:    [16/12/2023 19:27:43] -> Preprocessing Run #16 of 96...
INFO:    [16/12/2023 19:27:43] -> Searching DIA with Pulsar...
INFO:    [16/12/2023 19:27:43] -> Initializing Experiment...
INFO:    [16/12/2023 19:27:43] -> Loading Spectral Libraries...
INFO:    [16/12/2023 19:27:43] -> Initialize Scoring...
INFO:    [16/12/2023 19:27:43] -> Generating Scan Map...
INFO:    [16/12/2023 19:27:43] -> Initializing Workpackages...
INFO:    [16/12/2023 19:27:43] -> Performing Basic Calibration...
INFO:    [16/12/2023 19:27:47] -> Calibration successful
INFO:    [16/12/2023 19:27:47] -> Identifying Calibration Peptides...
INFO:    [16/12/2023 19:27:47] -> Calibration successful
INFO:    [16/12/2023 19:27:47] -> Correcting Gradient Fine Structure...
INFO:    [16/12/2023 19:27:53] -> Initializing Pipeline...
INFO:    [16/12/2023 19:27:53] -> Preprocessing Run #16 of 96...
INFO:    [16/12/2023 19:27:53] -> Initialize Scoring...
INFO:    [16/12/2023 19:27:53] -> Extracting Ion Currents...
INFO:    [16/12/2023 19:28:13] -> Machine Learning...
INFO:    [16/12/2023 19:28:15] -> Pipeline executed in 20.96s - Current Experiment had 0 Warnings and 0 Errors.
INFO:    [16/12/2023 19:28:15] -> Calibration successful
INFO:    [16/12/2023 19:28:22] -> Initializing Pipeline...
INFO:    [16/12/2023 19:28:22] -> Preprocessing Run #16 of 96...
INFO:    [16/12/2023 19:28:22] -> Initialize Scoring...
INFO:    [16/12/2023 19:28:22] -> Extracting Ion Currents...
INFO:    [16/12/2023 19:28:48] -> Machine Learning...
INFO:    [16/12/2023 19:28:53] -> Pipeline executed in 30.47s - Current Experiment had 0 Warnings and 0 Errors.
INFO:    [16/12/2023 19:29:03] -> Calibration successful
INFO:    [16/12/2023 19:29:03] -> Initialize Scoring...
INFO:    [16/12/2023 19:29:03] -> Preprocessing Run #17 of 96...
INFO:    [16/12/2023 19:29:03] -> Searching DIA with Pulsar...
INFO:    [16/12/2023 19:29:03] -> Initializing Experiment...
INFO:    [16/12/2023 19:29:03] -> Loading Spectral Libraries...
INFO:    [16/12/2023 19:29:03] -> Initialize Scoring...
INFO:    [16/12/2023 19:29:03] -> Generating Scan Map...
INFO:    [16/12/2023 19:29:03] -> Initializing Workpackages...
INFO:    [16/12/2023 19:29:03] -> Performing Basic Calibration...
INFO:    [16/12/2023 19:29:06] -> Calibration successful
INFO:    [16/12/2023 19:29:06] -> Identifying Calibration Peptides...
INFO:    [16/12/2023 19:29:06] -> Calibration successful
INFO:    [16/12/2023 19:29:06] -> Correcting Gradient Fine Structure...
INFO:    [16/12/2023 19:29:13] -> Initializing Pipeline...
INFO:    [16/12/2023 19:29:13] -> Preprocessing Run #17 of 96...
INFO:    [16/12/2023 19:29:13] -> Initialize Scoring...
INFO:    [16/12/2023 19:29:13] -> Extracting Ion Currents...
INFO:    [16/12/2023 19:29:33] -> Machine Learning...
INFO:    [16/12/2023 19:29:34] -> Pipeline executed in 20.98s - Current Experiment had 0 Warnings and 0 Errors.
INFO:    [16/12/2023 19:29:35] -> Calibration successful
INFO:    [16/12/2023 19:29:42] -> Initializing Pipeline...
INFO:    [16/12/2023 19:29:42] -> Preprocessing Run #17 of 96...
INFO:    [16/12/2023 19:29:42] -> Initialize Scoring...
INFO:    [16/12/2023 19:29:42] -> Extracting Ion Currents...
INFO:    [16/12/2023 19:30:17] -> Machine Learning...
INFO:    [16/12/2023 19:30:28] -> Pipeline executed in 46.27s - Current Experiment had 0 Warnings and 0 Errors.
INFO:    [16/12/2023 19:30:33] -> Calibration successful
INFO:    [16/12/2023 19:30:33] -> Initialize Scoring...
INFO:    [16/12/2023 19:30:33] -> Preprocessing Run #18 of 96...
INFO:    [16/12/2023 19:30:33] -> Searching DIA with Pulsar...
INFO:    [16/12/2023 19:30:33] -> Initializing Experiment...
INFO:    [16/12/2023 19:30:33] -> Loading Spectral Libraries...
INFO:    [16/12/2023 19:30:33] -> Initialize Scoring...
INFO:    [16/12/2023 19:30:33] -> Generating Scan Map...
INFO:    [16/12/2023 19:30:33] -> Initializing Workpackages...
INFO:    [16/12/2023 19:30:33] -> Performing Basic Calibration...
INFO:    [16/12/2023 19:30:37] -> Calibration successful
INFO:    [16/12/2023 19:30:37] -> Identifying Calibration Peptides...
INFO:    [16/12/2023 19:30:37] -> Calibration successful
INFO:    [16/12/2023 19:30:37] -> Correcting Gradient Fine Structure...
INFO:    [16/12/2023 19:30:43] -> Initializing Pipeline...
INFO:    [16/12/2023 19:30:43] -> Preprocessing Run #18 of 96...
INFO:    [16/12/2023 19:30:43] -> Initialize Scoring...
INFO:    [16/12/2023 19:30:43] -> Extracting Ion Currents...
INFO:    [16/12/2023 19:31:03] -> Machine Learning...
INFO:    [16/12/2023 19:31:08] -> Pipeline executed in 24.7s - Current Experiment had 0 Warnings and 0 Errors.
INFO:    [16/12/2023 19:31:12] -> Calibration successful
INFO:    [16/12/2023 19:31:19] -> Initializing Pipeline...
INFO:    [16/12/2023 19:31:19] -> Preprocessing Run #18 of 96...
INFO:    [16/12/2023 19:31:19] -> Initialize Scoring...
INFO:    [16/12/2023 19:31:19] -> Extracting Ion Currents...
INFO:    [16/12/2023 19:31:44] -> Machine Learning...
INFO:    [16/12/2023 19:31:50] -> Pipeline executed in 30.72s - Current Experiment had 0 Warnings and 0 Errors.
INFO:    [16/12/2023 19:31:53] -> Calibration successful
INFO:    [16/12/2023 19:31:53] -> Initialize Scoring...
INFO:    [16/12/2023 19:31:53] -> Preprocessing Run #19 of 96...
INFO:    [16/12/2023 19:31:53] -> Searching DIA with Pulsar...
INFO:    [16/12/2023 19:31:53] -> Initializing Experiment...
INFO:    [16/12/2023 19:31:53] -> Loading Spectral Libraries...
INFO:    [16/12/2023 19:31:53] -> Initialize Scoring...
INFO:    [16/12/2023 19:31:53] -> Generating Scan Map...
INFO:    [16/12/2023 19:31:53] -> Initializing Workpackages...
INFO:    [16/12/2023 19:31:53] -> Performing Basic Calibration...
INFO:    [16/12/2023 19:31:57] -> Calibration successful
INFO:    [16/12/2023 19:31:57] -> Identifying Calibration Peptides...
INFO:    [16/12/2023 19:31:57] -> Calibration successful
INFO:    [16/12/2023 19:31:57] -> Correcting Gradient Fine Structure...
INFO:    [16/12/2023 19:32:04] -> Initializing Pipeline...
INFO:    [16/12/2023 19:32:04] -> Preprocessing Run #19 of 96...
INFO:    [16/12/2023 19:32:04] -> Initialize Scoring...
INFO:    [16/12/2023 19:32:04] -> Extracting Ion Currents...
INFO:    [16/12/2023 19:32:24] -> Machine Learning...
INFO:    [16/12/2023 19:32:25] -> Pipeline executed in 21.1s - Current Experiment had 0 Warnings and 0 Errors.
INFO:    [16/12/2023 19:32:26] -> Calibration successful
INFO:    [16/12/2023 19:32:33] -> Initializing Pipeline...
INFO:    [16/12/2023 19:32:33] -> Preprocessing Run #19 of 96...
INFO:    [16/12/2023 19:32:33] -> Initialize Scoring...
INFO:    [16/12/2023 19:32:33] -> Extracting Ion Currents...
INFO:    [16/12/2023 19:32:58] -> Machine Learning...
INFO:    [16/12/2023 19:33:03] -> Pipeline executed in 30.23s - Current Experiment had 0 Warnings and 0 Errors.
INFO:    [16/12/2023 19:33:09] -> Calibration successful
INFO:    [16/12/2023 19:33:09] -> Initialize Scoring...
INFO:    [16/12/2023 19:33:09] -> Preprocessing Run #20 of 96...
INFO:    [16/12/2023 19:33:09] -> Searching DIA with Pulsar...
INFO:    [16/12/2023 19:33:09] -> Initializing Experiment...
INFO:    [16/12/2023 19:33:09] -> Loading Spectral Libraries...
INFO:    [16/12/2023 19:33:09] -> Initialize Scoring...
INFO:    [16/12/2023 19:33:09] -> Generating Scan Map...
INFO:    [16/12/2023 19:33:09] -> Initializing Workpackages...
INFO:    [16/12/2023 19:33:09] -> Performing Basic Calibration...
INFO:    [16/12/2023 19:33:13] -> Calibration successful
INFO:    [16/12/2023 19:33:13] -> Identifying Calibration Peptides...
INFO:    [16/12/2023 19:33:13] -> Calibration successful
INFO:    [16/12/2023 19:33:13] -> Correcting Gradient Fine Structure...
INFO:    [16/12/2023 19:33:19] -> Initializing Pipeline...
INFO:    [16/12/2023 19:33:19] -> Preprocessing Run #20 of 96...
INFO:    [16/12/2023 19:33:19] -> Initialize Scoring...
INFO:    [16/12/2023 19:33:19] -> Extracting Ion Currents...
INFO:    [16/12/2023 19:33:42] -> Machine Learning...
INFO:    [16/12/2023 19:33:44] -> Pipeline executed in 24.09s - Current Experiment had 0 Warnings and 0 Errors.
INFO:    [16/12/2023 19:33:44] -> Calibration successful
INFO:    [16/12/2023 19:33:51] -> Initializing Pipeline...
INFO:    [16/12/2023 19:33:51] -> Preprocessing Run #20 of 96...
INFO:    [16/12/2023 19:33:51] -> Initialize Scoring...
INFO:    [16/12/2023 19:33:51] -> Extracting Ion Currents...
INFO:    [16/12/2023 19:34:17] -> Machine Learning...
INFO:    [16/12/2023 19:34:22] -> Pipeline executed in 31s - Current Experiment had 0 Warnings and 0 Errors.
INFO:    [16/12/2023 19:34:26] -> Calibration successful
INFO:    [16/12/2023 19:34:26] -> Initialize Scoring...
INFO:    [16/12/2023 19:34:26] -> Preprocessing Run #21 of 96...
INFO:    [16/12/2023 19:34:26] -> Searching DIA with Pulsar...
INFO:    [16/12/2023 19:34:26] -> Initializing Experiment...
INFO:    [16/12/2023 19:34:26] -> Loading Spectral Libraries...
INFO:    [16/12/2023 19:34:26] -> Initialize Scoring...
INFO:    [16/12/2023 19:34:26] -> Generating Scan Map...
INFO:    [16/12/2023 19:34:26] -> Initializing Workpackages...
INFO:    [16/12/2023 19:34:26] -> Performing Basic Calibration...
INFO:    [16/12/2023 19:34:30] -> Calibration successful
INFO:    [16/12/2023 19:34:30] -> Identifying Calibration Peptides...
INFO:    [16/12/2023 19:34:30] -> Calibration successful
INFO:    [16/12/2023 19:34:30] -> Correcting Gradient Fine Structure...
INFO:    [16/12/2023 19:34:37] -> Initializing Pipeline...
INFO:    [16/12/2023 19:34:37] -> Preprocessing Run #21 of 96...
INFO:    [16/12/2023 19:34:37] -> Initialize Scoring...
INFO:    [16/12/2023 19:34:37] -> Extracting Ion Currents...
INFO:    [16/12/2023 19:35:00] -> Machine Learning...
INFO:    [16/12/2023 19:35:03] -> Pipeline executed in 25.27s - Current Experiment had 0 Warnings and 0 Errors.
INFO:    [16/12/2023 19:35:05] -> Calibration successful
INFO:    [16/12/2023 19:35:12] -> Initializing Pipeline...
INFO:    [16/12/2023 19:35:12] -> Preprocessing Run #21 of 96...
INFO:    [16/12/2023 19:35:12] -> Initialize Scoring...
INFO:    [16/12/2023 19:35:12] -> Extracting Ion Currents...
INFO:    [16/12/2023 19:35:43] -> Machine Learning...
INFO:    [16/12/2023 19:35:49] -> Pipeline executed in 36.28s - Current Experiment had 0 Warnings and 0 Errors.
INFO:    [16/12/2023 19:35:58] -> Calibration successful
INFO:    [16/12/2023 19:35:58] -> Initialize Scoring...
INFO:    [16/12/2023 19:35:58] -> Preprocessing Run #22 of 96...
INFO:    [16/12/2023 19:35:58] -> Searching DIA with Pulsar...
INFO:    [16/12/2023 19:35:58] -> Initializing Experiment...
INFO:    [16/12/2023 19:35:58] -> Loading Spectral Libraries...
INFO:    [16/12/2023 19:35:58] -> Initialize Scoring...
INFO:    [16/12/2023 19:35:58] -> Generating Scan Map...
INFO:    [16/12/2023 19:35:58] -> Initializing Workpackages...
INFO:    [16/12/2023 19:35:58] -> Performing Basic Calibration...
INFO:    [16/12/2023 19:36:02] -> Calibration successful
INFO:    [16/12/2023 19:36:02] -> Identifying Calibration Peptides...
INFO:    [16/12/2023 19:36:02] -> Calibration successful
INFO:    [16/12/2023 19:36:02] -> Correcting Gradient Fine Structure...
INFO:    [16/12/2023 19:36:08] -> Initializing Pipeline...
INFO:    [16/12/2023 19:36:08] -> Preprocessing Run #22 of 96...
INFO:    [16/12/2023 19:36:08] -> Initialize Scoring...
INFO:    [16/12/2023 19:36:08] -> Extracting Ion Currents...
INFO:    [16/12/2023 19:36:29] -> Machine Learning...
INFO:    [16/12/2023 19:36:30] -> Pipeline executed in 21.28s - Current Experiment had 0 Warnings and 0 Errors.
INFO:    [16/12/2023 19:36:31] -> Calibration successful
INFO:    [16/12/2023 19:36:38] -> Initializing Pipeline...
INFO:    [16/12/2023 19:36:38] -> Preprocessing Run #22 of 96...
INFO:    [16/12/2023 19:36:38] -> Initialize Scoring...
INFO:    [16/12/2023 19:36:38] -> Extracting Ion Currents...
INFO:    [16/12/2023 19:37:03] -> Machine Learning...
INFO:    [16/12/2023 19:37:09] -> Pipeline executed in 30.51s - Current Experiment had 0 Warnings and 0 Errors.
INFO:    [16/12/2023 19:37:13] -> Calibration successful
INFO:    [16/12/2023 19:37:13] -> Initialize Scoring...
INFO:    [16/12/2023 19:37:13] -> Preprocessing Run #23 of 96...
INFO:    [16/12/2023 19:37:13] -> Searching DIA with Pulsar...
INFO:    [16/12/2023 19:37:13] -> Initializing Experiment...
INFO:    [16/12/2023 19:37:13] -> Loading Spectral Libraries...
INFO:    [16/12/2023 19:37:13] -> Initialize Scoring...
INFO:    [16/12/2023 19:37:13] -> Generating Scan Map...
INFO:    [16/12/2023 19:37:13] -> Initializing Workpackages...
INFO:    [16/12/2023 19:37:13] -> Performing Basic Calibration...
INFO:    [16/12/2023 19:37:17] -> Calibration successful
INFO:    [16/12/2023 19:37:17] -> Identifying Calibration Peptides...
INFO:    [16/12/2023 19:37:17] -> Calibration successful
INFO:    [16/12/2023 19:37:17] -> Correcting Gradient Fine Structure...
INFO:    [16/12/2023 19:37:24] -> Initializing Pipeline...
INFO:    [16/12/2023 19:37:24] -> Preprocessing Run #23 of 96...
INFO:    [16/12/2023 19:37:24] -> Initialize Scoring...
INFO:    [16/12/2023 19:37:24] -> Extracting Ion Currents...
INFO:    [16/12/2023 19:37:49] -> Machine Learning...
INFO:    [16/12/2023 19:37:53] -> Pipeline executed in 25.88s - Current Experiment had 0 Warnings and 0 Errors.
INFO:    [16/12/2023 19:37:57] -> Calibration successful
INFO:    [16/12/2023 19:38:03] -> Initializing Pipeline...
INFO:    [16/12/2023 19:38:03] -> Preprocessing Run #23 of 96...
INFO:    [16/12/2023 19:38:03] -> Initialize Scoring...
INFO:    [16/12/2023 19:38:03] -> Extracting Ion Currents...
INFO:    [16/12/2023 19:38:28] -> Machine Learning...
INFO:    [16/12/2023 19:38:34] -> Pipeline executed in 29.81s - Current Experiment had 0 Warnings and 0 Errors.
INFO:    [16/12/2023 19:38:41] -> Calibration successful
INFO:    [16/12/2023 19:38:41] -> Initialize Scoring...
INFO:    [16/12/2023 19:38:41] -> Preprocessing Run #24 of 96...
INFO:    [16/12/2023 19:38:41] -> Searching DIA with Pulsar...
INFO:    [16/12/2023 19:38:41] -> Initializing Experiment...
INFO:    [16/12/2023 19:38:41] -> Loading Spectral Libraries...
INFO:    [16/12/2023 19:38:41] -> Initialize Scoring...
INFO:    [16/12/2023 19:38:41] -> Generating Scan Map...
INFO:    [16/12/2023 19:38:41] -> Initializing Workpackages...
INFO:    [16/12/2023 19:38:41] -> Performing Basic Calibration...
INFO:    [16/12/2023 19:38:45] -> Calibration successful
INFO:    [16/12/2023 19:38:45] -> Identifying Calibration Peptides...
INFO:    [16/12/2023 19:38:45] -> Calibration successful
INFO:    [16/12/2023 19:38:45] -> Correcting Gradient Fine Structure...
INFO:    [16/12/2023 19:38:51] -> Initializing Pipeline...
INFO:    [16/12/2023 19:38:51] -> Preprocessing Run #24 of 96...
INFO:    [16/12/2023 19:38:51] -> Initialize Scoring...
INFO:    [16/12/2023 19:38:51] -> Extracting Ion Currents...
INFO:    [16/12/2023 19:39:11] -> Machine Learning...
INFO:    [16/12/2023 19:39:12] -> Pipeline executed in 20.65s - Current Experiment had 0 Warnings and 0 Errors.
INFO:    [16/12/2023 19:39:13] -> Calibration successful
INFO:    [16/12/2023 19:39:20] -> Initializing Pipeline...
INFO:    [16/12/2023 19:39:20] -> Preprocessing Run #24 of 96...
INFO:    [16/12/2023 19:39:20] -> Initialize Scoring...
INFO:    [16/12/2023 19:39:20] -> Extracting Ion Currents...
INFO:    [16/12/2023 19:39:45] -> Machine Learning...
INFO:    [16/12/2023 19:39:51] -> Pipeline executed in 30.81s - Current Experiment had 0 Warnings and 0 Errors.
INFO:    [16/12/2023 19:39:57] -> Calibration successful
INFO:    [16/12/2023 19:39:57] -> Initialize Scoring...
INFO:    [16/12/2023 19:39:57] -> Preprocessing Run #25 of 96...
INFO:    [16/12/2023 19:39:57] -> Searching DIA with Pulsar...
INFO:    [16/12/2023 19:39:57] -> Initializing Experiment...
INFO:    [16/12/2023 19:39:57] -> Loading Spectral Libraries...
INFO:    [16/12/2023 19:39:57] -> Initialize Scoring...
INFO:    [16/12/2023 19:39:57] -> Generating Scan Map...
INFO:    [16/12/2023 19:39:57] -> Initializing Workpackages...
INFO:    [16/12/2023 19:39:57] -> Performing Basic Calibration...
INFO:    [16/12/2023 19:40:01] -> Calibration successful
INFO:    [16/12/2023 19:40:01] -> Identifying Calibration Peptides...
INFO:    [16/12/2023 19:40:01] -> Calibration successful
INFO:    [16/12/2023 19:40:01] -> Correcting Gradient Fine Structure...
INFO:    [16/12/2023 19:40:08] -> Initializing Pipeline...
INFO:    [16/12/2023 19:40:08] -> Preprocessing Run #25 of 96...
INFO:    [16/12/2023 19:40:08] -> Initialize Scoring...
INFO:    [16/12/2023 19:40:08] -> Extracting Ion Currents...
INFO:    [16/12/2023 19:40:31] -> Machine Learning...
INFO:    [16/12/2023 19:40:32] -> Pipeline executed in 24.43s - Current Experiment had 0 Warnings and 0 Errors.
INFO:    [16/12/2023 19:40:33] -> Calibration successful
INFO:    [16/12/2023 19:40:40] -> Initializing Pipeline...
INFO:    [16/12/2023 19:40:40] -> Preprocessing Run #25 of 96...
INFO:    [16/12/2023 19:40:40] -> Initialize Scoring...
INFO:    [16/12/2023 19:40:40] -> Extracting Ion Currents...
INFO:    [16/12/2023 19:41:06] -> Machine Learning...
INFO:    [16/12/2023 19:41:11] -> Pipeline executed in 31.2s - Current Experiment had 0 Warnings and 0 Errors.
INFO:    [16/12/2023 19:41:17] -> Calibration successful
INFO:    [16/12/2023 19:41:17] -> Initialize Scoring...
INFO:    [16/12/2023 19:41:17] -> Preprocessing Run #26 of 96...
INFO:    [16/12/2023 19:41:17] -> Searching DIA with Pulsar...
INFO:    [16/12/2023 19:41:17] -> Initializing Experiment...
INFO:    [16/12/2023 19:41:17] -> Loading Spectral Libraries...
INFO:    [16/12/2023 19:41:17] -> Initialize Scoring...
INFO:    [16/12/2023 19:41:17] -> Generating Scan Map...
INFO:    [16/12/2023 19:41:17] -> Initializing Workpackages...
INFO:    [16/12/2023 19:41:17] -> Performing Basic Calibration...
INFO:    [16/12/2023 19:41:21] -> Calibration successful
INFO:    [16/12/2023 19:41:21] -> Identifying Calibration Peptides...
INFO:    [16/12/2023 19:41:21] -> Calibration successful
INFO:    [16/12/2023 19:41:21] -> Correcting Gradient Fine Structure...
INFO:    [16/12/2023 19:41:27] -> Initializing Pipeline...
INFO:    [16/12/2023 19:41:27] -> Preprocessing Run #26 of 96...
INFO:    [16/12/2023 19:41:27] -> Initialize Scoring...
INFO:    [16/12/2023 19:41:27] -> Extracting Ion Currents...
INFO:    [16/12/2023 19:41:47] -> Machine Learning...
INFO:    [16/12/2023 19:41:49] -> Pipeline executed in 21.08s - Current Experiment had 0 Warnings and 0 Errors.
INFO:    [16/12/2023 19:41:50] -> Calibration successful
INFO:    [16/12/2023 19:41:56] -> Initializing Pipeline...
INFO:    [16/12/2023 19:41:56] -> Preprocessing Run #26 of 96...
INFO:    [16/12/2023 19:41:56] -> Initialize Scoring...
INFO:    [16/12/2023 19:41:56] -> Extracting Ion Currents...
INFO:    [16/12/2023 19:42:22] -> Machine Learning...
INFO:    [16/12/2023 19:42:28] -> Pipeline executed in 31.14s - Current Experiment had 0 Warnings and 0 Errors.
INFO:    [16/12/2023 19:42:37] -> Calibration successful
INFO:    [16/12/2023 19:42:37] -> Initialize Scoring...
INFO:    [16/12/2023 19:42:37] -> Preprocessing Run #27 of 96...
INFO:    [16/12/2023 19:42:37] -> Searching DIA with Pulsar...
INFO:    [16/12/2023 19:42:37] -> Initializing Experiment...
INFO:    [16/12/2023 19:42:37] -> Loading Spectral Libraries...
INFO:    [16/12/2023 19:42:37] -> Initialize Scoring...
INFO:    [16/12/2023 19:42:37] -> Generating Scan Map...
INFO:    [16/12/2023 19:42:37] -> Initializing Workpackages...
INFO:    [16/12/2023 19:42:37] -> Performing Basic Calibration...
INFO:    [16/12/2023 19:42:41] -> Calibration successful
INFO:    [16/12/2023 19:42:41] -> Identifying Calibration Peptides...
INFO:    [16/12/2023 19:42:41] -> Calibration successful
INFO:    [16/12/2023 19:42:41] -> Correcting Gradient Fine Structure...
INFO:    [16/12/2023 19:42:47] -> Initializing Pipeline...
INFO:    [16/12/2023 19:42:47] -> Preprocessing Run #27 of 96...
INFO:    [16/12/2023 19:42:47] -> Initialize Scoring...
INFO:    [16/12/2023 19:42:47] -> Extracting Ion Currents...
INFO:    [16/12/2023 19:43:12] -> Machine Learning...
INFO:    [16/12/2023 19:43:13] -> Pipeline executed in 25.48s - Current Experiment had 0 Warnings and 0 Errors.
INFO:    [16/12/2023 19:43:14] -> Calibration successful
INFO:    [16/12/2023 19:43:21] -> Initializing Pipeline...
INFO:    [16/12/2023 19:43:21] -> Preprocessing Run #27 of 96...
INFO:    [16/12/2023 19:43:21] -> Initialize Scoring...
INFO:    [16/12/2023 19:43:21] -> Extracting Ion Currents...
INFO:    [16/12/2023 19:43:46] -> Machine Learning...
INFO:    [16/12/2023 19:43:51] -> Pipeline executed in 30.07s - Current Experiment had 0 Warnings and 0 Errors.
INFO:    [16/12/2023 19:43:56] -> Calibration successful
INFO:    [16/12/2023 19:43:56] -> Initialize Scoring...
INFO:    [16/12/2023 19:43:56] -> Preprocessing Run #28 of 96...
INFO:    [16/12/2023 19:43:56] -> Searching DIA with Pulsar...
INFO:    [16/12/2023 19:43:56] -> Initializing Experiment...
INFO:    [16/12/2023 19:43:56] -> Loading Spectral Libraries...
INFO:    [16/12/2023 19:43:56] -> Initialize Scoring...
INFO:    [16/12/2023 19:43:56] -> Generating Scan Map...
INFO:    [16/12/2023 19:43:56] -> Initializing Workpackages...
INFO:    [16/12/2023 19:43:56] -> Performing Basic Calibration...
INFO:    [16/12/2023 19:44:00] -> Calibration successful
INFO:    [16/12/2023 19:44:00] -> Identifying Calibration Peptides...
INFO:    [16/12/2023 19:44:00] -> Calibration successful
INFO:    [16/12/2023 19:44:00] -> Correcting Gradient Fine Structure...
INFO:    [16/12/2023 19:44:06] -> Initializing Pipeline...
INFO:    [16/12/2023 19:44:06] -> Preprocessing Run #28 of 96...
INFO:    [16/12/2023 19:44:06] -> Initialize Scoring...
INFO:    [16/12/2023 19:44:06] -> Extracting Ion Currents...
INFO:    [16/12/2023 19:44:27] -> Machine Learning...
INFO:    [16/12/2023 19:44:28] -> Pipeline executed in 21.24s - Current Experiment had 0 Warnings and 0 Errors.
INFO:    [16/12/2023 19:44:29] -> Calibration successful
INFO:    [16/12/2023 19:44:36] -> Initializing Pipeline...
INFO:    [16/12/2023 19:44:36] -> Preprocessing Run #28 of 96...
INFO:    [16/12/2023 19:44:36] -> Initialize Scoring...
INFO:    [16/12/2023 19:44:36] -> Extracting Ion Currents...
INFO:    [16/12/2023 19:45:03] -> Machine Learning...
INFO:    [16/12/2023 19:45:08] -> Pipeline executed in 32.34s - Current Experiment had 0 Warnings and 0 Errors.
INFO:    [16/12/2023 19:45:13] -> Calibration successful
INFO:    [16/12/2023 19:45:13] -> Initialize Scoring...
INFO:    [16/12/2023 19:45:13] -> Preprocessing Run #29 of 96...
INFO:    [16/12/2023 19:45:13] -> Searching DIA with Pulsar...
INFO:    [16/12/2023 19:45:13] -> Initializing Experiment...
INFO:    [16/12/2023 19:45:13] -> Loading Spectral Libraries...
INFO:    [16/12/2023 19:45:13] -> Initialize Scoring...
INFO:    [16/12/2023 19:45:13] -> Generating Scan Map...
INFO:    [16/12/2023 19:45:13] -> Initializing Workpackages...
INFO:    [16/12/2023 19:45:13] -> Performing Basic Calibration...
INFO:    [16/12/2023 19:45:17] -> Calibration successful
INFO:    [16/12/2023 19:45:17] -> Identifying Calibration Peptides...
INFO:    [16/12/2023 19:45:17] -> Calibration successful
INFO:    [16/12/2023 19:45:17] -> Correcting Gradient Fine Structure...
INFO:    [16/12/2023 19:45:24] -> Initializing Pipeline...
INFO:    [16/12/2023 19:45:24] -> Preprocessing Run #29 of 96...
INFO:    [16/12/2023 19:45:24] -> Initialize Scoring...
INFO:    [16/12/2023 19:45:24] -> Extracting Ion Currents...
INFO:    [16/12/2023 19:45:45] -> Machine Learning...
INFO:    [16/12/2023 19:45:47] -> Pipeline executed in 22.49s - Current Experiment had 0 Warnings and 0 Errors.
INFO:    [16/12/2023 19:45:47] -> Calibration successful
INFO:    [16/12/2023 19:45:54] -> Initializing Pipeline...
INFO:    [16/12/2023 19:45:54] -> Preprocessing Run #29 of 96...
INFO:    [16/12/2023 19:45:54] -> Initialize Scoring...
INFO:    [16/12/2023 19:45:54] -> Extracting Ion Currents...
INFO:    [16/12/2023 19:46:19] -> Machine Learning...
INFO:    [16/12/2023 19:46:25] -> Pipeline executed in 30.59s - Current Experiment had 0 Warnings and 0 Errors.
INFO:    [16/12/2023 19:46:31] -> Calibration successful
INFO:    [16/12/2023 19:46:31] -> Initialize Scoring...
INFO:    [16/12/2023 19:46:31] -> Preprocessing Run #30 of 96...
INFO:    [16/12/2023 19:46:31] -> Searching DIA with Pulsar...
INFO:    [16/12/2023 19:46:31] -> Initializing Experiment...
INFO:    [16/12/2023 19:46:31] -> Loading Spectral Libraries...
INFO:    [16/12/2023 19:46:31] -> Initialize Scoring...
INFO:    [16/12/2023 19:46:31] -> Generating Scan Map...
INFO:    [16/12/2023 19:46:31] -> Initializing Workpackages...
INFO:    [16/12/2023 19:46:31] -> Performing Basic Calibration...
INFO:    [16/12/2023 19:46:35] -> Calibration successful
INFO:    [16/12/2023 19:46:35] -> Identifying Calibration Peptides...
INFO:    [16/12/2023 19:46:35] -> Calibration successful
INFO:    [16/12/2023 19:46:35] -> Correcting Gradient Fine Structure...
INFO:    [16/12/2023 19:46:41] -> Initializing Pipeline...
INFO:    [16/12/2023 19:46:41] -> Preprocessing Run #30 of 96...
INFO:    [16/12/2023 19:46:41] -> Initialize Scoring...
INFO:    [16/12/2023 19:46:41] -> Extracting Ion Currents...
INFO:    [16/12/2023 19:47:04] -> Machine Learning...
INFO:    [16/12/2023 19:47:06] -> Pipeline executed in 23.81s - Current Experiment had 0 Warnings and 0 Errors.
INFO:    [16/12/2023 19:47:06] -> Calibration successful
INFO:    [16/12/2023 19:47:13] -> Initializing Pipeline...
INFO:    [16/12/2023 19:47:13] -> Preprocessing Run #30 of 96...
INFO:    [16/12/2023 19:47:13] -> Initialize Scoring...
INFO:    [16/12/2023 19:47:13] -> Extracting Ion Currents...
INFO:    [16/12/2023 19:47:39] -> Machine Learning...
INFO:    [16/12/2023 19:47:44] -> Pipeline executed in 30.77s - Current Experiment had 0 Warnings and 0 Errors.
INFO:    [16/12/2023 19:47:49] -> Calibration successful
INFO:    [16/12/2023 19:47:49] -> Initialize Scoring...
INFO:    [16/12/2023 19:47:49] -> Preprocessing Run #31 of 96...
INFO:    [16/12/2023 19:47:49] -> Searching DIA with Pulsar...
INFO:    [16/12/2023 19:47:49] -> Initializing Experiment...
INFO:    [16/12/2023 19:47:49] -> Loading Spectral Libraries...
INFO:    [16/12/2023 19:47:49] -> Initialize Scoring...
INFO:    [16/12/2023 19:47:49] -> Generating Scan Map...
INFO:    [16/12/2023 19:47:49] -> Initializing Workpackages...
INFO:    [16/12/2023 19:47:49] -> Performing Basic Calibration...
INFO:    [16/12/2023 19:47:53] -> Calibration successful
INFO:    [16/12/2023 19:47:53] -> Identifying Calibration Peptides...
INFO:    [16/12/2023 19:47:53] -> Calibration successful
INFO:    [16/12/2023 19:47:53] -> Correcting Gradient Fine Structure...
INFO:    [16/12/2023 19:48:00] -> Initializing Pipeline...
INFO:    [16/12/2023 19:48:00] -> Preprocessing Run #31 of 96...
INFO:    [16/12/2023 19:48:00] -> Initialize Scoring...
INFO:    [16/12/2023 19:48:00] -> Extracting Ion Currents...
INFO:    [16/12/2023 19:48:20] -> Machine Learning...
INFO:    [16/12/2023 19:48:22] -> Pipeline executed in 21.27s - Current Experiment had 0 Warnings and 0 Errors.
INFO:    [16/12/2023 19:48:22] -> Calibration successful
INFO:    [16/12/2023 19:48:29] -> Initializing Pipeline...
INFO:    [16/12/2023 19:48:29] -> Preprocessing Run #31 of 96...
INFO:    [16/12/2023 19:48:29] -> Initialize Scoring...
INFO:    [16/12/2023 19:48:29] -> Extracting Ion Currents...
INFO:    [16/12/2023 19:48:55] -> Machine Learning...
INFO:    [16/12/2023 19:49:01] -> Pipeline executed in 31.02s - Current Experiment had 0 Warnings and 0 Errors.
INFO:    [16/12/2023 19:49:07] -> Calibration successful
INFO:    [16/12/2023 19:49:07] -> Initialize Scoring...
INFO:    [16/12/2023 19:49:07] -> Preprocessing Run #32 of 96...
INFO:    [16/12/2023 19:49:07] -> Searching DIA with Pulsar...
INFO:    [16/12/2023 19:49:07] -> Initializing Experiment...
INFO:    [16/12/2023 19:49:07] -> Loading Spectral Libraries...
INFO:    [16/12/2023 19:49:07] -> Initialize Scoring...
INFO:    [16/12/2023 19:49:07] -> Generating Scan Map...
INFO:    [16/12/2023 19:49:07] -> Initializing Workpackages...
INFO:    [16/12/2023 19:49:07] -> Performing Basic Calibration...
INFO:    [16/12/2023 19:49:11] -> Calibration successful
INFO:    [16/12/2023 19:49:11] -> Identifying Calibration Peptides...
INFO:    [16/12/2023 19:49:11] -> Calibration successful
INFO:    [16/12/2023 19:49:11] -> Correcting Gradient Fine Structure...
INFO:    [16/12/2023 19:49:18] -> Initializing Pipeline...
INFO:    [16/12/2023 19:49:18] -> Preprocessing Run #32 of 96...
INFO:    [16/12/2023 19:49:18] -> Initialize Scoring...
INFO:    [16/12/2023 19:49:18] -> Extracting Ion Currents...
INFO:    [16/12/2023 19:49:41] -> Machine Learning...
INFO:    [16/12/2023 19:49:43] -> Pipeline executed in 24.28s - Current Experiment had 0 Warnings and 0 Errors.
INFO:    [16/12/2023 19:49:43] -> Calibration successful
INFO:    [16/12/2023 19:49:50] -> Initializing Pipeline...
INFO:    [16/12/2023 19:49:50] -> Preprocessing Run #32 of 96...
INFO:    [16/12/2023 19:49:50] -> Initialize Scoring...
INFO:    [16/12/2023 19:49:50] -> Extracting Ion Currents...
INFO:    [16/12/2023 19:50:15] -> Machine Learning...
INFO:    [16/12/2023 19:50:21] -> Pipeline executed in 30.52s - Current Experiment had 0 Warnings and 0 Errors.
INFO:    [16/12/2023 19:50:27] -> Calibration successful
INFO:    [16/12/2023 19:50:27] -> Initialize Scoring...
INFO:    [16/12/2023 19:50:27] -> Preprocessing Run #33 of 96...
INFO:    [16/12/2023 19:50:27] -> Searching DIA with Pulsar...
INFO:    [16/12/2023 19:50:27] -> Initializing Experiment...
INFO:    [16/12/2023 19:50:27] -> Loading Spectral Libraries...
INFO:    [16/12/2023 19:50:27] -> Initialize Scoring...
INFO:    [16/12/2023 19:50:27] -> Generating Scan Map...
INFO:    [16/12/2023 19:50:27] -> Initializing Workpackages...
INFO:    [16/12/2023 19:50:27] -> Performing Basic Calibration...
INFO:    [16/12/2023 19:50:31] -> Calibration successful
INFO:    [16/12/2023 19:50:31] -> Identifying Calibration Peptides...
INFO:    [16/12/2023 19:50:31] -> Calibration successful
INFO:    [16/12/2023 19:50:31] -> Correcting Gradient Fine Structure...
INFO:    [16/12/2023 19:50:38] -> Initializing Pipeline...
INFO:    [16/12/2023 19:50:38] -> Preprocessing Run #33 of 96...
INFO:    [16/12/2023 19:50:38] -> Initialize Scoring...
INFO:    [16/12/2023 19:50:38] -> Extracting Ion Currents...
INFO:    [16/12/2023 19:50:58] -> Machine Learning...
INFO:    [16/12/2023 19:50:59] -> Pipeline executed in 20.81s - Current Experiment had 0 Warnings and 0 Errors.
INFO:    [16/12/2023 19:51:00] -> Calibration successful
INFO:    [16/12/2023 19:51:06] -> Initializing Pipeline...
INFO:    [16/12/2023 19:51:07] -> Preprocessing Run #33 of 96...
INFO:    [16/12/2023 19:51:07] -> Initialize Scoring...
INFO:    [16/12/2023 19:51:07] -> Extracting Ion Currents...
INFO:    [16/12/2023 19:51:32] -> Machine Learning...
INFO:    [16/12/2023 19:51:37] -> Pipeline executed in 30.48s - Current Experiment had 0 Warnings and 0 Errors.
INFO:    [16/12/2023 19:51:42] -> Calibration successful
INFO:    [16/12/2023 19:51:42] -> Initialize Scoring...
INFO:    [16/12/2023 19:51:42] -> Preprocessing Run #34 of 96...
INFO:    [16/12/2023 19:51:42] -> Searching DIA with Pulsar...
INFO:    [16/12/2023 19:51:42] -> Initializing Experiment...
INFO:    [16/12/2023 19:51:42] -> Loading Spectral Libraries...
INFO:    [16/12/2023 19:51:42] -> Initialize Scoring...
INFO:    [16/12/2023 19:51:42] -> Generating Scan Map...
INFO:    [16/12/2023 19:51:42] -> Initializing Workpackages...
INFO:    [16/12/2023 19:51:42] -> Performing Basic Calibration...
INFO:    [16/12/2023 19:51:46] -> Calibration successful
INFO:    [16/12/2023 19:51:46] -> Identifying Calibration Peptides...
INFO:    [16/12/2023 19:51:46] -> Calibration successful
INFO:    [16/12/2023 19:51:46] -> Correcting Gradient Fine Structure...
INFO:    [16/12/2023 19:51:53] -> Initializing Pipeline...
INFO:    [16/12/2023 19:51:53] -> Preprocessing Run #34 of 96...
INFO:    [16/12/2023 19:51:53] -> Initialize Scoring...
INFO:    [16/12/2023 19:51:53] -> Extracting Ion Currents...
INFO:    [16/12/2023 19:52:16] -> Machine Learning...
INFO:    [16/12/2023 19:52:17] -> Pipeline executed in 24.19s - Current Experiment had 0 Warnings and 0 Errors.
INFO:    [16/12/2023 19:52:18] -> Calibration successful
INFO:    [16/12/2023 19:52:24] -> Initializing Pipeline...
INFO:    [16/12/2023 19:52:24] -> Preprocessing Run #34 of 96...
INFO:    [16/12/2023 19:52:24] -> Initialize Scoring...
INFO:    [16/12/2023 19:52:25] -> Extracting Ion Currents...
INFO:    [16/12/2023 19:52:50] -> Machine Learning...
INFO:    [16/12/2023 19:52:55] -> Pipeline executed in 30.24s - Current Experiment had 0 Warnings and 0 Errors.
INFO:    [16/12/2023 19:53:06] -> Calibration successful
INFO:    [16/12/2023 19:53:06] -> Initialize Scoring...
INFO:    [16/12/2023 19:53:06] -> Preprocessing Run #35 of 96...
INFO:    [16/12/2023 19:53:06] -> Searching DIA with Pulsar...
INFO:    [16/12/2023 19:53:06] -> Initializing Experiment...
INFO:    [16/12/2023 19:53:06] -> Loading Spectral Libraries...
INFO:    [16/12/2023 19:53:06] -> Initialize Scoring...
INFO:    [16/12/2023 19:53:06] -> Generating Scan Map...
INFO:    [16/12/2023 19:53:06] -> Initializing Workpackages...
INFO:    [16/12/2023 19:53:06] -> Performing Basic Calibration...
INFO:    [16/12/2023 19:53:10] -> Calibration successful
INFO:    [16/12/2023 19:53:10] -> Identifying Calibration Peptides...
INFO:    [16/12/2023 19:53:10] -> Calibration successful
INFO:    [16/12/2023 19:53:10] -> Correcting Gradient Fine Structure...
INFO:    [16/12/2023 19:53:17] -> Initializing Pipeline...
INFO:    [16/12/2023 19:53:17] -> Preprocessing Run #35 of 96...
INFO:    [16/12/2023 19:53:17] -> Initialize Scoring...
INFO:    [16/12/2023 19:53:17] -> Extracting Ion Currents...
INFO:    [16/12/2023 19:53:37] -> Machine Learning...
INFO:    [16/12/2023 19:53:39] -> Pipeline executed in 21.25s - Current Experiment had 0 Warnings and 0 Errors.
INFO:    [16/12/2023 19:53:40] -> Calibration successful
INFO:    [16/12/2023 19:53:46] -> Initializing Pipeline...
INFO:    [16/12/2023 19:53:46] -> Preprocessing Run #35 of 96...
INFO:    [16/12/2023 19:53:46] -> Initialize Scoring...
INFO:    [16/12/2023 19:53:46] -> Extracting Ion Currents...
INFO:    [16/12/2023 19:54:16] -> Machine Learning...
INFO:    [16/12/2023 19:54:22] -> Pipeline executed in 34.88s - Current Experiment had 0 Warnings and 0 Errors.
INFO:    [16/12/2023 19:54:26] -> Calibration successful
INFO:    [16/12/2023 19:54:26] -> Initialize Scoring...
INFO:    [16/12/2023 19:54:26] -> Preprocessing Run #36 of 96...
INFO:    [16/12/2023 19:54:26] -> Searching DIA with Pulsar...
INFO:    [16/12/2023 19:54:26] -> Initializing Experiment...
INFO:    [16/12/2023 19:54:26] -> Loading Spectral Libraries...
INFO:    [16/12/2023 19:54:26] -> Initialize Scoring...
INFO:    [16/12/2023 19:54:26] -> Generating Scan Map...
INFO:    [16/12/2023 19:54:26] -> Initializing Workpackages...
INFO:    [16/12/2023 19:54:26] -> Performing Basic Calibration...
INFO:    [16/12/2023 19:54:30] -> Calibration successful
INFO:    [16/12/2023 19:54:30] -> Identifying Calibration Peptides...
INFO:    [16/12/2023 19:54:30] -> Calibration successful
INFO:    [16/12/2023 19:54:30] -> Correcting Gradient Fine Structure...
INFO:    [16/12/2023 19:54:37] -> Initializing Pipeline...
INFO:    [16/12/2023 19:54:37] -> Preprocessing Run #36 of 96...
INFO:    [16/12/2023 19:54:37] -> Initialize Scoring...
INFO:    [16/12/2023 19:54:37] -> Extracting Ion Currents...
INFO:    [16/12/2023 19:54:57] -> Machine Learning...
INFO:    [16/12/2023 19:54:59] -> Pipeline executed in 21.6s - Current Experiment had 0 Warnings and 0 Errors.
INFO:    [16/12/2023 19:55:00] -> Calibration successful
INFO:    [16/12/2023 19:55:08] -> Initializing Pipeline...
INFO:    [16/12/2023 19:55:08] -> Preprocessing Run #36 of 96...
INFO:    [16/12/2023 19:55:08] -> Initialize Scoring...
INFO:    [16/12/2023 19:55:08] -> Extracting Ion Currents...
INFO:    [16/12/2023 19:55:33] -> Machine Learning...
INFO:    [16/12/2023 19:55:39] -> Pipeline executed in 30.51s - Current Experiment had 0 Warnings and 0 Errors.
INFO:    [16/12/2023 19:55:44] -> Calibration successful
INFO:    [16/12/2023 19:55:44] -> Initialize Scoring...
INFO:    [16/12/2023 19:55:44] -> Preprocessing Run #37 of 96...
INFO:    [16/12/2023 19:55:44] -> Searching DIA with Pulsar...
INFO:    [16/12/2023 19:55:44] -> Initializing Experiment...
INFO:    [16/12/2023 19:55:44] -> Loading Spectral Libraries...
INFO:    [16/12/2023 19:55:44] -> Initialize Scoring...
INFO:    [16/12/2023 19:55:44] -> Generating Scan Map...
INFO:    [16/12/2023 19:55:44] -> Initializing Workpackages...
INFO:    [16/12/2023 19:55:44] -> Performing Basic Calibration...
INFO:    [16/12/2023 19:55:48] -> Calibration successful
INFO:    [16/12/2023 19:55:48] -> Identifying Calibration Peptides...
INFO:    [16/12/2023 19:55:48] -> Calibration successful
INFO:    [16/12/2023 19:55:48] -> Correcting Gradient Fine Structure...
INFO:    [16/12/2023 19:55:55] -> Initializing Pipeline...
INFO:    [16/12/2023 19:55:55] -> Preprocessing Run #37 of 96...
INFO:    [16/12/2023 19:55:55] -> Initialize Scoring...
INFO:    [16/12/2023 19:55:55] -> Extracting Ion Currents...
INFO:    [16/12/2023 19:56:18] -> Machine Learning...
INFO:    [16/12/2023 19:56:20] -> Pipeline executed in 24.31s - Current Experiment had 0 Warnings and 0 Errors.
INFO:    [16/12/2023 19:56:20] -> Calibration successful
INFO:    [16/12/2023 19:56:27] -> Initializing Pipeline...
INFO:    [16/12/2023 19:56:27] -> Preprocessing Run #37 of 96...
INFO:    [16/12/2023 19:56:27] -> Initialize Scoring...
INFO:    [16/12/2023 19:56:27] -> Extracting Ion Currents...
INFO:    [16/12/2023 19:56:51] -> Machine Learning...
INFO:    [16/12/2023 19:56:57] -> Pipeline executed in 29.41s - Current Experiment had 0 Warnings and 0 Errors.
INFO:    [16/12/2023 19:57:03] -> Calibration successful
INFO:    [16/12/2023 19:57:03] -> Initialize Scoring...
INFO:    [16/12/2023 19:57:03] -> Preprocessing Run #38 of 96...
INFO:    [16/12/2023 19:57:03] -> Searching DIA with Pulsar...
INFO:    [16/12/2023 19:57:03] -> Initializing Experiment...
INFO:    [16/12/2023 19:57:03] -> Loading Spectral Libraries...
INFO:    [16/12/2023 19:57:03] -> Initialize Scoring...
INFO:    [16/12/2023 19:57:03] -> Generating Scan Map...
INFO:    [16/12/2023 19:57:03] -> Initializing Workpackages...
INFO:    [16/12/2023 19:57:03] -> Performing Basic Calibration...
INFO:    [16/12/2023 19:57:07] -> Calibration successful
INFO:    [16/12/2023 19:57:07] -> Identifying Calibration Peptides...
INFO:    [16/12/2023 19:57:07] -> Calibration successful
INFO:    [16/12/2023 19:57:07] -> Correcting Gradient Fine Structure...
INFO:    [16/12/2023 19:57:13] -> Initializing Pipeline...
INFO:    [16/12/2023 19:57:13] -> Preprocessing Run #38 of 96...
INFO:    [16/12/2023 19:57:13] -> Initialize Scoring...
INFO:    [16/12/2023 19:57:13] -> Extracting Ion Currents...
INFO:    [16/12/2023 19:57:33] -> Machine Learning...
INFO:    [16/12/2023 19:57:35] -> Pipeline executed in 21.02s - Current Experiment had 0 Warnings and 0 Errors.
INFO:    [16/12/2023 19:57:36] -> Calibration successful
INFO:    [16/12/2023 19:57:43] -> Initializing Pipeline...
INFO:    [16/12/2023 19:57:43] -> Preprocessing Run #38 of 96...
INFO:    [16/12/2023 19:57:43] -> Initialize Scoring...
INFO:    [16/12/2023 19:57:43] -> Extracting Ion Currents...
INFO:    [16/12/2023 19:58:08] -> Machine Learning...
INFO:    [16/12/2023 19:58:14] -> Pipeline executed in 30.8s - Current Experiment had 0 Warnings and 0 Errors.
INFO:    [16/12/2023 19:58:20] -> Calibration successful
INFO:    [16/12/2023 19:58:20] -> Initialize Scoring...
INFO:    [16/12/2023 19:58:20] -> Preprocessing Run #39 of 96...
INFO:    [16/12/2023 19:58:20] -> Searching DIA with Pulsar...
INFO:    [16/12/2023 19:58:20] -> Initializing Experiment...
INFO:    [16/12/2023 19:58:20] -> Loading Spectral Libraries...
INFO:    [16/12/2023 19:58:20] -> Initialize Scoring...
INFO:    [16/12/2023 19:58:20] -> Generating Scan Map...
INFO:    [16/12/2023 19:58:20] -> Initializing Workpackages...
INFO:    [16/12/2023 19:58:20] -> Performing Basic Calibration...
INFO:    [16/12/2023 19:58:24] -> Calibration successful
INFO:    [16/12/2023 19:58:24] -> Identifying Calibration Peptides...
INFO:    [16/12/2023 19:58:24] -> Calibration successful
INFO:    [16/12/2023 19:58:24] -> Correcting Gradient Fine Structure...
INFO:    [16/12/2023 19:58:30] -> Initializing Pipeline...
INFO:    [16/12/2023 19:58:30] -> Preprocessing Run #39 of 96...
INFO:    [16/12/2023 19:58:30] -> Initialize Scoring...
INFO:    [16/12/2023 19:58:30] -> Extracting Ion Currents...
INFO:    [16/12/2023 19:58:53] -> Machine Learning...
INFO:    [16/12/2023 19:58:55] -> Pipeline executed in 23.85s - Current Experiment had 0 Warnings and 0 Errors.
INFO:    [16/12/2023 19:58:56] -> Calibration successful
INFO:    [16/12/2023 19:59:02] -> Initializing Pipeline...
INFO:    [16/12/2023 19:59:02] -> Preprocessing Run #39 of 96...
INFO:    [16/12/2023 19:59:02] -> Initialize Scoring...
INFO:    [16/12/2023 19:59:02] -> Extracting Ion Currents...
INFO:    [16/12/2023 19:59:28] -> Machine Learning...
INFO:    [16/12/2023 19:59:34] -> Pipeline executed in 30.59s - Current Experiment had 0 Warnings and 0 Errors.
INFO:    [16/12/2023 19:59:40] -> Calibration successful
INFO:    [16/12/2023 19:59:40] -> Initialize Scoring...
INFO:    [16/12/2023 19:59:40] -> Preprocessing Run #40 of 96...
INFO:    [16/12/2023 19:59:40] -> Searching DIA with Pulsar...
INFO:    [16/12/2023 19:59:40] -> Initializing Experiment...
INFO:    [16/12/2023 19:59:40] -> Loading Spectral Libraries...
INFO:    [16/12/2023 19:59:40] -> Initialize Scoring...
INFO:    [16/12/2023 19:59:40] -> Generating Scan Map...
INFO:    [16/12/2023 19:59:40] -> Initializing Workpackages...
INFO:    [16/12/2023 19:59:40] -> Performing Basic Calibration...
INFO:    [16/12/2023 19:59:44] -> Calibration successful
INFO:    [16/12/2023 19:59:44] -> Identifying Calibration Peptides...
INFO:    [16/12/2023 19:59:44] -> Calibration successful
INFO:    [16/12/2023 19:59:44] -> Correcting Gradient Fine Structure...
INFO:    [16/12/2023 19:59:51] -> Initializing Pipeline...
INFO:    [16/12/2023 19:59:51] -> Preprocessing Run #40 of 96...
INFO:    [16/12/2023 19:59:51] -> Initialize Scoring...
INFO:    [16/12/2023 19:59:51] -> Extracting Ion Currents...
INFO:    [16/12/2023 20:00:11] -> Machine Learning...
INFO:    [16/12/2023 20:00:13] -> Pipeline executed in 21.13s - Current Experiment had 0 Warnings and 0 Errors.
INFO:    [16/12/2023 20:00:14] -> Calibration successful
INFO:    [16/12/2023 20:00:20] -> Initializing Pipeline...
INFO:    [16/12/2023 20:00:20] -> Preprocessing Run #40 of 96...
INFO:    [16/12/2023 20:00:20] -> Initialize Scoring...
INFO:    [16/12/2023 20:00:21] -> Extracting Ion Currents...
INFO:    [16/12/2023 20:00:47] -> Machine Learning...
INFO:    [16/12/2023 20:00:53] -> Pipeline executed in 31.57s - Current Experiment had 0 Warnings and 0 Errors.
INFO:    [16/12/2023 20:01:02] -> Calibration successful
INFO:    [16/12/2023 20:01:02] -> Initialize Scoring...
INFO:    [16/12/2023 20:01:02] -> Preprocessing Run #41 of 96...
INFO:    [16/12/2023 20:01:02] -> Searching DIA with Pulsar...
INFO:    [16/12/2023 20:01:02] -> Initializing Experiment...
INFO:    [16/12/2023 20:01:02] -> Loading Spectral Libraries...
INFO:    [16/12/2023 20:01:02] -> Initialize Scoring...
INFO:    [16/12/2023 20:01:02] -> Generating Scan Map...
INFO:    [16/12/2023 20:01:02] -> Initializing Workpackages...
INFO:    [16/12/2023 20:01:02] -> Performing Basic Calibration...
INFO:    [16/12/2023 20:01:06] -> Calibration successful
INFO:    [16/12/2023 20:01:06] -> Identifying Calibration Peptides...
INFO:    [16/12/2023 20:01:06] -> Calibration successful
INFO:    [16/12/2023 20:01:06] -> Correcting Gradient Fine Structure...
INFO:    [16/12/2023 20:01:13] -> Initializing Pipeline...
INFO:    [16/12/2023 20:01:13] -> Preprocessing Run #41 of 96...
INFO:    [16/12/2023 20:01:13] -> Initialize Scoring...
INFO:    [16/12/2023 20:01:13] -> Extracting Ion Currents...
INFO:    [16/12/2023 20:01:32] -> Machine Learning...
INFO:    [16/12/2023 20:01:34] -> Pipeline executed in 20.85s - Current Experiment had 0 Warnings and 0 Errors.
INFO:    [16/12/2023 20:01:35] -> Calibration successful
INFO:    [16/12/2023 20:01:42] -> Initializing Pipeline...
INFO:    [16/12/2023 20:01:42] -> Preprocessing Run #41 of 96...
INFO:    [16/12/2023 20:01:42] -> Initialize Scoring...
INFO:    [16/12/2023 20:01:42] -> Extracting Ion Currents...
INFO:    [16/12/2023 20:02:08] -> Machine Learning...
INFO:    [16/12/2023 20:02:14] -> Pipeline executed in 31.23s - Current Experiment had 0 Warnings and 0 Errors.
INFO:    [16/12/2023 20:02:19] -> Calibration successful
INFO:    [16/12/2023 20:02:19] -> Initialize Scoring...
INFO:    [16/12/2023 20:02:19] -> Preprocessing Run #42 of 96...
INFO:    [16/12/2023 20:02:19] -> Searching DIA with Pulsar...
INFO:    [16/12/2023 20:02:19] -> Initializing Experiment...
INFO:    [16/12/2023 20:02:19] -> Loading Spectral Libraries...
INFO:    [16/12/2023 20:02:19] -> Initialize Scoring...
INFO:    [16/12/2023 20:02:19] -> Generating Scan Map...
INFO:    [16/12/2023 20:02:19] -> Initializing Workpackages...
INFO:    [16/12/2023 20:02:19] -> Performing Basic Calibration...
INFO:    [16/12/2023 20:02:23] -> Calibration successful
INFO:    [16/12/2023 20:02:23] -> Identifying Calibration Peptides...
INFO:    [16/12/2023 20:02:23] -> Calibration successful
INFO:    [16/12/2023 20:02:23] -> Correcting Gradient Fine Structure...
INFO:    [16/12/2023 20:02:30] -> Initializing Pipeline...
INFO:    [16/12/2023 20:02:30] -> Preprocessing Run #42 of 96...
INFO:    [16/12/2023 20:02:30] -> Initialize Scoring...
INFO:    [16/12/2023 20:02:30] -> Extracting Ion Currents...
INFO:    [16/12/2023 20:02:50] -> Machine Learning...
INFO:    [16/12/2023 20:02:55] -> Pipeline executed in 24.62s - Current Experiment had 0 Warnings and 0 Errors.
INFO:    [16/12/2023 20:02:56] -> Calibration successful
INFO:    [16/12/2023 20:03:03] -> Initializing Pipeline...
INFO:    [16/12/2023 20:03:03] -> Preprocessing Run #42 of 96...
INFO:    [16/12/2023 20:03:03] -> Initialize Scoring...
INFO:    [16/12/2023 20:03:03] -> Extracting Ion Currents...
INFO:    [16/12/2023 20:03:29] -> Machine Learning...
INFO:    [16/12/2023 20:03:34] -> Pipeline executed in 30.88s - Current Experiment had 0 Warnings and 0 Errors.
INFO:    [16/12/2023 20:03:39] -> Calibration successful
INFO:    [16/12/2023 20:03:39] -> Initialize Scoring...
INFO:    [16/12/2023 20:03:39] -> Preprocessing Run #43 of 96...
INFO:    [16/12/2023 20:03:39] -> Searching DIA with Pulsar...
INFO:    [16/12/2023 20:03:39] -> Initializing Experiment...
INFO:    [16/12/2023 20:03:39] -> Loading Spectral Libraries...
INFO:    [16/12/2023 20:03:39] -> Initialize Scoring...
INFO:    [16/12/2023 20:03:39] -> Generating Scan Map...
INFO:    [16/12/2023 20:03:39] -> Initializing Workpackages...
INFO:    [16/12/2023 20:03:39] -> Performing Basic Calibration...
INFO:    [16/12/2023 20:03:43] -> Calibration successful
INFO:    [16/12/2023 20:03:43] -> Identifying Calibration Peptides...
INFO:    [16/12/2023 20:03:43] -> Calibration successful
INFO:    [16/12/2023 20:03:43] -> Correcting Gradient Fine Structure...
INFO:    [16/12/2023 20:03:49] -> Initializing Pipeline...
INFO:    [16/12/2023 20:03:49] -> Preprocessing Run #43 of 96...
INFO:    [16/12/2023 20:03:49] -> Initialize Scoring...
INFO:    [16/12/2023 20:03:49] -> Extracting Ion Currents...
INFO:    [16/12/2023 20:04:09] -> Machine Learning...
INFO:    [16/12/2023 20:04:11] -> Pipeline executed in 20.76s - Current Experiment had 0 Warnings and 0 Errors.
INFO:    [16/12/2023 20:04:11] -> Calibration successful
INFO:    [16/12/2023 20:04:18] -> Initializing Pipeline...
INFO:    [16/12/2023 20:04:18] -> Preprocessing Run #43 of 96...
INFO:    [16/12/2023 20:04:18] -> Initialize Scoring...
INFO:    [16/12/2023 20:04:18] -> Extracting Ion Currents...
INFO:    [16/12/2023 20:04:44] -> Machine Learning...
INFO:    [16/12/2023 20:04:49] -> Pipeline executed in 30.78s - Current Experiment had 0 Warnings and 0 Errors.
INFO:    [16/12/2023 20:04:55] -> Calibration successful
INFO:    [16/12/2023 20:04:55] -> Initialize Scoring...
INFO:    [16/12/2023 20:04:55] -> Preprocessing Run #44 of 96...
INFO:    [16/12/2023 20:04:55] -> Searching DIA with Pulsar...
INFO:    [16/12/2023 20:04:55] -> Initializing Experiment...
INFO:    [16/12/2023 20:04:55] -> Loading Spectral Libraries...
INFO:    [16/12/2023 20:04:55] -> Initialize Scoring...
INFO:    [16/12/2023 20:04:55] -> Generating Scan Map...
INFO:    [16/12/2023 20:04:55] -> Initializing Workpackages...
INFO:    [16/12/2023 20:04:55] -> Performing Basic Calibration...
INFO:    [16/12/2023 20:04:59] -> Calibration successful
INFO:    [16/12/2023 20:04:59] -> Identifying Calibration Peptides...
INFO:    [16/12/2023 20:04:59] -> Calibration successful
INFO:    [16/12/2023 20:04:59] -> Correcting Gradient Fine Structure...
INFO:    [16/12/2023 20:05:06] -> Initializing Pipeline...
INFO:    [16/12/2023 20:05:06] -> Preprocessing Run #44 of 96...
INFO:    [16/12/2023 20:05:06] -> Initialize Scoring...
INFO:    [16/12/2023 20:05:06] -> Extracting Ion Currents...
INFO:    [16/12/2023 20:05:28] -> Machine Learning...
INFO:    [16/12/2023 20:05:30] -> Pipeline executed in 23.45s - Current Experiment had 0 Warnings and 0 Errors.
INFO:    [16/12/2023 20:05:30] -> Calibration successful
INFO:    [16/12/2023 20:05:37] -> Initializing Pipeline...
INFO:    [16/12/2023 20:05:37] -> Preprocessing Run #44 of 96...
INFO:    [16/12/2023 20:05:37] -> Initialize Scoring...
INFO:    [16/12/2023 20:05:37] -> Extracting Ion Currents...
INFO:    [16/12/2023 20:06:03] -> Machine Learning...
INFO:    [16/12/2023 20:06:09] -> Pipeline executed in 31.07s - Current Experiment had 0 Warnings and 0 Errors.
INFO:    [16/12/2023 20:06:16] -> Calibration successful
INFO:    [16/12/2023 20:06:16] -> Initialize Scoring...
INFO:    [16/12/2023 20:06:16] -> Preprocessing Run #45 of 96...
INFO:    [16/12/2023 20:06:16] -> Searching DIA with Pulsar...
INFO:    [16/12/2023 20:06:16] -> Initializing Experiment...
INFO:    [16/12/2023 20:06:16] -> Loading Spectral Libraries...
INFO:    [16/12/2023 20:06:16] -> Initialize Scoring...
INFO:    [16/12/2023 20:06:16] -> Generating Scan Map...
INFO:    [16/12/2023 20:06:16] -> Initializing Workpackages...
INFO:    [16/12/2023 20:06:16] -> Performing Basic Calibration...
INFO:    [16/12/2023 20:06:20] -> Calibration successful
INFO:    [16/12/2023 20:06:20] -> Identifying Calibration Peptides...
INFO:    [16/12/2023 20:06:20] -> Calibration successful
INFO:    [16/12/2023 20:06:20] -> Correcting Gradient Fine Structure...
INFO:    [16/12/2023 20:06:26] -> Initializing Pipeline...
INFO:    [16/12/2023 20:06:26] -> Preprocessing Run #45 of 96...
INFO:    [16/12/2023 20:06:26] -> Initialize Scoring...
INFO:    [16/12/2023 20:06:26] -> Extracting Ion Currents...
INFO:    [16/12/2023 20:06:47] -> Machine Learning...
INFO:    [16/12/2023 20:06:48] -> Pipeline executed in 21.32s - Current Experiment had 0 Warnings and 0 Errors.
INFO:    [16/12/2023 20:06:49] -> Calibration successful
INFO:    [16/12/2023 20:06:56] -> Initializing Pipeline...
INFO:    [16/12/2023 20:06:56] -> Preprocessing Run #45 of 96...
INFO:    [16/12/2023 20:06:56] -> Initialize Scoring...
INFO:    [16/12/2023 20:06:56] -> Extracting Ion Currents...
INFO:    [16/12/2023 20:07:22] -> Machine Learning...
INFO:    [16/12/2023 20:07:27] -> Pipeline executed in 30.58s - Current Experiment had 0 Warnings and 0 Errors.
INFO:    [16/12/2023 20:07:36] -> Calibration successful
INFO:    [16/12/2023 20:07:36] -> Initialize Scoring...
INFO:    [16/12/2023 20:07:36] -> Preprocessing Run #46 of 96...
INFO:    [16/12/2023 20:07:36] -> Searching DIA with Pulsar...
INFO:    [16/12/2023 20:07:36] -> Initializing Experiment...
INFO:    [16/12/2023 20:07:36] -> Loading Spectral Libraries...
INFO:    [16/12/2023 20:07:36] -> Initialize Scoring...
INFO:    [16/12/2023 20:07:36] -> Generating Scan Map...
INFO:    [16/12/2023 20:07:36] -> Initializing Workpackages...
INFO:    [16/12/2023 20:07:36] -> Performing Basic Calibration...
INFO:    [16/12/2023 20:07:40] -> Calibration successful
INFO:    [16/12/2023 20:07:40] -> Identifying Calibration Peptides...
INFO:    [16/12/2023 20:07:40] -> Calibration successful
INFO:    [16/12/2023 20:07:40] -> Correcting Gradient Fine Structure...
INFO:    [16/12/2023 20:07:47] -> Initializing Pipeline...
INFO:    [16/12/2023 20:07:47] -> Preprocessing Run #46 of 96...
INFO:    [16/12/2023 20:07:47] -> Initialize Scoring...
INFO:    [16/12/2023 20:07:47] -> Extracting Ion Currents...
INFO:    [16/12/2023 20:08:06] -> Machine Learning...
INFO:    [16/12/2023 20:08:08] -> Pipeline executed in 20.68s - Current Experiment had 0 Warnings and 0 Errors.
INFO:    [16/12/2023 20:08:08] -> Calibration successful
INFO:    [16/12/2023 20:08:15] -> Initializing Pipeline...
INFO:    [16/12/2023 20:08:15] -> Preprocessing Run #46 of 96...
INFO:    [16/12/2023 20:08:15] -> Initialize Scoring...
INFO:    [16/12/2023 20:08:15] -> Extracting Ion Currents...
INFO:    [16/12/2023 20:08:42] -> Machine Learning...
INFO:    [16/12/2023 20:08:47] -> Pipeline executed in 31.54s - Current Experiment had 0 Warnings and 0 Errors.
INFO:    [16/12/2023 20:08:52] -> Calibration successful
INFO:    [16/12/2023 20:08:52] -> Initialize Scoring...
INFO:    [16/12/2023 20:08:52] -> Preprocessing Run #47 of 96...
INFO:    [16/12/2023 20:08:52] -> Searching DIA with Pulsar...
INFO:    [16/12/2023 20:08:52] -> Initializing Experiment...
INFO:    [16/12/2023 20:08:52] -> Loading Spectral Libraries...
INFO:    [16/12/2023 20:08:52] -> Initialize Scoring...
INFO:    [16/12/2023 20:08:52] -> Generating Scan Map...
INFO:    [16/12/2023 20:08:52] -> Initializing Workpackages...
INFO:    [16/12/2023 20:08:52] -> Performing Basic Calibration...
INFO:    [16/12/2023 20:08:56] -> Calibration successful
INFO:    [16/12/2023 20:08:56] -> Identifying Calibration Peptides...
INFO:    [16/12/2023 20:08:56] -> Calibration successful
INFO:    [16/12/2023 20:08:56] -> Correcting Gradient Fine Structure...
INFO:    [16/12/2023 20:09:03] -> Initializing Pipeline...
INFO:    [16/12/2023 20:09:03] -> Preprocessing Run #47 of 96...
INFO:    [16/12/2023 20:09:03] -> Initialize Scoring...
INFO:    [16/12/2023 20:09:03] -> Extracting Ion Currents...
INFO:    [16/12/2023 20:09:23] -> Machine Learning...
INFO:    [16/12/2023 20:09:25] -> Pipeline executed in 21.44s - Current Experiment had 0 Warnings and 0 Errors.
INFO:    [16/12/2023 20:09:29] -> Calibration successful
INFO:    [16/12/2023 20:09:36] -> Initializing Pipeline...
INFO:    [16/12/2023 20:09:36] -> Preprocessing Run #47 of 96...
INFO:    [16/12/2023 20:09:36] -> Initialize Scoring...
INFO:    [16/12/2023 20:09:36] -> Extracting Ion Currents...
INFO:    [16/12/2023 20:10:01] -> Machine Learning...
INFO:    [16/12/2023 20:10:07] -> Pipeline executed in 30.15s - Current Experiment had 0 Warnings and 0 Errors.
INFO:    [16/12/2023 20:10:12] -> Calibration successful
INFO:    [16/12/2023 20:10:12] -> Initialize Scoring...
INFO:    [16/12/2023 20:10:12] -> Preprocessing Run #48 of 96...
INFO:    [16/12/2023 20:10:12] -> Searching DIA with Pulsar...
INFO:    [16/12/2023 20:10:12] -> Initializing Experiment...
INFO:    [16/12/2023 20:10:12] -> Loading Spectral Libraries...
INFO:    [16/12/2023 20:10:12] -> Initialize Scoring...
INFO:    [16/12/2023 20:10:12] -> Generating Scan Map...
INFO:    [16/12/2023 20:10:12] -> Initializing Workpackages...
INFO:    [16/12/2023 20:10:12] -> Performing Basic Calibration...
INFO:    [16/12/2023 20:10:16] -> Calibration successful
INFO:    [16/12/2023 20:10:16] -> Identifying Calibration Peptides...
INFO:    [16/12/2023 20:10:16] -> Calibration successful
INFO:    [16/12/2023 20:10:16] -> Correcting Gradient Fine Structure...
INFO:    [16/12/2023 20:10:22] -> Initializing Pipeline...
INFO:    [16/12/2023 20:10:22] -> Preprocessing Run #48 of 96...
INFO:    [16/12/2023 20:10:22] -> Initialize Scoring...
INFO:    [16/12/2023 20:10:22] -> Extracting Ion Currents...
INFO:    [16/12/2023 20:10:42] -> Machine Learning...
INFO:    [16/12/2023 20:10:44] -> Pipeline executed in 20.94s - Current Experiment had 0 Warnings and 0 Errors.
INFO:    [16/12/2023 20:10:44] -> Calibration successful
INFO:    [16/12/2023 20:10:52] -> Initializing Pipeline...
INFO:    [16/12/2023 20:10:52] -> Preprocessing Run #48 of 96...
INFO:    [16/12/2023 20:10:52] -> Initialize Scoring...
INFO:    [16/12/2023 20:10:52] -> Extracting Ion Currents...
INFO:    [16/12/2023 20:11:18] -> Machine Learning...
INFO:    [16/12/2023 20:11:23] -> Pipeline executed in 31.16s - Current Experiment had 0 Warnings and 0 Errors.
INFO:    [16/12/2023 20:11:29] -> Calibration successful
INFO:    [16/12/2023 20:11:29] -> Initialize Scoring...
INFO:    [16/12/2023 20:11:29] -> Preprocessing Run #49 of 96...
INFO:    [16/12/2023 20:11:29] -> Searching DIA with Pulsar...
INFO:    [16/12/2023 20:11:29] -> Initializing Experiment...
INFO:    [16/12/2023 20:11:29] -> Loading Spectral Libraries...
INFO:    [16/12/2023 20:11:29] -> Initialize Scoring...
INFO:    [16/12/2023 20:11:29] -> Generating Scan Map...
INFO:    [16/12/2023 20:11:29] -> Initializing Workpackages...
INFO:    [16/12/2023 20:11:29] -> Performing Basic Calibration...
INFO:    [16/12/2023 20:11:33] -> Calibration successful
INFO:    [16/12/2023 20:11:33] -> Identifying Calibration Peptides...
INFO:    [16/12/2023 20:11:33] -> Calibration successful
INFO:    [16/12/2023 20:11:33] -> Correcting Gradient Fine Structure...
INFO:    [16/12/2023 20:11:39] -> Initializing Pipeline...
INFO:    [16/12/2023 20:11:39] -> Preprocessing Run #49 of 96...
INFO:    [16/12/2023 20:11:39] -> Initialize Scoring...
INFO:    [16/12/2023 20:11:39] -> Extracting Ion Currents...
INFO:    [16/12/2023 20:12:02] -> Machine Learning...
INFO:    [16/12/2023 20:12:04] -> Pipeline executed in 23.99s - Current Experiment had 0 Warnings and 0 Errors.
INFO:    [16/12/2023 20:12:05] -> Calibration successful
INFO:    [16/12/2023 20:12:12] -> Initializing Pipeline...
INFO:    [16/12/2023 20:12:12] -> Preprocessing Run #49 of 96...
INFO:    [16/12/2023 20:12:12] -> Initialize Scoring...
INFO:    [16/12/2023 20:12:12] -> Extracting Ion Currents...
INFO:    [16/12/2023 20:12:37] -> Machine Learning...
INFO:    [16/12/2023 20:12:43] -> Pipeline executed in 30.37s - Current Experiment had 0 Warnings and 0 Errors.
INFO:    [16/12/2023 20:12:47] -> Calibration successful
INFO:    [16/12/2023 20:12:47] -> Initialize Scoring...
INFO:    [16/12/2023 20:12:47] -> Preprocessing Run #50 of 96...
INFO:    [16/12/2023 20:12:47] -> Searching DIA with Pulsar...
INFO:    [16/12/2023 20:12:47] -> Initializing Experiment...
INFO:    [16/12/2023 20:12:47] -> Loading Spectral Libraries...
INFO:    [16/12/2023 20:12:47] -> Initialize Scoring...
INFO:    [16/12/2023 20:12:47] -> Generating Scan Map...
INFO:    [16/12/2023 20:12:47] -> Initializing Workpackages...
INFO:    [16/12/2023 20:12:47] -> Performing Basic Calibration...
INFO:    [16/12/2023 20:12:51] -> Calibration successful
INFO:    [16/12/2023 20:12:51] -> Identifying Calibration Peptides...
INFO:    [16/12/2023 20:12:51] -> Calibration successful
INFO:    [16/12/2023 20:12:51] -> Correcting Gradient Fine Structure...
INFO:    [16/12/2023 20:12:58] -> Initializing Pipeline...
INFO:    [16/12/2023 20:12:58] -> Preprocessing Run #50 of 96...
INFO:    [16/12/2023 20:12:58] -> Initialize Scoring...
INFO:    [16/12/2023 20:12:58] -> Extracting Ion Currents...
INFO:    [16/12/2023 20:13:18] -> Machine Learning...
INFO:    [16/12/2023 20:13:20] -> Pipeline executed in 20.95s - Current Experiment had 0 Warnings and 0 Errors.
INFO:    [16/12/2023 20:13:20] -> Calibration successful
INFO:    [16/12/2023 20:13:27] -> Initializing Pipeline...
INFO:    [16/12/2023 20:13:27] -> Preprocessing Run #50 of 96...
INFO:    [16/12/2023 20:13:27] -> Initialize Scoring...
INFO:    [16/12/2023 20:13:27] -> Extracting Ion Currents...
INFO:    [16/12/2023 20:13:53] -> Machine Learning...
INFO:    [16/12/2023 20:13:59] -> Pipeline executed in 31.19s - Current Experiment had 0 Warnings and 0 Errors.
INFO:    [16/12/2023 20:14:03] -> Calibration successful
INFO:    [16/12/2023 20:14:03] -> Initialize Scoring...
INFO:    [16/12/2023 20:14:03] -> Preprocessing Run #51 of 96...
INFO:    [16/12/2023 20:14:03] -> Searching DIA with Pulsar...
INFO:    [16/12/2023 20:14:03] -> Initializing Experiment...
INFO:    [16/12/2023 20:14:03] -> Loading Spectral Libraries...
INFO:    [16/12/2023 20:14:03] -> Initialize Scoring...
INFO:    [16/12/2023 20:14:03] -> Generating Scan Map...
INFO:    [16/12/2023 20:14:03] -> Initializing Workpackages...
INFO:    [16/12/2023 20:14:03] -> Performing Basic Calibration...
INFO:    [16/12/2023 20:14:07] -> Calibration successful
INFO:    [16/12/2023 20:14:07] -> Identifying Calibration Peptides...
INFO:    [16/12/2023 20:14:07] -> Calibration successful
INFO:    [16/12/2023 20:14:07] -> Correcting Gradient Fine Structure...
INFO:    [16/12/2023 20:14:14] -> Initializing Pipeline...
INFO:    [16/12/2023 20:14:14] -> Preprocessing Run #51 of 96...
INFO:    [16/12/2023 20:14:14] -> Initialize Scoring...
INFO:    [16/12/2023 20:14:14] -> Extracting Ion Currents...
INFO:    [16/12/2023 20:14:38] -> Machine Learning...
INFO:    [16/12/2023 20:14:39] -> Pipeline executed in 24.6s - Current Experiment had 0 Warnings and 0 Errors.
INFO:    [16/12/2023 20:14:40] -> Calibration successful
INFO:    [16/12/2023 20:14:47] -> Initializing Pipeline...
INFO:    [16/12/2023 20:14:47] -> Preprocessing Run #51 of 96...
INFO:    [16/12/2023 20:14:47] -> Initialize Scoring...
INFO:    [16/12/2023 20:14:47] -> Extracting Ion Currents...
INFO:    [16/12/2023 20:15:12] -> Machine Learning...
INFO:    [16/12/2023 20:15:17] -> Pipeline executed in 29.69s - Current Experiment had 0 Warnings and 0 Errors.
INFO:    [16/12/2023 20:15:22] -> Calibration successful
INFO:    [16/12/2023 20:15:22] -> Initialize Scoring...
INFO:    [16/12/2023 20:15:22] -> Preprocessing Run #52 of 96...
INFO:    [16/12/2023 20:15:22] -> Searching DIA with Pulsar...
INFO:    [16/12/2023 20:15:22] -> Initializing Experiment...
INFO:    [16/12/2023 20:15:22] -> Loading Spectral Libraries...
INFO:    [16/12/2023 20:15:22] -> Initialize Scoring...
INFO:    [16/12/2023 20:15:22] -> Generating Scan Map...
INFO:    [16/12/2023 20:15:22] -> Initializing Workpackages...
INFO:    [16/12/2023 20:15:22] -> Performing Basic Calibration...
INFO:    [16/12/2023 20:15:26] -> Calibration successful
INFO:    [16/12/2023 20:15:26] -> Identifying Calibration Peptides...
INFO:    [16/12/2023 20:15:26] -> Calibration successful
INFO:    [16/12/2023 20:15:26] -> Correcting Gradient Fine Structure...
INFO:    [16/12/2023 20:15:33] -> Initializing Pipeline...
INFO:    [16/12/2023 20:15:33] -> Preprocessing Run #52 of 96...
INFO:    [16/12/2023 20:15:33] -> Initialize Scoring...
INFO:    [16/12/2023 20:15:33] -> Extracting Ion Currents...
INFO:    [16/12/2023 20:15:53] -> Machine Learning...
INFO:    [16/12/2023 20:15:54] -> Pipeline executed in 21.05s - Current Experiment had 0 Warnings and 0 Errors.
INFO:    [16/12/2023 20:15:55] -> Calibration successful
INFO:    [16/12/2023 20:16:02] -> Initializing Pipeline...
INFO:    [16/12/2023 20:16:02] -> Preprocessing Run #52 of 96...
INFO:    [16/12/2023 20:16:02] -> Initialize Scoring...
INFO:    [16/12/2023 20:16:02] -> Extracting Ion Currents...
INFO:    [16/12/2023 20:16:29] -> Machine Learning...
INFO:    [16/12/2023 20:16:35] -> Pipeline executed in 32.2s - Current Experiment had 0 Warnings and 0 Errors.
INFO:    [16/12/2023 20:16:44] -> Calibration successful
INFO:    [16/12/2023 20:16:44] -> Initialize Scoring...
INFO:    [16/12/2023 20:16:44] -> Preprocessing Run #53 of 96...
INFO:    [16/12/2023 20:16:44] -> Searching DIA with Pulsar...
INFO:    [16/12/2023 20:16:44] -> Initializing Experiment...
INFO:    [16/12/2023 20:16:44] -> Loading Spectral Libraries...
INFO:    [16/12/2023 20:16:44] -> Initialize Scoring...
INFO:    [16/12/2023 20:16:44] -> Generating Scan Map...
INFO:    [16/12/2023 20:16:44] -> Initializing Workpackages...
INFO:    [16/12/2023 20:16:44] -> Performing Basic Calibration...
INFO:    [16/12/2023 20:16:48] -> Calibration successful
INFO:    [16/12/2023 20:16:48] -> Identifying Calibration Peptides...
INFO:    [16/12/2023 20:16:48] -> Calibration successful
INFO:    [16/12/2023 20:16:48] -> Correcting Gradient Fine Structure...
INFO:    [16/12/2023 20:16:55] -> Initializing Pipeline...
INFO:    [16/12/2023 20:16:55] -> Preprocessing Run #53 of 96...
INFO:    [16/12/2023 20:16:55] -> Initialize Scoring...
INFO:    [16/12/2023 20:16:55] -> Extracting Ion Currents...
INFO:    [16/12/2023 20:17:15] -> Machine Learning...
INFO:    [16/12/2023 20:17:16] -> Pipeline executed in 20.77s - Current Experiment had 0 Warnings and 0 Errors.
INFO:    [16/12/2023 20:17:17] -> Calibration successful
INFO:    [16/12/2023 20:17:24] -> Initializing Pipeline...
INFO:    [16/12/2023 20:17:24] -> Preprocessing Run #53 of 96...
INFO:    [16/12/2023 20:17:24] -> Initialize Scoring...
INFO:    [16/12/2023 20:17:24] -> Extracting Ion Currents...
INFO:    [16/12/2023 20:17:49] -> Machine Learning...
INFO:    [16/12/2023 20:17:55] -> Pipeline executed in 30.27s - Current Experiment had 0 Warnings and 0 Errors.
INFO:    [16/12/2023 20:17:59] -> Calibration successful
INFO:    [16/12/2023 20:17:59] -> Initialize Scoring...
INFO:    [16/12/2023 20:17:59] -> Preprocessing Run #54 of 96...
INFO:    [16/12/2023 20:17:59] -> Searching DIA with Pulsar...
INFO:    [16/12/2023 20:17:59] -> Initializing Experiment...
INFO:    [16/12/2023 20:17:59] -> Loading Spectral Libraries...
INFO:    [16/12/2023 20:17:59] -> Initialize Scoring...
INFO:    [16/12/2023 20:17:59] -> Generating Scan Map...
INFO:    [16/12/2023 20:17:59] -> Initializing Workpackages...
INFO:    [16/12/2023 20:17:59] -> Performing Basic Calibration...
INFO:    [16/12/2023 20:18:03] -> Calibration successful
INFO:    [16/12/2023 20:18:03] -> Identifying Calibration Peptides...
INFO:    [16/12/2023 20:18:03] -> Calibration successful
INFO:    [16/12/2023 20:18:03] -> Correcting Gradient Fine Structure...
INFO:    [16/12/2023 20:18:10] -> Initializing Pipeline...
INFO:    [16/12/2023 20:18:10] -> Preprocessing Run #54 of 96...
INFO:    [16/12/2023 20:18:10] -> Initialize Scoring...
INFO:    [16/12/2023 20:18:10] -> Extracting Ion Currents...
INFO:    [16/12/2023 20:18:31] -> Machine Learning...
INFO:    [16/12/2023 20:18:33] -> Pipeline executed in 21.71s - Current Experiment had 0 Warnings and 0 Errors.
INFO:    [16/12/2023 20:18:33] -> Calibration successful
INFO:    [16/12/2023 20:18:41] -> Initializing Pipeline...
INFO:    [16/12/2023 20:18:41] -> Preprocessing Run #54 of 96...
INFO:    [16/12/2023 20:18:41] -> Initialize Scoring...
INFO:    [16/12/2023 20:18:41] -> Extracting Ion Currents...
INFO:    [16/12/2023 20:19:06] -> Machine Learning...
INFO:    [16/12/2023 20:19:12] -> Pipeline executed in 30.27s - Current Experiment had 0 Warnings and 0 Errors.
INFO:    [16/12/2023 20:19:18] -> Calibration successful
INFO:    [16/12/2023 20:19:18] -> Initialize Scoring...
INFO:    [16/12/2023 20:19:18] -> Preprocessing Run #55 of 96...
INFO:    [16/12/2023 20:19:18] -> Searching DIA with Pulsar...
INFO:    [16/12/2023 20:19:18] -> Initializing Experiment...
INFO:    [16/12/2023 20:19:18] -> Loading Spectral Libraries...
INFO:    [16/12/2023 20:19:18] -> Initialize Scoring...
INFO:    [16/12/2023 20:19:18] -> Generating Scan Map...
INFO:    [16/12/2023 20:19:18] -> Initializing Workpackages...
INFO:    [16/12/2023 20:19:18] -> Performing Basic Calibration...
INFO:    [16/12/2023 20:19:22] -> Calibration successful
INFO:    [16/12/2023 20:19:22] -> Identifying Calibration Peptides...
INFO:    [16/12/2023 20:19:22] -> Calibration successful
INFO:    [16/12/2023 20:19:22] -> Correcting Gradient Fine Structure...
INFO:    [16/12/2023 20:19:28] -> Initializing Pipeline...
INFO:    [16/12/2023 20:19:28] -> Preprocessing Run #55 of 96...
INFO:    [16/12/2023 20:19:28] -> Initialize Scoring...
INFO:    [16/12/2023 20:19:28] -> Extracting Ion Currents...
INFO:    [16/12/2023 20:19:49] -> Machine Learning...
INFO:    [16/12/2023 20:19:50] -> Pipeline executed in 21.16s - Current Experiment had 0 Warnings and 0 Errors.
INFO:    [16/12/2023 20:19:51] -> Calibration successful
INFO:    [16/12/2023 20:19:58] -> Initializing Pipeline...
INFO:    [16/12/2023 20:19:58] -> Preprocessing Run #55 of 96...
INFO:    [16/12/2023 20:19:58] -> Initialize Scoring...
INFO:    [16/12/2023 20:19:58] -> Extracting Ion Currents...
INFO:    [16/12/2023 20:20:23] -> Machine Learning...
INFO:    [16/12/2023 20:20:29] -> Pipeline executed in 30.31s - Current Experiment had 0 Warnings and 0 Errors.
INFO:    [16/12/2023 20:20:33] -> Calibration successful
INFO:    [16/12/2023 20:20:33] -> Initialize Scoring...
INFO:    [16/12/2023 20:20:33] -> Preprocessing Run #56 of 96...
INFO:    [16/12/2023 20:20:33] -> Searching DIA with Pulsar...
INFO:    [16/12/2023 20:20:33] -> Initializing Experiment...
INFO:    [16/12/2023 20:20:33] -> Loading Spectral Libraries...
INFO:    [16/12/2023 20:20:33] -> Initialize Scoring...
INFO:    [16/12/2023 20:20:33] -> Generating Scan Map...
INFO:    [16/12/2023 20:20:33] -> Initializing Workpackages...
INFO:    [16/12/2023 20:20:33] -> Performing Basic Calibration...
INFO:    [16/12/2023 20:20:37] -> Calibration successful
INFO:    [16/12/2023 20:20:37] -> Identifying Calibration Peptides...
INFO:    [16/12/2023 20:20:37] -> Calibration successful
INFO:    [16/12/2023 20:20:37] -> Correcting Gradient Fine Structure...
INFO:    [16/12/2023 20:20:44] -> Initializing Pipeline...
INFO:    [16/12/2023 20:20:44] -> Preprocessing Run #56 of 96...
INFO:    [16/12/2023 20:20:44] -> Initialize Scoring...
INFO:    [16/12/2023 20:20:44] -> Extracting Ion Currents...
INFO:    [16/12/2023 20:21:07] -> Machine Learning...
INFO:    [16/12/2023 20:21:08] -> Pipeline executed in 23.86s - Current Experiment had 0 Warnings and 0 Errors.
INFO:    [16/12/2023 20:21:09] -> Calibration successful
INFO:    [16/12/2023 20:21:16] -> Initializing Pipeline...
INFO:    [16/12/2023 20:21:16] -> Preprocessing Run #56 of 96...
INFO:    [16/12/2023 20:21:16] -> Initialize Scoring...
INFO:    [16/12/2023 20:21:16] -> Extracting Ion Currents...
INFO:    [16/12/2023 20:21:41] -> Machine Learning...
INFO:    [16/12/2023 20:21:47] -> Pipeline executed in 30.61s - Current Experiment had 0 Warnings and 0 Errors.
INFO:    [16/12/2023 20:21:51] -> Calibration successful
INFO:    [16/12/2023 20:21:51] -> Initialize Scoring...
INFO:    [16/12/2023 20:21:51] -> Preprocessing Run #57 of 96...
INFO:    [16/12/2023 20:21:51] -> Searching DIA with Pulsar...
INFO:    [16/12/2023 20:21:51] -> Initializing Experiment...
INFO:    [16/12/2023 20:21:51] -> Loading Spectral Libraries...
INFO:    [16/12/2023 20:21:51] -> Initialize Scoring...
INFO:    [16/12/2023 20:21:51] -> Generating Scan Map...
INFO:    [16/12/2023 20:21:51] -> Initializing Workpackages...
INFO:    [16/12/2023 20:21:51] -> Performing Basic Calibration...
INFO:    [16/12/2023 20:21:55] -> Calibration successful
INFO:    [16/12/2023 20:21:55] -> Identifying Calibration Peptides...
INFO:    [16/12/2023 20:21:55] -> Calibration successful
INFO:    [16/12/2023 20:21:55] -> Correcting Gradient Fine Structure...
INFO:    [16/12/2023 20:22:02] -> Initializing Pipeline...
INFO:    [16/12/2023 20:22:02] -> Preprocessing Run #57 of 96...
INFO:    [16/12/2023 20:22:02] -> Initialize Scoring...
INFO:    [16/12/2023 20:22:02] -> Extracting Ion Currents...
INFO:    [16/12/2023 20:22:22] -> Machine Learning...
INFO:    [16/12/2023 20:22:23] -> Pipeline executed in 20.99s - Current Experiment had 0 Warnings and 0 Errors.
INFO:    [16/12/2023 20:22:24] -> Calibration successful
INFO:    [16/12/2023 20:22:31] -> Initializing Pipeline...
INFO:    [16/12/2023 20:22:31] -> Preprocessing Run #57 of 96...
INFO:    [16/12/2023 20:22:31] -> Initialize Scoring...
INFO:    [16/12/2023 20:22:31] -> Extracting Ion Currents...
INFO:    [16/12/2023 20:22:57] -> Machine Learning...
INFO:    [16/12/2023 20:23:03] -> Pipeline executed in 30.88s - Current Experiment had 0 Warnings and 0 Errors.
INFO:    [16/12/2023 20:23:09] -> Calibration successful
INFO:    [16/12/2023 20:23:09] -> Initialize Scoring...
INFO:    [16/12/2023 20:23:09] -> Preprocessing Run #58 of 96...
INFO:    [16/12/2023 20:23:09] -> Searching DIA with Pulsar...
INFO:    [16/12/2023 20:23:09] -> Initializing Experiment...
INFO:    [16/12/2023 20:23:09] -> Loading Spectral Libraries...
INFO:    [16/12/2023 20:23:09] -> Initialize Scoring...
INFO:    [16/12/2023 20:23:09] -> Generating Scan Map...
INFO:    [16/12/2023 20:23:09] -> Initializing Workpackages...
INFO:    [16/12/2023 20:23:09] -> Performing Basic Calibration...
INFO:    [16/12/2023 20:23:13] -> Calibration successful
INFO:    [16/12/2023 20:23:13] -> Identifying Calibration Peptides...
INFO:    [16/12/2023 20:23:13] -> Calibration successful
INFO:    [16/12/2023 20:23:13] -> Correcting Gradient Fine Structure...
INFO:    [16/12/2023 20:23:20] -> Initializing Pipeline...
INFO:    [16/12/2023 20:23:20] -> Preprocessing Run #58 of 96...
INFO:    [16/12/2023 20:23:20] -> Initialize Scoring...
INFO:    [16/12/2023 20:23:20] -> Extracting Ion Currents...
INFO:    [16/12/2023 20:23:42] -> Machine Learning...
INFO:    [16/12/2023 20:23:44] -> Pipeline executed in 23.29s - Current Experiment had 0 Warnings and 0 Errors.
INFO:    [16/12/2023 20:23:45] -> Calibration successful
INFO:    [16/12/2023 20:23:52] -> Initializing Pipeline...
INFO:    [16/12/2023 20:23:52] -> Preprocessing Run #58 of 96...
INFO:    [16/12/2023 20:23:52] -> Initialize Scoring...
INFO:    [16/12/2023 20:23:52] -> Extracting Ion Currents...
INFO:    [16/12/2023 20:24:16] -> Machine Learning...
INFO:    [16/12/2023 20:24:22] -> Pipeline executed in 29.72s - Current Experiment had 0 Warnings and 0 Errors.
INFO:    [16/12/2023 20:24:29] -> Calibration successful
INFO:    [16/12/2023 20:24:29] -> Initialize Scoring...
INFO:    [16/12/2023 20:24:29] -> Preprocessing Run #59 of 96...
INFO:    [16/12/2023 20:24:29] -> Searching DIA with Pulsar...
INFO:    [16/12/2023 20:24:29] -> Initializing Experiment...
INFO:    [16/12/2023 20:24:29] -> Loading Spectral Libraries...
INFO:    [16/12/2023 20:24:29] -> Initialize Scoring...
INFO:    [16/12/2023 20:24:29] -> Generating Scan Map...
INFO:    [16/12/2023 20:24:29] -> Initializing Workpackages...
INFO:    [16/12/2023 20:24:29] -> Performing Basic Calibration...
INFO:    [16/12/2023 20:24:33] -> Calibration successful
INFO:    [16/12/2023 20:24:33] -> Identifying Calibration Peptides...
INFO:    [16/12/2023 20:24:33] -> Calibration successful
INFO:    [16/12/2023 20:24:33] -> Correcting Gradient Fine Structure...
INFO:    [16/12/2023 20:24:40] -> Initializing Pipeline...
INFO:    [16/12/2023 20:24:40] -> Preprocessing Run #59 of 96...
INFO:    [16/12/2023 20:24:40] -> Initialize Scoring...
INFO:    [16/12/2023 20:24:40] -> Extracting Ion Currents...
INFO:    [16/12/2023 20:25:00] -> Machine Learning...
INFO:    [16/12/2023 20:25:01] -> Pipeline executed in 21.01s - Current Experiment had 0 Warnings and 0 Errors.
INFO:    [16/12/2023 20:25:02] -> Calibration successful
INFO:    [16/12/2023 20:25:09] -> Initializing Pipeline...
INFO:    [16/12/2023 20:25:09] -> Preprocessing Run #59 of 96...
INFO:    [16/12/2023 20:25:09] -> Initialize Scoring...
INFO:    [16/12/2023 20:25:09] -> Extracting Ion Currents...
INFO:    [16/12/2023 20:25:34] -> Machine Learning...
INFO:    [16/12/2023 20:25:40] -> Pipeline executed in 30.01s - Current Experiment had 0 Warnings and 0 Errors.
INFO:    [16/12/2023 20:25:44] -> Calibration successful
INFO:    [16/12/2023 20:25:44] -> Initialize Scoring...
INFO:    [16/12/2023 20:25:44] -> Preprocessing Run #60 of 96...
INFO:    [16/12/2023 20:25:44] -> Searching DIA with Pulsar...
INFO:    [16/12/2023 20:25:44] -> Initializing Experiment...
INFO:    [16/12/2023 20:25:44] -> Loading Spectral Libraries...
INFO:    [16/12/2023 20:25:44] -> Initialize Scoring...
INFO:    [16/12/2023 20:25:44] -> Generating Scan Map...
INFO:    [16/12/2023 20:25:44] -> Initializing Workpackages...
INFO:    [16/12/2023 20:25:44] -> Performing Basic Calibration...
INFO:    [16/12/2023 20:25:48] -> Calibration successful
INFO:    [16/12/2023 20:25:48] -> Identifying Calibration Peptides...
INFO:    [16/12/2023 20:25:48] -> Calibration successful
INFO:    [16/12/2023 20:25:48] -> Correcting Gradient Fine Structure...
INFO:    [16/12/2023 20:25:55] -> Initializing Pipeline...
INFO:    [16/12/2023 20:25:55] -> Preprocessing Run #60 of 96...
INFO:    [16/12/2023 20:25:55] -> Initialize Scoring...
INFO:    [16/12/2023 20:25:55] -> Extracting Ion Currents...
INFO:    [16/12/2023 20:26:18] -> Machine Learning...
INFO:    [16/12/2023 20:26:19] -> Pipeline executed in 23.42s - Current Experiment had 0 Warnings and 0 Errors.
INFO:    [16/12/2023 20:26:20] -> Calibration successful
INFO:    [16/12/2023 20:26:27] -> Initializing Pipeline...
INFO:    [16/12/2023 20:26:27] -> Preprocessing Run #60 of 96...
INFO:    [16/12/2023 20:26:27] -> Initialize Scoring...
INFO:    [16/12/2023 20:26:27] -> Extracting Ion Currents...
INFO:    [16/12/2023 20:26:54] -> Machine Learning...
INFO:    [16/12/2023 20:27:00] -> Pipeline executed in 32.18s - Current Experiment had 0 Warnings and 0 Errors.
INFO:    [16/12/2023 20:27:06] -> Calibration successful
INFO:    [16/12/2023 20:27:06] -> Initialize Scoring...
INFO:    [16/12/2023 20:27:06] -> Preprocessing Run #61 of 96...
INFO:    [16/12/2023 20:27:06] -> Searching DIA with Pulsar...
INFO:    [16/12/2023 20:27:06] -> Initializing Experiment...
INFO:    [16/12/2023 20:27:06] -> Loading Spectral Libraries...
INFO:    [16/12/2023 20:27:06] -> Initialize Scoring...
INFO:    [16/12/2023 20:27:06] -> Generating Scan Map...
INFO:    [16/12/2023 20:27:06] -> Initializing Workpackages...
INFO:    [16/12/2023 20:27:06] -> Performing Basic Calibration...
INFO:    [16/12/2023 20:27:10] -> Calibration successful
INFO:    [16/12/2023 20:27:10] -> Identifying Calibration Peptides...
INFO:    [16/12/2023 20:27:10] -> Calibration successful
INFO:    [16/12/2023 20:27:10] -> Correcting Gradient Fine Structure...
INFO:    [16/12/2023 20:27:17] -> Initializing Pipeline...
INFO:    [16/12/2023 20:27:17] -> Preprocessing Run #61 of 96...
INFO:    [16/12/2023 20:27:17] -> Initialize Scoring...
INFO:    [16/12/2023 20:27:17] -> Extracting Ion Currents...
INFO:    [16/12/2023 20:27:37] -> Machine Learning...
INFO:    [16/12/2023 20:27:39] -> Pipeline executed in 21.15s - Current Experiment had 0 Warnings and 0 Errors.
INFO:    [16/12/2023 20:27:40] -> Calibration successful
INFO:    [16/12/2023 20:27:47] -> Initializing Pipeline...
INFO:    [16/12/2023 20:27:47] -> Preprocessing Run #61 of 96...
INFO:    [16/12/2023 20:27:47] -> Initialize Scoring...
INFO:    [16/12/2023 20:27:47] -> Extracting Ion Currents...
INFO:    [16/12/2023 20:28:17] -> Machine Learning...
INFO:    [16/12/2023 20:28:22] -> Pipeline executed in 34.52s - Current Experiment had 0 Warnings and 0 Errors.
INFO:    [16/12/2023 20:28:25] -> Calibration successful
INFO:    [16/12/2023 20:28:25] -> Initialize Scoring...
INFO:    [16/12/2023 20:28:25] -> Preprocessing Run #62 of 96...
INFO:    [16/12/2023 20:28:25] -> Searching DIA with Pulsar...
INFO:    [16/12/2023 20:28:25] -> Initializing Experiment...
INFO:    [16/12/2023 20:28:25] -> Loading Spectral Libraries...
INFO:    [16/12/2023 20:28:25] -> Initialize Scoring...
INFO:    [16/12/2023 20:28:25] -> Generating Scan Map...
INFO:    [16/12/2023 20:28:25] -> Initializing Workpackages...
INFO:    [16/12/2023 20:28:25] -> Performing Basic Calibration...
INFO:    [16/12/2023 20:28:30] -> Calibration successful
INFO:    [16/12/2023 20:28:30] -> Identifying Calibration Peptides...
INFO:    [16/12/2023 20:28:30] -> Calibration successful
INFO:    [16/12/2023 20:28:30] -> Correcting Gradient Fine Structure...
INFO:    [16/12/2023 20:28:37] -> Initializing Pipeline...
INFO:    [16/12/2023 20:28:37] -> Preprocessing Run #62 of 96...
INFO:    [16/12/2023 20:28:37] -> Initialize Scoring...
INFO:    [16/12/2023 20:28:37] -> Extracting Ion Currents...
INFO:    [16/12/2023 20:28:57] -> Machine Learning...
INFO:    [16/12/2023 20:28:59] -> Pipeline executed in 20.78s - Current Experiment had 0 Warnings and 0 Errors.
INFO:    [16/12/2023 20:28:59] -> Calibration successful
INFO:    [16/12/2023 20:29:07] -> Initializing Pipeline...
INFO:    [16/12/2023 20:29:07] -> Preprocessing Run #62 of 96...
INFO:    [16/12/2023 20:29:07] -> Initialize Scoring...
INFO:    [16/12/2023 20:29:07] -> Extracting Ion Currents...
INFO:    [16/12/2023 20:29:32] -> Machine Learning...
INFO:    [16/12/2023 20:29:38] -> Pipeline executed in 30.57s - Current Experiment had 0 Warnings and 0 Errors.
INFO:    [16/12/2023 20:29:42] -> Calibration successful
INFO:    [16/12/2023 20:29:42] -> Initialize Scoring...
INFO:    [16/12/2023 20:29:42] -> Preprocessing Run #63 of 96...
INFO:    [16/12/2023 20:29:42] -> Searching DIA with Pulsar...
INFO:    [16/12/2023 20:29:42] -> Initializing Experiment...
INFO:    [16/12/2023 20:29:42] -> Loading Spectral Libraries...
INFO:    [16/12/2023 20:29:42] -> Initialize Scoring...
INFO:    [16/12/2023 20:29:42] -> Generating Scan Map...
INFO:    [16/12/2023 20:29:42] -> Initializing Workpackages...
INFO:    [16/12/2023 20:29:42] -> Performing Basic Calibration...
INFO:    [16/12/2023 20:29:47] -> Calibration successful
INFO:    [16/12/2023 20:29:47] -> Identifying Calibration Peptides...
INFO:    [16/12/2023 20:29:47] -> Calibration successful
INFO:    [16/12/2023 20:29:47] -> Correcting Gradient Fine Structure...
INFO:    [16/12/2023 20:29:54] -> Initializing Pipeline...
INFO:    [16/12/2023 20:29:54] -> Preprocessing Run #63 of 96...
INFO:    [16/12/2023 20:29:54] -> Initialize Scoring...
INFO:    [16/12/2023 20:29:54] -> Extracting Ion Currents...
INFO:    [16/12/2023 20:30:14] -> Machine Learning...
INFO:    [16/12/2023 20:30:16] -> Pipeline executed in 21.1s - Current Experiment had 0 Warnings and 0 Errors.
INFO:    [16/12/2023 20:30:16] -> Calibration successful
INFO:    [16/12/2023 20:30:27] -> Initializing Pipeline...
INFO:    [16/12/2023 20:30:27] -> Preprocessing Run #63 of 96...
INFO:    [16/12/2023 20:30:27] -> Initialize Scoring...
INFO:    [16/12/2023 20:30:27] -> Extracting Ion Currents...
INFO:    [16/12/2023 20:30:54] -> Machine Learning...
INFO:    [16/12/2023 20:31:00] -> Pipeline executed in 31.69s - Current Experiment had 0 Warnings and 0 Errors.
INFO:    [16/12/2023 20:31:05] -> Calibration successful
INFO:    [16/12/2023 20:31:05] -> Initialize Scoring...
INFO:    [16/12/2023 20:31:05] -> Preprocessing Run #64 of 96...
INFO:    [16/12/2023 20:31:05] -> Searching DIA with Pulsar...
INFO:    [16/12/2023 20:31:05] -> Initializing Experiment...
INFO:    [16/12/2023 20:31:05] -> Loading Spectral Libraries...
INFO:    [16/12/2023 20:31:05] -> Initialize Scoring...
INFO:    [16/12/2023 20:31:05] -> Generating Scan Map...
INFO:    [16/12/2023 20:31:05] -> Initializing Workpackages...
INFO:    [16/12/2023 20:31:05] -> Performing Basic Calibration...
INFO:    [16/12/2023 20:31:09] -> Calibration successful
INFO:    [16/12/2023 20:31:09] -> Identifying Calibration Peptides...
INFO:    [16/12/2023 20:31:09] -> Calibration successful
INFO:    [16/12/2023 20:31:09] -> Correcting Gradient Fine Structure...
INFO:    [16/12/2023 20:31:17] -> Initializing Pipeline...
INFO:    [16/12/2023 20:31:17] -> Preprocessing Run #64 of 96...
INFO:    [16/12/2023 20:31:17] -> Initialize Scoring...
INFO:    [16/12/2023 20:31:17] -> Extracting Ion Currents...
INFO:    [16/12/2023 20:31:36] -> Machine Learning...
INFO:    [16/12/2023 20:31:38] -> Pipeline executed in 20.41s - Current Experiment had 0 Warnings and 0 Errors.
INFO:    [16/12/2023 20:31:39] -> Calibration successful
INFO:    [16/12/2023 20:31:46] -> Initializing Pipeline...
INFO:    [16/12/2023 20:31:46] -> Preprocessing Run #64 of 96...
INFO:    [16/12/2023 20:31:46] -> Initialize Scoring...
INFO:    [16/12/2023 20:31:46] -> Extracting Ion Currents...
INFO:    [16/12/2023 20:32:12] -> Machine Learning...
INFO:    [16/12/2023 20:32:18] -> Pipeline executed in 31.38s - Current Experiment had 0 Warnings and 0 Errors.
INFO:    [16/12/2023 20:32:24] -> Calibration successful
INFO:    [16/12/2023 20:32:24] -> Initialize Scoring...
INFO:    [16/12/2023 20:32:24] -> Preprocessing Run #65 of 96...
INFO:    [16/12/2023 20:32:24] -> Searching DIA with Pulsar...
INFO:    [16/12/2023 20:32:24] -> Initializing Experiment...
INFO:    [16/12/2023 20:32:24] -> Loading Spectral Libraries...
INFO:    [16/12/2023 20:32:24] -> Initialize Scoring...
INFO:    [16/12/2023 20:32:24] -> Generating Scan Map...
INFO:    [16/12/2023 20:32:24] -> Initializing Workpackages...
INFO:    [16/12/2023 20:32:24] -> Performing Basic Calibration...
INFO:    [16/12/2023 20:32:28] -> Calibration successful
INFO:    [16/12/2023 20:32:28] -> Identifying Calibration Peptides...
INFO:    [16/12/2023 20:32:28] -> Calibration successful
INFO:    [16/12/2023 20:32:28] -> Correcting Gradient Fine Structure...
INFO:    [16/12/2023 20:32:36] -> Initializing Pipeline...
INFO:    [16/12/2023 20:32:36] -> Preprocessing Run #65 of 96...
INFO:    [16/12/2023 20:32:36] -> Initialize Scoring...
INFO:    [16/12/2023 20:32:36] -> Extracting Ion Currents...
INFO:    [16/12/2023 20:32:59] -> Machine Learning...
INFO:    [16/12/2023 20:33:00] -> Pipeline executed in 23.98s - Current Experiment had 0 Warnings and 0 Errors.
INFO:    [16/12/2023 20:33:01] -> Calibration successful
INFO:    [16/12/2023 20:33:09] -> Initializing Pipeline...
INFO:    [16/12/2023 20:33:09] -> Preprocessing Run #65 of 96...
INFO:    [16/12/2023 20:33:09] -> Initialize Scoring...
INFO:    [16/12/2023 20:33:09] -> Extracting Ion Currents...
INFO:    [16/12/2023 20:33:34] -> Machine Learning...
INFO:    [16/12/2023 20:33:40] -> Pipeline executed in 30.81s - Current Experiment had 0 Warnings and 0 Errors.
INFO:    [16/12/2023 20:33:47] -> Calibration successful
INFO:    [16/12/2023 20:33:47] -> Initialize Scoring...
INFO:    [16/12/2023 20:33:47] -> Preprocessing Run #66 of 96...
INFO:    [16/12/2023 20:33:47] -> Searching DIA with Pulsar...
INFO:    [16/12/2023 20:33:47] -> Initializing Experiment...
INFO:    [16/12/2023 20:33:47] -> Loading Spectral Libraries...
INFO:    [16/12/2023 20:33:47] -> Initialize Scoring...
INFO:    [16/12/2023 20:33:47] -> Generating Scan Map...
INFO:    [16/12/2023 20:33:47] -> Initializing Workpackages...
INFO:    [16/12/2023 20:33:47] -> Performing Basic Calibration...
INFO:    [16/12/2023 20:33:51] -> Calibration successful
INFO:    [16/12/2023 20:33:51] -> Identifying Calibration Peptides...
INFO:    [16/12/2023 20:33:51] -> Calibration successful
INFO:    [16/12/2023 20:33:51] -> Correcting Gradient Fine Structure...
INFO:    [16/12/2023 20:33:59] -> Initializing Pipeline...
INFO:    [16/12/2023 20:33:59] -> Preprocessing Run #66 of 96...
INFO:    [16/12/2023 20:33:59] -> Initialize Scoring...
INFO:    [16/12/2023 20:33:59] -> Extracting Ion Currents...
INFO:    [16/12/2023 20:34:18] -> Machine Learning...
INFO:    [16/12/2023 20:34:20] -> Pipeline executed in 20.76s - Current Experiment had 0 Warnings and 0 Errors.
INFO:    [16/12/2023 20:34:21] -> Calibration successful
INFO:    [16/12/2023 20:34:28] -> Initializing Pipeline...
INFO:    [16/12/2023 20:34:28] -> Preprocessing Run #66 of 96...
INFO:    [16/12/2023 20:34:28] -> Initialize Scoring...
INFO:    [16/12/2023 20:34:28] -> Extracting Ion Currents...
INFO:    [16/12/2023 20:34:55] -> Machine Learning...
INFO:    [16/12/2023 20:35:01] -> Pipeline executed in 31.85s - Current Experiment had 0 Warnings and 0 Errors.
INFO:    [16/12/2023 20:35:08] -> Calibration successful
INFO:    [16/12/2023 20:35:08] -> Initialize Scoring...
INFO:    [16/12/2023 20:35:08] -> Preprocessing Run #67 of 96...
INFO:    [16/12/2023 20:35:08] -> Searching DIA with Pulsar...
INFO:    [16/12/2023 20:35:08] -> Initializing Experiment...
INFO:    [16/12/2023 20:35:08] -> Loading Spectral Libraries...
INFO:    [16/12/2023 20:35:08] -> Initialize Scoring...
INFO:    [16/12/2023 20:35:08] -> Generating Scan Map...
INFO:    [16/12/2023 20:35:08] -> Initializing Workpackages...
INFO:    [16/12/2023 20:35:08] -> Performing Basic Calibration...
INFO:    [16/12/2023 20:35:12] -> Calibration successful
INFO:    [16/12/2023 20:35:12] -> Identifying Calibration Peptides...
INFO:    [16/12/2023 20:35:12] -> Calibration successful
INFO:    [16/12/2023 20:35:12] -> Correcting Gradient Fine Structure...
INFO:    [16/12/2023 20:35:20] -> Initializing Pipeline...
INFO:    [16/12/2023 20:35:20] -> Preprocessing Run #67 of 96...
INFO:    [16/12/2023 20:35:20] -> Initialize Scoring...
INFO:    [16/12/2023 20:35:20] -> Extracting Ion Currents...
INFO:    [16/12/2023 20:35:43] -> Machine Learning...
INFO:    [16/12/2023 20:35:44] -> Pipeline executed in 23.72s - Current Experiment had 0 Warnings and 0 Errors.
INFO:    [16/12/2023 20:35:45] -> Calibration successful
INFO:    [16/12/2023 20:35:53] -> Initializing Pipeline...
INFO:    [16/12/2023 20:35:53] -> Preprocessing Run #67 of 96...
INFO:    [16/12/2023 20:35:53] -> Initialize Scoring...
INFO:    [16/12/2023 20:35:53] -> Extracting Ion Currents...
INFO:    [16/12/2023 20:36:19] -> Machine Learning...
INFO:    [16/12/2023 20:36:24] -> Pipeline executed in 31.19s - Current Experiment had 0 Warnings and 0 Errors.
INFO:    [16/12/2023 20:36:29] -> Calibration successful
INFO:    [16/12/2023 20:36:29] -> Initialize Scoring...
INFO:    [16/12/2023 20:36:29] -> Preprocessing Run #68 of 96...
INFO:    [16/12/2023 20:36:29] -> Searching DIA with Pulsar...
INFO:    [16/12/2023 20:36:29] -> Initializing Experiment...
INFO:    [16/12/2023 20:36:29] -> Loading Spectral Libraries...
INFO:    [16/12/2023 20:36:29] -> Initialize Scoring...
INFO:    [16/12/2023 20:36:29] -> Generating Scan Map...
INFO:    [16/12/2023 20:36:29] -> Initializing Workpackages...
INFO:    [16/12/2023 20:36:29] -> Performing Basic Calibration...
INFO:    [16/12/2023 20:36:34] -> Calibration successful
INFO:    [16/12/2023 20:36:34] -> Identifying Calibration Peptides...
INFO:    [16/12/2023 20:36:34] -> Calibration successful
INFO:    [16/12/2023 20:36:34] -> Correcting Gradient Fine Structure...
INFO:    [16/12/2023 20:36:41] -> Initializing Pipeline...
INFO:    [16/12/2023 20:36:41] -> Preprocessing Run #68 of 96...
INFO:    [16/12/2023 20:36:41] -> Initialize Scoring...
INFO:    [16/12/2023 20:36:41] -> Extracting Ion Currents...
INFO:    [16/12/2023 20:37:03] -> Machine Learning...
INFO:    [16/12/2023 20:37:04] -> Pipeline executed in 22.27s - Current Experiment had 0 Warnings and 0 Errors.
INFO:    [16/12/2023 20:37:05] -> Calibration successful
INFO:    [16/12/2023 20:37:13] -> Initializing Pipeline...
INFO:    [16/12/2023 20:37:13] -> Preprocessing Run #68 of 96...
INFO:    [16/12/2023 20:37:13] -> Initialize Scoring...
INFO:    [16/12/2023 20:37:13] -> Extracting Ion Currents...
INFO:    [16/12/2023 20:37:40] -> Machine Learning...
INFO:    [16/12/2023 20:37:46] -> Pipeline executed in 32.14s - Current Experiment had 0 Warnings and 0 Errors.
INFO:    [16/12/2023 20:37:56] -> Calibration successful
INFO:    [16/12/2023 20:37:56] -> Initialize Scoring...
INFO:    [16/12/2023 20:37:56] -> Preprocessing Run #69 of 96...
INFO:    [16/12/2023 20:37:56] -> Searching DIA with Pulsar...
INFO:    [16/12/2023 20:37:56] -> Initializing Experiment...
INFO:    [16/12/2023 20:37:56] -> Loading Spectral Libraries...
INFO:    [16/12/2023 20:37:56] -> Initialize Scoring...
INFO:    [16/12/2023 20:37:56] -> Generating Scan Map...
INFO:    [16/12/2023 20:37:56] -> Initializing Workpackages...
INFO:    [16/12/2023 20:37:56] -> Performing Basic Calibration...
INFO:    [16/12/2023 20:38:00] -> Calibration successful
INFO:    [16/12/2023 20:38:00] -> Identifying Calibration Peptides...
INFO:    [16/12/2023 20:38:00] -> Calibration successful
INFO:    [16/12/2023 20:38:00] -> Correcting Gradient Fine Structure...
INFO:    [16/12/2023 20:38:08] -> Initializing Pipeline...
INFO:    [16/12/2023 20:38:08] -> Preprocessing Run #69 of 96...
INFO:    [16/12/2023 20:38:08] -> Initialize Scoring...
INFO:    [16/12/2023 20:38:08] -> Extracting Ion Currents...
INFO:    [16/12/2023 20:38:28] -> Machine Learning...
INFO:    [16/12/2023 20:38:29] -> Pipeline executed in 20.89s - Current Experiment had 0 Warnings and 0 Errors.
INFO:    [16/12/2023 20:38:30] -> Calibration successful
INFO:    [16/12/2023 20:38:38] -> Initializing Pipeline...
INFO:    [16/12/2023 20:38:38] -> Preprocessing Run #69 of 96...
INFO:    [16/12/2023 20:38:38] -> Initialize Scoring...
INFO:    [16/12/2023 20:38:38] -> Extracting Ion Currents...
INFO:    [16/12/2023 20:39:03] -> Machine Learning...
INFO:    [16/12/2023 20:39:09] -> Pipeline executed in 30.49s - Current Experiment had 0 Warnings and 0 Errors.
INFO:    [16/12/2023 20:39:12] -> Calibration successful
INFO:    [16/12/2023 20:39:12] -> Initialize Scoring...
INFO:    [16/12/2023 20:39:12] -> Preprocessing Run #70 of 96...
INFO:    [16/12/2023 20:39:12] -> Searching DIA with Pulsar...
INFO:    [16/12/2023 20:39:12] -> Initializing Experiment...
INFO:    [16/12/2023 20:39:12] -> Loading Spectral Libraries...
INFO:    [16/12/2023 20:39:12] -> Initialize Scoring...
INFO:    [16/12/2023 20:39:12] -> Generating Scan Map...
INFO:    [16/12/2023 20:39:12] -> Initializing Workpackages...
INFO:    [16/12/2023 20:39:12] -> Performing Basic Calibration...
INFO:    [16/12/2023 20:39:17] -> Calibration successful
INFO:    [16/12/2023 20:39:17] -> Identifying Calibration Peptides...
INFO:    [16/12/2023 20:39:17] -> Calibration successful
INFO:    [16/12/2023 20:39:17] -> Correcting Gradient Fine Structure...
INFO:    [16/12/2023 20:39:25] -> Initializing Pipeline...
INFO:    [16/12/2023 20:39:25] -> Preprocessing Run #70 of 96...
INFO:    [16/12/2023 20:39:25] -> Initialize Scoring...
INFO:    [16/12/2023 20:39:25] -> Extracting Ion Currents...
INFO:    [16/12/2023 20:39:45] -> Machine Learning...
INFO:    [16/12/2023 20:39:46] -> Pipeline executed in 21.03s - Current Experiment had 0 Warnings and 0 Errors.
INFO:    [16/12/2023 20:39:47] -> Calibration successful
INFO:    [16/12/2023 20:39:55] -> Initializing Pipeline...
INFO:    [16/12/2023 20:39:55] -> Preprocessing Run #70 of 96...
INFO:    [16/12/2023 20:39:55] -> Initialize Scoring...
INFO:    [16/12/2023 20:39:55] -> Extracting Ion Currents...
INFO:    [16/12/2023 20:40:24] -> Machine Learning...
INFO:    [16/12/2023 20:40:29] -> Pipeline executed in 34s - Current Experiment had 0 Warnings and 0 Errors.
INFO:    [16/12/2023 20:40:36] -> Calibration successful
INFO:    [16/12/2023 20:40:36] -> Initialize Scoring...
INFO:    [16/12/2023 20:40:36] -> Preprocessing Run #71 of 96...
INFO:    [16/12/2023 20:40:36] -> Searching DIA with Pulsar...
INFO:    [16/12/2023 20:40:36] -> Initializing Experiment...
INFO:    [16/12/2023 20:40:36] -> Loading Spectral Libraries...
INFO:    [16/12/2023 20:40:36] -> Initialize Scoring...
INFO:    [16/12/2023 20:40:36] -> Generating Scan Map...
INFO:    [16/12/2023 20:40:36] -> Initializing Workpackages...
INFO:    [16/12/2023 20:40:36] -> Performing Basic Calibration...
INFO:    [16/12/2023 20:40:40] -> Calibration successful
INFO:    [16/12/2023 20:40:40] -> Identifying Calibration Peptides...
INFO:    [16/12/2023 20:40:40] -> Calibration successful
INFO:    [16/12/2023 20:40:40] -> Correcting Gradient Fine Structure...
INFO:    [16/12/2023 20:40:48] -> Initializing Pipeline...
INFO:    [16/12/2023 20:40:48] -> Preprocessing Run #71 of 96...
INFO:    [16/12/2023 20:40:48] -> Initialize Scoring...
INFO:    [16/12/2023 20:40:48] -> Extracting Ion Currents...
INFO:    [16/12/2023 20:41:07] -> Machine Learning...
INFO:    [16/12/2023 20:41:09] -> Pipeline executed in 20.64s - Current Experiment had 0 Warnings and 0 Errors.
INFO:    [16/12/2023 20:41:10] -> Calibration successful
INFO:    [16/12/2023 20:41:18] -> Initializing Pipeline...
INFO:    [16/12/2023 20:41:18] -> Preprocessing Run #71 of 96...
INFO:    [16/12/2023 20:41:18] -> Initialize Scoring...
INFO:    [16/12/2023 20:41:18] -> Extracting Ion Currents...
INFO:    [16/12/2023 20:41:43] -> Machine Learning...
INFO:    [16/12/2023 20:41:49] -> Pipeline executed in 30.98s - Current Experiment had 0 Warnings and 0 Errors.
INFO:    [16/12/2023 20:41:54] -> Calibration successful
INFO:    [16/12/2023 20:41:54] -> Initialize Scoring...
INFO:    [16/12/2023 20:41:54] -> Preprocessing Run #72 of 96...
INFO:    [16/12/2023 20:41:54] -> Searching DIA with Pulsar...
INFO:    [16/12/2023 20:41:54] -> Initializing Experiment...
INFO:    [16/12/2023 20:41:54] -> Loading Spectral Libraries...
INFO:    [16/12/2023 20:41:54] -> Initialize Scoring...
INFO:    [16/12/2023 20:41:54] -> Generating Scan Map...
INFO:    [16/12/2023 20:41:54] -> Initializing Workpackages...
INFO:    [16/12/2023 20:41:54] -> Performing Basic Calibration...
INFO:    [16/12/2023 20:41:59] -> Calibration successful
INFO:    [16/12/2023 20:41:59] -> Identifying Calibration Peptides...
INFO:    [16/12/2023 20:41:59] -> Calibration successful
INFO:    [16/12/2023 20:41:59] -> Correcting Gradient Fine Structure...
INFO:    [16/12/2023 20:42:06] -> Initializing Pipeline...
INFO:    [16/12/2023 20:42:06] -> Preprocessing Run #72 of 96...
INFO:    [16/12/2023 20:42:06] -> Initialize Scoring...
INFO:    [16/12/2023 20:42:06] -> Extracting Ion Currents...
INFO:    [16/12/2023 20:42:27] -> Machine Learning...
INFO:    [16/12/2023 20:42:28] -> Pipeline executed in 21.39s - Current Experiment had 0 Warnings and 0 Errors.
INFO:    [16/12/2023 20:42:32] -> Calibration successful
INFO:    [16/12/2023 20:42:40] -> Initializing Pipeline...
INFO:    [16/12/2023 20:42:40] -> Preprocessing Run #72 of 96...
INFO:    [16/12/2023 20:42:40] -> Initialize Scoring...
INFO:    [16/12/2023 20:42:40] -> Extracting Ion Currents...
INFO:    [16/12/2023 20:43:05] -> Machine Learning...
INFO:    [16/12/2023 20:43:11] -> Pipeline executed in 30.46s - Current Experiment had 0 Warnings and 0 Errors.
INFO:    [16/12/2023 20:43:18] -> Calibration successful
INFO:    [16/12/2023 20:43:18] -> Initialize Scoring...
INFO:    [16/12/2023 20:43:18] -> Preprocessing Run #73 of 96...
INFO:    [16/12/2023 20:43:18] -> Searching DIA with Pulsar...
INFO:    [16/12/2023 20:43:18] -> Initializing Experiment...
INFO:    [16/12/2023 20:43:18] -> Loading Spectral Libraries...
INFO:    [16/12/2023 20:43:18] -> Initialize Scoring...
INFO:    [16/12/2023 20:43:18] -> Generating Scan Map...
INFO:    [16/12/2023 20:43:18] -> Initializing Workpackages...
INFO:    [16/12/2023 20:43:18] -> Performing Basic Calibration...
INFO:    [16/12/2023 20:43:22] -> Calibration successful
INFO:    [16/12/2023 20:43:22] -> Identifying Calibration Peptides...
INFO:    [16/12/2023 20:43:22] -> Calibration successful
INFO:    [16/12/2023 20:43:22] -> Correcting Gradient Fine Structure...
INFO:    [16/12/2023 20:43:30] -> Initializing Pipeline...
INFO:    [16/12/2023 20:43:30] -> Preprocessing Run #73 of 96...
INFO:    [16/12/2023 20:43:30] -> Initialize Scoring...
INFO:    [16/12/2023 20:43:30] -> Extracting Ion Currents...
INFO:    [16/12/2023 20:43:49] -> Machine Learning...
INFO:    [16/12/2023 20:43:51] -> Pipeline executed in 20.84s - Current Experiment had 0 Warnings and 0 Errors.
INFO:    [16/12/2023 20:43:51] -> Calibration successful
INFO:    [16/12/2023 20:43:59] -> Initializing Pipeline...
INFO:    [16/12/2023 20:43:59] -> Preprocessing Run #73 of 96...
INFO:    [16/12/2023 20:43:59] -> Initialize Scoring...
INFO:    [16/12/2023 20:43:59] -> Extracting Ion Currents...
INFO:    [16/12/2023 20:44:25] -> Machine Learning...
INFO:    [16/12/2023 20:44:31] -> Pipeline executed in 31.23s - Current Experiment had 0 Warnings and 0 Errors.
INFO:    [16/12/2023 20:44:34] -> Calibration successful
INFO:    [16/12/2023 20:44:44] -> Initializing Pipeline...
INFO:    [16/12/2023 20:44:44] -> Preprocessing Run #73 of 96...
INFO:    [16/12/2023 20:44:44] -> Initialize Scoring...
INFO:    [16/12/2023 20:44:44] -> Extracting Ion Currents...
INFO:    [16/12/2023 20:45:50] -> Machine Learning...
INFO:    [16/12/2023 20:46:05] -> Pipeline executed in 1.35m - Current Experiment had 0 Warnings and 0 Errors.
INFO:    [16/12/2023 20:46:12] -> Calibration successful
INFO:    [16/12/2023 20:46:12] -> Initialize Scoring...
INFO:    [16/12/2023 20:46:12] -> Preprocessing Run #74 of 96...
INFO:    [16/12/2023 20:46:12] -> Searching DIA with Pulsar...
INFO:    [16/12/2023 20:46:12] -> Initializing Experiment...
INFO:    [16/12/2023 20:46:12] -> Loading Spectral Libraries...
INFO:    [16/12/2023 20:46:12] -> Initialize Scoring...
INFO:    [16/12/2023 20:46:12] -> Generating Scan Map...
INFO:    [16/12/2023 20:46:12] -> Initializing Workpackages...
INFO:    [16/12/2023 20:46:12] -> Performing Basic Calibration...
INFO:    [16/12/2023 20:46:16] -> Calibration successful
INFO:    [16/12/2023 20:46:16] -> Identifying Calibration Peptides...
INFO:    [16/12/2023 20:46:16] -> Calibration successful
INFO:    [16/12/2023 20:46:16] -> Correcting Gradient Fine Structure...
INFO:    [16/12/2023 20:46:24] -> Initializing Pipeline...
INFO:    [16/12/2023 20:46:24] -> Preprocessing Run #74 of 96...
INFO:    [16/12/2023 20:46:24] -> Initialize Scoring...
INFO:    [16/12/2023 20:46:24] -> Extracting Ion Currents...
INFO:    [16/12/2023 20:46:47] -> Machine Learning...
INFO:    [16/12/2023 20:46:49] -> Pipeline executed in 24.42s - Current Experiment had 0 Warnings and 0 Errors.
INFO:    [16/12/2023 20:46:49] -> Calibration successful
INFO:    [16/12/2023 20:46:57] -> Initializing Pipeline...
INFO:    [16/12/2023 20:46:57] -> Preprocessing Run #74 of 96...
INFO:    [16/12/2023 20:46:57] -> Initialize Scoring...
INFO:    [16/12/2023 20:46:57] -> Extracting Ion Currents...
INFO:    [16/12/2023 20:47:23] -> Machine Learning...
INFO:    [16/12/2023 20:47:29] -> Pipeline executed in 31.21s - Current Experiment had 0 Warnings and 0 Errors.
INFO:    [16/12/2023 20:47:33] -> Calibration successful
INFO:    [16/12/2023 20:47:33] -> Initialize Scoring...
INFO:    [16/12/2023 20:47:33] -> Preprocessing Run #75 of 96...
INFO:    [16/12/2023 20:47:33] -> Searching DIA with Pulsar...
INFO:    [16/12/2023 20:47:33] -> Initializing Experiment...
INFO:    [16/12/2023 20:47:33] -> Loading Spectral Libraries...
INFO:    [16/12/2023 20:47:33] -> Initialize Scoring...
INFO:    [16/12/2023 20:47:33] -> Generating Scan Map...
INFO:    [16/12/2023 20:47:33] -> Initializing Workpackages...
INFO:    [16/12/2023 20:47:33] -> Performing Basic Calibration...
INFO:    [16/12/2023 20:47:37] -> Calibration successful
INFO:    [16/12/2023 20:47:37] -> Identifying Calibration Peptides...
INFO:    [16/12/2023 20:47:37] -> Calibration successful
INFO:    [16/12/2023 20:47:37] -> Correcting Gradient Fine Structure...
INFO:    [16/12/2023 20:47:45] -> Initializing Pipeline...
INFO:    [16/12/2023 20:47:45] -> Preprocessing Run #75 of 96...
INFO:    [16/12/2023 20:47:45] -> Initialize Scoring...
INFO:    [16/12/2023 20:47:45] -> Extracting Ion Currents...
INFO:    [16/12/2023 20:48:06] -> Machine Learning...
INFO:    [16/12/2023 20:48:08] -> Pipeline executed in 21.49s - Current Experiment had 0 Warnings and 0 Errors.
INFO:    [16/12/2023 20:48:08] -> Calibration successful
INFO:    [16/12/2023 20:48:16] -> Initializing Pipeline...
INFO:    [16/12/2023 20:48:16] -> Preprocessing Run #75 of 96...
INFO:    [16/12/2023 20:48:16] -> Initialize Scoring...
INFO:    [16/12/2023 20:48:16] -> Extracting Ion Currents...
INFO:    [16/12/2023 20:48:41] -> Machine Learning...
INFO:    [16/12/2023 20:48:47] -> Pipeline executed in 30.49s - Current Experiment had 0 Warnings and 0 Errors.
INFO:    [16/12/2023 20:48:54] -> Calibration successful
INFO:    [16/12/2023 20:48:54] -> Initialize Scoring...
INFO:    [16/12/2023 20:48:54] -> Preprocessing Run #76 of 96...
INFO:    [16/12/2023 20:48:54] -> Searching DIA with Pulsar...
INFO:    [16/12/2023 20:48:54] -> Initializing Experiment...
INFO:    [16/12/2023 20:48:54] -> Loading Spectral Libraries...
INFO:    [16/12/2023 20:48:54] -> Initialize Scoring...
INFO:    [16/12/2023 20:48:54] -> Generating Scan Map...
INFO:    [16/12/2023 20:48:54] -> Initializing Workpackages...
INFO:    [16/12/2023 20:48:54] -> Performing Basic Calibration...
INFO:    [16/12/2023 20:48:59] -> Calibration successful
INFO:    [16/12/2023 20:48:59] -> Identifying Calibration Peptides...
INFO:    [16/12/2023 20:48:59] -> Calibration successful
INFO:    [16/12/2023 20:48:59] -> Correcting Gradient Fine Structure...
INFO:    [16/12/2023 20:49:06] -> Initializing Pipeline...
INFO:    [16/12/2023 20:49:06] -> Preprocessing Run #76 of 96...
INFO:    [16/12/2023 20:49:06] -> Initialize Scoring...
INFO:    [16/12/2023 20:49:06] -> Extracting Ion Currents...
INFO:    [16/12/2023 20:49:29] -> Machine Learning...
INFO:    [16/12/2023 20:49:31] -> Pipeline executed in 23.8s - Current Experiment had 0 Warnings and 0 Errors.
INFO:    [16/12/2023 20:49:32] -> Calibration successful
INFO:    [16/12/2023 20:49:39] -> Initializing Pipeline...
INFO:    [16/12/2023 20:49:39] -> Preprocessing Run #76 of 96...
INFO:    [16/12/2023 20:49:39] -> Initialize Scoring...
INFO:    [16/12/2023 20:49:39] -> Extracting Ion Currents...
INFO:    [16/12/2023 20:50:05] -> Machine Learning...
INFO:    [16/12/2023 20:50:11] -> Pipeline executed in 30.95s - Current Experiment had 0 Warnings and 0 Errors.
INFO:    [16/12/2023 20:50:17] -> Calibration successful
INFO:    [16/12/2023 20:50:17] -> Initialize Scoring...
INFO:    [16/12/2023 20:50:17] -> Preprocessing Run #77 of 96...
INFO:    [16/12/2023 20:50:17] -> Searching DIA with Pulsar...
INFO:    [16/12/2023 20:50:17] -> Initializing Experiment...
INFO:    [16/12/2023 20:50:17] -> Loading Spectral Libraries...
INFO:    [16/12/2023 20:50:17] -> Initialize Scoring...
INFO:    [16/12/2023 20:50:17] -> Generating Scan Map...
INFO:    [16/12/2023 20:50:17] -> Initializing Workpackages...
INFO:    [16/12/2023 20:50:17] -> Performing Basic Calibration...
INFO:    [16/12/2023 20:50:22] -> Calibration successful
INFO:    [16/12/2023 20:50:22] -> Identifying Calibration Peptides...
INFO:    [16/12/2023 20:50:22] -> Calibration successful
INFO:    [16/12/2023 20:50:22] -> Correcting Gradient Fine Structure...
INFO:    [16/12/2023 20:50:29] -> Initializing Pipeline...
INFO:    [16/12/2023 20:50:29] -> Preprocessing Run #77 of 96...
INFO:    [16/12/2023 20:50:29] -> Initialize Scoring...
INFO:    [16/12/2023 20:50:29] -> Extracting Ion Currents...
INFO:    [16/12/2023 20:50:49] -> Machine Learning...
INFO:    [16/12/2023 20:50:51] -> Pipeline executed in 20.81s - Current Experiment had 0 Warnings and 0 Errors.
INFO:    [16/12/2023 20:50:51] -> Calibration successful
INFO:    [16/12/2023 20:50:59] -> Initializing Pipeline...
INFO:    [16/12/2023 20:50:59] -> Preprocessing Run #77 of 96...
INFO:    [16/12/2023 20:50:59] -> Initialize Scoring...
INFO:    [16/12/2023 20:50:59] -> Extracting Ion Currents...
INFO:    [16/12/2023 20:51:25] -> Machine Learning...
INFO:    [16/12/2023 20:51:31] -> Pipeline executed in 30.69s - Current Experiment had 0 Warnings and 0 Errors.
INFO:    [16/12/2023 20:51:35] -> Calibration successful
INFO:    [16/12/2023 20:51:35] -> Initialize Scoring...
INFO:    [16/12/2023 20:51:35] -> Preprocessing Run #78 of 96...
INFO:    [16/12/2023 20:51:35] -> Searching DIA with Pulsar...
INFO:    [16/12/2023 20:51:35] -> Initializing Experiment...
INFO:    [16/12/2023 20:51:35] -> Loading Spectral Libraries...
INFO:    [16/12/2023 20:51:35] -> Initialize Scoring...
INFO:    [16/12/2023 20:51:35] -> Generating Scan Map...
INFO:    [16/12/2023 20:51:35] -> Initializing Workpackages...
INFO:    [16/12/2023 20:51:35] -> Performing Basic Calibration...
INFO:    [16/12/2023 20:51:40] -> Calibration successful
INFO:    [16/12/2023 20:51:40] -> Identifying Calibration Peptides...
INFO:    [16/12/2023 20:51:40] -> Calibration successful
INFO:    [16/12/2023 20:51:40] -> Correcting Gradient Fine Structure...
INFO:    [16/12/2023 20:51:48] -> Initializing Pipeline...
INFO:    [16/12/2023 20:51:48] -> Preprocessing Run #78 of 96...
INFO:    [16/12/2023 20:51:48] -> Initialize Scoring...
INFO:    [16/12/2023 20:51:48] -> Extracting Ion Currents...
INFO:    [16/12/2023 20:52:10] -> Machine Learning...
INFO:    [16/12/2023 20:52:12] -> Pipeline executed in 23.57s - Current Experiment had 0 Warnings and 0 Errors.
INFO:    [16/12/2023 20:52:12] -> Calibration successful
INFO:    [16/12/2023 20:52:20] -> Initializing Pipeline...
INFO:    [16/12/2023 20:52:20] -> Preprocessing Run #78 of 96...
INFO:    [16/12/2023 20:52:20] -> Initialize Scoring...
INFO:    [16/12/2023 20:52:20] -> Extracting Ion Currents...
INFO:    [16/12/2023 20:52:46] -> Machine Learning...
INFO:    [16/12/2023 20:52:52] -> Pipeline executed in 31.09s - Current Experiment had 0 Warnings and 0 Errors.
INFO:    [16/12/2023 20:52:57] -> Calibration successful
INFO:    [16/12/2023 20:52:57] -> Initialize Scoring...
INFO:    [16/12/2023 20:52:57] -> Preprocessing Run #79 of 96...
INFO:    [16/12/2023 20:52:57] -> Searching DIA with Pulsar...
INFO:    [16/12/2023 20:52:57] -> Initializing Experiment...
INFO:    [16/12/2023 20:52:57] -> Loading Spectral Libraries...
INFO:    [16/12/2023 20:52:57] -> Initialize Scoring...
INFO:    [16/12/2023 20:52:57] -> Generating Scan Map...
INFO:    [16/12/2023 20:52:57] -> Initializing Workpackages...
INFO:    [16/12/2023 20:52:57] -> Performing Basic Calibration...
INFO:    [16/12/2023 20:53:01] -> Calibration successful
INFO:    [16/12/2023 20:53:01] -> Identifying Calibration Peptides...
INFO:    [16/12/2023 20:53:01] -> Calibration successful
INFO:    [16/12/2023 20:53:01] -> Correcting Gradient Fine Structure...
INFO:    [16/12/2023 20:53:09] -> Initializing Pipeline...
INFO:    [16/12/2023 20:53:09] -> Preprocessing Run #79 of 96...
INFO:    [16/12/2023 20:53:09] -> Initialize Scoring...
INFO:    [16/12/2023 20:53:09] -> Extracting Ion Currents...
INFO:    [16/12/2023 20:53:29] -> Machine Learning...
INFO:    [16/12/2023 20:53:31] -> Pipeline executed in 21.16s - Current Experiment had 0 Warnings and 0 Errors.
INFO:    [16/12/2023 20:53:31] -> Calibration successful
INFO:    [16/12/2023 20:53:39] -> Initializing Pipeline...
INFO:    [16/12/2023 20:53:39] -> Preprocessing Run #79 of 96...
INFO:    [16/12/2023 20:53:39] -> Initialize Scoring...
INFO:    [16/12/2023 20:53:39] -> Extracting Ion Currents...
INFO:    [16/12/2023 20:54:05] -> Machine Learning...
INFO:    [16/12/2023 20:54:11] -> Pipeline executed in 31.29s - Current Experiment had 0 Warnings and 0 Errors.
INFO:    [16/12/2023 20:54:18] -> Calibration successful
INFO:    [16/12/2023 20:54:18] -> Initialize Scoring...
INFO:    [16/12/2023 20:54:18] -> Preprocessing Run #80 of 96...
INFO:    [16/12/2023 20:54:18] -> Searching DIA with Pulsar...
INFO:    [16/12/2023 20:54:18] -> Initializing Experiment...
INFO:    [16/12/2023 20:54:18] -> Loading Spectral Libraries...
INFO:    [16/12/2023 20:54:18] -> Initialize Scoring...
INFO:    [16/12/2023 20:54:18] -> Generating Scan Map...
INFO:    [16/12/2023 20:54:18] -> Initializing Workpackages...
INFO:    [16/12/2023 20:54:18] -> Performing Basic Calibration...
INFO:    [16/12/2023 20:54:22] -> Calibration successful
INFO:    [16/12/2023 20:54:22] -> Identifying Calibration Peptides...
INFO:    [16/12/2023 20:54:22] -> Calibration successful
INFO:    [16/12/2023 20:54:22] -> Correcting Gradient Fine Structure...
INFO:    [16/12/2023 20:54:30] -> Initializing Pipeline...
INFO:    [16/12/2023 20:54:30] -> Preprocessing Run #80 of 96...
INFO:    [16/12/2023 20:54:30] -> Initialize Scoring...
INFO:    [16/12/2023 20:54:30] -> Extracting Ion Currents...
INFO:    [16/12/2023 20:54:53] -> Machine Learning...
INFO:    [16/12/2023 20:54:54] -> Pipeline executed in 23.5s - Current Experiment had 0 Warnings and 0 Errors.
INFO:    [16/12/2023 20:54:55] -> Calibration successful
INFO:    [16/12/2023 20:55:03] -> Initializing Pipeline...
INFO:    [16/12/2023 20:55:03] -> Preprocessing Run #80 of 96...
INFO:    [16/12/2023 20:55:03] -> Initialize Scoring...
INFO:    [16/12/2023 20:55:03] -> Extracting Ion Currents...
INFO:    [16/12/2023 20:55:27] -> Machine Learning...
INFO:    [16/12/2023 20:55:33] -> Pipeline executed in 29.69s - Current Experiment had 0 Warnings and 0 Errors.
INFO:    [16/12/2023 20:55:40] -> Calibration successful
INFO:    [16/12/2023 20:55:40] -> Initialize Scoring...
INFO:    [16/12/2023 20:55:40] -> Preprocessing Run #81 of 96...
INFO:    [16/12/2023 20:55:40] -> Searching DIA with Pulsar...
INFO:    [16/12/2023 20:55:40] -> Initializing Experiment...
INFO:    [16/12/2023 20:55:40] -> Loading Spectral Libraries...
INFO:    [16/12/2023 20:55:40] -> Initialize Scoring...
INFO:    [16/12/2023 20:55:40] -> Generating Scan Map...
INFO:    [16/12/2023 20:55:40] -> Initializing Workpackages...
INFO:    [16/12/2023 20:55:40] -> Performing Basic Calibration...
INFO:    [16/12/2023 20:55:44] -> Calibration successful
INFO:    [16/12/2023 20:55:44] -> Identifying Calibration Peptides...
INFO:    [16/12/2023 20:55:44] -> Calibration successful
INFO:    [16/12/2023 20:55:44] -> Correcting Gradient Fine Structure...
INFO:    [16/12/2023 20:55:51] -> Initializing Pipeline...
INFO:    [16/12/2023 20:55:51] -> Preprocessing Run #81 of 96...
INFO:    [16/12/2023 20:55:51] -> Initialize Scoring...
INFO:    [16/12/2023 20:55:51] -> Extracting Ion Currents...
INFO:    [16/12/2023 20:56:16] -> Machine Learning...
INFO:    [16/12/2023 20:56:18] -> Pipeline executed in 25.39s - Current Experiment had 0 Warnings and 0 Errors.
INFO:    [16/12/2023 20:56:18] -> Calibration successful
INFO:    [16/12/2023 20:56:26] -> Initializing Pipeline...
INFO:    [16/12/2023 20:56:26] -> Preprocessing Run #81 of 96...
INFO:    [16/12/2023 20:56:26] -> Initialize Scoring...
INFO:    [16/12/2023 20:56:26] -> Extracting Ion Currents...
INFO:    [16/12/2023 20:56:52] -> Machine Learning...
INFO:    [16/12/2023 20:56:58] -> Pipeline executed in 31.01s - Current Experiment had 0 Warnings and 0 Errors.
INFO:    [16/12/2023 20:57:00] -> Calibration successful
INFO:    [16/12/2023 20:57:10] -> Initializing Pipeline...
INFO:    [16/12/2023 20:57:10] -> Preprocessing Run #81 of 96...
INFO:    [16/12/2023 20:57:10] -> Initialize Scoring...
INFO:    [16/12/2023 20:57:10] -> Extracting Ion Currents...
INFO:    [16/12/2023 20:58:20] -> Machine Learning...
INFO:    [16/12/2023 20:58:36] -> Pipeline executed in 1.42m - Current Experiment had 0 Warnings and 0 Errors.
INFO:    [16/12/2023 20:58:42] -> Calibration successful
INFO:    [16/12/2023 20:58:42] -> Initialize Scoring...
INFO:    [16/12/2023 20:58:42] -> Preprocessing Run #82 of 96...
INFO:    [16/12/2023 20:58:42] -> Searching DIA with Pulsar...
INFO:    [16/12/2023 20:58:42] -> Initializing Experiment...
INFO:    [16/12/2023 20:58:42] -> Loading Spectral Libraries...
INFO:    [16/12/2023 20:58:42] -> Initialize Scoring...
INFO:    [16/12/2023 20:58:42] -> Generating Scan Map...
INFO:    [16/12/2023 20:58:42] -> Initializing Workpackages...
INFO:    [16/12/2023 20:58:42] -> Performing Basic Calibration...
INFO:    [16/12/2023 20:58:46] -> Calibration successful
INFO:    [16/12/2023 20:58:46] -> Identifying Calibration Peptides...
INFO:    [16/12/2023 20:58:46] -> Calibration successful
INFO:    [16/12/2023 20:58:46] -> Correcting Gradient Fine Structure...
INFO:    [16/12/2023 20:58:54] -> Initializing Pipeline...
INFO:    [16/12/2023 20:58:54] -> Preprocessing Run #82 of 96...
INFO:    [16/12/2023 20:58:54] -> Initialize Scoring...
INFO:    [16/12/2023 20:58:54] -> Extracting Ion Currents...
INFO:    [16/12/2023 20:59:14] -> Machine Learning...
INFO:    [16/12/2023 20:59:15] -> Pipeline executed in 20.59s - Current Experiment had 0 Warnings and 0 Errors.
INFO:    [16/12/2023 20:59:16] -> Calibration successful
INFO:    [16/12/2023 20:59:24] -> Initializing Pipeline...
INFO:    [16/12/2023 20:59:24] -> Preprocessing Run #82 of 96...
INFO:    [16/12/2023 20:59:24] -> Initialize Scoring...
INFO:    [16/12/2023 20:59:24] -> Extracting Ion Currents...
INFO:    [16/12/2023 20:59:53] -> Machine Learning...
INFO:    [16/12/2023 20:59:59] -> Pipeline executed in 34.44s - Current Experiment had 0 Warnings and 0 Errors.
INFO:    [16/12/2023 21:00:07] -> Calibration successful
INFO:    [16/12/2023 21:00:07] -> Initialize Scoring...
INFO:    [16/12/2023 21:00:07] -> Preprocessing Run #83 of 96...
INFO:    [16/12/2023 21:00:07] -> Searching DIA with Pulsar...
INFO:    [16/12/2023 21:00:07] -> Initializing Experiment...
INFO:    [16/12/2023 21:00:07] -> Loading Spectral Libraries...
INFO:    [16/12/2023 21:00:07] -> Initialize Scoring...
INFO:    [16/12/2023 21:00:07] -> Generating Scan Map...
INFO:    [16/12/2023 21:00:07] -> Initializing Workpackages...
INFO:    [16/12/2023 21:00:07] -> Performing Basic Calibration...
INFO:    [16/12/2023 21:00:11] -> Calibration successful
INFO:    [16/12/2023 21:00:11] -> Identifying Calibration Peptides...
INFO:    [16/12/2023 21:00:11] -> Calibration successful
INFO:    [16/12/2023 21:00:11] -> Correcting Gradient Fine Structure...
INFO:    [16/12/2023 21:00:19] -> Initializing Pipeline...
INFO:    [16/12/2023 21:00:19] -> Preprocessing Run #83 of 96...
INFO:    [16/12/2023 21:00:19] -> Initialize Scoring...
INFO:    [16/12/2023 21:00:19] -> Extracting Ion Currents...
INFO:    [16/12/2023 21:00:39] -> Machine Learning...
INFO:    [16/12/2023 21:00:40] -> Pipeline executed in 20.92s - Current Experiment had 0 Warnings and 0 Errors.
INFO:    [16/12/2023 21:00:41] -> Calibration successful
INFO:    [16/12/2023 21:00:49] -> Initializing Pipeline...
INFO:    [16/12/2023 21:00:49] -> Preprocessing Run #83 of 96...
INFO:    [16/12/2023 21:00:49] -> Initialize Scoring...
INFO:    [16/12/2023 21:00:49] -> Extracting Ion Currents...
INFO:    [16/12/2023 21:01:15] -> Machine Learning...
INFO:    [16/12/2023 21:01:21] -> Pipeline executed in 31.68s - Current Experiment had 0 Warnings and 0 Errors.
INFO:    [16/12/2023 21:01:26] -> Calibration successful
INFO:    [16/12/2023 21:01:26] -> Initialize Scoring...
INFO:    [16/12/2023 21:01:26] -> Preprocessing Run #84 of 96...
INFO:    [16/12/2023 21:01:26] -> Searching DIA with Pulsar...
INFO:    [16/12/2023 21:01:26] -> Initializing Experiment...
INFO:    [16/12/2023 21:01:26] -> Loading Spectral Libraries...
INFO:    [16/12/2023 21:01:26] -> Initialize Scoring...
INFO:    [16/12/2023 21:01:26] -> Generating Scan Map...
INFO:    [16/12/2023 21:01:26] -> Initializing Workpackages...
INFO:    [16/12/2023 21:01:26] -> Performing Basic Calibration...
INFO:    [16/12/2023 21:01:31] -> Calibration successful
INFO:    [16/12/2023 21:01:31] -> Identifying Calibration Peptides...
INFO:    [16/12/2023 21:01:31] -> Calibration successful
INFO:    [16/12/2023 21:01:31] -> Correcting Gradient Fine Structure...
INFO:    [16/12/2023 21:01:39] -> Initializing Pipeline...
INFO:    [16/12/2023 21:01:39] -> Preprocessing Run #84 of 96...
INFO:    [16/12/2023 21:01:39] -> Initialize Scoring...
INFO:    [16/12/2023 21:01:39] -> Extracting Ion Currents...
INFO:    [16/12/2023 21:01:59] -> Machine Learning...
INFO:    [16/12/2023 21:02:01] -> Pipeline executed in 21.48s - Current Experiment had 0 Warnings and 0 Errors.
INFO:    [16/12/2023 21:02:01] -> Calibration successful
INFO:    [16/12/2023 21:02:09] -> Initializing Pipeline...
INFO:    [16/12/2023 21:02:09] -> Preprocessing Run #84 of 96...
INFO:    [16/12/2023 21:02:09] -> Initialize Scoring...
INFO:    [16/12/2023 21:02:09] -> Extracting Ion Currents...
INFO:    [16/12/2023 21:02:39] -> Machine Learning...
INFO:    [16/12/2023 21:02:45] -> Pipeline executed in 35.18s - Current Experiment had 0 Warnings and 0 Errors.
INFO:    [16/12/2023 21:02:49] -> Calibration successful
INFO:    [16/12/2023 21:02:49] -> Initialize Scoring...
INFO:    [16/12/2023 21:02:49] -> Preprocessing Run #85 of 96...
INFO:    [16/12/2023 21:02:49] -> Searching DIA with Pulsar...
INFO:    [16/12/2023 21:02:49] -> Initializing Experiment...
INFO:    [16/12/2023 21:02:50] -> Loading Spectral Libraries...
INFO:    [16/12/2023 21:02:50] -> Initialize Scoring...
INFO:    [16/12/2023 21:02:50] -> Generating Scan Map...
INFO:    [16/12/2023 21:02:50] -> Initializing Workpackages...
INFO:    [16/12/2023 21:02:50] -> Performing Basic Calibration...
INFO:    [16/12/2023 21:02:54] -> Calibration successful
INFO:    [16/12/2023 21:02:54] -> Identifying Calibration Peptides...
INFO:    [16/12/2023 21:02:54] -> Calibration successful
INFO:    [16/12/2023 21:02:54] -> Correcting Gradient Fine Structure...
INFO:    [16/12/2023 21:03:02] -> Initializing Pipeline...
INFO:    [16/12/2023 21:03:02] -> Preprocessing Run #85 of 96...
INFO:    [16/12/2023 21:03:02] -> Initialize Scoring...
INFO:    [16/12/2023 21:03:02] -> Extracting Ion Currents...
INFO:    [16/12/2023 21:03:21] -> Machine Learning...
INFO:    [16/12/2023 21:03:23] -> Pipeline executed in 20.36s - Current Experiment had 0 Warnings and 0 Errors.
INFO:    [16/12/2023 21:03:24] -> Calibration successful
INFO:    [16/12/2023 21:03:31] -> Initializing Pipeline...
INFO:    [16/12/2023 21:03:31] -> Preprocessing Run #85 of 96...
INFO:    [16/12/2023 21:03:31] -> Initialize Scoring...
INFO:    [16/12/2023 21:03:31] -> Extracting Ion Currents...
INFO:    [16/12/2023 21:03:58] -> Machine Learning...
INFO:    [16/12/2023 21:04:04] -> Pipeline executed in 31.28s - Current Experiment had 0 Warnings and 0 Errors.
INFO:    [16/12/2023 21:04:06] -> Calibration successful
INFO:    [16/12/2023 21:04:16] -> Initializing Pipeline...
INFO:    [16/12/2023 21:04:16] -> Preprocessing Run #85 of 96...
INFO:    [16/12/2023 21:04:16] -> Initialize Scoring...
INFO:    [16/12/2023 21:04:16] -> Extracting Ion Currents...
INFO:    [16/12/2023 21:05:23] -> Machine Learning...
INFO:    [16/12/2023 21:05:39] -> Pipeline executed in 1.36m - Current Experiment had 0 Warnings and 0 Errors.
INFO:    [16/12/2023 21:05:46] -> Calibration successful
INFO:    [16/12/2023 21:05:46] -> Initialize Scoring...
INFO:    [16/12/2023 21:05:46] -> Preprocessing Run #86 of 96...
INFO:    [16/12/2023 21:05:46] -> Searching DIA with Pulsar...
INFO:    [16/12/2023 21:05:46] -> Initializing Experiment...
INFO:    [16/12/2023 21:05:46] -> Loading Spectral Libraries...
INFO:    [16/12/2023 21:05:46] -> Initialize Scoring...
INFO:    [16/12/2023 21:05:46] -> Generating Scan Map...
INFO:    [16/12/2023 21:05:46] -> Initializing Workpackages...
INFO:    [16/12/2023 21:05:46] -> Performing Basic Calibration...
INFO:    [16/12/2023 21:05:50] -> Calibration successful
INFO:    [16/12/2023 21:05:50] -> Identifying Calibration Peptides...
INFO:    [16/12/2023 21:05:50] -> Calibration successful
INFO:    [16/12/2023 21:05:50] -> Correcting Gradient Fine Structure...
INFO:    [16/12/2023 21:05:58] -> Initializing Pipeline...
INFO:    [16/12/2023 21:05:58] -> Preprocessing Run #86 of 96...
INFO:    [16/12/2023 21:05:58] -> Initialize Scoring...
INFO:    [16/12/2023 21:05:58] -> Extracting Ion Currents...
INFO:    [16/12/2023 21:06:19] -> Machine Learning...
INFO:    [16/12/2023 21:06:23] -> Pipeline executed in 24.43s - Current Experiment had 0 Warnings and 0 Errors.
INFO:    [16/12/2023 21:06:24] -> Calibration successful
INFO:    [16/12/2023 21:06:32] -> Initializing Pipeline...
INFO:    [16/12/2023 21:06:32] -> Preprocessing Run #86 of 96...
INFO:    [16/12/2023 21:06:32] -> Initialize Scoring...
INFO:    [16/12/2023 21:06:32] -> Extracting Ion Currents...
INFO:    [16/12/2023 21:06:58] -> Machine Learning...
INFO:    [16/12/2023 21:07:04] -> Pipeline executed in 31.17s - Current Experiment had 0 Warnings and 0 Errors.
INFO:    [16/12/2023 21:07:08] -> Calibration successful
INFO:    [16/12/2023 21:07:08] -> Initialize Scoring...
INFO:    [16/12/2023 21:07:08] -> Preprocessing Run #87 of 96...
INFO:    [16/12/2023 21:07:08] -> Searching DIA with Pulsar...
INFO:    [16/12/2023 21:07:08] -> Initializing Experiment...
INFO:    [16/12/2023 21:07:08] -> Loading Spectral Libraries...
INFO:    [16/12/2023 21:07:08] -> Initialize Scoring...
INFO:    [16/12/2023 21:07:08] -> Generating Scan Map...
INFO:    [16/12/2023 21:07:08] -> Initializing Workpackages...
INFO:    [16/12/2023 21:07:08] -> Performing Basic Calibration...
INFO:    [16/12/2023 21:07:12] -> Calibration successful
INFO:    [16/12/2023 21:07:12] -> Identifying Calibration Peptides...
INFO:    [16/12/2023 21:07:12] -> Calibration successful
INFO:    [16/12/2023 21:07:12] -> Correcting Gradient Fine Structure...
INFO:    [16/12/2023 21:07:20] -> Initializing Pipeline...
INFO:    [16/12/2023 21:07:20] -> Preprocessing Run #87 of 96...
INFO:    [16/12/2023 21:07:20] -> Initialize Scoring...
INFO:    [16/12/2023 21:07:20] -> Extracting Ion Currents...
INFO:    [16/12/2023 21:07:39] -> Machine Learning...
INFO:    [16/12/2023 21:07:41] -> Pipeline executed in 20.19s - Current Experiment had 0 Warnings and 0 Errors.
INFO:    [16/12/2023 21:07:42] -> Calibration successful
INFO:    [16/12/2023 21:07:50] -> Initializing Pipeline...
INFO:    [16/12/2023 21:07:50] -> Preprocessing Run #87 of 96...
INFO:    [16/12/2023 21:07:50] -> Initialize Scoring...
INFO:    [16/12/2023 21:07:50] -> Extracting Ion Currents...
INFO:    [16/12/2023 21:08:16] -> Machine Learning...
INFO:    [16/12/2023 21:08:22] -> Pipeline executed in 31.25s - Current Experiment had 0 Warnings and 0 Errors.
INFO:    [16/12/2023 21:08:26] -> Calibration successful
INFO:    [16/12/2023 21:08:26] -> Initialize Scoring...
INFO:    [16/12/2023 21:08:26] -> Preprocessing Run #88 of 96...
INFO:    [16/12/2023 21:08:26] -> Searching DIA with Pulsar...
INFO:    [16/12/2023 21:08:26] -> Initializing Experiment...
INFO:    [16/12/2023 21:08:26] -> Loading Spectral Libraries...
INFO:    [16/12/2023 21:08:26] -> Initialize Scoring...
INFO:    [16/12/2023 21:08:26] -> Generating Scan Map...
INFO:    [16/12/2023 21:08:26] -> Initializing Workpackages...
INFO:    [16/12/2023 21:08:26] -> Performing Basic Calibration...
INFO:    [16/12/2023 21:08:31] -> Calibration successful
INFO:    [16/12/2023 21:08:31] -> Identifying Calibration Peptides...
INFO:    [16/12/2023 21:08:31] -> Calibration successful
INFO:    [16/12/2023 21:08:31] -> Correcting Gradient Fine Structure...
INFO:    [16/12/2023 21:08:38] -> Initializing Pipeline...
INFO:    [16/12/2023 21:08:38] -> Preprocessing Run #88 of 96...
INFO:    [16/12/2023 21:08:38] -> Initialize Scoring...
INFO:    [16/12/2023 21:08:38] -> Extracting Ion Currents...
INFO:    [16/12/2023 21:08:58] -> Machine Learning...
INFO:    [16/12/2023 21:09:00] -> Pipeline executed in 21.07s - Current Experiment had 0 Warnings and 0 Errors.
INFO:    [16/12/2023 21:09:01] -> Calibration successful
INFO:    [16/12/2023 21:09:12] -> Initializing Pipeline...
INFO:    [16/12/2023 21:09:12] -> Preprocessing Run #88 of 96...
INFO:    [16/12/2023 21:09:12] -> Initialize Scoring...
INFO:    [16/12/2023 21:09:12] -> Extracting Ion Currents...
INFO:    [16/12/2023 21:09:37] -> Machine Learning...
INFO:    [16/12/2023 21:09:43] -> Pipeline executed in 29.82s - Current Experiment had 0 Warnings and 0 Errors.
INFO:    [16/12/2023 21:09:48] -> Calibration successful
INFO:    [16/12/2023 21:09:48] -> Initialize Scoring...
INFO:    [16/12/2023 21:09:48] -> Preprocessing Run #89 of 96...
INFO:    [16/12/2023 21:09:48] -> Searching DIA with Pulsar...
INFO:    [16/12/2023 21:09:48] -> Initializing Experiment...
INFO:    [16/12/2023 21:09:48] -> Loading Spectral Libraries...
INFO:    [16/12/2023 21:09:48] -> Initialize Scoring...
INFO:    [16/12/2023 21:09:48] -> Generating Scan Map...
INFO:    [16/12/2023 21:09:48] -> Initializing Workpackages...
INFO:    [16/12/2023 21:09:48] -> Performing Basic Calibration...
INFO:    [16/12/2023 21:09:52] -> Calibration successful
INFO:    [16/12/2023 21:09:52] -> Identifying Calibration Peptides...
INFO:    [16/12/2023 21:09:52] -> Calibration successful
INFO:    [16/12/2023 21:09:52] -> Correcting Gradient Fine Structure...
INFO:    [16/12/2023 21:10:00] -> Initializing Pipeline...
INFO:    [16/12/2023 21:10:00] -> Preprocessing Run #89 of 96...
INFO:    [16/12/2023 21:10:00] -> Initialize Scoring...
INFO:    [16/12/2023 21:10:00] -> Extracting Ion Currents...
INFO:    [16/12/2023 21:10:20] -> Machine Learning...
INFO:    [16/12/2023 21:10:22] -> Pipeline executed in 21.02s - Current Experiment had 0 Warnings and 0 Errors.
INFO:    [16/12/2023 21:10:23] -> Calibration successful
INFO:    [16/12/2023 21:10:31] -> Initializing Pipeline...
INFO:    [16/12/2023 21:10:31] -> Preprocessing Run #89 of 96...
INFO:    [16/12/2023 21:10:31] -> Initialize Scoring...
INFO:    [16/12/2023 21:10:31] -> Extracting Ion Currents...
INFO:    [16/12/2023 21:10:57] -> Machine Learning...
INFO:    [16/12/2023 21:11:03] -> Pipeline executed in 32.04s - Current Experiment had 0 Warnings and 0 Errors.
INFO:    [16/12/2023 21:11:10] -> Calibration successful
INFO:    [16/12/2023 21:11:10] -> Initialize Scoring...
INFO:    [16/12/2023 21:11:10] -> Preprocessing Run #90 of 96...
INFO:    [16/12/2023 21:11:10] -> Searching DIA with Pulsar...
INFO:    [16/12/2023 21:11:10] -> Initializing Experiment...
INFO:    [16/12/2023 21:11:10] -> Loading Spectral Libraries...
INFO:    [16/12/2023 21:11:10] -> Initialize Scoring...
INFO:    [16/12/2023 21:11:10] -> Generating Scan Map...
INFO:    [16/12/2023 21:11:10] -> Initializing Workpackages...
INFO:    [16/12/2023 21:11:10] -> Performing Basic Calibration...
INFO:    [16/12/2023 21:11:14] -> Calibration successful
INFO:    [16/12/2023 21:11:14] -> Identifying Calibration Peptides...
INFO:    [16/12/2023 21:11:14] -> Calibration successful
INFO:    [16/12/2023 21:11:14] -> Correcting Gradient Fine Structure...
INFO:    [16/12/2023 21:11:22] -> Initializing Pipeline...
INFO:    [16/12/2023 21:11:22] -> Preprocessing Run #90 of 96...
INFO:    [16/12/2023 21:11:22] -> Initialize Scoring...
INFO:    [16/12/2023 21:11:22] -> Extracting Ion Currents...
INFO:    [16/12/2023 21:11:42] -> Machine Learning...
INFO:    [16/12/2023 21:11:44] -> Pipeline executed in 21.28s - Current Experiment had 0 Warnings and 0 Errors.
INFO:    [16/12/2023 21:11:45] -> Calibration successful
INFO:    [16/12/2023 21:11:53] -> Initializing Pipeline...
INFO:    [16/12/2023 21:11:53] -> Preprocessing Run #90 of 96...
INFO:    [16/12/2023 21:11:53] -> Initialize Scoring...
INFO:    [16/12/2023 21:11:53] -> Extracting Ion Currents...
INFO:    [16/12/2023 21:12:18] -> Machine Learning...
INFO:    [16/12/2023 21:12:24] -> Pipeline executed in 29.69s - Current Experiment had 0 Warnings and 0 Errors.
INFO:    [16/12/2023 21:12:31] -> Calibration successful
INFO:    [16/12/2023 21:12:31] -> Initialize Scoring...
INFO:    [16/12/2023 21:12:31] -> Preprocessing Run #91 of 96...
INFO:    [16/12/2023 21:12:31] -> Searching DIA with Pulsar...
INFO:    [16/12/2023 21:12:31] -> Initializing Experiment...
INFO:    [16/12/2023 21:12:31] -> Loading Spectral Libraries...
INFO:    [16/12/2023 21:12:31] -> Initialize Scoring...
INFO:    [16/12/2023 21:12:31] -> Generating Scan Map...
INFO:    [16/12/2023 21:12:31] -> Initializing Workpackages...
INFO:    [16/12/2023 21:12:31] -> Performing Basic Calibration...
INFO:    [16/12/2023 21:12:35] -> Calibration successful
INFO:    [16/12/2023 21:12:35] -> Identifying Calibration Peptides...
INFO:    [16/12/2023 21:12:35] -> Calibration successful
INFO:    [16/12/2023 21:12:35] -> Correcting Gradient Fine Structure...
INFO:    [16/12/2023 21:12:43] -> Initializing Pipeline...
INFO:    [16/12/2023 21:12:43] -> Preprocessing Run #91 of 96...
INFO:    [16/12/2023 21:12:43] -> Initialize Scoring...
INFO:    [16/12/2023 21:12:43] -> Extracting Ion Currents...
INFO:    [16/12/2023 21:13:02] -> Machine Learning...
INFO:    [16/12/2023 21:13:04] -> Pipeline executed in 20.29s - Current Experiment had 0 Warnings and 0 Errors.
INFO:    [16/12/2023 21:13:04] -> Calibration successful
INFO:    [16/12/2023 21:13:12] -> Initializing Pipeline...
INFO:    [16/12/2023 21:13:12] -> Preprocessing Run #91 of 96...
INFO:    [16/12/2023 21:13:12] -> Initialize Scoring...
INFO:    [16/12/2023 21:13:12] -> Extracting Ion Currents...
INFO:    [16/12/2023 21:13:38] -> Machine Learning...
INFO:    [16/12/2023 21:13:44] -> Pipeline executed in 31.44s - Current Experiment had 0 Warnings and 0 Errors.
INFO:    [16/12/2023 21:13:51] -> Calibration successful
INFO:    [16/12/2023 21:13:51] -> Initialize Scoring...
INFO:    [16/12/2023 21:13:51] -> Preprocessing Run #92 of 96...
INFO:    [16/12/2023 21:13:51] -> Searching DIA with Pulsar...
INFO:    [16/12/2023 21:13:51] -> Initializing Experiment...
INFO:    [16/12/2023 21:13:51] -> Loading Spectral Libraries...
INFO:    [16/12/2023 21:13:51] -> Initialize Scoring...
INFO:    [16/12/2023 21:13:51] -> Generating Scan Map...
INFO:    [16/12/2023 21:13:51] -> Initializing Workpackages...
INFO:    [16/12/2023 21:13:51] -> Performing Basic Calibration...
INFO:    [16/12/2023 21:13:55] -> Calibration successful
INFO:    [16/12/2023 21:13:55] -> Identifying Calibration Peptides...
INFO:    [16/12/2023 21:13:55] -> Calibration successful
INFO:    [16/12/2023 21:13:55] -> Correcting Gradient Fine Structure...
INFO:    [16/12/2023 21:14:03] -> Initializing Pipeline...
INFO:    [16/12/2023 21:14:03] -> Preprocessing Run #92 of 96...
INFO:    [16/12/2023 21:14:03] -> Initialize Scoring...
INFO:    [16/12/2023 21:14:03] -> Extracting Ion Currents...
INFO:    [16/12/2023 21:14:24] -> Machine Learning...
INFO:    [16/12/2023 21:14:25] -> Pipeline executed in 21.39s - Current Experiment had 0 Warnings and 0 Errors.
INFO:    [16/12/2023 21:14:29] -> Calibration successful
INFO:    [16/12/2023 21:14:37] -> Initializing Pipeline...
INFO:    [16/12/2023 21:14:37] -> Preprocessing Run #92 of 96...
INFO:    [16/12/2023 21:14:37] -> Initialize Scoring...
INFO:    [16/12/2023 21:14:37] -> Extracting Ion Currents...
INFO:    [16/12/2023 21:15:02] -> Machine Learning...
INFO:    [16/12/2023 21:15:07] -> Pipeline executed in 29.7s - Current Experiment had 0 Warnings and 0 Errors.
INFO:    [16/12/2023 21:15:13] -> Calibration successful
INFO:    [16/12/2023 21:15:13] -> Initialize Scoring...
INFO:    [16/12/2023 21:15:13] -> Preprocessing Run #93 of 96...
INFO:    [16/12/2023 21:15:13] -> Searching DIA with Pulsar...
INFO:    [16/12/2023 21:15:13] -> Initializing Experiment...
INFO:    [16/12/2023 21:15:13] -> Loading Spectral Libraries...
INFO:    [16/12/2023 21:15:13] -> Initialize Scoring...
INFO:    [16/12/2023 21:15:13] -> Generating Scan Map...
INFO:    [16/12/2023 21:15:13] -> Initializing Workpackages...
INFO:    [16/12/2023 21:15:13] -> Performing Basic Calibration...
INFO:    [16/12/2023 21:15:18] -> Calibration successful
INFO:    [16/12/2023 21:15:18] -> Identifying Calibration Peptides...
INFO:    [16/12/2023 21:15:18] -> Calibration successful
INFO:    [16/12/2023 21:15:18] -> Correcting Gradient Fine Structure...
INFO:    [16/12/2023 21:15:26] -> Initializing Pipeline...
INFO:    [16/12/2023 21:15:26] -> Preprocessing Run #93 of 96...
INFO:    [16/12/2023 21:15:26] -> Initialize Scoring...
INFO:    [16/12/2023 21:15:26] -> Extracting Ion Currents...
INFO:    [16/12/2023 21:15:45] -> Machine Learning...
INFO:    [16/12/2023 21:15:47] -> Pipeline executed in 20.5s - Current Experiment had 0 Warnings and 0 Errors.
INFO:    [16/12/2023 21:15:48] -> Calibration successful
INFO:    [16/12/2023 21:15:56] -> Initializing Pipeline...
INFO:    [16/12/2023 21:15:56] -> Preprocessing Run #93 of 96...
INFO:    [16/12/2023 21:15:56] -> Initialize Scoring...
INFO:    [16/12/2023 21:15:56] -> Extracting Ion Currents...
INFO:    [16/12/2023 21:16:22] -> Machine Learning...
INFO:    [16/12/2023 21:16:28] -> Pipeline executed in 31.21s - Current Experiment had 0 Warnings and 0 Errors.
INFO:    [16/12/2023 21:16:35] -> Calibration successful
INFO:    [16/12/2023 21:16:35] -> Initialize Scoring...
INFO:    [16/12/2023 21:16:35] -> Preprocessing Run #94 of 96...
INFO:    [16/12/2023 21:16:35] -> Searching DIA with Pulsar...
INFO:    [16/12/2023 21:16:35] -> Initializing Experiment...
INFO:    [16/12/2023 21:16:35] -> Loading Spectral Libraries...
INFO:    [16/12/2023 21:16:35] -> Initialize Scoring...
INFO:    [16/12/2023 21:16:35] -> Generating Scan Map...
INFO:    [16/12/2023 21:16:35] -> Initializing Workpackages...
INFO:    [16/12/2023 21:16:35] -> Performing Basic Calibration...
INFO:    [16/12/2023 21:16:39] -> Calibration successful
INFO:    [16/12/2023 21:16:39] -> Identifying Calibration Peptides...
INFO:    [16/12/2023 21:16:39] -> Calibration successful
INFO:    [16/12/2023 21:16:39] -> Correcting Gradient Fine Structure...
INFO:    [16/12/2023 21:16:47] -> Initializing Pipeline...
INFO:    [16/12/2023 21:16:47] -> Preprocessing Run #94 of 96...
INFO:    [16/12/2023 21:16:47] -> Initialize Scoring...
INFO:    [16/12/2023 21:16:47] -> Extracting Ion Currents...
INFO:    [16/12/2023 21:17:07] -> Machine Learning...
INFO:    [16/12/2023 21:17:09] -> Pipeline executed in 20.7s - Current Experiment had 0 Warnings and 0 Errors.
INFO:    [16/12/2023 21:17:09] -> Calibration successful
INFO:    [16/12/2023 21:17:17] -> Initializing Pipeline...
INFO:    [16/12/2023 21:17:17] -> Preprocessing Run #94 of 96...
INFO:    [16/12/2023 21:17:17] -> Initialize Scoring...
INFO:    [16/12/2023 21:17:17] -> Extracting Ion Currents...
INFO:    [16/12/2023 21:17:43] -> Machine Learning...
INFO:    [16/12/2023 21:17:49] -> Pipeline executed in 31.42s - Current Experiment had 0 Warnings and 0 Errors.
INFO:    [16/12/2023 21:17:54] -> Calibration successful
INFO:    [16/12/2023 21:17:54] -> Initialize Scoring...
INFO:    [16/12/2023 21:17:54] -> Preprocessing Run #95 of 96...
INFO:    [16/12/2023 21:17:54] -> Searching DIA with Pulsar...
INFO:    [16/12/2023 21:17:54] -> Initializing Experiment...
INFO:    [16/12/2023 21:17:54] -> Loading Spectral Libraries...
INFO:    [16/12/2023 21:17:54] -> Initialize Scoring...
INFO:    [16/12/2023 21:17:54] -> Generating Scan Map...
INFO:    [16/12/2023 21:17:54] -> Initializing Workpackages...
INFO:    [16/12/2023 21:17:54] -> Performing Basic Calibration...
INFO:    [16/12/2023 21:17:59] -> Calibration successful
INFO:    [16/12/2023 21:17:59] -> Identifying Calibration Peptides...
INFO:    [16/12/2023 21:17:59] -> Calibration successful
INFO:    [16/12/2023 21:17:59] -> Correcting Gradient Fine Structure...
INFO:    [16/12/2023 21:18:07] -> Initializing Pipeline...
INFO:    [16/12/2023 21:18:07] -> Preprocessing Run #95 of 96...
INFO:    [16/12/2023 21:18:07] -> Initialize Scoring...
INFO:    [16/12/2023 21:18:07] -> Extracting Ion Currents...
INFO:    [16/12/2023 21:18:26] -> Machine Learning...
INFO:    [16/12/2023 21:18:28] -> Pipeline executed in 20.38s - Current Experiment had 0 Warnings and 0 Errors.
INFO:    [16/12/2023 21:18:28] -> Calibration successful
INFO:    [16/12/2023 21:18:36] -> Initializing Pipeline...
INFO:    [16/12/2023 21:18:36] -> Preprocessing Run #95 of 96...
INFO:    [16/12/2023 21:18:36] -> Initialize Scoring...
INFO:    [16/12/2023 21:18:36] -> Extracting Ion Currents...
INFO:    [16/12/2023 21:19:02] -> Machine Learning...
INFO:    [16/12/2023 21:19:08] -> Pipeline executed in 30.6s - Current Experiment had 0 Warnings and 0 Errors.
INFO:    [16/12/2023 21:19:14] -> Calibration successful
INFO:    [16/12/2023 21:19:14] -> Initialize Scoring...
INFO:    [16/12/2023 21:19:14] -> Preprocessing Run #96 of 96...
INFO:    [16/12/2023 21:19:14] -> Searching DIA with Pulsar...
INFO:    [16/12/2023 21:19:14] -> Initializing Experiment...
INFO:    [16/12/2023 21:19:14] -> Loading Spectral Libraries...
INFO:    [16/12/2023 21:19:14] -> Initialize Scoring...
INFO:    [16/12/2023 21:19:14] -> Generating Scan Map...
INFO:    [16/12/2023 21:19:14] -> Initializing Workpackages...
INFO:    [16/12/2023 21:19:14] -> Performing Basic Calibration...
INFO:    [16/12/2023 21:19:18] -> Calibration successful
INFO:    [16/12/2023 21:19:18] -> Identifying Calibration Peptides...
INFO:    [16/12/2023 21:19:18] -> Calibration successful
INFO:    [16/12/2023 21:19:18] -> Correcting Gradient Fine Structure...
INFO:    [16/12/2023 21:19:26] -> Initializing Pipeline...
INFO:    [16/12/2023 21:19:26] -> Preprocessing Run #96 of 96...
INFO:    [16/12/2023 21:19:26] -> Initialize Scoring...
INFO:    [16/12/2023 21:19:26] -> Extracting Ion Currents...
INFO:    [16/12/2023 21:19:46] -> Machine Learning...
INFO:    [16/12/2023 21:19:48] -> Pipeline executed in 21.02s - Current Experiment had 0 Warnings and 0 Errors.
INFO:    [16/12/2023 21:19:49] -> Calibration successful
INFO:    [16/12/2023 21:19:56] -> Initializing Pipeline...
INFO:    [16/12/2023 21:19:56] -> Preprocessing Run #96 of 96...
INFO:    [16/12/2023 21:19:56] -> Initialize Scoring...
INFO:    [16/12/2023 21:19:56] -> Extracting Ion Currents...
INFO:    [16/12/2023 21:20:21] -> Machine Learning...
INFO:    [16/12/2023 21:20:27] -> Pipeline executed in 30.13s - Current Experiment had 0 Warnings and 0 Errors.
INFO:    [16/12/2023 21:20:31] -> Calibration successful
INFO:    [16/12/2023 21:20:31] -> Initialize Scoring...
INFO:    [16/12/2023 21:20:31] -> Initializing QC...
INFO:    [16/12/2023 21:20:31] -> Determining Calibration Parameter...
INFO:    [16/12/2023 21:20:31] -> Assigning ML Features...
INFO:    [16/12/2023 21:20:50] -> Generating Decoys...
INFO:    [16/12/2023 21:21:43] -> Extracting Ion Currents...
INFO:    [16/12/2023 21:22:50] -> Releasing Raw Files...
INFO:    [16/12/2023 21:22:50] -> Machine Learning...
INFO:    [16/12/2023 21:23:39] -> Initializing HTRMS...
INFO:    [16/12/2023 21:23:39] -> Releasing Run Resources...
INFO:    [16/12/2023 21:23:40] -> Calculating Qvalues...
INFO:    [16/12/2023 21:23:41] -> Unique precursors: 114,684 of 148,564 | modified peptides: 100,486 of 128,152 | peptides: 87,682 of 111,312 |  protein groups: 7,801 (Qvalue <= 0.01) [20231207_AST5_Evo5_ML_SA_40SPD_DIA_SCP_EB_20Cellc_4.raw]
INFO:    [16/12/2023 21:23:41] -> Calibration successful
INFO:    [16/12/2023 21:23:41] -> Collapsing Search Tree...
INFO:    [16/12/2023 21:23:41] -> Processed in 3.16m
INFO:    [16/12/2023 21:23:41] -> Initializing QC...
INFO:    [16/12/2023 21:23:41] -> Determining Calibration Parameter...
INFO:    [16/12/2023 21:23:41] -> Assigning ML Features...
INFO:    [16/12/2023 21:23:41] -> Generating Decoys...
INFO:    [16/12/2023 21:23:42] -> Extracting Ion Currents...
INFO:    [16/12/2023 21:24:49] -> Releasing Raw Files...
INFO:    [16/12/2023 21:24:49] -> Machine Learning...
INFO:    [16/12/2023 21:25:39] -> Initializing HTRMS...
INFO:    [16/12/2023 21:25:39] -> Releasing Run Resources...
INFO:    [16/12/2023 21:25:40] -> Calculating Qvalues...
INFO:    [16/12/2023 21:25:41] -> Unique precursors: 36,463 of 148,564 | modified peptides: 33,882 of 128,152 | peptides: 31,193 of 111,312 |  protein groups: 4,743 (Qvalue <= 0.01) [20231207_AST5_Evo5_ML_SA_40SPD_DIA_SCP_EB_1Cellc_95.raw]
INFO:    [16/12/2023 21:25:41] -> Calibration successful
INFO:    [16/12/2023 21:25:41] -> Collapsing Search Tree...
INFO:    [16/12/2023 21:25:41] -> Processed in 2.01m
INFO:    [16/12/2023 21:25:41] -> Initializing QC...
INFO:    [16/12/2023 21:25:41] -> Determining Calibration Parameter...
INFO:    [16/12/2023 21:25:41] -> Assigning ML Features...
INFO:    [16/12/2023 21:25:42] -> Generating Decoys...
INFO:    [16/12/2023 21:25:42] -> Extracting Ion Currents...
INFO:    [16/12/2023 21:26:48] -> Releasing Raw Files...
INFO:    [16/12/2023 21:26:48] -> Machine Learning...
INFO:    [16/12/2023 21:27:38] -> Initializing HTRMS...
INFO:    [16/12/2023 21:27:38] -> Releasing Run Resources...
INFO:    [16/12/2023 21:27:39] -> Calculating Qvalues...
INFO:    [16/12/2023 21:27:40] -> Unique precursors: 45,400 of 148,564 | modified peptides: 41,528 of 128,152 | peptides: 37,661 of 111,312 |  protein groups: 5,212 (Qvalue <= 0.01) [20231207_AST5_Evo5_ML_SA_40SPD_DIA_SCP_EB_1Cellc_94.raw]
INFO:    [16/12/2023 21:27:40] -> Calibration successful
INFO:    [16/12/2023 21:27:40] -> Collapsing Search Tree...
INFO:    [16/12/2023 21:27:40] -> Processed in 1.98m
INFO:    [16/12/2023 21:27:40] -> Initializing QC...
INFO:    [16/12/2023 21:27:40] -> Determining Calibration Parameter...
INFO:    [16/12/2023 21:27:40] -> Assigning ML Features...
INFO:    [16/12/2023 21:27:41] -> Generating Decoys...
INFO:    [16/12/2023 21:27:41] -> Extracting Ion Currents...
INFO:    [16/12/2023 21:28:49] -> Releasing Raw Files...
INFO:    [16/12/2023 21:28:49] -> Machine Learning...
INFO:    [16/12/2023 21:29:37] -> Initializing HTRMS...
INFO:    [16/12/2023 21:29:37] -> Releasing Run Resources...
INFO:    [16/12/2023 21:29:38] -> Calculating Qvalues...
INFO:    [16/12/2023 21:29:39] -> Unique precursors: 68,747 of 148,564 | modified peptides: 62,120 of 128,152 | peptides: 55,630 of 111,312 |  protein groups: 6,455 (Qvalue <= 0.01) [20231207_AST5_Evo5_ML_SA_40SPD_DIA_SCP_EB_1Cellc_93.raw]
INFO:    [16/12/2023 21:29:39] -> Calibration successful
INFO:    [16/12/2023 21:29:39] -> Collapsing Search Tree...
INFO:    [16/12/2023 21:29:39] -> Processed in 1.98m
INFO:    [16/12/2023 21:29:39] -> Initializing QC...
INFO:    [16/12/2023 21:29:39] -> Determining Calibration Parameter...
INFO:    [16/12/2023 21:29:39] -> Assigning ML Features...
INFO:    [16/12/2023 21:29:39] -> Generating Decoys...
INFO:    [16/12/2023 21:29:40] -> Extracting Ion Currents...
INFO:    [16/12/2023 21:30:48] -> Releasing Raw Files...
INFO:    [16/12/2023 21:30:48] -> Machine Learning...
INFO:    [16/12/2023 21:31:40] -> Initializing HTRMS...
INFO:    [16/12/2023 21:31:40] -> Releasing Run Resources...
INFO:    [16/12/2023 21:31:41] -> Calculating Qvalues...
INFO:    [16/12/2023 21:31:42] -> Unique precursors: 69,433 of 148,564 | modified peptides: 62,759 of 128,152 | peptides: 55,973 of 111,312 |  protein groups: 6,452 (Qvalue <= 0.01) [20231207_AST5_Evo5_ML_SA_40SPD_DIA_SCP_EB_1Cellc_92.raw]
INFO:    [16/12/2023 21:31:42] -> Calibration successful
INFO:    [16/12/2023 21:31:42] -> Collapsing Search Tree...
INFO:    [16/12/2023 21:31:42] -> Processed in 2.05m
INFO:    [16/12/2023 21:31:42] -> Initializing QC...
INFO:    [16/12/2023 21:31:42] -> Determining Calibration Parameter...
INFO:    [16/12/2023 21:31:42] -> Assigning ML Features...
INFO:    [16/12/2023 21:31:43] -> Generating Decoys...
INFO:    [16/12/2023 21:31:43] -> Extracting Ion Currents...
INFO:    [16/12/2023 21:32:47] -> Releasing Raw Files...
INFO:    [16/12/2023 21:32:47] -> Machine Learning...
INFO:    [16/12/2023 21:33:36] -> Initializing HTRMS...
INFO:    [16/12/2023 21:33:36] -> Releasing Run Resources...
INFO:    [16/12/2023 21:33:37] -> Calculating Qvalues...
INFO:    [16/12/2023 21:33:38] -> Unique precursors: 74,954 of 148,564 | modified peptides: 67,302 of 128,152 | peptides: 60,008 of 111,312 |  protein groups: 6,704 (Qvalue <= 0.01) [20231207_AST5_Evo5_ML_SA_40SPD_DIA_SCP_EB_1Cellc_91.raw]
INFO:    [16/12/2023 21:33:38] -> Calibration successful
INFO:    [16/12/2023 21:33:38] -> Collapsing Search Tree...
INFO:    [16/12/2023 21:33:39] -> Processed in 1.94m
INFO:    [16/12/2023 21:33:39] -> Initializing QC...
INFO:    [16/12/2023 21:33:39] -> Determining Calibration Parameter...
INFO:    [16/12/2023 21:33:39] -> Assigning ML Features...
INFO:    [16/12/2023 21:33:39] -> Generating Decoys...
INFO:    [16/12/2023 21:33:40] -> Extracting Ion Currents...
INFO:    [16/12/2023 21:34:45] -> Releasing Raw Files...
INFO:    [16/12/2023 21:34:45] -> Machine Learning...
INFO:    [16/12/2023 21:35:33] -> Initializing HTRMS...
INFO:    [16/12/2023 21:35:33] -> Releasing Run Resources...
INFO:    [16/12/2023 21:35:34] -> Calculating Qvalues...
INFO:    [16/12/2023 21:35:36] -> Unique precursors: 95,693 of 148,564 | modified peptides: 84,713 of 128,152 | peptides: 74,345 of 111,312 |  protein groups: 7,362 (Qvalue <= 0.01) [20231207_AST5_Evo5_ML_SA_40SPD_DIA_SCP_EB_1Cellc_90.raw]
INFO:    [16/12/2023 21:35:36] -> Calibration successful
INFO:    [16/12/2023 21:35:36] -> Collapsing Search Tree...
INFO:    [16/12/2023 21:35:36] -> Processed in 1.95m
INFO:    [16/12/2023 21:35:36] -> Initializing QC...
INFO:    [16/12/2023 21:35:36] -> Determining Calibration Parameter...
INFO:    [16/12/2023 21:35:36] -> Assigning ML Features...
INFO:    [16/12/2023 21:35:36] -> Generating Decoys...
INFO:    [16/12/2023 21:35:37] -> Extracting Ion Currents...
INFO:    [16/12/2023 21:36:44] -> Releasing Raw Files...
INFO:    [16/12/2023 21:36:44] -> Machine Learning...
INFO:    [16/12/2023 21:37:38] -> Initializing HTRMS...
INFO:    [16/12/2023 21:37:38] -> Releasing Run Resources...
INFO:    [16/12/2023 21:37:39] -> Calculating Qvalues...
INFO:    [16/12/2023 21:37:40] -> Unique precursors: 18,223 of 148,564 | modified peptides: 17,201 of 128,152 | peptides: 16,131 of 111,312 |  protein groups: 3,228 (Qvalue <= 0.01) [20231207_AST5_Evo5_ML_SA_40SPD_DIA_SCP_EB_1Cellc_89.raw]
INFO:    [16/12/2023 21:37:40] -> Calibration successful
INFO:    [16/12/2023 21:37:40] -> Collapsing Search Tree...
INFO:    [16/12/2023 21:37:40] -> Processed in 2.07m
INFO:    [16/12/2023 21:37:40] -> Initializing QC...
INFO:    [16/12/2023 21:37:40] -> Determining Calibration Parameter...
INFO:    [16/12/2023 21:37:40] -> Assigning ML Features...
INFO:    [16/12/2023 21:37:40] -> Generating Decoys...
INFO:    [16/12/2023 21:37:41] -> Extracting Ion Currents...
INFO:    [16/12/2023 21:38:47] -> Releasing Raw Files...
INFO:    [16/12/2023 21:38:47] -> Machine Learning...
INFO:    [16/12/2023 21:39:26] -> Initializing HTRMS...
INFO:    [16/12/2023 21:39:26] -> Releasing Run Resources...
INFO:    [16/12/2023 21:39:27] -> Calculating Qvalues...
INFO:    [16/12/2023 21:39:28] -> Unique precursors: 11,616 of 148,564 | modified peptides: 10,722 of 128,152 | peptides: 10,026 of 111,312 |  protein groups: 2,199 (Qvalue <= 0.01) [20231207_AST5_Evo5_ML_SA_40SPD_DIA_SCP_EB_1Cellc_88.raw]
INFO:    [16/12/2023 21:39:28] -> Calibration successful
INFO:    [16/12/2023 21:39:28] -> Collapsing Search Tree...
INFO:    [16/12/2023 21:39:28] -> Processed in 1.8m
INFO:    [16/12/2023 21:39:28] -> Initializing QC...
INFO:    [16/12/2023 21:39:28] -> Determining Calibration Parameter...
INFO:    [16/12/2023 21:39:28] -> Assigning ML Features...
INFO:    [16/12/2023 21:39:29] -> Generating Decoys...
INFO:    [16/12/2023 21:39:29] -> Extracting Ion Currents...
INFO:    [16/12/2023 21:40:37] -> Releasing Raw Files...
INFO:    [16/12/2023 21:40:37] -> Machine Learning...
INFO:    [16/12/2023 21:41:28] -> Initializing HTRMS...
INFO:    [16/12/2023 21:41:28] -> Releasing Run Resources...
INFO:    [16/12/2023 21:41:29] -> Calculating Qvalues...
INFO:    [16/12/2023 21:41:30] -> Unique precursors: 16,684 of 148,564 | modified peptides: 15,643 of 128,152 | peptides: 14,580 of 111,312 |  protein groups: 2,895 (Qvalue <= 0.01) [20231207_AST5_Evo5_ML_SA_40SPD_DIA_SCP_EB_1Cellc_87.raw]
INFO:    [16/12/2023 21:41:30] -> Calibration successful
INFO:    [16/12/2023 21:41:30] -> Collapsing Search Tree...
INFO:    [16/12/2023 21:41:30] -> Processed in 2.03m
INFO:    [16/12/2023 21:41:30] -> Initializing QC...
INFO:    [16/12/2023 21:41:30] -> Determining Calibration Parameter...
INFO:    [16/12/2023 21:41:30] -> Assigning ML Features...
INFO:    [16/12/2023 21:41:30] -> Generating Decoys...
INFO:    [16/12/2023 21:41:31] -> Extracting Ion Currents...
INFO:    [16/12/2023 21:42:42] -> Releasing Raw Files...
INFO:    [16/12/2023 21:42:42] -> Machine Learning...
INFO:    [16/12/2023 21:43:33] -> Initializing HTRMS...
INFO:    [16/12/2023 21:43:33] -> Releasing Run Resources...
INFO:    [16/12/2023 21:43:34] -> Calculating Qvalues...
INFO:    [16/12/2023 21:43:35] -> Unique precursors: 42,780 of 148,564 | modified peptides: 39,293 of 128,152 | peptides: 36,003 of 111,312 |  protein groups: 5,138 (Qvalue <= 0.01) [20231207_AST5_Evo5_ML_SA_40SPD_DIA_SCP_EB_1Cellc_86.raw]
INFO:    [16/12/2023 21:43:35] -> Calibration successful
INFO:    [16/12/2023 21:43:35] -> Collapsing Search Tree...
INFO:    [16/12/2023 21:43:35] -> Processed in 2.09m
INFO:    [16/12/2023 21:43:35] -> Initializing QC...
INFO:    [16/12/2023 21:43:35] -> Determining Calibration Parameter...
INFO:    [16/12/2023 21:43:35] -> Assigning ML Features...
INFO:    [16/12/2023 21:43:36] -> Generating Decoys...
INFO:    [16/12/2023 21:43:36] -> Extracting Ion Currents...
INFO:    [16/12/2023 21:44:41] -> Releasing Raw Files...
INFO:    [16/12/2023 21:44:41] -> Machine Learning...
INFO:    [16/12/2023 21:45:31] -> Initializing HTRMS...
INFO:    [16/12/2023 21:45:31] -> Releasing Run Resources...
INFO:    [16/12/2023 21:45:32] -> Calculating Qvalues...
INFO:    [16/12/2023 21:45:33] -> Unique precursors: 52,524 of 148,564 | modified peptides: 47,654 of 128,152 | peptides: 42,748 of 111,312 |  protein groups: 5,695 (Qvalue <= 0.01) [20231207_AST5_Evo5_ML_SA_40SPD_DIA_SCP_EB_1Cellc_85.raw]
INFO:    [16/12/2023 21:45:33] -> Calibration successful
INFO:    [16/12/2023 21:45:33] -> Collapsing Search Tree...
INFO:    [16/12/2023 21:45:34] -> Processed in 1.97m
INFO:    [16/12/2023 21:45:34] -> Initializing QC...
INFO:    [16/12/2023 21:45:34] -> Determining Calibration Parameter...
INFO:    [16/12/2023 21:45:34] -> Assigning ML Features...
INFO:    [16/12/2023 21:45:34] -> Generating Decoys...
INFO:    [16/12/2023 21:45:35] -> Extracting Ion Currents...
INFO:    [16/12/2023 21:46:41] -> Releasing Raw Files...
INFO:    [16/12/2023 21:46:41] -> Machine Learning...
INFO:    [16/12/2023 21:47:29] -> Initializing HTRMS...
INFO:    [16/12/2023 21:47:29] -> Releasing Run Resources...
INFO:    [16/12/2023 21:47:30] -> Calculating Qvalues...
INFO:    [16/12/2023 21:47:32] -> Unique precursors: 130,777 of 148,564 | modified peptides: 113,590 of 128,152 | peptides: 98,783 of 111,312 |  protein groups: 8,016 (Qvalue <= 0.01) [20231207_AST5_Evo5_ML_SA_40SPD_DIA_SCP_EB_20Cellc_3.raw]
INFO:    [16/12/2023 21:47:32] -> Calibration successful
INFO:    [16/12/2023 21:47:32] -> Collapsing Search Tree...
INFO:    [16/12/2023 21:47:32] -> Processed in 1.97m
INFO:    [16/12/2023 21:47:32] -> Initializing QC...
INFO:    [16/12/2023 21:47:32] -> Determining Calibration Parameter...
INFO:    [16/12/2023 21:47:32] -> Assigning ML Features...
INFO:    [16/12/2023 21:47:32] -> Generating Decoys...
INFO:    [16/12/2023 21:47:33] -> Extracting Ion Currents...
INFO:    [16/12/2023 21:48:43] -> Releasing Raw Files...
INFO:    [16/12/2023 21:48:43] -> Machine Learning...
INFO:    [16/12/2023 21:49:33] -> Initializing HTRMS...
INFO:    [16/12/2023 21:49:33] -> Releasing Run Resources...
INFO:    [16/12/2023 21:49:34] -> Calculating Qvalues...
INFO:    [16/12/2023 21:49:35] -> Unique precursors: 118,033 of 148,564 | modified peptides: 102,871 of 128,152 | peptides: 89,894 of 111,312 |  protein groups: 7,666 (Qvalue <= 0.01) [20231207_AST5_Evo5_ML_SA_40SPD_DIA_SCP_EB_20Cellc_2.raw]
INFO:    [16/12/2023 21:49:35] -> Calibration successful
INFO:    [16/12/2023 21:49:35] -> Collapsing Search Tree...
INFO:    [16/12/2023 21:49:35] -> Processed in 2.06m
INFO:    [16/12/2023 21:49:35] -> Initializing QC...
INFO:    [16/12/2023 21:49:35] -> Determining Calibration Parameter...
INFO:    [16/12/2023 21:49:35] -> Assigning ML Features...
INFO:    [16/12/2023 21:49:36] -> Generating Decoys...
INFO:    [16/12/2023 21:49:36] -> Extracting Ion Currents...
INFO:    [16/12/2023 21:50:43] -> Releasing Raw Files...
INFO:    [16/12/2023 21:50:43] -> Machine Learning...
INFO:    [16/12/2023 21:51:28] -> Initializing HTRMS...
INFO:    [16/12/2023 21:51:28] -> Releasing Run Resources...
INFO:    [16/12/2023 21:51:29] -> Calculating Qvalues...
INFO:    [16/12/2023 21:51:31] -> Unique precursors: 123,750 of 148,564 | modified peptides: 107,740 of 128,152 | peptides: 93,607 of 111,312 |  protein groups: 8,012 (Qvalue <= 0.01) [20231207_AST5_Evo5_ML_SA_40SPD_DIA_SCP_EB_20Cellc_1.raw]
INFO:    [16/12/2023 21:51:31] -> Calibration successful
INFO:    [16/12/2023 21:51:31] -> Collapsing Search Tree...
INFO:    [16/12/2023 21:51:31] -> Processed in 1.93m
INFO:    [16/12/2023 21:51:31] -> Initializing QC...
INFO:    [16/12/2023 21:51:31] -> Determining Calibration Parameter...
INFO:    [16/12/2023 21:51:31] -> Assigning ML Features...
INFO:    [16/12/2023 21:51:31] -> Generating Decoys...
INFO:    [16/12/2023 21:51:32] -> Extracting Ion Currents...
INFO:    [16/12/2023 21:52:39] -> Releasing Raw Files...
INFO:    [16/12/2023 21:52:39] -> Machine Learning...
INFO:    [16/12/2023 21:53:29] -> Initializing HTRMS...
INFO:    [16/12/2023 21:53:29] -> Releasing Run Resources...
INFO:    [16/12/2023 21:53:30] -> Calculating Qvalues...
INFO:    [16/12/2023 21:53:31] -> Unique precursors: 73,231 of 148,564 | modified peptides: 66,103 of 128,152 | peptides: 58,890 of 111,312 |  protein groups: 6,642 (Qvalue <= 0.01) [20231207_AST5_Evo5_ML_SA_40SPD_DIA_SCP_EB_1Cellc_83.raw]
INFO:    [16/12/2023 21:53:31] -> Calibration successful
INFO:    [16/12/2023 21:53:31] -> Collapsing Search Tree...
INFO:    [16/12/2023 21:53:31] -> Processed in 2.01m
INFO:    [16/12/2023 21:53:31] -> Initializing QC...
INFO:    [16/12/2023 21:53:31] -> Determining Calibration Parameter...
INFO:    [16/12/2023 21:53:31] -> Assigning ML Features...
INFO:    [16/12/2023 21:53:32] -> Generating Decoys...
INFO:    [16/12/2023 21:53:32] -> Extracting Ion Currents...
INFO:    [16/12/2023 21:54:44] -> Releasing Raw Files...
INFO:    [16/12/2023 21:54:44] -> Machine Learning...
INFO:    [16/12/2023 21:55:34] -> Initializing HTRMS...
INFO:    [16/12/2023 21:55:34] -> Releasing Run Resources...
INFO:    [16/12/2023 21:55:35] -> Calculating Qvalues...
INFO:    [16/12/2023 21:55:36] -> Unique precursors: 38,493 of 148,564 | modified peptides: 35,666 of 128,152 | peptides: 32,894 of 111,312 |  protein groups: 4,980 (Qvalue <= 0.01) [20231207_AST5_Evo5_ML_SA_40SPD_DIA_SCP_EB_1Cellc_82.raw]
INFO:    [16/12/2023 21:55:36] -> Calibration successful
INFO:    [16/12/2023 21:55:36] -> Collapsing Search Tree...
INFO:    [16/12/2023 21:55:36] -> Processed in 2.09m
INFO:    [16/12/2023 21:55:36] -> Initializing QC...
INFO:    [16/12/2023 21:55:36] -> Determining Calibration Parameter...
INFO:    [16/12/2023 21:55:37] -> Assigning ML Features...
INFO:    [16/12/2023 21:55:37] -> Generating Decoys...
INFO:    [16/12/2023 21:55:37] -> Extracting Ion Currents...
INFO:    [16/12/2023 21:56:45] -> Releasing Raw Files...
INFO:    [16/12/2023 21:56:45] -> Machine Learning...
INFO:    [16/12/2023 21:57:36] -> Initializing HTRMS...
INFO:    [16/12/2023 21:57:36] -> Releasing Run Resources...
INFO:    [16/12/2023 21:57:37] -> Calculating Qvalues...
INFO:    [16/12/2023 21:57:39] -> Unique precursors: 20,492 of 148,564 | modified peptides: 19,153 of 128,152 | peptides: 17,847 of 111,312 |  protein groups: 3,410 (Qvalue <= 0.01) [20231207_AST5_Evo5_ML_SA_40SPD_DIA_SCP_EB_1Cellc_81.raw]
INFO:    [16/12/2023 21:57:39] -> Calibration successful
INFO:    [16/12/2023 21:57:39] -> Collapsing Search Tree...
INFO:    [16/12/2023 21:57:39] -> Processed in 2.04m
INFO:    [16/12/2023 21:57:39] -> Initializing QC...
INFO:    [16/12/2023 21:57:39] -> Determining Calibration Parameter...
INFO:    [16/12/2023 21:57:39] -> Assigning ML Features...
INFO:    [16/12/2023 21:57:39] -> Generating Decoys...
INFO:    [16/12/2023 21:57:40] -> Extracting Ion Currents...
INFO:    [16/12/2023 21:58:47] -> Releasing Raw Files...
INFO:    [16/12/2023 21:58:47] -> Machine Learning...
INFO:    [16/12/2023 21:59:38] -> Initializing HTRMS...
INFO:    [16/12/2023 21:59:38] -> Releasing Run Resources...
INFO:    [16/12/2023 21:59:39] -> Calculating Qvalues...
INFO:    [16/12/2023 21:59:40] -> Unique precursors: 61,992 of 148,564 | modified peptides: 56,150 of 128,152 | peptides: 50,495 of 111,312 |  protein groups: 6,114 (Qvalue <= 0.01) [20231207_AST5_Evo5_ML_SA_40SPD_DIA_SCP_EB_1Cellc_80.raw]
INFO:    [16/12/2023 21:59:40] -> Calibration successful
INFO:    [16/12/2023 21:59:40] -> Collapsing Search Tree...
INFO:    [16/12/2023 21:59:40] -> Processed in 2.03m
INFO:    [16/12/2023 21:59:40] -> Initializing QC...
INFO:    [16/12/2023 21:59:40] -> Determining Calibration Parameter...
INFO:    [16/12/2023 21:59:40] -> Assigning ML Features...
INFO:    [16/12/2023 21:59:41] -> Generating Decoys...
INFO:    [16/12/2023 21:59:41] -> Extracting Ion Currents...
INFO:    [16/12/2023 22:00:51] -> Releasing Raw Files...
INFO:    [16/12/2023 22:00:51] -> Machine Learning...
INFO:    [16/12/2023 22:01:39] -> Initializing HTRMS...
INFO:    [16/12/2023 22:01:39] -> Releasing Run Resources...
INFO:    [16/12/2023 22:01:40] -> Calculating Qvalues...
INFO:    [16/12/2023 22:01:41] -> Unique precursors: 29,360 of 148,564 | modified peptides: 27,002 of 128,152 | peptides: 24,803 of 111,312 |  protein groups: 4,261 (Qvalue <= 0.01) [20231207_AST5_Evo5_ML_SA_40SPD_DIA_SCP_EB_1Cellc_79.raw]
INFO:    [16/12/2023 22:01:41] -> Calibration successful
INFO:    [16/12/2023 22:01:41] -> Collapsing Search Tree...
INFO:    [16/12/2023 22:01:41] -> Processed in 2.02m
INFO:    [16/12/2023 22:01:41] -> Initializing QC...
INFO:    [16/12/2023 22:01:41] -> Determining Calibration Parameter...
INFO:    [16/12/2023 22:01:42] -> Assigning ML Features...
INFO:    [16/12/2023 22:01:42] -> Generating Decoys...
INFO:    [16/12/2023 22:01:42] -> Extracting Ion Currents...
INFO:    [16/12/2023 22:02:47] -> Releasing Raw Files...
INFO:    [16/12/2023 22:02:47] -> Machine Learning...
INFO:    [16/12/2023 22:03:35] -> Initializing HTRMS...
INFO:    [16/12/2023 22:03:35] -> Releasing Run Resources...
INFO:    [16/12/2023 22:03:36] -> Calculating Qvalues...
INFO:    [16/12/2023 22:03:37] -> Unique precursors: 67,824 of 148,564 | modified peptides: 60,980 of 128,152 | peptides: 54,201 of 111,312 |  protein groups: 6,384 (Qvalue <= 0.01) [20231207_AST5_Evo5_ML_SA_40SPD_DIA_SCP_EB_1Cellc_78.raw]
INFO:    [16/12/2023 22:03:37] -> Calibration successful
INFO:    [16/12/2023 22:03:37] -> Collapsing Search Tree...
INFO:    [16/12/2023 22:03:37] -> Processed in 1.94m
INFO:    [16/12/2023 22:03:37] -> Initializing QC...
INFO:    [16/12/2023 22:03:37] -> Determining Calibration Parameter...
INFO:    [16/12/2023 22:03:38] -> Assigning ML Features...
INFO:    [16/12/2023 22:03:38] -> Generating Decoys...
INFO:    [16/12/2023 22:03:38] -> Extracting Ion Currents...
INFO:    [16/12/2023 22:04:46] -> Releasing Raw Files...
INFO:    [16/12/2023 22:04:46] -> Machine Learning...
INFO:    [16/12/2023 22:05:36] -> Initializing HTRMS...
INFO:    [16/12/2023 22:05:36] -> Releasing Run Resources...
INFO:    [16/12/2023 22:05:37] -> Calculating Qvalues...
INFO:    [16/12/2023 22:05:38] -> Unique precursors: 43,565 of 148,564 | modified peptides: 39,724 of 128,152 | peptides: 35,903 of 111,312 |  protein groups: 5,260 (Qvalue <= 0.01) [20231207_AST5_Evo5_ML_SA_40SPD_DIA_SCP_EB_1Cellc_77.raw]
INFO:    [16/12/2023 22:05:38] -> Calibration successful
INFO:    [16/12/2023 22:05:38] -> Collapsing Search Tree...
INFO:    [16/12/2023 22:05:38] -> Processed in 2.01m
INFO:    [16/12/2023 22:05:38] -> Initializing QC...
INFO:    [16/12/2023 22:05:38] -> Determining Calibration Parameter...
INFO:    [16/12/2023 22:05:38] -> Assigning ML Features...
INFO:    [16/12/2023 22:05:38] -> Generating Decoys...
INFO:    [16/12/2023 22:05:39] -> Extracting Ion Currents...
INFO:    [16/12/2023 22:06:44] -> Releasing Raw Files...
INFO:    [16/12/2023 22:06:44] -> Machine Learning...
INFO:    [16/12/2023 22:07:39] -> Initializing HTRMS...
INFO:    [16/12/2023 22:07:39] -> Releasing Run Resources...
INFO:    [16/12/2023 22:07:40] -> Calculating Qvalues...
INFO:    [16/12/2023 22:07:41] -> Unique precursors: 90,103 of 148,564 | modified peptides: 80,015 of 128,152 | peptides: 70,453 of 111,312 |  protein groups: 7,177 (Qvalue <= 0.01) [20231207_AST5_Evo5_ML_SA_40SPD_DIA_SCP_EB_1Cellc_76.raw]
INFO:    [16/12/2023 22:07:41] -> Calibration successful
INFO:    [16/12/2023 22:07:41] -> Collapsing Search Tree...
INFO:    [16/12/2023 22:07:41] -> Processed in 2.05m
INFO:    [16/12/2023 22:07:41] -> Initializing QC...
INFO:    [16/12/2023 22:07:41] -> Determining Calibration Parameter...
INFO:    [16/12/2023 22:07:41] -> Assigning ML Features...
INFO:    [16/12/2023 22:07:42] -> Generating Decoys...
INFO:    [16/12/2023 22:07:42] -> Extracting Ion Currents...
INFO:    [16/12/2023 22:08:48] -> Releasing Raw Files...
INFO:    [16/12/2023 22:08:48] -> Machine Learning...
INFO:    [16/12/2023 22:09:38] -> Initializing HTRMS...
INFO:    [16/12/2023 22:09:38] -> Releasing Run Resources...
INFO:    [16/12/2023 22:09:39] -> Calculating Qvalues...
INFO:    [16/12/2023 22:09:40] -> Unique precursors: 76,714 of 148,564 | modified peptides: 68,957 of 128,152 | peptides: 61,431 of 111,312 |  protein groups: 6,745 (Qvalue <= 0.01) [20231207_AST5_Evo5_ML_SA_40SPD_DIA_SCP_EB_1Cellc_75.raw]
INFO:    [16/12/2023 22:09:40] -> Calibration successful
INFO:    [16/12/2023 22:09:40] -> Collapsing Search Tree...
INFO:    [16/12/2023 22:09:40] -> Processed in 1.98m
INFO:    [16/12/2023 22:09:40] -> Initializing QC...
INFO:    [16/12/2023 22:09:40] -> Determining Calibration Parameter...
INFO:    [16/12/2023 22:09:40] -> Assigning ML Features...
INFO:    [16/12/2023 22:09:40] -> Generating Decoys...
INFO:    [16/12/2023 22:09:41] -> Extracting Ion Currents...
INFO:    [16/12/2023 22:10:51] -> Releasing Raw Files...
INFO:    [16/12/2023 22:10:51] -> Machine Learning...
INFO:    [16/12/2023 22:11:42] -> Initializing HTRMS...
INFO:    [16/12/2023 22:11:42] -> Releasing Run Resources...
INFO:    [16/12/2023 22:11:43] -> Calculating Qvalues...
INFO:    [16/12/2023 22:11:44] -> Unique precursors: 58,608 of 148,564 | modified peptides: 53,481 of 128,152 | peptides: 48,338 of 111,312 |  protein groups: 5,996 (Qvalue <= 0.01) [20231207_AST5_Evo5_ML_SA_40SPD_DIA_SCP_EB_1Cellc_74.raw]
INFO:    [16/12/2023 22:11:44] -> Calibration successful
INFO:    [16/12/2023 22:11:44] -> Collapsing Search Tree...
INFO:    [16/12/2023 22:11:44] -> Processed in 2.07m
INFO:    [16/12/2023 22:11:44] -> Initializing QC...
INFO:    [16/12/2023 22:11:44] -> Determining Calibration Parameter...
INFO:    [16/12/2023 22:11:44] -> Assigning ML Features...
INFO:    [16/12/2023 22:11:45] -> Generating Decoys...
INFO:    [16/12/2023 22:11:45] -> Extracting Ion Currents...
INFO:    [16/12/2023 22:12:56] -> Releasing Raw Files...
INFO:    [16/12/2023 22:12:56] -> Machine Learning...
INFO:    [16/12/2023 22:13:44] -> Initializing HTRMS...
INFO:    [16/12/2023 22:13:44] -> Releasing Run Resources...
INFO:    [16/12/2023 22:13:45] -> Calculating Qvalues...
INFO:    [16/12/2023 22:13:51] -> Unique precursors: 70,804 of 148,564 | modified peptides: 64,199 of 128,152 | peptides: 57,418 of 111,312 |  protein groups: 6,426 (Qvalue <= 0.01) [20231207_AST5_Evo5_ML_SA_40SPD_DIA_SCP_EB_1Cellc_73.raw]
INFO:    [16/12/2023 22:13:51] -> Calibration successful
INFO:    [16/12/2023 22:13:51] -> Collapsing Search Tree...
INFO:    [16/12/2023 22:13:51] -> Processed in 2.11m
INFO:    [16/12/2023 22:13:51] -> Initializing QC...
INFO:    [16/12/2023 22:13:51] -> Determining Calibration Parameter...
INFO:    [16/12/2023 22:13:51] -> Assigning ML Features...
INFO:    [16/12/2023 22:13:51] -> Generating Decoys...
INFO:    [16/12/2023 22:13:52] -> Extracting Ion Currents...
INFO:    [16/12/2023 22:15:02] -> Releasing Raw Files...
INFO:    [16/12/2023 22:15:02] -> Machine Learning...
INFO:    [16/12/2023 22:15:52] -> Initializing HTRMS...
INFO:    [16/12/2023 22:15:52] -> Releasing Run Resources...
INFO:    [16/12/2023 22:15:53] -> Calculating Qvalues...
INFO:    [16/12/2023 22:15:54] -> Unique precursors: 47,392 of 148,564 | modified peptides: 43,595 of 128,152 | peptides: 39,706 of 111,312 |  protein groups: 5,550 (Qvalue <= 0.01) [20231207_AST5_Evo5_ML_SA_40SPD_DIA_SCP_EB_1Cellc_71.raw]
INFO:    [16/12/2023 22:15:54] -> Calibration successful
INFO:    [16/12/2023 22:15:54] -> Collapsing Search Tree...
INFO:    [16/12/2023 22:15:54] -> Processed in 2.05m
INFO:    [16/12/2023 22:15:54] -> Initializing QC...
INFO:    [16/12/2023 22:15:54] -> Determining Calibration Parameter...
INFO:    [16/12/2023 22:15:54] -> Assigning ML Features...
INFO:    [16/12/2023 22:15:54] -> Generating Decoys...
INFO:    [16/12/2023 22:15:55] -> Extracting Ion Currents...
INFO:    [16/12/2023 22:17:04] -> Releasing Raw Files...
INFO:    [16/12/2023 22:17:04] -> Machine Learning...
INFO:    [16/12/2023 22:17:56] -> Initializing HTRMS...
INFO:    [16/12/2023 22:17:56] -> Releasing Run Resources...
INFO:    [16/12/2023 22:17:57] -> Calculating Qvalues...
INFO:    [16/12/2023 22:17:58] -> Unique precursors: 41,197 of 148,564 | modified peptides: 38,021 of 128,152 | peptides: 34,729 of 111,312 |  protein groups: 5,035 (Qvalue <= 0.01) [20231207_AST5_Evo5_ML_SA_40SPD_DIA_SCP_EB_1Cellc_70.raw]
INFO:    [16/12/2023 22:17:58] -> Calibration successful
INFO:    [16/12/2023 22:17:58] -> Collapsing Search Tree...
INFO:    [16/12/2023 22:17:58] -> Processed in 2.06m
INFO:    [16/12/2023 22:17:58] -> Initializing QC...
INFO:    [16/12/2023 22:17:58] -> Determining Calibration Parameter...
INFO:    [16/12/2023 22:17:58] -> Assigning ML Features...
INFO:    [16/12/2023 22:17:58] -> Generating Decoys...
INFO:    [16/12/2023 22:17:59] -> Extracting Ion Currents...
INFO:    [16/12/2023 22:19:09] -> Releasing Raw Files...
INFO:    [16/12/2023 22:19:09] -> Machine Learning...
INFO:    [16/12/2023 22:19:59] -> Initializing HTRMS...
INFO:    [16/12/2023 22:19:59] -> Releasing Run Resources...
INFO:    [16/12/2023 22:20:00] -> Calculating Qvalues...
INFO:    [16/12/2023 22:20:05] -> Unique precursors: 56,287 of 148,564 | modified peptides: 51,422 of 128,152 | peptides: 46,270 of 111,312 |  protein groups: 5,881 (Qvalue <= 0.01) [20231207_AST5_Evo5_ML_SA_40SPD_DIA_SCP_EB_1Cellc_69.raw]
INFO:    [16/12/2023 22:20:05] -> Calibration successful
INFO:    [16/12/2023 22:20:05] -> Collapsing Search Tree...
INFO:    [16/12/2023 22:20:05] -> Processed in 2.13m
INFO:    [16/12/2023 22:20:05] -> Initializing QC...
INFO:    [16/12/2023 22:20:05] -> Determining Calibration Parameter...
INFO:    [16/12/2023 22:20:06] -> Assigning ML Features...
INFO:    [16/12/2023 22:20:06] -> Generating Decoys...
INFO:    [16/12/2023 22:20:06] -> Extracting Ion Currents...
INFO:    [16/12/2023 22:21:16] -> Releasing Raw Files...
INFO:    [16/12/2023 22:21:16] -> Machine Learning...
INFO:    [16/12/2023 22:22:08] -> Initializing HTRMS...
INFO:    [16/12/2023 22:22:08] -> Releasing Run Resources...
INFO:    [16/12/2023 22:22:09] -> Calculating Qvalues...
INFO:    [16/12/2023 22:22:10] -> Unique precursors: 49,202 of 148,564 | modified peptides: 45,310 of 128,152 | peptides: 41,142 of 111,312 |  protein groups: 5,680 (Qvalue <= 0.01) [20231207_AST5_Evo5_ML_SA_40SPD_DIA_SCP_EB_1Cellc_68.raw]
INFO:    [16/12/2023 22:22:10] -> Calibration successful
INFO:    [16/12/2023 22:22:10] -> Collapsing Search Tree...
INFO:    [16/12/2023 22:22:10] -> Processed in 2.08m
INFO:    [16/12/2023 22:22:10] -> Initializing QC...
INFO:    [16/12/2023 22:22:10] -> Determining Calibration Parameter...
INFO:    [16/12/2023 22:22:10] -> Assigning ML Features...
INFO:    [16/12/2023 22:22:10] -> Generating Decoys...
INFO:    [16/12/2023 22:22:11] -> Extracting Ion Currents...
INFO:    [16/12/2023 22:23:22] -> Releasing Raw Files...
INFO:    [16/12/2023 22:23:22] -> Machine Learning...
INFO:    [16/12/2023 22:24:10] -> Initializing HTRMS...
INFO:    [16/12/2023 22:24:10] -> Releasing Run Resources...
INFO:    [16/12/2023 22:24:11] -> Calculating Qvalues...
INFO:    [16/12/2023 22:24:12] -> Unique precursors: 64,246 of 148,564 | modified peptides: 58,576 of 128,152 | peptides: 52,430 of 111,312 |  protein groups: 6,412 (Qvalue <= 0.01) [20231207_AST5_Evo5_ML_SA_40SPD_DIA_SCP_EB_1Cellc_67.raw]
INFO:    [16/12/2023 22:24:12] -> Calibration successful
INFO:    [16/12/2023 22:24:12] -> Collapsing Search Tree...
INFO:    [16/12/2023 22:24:12] -> Processed in 2.03m
INFO:    [16/12/2023 22:24:12] -> Initializing QC...
INFO:    [16/12/2023 22:24:12] -> Determining Calibration Parameter...
INFO:    [16/12/2023 22:24:12] -> Assigning ML Features...
INFO:    [16/12/2023 22:24:12] -> Generating Decoys...
INFO:    [16/12/2023 22:24:13] -> Extracting Ion Currents...
INFO:    [16/12/2023 22:25:23] -> Releasing Raw Files...
INFO:    [16/12/2023 22:25:23] -> Machine Learning...
INFO:    [16/12/2023 22:26:12] -> Initializing HTRMS...
INFO:    [16/12/2023 22:26:12] -> Releasing Run Resources...
INFO:    [16/12/2023 22:26:13] -> Calculating Qvalues...
INFO:    [16/12/2023 22:26:14] -> Unique precursors: 63,607 of 148,564 | modified peptides: 57,766 of 128,152 | peptides: 51,616 of 111,312 |  protein groups: 6,237 (Qvalue <= 0.01) [20231207_AST5_Evo5_ML_SA_40SPD_DIA_SCP_EB_1Cellc_66.raw]
INFO:    [16/12/2023 22:26:14] -> Calibration successful
INFO:    [16/12/2023 22:26:14] -> Collapsing Search Tree...
INFO:    [16/12/2023 22:26:14] -> Processed in 2.05m
INFO:    [16/12/2023 22:26:14] -> Initializing QC...
INFO:    [16/12/2023 22:26:15] -> Determining Calibration Parameter...
INFO:    [16/12/2023 22:26:15] -> Assigning ML Features...
INFO:    [16/12/2023 22:26:15] -> Generating Decoys...
INFO:    [16/12/2023 22:26:19] -> Extracting Ion Currents...
INFO:    [16/12/2023 22:27:29] -> Releasing Raw Files...
INFO:    [16/12/2023 22:27:29] -> Machine Learning...
INFO:    [16/12/2023 22:28:20] -> Initializing HTRMS...
INFO:    [16/12/2023 22:28:20] -> Releasing Run Resources...
INFO:    [16/12/2023 22:28:20] -> Calculating Qvalues...
INFO:    [16/12/2023 22:28:22] -> Unique precursors: 43,677 of 148,564 | modified peptides: 40,446 of 128,152 | peptides: 36,830 of 111,312 |  protein groups: 5,239 (Qvalue <= 0.01) [20231207_AST5_Evo5_ML_SA_40SPD_DIA_SCP_EB_1Cellc_65.raw]
INFO:    [16/12/2023 22:28:22] -> Calibration successful
INFO:    [16/12/2023 22:28:22] -> Collapsing Search Tree...
INFO:    [16/12/2023 22:28:22] -> Processed in 2.12m
INFO:    [16/12/2023 22:28:22] -> Initializing QC...
INFO:    [16/12/2023 22:28:22] -> Determining Calibration Parameter...
INFO:    [16/12/2023 22:28:22] -> Assigning ML Features...
INFO:    [16/12/2023 22:28:22] -> Generating Decoys...
INFO:    [16/12/2023 22:28:22] -> Extracting Ion Currents...
INFO:    [16/12/2023 22:29:33] -> Releasing Raw Files...
INFO:    [16/12/2023 22:29:33] -> Machine Learning...
INFO:    [16/12/2023 22:30:22] -> Initializing HTRMS...
INFO:    [16/12/2023 22:30:22] -> Releasing Run Resources...
INFO:    [16/12/2023 22:30:23] -> Calculating Qvalues...
INFO:    [16/12/2023 22:30:24] -> Unique precursors: 40,593 of 148,564 | modified peptides: 37,624 of 128,152 | peptides: 34,303 of 111,312 |  protein groups: 5,026 (Qvalue <= 0.01) [20231207_AST5_Evo5_ML_SA_40SPD_DIA_SCP_EB_1Cellc_64.raw]
INFO:    [16/12/2023 22:30:24] -> Calibration successful
INFO:    [16/12/2023 22:30:24] -> Collapsing Search Tree...
INFO:    [16/12/2023 22:30:24] -> Processed in 2.05m
INFO:    [16/12/2023 22:30:24] -> Initializing QC...
INFO:    [16/12/2023 22:30:24] -> Determining Calibration Parameter...
INFO:    [16/12/2023 22:30:25] -> Assigning ML Features...
INFO:    [16/12/2023 22:30:25] -> Generating Decoys...
INFO:    [16/12/2023 22:30:26] -> Extracting Ion Currents...
INFO:    [16/12/2023 22:31:35] -> Releasing Raw Files...
INFO:    [16/12/2023 22:31:35] -> Machine Learning...
INFO:    [16/12/2023 22:32:25] -> Initializing HTRMS...
INFO:    [16/12/2023 22:32:25] -> Releasing Run Resources...
INFO:    [16/12/2023 22:32:26] -> Calculating Qvalues...
INFO:    [16/12/2023 22:32:27] -> Unique precursors: 42,273 of 148,564 | modified peptides: 38,929 of 128,152 | peptides: 35,463 of 111,312 |  protein groups: 5,149 (Qvalue <= 0.01) [20231207_AST5_Evo5_ML_SA_40SPD_DIA_SCP_EB_1Cellc_63.raw]
INFO:    [16/12/2023 22:32:27] -> Calibration successful
INFO:    [16/12/2023 22:32:27] -> Collapsing Search Tree...
INFO:    [16/12/2023 22:32:27] -> Processed in 2.05m
INFO:    [16/12/2023 22:32:27] -> Initializing QC...
INFO:    [16/12/2023 22:32:27] -> Determining Calibration Parameter...
INFO:    [16/12/2023 22:32:28] -> Assigning ML Features...
INFO:    [16/12/2023 22:32:28] -> Generating Decoys...
INFO:    [16/12/2023 22:32:28] -> Extracting Ion Currents...
INFO:    [16/12/2023 22:33:43] -> Releasing Raw Files...
INFO:    [16/12/2023 22:33:43] -> Machine Learning...
INFO:    [16/12/2023 22:34:30] -> Initializing HTRMS...
INFO:    [16/12/2023 22:34:30] -> Releasing Run Resources...
INFO:    [16/12/2023 22:34:31] -> Calculating Qvalues...
INFO:    [16/12/2023 22:34:32] -> Unique precursors: 50,287 of 148,564 | modified peptides: 46,087 of 128,152 | peptides: 41,685 of 111,312 |  protein groups: 5,682 (Qvalue <= 0.01) [20231207_AST5_Evo5_ML_SA_40SPD_DIA_SCP_EB_1Cellc_62.raw]
INFO:    [16/12/2023 22:34:32] -> Calibration successful
INFO:    [16/12/2023 22:34:32] -> Collapsing Search Tree...
INFO:    [16/12/2023 22:34:32] -> Processed in 2.08m
INFO:    [16/12/2023 22:34:32] -> Initializing QC...
INFO:    [16/12/2023 22:34:32] -> Determining Calibration Parameter...
INFO:    [16/12/2023 22:34:33] -> Assigning ML Features...
INFO:    [16/12/2023 22:34:33] -> Generating Decoys...
INFO:    [16/12/2023 22:34:33] -> Extracting Ion Currents...
INFO:    [16/12/2023 22:35:43] -> Releasing Raw Files...
INFO:    [16/12/2023 22:35:43] -> Machine Learning...
INFO:    [16/12/2023 22:36:32] -> Initializing HTRMS...
INFO:    [16/12/2023 22:36:32] -> Releasing Run Resources...
INFO:    [16/12/2023 22:36:33] -> Calculating Qvalues...
INFO:    [16/12/2023 22:36:34] -> Unique precursors: 63,498 of 148,564 | modified peptides: 57,551 of 128,152 | peptides: 51,392 of 111,312 |  protein groups: 6,280 (Qvalue <= 0.01) [20231207_AST5_Evo5_ML_SA_40SPD_DIA_SCP_EB_1Cellc_61.raw]
INFO:    [16/12/2023 22:36:34] -> Calibration successful
INFO:    [16/12/2023 22:36:34] -> Collapsing Search Tree...
INFO:    [16/12/2023 22:36:34] -> Processed in 2.04m
INFO:    [16/12/2023 22:36:35] -> Initializing QC...
INFO:    [16/12/2023 22:36:35] -> Determining Calibration Parameter...
INFO:    [16/12/2023 22:36:35] -> Assigning ML Features...
INFO:    [16/12/2023 22:36:35] -> Generating Decoys...
INFO:    [16/12/2023 22:36:35] -> Extracting Ion Currents...
INFO:    [16/12/2023 22:37:42] -> Releasing Raw Files...
INFO:    [16/12/2023 22:37:42] -> Machine Learning...
INFO:    [16/12/2023 22:38:30] -> Initializing HTRMS...
INFO:    [16/12/2023 22:38:30] -> Releasing Run Resources...
INFO:    [16/12/2023 22:38:31] -> Calculating Qvalues...
INFO:    [16/12/2023 22:38:36] -> Unique precursors: 70,748 of 148,564 | modified peptides: 63,955 of 128,152 | peptides: 56,809 of 111,312 |  protein groups: 6,524 (Qvalue <= 0.01) [20231207_AST5_Evo5_ML_SA_40SPD_DIA_SCP_EB_1Cellc_59.raw]
INFO:    [16/12/2023 22:38:36] -> Calibration successful
INFO:    [16/12/2023 22:38:37] -> Collapsing Search Tree...
INFO:    [16/12/2023 22:38:37] -> Processed in 2.03m
INFO:    [16/12/2023 22:38:37] -> Initializing QC...
INFO:    [16/12/2023 22:38:37] -> Determining Calibration Parameter...
INFO:    [16/12/2023 22:38:37] -> Assigning ML Features...
INFO:    [16/12/2023 22:38:37] -> Generating Decoys...
INFO:    [16/12/2023 22:38:37] -> Extracting Ion Currents...
INFO:    [16/12/2023 22:39:44] -> Releasing Raw Files...
INFO:    [16/12/2023 22:39:44] -> Machine Learning...
INFO:    [16/12/2023 22:40:32] -> Initializing HTRMS...
INFO:    [16/12/2023 22:40:32] -> Releasing Run Resources...
INFO:    [16/12/2023 22:40:33] -> Calculating Qvalues...
INFO:    [16/12/2023 22:40:34] -> Unique precursors: 76,247 of 148,564 | modified peptides: 68,622 of 128,152 | peptides: 61,037 of 111,312 |  protein groups: 6,691 (Qvalue <= 0.01) [20231207_AST5_Evo5_ML_SA_40SPD_DIA_SCP_EB_1Cellc_58.raw]
INFO:    [16/12/2023 22:40:34] -> Calibration successful
INFO:    [16/12/2023 22:40:34] -> Collapsing Search Tree...
INFO:    [16/12/2023 22:40:34] -> Processed in 1.95m
INFO:    [16/12/2023 22:40:34] -> Initializing QC...
INFO:    [16/12/2023 22:40:34] -> Determining Calibration Parameter...
INFO:    [16/12/2023 22:40:34] -> Assigning ML Features...
INFO:    [16/12/2023 22:40:34] -> Generating Decoys...
INFO:    [16/12/2023 22:40:35] -> Extracting Ion Currents...
INFO:    [16/12/2023 22:41:41] -> Releasing Raw Files...
INFO:    [16/12/2023 22:41:42] -> Machine Learning...
INFO:    [16/12/2023 22:42:28] -> Initializing HTRMS...
INFO:    [16/12/2023 22:42:28] -> Releasing Run Resources...
INFO:    [16/12/2023 22:42:29] -> Calculating Qvalues...
INFO:    [16/12/2023 22:42:30] -> Unique precursors: 64,122 of 148,564 | modified peptides: 58,149 of 128,152 | peptides: 51,902 of 111,312 |  protein groups: 6,278 (Qvalue <= 0.01) [20231207_AST5_Evo5_ML_SA_40SPD_DIA_SCP_EB_1Cellc_57.raw]
INFO:    [16/12/2023 22:42:30] -> Calibration successful
INFO:    [16/12/2023 22:42:30] -> Collapsing Search Tree...
INFO:    [16/12/2023 22:42:30] -> Processed in 1.94m
INFO:    [16/12/2023 22:42:30] -> Initializing QC...
INFO:    [16/12/2023 22:42:30] -> Determining Calibration Parameter...
INFO:    [16/12/2023 22:42:31] -> Assigning ML Features...
INFO:    [16/12/2023 22:42:31] -> Generating Decoys...
INFO:    [16/12/2023 22:42:31] -> Extracting Ion Currents...
INFO:    [16/12/2023 22:43:42] -> Releasing Raw Files...
INFO:    [16/12/2023 22:43:42] -> Machine Learning...
INFO:    [16/12/2023 22:44:30] -> Initializing HTRMS...
INFO:    [16/12/2023 22:44:30] -> Releasing Run Resources...
INFO:    [16/12/2023 22:44:31] -> Calculating Qvalues...
INFO:    [16/12/2023 22:44:32] -> Unique precursors: 63,564 of 148,564 | modified peptides: 58,012 of 128,152 | peptides: 51,941 of 111,312 |  protein groups: 6,200 (Qvalue <= 0.01) [20231207_AST5_Evo5_ML_SA_40SPD_DIA_SCP_EB_1Cellc_56.raw]
INFO:    [16/12/2023 22:44:32] -> Calibration successful
INFO:    [16/12/2023 22:44:32] -> Collapsing Search Tree...
INFO:    [16/12/2023 22:44:32] -> Processed in 2.02m
INFO:    [16/12/2023 22:44:32] -> Initializing QC...
INFO:    [16/12/2023 22:44:32] -> Determining Calibration Parameter...
INFO:    [16/12/2023 22:44:32] -> Assigning ML Features...
INFO:    [16/12/2023 22:44:32] -> Generating Decoys...
INFO:    [16/12/2023 22:44:33] -> Extracting Ion Currents...
INFO:    [16/12/2023 22:45:44] -> Releasing Raw Files...
INFO:    [16/12/2023 22:45:44] -> Machine Learning...
INFO:    [16/12/2023 22:46:34] -> Initializing HTRMS...
INFO:    [16/12/2023 22:46:34] -> Releasing Run Resources...
INFO:    [16/12/2023 22:46:35] -> Calculating Qvalues...
INFO:    [16/12/2023 22:46:36] -> Unique precursors: 40,767 of 148,564 | modified peptides: 37,826 of 128,152 | peptides: 34,763 of 111,312 |  protein groups: 5,155 (Qvalue <= 0.01) [20231207_AST5_Evo5_ML_SA_40SPD_DIA_SCP_EB_1Cellc_55.raw]
INFO:    [16/12/2023 22:46:36] -> Calibration successful
INFO:    [16/12/2023 22:46:36] -> Collapsing Search Tree...
INFO:    [16/12/2023 22:46:36] -> Processed in 2.07m
INFO:    [16/12/2023 22:46:36] -> Initializing QC...
INFO:    [16/12/2023 22:46:36] -> Determining Calibration Parameter...
INFO:    [16/12/2023 22:46:36] -> Assigning ML Features...
INFO:    [16/12/2023 22:46:36] -> Generating Decoys...
INFO:    [16/12/2023 22:46:37] -> Extracting Ion Currents...
INFO:    [16/12/2023 22:47:47] -> Releasing Raw Files...
INFO:    [16/12/2023 22:47:47] -> Machine Learning...
INFO:    [16/12/2023 22:48:36] -> Initializing HTRMS...
INFO:    [16/12/2023 22:48:36] -> Releasing Run Resources...
INFO:    [16/12/2023 22:48:37] -> Calculating Qvalues...
INFO:    [16/12/2023 22:48:38] -> Unique precursors: 55,430 of 148,564 | modified peptides: 50,644 of 128,152 | peptides: 45,739 of 111,312 |  protein groups: 5,965 (Qvalue <= 0.01) [20231207_AST5_Evo5_ML_SA_40SPD_DIA_SCP_EB_1Cellc_54.raw]
INFO:    [16/12/2023 22:48:38] -> Calibration successful
INFO:    [16/12/2023 22:48:38] -> Collapsing Search Tree...
INFO:    [16/12/2023 22:48:38] -> Processed in 2.04m
INFO:    [16/12/2023 22:48:38] -> Initializing QC...
INFO:    [16/12/2023 22:48:38] -> Determining Calibration Parameter...
INFO:    [16/12/2023 22:48:38] -> Assigning ML Features...
INFO:    [16/12/2023 22:48:39] -> Generating Decoys...
INFO:    [16/12/2023 22:48:39] -> Extracting Ion Currents...
INFO:    [16/12/2023 22:49:46] -> Releasing Raw Files...
INFO:    [16/12/2023 22:49:46] -> Machine Learning...
INFO:    [16/12/2023 22:50:32] -> Initializing HTRMS...
INFO:    [16/12/2023 22:50:32] -> Releasing Run Resources...
INFO:    [16/12/2023 22:50:33] -> Calculating Qvalues...
INFO:    [16/12/2023 22:50:34] -> Unique precursors: 74,606 of 148,564 | modified peptides: 67,281 of 128,152 | peptides: 59,589 of 111,312 |  protein groups: 6,540 (Qvalue <= 0.01) [20231207_AST5_Evo5_ML_SA_40SPD_DIA_SCP_EB_1Cellc_53.raw]
INFO:    [16/12/2023 22:50:34] -> Calibration successful
INFO:    [16/12/2023 22:50:34] -> Collapsing Search Tree...
INFO:    [16/12/2023 22:50:34] -> Processed in 1.94m
INFO:    [16/12/2023 22:50:34] -> Initializing QC...
INFO:    [16/12/2023 22:50:34] -> Determining Calibration Parameter...
INFO:    [16/12/2023 22:50:35] -> Assigning ML Features...
INFO:    [16/12/2023 22:50:35] -> Generating Decoys...
INFO:    [16/12/2023 22:50:35] -> Extracting Ion Currents...
INFO:    [16/12/2023 22:51:51] -> Releasing Raw Files...
INFO:    [16/12/2023 22:51:51] -> Machine Learning...
INFO:    [16/12/2023 22:52:38] -> Initializing HTRMS...
INFO:    [16/12/2023 22:52:38] -> Releasing Run Resources...
INFO:    [16/12/2023 22:52:39] -> Calculating Qvalues...
INFO:    [16/12/2023 22:52:40] -> Unique precursors: 65,998 of 148,564 | modified peptides: 60,179 of 128,152 | peptides: 53,751 of 111,312 |  protein groups: 6,431 (Qvalue <= 0.01) [20231207_AST5_Evo5_ML_SA_40SPD_DIA_SCP_EB_1Cellc_52.raw]
INFO:    [16/12/2023 22:52:40] -> Calibration successful
INFO:    [16/12/2023 22:52:40] -> Collapsing Search Tree...
INFO:    [16/12/2023 22:52:40] -> Processed in 2.1m
INFO:    [16/12/2023 22:52:40] -> Initializing QC...
INFO:    [16/12/2023 22:52:41] -> Determining Calibration Parameter...
INFO:    [16/12/2023 22:52:41] -> Assigning ML Features...
INFO:    [16/12/2023 22:52:41] -> Generating Decoys...
INFO:    [16/12/2023 22:52:42] -> Extracting Ion Currents...
INFO:    [16/12/2023 22:53:51] -> Releasing Raw Files...
INFO:    [16/12/2023 22:53:51] -> Machine Learning...
INFO:    [16/12/2023 22:54:40] -> Initializing HTRMS...
INFO:    [16/12/2023 22:54:40] -> Releasing Run Resources...
INFO:    [16/12/2023 22:54:41] -> Calculating Qvalues...
INFO:    [16/12/2023 22:54:42] -> Unique precursors: 55,038 of 148,564 | modified peptides: 50,500 of 128,152 | peptides: 45,445 of 111,312 |  protein groups: 5,874 (Qvalue <= 0.01) [20231207_AST5_Evo5_ML_SA_40SPD_DIA_SCP_EB_1Cellc_51.raw]
INFO:    [16/12/2023 22:54:42] -> Calibration successful
INFO:    [16/12/2023 22:54:42] -> Collapsing Search Tree...
INFO:    [16/12/2023 22:54:42] -> Processed in 2.02m
INFO:    [16/12/2023 22:54:42] -> Initializing QC...
INFO:    [16/12/2023 22:54:42] -> Determining Calibration Parameter...
INFO:    [16/12/2023 22:54:42] -> Assigning ML Features...
INFO:    [16/12/2023 22:54:42] -> Generating Decoys...
INFO:    [16/12/2023 22:54:43] -> Extracting Ion Currents...
INFO:    [16/12/2023 22:55:53] -> Releasing Raw Files...
INFO:    [16/12/2023 22:55:53] -> Machine Learning...
INFO:    [16/12/2023 22:56:43] -> Initializing HTRMS...
INFO:    [16/12/2023 22:56:47] -> Releasing Run Resources...
INFO:    [16/12/2023 22:56:48] -> Calculating Qvalues...
INFO:    [16/12/2023 22:56:50] -> Unique precursors: 49,076 of 148,564 | modified peptides: 45,268 of 128,152 | peptides: 40,976 of 111,312 |  protein groups: 5,530 (Qvalue <= 0.01) [20231207_AST5_Evo5_ML_SA_40SPD_DIA_SCP_EB_1Cellc_50.raw]
INFO:    [16/12/2023 22:56:50] -> Calibration successful
INFO:    [16/12/2023 22:56:51] -> Collapsing Search Tree...
INFO:    [16/12/2023 22:56:51] -> Processed in 2.15m
INFO:    [16/12/2023 22:56:51] -> Initializing QC...
INFO:    [16/12/2023 22:56:51] -> Determining Calibration Parameter...
INFO:    [16/12/2023 22:56:51] -> Assigning ML Features...
INFO:    [16/12/2023 22:56:51] -> Generating Decoys...
INFO:    [16/12/2023 22:56:52] -> Extracting Ion Currents...
INFO:    [16/12/2023 22:58:09] -> Releasing Raw Files...
INFO:    [16/12/2023 22:58:09] -> Machine Learning...
INFO:    [16/12/2023 22:59:00] -> Initializing HTRMS...
INFO:    [16/12/2023 22:59:00] -> Releasing Run Resources...
INFO:    [16/12/2023 22:59:01] -> Calculating Qvalues...
INFO:    [16/12/2023 22:59:02] -> Unique precursors: 55,927 of 148,564 | modified peptides: 51,182 of 128,152 | peptides: 46,167 of 111,312 |  protein groups: 5,845 (Qvalue <= 0.01) [20231207_AST5_Evo5_ML_SA_40SPD_DIA_SCP_EB_1Cellc_49.raw]
INFO:    [16/12/2023 22:59:02] -> Calibration successful
INFO:    [16/12/2023 22:59:02] -> Collapsing Search Tree...
INFO:    [16/12/2023 22:59:02] -> Processed in 2.19m
INFO:    [16/12/2023 22:59:02] -> Initializing QC...
INFO:    [16/12/2023 22:59:02] -> Determining Calibration Parameter...
INFO:    [16/12/2023 22:59:02] -> Assigning ML Features...
INFO:    [16/12/2023 22:59:02] -> Generating Decoys...
INFO:    [16/12/2023 22:59:03] -> Extracting Ion Currents...
INFO:    [16/12/2023 23:00:13] -> Releasing Raw Files...
INFO:    [16/12/2023 23:00:13] -> Machine Learning...
INFO:    [16/12/2023 23:01:02] -> Initializing HTRMS...
INFO:    [16/12/2023 23:01:02] -> Releasing Run Resources...
INFO:    [16/12/2023 23:01:03] -> Calculating Qvalues...
INFO:    [16/12/2023 23:01:04] -> Unique precursors: 35,839 of 148,564 | modified peptides: 33,308 of 128,152 | peptides: 30,770 of 111,312 |  protein groups: 4,806 (Qvalue <= 0.01) [20231207_AST5_Evo5_ML_SA_40SPD_DIA_SCP_EB_1Cellc_48.raw]
INFO:    [16/12/2023 23:01:04] -> Calibration successful
INFO:    [16/12/2023 23:01:04] -> Collapsing Search Tree...
INFO:    [16/12/2023 23:01:04] -> Processed in 2.04m
INFO:    [16/12/2023 23:01:04] -> Initializing QC...
INFO:    [16/12/2023 23:01:04] -> Determining Calibration Parameter...
INFO:    [16/12/2023 23:01:05] -> Assigning ML Features...
INFO:    [16/12/2023 23:01:05] -> Generating Decoys...
INFO:    [16/12/2023 23:01:05] -> Extracting Ion Currents...
INFO:    [16/12/2023 23:02:15] -> Releasing Raw Files...
INFO:    [16/12/2023 23:02:15] -> Machine Learning...
INFO:    [16/12/2023 23:03:05] -> Initializing HTRMS...
INFO:    [16/12/2023 23:03:05] -> Releasing Run Resources...
INFO:    [16/12/2023 23:03:06] -> Calculating Qvalues...
INFO:    [16/12/2023 23:03:07] -> Unique precursors: 36,645 of 148,564 | modified peptides: 34,032 of 128,152 | peptides: 31,305 of 111,312 |  protein groups: 4,783 (Qvalue <= 0.01) [20231207_AST5_Evo5_ML_SA_40SPD_DIA_SCP_EB_1Cellc_47.raw]
INFO:    [16/12/2023 23:03:07] -> Calibration successful
INFO:    [16/12/2023 23:03:07] -> Collapsing Search Tree...
INFO:    [16/12/2023 23:03:07] -> Processed in 2.04m
INFO:    [16/12/2023 23:03:07] -> Initializing QC...
INFO:    [16/12/2023 23:03:07] -> Determining Calibration Parameter...
INFO:    [16/12/2023 23:03:07] -> Assigning ML Features...
INFO:    [16/12/2023 23:03:07] -> Generating Decoys...
INFO:    [16/12/2023 23:03:08] -> Extracting Ion Currents...
INFO:    [16/12/2023 23:04:17] -> Releasing Raw Files...
INFO:    [16/12/2023 23:04:17] -> Machine Learning...
INFO:    [16/12/2023 23:05:13] -> Initializing HTRMS...
INFO:    [16/12/2023 23:05:13] -> Releasing Run Resources...
INFO:    [16/12/2023 23:05:14] -> Calculating Qvalues...
INFO:    [16/12/2023 23:05:15] -> Unique precursors: 48,250 of 148,564 | modified peptides: 44,405 of 128,152 | peptides: 40,099 of 111,312 |  protein groups: 5,577 (Qvalue <= 0.01) [20231207_AST5_Evo5_ML_SA_40SPD_DIA_SCP_EB_1Cellc_46.raw]
INFO:    [16/12/2023 23:05:15] -> Calibration successful
INFO:    [16/12/2023 23:05:16] -> Collapsing Search Tree...
INFO:    [16/12/2023 23:05:16] -> Processed in 2.16m
INFO:    [16/12/2023 23:05:16] -> Initializing QC...
INFO:    [16/12/2023 23:05:17] -> Determining Calibration Parameter...
INFO:    [16/12/2023 23:05:17] -> Assigning ML Features...
INFO:    [16/12/2023 23:05:18] -> Generating Decoys...
INFO:    [16/12/2023 23:05:19] -> Extracting Ion Currents...
INFO:    [16/12/2023 23:06:26] -> Releasing Raw Files...
INFO:    [16/12/2023 23:06:26] -> Machine Learning...
INFO:    [16/12/2023 23:07:15] -> Initializing HTRMS...
INFO:    [16/12/2023 23:07:16] -> Releasing Run Resources...
INFO:    [16/12/2023 23:07:17] -> Calculating Qvalues...
INFO:    [16/12/2023 23:07:18] -> Unique precursors: 82,940 of 148,564 | modified peptides: 74,550 of 128,152 | peptides: 65,781 of 111,312 |  protein groups: 6,935 (Qvalue <= 0.01) [20231207_AST5_Evo5_ML_SA_40SPD_DIA_SCP_EB_1Cellc_45.raw]
INFO:    [16/12/2023 23:07:18] -> Calibration successful
INFO:    [16/12/2023 23:07:18] -> Collapsing Search Tree...
INFO:    [16/12/2023 23:07:18] -> Processed in 2.03m
INFO:    [16/12/2023 23:07:18] -> Initializing QC...
INFO:    [16/12/2023 23:07:18] -> Determining Calibration Parameter...
INFO:    [16/12/2023 23:07:19] -> Assigning ML Features...
INFO:    [16/12/2023 23:07:19] -> Generating Decoys...
INFO:    [16/12/2023 23:07:19] -> Extracting Ion Currents...
INFO:    [16/12/2023 23:08:27] -> Releasing Raw Files...
INFO:    [16/12/2023 23:08:27] -> Machine Learning...
INFO:    [16/12/2023 23:09:18] -> Initializing HTRMS...
INFO:    [16/12/2023 23:09:18] -> Releasing Run Resources...
INFO:    [16/12/2023 23:09:19] -> Calculating Qvalues...
INFO:    [16/12/2023 23:09:21] -> Unique precursors: 42,002 of 148,564 | modified peptides: 38,787 of 128,152 | peptides: 35,413 of 111,312 |  protein groups: 5,124 (Qvalue <= 0.01) [20231207_AST5_Evo5_ML_SA_40SPD_DIA_SCP_EB_1Cellc_44.raw]
INFO:    [16/12/2023 23:09:21] -> Calibration successful
INFO:    [16/12/2023 23:09:21] -> Collapsing Search Tree...
INFO:    [16/12/2023 23:09:21] -> Processed in 2.04m
INFO:    [16/12/2023 23:09:21] -> Initializing QC...
INFO:    [16/12/2023 23:09:21] -> Determining Calibration Parameter...
INFO:    [16/12/2023 23:09:21] -> Assigning ML Features...
INFO:    [16/12/2023 23:09:21] -> Generating Decoys...
INFO:    [16/12/2023 23:09:22] -> Extracting Ion Currents...
INFO:    [16/12/2023 23:10:30] -> Releasing Raw Files...
INFO:    [16/12/2023 23:10:30] -> Machine Learning...
INFO:    [16/12/2023 23:11:18] -> Initializing HTRMS...
INFO:    [16/12/2023 23:11:18] -> Releasing Run Resources...
INFO:    [16/12/2023 23:11:19] -> Calculating Qvalues...
INFO:    [16/12/2023 23:11:20] -> Unique precursors: 72,540 of 148,564 | modified peptides: 65,918 of 128,152 | peptides: 58,520 of 111,312 |  protein groups: 6,607 (Qvalue <= 0.01) [20231207_AST5_Evo5_ML_SA_40SPD_DIA_SCP_EB_1Cellc_43.raw]
INFO:    [16/12/2023 23:11:20] -> Calibration successful
INFO:    [16/12/2023 23:11:20] -> Collapsing Search Tree...
INFO:    [16/12/2023 23:11:20] -> Processed in 1.99m
INFO:    [16/12/2023 23:11:20] -> Initializing QC...
INFO:    [16/12/2023 23:11:20] -> Determining Calibration Parameter...
INFO:    [16/12/2023 23:11:20] -> Assigning ML Features...
INFO:    [16/12/2023 23:11:20] -> Generating Decoys...
INFO:    [16/12/2023 23:11:21] -> Extracting Ion Currents...
INFO:    [16/12/2023 23:12:29] -> Releasing Raw Files...
INFO:    [16/12/2023 23:12:29] -> Machine Learning...
INFO:    [16/12/2023 23:13:20] -> Initializing HTRMS...
INFO:    [16/12/2023 23:13:20] -> Releasing Run Resources...
INFO:    [16/12/2023 23:13:21] -> Calculating Qvalues...
INFO:    [16/12/2023 23:13:22] -> Unique precursors: 47,990 of 148,564 | modified peptides: 44,185 of 128,152 | peptides: 40,001 of 111,312 |  protein groups: 5,562 (Qvalue <= 0.01) [20231207_AST5_Evo5_ML_SA_40SPD_DIA_SCP_EB_1Cellc_42.raw]
INFO:    [16/12/2023 23:13:22] -> Calibration successful
INFO:    [16/12/2023 23:13:22] -> Collapsing Search Tree...
INFO:    [16/12/2023 23:13:22] -> Processed in 2.03m
INFO:    [16/12/2023 23:13:22] -> Initializing QC...
INFO:    [16/12/2023 23:13:22] -> Determining Calibration Parameter...
INFO:    [16/12/2023 23:13:22] -> Assigning ML Features...
INFO:    [16/12/2023 23:13:22] -> Generating Decoys...
INFO:    [16/12/2023 23:13:23] -> Extracting Ion Currents...
INFO:    [16/12/2023 23:14:28] -> Releasing Raw Files...
INFO:    [16/12/2023 23:14:28] -> Machine Learning...
INFO:    [16/12/2023 23:15:16] -> Initializing HTRMS...
INFO:    [16/12/2023 23:15:16] -> Releasing Run Resources...
INFO:    [16/12/2023 23:15:17] -> Calculating Qvalues...
INFO:    [16/12/2023 23:15:18] -> Unique precursors: 30,419 of 148,564 | modified peptides: 28,251 of 128,152 | peptides: 26,106 of 111,312 |  protein groups: 4,466 (Qvalue <= 0.01) [20231207_AST5_Evo5_ML_SA_40SPD_DIA_SCP_EB_1Cellc_41.raw]
INFO:    [16/12/2023 23:15:18] -> Calibration successful
INFO:    [16/12/2023 23:15:18] -> Collapsing Search Tree...
INFO:    [16/12/2023 23:15:18] -> Processed in 1.94m
INFO:    [16/12/2023 23:15:18] -> Initializing QC...
INFO:    [16/12/2023 23:15:18] -> Determining Calibration Parameter...
INFO:    [16/12/2023 23:15:18] -> Assigning ML Features...
INFO:    [16/12/2023 23:15:18] -> Generating Decoys...
INFO:    [16/12/2023 23:15:19] -> Extracting Ion Currents...
INFO:    [16/12/2023 23:16:23] -> Releasing Raw Files...
INFO:    [16/12/2023 23:16:23] -> Machine Learning...
INFO:    [16/12/2023 23:17:12] -> Initializing HTRMS...
INFO:    [16/12/2023 23:17:12] -> Releasing Run Resources...
INFO:    [16/12/2023 23:17:13] -> Calculating Qvalues...
INFO:    [16/12/2023 23:17:14] -> Unique precursors: 73,894 of 148,564 | modified peptides: 66,853 of 128,152 | peptides: 59,453 of 111,312 |  protein groups: 6,780 (Qvalue <= 0.01) [20231207_AST5_Evo5_ML_SA_40SPD_DIA_SCP_EB_1Cellc_40.raw]
INFO:    [16/12/2023 23:17:14] -> Calibration successful
INFO:    [16/12/2023 23:17:14] -> Collapsing Search Tree...
INFO:    [16/12/2023 23:17:14] -> Processed in 1.93m
INFO:    [16/12/2023 23:17:14] -> Initializing QC...
INFO:    [16/12/2023 23:17:14] -> Determining Calibration Parameter...
INFO:    [16/12/2023 23:17:14] -> Assigning ML Features...
INFO:    [16/12/2023 23:17:14] -> Generating Decoys...
INFO:    [16/12/2023 23:17:15] -> Extracting Ion Currents...
INFO:    [16/12/2023 23:18:21] -> Releasing Raw Files...
INFO:    [16/12/2023 23:18:21] -> Machine Learning...
INFO:    [16/12/2023 23:19:08] -> Initializing HTRMS...
INFO:    [16/12/2023 23:19:08] -> Releasing Run Resources...
INFO:    [16/12/2023 23:19:09] -> Calculating Qvalues...
INFO:    [16/12/2023 23:19:10] -> Unique precursors: 81,207 of 148,564 | modified peptides: 72,713 of 128,152 | peptides: 63,980 of 111,312 |  protein groups: 6,794 (Qvalue <= 0.01) [20231207_AST5_Evo5_ML_SA_40SPD_DIA_SCP_EB_1Cellc_39.raw]
INFO:    [16/12/2023 23:19:10] -> Calibration successful
INFO:    [16/12/2023 23:19:10] -> Collapsing Search Tree...
INFO:    [16/12/2023 23:19:10] -> Processed in 1.93m
INFO:    [16/12/2023 23:19:10] -> Initializing QC...
INFO:    [16/12/2023 23:19:10] -> Determining Calibration Parameter...
INFO:    [16/12/2023 23:19:10] -> Assigning ML Features...
INFO:    [16/12/2023 23:19:10] -> Generating Decoys...
INFO:    [16/12/2023 23:19:11] -> Extracting Ion Currents...
INFO:    [16/12/2023 23:20:19] -> Releasing Raw Files...
INFO:    [16/12/2023 23:20:19] -> Machine Learning...
INFO:    [16/12/2023 23:21:10] -> Initializing HTRMS...
INFO:    [16/12/2023 23:21:10] -> Releasing Run Resources...
INFO:    [16/12/2023 23:21:11] -> Calculating Qvalues...
INFO:    [16/12/2023 23:21:12] -> Unique precursors: 39,420 of 148,564 | modified peptides: 36,691 of 128,152 | peptides: 33,373 of 111,312 |  protein groups: 5,033 (Qvalue <= 0.01) [20231207_AST5_Evo5_ML_SA_40SPD_DIA_SCP_EB_1Cellc_38.raw]
INFO:    [16/12/2023 23:21:12] -> Calibration successful
[truncated: 111,838 more chars]
