# Supplementary material for: Enhanced sensitivity and scalability with a Chip-Tip workflow enables deep single-cell proteomics
Source: Nat Methods. 2025 Jan 16;22(3):499–509. doi: 10.1038/s41592-024-02558-2 (PMC11903336; doi:10.1038/s41592-024-02558-2)
Supplement: Supplementary file 5 — Statistical source data. [file 41592_2024_2558_MOESM5_ESM.xlsx]

## Sheet: Figure1b
Identifier	Numbers	R.Condition	R.Replicate	Comment	MedNum
16Th24ms_10_1Cell	3749	16Th24ms	10	1Cell	3782
16Th24ms_11_1Cell	3815	16Th24ms	11	1Cell	3782
16Th24ms_12_1Cell	4370	16Th24ms	12	1Cell	3782
16Th24ms_1_1Cell	945	16Th24ms	1	1Cell	3782
16Th24ms_2_1Cell	4334	16Th24ms	2	1Cell	3782
16Th24ms_3_1Cell	3986	16Th24ms	3	1Cell	3782
16Th24ms_4_1Cell	4003	16Th24ms	4	1Cell	3782
16Th24ms_5_1Cell	3270	16Th24ms	5	1Cell	3782
16Th24ms_6_1Cell	3307	16Th24ms	6	1Cell	3782
16Th24ms_7_1Cell	3742	16Th24ms	7	1Cell	3782
16Th24ms_8_1Cell	4077	16Th24ms	8	1Cell	3782
16Th24ms_9_1Cell	3636	16Th24ms	9	1Cell	3782
2Th3ms_10_1Cell	4248	2Th3ms	10	1Cell	5093
2Th3ms_11_1Cell	4979	2Th3ms	11	1Cell	5093
2Th3ms_12_1Cell	5309	2Th3ms	12	1Cell	5093
2Th3ms_1_10Cells	6745	2Th3ms	1	10Cells	6694
2Th3ms_1_1Cell	5196	2Th3ms	1	1Cell	5093
2Th3ms_1_20Cells	7235	2Th3ms	1	20Cells	7094
2Th3ms_1_40Cells	7114	2Th3ms	1	40Cells	6967
2Th3ms_2_10Cells	6702	2Th3ms	2	10Cells	6694
2Th3ms_2_1Cell	4950	2Th3ms	2	1Cell	5093
2Th3ms_2_20Cells	7068	2Th3ms	2	20Cells	7094
2Th3ms_2_40Cells	7036	2Th3ms	2	40Cells	6967
2Th3ms_3_10Cells	6685	2Th3ms	3	10Cells	6694
2Th3ms_3_1Cell	5237	2Th3ms	3	1Cell	5093
2Th3ms_3_20Cells	6990	2Th3ms	3	20Cells	7094
2Th3ms_3_40Cells	6851	2Th3ms	3	40Cells	6967
2Th3ms_4_10Cells	6630	2Th3ms	4	10Cells	6694
2Th3ms_4_1Cell	4956	2Th3ms	4	1Cell	5093
2Th3ms_4_20Cells	7121	2Th3ms	4	20Cells	7094
2Th3ms_4_40Cells	6898	2Th3ms	4	40Cells	6967
2Th3ms_5_1Cell	4842	2Th3ms	5	1Cell	5093
2Th3ms_6_1Cell	5291	2Th3ms	6	1Cell	5093
2Th3ms_7_1Cell	5024	2Th3ms	7	1Cell	5093
2Th3ms_8_1Cell	5162	2Th3ms	8	1Cell	5093
2Th3ms_9_1Cell	5279	2Th3ms	9	1Cell	5093
4Th6ms_10_1Cell	5315	4Th6ms	10	1Cell	5204
4Th6ms_11_1Cell	5040	4Th6ms	11	1Cell	5204
4Th6ms_12_1Cell	5440	4Th6ms	12	1Cell	5204
4Th6ms_1_10Cells	6800	4Th6ms	1	10Cells	6662
4Th6ms_1_1Cell	5825	4Th6ms	1	1Cell	5204
4Th6ms_1_20Cells	7143	4Th6ms	1	20Cells	7089
4Th6ms_1_40Cells	6982	4Th6ms	1	40Cells	6942
4Th6ms_2_10Cells	6648	4Th6ms	2	10Cells	6662
4Th6ms_2_1Cell	6187	4Th6ms	2	1Cell	5204
4Th6ms_2_20Cells	7085	4Th6ms	2	20Cells	7089
4Th6ms_2_40Cells	6899	4Th6ms	2	40Cells	6942
4Th6ms_3_10Cells	6370	4Th6ms	3	10Cells	6662
4Th6ms_3_1Cell	5616	4Th6ms	3	1Cell	5204
4Th6ms_3_20Cells	7050	4Th6ms	3	20Cells	7089
4Th6ms_3_40Cells	6901	4Th6ms	3	40Cells	6942
4Th6ms_4_10Cells	6676	4Th6ms	4	10Cells	6662
4Th6ms_4_1Cell	5053	4Th6ms	4	1Cell	5204
4Th6ms_4_20Cells	7093	4Th6ms	4	20Cells	7089
4Th6ms_4_40Cells	7015	4Th6ms	4	40Cells	6942
4Th6ms_5_1Cell	4542	4Th6ms	5	1Cell	5204
4Th6ms_6_1Cell	5092	4Th6ms	6	1Cell	5204
4Th6ms_7_1Cell	4920	4Th6ms	7	1Cell	5204
4Th6ms_8_1Cell	5186	4Th6ms	8	1Cell	5204
4Th6ms_9_1Cell	5223	4Th6ms	9	1Cell	5204
8Th12ms_10_1Cell	4453	8Th12ms	10	1Cell	4449
8Th12ms_11_1Cell	4862	8Th12ms	11	1Cell	4449
8Th12ms_12_1Cell	4445	8Th12ms	12	1Cell	4449
8Th12ms_1_10Cells	6377	8Th12ms	1	10Cells	6500
8Th12ms_1_1Cell	4998	8Th12ms	1	1Cell	4449
8Th12ms_1_20Cells	6881	8Th12ms	1	20Cells	6881
8Th12ms_1_40Cells	6781	8Th12ms	1	40Cells	6769
8Th12ms_2_10Cells	6463	8Th12ms	2	10Cells	6500
8Th12ms_2_1Cell	4335	8Th12ms	2	1Cell	4449
8Th12ms_2_20Cells	6881	8Th12ms	2	20Cells	6881
8Th12ms_2_40Cells	6839	8Th12ms	2	40Cells	6769
8Th12ms_3_10Cells	6537	8Th12ms	3	10Cells	6500
8Th12ms_3_1Cell	4589	8Th12ms	3	1Cell	4449
8Th12ms_3_20Cells	6737	8Th12ms	3	20Cells	6881
8Th12ms_3_40Cells	6757	8Th12ms	3	40Cells	6769
8Th12ms_4_10Cells	6619	8Th12ms	4	10Cells	6500
8Th12ms_4_1Cell	4329	8Th12ms	4	1Cell	4449
8Th12ms_4_20Cells	6912	8Th12ms	4	20Cells	6881
8Th12ms_4_40Cells	6716	8Th12ms	4	40Cells	6769
8Th12ms_5_1Cell	4892	8Th12ms	5	1Cell	4449
8Th12ms_6_1Cell	4048	8Th12ms	6	1Cell	4449
8Th12ms_7_1Cell	4035	8Th12ms	7	1Cell	4449
8Th12ms_8_1Cell	4365	8Th12ms	8	1Cell	4449
8Th12ms_9_1Cell	4908	8Th12ms	9	1Cell	4449

## Sheet: Figure1c
Identifier	Numbers	R.Condition	R.Replicate	Comment
16Th24ms_10_1Cell	22301	16Th24ms	10	1Cell
16Th24ms_11_1Cell	24177	16Th24ms	11	1Cell
16Th24ms_12_1Cell	29974	16Th24ms	12	1Cell
16Th24ms_1_1Cell	1884	16Th24ms	1	1Cell
16Th24ms_2_1Cell	29746	16Th24ms	2	1Cell
16Th24ms_3_1Cell	25751	16Th24ms	3	1Cell
16Th24ms_4_1Cell	26406	16Th24ms	4	1Cell
16Th24ms_5_1Cell	19583	16Th24ms	5	1Cell
16Th24ms_6_1Cell	18710	16Th24ms	6	1Cell
16Th24ms_7_1Cell	23052	16Th24ms	7	1Cell
16Th24ms_8_1Cell	27147	16Th24ms	8	1Cell
16Th24ms_9_1Cell	22334	16Th24ms	9	1Cell
2Th3ms_10_1Cell	27705	2Th3ms	10	1Cell
2Th3ms_11_1Cell	35987	2Th3ms	11	1Cell
2Th3ms_12_1Cell	44555	2Th3ms	12	1Cell
2Th3ms_1_10Cells	80130	2Th3ms	1	10Cells
2Th3ms_1_1Cell	42532	2Th3ms	1	1Cell
2Th3ms_1_20Cells	106712	2Th3ms	1	20Cells
2Th3ms_1_40Cells	104385	2Th3ms	1	40Cells
2Th3ms_2_10Cells	77136	2Th3ms	2	10Cells
2Th3ms_2_1Cell	39004	2Th3ms	2	1Cell
2Th3ms_2_20Cells	94792	2Th3ms	2	20Cells
2Th3ms_2_40Cells	99165	2Th3ms	2	40Cells
2Th3ms_3_10Cells	76798	2Th3ms	3	10Cells
2Th3ms_3_1Cell	43036	2Th3ms	3	1Cell
2Th3ms_3_20Cells	98509	2Th3ms	3	20Cells
2Th3ms_3_40Cells	97825	2Th3ms	3	40Cells
2Th3ms_4_10Cells	74826	2Th3ms	4	10Cells
2Th3ms_4_1Cell	37344	2Th3ms	4	1Cell
2Th3ms_4_20Cells	97600	2Th3ms	4	20Cells
2Th3ms_4_40Cells	98378	2Th3ms	4	40Cells
2Th3ms_5_1Cell	35357	2Th3ms	5	1Cell
2Th3ms_6_1Cell	42387	2Th3ms	6	1Cell
2Th3ms_7_1Cell	38839	2Th3ms	7	1Cell
2Th3ms_8_1Cell	40340	2Th3ms	8	1Cell
2Th3ms_9_1Cell	42126	2Th3ms	9	1Cell
4Th6ms_10_1Cell	43976	4Th6ms	10	1Cell
4Th6ms_11_1Cell	39435	4Th6ms	11	1Cell
4Th6ms_12_1Cell	46999	4Th6ms	12	1Cell
4Th6ms_1_10Cells	78937	4Th6ms	1	10Cells
4Th6ms_1_1Cell	55664	4Th6ms	1	1Cell
4Th6ms_1_20Cells	98525	4Th6ms	1	20Cells
4Th6ms_1_40Cells	100510	4Th6ms	1	40Cells
4Th6ms_2_10Cells	75363	4Th6ms	2	10Cells
4Th6ms_2_1Cell	61731	4Th6ms	2	1Cell
4Th6ms_2_20Cells	95296	4Th6ms	2	20Cells
4Th6ms_2_40Cells	98093	4Th6ms	2	40Cells
4Th6ms_3_10Cells	64186	4Th6ms	3	10Cells
4Th6ms_3_1Cell	48678	4Th6ms	3	1Cell
4Th6ms_3_20Cells	92981	4Th6ms	3	20Cells
4Th6ms_3_40Cells	96365	4Th6ms	3	40Cells
4Th6ms_4_10Cells	75368	4Th6ms	4	10Cells
4Th6ms_4_1Cell	38456	4Th6ms	4	1Cell
4Th6ms_4_20Cells	91407	4Th6ms	4	20Cells
4Th6ms_4_40Cells	96469	4Th6ms	4	40Cells
4Th6ms_5_1Cell	31249	4Th6ms	5	1Cell
4Th6ms_6_1Cell	39211	4Th6ms	6	1Cell
4Th6ms_7_1Cell	37666	4Th6ms	7	1Cell
4Th6ms_8_1Cell	41811	4Th6ms	8	1Cell
4Th6ms_9_1Cell	41589	4Th6ms	9	1Cell
8Th12ms_10_1Cell	32817	8Th12ms	10	1Cell
8Th12ms_11_1Cell	39657	8Th12ms	11	1Cell
8Th12ms_12_1Cell	31242	8Th12ms	12	1Cell
8Th12ms_1_10Cells	62835	8Th12ms	1	10Cells
8Th12ms_1_1Cell	40048	8Th12ms	1	1Cell
8Th12ms_1_20Cells	82999	8Th12ms	1	20Cells
8Th12ms_1_40Cells	91876	8Th12ms	1	40Cells
8Th12ms_2_10Cells	67931	8Th12ms	2	10Cells
8Th12ms_2_1Cell	30048	8Th12ms	2	1Cell
8Th12ms_2_20Cells	83387	8Th12ms	2	20Cells
8Th12ms_2_40Cells	93536	8Th12ms	2	40Cells
8Th12ms_3_10Cells	69371	8Th12ms	3	10Cells
8Th12ms_3_1Cell	34818	8Th12ms	3	1Cell
8Th12ms_3_20Cells	75588	8Th12ms	3	20Cells
8Th12ms_3_40Cells	91518	8Th12ms	3	40Cells
8Th12ms_4_10Cells	75083	8Th12ms	4	10Cells
8Th12ms_4_1Cell	31636	8Th12ms	4	1Cell
8Th12ms_4_20Cells	86486	8Th12ms	4	20Cells
8Th12ms_4_40Cells	87747	8Th12ms	4	40Cells
8Th12ms_5_1Cell	38461	8Th12ms	5	1Cell
8Th12ms_6_1Cell	27193	8Th12ms	6	1Cell
8Th12ms_7_1Cell	26664	8Th12ms	7	1Cell
8Th12ms_8_1Cell	31350	8Th12ms	8	1Cell
8Th12ms_9_1Cell	36740	8Th12ms	9	1Cell

## Sheet: Figure1d_e
R.FileName	PG.ProteinAccessions	R.Replicate	R.Condition	PG.Coverage	PG.IBAQ
20230809_AST1_EVO5_ZY_Hela_SCP_EvoCHIP_10Cells_40SPD_2Th3ms_01	A0A024R1R8	1	10Cells_2Th	14.1	1676.6
20230809_AST1_EVO5_ZY_Hela_SCP_EvoCHIP_10Cells_40SPD_2Th3ms_01	A0A075B767	1	10Cells_2Th	12.8	2762.9
20230809_AST1_EVO5_ZY_Hela_SCP_EvoCHIP_10Cells_40SPD_2Th3ms_01	A0A0B4J2D5	1	10Cells_2Th	37.7	122.8
20230809_AST1_EVO5_ZY_Hela_SCP_EvoCHIP_10Cells_40SPD_2Th3ms_01	A0A0B4J2E5	1	10Cells_2Th	27.7	124
20230809_AST1_EVO5_ZY_Hela_SCP_EvoCHIP_10Cells_40SPD_2Th3ms_01	A0A0B4J2F0	1	10Cells_2Th	18.5	22.2
20230809_AST1_EVO5_ZY_Hela_SCP_EvoCHIP_10Cells_40SPD_2Th3ms_01	A0A0G2JPF8	1	10Cells_2Th	5.5	45.4
20230809_AST1_EVO5_ZY_Hela_SCP_EvoCHIP_10Cells_40SPD_2Th3ms_01	A0A0U1RRL7	1	10Cells_2Th	36.6	10.5
20230809_AST1_EVO5_ZY_Hela_SCP_EvoCHIP_10Cells_40SPD_2Th3ms_01	A0A1B0GUL7	1	10Cells_2Th	3.2	7.6
20230809_AST1_EVO5_ZY_Hela_SCP_EvoCHIP_10Cells_40SPD_2Th3ms_01	A0A3B3IU46	1	10Cells_2Th	5.9	13.1
20230809_AST1_EVO5_ZY_Hela_SCP_EvoCHIP_10Cells_40SPD_2Th3ms_01	A0A590UK10	1	10Cells_2Th	5.9	4.1
20230809_AST1_EVO5_ZY_Hela_SCP_EvoCHIP_10Cells_40SPD_2Th3ms_01	A0AVT1	1	10Cells_2Th	38.6	143.8
20230809_AST1_EVO5_ZY_Hela_SCP_EvoCHIP_10Cells_40SPD_2Th3ms_01	A0FGR8	1	10Cells_2Th	38.8	107.1
20230809_AST1_EVO5_ZY_Hela_SCP_EvoCHIP_10Cells_40SPD_2Th3ms_01	A0FGR9	1	10Cells_2Th	1.7	0.3
20230809_AST1_EVO5_ZY_Hela_SCP_EvoCHIP_10Cells_40SPD_2Th3ms_01	A0JLT2	1	10Cells_2Th	20.1	19.2
20230809_AST1_EVO5_ZY_Hela_SCP_EvoCHIP_10Cells_40SPD_2Th3ms_01	A0JNW5	1	10Cells_2Th	3.6	0.6
20230809_AST1_EVO5_ZY_Hela_SCP_EvoCHIP_10Cells_40SPD_2Th3ms_01	A0MZ66	1	10Cells_2Th	44.5	101.8
20230809_AST1_EVO5_ZY_Hela_SCP_EvoCHIP_10Cells_40SPD_2Th3ms_01	A0PJW6	1	10Cells_2Th	20.8	23.9
20230809_AST1_EVO5_ZY_Hela_SCP_EvoCHIP_10Cells_40SPD_2Th3ms_01	A1A4S6	1	10Cells_2Th	3.2	0.9
20230809_AST1_EVO5_ZY_Hela_SCP_EvoCHIP_10Cells_40SPD_2Th3ms_01	A1KXE4	1	10Cells_2Th	9.2	27.5
20230809_AST1_EVO5_ZY_Hela_SCP_EvoCHIP_10Cells_40SPD_2Th3ms_01	A1L020	1	10Cells_2Th	1.7	5.3
20230809_AST1_EVO5_ZY_Hela_SCP_EvoCHIP_10Cells_40SPD_2Th3ms_01	A1L0T0	1	10Cells_2Th	32.3	72.4
20230809_AST1_EVO5_ZY_Hela_SCP_EvoCHIP_10Cells_40SPD_2Th3ms_01	A1L390	1	10Cells_2Th	2.5	2.6
20230809_AST1_EVO5_ZY_Hela_SCP_EvoCHIP_10Cells_40SPD_2Th3ms_01	A1X283	1	10Cells_2Th	40.3	127.4
20230809_AST1_EVO5_ZY_Hela_SCP_EvoCHIP_10Cells_40SPD_2Th3ms_01	A2A368	1	10Cells_2Th	2.2	19.3
20230809_AST1_EVO5_ZY_Hela_SCP_EvoCHIP_10Cells_40SPD_2Th3ms_01	A2RRP1	1	10Cells_2Th	5.8	3.4
20230809_AST1_EVO5_ZY_Hela_SCP_EvoCHIP_10Cells_40SPD_2Th3ms_01	A2RTX5	1	10Cells_2Th	5.9	290.9
20230809_AST1_EVO5_ZY_Hela_SCP_EvoCHIP_10Cells_40SPD_2Th3ms_01	A3KMH1	1	10Cells_2Th	15.8	12.9
20230809_AST1_EVO5_ZY_Hela_SCP_EvoCHIP_10Cells_40SPD_2Th3ms_01	A3KN83	1	10Cells_2Th	19.7	32.3
20230809_AST1_EVO5_ZY_Hela_SCP_EvoCHIP_10Cells_40SPD_2Th3ms_01	A4D1E9	1	10Cells_2Th	35.4	35.7
20230809_AST1_EVO5_ZY_Hela_SCP_EvoCHIP_10Cells_40SPD_2Th3ms_01	A4D1P6	1	10Cells_2Th	6.8	6.1
20230809_AST1_EVO5_ZY_Hela_SCP_EvoCHIP_10Cells_40SPD_2Th3ms_01	A4FU69	1	10Cells_2Th	1.1	19.3
20230809_AST1_EVO5_ZY_Hela_SCP_EvoCHIP_10Cells_40SPD_2Th3ms_01	A5D8V6	1	10Cells_2Th	3.4	2
20230809_AST1_EVO5_ZY_Hela_SCP_EvoCHIP_10Cells_40SPD_2Th3ms_01	A5PLL7	1	10Cells_2Th	13.7	14.1
20230809_AST1_EVO5_ZY_Hela_SCP_EvoCHIP_10Cells_40SPD_2Th3ms_01	A5PLN9	1	10Cells_2Th	1.9	1.7
20230809_AST1_EVO5_ZY_Hela_SCP_EvoCHIP_10Cells_40SPD_2Th3ms_01	A5YKK6	1	10Cells_2Th	41.1	94.4
20230809_AST1_EVO5_ZY_Hela_SCP_EvoCHIP_10Cells_40SPD_2Th3ms_01	A6NCE7	1	10Cells_2Th	30.4	263.1
20230809_AST1_EVO5_ZY_Hela_SCP_EvoCHIP_10Cells_40SPD_2Th3ms_01	A6NDG6	1	10Cells_2Th	27.7	124
20230809_AST1_EVO5_ZY_Hela_SCP_EvoCHIP_10Cells_40SPD_2Th3ms_01	A6NDU8	1	10Cells_2Th	25.9	47.4
20230809_AST1_EVO5_ZY_Hela_SCP_EvoCHIP_10Cells_40SPD_2Th3ms_01	A6NED2	1	10Cells_2Th	17.3	17.4
20230809_AST1_EVO5_ZY_Hela_SCP_EvoCHIP_10Cells_40SPD_2Th3ms_01	A6NFI3	1	10Cells_2Th	2.3	0.6
20230809_AST1_EVO5_ZY_Hela_SCP_EvoCHIP_10Cells_40SPD_2Th3ms_01	A6NGH7	1	10Cells_2Th	2.2	54.6
20230809_AST1_EVO5_ZY_Hela_SCP_EvoCHIP_10Cells_40SPD_2Th3ms_01	A6NHL2	1	10Cells_2Th	3.8	20.2
20230809_AST1_EVO5_ZY_Hela_SCP_EvoCHIP_10Cells_40SPD_2Th3ms_01	A6NHQ2	1	10Cells_2Th	3.3	262.9
20230809_AST1_EVO5_ZY_Hela_SCP_EvoCHIP_10Cells_40SPD_2Th3ms_01	A6NHR9	1	10Cells_2Th	28.4	58.8
20230809_AST1_EVO5_ZY_Hela_SCP_EvoCHIP_10Cells_40SPD_2Th3ms_01	A6NHX0	1	10Cells_2Th	9.4	4.6
20230809_AST1_EVO5_ZY_Hela_SCP_EvoCHIP_10Cells_40SPD_2Th3ms_01	A6NIH7	1	10Cells_2Th	14.3	19.2
20230809_AST1_EVO5_ZY_Hela_SCP_EvoCHIP_10Cells_40SPD_2Th3ms_01	A6NJ78	1	10Cells_2Th	21.4	15.9
20230809_AST1_EVO5_ZY_Hela_SCP_EvoCHIP_10Cells_40SPD_2Th3ms_01	A6NKD9	1	10Cells_2Th	7.6	9.2
20230809_AST1_EVO5_ZY_Hela_SCP_EvoCHIP_10Cells_40SPD_2Th3ms_01	A6NKF1	1	10Cells_2Th	28	42
20230809_AST1_EVO5_ZY_Hela_SCP_EvoCHIP_10Cells_40SPD_2Th3ms_01	A6NKT7	1	10Cells_2Th	22.4	93.5
20230809_AST1_EVO5_ZY_Hela_SCP_EvoCHIP_10Cells_40SPD_2Th3ms_01	A6NNY8	1	10Cells_2Th	11.2	10.9
20230809_AST1_EVO5_ZY_Hela_SCP_EvoCHIP_10Cells_40SPD_2Th3ms_01	A7E2V4	1	10Cells_2Th	1.2	0.3
20230809_AST1_EVO5_ZY_Hela_SCP_EvoCHIP_10Cells_40SPD_2Th3ms_01	A8CG34	1	10Cells_2Th	15.5	43.4
20230809_AST1_EVO5_ZY_Hela_SCP_EvoCHIP_10Cells_40SPD_2Th3ms_01	A8K2U0	1	10Cells_2Th	7.6	8
20230809_AST1_EVO5_ZY_Hela_SCP_EvoCHIP_10Cells_40SPD_2Th3ms_01	A8MQ03	1	10Cells_2Th	16.7	5.4
20230809_AST1_EVO5_ZY_Hela_SCP_EvoCHIP_10Cells_40SPD_2Th3ms_01	A8MT69	1	10Cells_2Th	38.3	11.8
20230809_AST1_EVO5_ZY_Hela_SCP_EvoCHIP_10Cells_40SPD_2Th3ms_01	A8MWD9	1	10Cells_2Th	35.5	516
20230809_AST1_EVO5_ZY_Hela_SCP_EvoCHIP_10Cells_40SPD_2Th3ms_01	A8MXV4	1	10Cells_2Th	16.3	16.7
20230809_AST1_EVO5_ZY_Hela_SCP_EvoCHIP_10Cells_40SPD_2Th3ms_01	B0I1T2	1	10Cells_2Th	0.9	4
20230809_AST1_EVO5_ZY_Hela_SCP_EvoCHIP_10Cells_40SPD_2Th3ms_01	B3KNS4	1	10Cells_2Th	12.8	18.3
20230809_AST1_EVO5_ZY_Hela_SCP_EvoCHIP_10Cells_40SPD_2Th3ms_01	B7ZAQ6	1	10Cells_2Th	12.7	13.8
20230809_AST1_EVO5_ZY_Hela_SCP_EvoCHIP_10Cells_40SPD_2Th3ms_01	C4AMC7	1	10Cells_2Th	19.7	39.3
20230809_AST1_EVO5_ZY_Hela_SCP_EvoCHIP_10Cells_40SPD_2Th3ms_01	C9JA33	1	10Cells_2Th	37.4	60.1
20230809_AST1_EVO5_ZY_Hela_SCP_EvoCHIP_10Cells_40SPD_2Th3ms_01	C9JLW8	1	10Cells_2Th	47.4	37.5
20230809_AST1_EVO5_ZY_Hela_SCP_EvoCHIP_10Cells_40SPD_2Th3ms_01	E9PAV3	1	10Cells_2Th	3.7	382.1
20230809_AST1_EVO5_ZY_Hela_SCP_EvoCHIP_10Cells_40SPD_2Th3ms_01	E9PRG8	1	10Cells_2Th	31.7	332.2
20230809_AST1_EVO5_ZY_Hela_SCP_EvoCHIP_10Cells_40SPD_2Th3ms_01	L0R819	1	10Cells_2Th	55.2	165.1
20230809_AST1_EVO5_ZY_Hela_SCP_EvoCHIP_10Cells_40SPD_2Th3ms_01	O00116	1	10Cells_2Th	50.6	312.5
20230809_AST1_EVO5_ZY_Hela_SCP_EvoCHIP_10Cells_40SPD_2Th3ms_01	O00124	1	10Cells_2Th	6.3	3.3
20230809_AST1_EVO5_ZY_Hela_SCP_EvoCHIP_10Cells_40SPD_2Th3ms_01	O00139	1	10Cells_2Th	24.5	111.4
20230809_AST1_EVO5_ZY_Hela_SCP_EvoCHIP_10Cells_40SPD_2Th3ms_01	O00148	1	10Cells_2Th	58.8	2353.7
20230809_AST1_EVO5_ZY_Hela_SCP_EvoCHIP_10Cells_40SPD_2Th3ms_01	O00151	1	10Cells_2Th	48	323.4
20230809_AST1_EVO5_ZY_Hela_SCP_EvoCHIP_10Cells_40SPD_2Th3ms_01	O00154	1	10Cells_2Th	41.8	423.6
20230809_AST1_EVO5_ZY_Hela_SCP_EvoCHIP_10Cells_40SPD_2Th3ms_01	O00159	1	10Cells_2Th	45.6	321.7
20230809_AST1_EVO5_ZY_Hela_SCP_EvoCHIP_10Cells_40SPD_2Th3ms_01	O00161	1	10Cells_2Th	35.5	114
20230809_AST1_EVO5_ZY_Hela_SCP_EvoCHIP_10Cells_40SPD_2Th3ms_01	O00165	1	10Cells_2Th	34.8	26
20230809_AST1_EVO5_ZY_Hela_SCP_EvoCHIP_10Cells_40SPD_2Th3ms_01	O00170	1	10Cells_2Th	45.2	250.9
20230809_AST1_EVO5_ZY_Hela_SCP_EvoCHIP_10Cells_40SPD_2Th3ms_01	O00178	1	10Cells_2Th	37.7	84.2
20230809_AST1_EVO5_ZY_Hela_SCP_EvoCHIP_10Cells_40SPD_2Th3ms_01	O00186	1	10Cells_2Th	27.7	51
20230809_AST1_EVO5_ZY_Hela_SCP_EvoCHIP_10Cells_40SPD_2Th3ms_01	O00189	1	10Cells_2Th	13.5	5.8
20230809_AST1_EVO5_ZY_Hela_SCP_EvoCHIP_10Cells_40SPD_2Th3ms_01	O00193	1	10Cells_2Th	37.7	321.6
20230809_AST1_EVO5_ZY_Hela_SCP_EvoCHIP_10Cells_40SPD_2Th3ms_01	O00194	1	10Cells_2Th	8.3	21.9
20230809_AST1_EVO5_ZY_Hela_SCP_EvoCHIP_10Cells_40SPD_2Th3ms_01	O00203	1	10Cells_2Th	36.7	159.5
20230809_AST1_EVO5_ZY_Hela_SCP_EvoCHIP_10Cells_40SPD_2Th3ms_01	O00213	1	10Cells_2Th	4.4	1.8
20230809_AST1_EVO5_ZY_Hela_SCP_EvoCHIP_10Cells_40SPD_2Th3ms_01	O00214	1	10Cells_2Th	26.2	12.4
20230809_AST1_EVO5_ZY_Hela_SCP_EvoCHIP_10Cells_40SPD_2Th3ms_01	O00217	1	10Cells_2Th	34.8	109.3
20230809_AST1_EVO5_ZY_Hela_SCP_EvoCHIP_10Cells_40SPD_2Th3ms_01	O00220	1	10Cells_2Th	4.9	5.8
20230809_AST1_EVO5_ZY_Hela_SCP_EvoCHIP_10Cells_40SPD_2Th3ms_01	O00231	1	10Cells_2Th	68.7	908.4
20230809_AST1_EVO5_ZY_Hela_SCP_EvoCHIP_10Cells_40SPD_2Th3ms_01	O00232	1	10Cells_2Th	53.5	491.3
20230809_AST1_EVO5_ZY_Hela_SCP_EvoCHIP_10Cells_40SPD_2Th3ms_01	O00233	1	10Cells_2Th	31.8	178.1
20230809_AST1_EVO5_ZY_Hela_SCP_EvoCHIP_10Cells_40SPD_2Th3ms_01	O00244	1	10Cells_2Th	25	377
20230809_AST1_EVO5_ZY_Hela_SCP_EvoCHIP_10Cells_40SPD_2Th3ms_01	O00255	1	10Cells_2Th	21.6	14.3
20230809_AST1_EVO5_ZY_Hela_SCP_EvoCHIP_10Cells_40SPD_2Th3ms_01	O00257	1	10Cells_2Th	7.5	6.3
20230809_AST1_EVO5_ZY_Hela_SCP_EvoCHIP_10Cells_40SPD_2Th3ms_01	O00258	1	10Cells_2Th	8	12.2
20230809_AST1_EVO5_ZY_Hela_SCP_EvoCHIP_10Cells_40SPD_2Th3ms_01	O00264	1	10Cells_2Th	43.1	1026.7
20230809_AST1_EVO5_ZY_Hela_SCP_EvoCHIP_10Cells_40SPD_2Th3ms_01	O00267	1	10Cells_2Th	35.5	148.3
20230809_AST1_EVO5_ZY_Hela_SCP_EvoCHIP_10Cells_40SPD_2Th3ms_01	O00268	1	10Cells_2Th	6.2	6.9
20230809_AST1_EVO5_ZY_Hela_SCP_EvoCHIP_10Cells_40SPD_2Th3ms_01	O00273	1	10Cells_2Th	37.8	263.5
20230809_AST1_EVO5_ZY_Hela_SCP_EvoCHIP_10Cells_40SPD_2Th3ms_01	O00291	1	10Cells_2Th	2.5	0.3
20230809_AST1_EVO5_ZY_Hela_SCP_EvoCHIP_10Cells_40SPD_2Th3ms_01	O00299	1	10Cells_2Th	37.8	2238.9
20230809_AST1_EVO5_ZY_Hela_SCP_EvoCHIP_10Cells_40SPD_2Th3ms_01	O00303	1	10Cells_2Th	49.9	1082.7
20230809_AST1_EVO5_ZY_Hela_SCP_EvoCHIP_10Cells_40SPD_2Th3ms_01	O00311	1	10Cells_2Th	2.3	0.4
20230809_AST1_EVO5_ZY_Hela_SCP_EvoCHIP_10Cells_40SPD_2Th3ms_01	O00329	1	10Cells_2Th	0.7	0.2
20230809_AST1_EVO5_ZY_Hela_SCP_EvoCHIP_10Cells_40SPD_2Th3ms_01	O00330	1	10Cells_2Th	19.8	51.8
20230809_AST1_EVO5_ZY_Hela_SCP_EvoCHIP_10Cells_40SPD_2Th3ms_01	O00399	1	10Cells_2Th	14.7	19.4
20230809_AST1_EVO5_ZY_Hela_SCP_EvoCHIP_10Cells_40SPD_2Th3ms_01	O00400	1	10Cells_2Th	11.5	19
20230809_AST1_EVO5_ZY_Hela_SCP_EvoCHIP_10Cells_40SPD_2Th3ms_01	O00401	1	10Cells_2Th	34.3	71.4
20230809_AST1_EVO5_ZY_Hela_SCP_EvoCHIP_10Cells_40SPD_2Th3ms_01	O00408	1	10Cells_2Th	3.3	0.7
20230809_AST1_EVO5_ZY_Hela_SCP_EvoCHIP_10Cells_40SPD_2Th3ms_01	O00410	1	10Cells_2Th	43.1	855.5
20230809_AST1_EVO5_ZY_Hela_SCP_EvoCHIP_10Cells_40SPD_2Th3ms_01	O00411	1	10Cells_2Th	28	27.8
20230809_AST1_EVO5_ZY_Hela_SCP_EvoCHIP_10Cells_40SPD_2Th3ms_01	O00418	1	10Cells_2Th	18.6	12.3
20230809_AST1_EVO5_ZY_Hela_SCP_EvoCHIP_10Cells_40SPD_2Th3ms_01	O00422	1	10Cells_2Th	69.9	485.1
20230809_AST1_EVO5_ZY_Hela_SCP_EvoCHIP_10Cells_40SPD_2Th3ms_01	O00425	1	10Cells_2Th	37.8	303.8
20230809_AST1_EVO5_ZY_Hela_SCP_EvoCHIP_10Cells_40SPD_2Th3ms_01	O00429	1	10Cells_2Th	59	310.1
20230809_AST1_EVO5_ZY_Hela_SCP_EvoCHIP_10Cells_40SPD_2Th3ms_01	O00442	1	10Cells_2Th	37.2	91.7
20230809_AST1_EVO5_ZY_Hela_SCP_EvoCHIP_10Cells_40SPD_2Th3ms_01	O00443	1	10Cells_2Th	15.1	14.1
20230809_AST1_EVO5_ZY_Hela_SCP_EvoCHIP_10Cells_40SPD_2Th3ms_01	O00458	1	10Cells_2Th	13.1	23.8
20230809_AST1_EVO5_ZY_Hela_SCP_EvoCHIP_10Cells_40SPD_2Th3ms_01	O00459	1	10Cells_2Th	3.6	1.6
20230809_AST1_EVO5_ZY_Hela_SCP_EvoCHIP_10Cells_40SPD_2Th3ms_01	O00461	1	10Cells_2Th	39.9	65.6
20230809_AST1_EVO5_ZY_Hela_SCP_EvoCHIP_10Cells_40SPD_2Th3ms_01	O00462	1	10Cells_2Th	9.1	16.5
20230809_AST1_EVO5_ZY_Hela_SCP_EvoCHIP_10Cells_40SPD_2Th3ms_01	O00468	1	10Cells_2Th	2.7	3.9
20230809_AST1_EVO5_ZY_Hela_SCP_EvoCHIP_10Cells_40SPD_2Th3ms_01	O00469	1	10Cells_2Th	36	326.7
20230809_AST1_EVO5_ZY_Hela_SCP_EvoCHIP_10Cells_40SPD_2Th3ms_01	O00470	1	10Cells_2Th	17.9	17.8
20230809_AST1_EVO5_ZY_Hela_SCP_EvoCHIP_10Cells_40SPD_2Th3ms_01	O00471	1	10Cells_2Th	22.3	22.1
20230809_AST1_EVO5_ZY_Hela_SCP_EvoCHIP_10Cells_40SPD_2Th3ms_01	O00472	1	10Cells_2Th	4.8	1.9
20230809_AST1_EVO5_ZY_Hela_SCP_EvoCHIP_10Cells_40SPD_2Th3ms_01	O00479	1	10Cells_2Th	22.2	74.4
20230809_AST1_EVO5_ZY_Hela_SCP_EvoCHIP_10Cells_40SPD_2Th3ms_01	O00483	1	10Cells_2Th	61.7	545.8
20230809_AST1_EVO5_ZY_Hela_SCP_EvoCHIP_10Cells_40SPD_2Th3ms_01	O00487	1	10Cells_2Th	55.5	523.7
20230809_AST1_EVO5_ZY_Hela_SCP_EvoCHIP_10Cells_40SPD_2Th3ms_01	O00488	1	10Cells_2Th	45.5	216.6
20230809_AST1_EVO5_ZY_Hela_SCP_EvoCHIP_10Cells_40SPD_2Th3ms_01	O00499	1	10Cells_2Th	37.3	186.7
20230809_AST1_EVO5_ZY_Hela_SCP_EvoCHIP_10Cells_40SPD_2Th3ms_01	O00505	1	10Cells_2Th	33.2	334.7
20230809_AST1_EVO5_ZY_Hela_SCP_EvoCHIP_10Cells_40SPD_2Th3ms_01	O00506	1	10Cells_2Th	8.9	29
20230809_AST1_EVO5_ZY_Hela_SCP_EvoCHIP_10Cells_40SPD_2Th3ms_01	O00507	1	10Cells_2Th	13.4	33.5
20230809_AST1_EVO5_ZY_Hela_SCP_EvoCHIP_10Cells_40SPD_2Th3ms_01	O00522	1	10Cells_2Th	1.6	0.6
20230809_AST1_EVO5_ZY_Hela_SCP_EvoCHIP_10Cells_40SPD_2Th3ms_01	O00541	1	10Cells_2Th	41.3	333.1
20230809_AST1_EVO5_ZY_Hela_SCP_EvoCHIP_10Cells_40SPD_2Th3ms_01	O00548	1	10Cells_2Th	1	2.3
20230809_AST1_EVO5_ZY_Hela_SCP_EvoCHIP_10Cells_40SPD_2Th3ms_01	O00560	1	10Cells_2Th	55.4	144
20230809_AST1_EVO5_ZY_Hela_SCP_EvoCHIP_10Cells_40SPD_2Th3ms_01	O00562	1	10Cells_2Th	1.6	1.7
20230809_AST1_EVO5_ZY_Hela_SCP_EvoCHIP_10Cells_40SPD_2Th3ms_01	O00566	1	10Cells_2Th	21.4	64.8
20230809_AST1_EVO5_ZY_Hela_SCP_EvoCHIP_10Cells_40SPD_2Th3ms_01	O00567	1	10Cells_2Th	47.5	463.5
20230809_AST1_EVO5_ZY_Hela_SCP_EvoCHIP_10Cells_40SPD_2Th3ms_01	O00571	1	10Cells_2Th	57.3	1771.5
20230809_AST1_EVO5_ZY_Hela_SCP_EvoCHIP_10Cells_40SPD_2Th3ms_01	O00592	1	10Cells_2Th	13.6	269.8
20230809_AST1_EVO5_ZY_Hela_SCP_EvoCHIP_10Cells_40SPD_2Th3ms_01	O00625	1	10Cells_2Th	39	416.9
20230809_AST1_EVO5_ZY_Hela_SCP_EvoCHIP_10Cells_40SPD_2Th3ms_01	O00629	1	10Cells_2Th	26.7	76
20230809_AST1_EVO5_ZY_Hela_SCP_EvoCHIP_10Cells_40SPD_2Th3ms_01	O00712	1	10Cells_2Th	18.3	135.3
20230809_AST1_EVO5_ZY_Hela_SCP_EvoCHIP_10Cells_40SPD_2Th3ms_01	O00716	1	10Cells_2Th	1.7	6.1
20230809_AST1_EVO5_ZY_Hela_SCP_EvoCHIP_10Cells_40SPD_2Th3ms_01	O00743	1	10Cells_2Th	36.1	129.4
20230809_AST1_EVO5_ZY_Hela_SCP_EvoCHIP_10Cells_40SPD_2Th3ms_01	O00762	1	10Cells_2Th	59.8	337.6
20230809_AST1_EVO5_ZY_Hela_SCP_EvoCHIP_10Cells_40SPD_2Th3ms_01	O00764	1	10Cells_2Th	61.2	388.6
20230809_AST1_EVO5_ZY_Hela_SCP_EvoCHIP_10Cells_40SPD_2Th3ms_01	O00767	1	10Cells_2Th	34	220.4
20230809_AST1_EVO5_ZY_Hela_SCP_EvoCHIP_10Cells_40SPD_2Th3ms_01	O14497	1	10Cells_2Th	11	19.1
20230809_AST1_EVO5_ZY_Hela_SCP_EvoCHIP_10Cells_40SPD_2Th3ms_01	O14519	1	10Cells_2Th	33.9	44.3
20230809_AST1_EVO5_ZY_Hela_SCP_EvoCHIP_10Cells_40SPD_2Th3ms_01	O14521	1	10Cells_2Th	10.7	126.9
20230809_AST1_EVO5_ZY_Hela_SCP_EvoCHIP_10Cells_40SPD_2Th3ms_01	O14524	1	10Cells_2Th	5.9	10.5
20230809_AST1_EVO5_ZY_Hela_SCP_EvoCHIP_10Cells_40SPD_2Th3ms_01	O14529	1	10Cells_2Th	0.7	0.8
20230809_AST1_EVO5_ZY_Hela_SCP_EvoCHIP_10Cells_40SPD_2Th3ms_01	O14530	1	10Cells_2Th	44.2	152.5
20230809_AST1_EVO5_ZY_Hela_SCP_EvoCHIP_10Cells_40SPD_2Th3ms_01	O14545	1	10Cells_2Th	5.5	10
20230809_AST1_EVO5_ZY_Hela_SCP_EvoCHIP_10Cells_40SPD_2Th3ms_01	O14548	1	10Cells_2Th	43	69.3
20230809_AST1_EVO5_ZY_Hela_SCP_EvoCHIP_10Cells_40SPD_2Th3ms_01	O14561	1	10Cells_2Th	5.8	30.6
20230809_AST1_EVO5_ZY_Hela_SCP_EvoCHIP_10Cells_40SPD_2Th3ms_01	O14562	1	10Cells_2Th	37.2	235.8
20230809_AST1_EVO5_ZY_Hela_SCP_EvoCHIP_10Cells_40SPD_2Th3ms_01	O14578	1	10Cells_2Th	8.9	23.1
20230809_AST1_EVO5_ZY_Hela_SCP_EvoCHIP_10Cells_40SPD_2Th3ms_01	O14579	1	10Cells_2Th	58.8	448.3
20230809_AST1_EVO5_ZY_Hela_SCP_EvoCHIP_10Cells_40SPD_2Th3ms_01	O14593	1	10Cells_2Th	14.6	8.6
20230809_AST1_EVO5_ZY_Hela_SCP_EvoCHIP_10Cells_40SPD_2Th3ms_01	O14617	1	10Cells_2Th	32.3	169
20230809_AST1_EVO5_ZY_Hela_SCP_EvoCHIP_10Cells_40SPD_2Th3ms_01	O14618	1	10Cells_2Th	26.6	50.4
20230809_AST1_EVO5_ZY_Hela_SCP_EvoCHIP_10Cells_40SPD_2Th3ms_01	O14639	1	10Cells_2Th	13.8	18.5
20230809_AST1_EVO5_ZY_Hela_SCP_EvoCHIP_10Cells_40SPD_2Th3ms_01	O14640	1	10Cells_2Th	1.7	2.7
20230809_AST1_EVO5_ZY_Hela_SCP_EvoCHIP_10Cells_40SPD_2Th3ms_01	O14641	1	10Cells_2Th	15.9	31.6
20230809_AST1_EVO5_ZY_Hela_SCP_EvoCHIP_10Cells_40SPD_2Th3ms_01	O14646	1	10Cells_2Th	18	36.9
20230809_AST1_EVO5_ZY_Hela_SCP_EvoCHIP_10Cells_40SPD_2Th3ms_01	O14647	1	10Cells_2Th	2	1
20230809_AST1_EVO5_ZY_Hela_SCP_EvoCHIP_10Cells_40SPD_2Th3ms_01	O14653	1	10Cells_2Th	32.1	40.2
20230809_AST1_EVO5_ZY_Hela_SCP_EvoCHIP_10Cells_40SPD_2Th3ms_01	O14654	1	10Cells_2Th	6	4.3
20230809_AST1_EVO5_ZY_Hela_SCP_EvoCHIP_10Cells_40SPD_2Th3ms_01	O14656	1	10Cells_2Th	47	86.6
20230809_AST1_EVO5_ZY_Hela_SCP_EvoCHIP_10Cells_40SPD_2Th3ms_01	O14657	1	10Cells_2Th	31.2	66.7
20230809_AST1_EVO5_ZY_Hela_SCP_EvoCHIP_10Cells_40SPD_2Th3ms_01	O14662	1	10Cells_2Th	20.3	16.6
20230809_AST1_EVO5_ZY_Hela_SCP_EvoCHIP_10Cells_40SPD_2Th3ms_01	O14672	1	10Cells_2Th	11.5	18.6
20230809_AST1_EVO5_ZY_Hela_SCP_EvoCHIP_10Cells_40SPD_2Th3ms_01	O14681	1	10Cells_2Th	10.3	17.2
20230809_AST1_EVO5_ZY_Hela_SCP_EvoCHIP_10Cells_40SPD_2Th3ms_01	O14684	1	10Cells_2Th	14.5	43.3
20230809_AST1_EVO5_ZY_Hela_SCP_EvoCHIP_10Cells_40SPD_2Th3ms_01	O14686	1	10Cells_2Th	1.1	0.4
20230809_AST1_EVO5_ZY_Hela_SCP_EvoCHIP_10Cells_40SPD_2Th3ms_01	O14715	1	10Cells_2Th	1.3	0.9
20230809_AST1_EVO5_ZY_Hela_SCP_EvoCHIP_10Cells_40SPD_2Th3ms_01	O14727	1	10Cells_2Th	3.2	0.8
20230809_AST1_EVO5_ZY_Hela_SCP_EvoCHIP_10Cells_40SPD_2Th3ms_01	O14732	1	10Cells_2Th	28.8	113.9
20230809_AST1_EVO5_ZY_Hela_SCP_EvoCHIP_10Cells_40SPD_2Th3ms_01	O14733	1	10Cells_2Th	17.7	19.9
20230809_AST1_EVO5_ZY_Hela_SCP_EvoCHIP_10Cells_40SPD_2Th3ms_01	O14734	1	10Cells_2Th	23.8	24.2
20230809_AST1_EVO5_ZY_Hela_SCP_EvoCHIP_10Cells_40SPD_2Th3ms_01	O14735	1	10Cells_2Th	22.1	125.3
20230809_AST1_EVO5_ZY_Hela_SCP_EvoCHIP_10Cells_40SPD_2Th3ms_01	O14737	1	10Cells_2Th	61.6	655.6
20230809_AST1_EVO5_ZY_Hela_SCP_EvoCHIP_10Cells_40SPD_2Th3ms_01	O14744	1	10Cells_2Th	33	390.3
20230809_AST1_EVO5_ZY_Hela_SCP_EvoCHIP_10Cells_40SPD_2Th3ms_01	O14745	1	10Cells_2Th	73.5	590.8
20230809_AST1_EVO5_ZY_Hela_SCP_EvoCHIP_10Cells_40SPD_2Th3ms_01	O14757	1	10Cells_2Th	22.1	54.2
20230809_AST1_EVO5_ZY_Hela_SCP_EvoCHIP_10Cells_40SPD_2Th3ms_01	O14763	1	10Cells_2Th	9.1	15
20230809_AST1_EVO5_ZY_Hela_SCP_EvoCHIP_10Cells_40SPD_2Th3ms_01	O14773	1	10Cells_2Th	18.5	54.7
20230809_AST1_EVO5_ZY_Hela_SCP_EvoCHIP_10Cells_40SPD_2Th3ms_01	O14776	1	10Cells_2Th	30.8	340.6
20230809_AST1_EVO5_ZY_Hela_SCP_EvoCHIP_10Cells_40SPD_2Th3ms_01	O14777	1	10Cells_2Th	27.6	41.6
20230809_AST1_EVO5_ZY_Hela_SCP_EvoCHIP_10Cells_40SPD_2Th3ms_01	O14787	1	10Cells_2Th	19.3	20.2
20230809_AST1_EVO5_ZY_Hela_SCP_EvoCHIP_10Cells_40SPD_2Th3ms_01	O14795	1	10Cells_2Th	1.9	1.1
20230809_AST1_EVO5_ZY_Hela_SCP_EvoCHIP_10Cells_40SPD_2Th3ms_01	O14802	1	10Cells_2Th	24.2	29.7
20230809_AST1_EVO5_ZY_Hela_SCP_EvoCHIP_10Cells_40SPD_2Th3ms_01	O14818	1	10Cells_2Th	39.9	1100.5
20230809_AST1_EVO5_ZY_Hela_SCP_EvoCHIP_10Cells_40SPD_2Th3ms_01	O14828	1	10Cells_2Th	34	254.6
20230809_AST1_EVO5_ZY_Hela_SCP_EvoCHIP_10Cells_40SPD_2Th3ms_01	O14841	1	10Cells_2Th	1.3	0.4
20230809_AST1_EVO5_ZY_Hela_SCP_EvoCHIP_10Cells_40SPD_2Th3ms_01	O14874	1	10Cells_2Th	15.3	17.9
20230809_AST1_EVO5_ZY_Hela_SCP_EvoCHIP_10Cells_40SPD_2Th3ms_01	O14880	1	10Cells_2Th	34.9	962.9
20230809_AST1_EVO5_ZY_Hela_SCP_EvoCHIP_10Cells_40SPD_2Th3ms_01	O14893	1	10Cells_2Th	6.4	39.7
20230809_AST1_EVO5_ZY_Hela_SCP_EvoCHIP_10Cells_40SPD_2Th3ms_01	O14907	1	10Cells_2Th	39.5	100.2
20230809_AST1_EVO5_ZY_Hela_SCP_EvoCHIP_10Cells_40SPD_2Th3ms_01	O14908	1	10Cells_2Th	46.8	226.6
20230809_AST1_EVO5_ZY_Hela_SCP_EvoCHIP_10Cells_40SPD_2Th3ms_01	O14920	1	10Cells_2Th	15.3	53.9
20230809_AST1_EVO5_ZY_Hela_SCP_EvoCHIP_10Cells_40SPD_2Th3ms_01	O14925	1	10Cells_2Th	54.1	109.4
20230809_AST1_EVO5_ZY_Hela_SCP_EvoCHIP_10Cells_40SPD_2Th3ms_01	O14929	1	10Cells_2Th	32	293.4
20230809_AST1_EVO5_ZY_Hela_SCP_EvoCHIP_10Cells_40SPD_2Th3ms_01	O14936	1	10Cells_2Th	20.1	41.1
20230809_AST1_EVO5_ZY_Hela_SCP_EvoCHIP_10Cells_40SPD_2Th3ms_01	O14949	1	10Cells_2Th	79.3	553.3
20230809_AST1_EVO5_ZY_Hela_SCP_EvoCHIP_10Cells_40SPD_2Th3ms_01	O14950	1	10Cells_2Th	18	1247.8
20230809_AST1_EVO5_ZY_Hela_SCP_EvoCHIP_10Cells_40SPD_2Th3ms_01	O14957	1	10Cells_2Th	21.4	408.1
20230809_AST1_EVO5_ZY_Hela_SCP_EvoCHIP_10Cells_40SPD_2Th3ms_01	O14964	1	10Cells_2Th	15.7	97.5
20230809_AST1_EVO5_ZY_Hela_SCP_EvoCHIP_10Cells_40SPD_2Th3ms_01	O14965	1	10Cells_2Th	40.4	122.9
20230809_AST1_EVO5_ZY_Hela_SCP_EvoCHIP_10Cells_40SPD_2Th3ms_01	O14966	1	10Cells_2Th	16.7	13.9
20230809_AST1_EVO5_ZY_Hela_SCP_EvoCHIP_10Cells_40SPD_2Th3ms_01	O14967	1	10Cells_2Th	13.9	11.8
20230809_AST1_EVO5_ZY_Hela_SCP_EvoCHIP_10Cells_40SPD_2Th3ms_01	O14972	1	10Cells_2Th	17.5	33
20230809_AST1_EVO5_ZY_Hela_SCP_EvoCHIP_10Cells_40SPD_2Th3ms_01	O14974	1	10Cells_2Th	32.3	106.9
20230809_AST1_EVO5_ZY_Hela_SCP_EvoCHIP_10Cells_40SPD_2Th3ms_01	O14975	1	10Cells_2Th	27.3	36.8
20230809_AST1_EVO5_ZY_Hela_SCP_EvoCHIP_10Cells_40SPD_2Th3ms_01	O14976	1	10Cells_2Th	13.3	18.4
20230809_AST1_EVO5_ZY_Hela_SCP_EvoCHIP_10Cells_40SPD_2Th3ms_01	O14979	1	10Cells_2Th	23.1	1423.7
20230809_AST1_EVO5_ZY_Hela_SCP_EvoCHIP_10Cells_40SPD_2Th3ms_01	O14980	1	10Cells_2Th	47.6	630.2
20230809_AST1_EVO5_ZY_Hela_SCP_EvoCHIP_10Cells_40SPD_2Th3ms_01	O14981	1	10Cells_2Th	17.7	33.2
20230809_AST1_EVO5_ZY_Hela_SCP_EvoCHIP_10Cells_40SPD_2Th3ms_01	O15013	1	10Cells_2Th	16.9	18.9
20230809_AST1_EVO5_ZY_Hela_SCP_EvoCHIP_10Cells_40SPD_2Th3ms_01	O15014	1	10Cells_2Th	2.2	1.6
20230809_AST1_EVO5_ZY_Hela_SCP_EvoCHIP_10Cells_40SPD_2Th3ms_01	O15020	1	10Cells_2Th	33.8	82.9
20230809_AST1_EVO5_ZY_Hela_SCP_EvoCHIP_10Cells_40SPD_2Th3ms_01	O15027	1	10Cells_2Th	26	125.4
20230809_AST1_EVO5_ZY_Hela_SCP_EvoCHIP_10Cells_40SPD_2Th3ms_01	O15031	1	10Cells_2Th	17.9	178.1
20230809_AST1_EVO5_ZY_Hela_SCP_EvoCHIP_10Cells_40SPD_2Th3ms_01	O15042	1	10Cells_2Th	27.7	218.1
20230809_AST1_EVO5_ZY_Hela_SCP_EvoCHIP_10Cells_40SPD_2Th3ms_01	O15047	1	10Cells_2Th	3.8	3.6
20230809_AST1_EVO5_ZY_Hela_SCP_EvoCHIP_10Cells_40SPD_2Th3ms_01	O15056	1	10Cells_2Th	12.3	12.5
20230809_AST1_EVO5_ZY_Hela_SCP_EvoCHIP_10Cells_40SPD_2Th3ms_01	O15061	1	10Cells_2Th	8.1	9
20230809_AST1_EVO5_ZY_Hela_SCP_EvoCHIP_10Cells_40SPD_2Th3ms_01	O15066	1	10Cells_2Th	11.6	4.7
20230809_AST1_EVO5_ZY_Hela_SCP_EvoCHIP_10Cells_40SPD_2Th3ms_01	O15067	1	10Cells_2Th	41.2	413
20230809_AST1_EVO5_ZY_Hela_SCP_EvoCHIP_10Cells_40SPD_2Th3ms_01	O15075	1	10Cells_2Th	1.5	0.6
20230809_AST1_EVO5_ZY_Hela_SCP_EvoCHIP_10Cells_40SPD_2Th3ms_01	O15083	1	10Cells_2Th	1	1.4
20230809_AST1_EVO5_ZY_Hela_SCP_EvoCHIP_10Cells_40SPD_2Th3ms_01	O15084	1	10Cells_2Th	13.8	11.5
20230809_AST1_EVO5_ZY_Hela_SCP_EvoCHIP_10Cells_40SPD_2Th3ms_01	O15091	1	10Cells_2Th	26.1	33.5
20230809_AST1_EVO5_ZY_Hela_SCP_EvoCHIP_10Cells_40SPD_2Th3ms_01	O15111	1	10Cells_2Th	17	20.1
20230809_AST1_EVO5_ZY_Hela_SCP_EvoCHIP_10Cells_40SPD_2Th3ms_01	O15116	1	10Cells_2Th	27.8	127.5
20230809_AST1_EVO5_ZY_Hela_SCP_EvoCHIP_10Cells_40SPD_2Th3ms_01	O15118	1	10Cells_2Th	11.1	12.3
20230809_AST1_EVO5_ZY_Hela_SCP_EvoCHIP_10Cells_40SPD_2Th3ms_01	O15121	1	10Cells_2Th	15.8	47.4
20230809_AST1_EVO5_ZY_Hela_SCP_EvoCHIP_10Cells_40SPD_2Th3ms_01	O15126	1	10Cells_2Th	29	66.3
20230809_AST1_EVO5_ZY_Hela_SCP_EvoCHIP_10Cells_40SPD_2Th3ms_01	O15127	1	10Cells_2Th	14.6	40.9
20230809_AST1_EVO5_ZY_Hela_SCP_EvoCHIP_10Cells_40SPD_2Th3ms_01	O15143	1	10Cells_2Th	38.7	463.1
20230809_AST1_EVO5_ZY_Hela_SCP_EvoCHIP_10Cells_40SPD_2Th3ms_01	O15144	1	10Cells_2Th	65.3	989.8
20230809_AST1_EVO5_ZY_Hela_SCP_EvoCHIP_10Cells_40SPD_2Th3ms_01	O15145	1	10Cells_2Th	53.4	997.9
20230809_AST1_EVO5_ZY_Hela_SCP_EvoCHIP_10Cells_40SPD_2Th3ms_01	O15155	1	10Cells_2Th	9.3	60.6
20230809_AST1_EVO5_ZY_Hela_SCP_EvoCHIP_10Cells_40SPD_2Th3ms_01	O15160	1	10Cells_2Th	38.4	299.2
20230809_AST1_EVO5_ZY_Hela_SCP_EvoCHIP_10Cells_40SPD_2Th3ms_01	O15164	1	10Cells_2Th	12.5	19.2
20230809_AST1_EVO5_ZY_Hela_SCP_EvoCHIP_10Cells_40SPD_2Th3ms_01	O15173	1	10Cells_2Th	48	718.9
20230809_AST1_EVO5_ZY_Hela_SCP_EvoCHIP_10Cells_40SPD_2Th3ms_01	O15182	1	10Cells_2Th	29.3	12.3
20230809_AST1_EVO5_ZY_Hela_SCP_EvoCHIP_10Cells_40SPD_2Th3ms_01	O15212	1	10Cells_2Th	51.2	853.1
20230809_AST1_EVO5_ZY_Hela_SCP_EvoCHIP_10Cells_40SPD_2Th3ms_01	O15213	1	10Cells_2Th	23.8	51.6
20230809_AST1_EVO5_ZY_Hela_SCP_EvoCHIP_10Cells_40SPD_2Th3ms_01	O15226	1	10Cells_2Th	37.1	105.3
20230809_AST1_EVO5_ZY_Hela_SCP_EvoCHIP_10Cells_40SPD_2Th3ms_01	O15228	1	10Cells_2Th	28.1	26.9
20230809_AST1_EVO5_ZY_Hela_SCP_EvoCHIP_10Cells_40SPD_2Th3ms_01	O15230	1	10Cells_2Th	2.6	0.9
20230809_AST1_EVO5_ZY_Hela_SCP_EvoCHIP_10Cells_40SPD_2Th3ms_01	O15231	1	10Cells_2Th	1.9	1
20230809_AST1_EVO5_ZY_Hela_SCP_EvoCHIP_10Cells_40SPD_2Th3ms_01	O15234	1	10Cells_2Th	10.2	11.2
20230809_AST1_EVO5_ZY_Hela_SCP_EvoCHIP_10Cells_40SPD_2Th3ms_01	O15235	1	10Cells_2Th	8	8.1
20230809_AST1_EVO5_ZY_Hela_SCP_EvoCHIP_10Cells_40SPD_2Th3ms_01	O15247	1	10Cells_2Th	4.5	0.7
20230809_AST1_EVO5_ZY_Hela_SCP_EvoCHIP_10Cells_40SPD_2Th3ms_01	O15254	1	10Cells_2Th	9	5.9
20230809_AST1_EVO5_ZY_Hela_SCP_EvoCHIP_10Cells_40SPD_2Th3ms_01	O15258	1	10Cells_2Th	33.7	416.7
20230809_AST1_EVO5_ZY_Hela_SCP_EvoCHIP_10Cells_40SPD_2Th3ms_01	O15260	1	10Cells_2Th	22.7	597.9
20230809_AST1_EVO5_ZY_Hela_SCP_EvoCHIP_10Cells_40SPD_2Th3ms_01	O15269	1	10Cells_2Th	32.8	58.1
20230809_AST1_EVO5_ZY_Hela_SCP_EvoCHIP_10Cells_40SPD_2Th3ms_01	O15270	1	10Cells_2Th	24.4	39.3
20230809_AST1_EVO5_ZY_Hela_SCP_EvoCHIP_10Cells_40SPD_2Th3ms_01	O15287	1	10Cells_2Th	3.5	0.7
20230809_AST1_EVO5_ZY_Hela_SCP_EvoCHIP_10Cells_40SPD_2Th3ms_01	O15294	1	10Cells_2Th	40.2	147.9
20230809_AST1_EVO5_ZY_Hela_SCP_EvoCHIP_10Cells_40SPD_2Th3ms_01	O15305	1	10Cells_2Th	43.9	258.5
20230809_AST1_EVO5_ZY_Hela_SCP_EvoCHIP_10Cells_40SPD_2Th3ms_01	O15318	1	10Cells_2Th	22	15.7
20230809_AST1_EVO5_ZY_Hela_SCP_EvoCHIP_10Cells_40SPD_2Th3ms_01	O15321	1	10Cells_2Th	10.6	28.7
20230809_AST1_EVO5_ZY_Hela_SCP_EvoCHIP_10Cells_40SPD_2Th3ms_01	O15344	1	10Cells_2Th	15.9	30.4
20230809_AST1_EVO5_ZY_Hela_SCP_EvoCHIP_10Cells_40SPD_2Th3ms_01	O15347	1	10Cells_2Th	36.5	1813.4
20230809_AST1_EVO5_ZY_Hela_SCP_EvoCHIP_10Cells_40SPD_2Th3ms_01	O15355	1	10Cells_2Th	41.6	398.8
20230809_AST1_EVO5_ZY_Hela_SCP_EvoCHIP_10Cells_40SPD_2Th3ms_01	O15357	1	10Cells_2Th	36.2	59.5
20230809_AST1_EVO5_ZY_Hela_SCP_EvoCHIP_10Cells_40SPD_2Th3ms_01	O15360	1	10Cells_2Th	2.1	0.3
20230809_AST1_EVO5_ZY_Hela_SCP_EvoCHIP_10Cells_40SPD_2Th3ms_01	O15371	1	10Cells_2Th	27.9	692.3
20230809_AST1_EVO5_ZY_Hela_SCP_EvoCHIP_10Cells_40SPD_2Th3ms_01	O15372	1	10Cells_2Th	58	535.6
20230809_AST1_EVO5_ZY_Hela_SCP_EvoCHIP_10Cells_40SPD_2Th3ms_01	O15379	1	10Cells_2Th	18.9	29.5
20230809_AST1_EVO5_ZY_Hela_SCP_EvoCHIP_10Cells_40SPD_2Th3ms_01	O15381	1	10Cells_2Th	32.2	40.7
20230809_AST1_EVO5_ZY_Hela_SCP_EvoCHIP_10Cells_40SPD_2Th3ms_01	O15382	1	10Cells_2Th	8.9	5.7
20230809_AST1_EVO5_ZY_Hela_SCP_EvoCHIP_10Cells_40SPD_2Th3ms_01	O15392	1	10Cells_2Th	36.6	56.9
20230809_AST1_EVO5_ZY_Hela_SCP_EvoCHIP_10Cells_40SPD_2Th3ms_01	O15397	1	10Cells_2Th	34	80.1
20230809_AST1_EVO5_ZY_Hela_SCP_EvoCHIP_10Cells_40SPD_2Th3ms_01	O15400	1	10Cells_2Th	36	101.4
20230809_AST1_EVO5_ZY_Hela_SCP_EvoCHIP_10Cells_40SPD_2Th3ms_01	O15427	1	10Cells_2Th	33.1	918
20230809_AST1_EVO5_ZY_Hela_SCP_EvoCHIP_10Cells_40SPD_2Th3ms_01	O15439	1	10Cells_2Th	12.4	16.7
20230809_AST1_EVO5_ZY_Hela_SCP_EvoCHIP_10Cells_40SPD_2Th3ms_01	O15446	1	10Cells_2Th	12	53.2
20230809_AST1_EVO5_ZY_Hela_SCP_EvoCHIP_10Cells_40SPD_2Th3ms_01	O15460	1	10Cells_2Th	39.3	156.3
20230809_AST1_EVO5_ZY_Hela_SCP_EvoCHIP_10Cells_40SPD_2Th3ms_01	O15479	1	10Cells_2Th	8.5	2.3
20230809_AST1_EVO5_ZY_Hela_SCP_EvoCHIP_10Cells_40SPD_2Th3ms_01	O15498	1	10Cells_2Th	66.2	573.4
20230809_AST1_EVO5_ZY_Hela_SCP_EvoCHIP_10Cells_40SPD_2Th3ms_01	O15504	1	10Cells_2Th	18.9	28
20230809_AST1_EVO5_ZY_Hela_SCP_EvoCHIP_10Cells_40SPD_2Th3ms_01	O15511	1	10Cells_2Th	47	558.5
20230809_AST1_EVO5_ZY_Hela_SCP_EvoCHIP_10Cells_40SPD_2Th3ms_01	O15514	1	10Cells_2Th	47.2	74.8
20230809_AST1_EVO5_ZY_Hela_SCP_EvoCHIP_10Cells_40SPD_2Th3ms_01	O15525	1	10Cells_2Th	6.8	3.5
20230809_AST1_EVO5_ZY_Hela_SCP_EvoCHIP_10Cells_40SPD_2Th3ms_01	O15530	1	10Cells_2Th	11.9	8.9
20230809_AST1_EVO5_ZY_Hela_SCP_EvoCHIP_10Cells_40SPD_2Th3ms_01	O15533	1	10Cells_2Th	15.6	103.9
20230809_AST1_EVO5_ZY_Hela_SCP_EvoCHIP_10Cells_40SPD_2Th3ms_01	O15541	1	10Cells_2Th	11.4	16
20230809_AST1_EVO5_ZY_Hela_SCP_EvoCHIP_10Cells_40SPD_2Th3ms_01	O15550	1	10Cells_2Th	1.2	0.2
20230809_AST1_EVO5_ZY_Hela_SCP_EvoCHIP_10Cells_40SPD_2Th3ms_01	O15554	1	10Cells_2Th	17.8	27.6
20230809_AST1_EVO5_ZY_Hela_SCP_EvoCHIP_10Cells_40SPD_2Th3ms_01	O43143	1	10Cells_2Th	57.5	929.3
20230809_AST1_EVO5_ZY_Hela_SCP_EvoCHIP_10Cells_40SPD_2Th3ms_01	O43148	1	10Cells_2Th	25.4	65.1
20230809_AST1_EVO5_ZY_Hela_SCP_EvoCHIP_10Cells_40SPD_2Th3ms_01	O43149	1	10Cells_2Th	6.8	6.8
20230809_AST1_EVO5_ZY_Hela_SCP_EvoCHIP_10Cells_40SPD_2Th3ms_01	O43156	1	10Cells_2Th	20.7	17.3
20230809_AST1_EVO5_ZY_Hela_SCP_EvoCHIP_10Cells_40SPD_2Th3ms_01	O43159	1	10Cells_2Th	30.5	75.5
20230809_AST1_EVO5_ZY_Hela_SCP_EvoCHIP_10Cells_40SPD_2Th3ms_01	O43164	1	10Cells_2Th	7.1	3
20230809_AST1_EVO5_ZY_Hela_SCP_EvoCHIP_10Cells_40SPD_2Th3ms_01	O43169	1	10Cells_2Th	66.7	301.9
20230809_AST1_EVO5_ZY_Hela_SCP_EvoCHIP_10Cells_40SPD_2Th3ms_01	O43172	1	10Cells_2Th	33.1	161.5
20230809_AST1_EVO5_ZY_Hela_SCP_EvoCHIP_10Cells_40SPD_2Th3ms_01	O43175	1	10Cells_2Th	52.3	2248.3
20230809_AST1_EVO5_ZY_Hela_SCP_EvoCHIP_10Cells_40SPD_2Th3ms_01	O43181	1	10Cells_2Th	25.1	87.5
20230809_AST1_EVO5_ZY_Hela_SCP_EvoCHIP_10Cells_40SPD_2Th3ms_01	O43237	1	10Cells_2Th	40	118.8
20230809_AST1_EVO5_ZY_Hela_SCP_EvoCHIP_10Cells_40SPD_2Th3ms_01	O43242	1	10Cells_2Th	66.3	745.7
20230809_AST1_EVO5_ZY_Hela_SCP_EvoCHIP_10Cells_40SPD_2Th3ms_01	O43251	1	10Cells_2Th	29.2	139.6
20230809_AST1_EVO5_ZY_Hela_SCP_EvoCHIP_10Cells_40SPD_2Th3ms_01	O43252	1	10Cells_2Th	47.9	293.7
20230809_AST1_EVO5_ZY_Hela_SCP_EvoCHIP_10Cells_40SPD_2Th3ms_01	O43264	1	10Cells_2Th	31.2	63
20230809_AST1_EVO5_ZY_Hela_SCP_EvoCHIP_10Cells_40SPD_2Th3ms_01	O43290	1	10Cells_2Th	49.1	155.1
20230809_AST1_EVO5_ZY_Hela_SCP_EvoCHIP_10Cells_40SPD_2Th3ms_01	O43292	1	10Cells_2Th	17.9	82.5
20230809_AST1_EVO5_ZY_Hela_SCP_EvoCHIP_10Cells_40SPD_2Th3ms_01	O43293	1	10Cells_2Th	10.8	8.7
20230809_AST1_EVO5_ZY_Hela_SCP_EvoCHIP_10Cells_40SPD_2Th3ms_01	O43294	1	10Cells_2Th	12.6	15
20230809_AST1_EVO5_ZY_Hela_SCP_EvoCHIP_10Cells_40SPD_2Th3ms_01	O43299	1	10Cells_2Th	2.1	3
20230809_AST1_EVO5_ZY_Hela_SCP_EvoCHIP_10Cells_40SPD_2Th3ms_01	O43301	1	10Cells_2Th	5.8	1.3
20230809_AST1_EVO5_ZY_Hela_SCP_EvoCHIP_10Cells_40SPD_2Th3ms_01	O43303	1	10Cells_2Th	1.1	0.3
20230809_AST1_EVO5_ZY_Hela_SCP_EvoCHIP_10Cells_40SPD_2Th3ms_01	O43312	1	10Cells_2Th	3	0
20230809_AST1_EVO5_ZY_Hela_SCP_EvoCHIP_10Cells_40SPD_2Th3ms_01	O43314	1	10Cells_2Th	20.6	35.3
20230809_AST1_EVO5_ZY_Hela_SCP_EvoCHIP_10Cells_40SPD_2Th3ms_01	O43318	1	10Cells_2Th	11.1	8.9
20230809_AST1_EVO5_ZY_Hela_SCP_EvoCHIP_10Cells_40SPD_2Th3ms_01	O43324	1	10Cells_2Th	70.1	484.1
20230809_AST1_EVO5_ZY_Hela_SCP_EvoCHIP_10Cells_40SPD_2Th3ms_01	O43347	1	10Cells_2Th	6.6	19.2
20230809_AST1_EVO5_ZY_Hela_SCP_EvoCHIP_10Cells_40SPD_2Th3ms_01	O43353	1	10Cells_2Th	2.4	0.8
20230809_AST1_EVO5_ZY_Hela_SCP_EvoCHIP_10Cells_40SPD_2Th3ms_01	O43379	1	10Cells_2Th	6.9	4.5
20230809_AST1_EVO5_ZY_Hela_SCP_EvoCHIP_10Cells_40SPD_2Th3ms_01	O43390	1	10Cells_2Th	41.9	1309
20230809_AST1_EVO5_ZY_Hela_SCP_EvoCHIP_10Cells_40SPD_2Th3ms_01	O43395	1	10Cells_2Th	40	212
20230809_AST1_EVO5_ZY_Hela_SCP_EvoCHIP_10Cells_40SPD_2Th3ms_01	O43396	1	10Cells_2Th	60.2	419.7
20230809_AST1_EVO5_ZY_Hela_SCP_EvoCHIP_10Cells_40SPD_2Th3ms_01	O43399	1	10Cells_2Th	75.7	1043.5
20230809_AST1_EVO5_ZY_Hela_SCP_EvoCHIP_10Cells_40SPD_2Th3ms_01	O43402	1	10Cells_2Th	36.7	62.9
20230809_AST1_EVO5_ZY_Hela_SCP_EvoCHIP_10Cells_40SPD_2Th3ms_01	O43414	1	10Cells_2Th	13.6	44.3
20230809_AST1_EVO5_ZY_Hela_SCP_EvoCHIP_10Cells_40SPD_2Th3ms_01	O43422	1	10Cells_2Th	10.6	8.8
20230809_AST1_EVO5_ZY_Hela_SCP_EvoCHIP_10Cells_40SPD_2Th3ms_01	O43426	1	10Cells_2Th	5.2	17.6
20230809_AST1_EVO5_ZY_Hela_SCP_EvoCHIP_10Cells_40SPD_2Th3ms_01	O43427	1	10Cells_2Th	33.2	65.8
20230809_AST1_EVO5_ZY_Hela_SCP_EvoCHIP_10Cells_40SPD_2Th3ms_01	O43432	1	10Cells_2Th	23.7	93.6
20230809_AST1_EVO5_ZY_Hela_SCP_EvoCHIP_10Cells_40SPD_2Th3ms_01	O43447	1	10Cells_2Th	54.8	389.8
20230809_AST1_EVO5_ZY_Hela_SCP_EvoCHIP_10Cells_40SPD_2Th3ms_01	O43463	1	10Cells_2Th	5.1	4.9
20230809_AST1_EVO5_ZY_Hela_SCP_EvoCHIP_10Cells_40SPD_2Th3ms_01	O43474	1	10Cells_2Th	3.9	0.9
20230809_AST1_EVO5_ZY_Hela_SCP_EvoCHIP_10Cells_40SPD_2Th3ms_01	O43488	1	10Cells_2Th	32.3	267.4
20230809_AST1_EVO5_ZY_Hela_SCP_EvoCHIP_10Cells_40SPD_2Th3ms_01	O43491	1	10Cells_2Th	46	263.4
20230809_AST1_EVO5_ZY_Hela_SCP_EvoCHIP_10Cells_40SPD_2Th3ms_01	O43493	1	10Cells_2Th	20.1	12.9
20230809_AST1_EVO5_ZY_Hela_SCP_EvoCHIP_10Cells_40SPD_2Th3ms_01	O43502	1	10Cells_2Th	12	8.2
20230809_AST1_EVO5_ZY_Hela_SCP_EvoCHIP_10Cells_40SPD_2Th3ms_01	O43504	1	10Cells_2Th	37.4	146.5
20230809_AST1_EVO5_ZY_Hela_SCP_EvoCHIP_10Cells_40SPD_2Th3ms_01	O43505	1	10Cells_2Th	3.9	1.5
20230809_AST1_EVO5_ZY_Hela_SCP_EvoCHIP_10Cells_40SPD_2Th3ms_01	O43516	1	10Cells_2Th	25.6	48.9
20230809_AST1_EVO5_ZY_Hela_SCP_EvoCHIP_10Cells_40SPD_2Th3ms_01	O43572	1	10Cells_2Th	10.1	7.4
20230809_AST1_EVO5_ZY_Hela_SCP_EvoCHIP_10Cells_40SPD_2Th3ms_01	O43583	1	10Cells_2Th	25.8	199.3
20230809_AST1_EVO5_ZY_Hela_SCP_EvoCHIP_10Cells_40SPD_2Th3ms_01	O43592	1	10Cells_2Th	32	193.7
20230809_AST1_EVO5_ZY_Hela_SCP_EvoCHIP_10Cells_40SPD_2Th3ms_01	O43598	1	10Cells_2Th	57.5	231.8
20230809_AST1_EVO5_ZY_Hela_SCP_EvoCHIP_10Cells_40SPD_2Th3ms_01	O43615	1	10Cells_2Th	38.7	261.8
20230809_AST1_EVO5_ZY_Hela_SCP_EvoCHIP_10Cells_40SPD_2Th3ms_01	O43617	1	10Cells_2Th	36.1	306.9
20230809_AST1_EVO5_ZY_Hela_SCP_EvoCHIP_10Cells_40SPD_2Th3ms_01	O43623	1	10Cells_2Th	5.6	0.7
20230809_AST1_EVO5_ZY_Hela_SCP_EvoCHIP_10Cells_40SPD_2Th3ms_01	O43633	1	10Cells_2Th	26.6	344.3
20230809_AST1_EVO5_ZY_Hela_SCP_EvoCHIP_10Cells_40SPD_2Th3ms_01	O43660	1	10Cells_2Th	37.9	125.8
20230809_AST1_EVO5_ZY_Hela_SCP_EvoCHIP_10Cells_40SPD_2Th3ms_01	O43663	1	10Cells_2Th	27.7	96.6
20230809_AST1_EVO5_ZY_Hela_SCP_EvoCHIP_10Cells_40SPD_2Th3ms_01	O43665	1	10Cells_2Th	37	53.2
20230809_AST1_EVO5_ZY_Hela_SCP_EvoCHIP_10Cells_40SPD_2Th3ms_01	O43670	1	10Cells_2Th	19.2	375
20230809_AST1_EVO5_ZY_Hela_SCP_EvoCHIP_10Cells_40SPD_2Th3ms_01	O43674	1	10Cells_2Th	21.2	137.9
20230809_AST1_EVO5_ZY_Hela_SCP_EvoCHIP_10Cells_40SPD_2Th3ms_01	O43676	1	10Cells_2Th	35.7	157.6
20230809_AST1_EVO5_ZY_Hela_SCP_EvoCHIP_10Cells_40SPD_2Th3ms_01	O43677	1	10Cells_2Th	13.2	27.5
20230809_AST1_EVO5_ZY_Hela_SCP_EvoCHIP_10Cells_40SPD_2Th3ms_01	O43678	1	10Cells_2Th	54.5	114.3
20230809_AST1_EVO5_ZY_Hela_SCP_EvoCHIP_10Cells_40SPD_2Th3ms_01	O43681	1	10Cells_2Th	45.1	477.5
20230809_AST1_EVO5_ZY_Hela_SCP_EvoCHIP_10Cells_40SPD_2Th3ms_01	O43683	1	10Cells_2Th	10.2	7.9
20230809_AST1_EVO5_ZY_Hela_SCP_EvoCHIP_10Cells_40SPD_2Th3ms_01	O43684	1	10Cells_2Th	42.1	1081.2
20230809_AST1_EVO5_ZY_Hela_SCP_EvoCHIP_10Cells_40SPD_2Th3ms_01	O43707	1	10Cells_2Th	76.8	4133.5
20230809_AST1_EVO5_ZY_Hela_SCP_EvoCHIP_10Cells_40SPD_2Th3ms_01	O43708	1	10Cells_2Th	10.2	20.4
20230809_AST1_EVO5_ZY_Hela_SCP_EvoCHIP_10Cells_40SPD_2Th3ms_01	O43709	1	10Cells_2Th	28.5	256.3
20230809_AST1_EVO5_ZY_Hela_SCP_EvoCHIP_10Cells_40SPD_2Th3ms_01	O43715	1	10Cells_2Th	18.4	20.2
20230809_AST1_EVO5_ZY_Hela_SCP_EvoCHIP_10Cells_40SPD_2Th3ms_01	O43716	1	10Cells_2Th	19.1	10.4
20230809_AST1_EVO5_ZY_Hela_SCP_EvoCHIP_10Cells_40SPD_2Th3ms_01	O43719	1	10Cells_2Th	36.4	89.1
20230809_AST1_EVO5_ZY_Hela_SCP_EvoCHIP_10Cells_40SPD_2Th3ms_01	O43731	1	10Cells_2Th	4.2	19.7
20230809_AST1_EVO5_ZY_Hela_SCP_EvoCHIP_10Cells_40SPD_2Th3ms_01	O43739	1	10Cells_2Th	2.8	6.9
20230809_AST1_EVO5_ZY_Hela_SCP_EvoCHIP_10Cells_40SPD_2Th3ms_01	O43747	1	10Cells_2Th	35.2	196.9
20230809_AST1_EVO5_ZY_Hela_SCP_EvoCHIP_10Cells_40SPD_2Th3ms_01	O43752	1	10Cells_2Th	16.1	11.3
20230809_AST1_EVO5_ZY_Hela_SCP_EvoCHIP_10Cells_40SPD_2Th3ms_01	O43760	1	10Cells_2Th	13.4	123.6
20230809_AST1_EVO5_ZY_Hela_SCP_EvoCHIP_10Cells_40SPD_2Th3ms_01	O43765	1	10Cells_2Th	23.3	163.3
20230809_AST1_EVO5_ZY_Hela_SCP_EvoCHIP_10Cells_40SPD_2Th3ms_01	O43768	1	10Cells_2Th	71.9	676.1
20230809_AST1_EVO5_ZY_Hela_SCP_EvoCHIP_10Cells_40SPD_2Th3ms_01	O43772	1	10Cells_2Th	15.6	52.2
20230809_AST1_EVO5_ZY_Hela_SCP_EvoCHIP_10Cells_40SPD_2Th3ms_01	O43776	1	10Cells_2Th	35.6	733.1
20230809_AST1_EVO5_ZY_Hela_SCP_EvoCHIP_10Cells_40SPD_2Th3ms_01	O43795	1	10Cells_2Th	33.5	109.5
20230809_AST1_EVO5_ZY_Hela_SCP_EvoCHIP_10Cells_40SPD_2Th3ms_01	O43805	1	10Cells_2Th	27.7	34.1
20230809_AST1_EVO5_ZY_Hela_SCP_EvoCHIP_10Cells_40SPD_2Th3ms_01	O43808	1	10Cells_2Th	32.9	53.8
20230809_AST1_EVO5_ZY_Hela_SCP_EvoCHIP_10Cells_40SPD_2Th3ms_01	O43809	1	10Cells_2Th	67	729.5
20230809_AST1_EVO5_ZY_Hela_SCP_EvoCHIP_10Cells_40SPD_2Th3ms_01	O43813	1	10Cells_2Th	18.5	468.3
20230809_AST1_EVO5_ZY_Hela_SCP_EvoCHIP_10Cells_40SPD_2Th3ms_01	O43815	1	10Cells_2Th	27.6	30.8
20230809_AST1_EVO5_ZY_Hela_SCP_EvoCHIP_10Cells_40SPD_2Th3ms_01	O43818	1	10Cells_2Th	16.4	91.7
20230809_AST1_EVO5_ZY_Hela_SCP_EvoCHIP_10Cells_40SPD_2Th3ms_01	O43819	1	10Cells_2Th	33.5	44.6
20230809_AST1_EVO5_ZY_Hela_SCP_EvoCHIP_10Cells_40SPD_2Th3ms_01	O43823	1	10Cells_2Th	20.2	44.4
20230809_AST1_EVO5_ZY_Hela_SCP_EvoCHIP_10Cells_40SPD_2Th3ms_01	O43824	1	10Cells_2Th	24.8	32.2
20230809_AST1_EVO5_ZY_Hela_SCP_EvoCHIP_10Cells_40SPD_2Th3ms_01	O43826	1	10Cells_2Th	11.7	14
20230809_AST1_EVO5_ZY_Hela_SCP_EvoCHIP_10Cells_40SPD_2Th3ms_01	O43837	1	10Cells_2Th	41.3	143.9
20230809_AST1_EVO5_ZY_Hela_SCP_EvoCHIP_10Cells_40SPD_2Th3ms_01	O43847	1	10Cells_2Th	38.1	205.1
20230809_AST1_EVO5_ZY_Hela_SCP_EvoCHIP_10Cells_40SPD_2Th3ms_01	O43852	1	10Cells_2Th	59.4	2154.8
20230809_AST1_EVO5_ZY_Hela_SCP_EvoCHIP_10Cells_40SPD_2Th3ms_01	O43854	1	10Cells_2Th	15.4	16.3
20230809_AST1_EVO5_ZY_Hela_SCP_EvoCHIP_10Cells_40SPD_2Th3ms_01	O43865	1	10Cells_2Th	24.9	122.1
20230809_AST1_EVO5_ZY_Hela_SCP_EvoCHIP_10Cells_40SPD_2Th3ms_01	O43896	1	10Cells_2Th	10.2	11.2
20230809_AST1_EVO5_ZY_Hela_SCP_EvoCHIP_10Cells_40SPD_2Th3ms_01	O43913	1	10Cells_2Th	32.2	80.5
20230809_AST1_EVO5_ZY_Hela_SCP_EvoCHIP_10Cells_40SPD_2Th3ms_01	O43920	1	10Cells_2Th	34	84.2
20230809_AST1_EVO5_ZY_Hela_SCP_EvoCHIP_10Cells_40SPD_2Th3ms_01	O43924	1	10Cells_2Th	28.7	95.6
20230809_AST1_EVO5_ZY_Hela_SCP_EvoCHIP_10Cells_40SPD_2Th3ms_01	O43929	1	10Cells_2Th	39.4	80.1
20230809_AST1_EVO5_ZY_Hela_SCP_EvoCHIP_10Cells_40SPD_2Th3ms_01	O43933	1	10Cells_2Th	3.1	1.9
20230809_AST1_EVO5_ZY_Hela_SCP_EvoCHIP_10Cells_40SPD_2Th3ms_01	O60216	1	10Cells_2Th	39.3	185.7
20230809_AST1_EVO5_ZY_Hela_SCP_EvoCHIP_10Cells_40SPD_2Th3ms_01	O60220	1	10Cells_2Th	22.7	154
20230809_AST1_EVO5_ZY_Hela_SCP_EvoCHIP_10Cells_40SPD_2Th3ms_01	O60231	1	10Cells_2Th	35.9	87.2
20230809_AST1_EVO5_ZY_Hela_SCP_EvoCHIP_10Cells_40SPD_2Th3ms_01	O60232	1	10Cells_2Th	22.6	111.4
20230809_AST1_EVO5_ZY_Hela_SCP_EvoCHIP_10Cells_40SPD_2Th3ms_01	O60234	1	10Cells_2Th	9.2	3.1
20230809_AST1_EVO5_ZY_Hela_SCP_EvoCHIP_10Cells_40SPD_2Th3ms_01	O60238	1	10Cells_2Th	6.8	5.5
20230809_AST1_EVO5_ZY_Hela_SCP_EvoCHIP_10Cells_40SPD_2Th3ms_01	O60239	1	10Cells_2Th	2.4	0.8
20230809_AST1_EVO5_ZY_Hela_SCP_EvoCHIP_10Cells_40SPD_2Th3ms_01	O60244	1	10Cells_2Th	15.4	18.7
20230809_AST1_EVO5_ZY_Hela_SCP_EvoCHIP_10Cells_40SPD_2Th3ms_01	O60245	1	10Cells_2Th	1.2	0.6
20230809_AST1_EVO5_ZY_Hela_SCP_EvoCHIP_10Cells_40SPD_2Th3ms_01	O60256	1	10Cells_2Th	49.9	151.1
20230809_AST1_EVO5_ZY_Hela_SCP_EvoCHIP_10Cells_40SPD_2Th3ms_01	O60264	1	10Cells_2Th	43.3	350.3
20230809_AST1_EVO5_ZY_Hela_SCP_EvoCHIP_10Cells_40SPD_2Th3ms_01	O60271	1	10Cells_2Th	37.7	117.1
20230809_AST1_EVO5_ZY_Hela_SCP_EvoCHIP_10Cells_40SPD_2Th3ms_01	O60279	1	10Cells_2Th	1.7	7.4
20230809_AST1_EVO5_ZY_Hela_SCP_EvoCHIP_10Cells_40SPD_2Th3ms_01	O60287	1	10Cells_2Th	22.6	33.8
20230809_AST1_EVO5_ZY_Hela_SCP_EvoCHIP_10Cells_40SPD_2Th3ms_01	O60293	1	10Cells_2Th	7.3	6.5
20230809_AST1_EVO5_ZY_Hela_SCP_EvoCHIP_10Cells_40SPD_2Th3ms_01	O60294	1	10Cells_2Th	17.5	19.1
20230809_AST1_EVO5_ZY_Hela_SCP_EvoCHIP_10Cells_40SPD_2Th3ms_01	O60306	1	10Cells_2Th	32.9	104.5
20230809_AST1_EVO5_ZY_Hela_SCP_EvoCHIP_10Cells_40SPD_2Th3ms_01	O60308	1	10Cells_2Th	1.1	1.1
20230809_AST1_EVO5_ZY_Hela_SCP_EvoCHIP_10Cells_40SPD_2Th3ms_01	O60313	1	10Cells_2Th	36.4	117.2
20230809_AST1_EVO5_ZY_Hela_SCP_EvoCHIP_10Cells_40SPD_2Th3ms_01	O60318	1	10Cells_2Th	6.6	6
20230809_AST1_EVO5_ZY_Hela_SCP_EvoCHIP_10Cells_40SPD_2Th3ms_01	O60333	1	10Cells_2Th	14.1	12.3
20230809_AST1_EVO5_ZY_Hela_SCP_EvoCHIP_10Cells_40SPD_2Th3ms_01	O60337	1	10Cells_2Th	1.3	5.3
20230809_AST1_EVO5_ZY_Hela_SCP_EvoCHIP_10Cells_40SPD_2Th3ms_01	O60341	1	10Cells_2Th	42.1	104.9
20230809_AST1_EVO5_ZY_Hela_SCP_EvoCHIP_10Cells_40SPD_2Th3ms_01	O60343	1	10Cells_2Th	21.9	52.1
20230809_AST1_EVO5_ZY_Hela_SCP_EvoCHIP_10Cells_40SPD_2Th3ms_01	O60427	1	10Cells_2Th	32.9	115.3
20230809_AST1_EVO5_ZY_Hela_SCP_EvoCHIP_10Cells_40SPD_2Th3ms_01	O60437	1	10Cells_2Th	40.6	64.6
20230809_AST1_EVO5_ZY_Hela_SCP_EvoCHIP_10Cells_40SPD_2Th3ms_01	O60443	1	10Cells_2Th	27.2	35.6
20230809_AST1_EVO5_ZY_Hela_SCP_EvoCHIP_10Cells_40SPD_2Th3ms_01	O60476	1	10Cells_2Th	15.8	12.3
20230809_AST1_EVO5_ZY_Hela_SCP_EvoCHIP_10Cells_40SPD_2Th3ms_01	O60488	1	10Cells_2Th	35	162.6
20230809_AST1_EVO5_ZY_Hela_SCP_EvoCHIP_10Cells_40SPD_2Th3ms_01	O60493	1	10Cells_2Th	48.8	517.4
20230809_AST1_EVO5_ZY_Hela_SCP_EvoCHIP_10Cells_40SPD_2Th3ms_01	O60499	1	10Cells_2Th	34.9	38.5
20230809_AST1_EVO5_ZY_Hela_SCP_EvoCHIP_10Cells_40SPD_2Th3ms_01	O60502	1	10Cells_2Th	26.4	69.9
20230809_AST1_EVO5_ZY_Hela_SCP_EvoCHIP_10Cells_40SPD_2Th3ms_01	O60503	1	10Cells_2Th	1.3	0.3
20230809_AST1_EVO5_ZY_Hela_SCP_EvoCHIP_10Cells_40SPD_2Th3ms_01	O60504	1	10Cells_2Th	16.4	14.3
20230809_AST1_EVO5_ZY_Hela_SCP_EvoCHIP_10Cells_40SPD_2Th3ms_01	O60506	1	10Cells_2Th	48.2	1912.5
20230809_AST1_EVO5_ZY_Hela_SCP_EvoCHIP_10Cells_40SPD_2Th3ms_01	O60508	1	10Cells_2Th	33.3	50.4
20230809_AST1_EVO5_ZY_Hela_SCP_EvoCHIP_10Cells_40SPD_2Th3ms_01	O60518	1	10Cells_2Th	21.5	54.2
20230809_AST1_EVO5_ZY_Hela_SCP_EvoCHIP_10Cells_40SPD_2Th3ms_01	O60524	1	10Cells_2Th	30.9	58.3
20230809_AST1_EVO5_ZY_Hela_SCP_EvoCHIP_10Cells_40SPD_2Th3ms_01	O60547	1	10Cells_2Th	41.7	91.5
20230809_AST1_EVO5_ZY_Hela_SCP_EvoCHIP_10Cells_40SPD_2Th3ms_01	O60551	1	10Cells_2Th	7.8	6.3
20230809_AST1_EVO5_ZY_Hela_SCP_EvoCHIP_10Cells_40SPD_2Th3ms_01	O60563	1	10Cells_2Th	20.4	16
20230809_AST1_EVO5_ZY_Hela_SCP_EvoCHIP_10Cells_40SPD_2Th3ms_01	O60566	1	10Cells_2Th	30.7	66.4
20230809_AST1_EVO5_ZY_Hela_SCP_EvoCHIP_10Cells_40SPD_2Th3ms_01	O60568	1	10Cells_2Th	39.6	155.3
20230809_AST1_EVO5_ZY_Hela_SCP_EvoCHIP_10Cells_40SPD_2Th3ms_01	O60573	1	10Cells_2Th	44.5	145.2
20230809_AST1_EVO5_ZY_Hela_SCP_EvoCHIP_10Cells_40SPD_2Th3ms_01	O60583	1	10Cells_2Th	8.4	9.9
20230809_AST1_EVO5_ZY_Hela_SCP_EvoCHIP_10Cells_40SPD_2Th3ms_01	O60610	1	10Cells_2Th	38.8	241.4
20230809_AST1_EVO5_ZY_Hela_SCP_EvoCHIP_10Cells_40SPD_2Th3ms_01	O60613	1	10Cells_2Th	34.5	41.4
20230809_AST1_EVO5_ZY_Hela_SCP_EvoCHIP_10Cells_40SPD_2Th3ms_01	O60637	1	10Cells_2Th	2.8	14.2
20230809_AST1_EVO5_ZY_Hela_SCP_EvoCHIP_10Cells_40SPD_2Th3ms_01	O60645	1	10Cells_2Th	33.4	72
20230809_AST1_EVO5_ZY_Hela_SCP_EvoCHIP_10Cells_40SPD_2Th3ms_01	O60664	1	10Cells_2Th	52.3	251.1
20230809_AST1_EVO5_ZY_Hela_SCP_EvoCHIP_10Cells_40SPD_2Th3ms_01	O60669	1	10Cells_2Th	6.7	37.8
20230809_AST1_EVO5_ZY_Hela_SCP_EvoCHIP_10Cells_40SPD_2Th3ms_01	O60671	1	10Cells_2Th	24.1	93.9
20230809_AST1_EVO5_ZY_Hela_SCP_EvoCHIP_10Cells_40SPD_2Th3ms_01	O60675	1	10Cells_2Th	24.4	93.7
20230809_AST1_EVO5_ZY_Hela_SCP_EvoCHIP_10Cells_40SPD_2Th3ms_01	O60678	1	10Cells_2Th	26	105.9
20230809_AST1_EVO5_ZY_Hela_SCP_EvoCHIP_10Cells_40SPD_2Th3ms_01	O60684	1	10Cells_2Th	19.6	181
20230809_AST1_EVO5_ZY_Hela_SCP_EvoCHIP_10Cells_40SPD_2Th3ms_01	O60701	1	10Cells_2Th	52.4	725.8
20230809_AST1_EVO5_ZY_Hela_SCP_EvoCHIP_10Cells_40SPD_2Th3ms_01	O60716	1	10Cells_2Th	37.1	160.1
20230809_AST1_EVO5_ZY_Hela_SCP_EvoCHIP_10Cells_40SPD_2Th3ms_01	O60725	1	10Cells_2Th	38	78.6
20230809_AST1_EVO5_ZY_Hela_SCP_EvoCHIP_10Cells_40SPD_2Th3ms_01	O60739	1	10Cells_2Th	42.5	1327.9
20230809_AST1_EVO5_ZY_Hela_SCP_EvoCHIP_10Cells_40SPD_2Th3ms_01	O60749	1	10Cells_2Th	34.7	215.3
20230809_AST1_EVO5_ZY_Hela_SCP_EvoCHIP_10Cells_40SPD_2Th3ms_01	O60762	1	10Cells_2Th	58.8	369.5
20230809_AST1_EVO5_ZY_Hela_SCP_EvoCHIP_10Cells_40SPD_2Th3ms_01	O60763	1	10Cells_2Th	44.8	166.1
20230809_AST1_EVO5_ZY_Hela_SCP_EvoCHIP_10Cells_40SPD_2Th3ms_01	O60783	1	10Cells_2Th	28.9	32.1
20230809_AST1_EVO5_ZY_Hela_SCP_EvoCHIP_10Cells_40SPD_2Th3ms_01	O60784	1	10Cells_2Th	27.8	53.2
20230809_AST1_EVO5_ZY_Hela_SCP_EvoCHIP_10Cells_40SPD_2Th3ms_01	O60825	1	10Cells_2Th	22.8	39.5
20230809_AST1_EVO5_ZY_Hela_SCP_EvoCHIP_10Cells_40SPD_2Th3ms_01	O60826	1	10Cells_2Th	33.8	37
20230809_AST1_EVO5_ZY_Hela_SCP_EvoCHIP_10Cells_40SPD_2Th3ms_01	O60828	1	10Cells_2Th	30.2	337
20230809_AST1_EVO5_ZY_Hela_SCP_EvoCHIP_10Cells_40SPD_2Th3ms_01	O60830	1	10Cells_2Th	30.2	58
20230809_AST1_EVO5_ZY_Hela_SCP_EvoCHIP_10Cells_40SPD_2Th3ms_01	O60831	1	10Cells_2Th	6.2	67.8
20230809_AST1_EVO5_ZY_Hela_SCP_EvoCHIP_10Cells_40SPD_2Th3ms_01	O60832	1	10Cells_2Th	50.4	391.8
20230809_AST1_EVO5_ZY_Hela_SCP_EvoCHIP_10Cells_40SPD_2Th3ms_01	O60841	1	10Cells_2Th	42.2	382.4
20230809_AST1_EVO5_ZY_Hela_SCP_EvoCHIP_10Cells_40SPD_2Th3ms_01	O60869	1	10Cells_2Th	54.1	1514.5
20230809_AST1_EVO5_ZY_Hela_SCP_EvoCHIP_10Cells_40SPD_2Th3ms_01	O60870	1	10Cells_2Th	26.2	32
20230809_AST1_EVO5_ZY_Hela_SCP_EvoCHIP_10Cells_40SPD_2Th3ms_01	O60879	1	10Cells_2Th	18.4	20.3
20230809_AST1_EVO5_ZY_Hela_SCP_EvoCHIP_10Cells_40SPD_2Th3ms_01	O60883	1	10Cells_2Th	1.9	1
20230809_AST1_EVO5_ZY_Hela_SCP_EvoCHIP_10Cells_40SPD_2Th3ms_01	O60884	1	10Cells_2Th	45.6	314.3
20230809_AST1_EVO5_ZY_Hela_SCP_EvoCHIP_10Cells_40SPD_2Th3ms_01	O60885	1	10Cells_2Th	16.2	48.9
20230809_AST1_EVO5_ZY_Hela_SCP_EvoCHIP_10Cells_40SPD_2Th3ms_01	O60888	1	10Cells_2Th	23.5	274.3
20230809_AST1_EVO5_ZY_Hela_SCP_EvoCHIP_10Cells_40SPD_2Th3ms_01	O60907	1	10Cells_2Th	15.8	56.2
20230809_AST1_EVO5_ZY_Hela_SCP_EvoCHIP_10Cells_40SPD_2Th3ms_01	O60921	1	10Cells_2Th	25.4	66.2
20230809_AST1_EVO5_ZY_Hela_SCP_EvoCHIP_10Cells_40SPD_2Th3ms_01	O60925	1	10Cells_2Th	68.9	416.7
20230809_AST1_EVO5_ZY_Hela_SCP_EvoCHIP_10Cells_40SPD_2Th3ms_01	O60927	1	10Cells_2Th	53.2	112.8
20230809_AST1_EVO5_ZY_Hela_SCP_EvoCHIP_10Cells_40SPD_2Th3ms_01	O60934	1	10Cells_2Th	28.6	45.1
20230809_AST1_EVO5_ZY_Hela_SCP_EvoCHIP_10Cells_40SPD_2Th3ms_01	O60936	1	10Cells_2Th	31.7	77.8
20230809_AST1_EVO5_ZY_Hela_SCP_EvoCHIP_10Cells_40SPD_2Th3ms_01	O60942	1	10Cells_2Th	28	56.7
20230809_AST1_EVO5_ZY_Hela_SCP_EvoCHIP_10Cells_40SPD_2Th3ms_01	O75027	1	10Cells_2Th	27	86.3
20230809_AST1_EVO5_ZY_Hela_SCP_EvoCHIP_10Cells_40SPD_2Th3ms_01	O75044	1	10Cells_2Th	15.2	17.7
20230809_AST1_EVO5_ZY_Hela_SCP_EvoCHIP_10Cells_40SPD_2Th3ms_01	O75054	1	10Cells_2Th	1.8	1.9
20230809_AST1_EVO5_ZY_Hela_SCP_EvoCHIP_10Cells_40SPD_2Th3ms_01	O75063	1	10Cells_2Th	22	22.7
20230809_AST1_EVO5_ZY_Hela_SCP_EvoCHIP_10Cells_40SPD_2Th3ms_01	O75083	1	10Cells_2Th	46.5	956
20230809_AST1_EVO5_ZY_Hela_SCP_EvoCHIP_10Cells_40SPD_2Th3ms_01	O75110	1	10Cells_2Th	9.6	11.4
20230809_AST1_EVO5_ZY_Hela_SCP_EvoCHIP_10Cells_40SPD_2Th3ms_01	O75113	1	10Cells_2Th	3.8	4.2
20230809_AST1_EVO5_ZY_Hela_SCP_EvoCHIP_10Cells_40SPD_2Th3ms_01	O75116	1	10Cells_2Th	38	117.4
20230809_AST1_EVO5_ZY_Hela_SCP_EvoCHIP_10Cells_40SPD_2Th3ms_01	O75122	1	10Cells_2Th	27	26.8
20230809_AST1_EVO5_ZY_Hela_SCP_EvoCHIP_10Cells_40SPD_2Th3ms_01	O75127	1	10Cells_2Th	15.3	18.2
20230809_AST1_EVO5_ZY_Hela_SCP_EvoCHIP_10Cells_40SPD_2Th3ms_01	O75128	1	10Cells_2Th	18.6	12.5
20230809_AST1_EVO5_ZY_Hela_SCP_EvoCHIP_10Cells_40SPD_2Th3ms_01	O75131	1	10Cells_2Th	24.4	169
20230809_AST1_EVO5_ZY_Hela_SCP_EvoCHIP_10Cells_40SPD_2Th3ms_01	O75143	1	10Cells_2Th	8.3	5.1
20230809_AST1_EVO5_ZY_Hela_SCP_EvoCHIP_10Cells_40SPD_2Th3ms_01	O75146	1	10Cells_2Th	14.7	7.6
20230809_AST1_EVO5_ZY_Hela_SCP_EvoCHIP_10Cells_40SPD_2Th3ms_01	O75150	1	10Cells_2Th	33.6	100.9
20230809_AST1_EVO5_ZY_Hela_SCP_EvoCHIP_10Cells_40SPD_2Th3ms_01	O75151	1	10Cells_2Th	2.9	5
20230809_AST1_EVO5_ZY_Hela_SCP_EvoCHIP_10Cells_40SPD_2Th3ms_01	O75152	1	10Cells_2Th	29.8	46.4
20230809_AST1_EVO5_ZY_Hela_SCP_EvoCHIP_10Cells_40SPD_2Th3ms_01	O75153	1	10Cells_2Th	34.8	159.9
20230809_AST1_EVO5_ZY_Hela_SCP_EvoCHIP_10Cells_40SPD_2Th3ms_01	O75165	1	10Cells_2Th	29.1	38.3
20230809_AST1_EVO5_ZY_Hela_SCP_EvoCHIP_10Cells_40SPD_2Th3ms_01	O75167	1	10Cells_2Th	4.4	0.6
20230809_AST1_EVO5_ZY_Hela_SCP_EvoCHIP_10Cells_40SPD_2Th3ms_01	O75170	1	10Cells_2Th	1.9	22.7
20230809_AST1_EVO5_ZY_Hela_SCP_EvoCHIP_10Cells_40SPD_2Th3ms_01	O75175	1	10Cells_2Th	15.1	73.6
20230809_AST1_EVO5_ZY_Hela_SCP_EvoCHIP_10Cells_40SPD_2Th3ms_01	O75179	1	10Cells_2Th	9.7	22.2
20230809_AST1_EVO5_ZY_Hela_SCP_EvoCHIP_10Cells_40SPD_2Th3ms_01	O75182	1	10Cells_2Th	2.4	0.4
20230809_AST1_EVO5_ZY_Hela_SCP_EvoCHIP_10Cells_40SPD_2Th3ms_01	O75190	1	10Cells_2Th	23	75.5
20230809_AST1_EVO5_ZY_Hela_SCP_EvoCHIP_10Cells_40SPD_2Th3ms_01	O75197	1	10Cells_2Th	2	0
20230809_AST1_EVO5_ZY_Hela_SCP_EvoCHIP_10Cells_40SPD_2Th3ms_01	O75204	1	10Cells_2Th	7.6	0.9
20230809_AST1_EVO5_ZY_Hela_SCP_EvoCHIP_10Cells_40SPD_2Th3ms_01	O75208	1	10Cells_2Th	30.5	49.8
20230809_AST1_EVO5_ZY_Hela_SCP_EvoCHIP_10Cells_40SPD_2Th3ms_01	O75223	1	10Cells_2Th	66	427.1
20230809_AST1_EVO5_ZY_Hela_SCP_EvoCHIP_10Cells_40SPD_2Th3ms_01	O75251	1	10Cells_2Th	18.3	135.4
20230809_AST1_EVO5_ZY_Hela_SCP_EvoCHIP_10Cells_40SPD_2Th3ms_01	O75306	1	10Cells_2Th	43.8	102.1
20230809_AST1_EVO5_ZY_Hela_SCP_EvoCHIP_10Cells_40SPD_2Th3ms_01	O75312	1	10Cells_2Th	34.4	42.3
20230809_AST1_EVO5_ZY_Hela_SCP_EvoCHIP_10Cells_40SPD_2Th3ms_01	O75319	1	10Cells_2Th	11.4	8.3
20230809_AST1_EVO5_ZY_Hela_SCP_EvoCHIP_10Cells_40SPD_2Th3ms_01	O75323	1	10Cells_2Th	32.5	74.8
20230809_AST1_EVO5_ZY_Hela_SCP_EvoCHIP_10Cells_40SPD_2Th3ms_01	O75330	1	10Cells_2Th	22.4	26.5
20230809_AST1_EVO5_ZY_Hela_SCP_EvoCHIP_10Cells_40SPD_2Th3ms_01	O75340	1	10Cells_2Th	67.5	1436
20230809_AST1_EVO5_ZY_Hela_SCP_EvoCHIP_10Cells_40SPD_2Th3ms_01	O75342	1	10Cells_2Th	25.1	36.8
20230809_AST1_EVO5_ZY_Hela_SCP_EvoCHIP_10Cells_40SPD_2Th3ms_01	O75347	1	10Cells_2Th	45.4	2446.3
20230809_AST1_EVO5_ZY_Hela_SCP_EvoCHIP_10Cells_40SPD_2Th3ms_01	O75348	1	10Cells_2Th	29.7	170.2
20230809_AST1_EVO5_ZY_Hela_SCP_EvoCHIP_10Cells_40SPD_2Th3ms_01	O75351	1	10Cells_2Th	48.2	219.6
20230809_AST1_EVO5_ZY_Hela_SCP_EvoCHIP_10Cells_40SPD_2Th3ms_01	O75352	1	10Cells_2Th	13.8	344.7
20230809_AST1_EVO5_ZY_Hela_SCP_EvoCHIP_10Cells_40SPD_2Th3ms_01	O75364	1	10Cells_2Th	5.6	1
20230809_AST1_EVO5_ZY_Hela_SCP_EvoCHIP_10Cells_40SPD_2Th3ms_01	O75367	1	10Cells_2Th	59.7	1831.7
20230809_AST1_EVO5_ZY_Hela_SCP_EvoCHIP_10Cells_40SPD_2Th3ms_01	O75368	1	10Cells_2Th	56.1	757
20230809_AST1_EVO5_ZY_Hela_SCP_EvoCHIP_10Cells_40SPD_2Th3ms_01	O75369	1	10Cells_2Th	53.3	684.2
20230809_AST1_EVO5_ZY_Hela_SCP_EvoCHIP_10Cells_40SPD_2Th3ms_01	O75376	1	10Cells_2Th	13.6	11.3
20230809_AST1_EVO5_ZY_Hela_SCP_EvoCHIP_10Cells_40SPD_2Th3ms_01	O75380	1	10Cells_2Th	32.3	62
20230809_AST1_EVO5_ZY_Hela_SCP_EvoCHIP_10Cells_40SPD_2Th3ms_01	O75381	1	10Cells_2Th	34.2	46.4
20230809_AST1_EVO5_ZY_Hela_SCP_EvoCHIP_10Cells_40SPD_2Th3ms_01	O75382	1	10Cells_2Th	9.8	11.1
20230809_AST1_EVO5_ZY_Hela_SCP_EvoCHIP_10Cells_40SPD_2Th3ms_01	O75390	1	10Cells_2Th	54.1	1277
20230809_AST1_EVO5_ZY_Hela_SCP_EvoCHIP_10Cells_40SPD_2Th3ms_01	O75391	1	10Cells_2Th	35.2	114.9
20230809_AST1_EVO5_ZY_Hela_SCP_EvoCHIP_10Cells_40SPD_2Th3ms_01	O75394	1	10Cells_2Th	16.9	31.6
20230809_AST1_EVO5_ZY_Hela_SCP_EvoCHIP_10Cells_40SPD_2Th3ms_01	O75396	1	10Cells_2Th	60.5	1026.6
20230809_AST1_EVO5_ZY_Hela_SCP_EvoCHIP_10Cells_40SPD_2Th3ms_01	O75400	1	10Cells_2Th	25.9	265.9
20230809_AST1_EVO5_ZY_Hela_SCP_EvoCHIP_10Cells_40SPD_2Th3ms_01	O75410	1	10Cells_2Th	16.6	20.7
20230809_AST1_EVO5_ZY_Hela_SCP_EvoCHIP_10Cells_40SPD_2Th3ms_01	O75414	1	10Cells_2Th	27.4	37.9
20230809_AST1_EVO5_ZY_Hela_SCP_EvoCHIP_10Cells_40SPD_2Th3ms_01	O75419	1	10Cells_2Th	18.6	29.8
20230809_AST1_EVO5_ZY_Hela_SCP_EvoCHIP_10Cells_40SPD_2Th3ms_01	O75431	1	10Cells_2Th	32.3	92.6
20230809_AST1_EVO5_ZY_Hela_SCP_EvoCHIP_10Cells_40SPD_2Th3ms_01	O75436	1	10Cells_2Th	50.5	387.8
20230809_AST1_EVO5_ZY_Hela_SCP_EvoCHIP_10Cells_40SPD_2Th3ms_01	O75438	1	10Cells_2Th	34.5	164.4
20230809_AST1_EVO5_ZY_Hela_SCP_EvoCHIP_10Cells_40SPD_2Th3ms_01	O75439	1	10Cells_2Th	33.7	203.1
20230809_AST1_EVO5_ZY_Hela_SCP_EvoCHIP_10Cells_40SPD_2Th3ms_01	O75446	1	10Cells_2Th	9.1	35.9
20230809_AST1_EVO5_ZY_Hela_SCP_EvoCHIP_10Cells_40SPD_2Th3ms_01	O75448	1	10Cells_2Th	7.5	10.8
20230809_AST1_EVO5_ZY_Hela_SCP_EvoCHIP_10Cells_40SPD_2Th3ms_01	O75449	1	10Cells_2Th	7.9	7.7
20230809_AST1_EVO5_ZY_Hela_SCP_EvoCHIP_10Cells_40SPD_2Th3ms_01	O75459	1	10Cells_2Th	25.3	14.5
20230809_AST1_EVO5_ZY_Hela_SCP_EvoCHIP_10Cells_40SPD_2Th3ms_01	O75462	1	10Cells_2Th	8.1	4.8
20230809_AST1_EVO5_ZY_Hela_SCP_EvoCHIP_10Cells_40SPD_2Th3ms_01	O75475	1	10Cells_2Th	37.2	441.6
20230809_AST1_EVO5_ZY_Hela_SCP_EvoCHIP_10Cells_40SPD_2Th3ms_01	O75477	1	10Cells_2Th	40.2	167.7
20230809_AST1_EVO5_ZY_Hela_SCP_EvoCHIP_10Cells_40SPD_2Th3ms_01	O75489	1	10Cells_2Th	63.3	262.1
20230809_AST1_EVO5_ZY_Hela_SCP_EvoCHIP_10Cells_40SPD_2Th3ms_01	O75494	1	10Cells_2Th	31.7	848.5
20230809_AST1_EVO5_ZY_Hela_SCP_EvoCHIP_10Cells_40SPD_2Th3ms_01	O75496	1	10Cells_2Th	31.1	72.8
20230809_AST1_EVO5_ZY_Hela_SCP_EvoCHIP_10Cells_40SPD_2Th3ms_01	O75503	1	10Cells_2Th	5	9.7
20230809_AST1_EVO5_ZY_Hela_SCP_EvoCHIP_10Cells_40SPD_2Th3ms_01	O75506	1	10Cells_2Th	81.6	257.1
20230809_AST1_EVO5_ZY_Hela_SCP_EvoCHIP_10Cells_40SPD_2Th3ms_01	O75521	1	10Cells_2Th	28.2	110.8
20230809_AST1_EVO5_ZY_Hela_SCP_EvoCHIP_10Cells_40SPD_2Th3ms_01	O75525	1	10Cells_2Th	11.3	55.1
20230809_AST1_EVO5_ZY_Hela_SCP_EvoCHIP_10Cells_40SPD_2Th3ms_01	O75528	1	10Cells_2Th	19.9	15.6
20230809_AST1_EVO5_ZY_Hela_SCP_EvoCHIP_10Cells_40SPD_2Th3ms_01	O75529	1	10Cells_2Th	8.1	8
20230809_AST1_EVO5_ZY_Hela_SCP_EvoCHIP_10Cells_40SPD_2Th3ms_01	O75530	1	10Cells_2Th	19.5	40
20230809_AST1_EVO5_ZY_Hela_SCP_EvoCHIP_10Cells_40SPD_2Th3ms_01	O75531	1	10Cells_2Th	56.2	4763
20230809_AST1_EVO5_ZY_Hela_SCP_EvoCHIP_10Cells_40SPD_2Th3ms_01	O75533	1	10Cells_2Th	55.6	633.4
20230809_AST1_EVO5_ZY_Hela_SCP_EvoCHIP_10Cells_40SPD_2Th3ms_01	O75534	1	10Cells_2Th	41.9	578.7
20230809_AST1_EVO5_ZY_Hela_SCP_EvoCHIP_10Cells_40SPD_2Th3ms_01	O75554	1	10Cells_2Th	5.9	7.2
20230809_AST1_EVO5_ZY_Hela_SCP_EvoCHIP_10Cells_40SPD_2Th3ms_01	O75569	1	10Cells_2Th	25.2	57.9
20230809_AST1_EVO5_ZY_Hela_SCP_EvoCHIP_10Cells_40SPD_2Th3ms_01	O75575	1	10Cells_2Th	18.9	13.2
20230809_AST1_EVO5_ZY_Hela_SCP_EvoCHIP_10Cells_40SPD_2Th3ms_01	O75582	1	10Cells_2Th	13	17
20230809_AST1_EVO5_ZY_Hela_SCP_EvoCHIP_10Cells_40SPD_2Th3ms_01	O75586	1	10Cells_2Th	5.7	16.5
20230809_AST1_EVO5_ZY_Hela_SCP_EvoCHIP_10Cells_40SPD_2Th3ms_01	O75592	1	10Cells_2Th	11.5	11.7
20230809_AST1_EVO5_ZY_Hela_SCP_EvoCHIP_10Cells_40SPD_2Th3ms_01	O75600	1	10Cells_2Th	11.5	26.6
20230809_AST1_EVO5_ZY_Hela_SCP_EvoCHIP_10Cells_40SPD_2Th3ms_01	O75607	1	10Cells_2Th	36.5	201.3
20230809_AST1_EVO5_ZY_Hela_SCP_EvoCHIP_10Cells_40SPD_2Th3ms_01	O75608	1	10Cells_2Th	46.5	159.4
20230809_AST1_EVO5_ZY_Hela_SCP_EvoCHIP_10Cells_40SPD_2Th3ms_01	O75616	1	10Cells_2Th	35	89.2
20230809_AST1_EVO5_ZY_Hela_SCP_EvoCHIP_10Cells_40SPD_2Th3ms_01	O75629	1	10Cells_2Th	9.5	12.1
20230809_AST1_EVO5_ZY_Hela_SCP_EvoCHIP_10Cells_40SPD_2Th3ms_01	O75643	1	10Cells_2Th	55.1	540.1
20230809_AST1_EVO5_ZY_Hela_SCP_EvoCHIP_10Cells_40SPD_2Th3ms_01	O75648	1	10Cells_2Th	20	14.4
20230809_AST1_EVO5_ZY_Hela_SCP_EvoCHIP_10Cells_40SPD_2Th3ms_01	O75663	1	10Cells_2Th	50.4	191.8
20230809_AST1_EVO5_ZY_Hela_SCP_EvoCHIP_10Cells_40SPD_2Th3ms_01	O75674	1	10Cells_2Th	14.3	26.8
20230809_AST1_EVO5_ZY_Hela_SCP_EvoCHIP_10Cells_40SPD_2Th3ms_01	O75676	1	10Cells_2Th	17.4	13
20230809_AST1_EVO5_ZY_Hela_SCP_EvoCHIP_10Cells_40SPD_2Th3ms_01	O75683	1	10Cells_2Th	18.6	60.9
20230809_AST1_EVO5_ZY_Hela_SCP_EvoCHIP_10Cells_40SPD_2Th3ms_01	O75688	1	10Cells_2Th	14.4	11
20230809_AST1_EVO5_ZY_Hela_SCP_EvoCHIP_10Cells_40SPD_2Th3ms_01	O75691	1	10Cells_2Th	30.8	65.9
20230809_AST1_EVO5_ZY_Hela_SCP_EvoCHIP_10Cells_40SPD_2Th3ms_01	O75694	1	10Cells_2Th	43	400.4
20230809_AST1_EVO5_ZY_Hela_SCP_EvoCHIP_10Cells_40SPD_2Th3ms_01	O75695	1	10Cells_2Th	10.9	45.2
20230809_AST1_EVO5_ZY_Hela_SCP_EvoCHIP_10Cells_40SPD_2Th3ms_01	O75717	1	10Cells_2Th	30.9	55.3
20230809_AST1_EVO5_ZY_Hela_SCP_EvoCHIP_10Cells_40SPD_2Th3ms_01	O75718	1	10Cells_2Th	35.7	306.7
20230809_AST1_EVO5_ZY_Hela_SCP_EvoCHIP_10Cells_40SPD_2Th3ms_01	O75746	1	10Cells_2Th	37.2	89.5
20230809_AST1_EVO5_ZY_Hela_SCP_EvoCHIP_10Cells_40SPD_2Th3ms_01	O75781	1	10Cells_2Th	13.7	11.4
20230809_AST1_EVO5_ZY_Hela_SCP_EvoCHIP_10Cells_40SPD_2Th3ms_01	O75787	1	10Cells_2Th	42	122.2
20230809_AST1_EVO5_ZY_Hela_SCP_EvoCHIP_10Cells_40SPD_2Th3ms_01	O75792	1	10Cells_2Th	31.8	74.8
20230809_AST1_EVO5_ZY_Hela_SCP_EvoCHIP_10Cells_40SPD_2Th3ms_01	O75794	1	10Cells_2Th	33.3	227.1
20230809_AST1_EVO5_ZY_Hela_SCP_EvoCHIP_10Cells_40SPD_2Th3ms_01	O75815	1	10Cells_2Th	2.3	1.8
20230809_AST1_EVO5_ZY_Hela_SCP_EvoCHIP_10Cells_40SPD_2Th3ms_01	O75817	1	10Cells_2Th	29.3	98.2
20230809_AST1_EVO5_ZY_Hela_SCP_EvoCHIP_10Cells_40SPD_2Th3ms_01	O75818	1	10Cells_2Th	20.1	35
20230809_AST1_EVO5_ZY_Hela_SCP_EvoCHIP_10Cells_40SPD_2Th3ms_01	O75821	1	10Cells_2Th	53.1	737
20230809_AST1_EVO5_ZY_Hela_SCP_EvoCHIP_10Cells_40SPD_2Th3ms_01	O75822	1	10Cells_2Th	58.9	940.2
20230809_AST1_EVO5_ZY_Hela_SCP_EvoCHIP_10Cells_40SPD_2Th3ms_01	O75832	1	10Cells_2Th	35.8	199.9
20230809_AST1_EVO5_ZY_Hela_SCP_EvoCHIP_10Cells_40SPD_2Th3ms_01	O75843	1	10Cells_2Th	2.3	3.5
20230809_AST1_EVO5_ZY_Hela_SCP_EvoCHIP_10Cells_40SPD_2Th3ms_01	O75844	1	10Cells_2Th	41.1	224.9
20230809_AST1_EVO5_ZY_Hela_SCP_EvoCHIP_10Cells_40SPD_2Th3ms_01	O75845	1	10Cells_2Th	2.7	7.1
20230809_AST1_EVO5_ZY_Hela_SCP_EvoCHIP_10Cells_40SPD_2Th3ms_01	O75874	1	10Cells_2Th	57.7	571.5
20230809_AST1_EVO5_ZY_Hela_SCP_EvoCHIP_10Cells_40SPD_2Th3ms_01	O75879	1	10Cells_2Th	21	9.1
20230809_AST1_EVO5_ZY_Hela_SCP_EvoCHIP_10Cells_40SPD_2Th3ms_01	O75880	1	10Cells_2Th	32.9	160
20230809_AST1_EVO5_ZY_Hela_SCP_EvoCHIP_10Cells_40SPD_2Th3ms_01	O75884	1	10Cells_2Th	26.3	36.4
20230809_AST1_EVO5_ZY_Hela_SCP_EvoCHIP_10Cells_40SPD_2Th3ms_01	O75886	1	10Cells_2Th	17.7	20.7
20230809_AST1_EVO5_ZY_Hela_SCP_EvoCHIP_10Cells_40SPD_2Th3ms_01	O75907	1	10Cells_2Th	2.9	1.1
20230809_AST1_EVO5_ZY_Hela_SCP_EvoCHIP_10Cells_40SPD_2Th3ms_01	O75909	1	10Cells_2Th	18.1	44.8
20230809_AST1_EVO5_ZY_Hela_SCP_EvoCHIP_10Cells_40SPD_2Th3ms_01	O75915	1	10Cells_2Th	32.4	586.9
20230809_AST1_EVO5_ZY_Hela_SCP_EvoCHIP_10Cells_40SPD_2Th3ms_01	O75925	1	10Cells_2Th	8	4
20230809_AST1_EVO5_ZY_Hela_SCP_EvoCHIP_10Cells_40SPD_2Th3ms_01	O75928	1	10Cells_2Th	9.8	6.3
20230809_AST1_EVO5_ZY_Hela_SCP_EvoCHIP_10Cells_40SPD_2Th3ms_01	O75934	1	10Cells_2Th	66.2	288.4
20230809_AST1_EVO5_ZY_Hela_SCP_EvoCHIP_10Cells_40SPD_2Th3ms_01	O75935	1	10Cells_2Th	50.5	164.3
20230809_AST1_EVO5_ZY_Hela_SCP_EvoCHIP_10Cells_40SPD_2Th3ms_01	O75937	1	10Cells_2Th	60.1	1468.1
20230809_AST1_EVO5_ZY_Hela_SCP_EvoCHIP_10Cells_40SPD_2Th3ms_01	O75940	1	10Cells_2Th	44.1	184.3
20230809_AST1_EVO5_ZY_Hela_SCP_EvoCHIP_10Cells_40SPD_2Th3ms_01	O75947	1	10Cells_2Th	59	1241.6
20230809_AST1_EVO5_ZY_Hela_SCP_EvoCHIP_10Cells_40SPD_2Th3ms_01	O75955	1	10Cells_2Th	64.4	200.1
20230809_AST1_EVO5_ZY_Hela_SCP_EvoCHIP_10Cells_40SPD_2Th3ms_01	O75962	1	10Cells_2Th	20.7	24.8
20230809_AST1_EVO5_ZY_Hela_SCP_EvoCHIP_10Cells_40SPD_2Th3ms_01	O75964	1	10Cells_2Th	75.7	2403.7
20230809_AST1_EVO5_ZY_Hela_SCP_EvoCHIP_10Cells_40SPD_2Th3ms_01	O75970	1	10Cells_2Th	11.4	7.5
20230809_AST1_EVO5_ZY_Hela_SCP_EvoCHIP_10Cells_40SPD_2Th3ms_01	O75976	1	10Cells_2Th	13.8	16.7
20230809_AST1_EVO5_ZY_Hela_SCP_EvoCHIP_10Cells_40SPD_2Th3ms_01	O76003	1	10Cells_2Th	57.6	839.8
20230809_AST1_EVO5_ZY_Hela_SCP_EvoCHIP_10Cells_40SPD_2Th3ms_01	O76021	1	10Cells_2Th	46.7	968.8
20230809_AST1_EVO5_ZY_Hela_SCP_EvoCHIP_10Cells_40SPD_2Th3ms_01	O76024	1	10Cells_2Th	9	9.2
20230809_AST1_EVO5_ZY_Hela_SCP_EvoCHIP_10Cells_40SPD_2Th3ms_01	O76031	1	10Cells_2Th	38.1	111.6
20230809_AST1_EVO5_ZY_Hela_SCP_EvoCHIP_10Cells_40SPD_2Th3ms_01	O76070	1	10Cells_2Th	84.3	787.2
20230809_AST1_EVO5_ZY_Hela_SCP_EvoCHIP_10Cells_40SPD_2Th3ms_01	O76071	1	10Cells_2Th	7.1	64.9
20230809_AST1_EVO5_ZY_Hela_SCP_EvoCHIP_10Cells_40SPD_2Th3ms_01	O76075	1	10Cells_2Th	9.5	5.2
20230809_AST1_EVO5_ZY_Hela_SCP_EvoCHIP_10Cells_40SPD_2Th3ms_01	O76080	1	10Cells_2Th	16.4	12.2
20230809_AST1_EVO5_ZY_Hela_SCP_EvoCHIP_10Cells_40SPD_2Th3ms_01	O76094	1	10Cells_2Th	41	263.6
20230809_AST1_EVO5_ZY_Hela_SCP_EvoCHIP_10Cells_40SPD_2Th3ms_01	O94760	1	10Cells_2Th	41.4	91.7
20230809_AST1_EVO5_ZY_Hela_SCP_EvoCHIP_10Cells_40SPD_2Th3ms_01	O94761	1	10Cells_2Th	6	7.4
20230809_AST1_EVO5_ZY_Hela_SCP_EvoCHIP_10Cells_40SPD_2Th3ms_01	O94762	1	10Cells_2Th	0.7	0.1
20230809_AST1_EVO5_ZY_Hela_SCP_EvoCHIP_10Cells_40SPD_2Th3ms_01	O94763	1	10Cells_2Th	26.4	34.7
20230809_AST1_EVO5_ZY_Hela_SCP_EvoCHIP_10Cells_40SPD_2Th3ms_01	O94766	1	10Cells_2Th	24.5	24
20230809_AST1_EVO5_ZY_Hela_SCP_EvoCHIP_10Cells_40SPD_2Th3ms_01	O94768	1	10Cells_2Th	3.8	0
20230809_AST1_EVO5_ZY_Hela_SCP_EvoCHIP_10Cells_40SPD_2Th3ms_01	O94776	1	10Cells_2Th	48.2	337.4
20230809_AST1_EVO5_ZY_Hela_SCP_EvoCHIP_10Cells_40SPD_2Th3ms_01	O94782	1	10Cells_2Th	9.6	8.8
20230809_AST1_EVO5_ZY_Hela_SCP_EvoCHIP_10Cells_40SPD_2Th3ms_01	O94788	1	10Cells_2Th	9.1	30
20230809_AST1_EVO5_ZY_Hela_SCP_EvoCHIP_10Cells_40SPD_2Th3ms_01	O94804	1	10Cells_2Th	9.4	15.7
20230809_AST1_EVO5_ZY_Hela_SCP_EvoCHIP_10Cells_40SPD_2Th3ms_01	O94806	1	10Cells_2Th	5.8	6.4
20230809_AST1_EVO5_ZY_Hela_SCP_EvoCHIP_10Cells_40SPD_2Th3ms_01	O94808	1	10Cells_2Th	14.2	8
20230809_AST1_EVO5_ZY_Hela_SCP_EvoCHIP_10Cells_40SPD_2Th3ms_01	O94817	1	10Cells_2Th	7.1	12.8
20230809_AST1_EVO5_ZY_Hela_SCP_EvoCHIP_10Cells_40SPD_2Th3ms_01	O94822	1	10Cells_2Th	18.3	16.5
20230809_AST1_EVO5_ZY_Hela_SCP_EvoCHIP_10Cells_40SPD_2Th3ms_01	O94826	1	10Cells_2Th	43.9	274.8
20230809_AST1_EVO5_ZY_Hela_SCP_EvoCHIP_10Cells_40SPD_2Th3ms_01	O94829	1	10Cells_2Th	6.4	3.1
20230809_AST1_EVO5_ZY_Hela_SCP_EvoCHIP_10Cells_40SPD_2Th3ms_01	O94830	1	10Cells_2Th	10	5
20230809_AST1_EVO5_ZY_Hela_SCP_EvoCHIP_10Cells_40SPD_2Th3ms_01	O94842	1	10Cells_2Th	14.7	47.4
20230809_AST1_EVO5_ZY_Hela_SCP_EvoCHIP_10Cells_40SPD_2Th3ms_01	O94855	1	10Cells_2Th	18.3	62.2
20230809_AST1_EVO5_ZY_Hela_SCP_EvoCHIP_10Cells_40SPD_2Th3ms_01	O94864	1	10Cells_2Th	1.9	2.6
20230809_AST1_EVO5_ZY_Hela_SCP_EvoCHIP_10Cells_40SPD_2Th3ms_01	O94874	1	10Cells_2Th	42.9	91.9
20230809_AST1_EVO5_ZY_Hela_SCP_EvoCHIP_10Cells_40SPD_2Th3ms_01	O94875	1	10Cells_2Th	19.4	45.3
20230809_AST1_EVO5_ZY_Hela_SCP_EvoCHIP_10Cells_40SPD_2Th3ms_01	O94880	1	10Cells_2Th	13.4	20.6
20230809_AST1_EVO5_ZY_Hela_SCP_EvoCHIP_10Cells_40SPD_2Th3ms_01	O94887	1	10Cells_2Th	2.2	1.9
20230809_AST1_EVO5_ZY_Hela_SCP_EvoCHIP_10Cells_40SPD_2Th3ms_01	O94888	1	10Cells_2Th	32.7	57.8
20230809_AST1_EVO5_ZY_Hela_SCP_EvoCHIP_10Cells_40SPD_2Th3ms_01	O94889	1	10Cells_2Th	7.7	4.1
20230809_AST1_EVO5_ZY_Hela_SCP_EvoCHIP_10Cells_40SPD_2Th3ms_01	O94901	1	10Cells_2Th	30.2	32.4
20230809_AST1_EVO5_ZY_Hela_SCP_EvoCHIP_10Cells_40SPD_2Th3ms_01	O94903	1	10Cells_2Th	38.9	163.8
20230809_AST1_EVO5_ZY_Hela_SCP_EvoCHIP_10Cells_40SPD_2Th3ms_01	O94905	1	10Cells_2Th	36.9	99.2
20230809_AST1_EVO5_ZY_Hela_SCP_EvoCHIP_10Cells_40SPD_2Th3ms_01	O94906	1	10Cells_2Th	43	207.3
20230809_AST1_EVO5_ZY_Hela_SCP_EvoCHIP_10Cells_40SPD_2Th3ms_01	O94913	1	10Cells_2Th	9.2	11.7
20230809_AST1_EVO5_ZY_Hela_SCP_EvoCHIP_10Cells_40SPD_2Th3ms_01	O94915	1	10Cells_2Th	12.8	14
20230809_AST1_EVO5_ZY_Hela_SCP_EvoCHIP_10Cells_40SPD_2Th3ms_01	O94916	1	10Cells_2Th	2.9	1.8
20230809_AST1_EVO5_ZY_Hela_SCP_EvoCHIP_10Cells_40SPD_2Th3ms_01	O94919	1	10Cells_2Th	2.8	1
20230809_AST1_EVO5_ZY_Hela_SCP_EvoCHIP_10Cells_40SPD_2Th3ms_01	O94923	1	10Cells_2Th	2.8	1.9
20230809_AST1_EVO5_ZY_Hela_SCP_EvoCHIP_10Cells_40SPD_2Th3ms_01	O94925	1	10Cells_2Th	33.2	243.2
20230809_AST1_EVO5_ZY_Hela_SCP_EvoCHIP_10Cells_40SPD_2Th3ms_01	O94927	1	10Cells_2Th	30.3	31.6
20230809_AST1_EVO5_ZY_Hela_SCP_EvoCHIP_10Cells_40SPD_2Th3ms_01	O94952	1	10Cells_2Th	14.2	17.3
20230809_AST1_EVO5_ZY_Hela_SCP_EvoCHIP_10Cells_40SPD_2Th3ms_01	O94953	1	10Cells_2Th	1	0.4
20230809_AST1_EVO5_ZY_Hela_SCP_EvoCHIP_10Cells_40SPD_2Th3ms_01	O94964	1	10Cells_2Th	6	21.4
20230809_AST1_EVO5_ZY_Hela_SCP_EvoCHIP_10Cells_40SPD_2Th3ms_01	O94966	1	10Cells_2Th	20.9	19.5
20230809_AST1_EVO5_ZY_Hela_SCP_EvoCHIP_10Cells_40SPD_2Th3ms_01	O94967	1	10Cells_2Th	4	4
20230809_AST1_EVO5_ZY_Hela_SCP_EvoCHIP_10Cells_40SPD_2Th3ms_01	O94973	1	10Cells_2Th	27.3	35.9
20230809_AST1_EVO5_ZY_Hela_SCP_EvoCHIP_10Cells_40SPD_2Th3ms_01	O94979	1	10Cells_2Th	38.2	292.8
20230809_AST1_EVO5_ZY_Hela_SCP_EvoCHIP_10Cells_40SPD_2Th3ms_01	O94992	1	10Cells_2Th	28.1	177.3
20230809_AST1_EVO5_ZY_Hela_SCP_EvoCHIP_10Cells_40SPD_2Th3ms_01	O95007	1	10Cells_2Th	2.6	12.8
20230809_AST1_EVO5_ZY_Hela_SCP_EvoCHIP_10Cells_40SPD_2Th3ms_01	O95059	1	10Cells_2Th	36.3	69.6
20230809_AST1_EVO5_ZY_Hela_SCP_EvoCHIP_10Cells_40SPD_2Th3ms_01	O95067	1	10Cells_2Th	28.1	60.4
20230809_AST1_EVO5_ZY_Hela_SCP_EvoCHIP_10Cells_40SPD_2Th3ms_01	O95070	1	10Cells_2Th	19.8	153.6
20230809_AST1_EVO5_ZY_Hela_SCP_EvoCHIP_10Cells_40SPD_2Th3ms_01	O95071	1	10Cells_2Th	23.6	43.3
20230809_AST1_EVO5_ZY_Hela_SCP_EvoCHIP_10Cells_40SPD_2Th3ms_01	O95081	1	10Cells_2Th	1.9	10.3
20230809_AST1_EVO5_ZY_Hela_SCP_EvoCHIP_10Cells_40SPD_2Th3ms_01	O95104	1	10Cells_2Th	9.9	50.8
20230809_AST1_EVO5_ZY_Hela_SCP_EvoCHIP_10Cells_40SPD_2Th3ms_01	O95139	1	10Cells_2Th	37.5	150.9
20230809_AST1_EVO5_ZY_Hela_SCP_EvoCHIP_10Cells_40SPD_2Th3ms_01	O95140	1	10Cells_2Th	31.8	53.9
20230809_AST1_EVO5_ZY_Hela_SCP_EvoCHIP_10Cells_40SPD_2Th3ms_01	O95147	1	10Cells_2Th	21.7	19.9
20230809_AST1_EVO5_ZY_Hela_SCP_EvoCHIP_10Cells_40SPD_2Th3ms_01	O95149	1	10Cells_2Th	5.6	5.9
20230809_AST1_EVO5_ZY_Hela_SCP_EvoCHIP_10Cells_40SPD_2Th3ms_01	O95155	1	10Cells_2Th	24	52.6
20230809_AST1_EVO5_ZY_Hela_SCP_EvoCHIP_10Cells_40SPD_2Th3ms_01	O95159	1	10Cells_2Th	5.8	7.4
20230809_AST1_EVO5_ZY_Hela_SCP_EvoCHIP_10Cells_40SPD_2Th3ms_01	O95163	1	10Cells_2Th	40.9	145.6
20230809_AST1_EVO5_ZY_Hela_SCP_EvoCHIP_10Cells_40SPD_2Th3ms_01	O95166	1	10Cells_2Th	6	12.4
20230809_AST1_EVO5_ZY_Hela_SCP_EvoCHIP_10Cells_40SPD_2Th3ms_01	O95167	1	10Cells_2Th	50	79.5
20230809_AST1_EVO5_ZY_Hela_SCP_EvoCHIP_10Cells_40SPD_2Th3ms_01	O95168	1	10Cells_2Th	17.8	116.7
20230809_AST1_EVO5_ZY_Hela_SCP_EvoCHIP_10Cells_40SPD_2Th3ms_01	O95169	1	10Cells_2Th	10.8	42.4
20230809_AST1_EVO5_ZY_Hela_SCP_EvoCHIP_10Cells_40SPD_2Th3ms_01	O95171	1	10Cells_2Th	2.2	12.3
20230809_AST1_EVO5_ZY_Hela_SCP_EvoCHIP_10Cells_40SPD_2Th3ms_01	O95178	1	10Cells_2Th	6.7	10.7
20230809_AST1_EVO5_ZY_Hela_SCP_EvoCHIP_10Cells_40SPD_2Th3ms_01	O95182	1	10Cells_2Th	28.3	34.5
20230809_AST1_EVO5_ZY_Hela_SCP_EvoCHIP_10Cells_40SPD_2Th3ms_01	O95197	1	10Cells_2Th	4.4	86.4
20230809_AST1_EVO5_ZY_Hela_SCP_EvoCHIP_10Cells_40SPD_2Th3ms_01	O95202	1	10Cells_2Th	43	212.9
20230809_AST1_EVO5_ZY_Hela_SCP_EvoCHIP_10Cells_40SPD_2Th3ms_01	O95208	1	10Cells_2Th	10.5	9.7
20230809_AST1_EVO5_ZY_Hela_SCP_EvoCHIP_10Cells_40SPD_2Th3ms_01	O95210	1	10Cells_2Th	3.1	3.9
20230809_AST1_EVO5_ZY_Hela_SCP_EvoCHIP_10Cells_40SPD_2Th3ms_01	O95218	1	10Cells_2Th	17	153.9
20230809_AST1_EVO5_ZY_Hela_SCP_EvoCHIP_10Cells_40SPD_2Th3ms_01	O95219	1	10Cells_2Th	37.1	32.9
20230809_AST1_EVO5_ZY_Hela_SCP_EvoCHIP_10Cells_40SPD_2Th3ms_01	O95229	1	10Cells_2Th	20.2	26
20230809_AST1_EVO5_ZY_Hela_SCP_EvoCHIP_10Cells_40SPD_2Th3ms_01	O95232	1	10Cells_2Th	31	430.5
20230809_AST1_EVO5_ZY_Hela_SCP_EvoCHIP_10Cells_40SPD_2Th3ms_01	O95235	1	10Cells_2Th	47	107.5
20230809_AST1_EVO5_ZY_Hela_SCP_EvoCHIP_10Cells_40SPD_2Th3ms_01	O95239	1	10Cells_2Th	35.8	101.6
20230809_AST1_EVO5_ZY_Hela_SCP_EvoCHIP_10Cells_40SPD_2Th3ms_01	O95243	1	10Cells_2Th	3.1	2.7
20230809_AST1_EVO5_ZY_Hela_SCP_EvoCHIP_10Cells_40SPD_2Th3ms_01	O95248	1	10Cells_2Th	5.8	6.4
20230809_AST1_EVO5_ZY_Hela_SCP_EvoCHIP_10Cells_40SPD_2Th3ms_01	O95249	1	10Cells_2Th	15.6	21
20230809_AST1_EVO5_ZY_Hela_SCP_EvoCHIP_10Cells_40SPD_2Th3ms_01	O95251	1	10Cells_2Th	23.2	36.8
20230809_AST1_EVO5_ZY_Hela_SCP_EvoCHIP_10Cells_40SPD_2Th3ms_01	O95260	1	10Cells_2Th	11.4	15.7
20230809_AST1_EVO5_ZY_Hela_SCP_EvoCHIP_10Cells_40SPD_2Th3ms_01	O95263	1	10Cells_2Th	9.9	5.3
20230809_AST1_EVO5_ZY_Hela_SCP_EvoCHIP_10Cells_40SPD_2Th3ms_01	O95292	1	10Cells_2Th	37.4	147.2
20230809_AST1_EVO5_ZY_Hela_SCP_EvoCHIP_10Cells_40SPD_2Th3ms_01	O95295	1	10Cells_2Th	52.9	112.2
20230809_AST1_EVO5_ZY_Hela_SCP_EvoCHIP_10Cells_40SPD_2Th3ms_01	O95297	1	10Cells_2Th	7.8	29.3
20230809_AST1_EVO5_ZY_Hela_SCP_EvoCHIP_10Cells_40SPD_2Th3ms_01	O95298	1	10Cells_2Th	23.5	50.9
20230809_AST1_EVO5_ZY_Hela_SCP_EvoCHIP_10Cells_40SPD_2Th3ms_01	O95299	1	10Cells_2Th	38.9	126.3
20230809_AST1_EVO5_ZY_Hela_SCP_EvoCHIP_10Cells_40SPD_2Th3ms_01	O95302	1	10Cells_2Th	30.7	190.3
20230809_AST1_EVO5_ZY_Hela_SCP_EvoCHIP_10Cells_40SPD_2Th3ms_01	O95336	1	10Cells_2Th	65.5	358.5
20230809_AST1_EVO5_ZY_Hela_SCP_EvoCHIP_10Cells_40SPD_2Th3ms_01	O95340	1	10Cells_2Th	37.9	83.7
20230809_AST1_EVO5_ZY_Hela_SCP_EvoCHIP_10Cells_40SPD_2Th3ms_01	O95347	1	10Cells_2Th	46.4	374.3
20230809_AST1_EVO5_ZY_Hela_SCP_EvoCHIP_10Cells_40SPD_2Th3ms_01	O95352	1	10Cells_2Th	27.9	36.7
20230809_AST1_EVO5_ZY_Hela_SCP_EvoCHIP_10Cells_40SPD_2Th3ms_01	O95359	1	10Cells_2Th	0.6	0.2
20230809_AST1_EVO5_ZY_Hela_SCP_EvoCHIP_10Cells_40SPD_2Th3ms_01	O95361	1	10Cells_2Th	38.1	237.2
20230809_AST1_EVO5_ZY_Hela_SCP_EvoCHIP_10Cells_40SPD_2Th3ms_01	O95363	1	10Cells_2Th	12.2	14.4
20230809_AST1_EVO5_ZY_Hela_SCP_EvoCHIP_10Cells_40SPD_2Th3ms_01	O95365	1	10Cells_2Th	6.8	7.5
20230809_AST1_EVO5_ZY_Hela_SCP_EvoCHIP_10Cells_40SPD_2Th3ms_01	O95372	1	10Cells_2Th	32	97
20230809_AST1_EVO5_ZY_Hela_SCP_EvoCHIP_10Cells_40SPD_2Th3ms_01	O95373	1	10Cells_2Th	37.3	666
20230809_AST1_EVO5_ZY_Hela_SCP_EvoCHIP_10Cells_40SPD_2Th3ms_01	O95376	1	10Cells_2Th	27.8	29.6
20230809_AST1_EVO5_ZY_Hela_SCP_EvoCHIP_10Cells_40SPD_2Th3ms_01	O95379	1	10Cells_2Th	35.9	29
20230809_AST1_EVO5_ZY_Hela_SCP_EvoCHIP_10Cells_40SPD_2Th3ms_01	O95391	1	10Cells_2Th	29	30.3
20230809_AST1_EVO5_ZY_Hela_SCP_EvoCHIP_10Cells_40SPD_2Th3ms_01	O95394	1	10Cells_2Th	36.2	123
20230809_AST1_EVO5_ZY_Hela_SCP_EvoCHIP_10Cells_40SPD_2Th3ms_01	O95396	1	10Cells_2Th	16.3	12.1
20230809_AST1_EVO5_ZY_Hela_SCP_EvoCHIP_10Cells_40SPD_2Th3ms_01	O95399	1	10Cells_2Th	6.5	95.2
20230809_AST1_EVO5_ZY_Hela_SCP_EvoCHIP_10Cells_40SPD_2Th3ms_01	O95400	1	10Cells_2Th	32.6	203.2
20230809_AST1_EVO5_ZY_Hela_SCP_EvoCHIP_10Cells_40SPD_2Th3ms_01	O95425	1	10Cells_2Th	16	13.5
20230809_AST1_EVO5_ZY_Hela_SCP_EvoCHIP_10Cells_40SPD_2Th3ms_01	O95429	1	10Cells_2Th	12.5	11
20230809_AST1_EVO5_ZY_Hela_SCP_EvoCHIP_10Cells_40SPD_2Th3ms_01	O95433	1	10Cells_2Th	68	793.8
20230809_AST1_EVO5_ZY_Hela_SCP_EvoCHIP_10Cells_40SPD_2Th3ms_01	O95453	1	10Cells_2Th	27.9	74.4
20230809_AST1_EVO5_ZY_Hela_SCP_EvoCHIP_10Cells_40SPD_2Th3ms_01	O95456	1	10Cells_2Th	32.6	303.3
20230809_AST1_EVO5_ZY_Hela_SCP_EvoCHIP_10Cells_40SPD_2Th3ms_01	O95466	1	10Cells_2Th	21.1	28.6
20230809_AST1_EVO5_ZY_Hela_SCP_EvoCHIP_10Cells_40SPD_2Th3ms_01	O95470	1	10Cells_2Th	20.1	30.3
20230809_AST1_EVO5_ZY_Hela_SCP_EvoCHIP_10Cells_40SPD_2Th3ms_01	O95478	1	10Cells_2Th	25	115.7
20230809_AST1_EVO5_ZY_Hela_SCP_EvoCHIP_10Cells_40SPD_2Th3ms_01	O95486	1	10Cells_2Th	25.8	56
20230809_AST1_EVO5_ZY_Hela_SCP_EvoCHIP_10Cells_40SPD_2Th3ms_01	O95487	1	10Cells_2Th	16.7	41
20230809_AST1_EVO5_ZY_Hela_SCP_EvoCHIP_10Cells_40SPD_2Th3ms_01	O95544	1	10Cells_2Th	8.1	13.4
20230809_AST1_EVO5_ZY_Hela_SCP_EvoCHIP_10Cells_40SPD_2Th3ms_01	O95551	1	10Cells_2Th	29.6	37.3
20230809_AST1_EVO5_ZY_Hela_SCP_EvoCHIP_10Cells_40SPD_2Th3ms_01	O95562	1	10Cells_2Th	16.9	21.7
20230809_AST1_EVO5_ZY_Hela_SCP_EvoCHIP_10Cells_40SPD_2Th3ms_01	O95563	1	10Cells_2Th	44.1	138.6
20230809_AST1_EVO5_ZY_Hela_SCP_EvoCHIP_10Cells_40SPD_2Th3ms_01	O95571	1	10Cells_2Th	16.1	52.3
20230809_AST1_EVO5_ZY_Hela_SCP_EvoCHIP_10Cells_40SPD_2Th3ms_01	O95573	1	10Cells_2Th	41.9	352.4
20230809_AST1_EVO5_ZY_Hela_SCP_EvoCHIP_10Cells_40SPD_2Th3ms_01	O95602	1	10Cells_2Th	31.9	59.3
20230809_AST1_EVO5_ZY_Hela_SCP_EvoCHIP_10Cells_40SPD_2Th3ms_01	O95613	1	10Cells_2Th	1.6	0.7
20230809_AST1_EVO5_ZY_Hela_SCP_EvoCHIP_10Cells_40SPD_2Th3ms_01	O95619	1	10Cells_2Th	35.7	29.2
20230809_AST1_EVO5_ZY_Hela_SCP_EvoCHIP_10Cells_40SPD_2Th3ms_01	O95625	1	10Cells_2Th	6.1	3.1
20230809_AST1_EVO5_ZY_Hela_SCP_EvoCHIP_10Cells_40SPD_2Th3ms_01	O95628	1	10Cells_2Th	4.5	2.6
20230809_AST1_EVO5_ZY_Hela_SCP_EvoCHIP_10Cells_40SPD_2Th3ms_01	O95630	1	10Cells_2Th	27.8	38.2
20230809_AST1_EVO5_ZY_Hela_SCP_EvoCHIP_10Cells_40SPD_2Th3ms_01	O95639	1	10Cells_2Th	21.2	38.3
20230809_AST1_EVO5_ZY_Hela_SCP_EvoCHIP_10Cells_40SPD_2Th3ms_01	O95671	1	10Cells_2Th	11.9	9.4
20230809_AST1_EVO5_ZY_Hela_SCP_EvoCHIP_10Cells_40SPD_2Th3ms_01	O95674	1	10Cells_2Th	4.7	2.8
20230809_AST1_EVO5_ZY_Hela_SCP_EvoCHIP_10Cells_40SPD_2Th3ms_01	O95677	1	10Cells_2Th	10.6	17.2
20230809_AST1_EVO5_ZY_Hela_SCP_EvoCHIP_10Cells_40SPD_2Th3ms_01	O95684	1	10Cells_2Th	34.6	34.4
20230809_AST1_EVO5_ZY_Hela_SCP_EvoCHIP_10Cells_40SPD_2Th3ms_01	O95685	1	10Cells_2Th	9	2.5
20230809_AST1_EVO5_ZY_Hela_SCP_EvoCHIP_10Cells_40SPD_2Th3ms_01	O95696	1	10Cells_2Th	3.5	4.9
20230809_AST1_EVO5_ZY_Hela_SCP_EvoCHIP_10Cells_40SPD_2Th3ms_01	O95707	1	10Cells_2Th	25	82.5
20230809_AST1_EVO5_ZY_Hela_SCP_EvoCHIP_10Cells_40SPD_2Th3ms_01	O95714	1	10Cells_2Th	8.3	6.4
20230809_AST1_EVO5_ZY_Hela_SCP_EvoCHIP_10Cells_40SPD_2Th3ms_01	O95716	1	10Cells_2Th	19.2	16
20230809_AST1_EVO5_ZY_Hela_SCP_EvoCHIP_10Cells_40SPD_2Th3ms_01	O95721	1	10Cells_2Th	47.3	142.2
20230809_AST1_EVO5_ZY_Hela_SCP_EvoCHIP_10Cells_40SPD_2Th3ms_01	O95747	1	10Cells_2Th	38.5	347
20230809_AST1_EVO5_ZY_Hela_SCP_EvoCHIP_10Cells_40SPD_2Th3ms_01	O95749	1	10Cells_2Th	10	6.3
20230809_AST1_EVO5_ZY_Hela_SCP_EvoCHIP_10Cells_40SPD_2Th3ms_01	O95757	1	10Cells_2Th	41.6	240.5
20230809_AST1_EVO5_ZY_Hela_SCP_EvoCHIP_10Cells_40SPD_2Th3ms_01	O95758	1	10Cells_2Th	18.7	39.6
20230809_AST1_EVO5_ZY_Hela_SCP_EvoCHIP_10Cells_40SPD_2Th3ms_01	O95772	1	10Cells_2Th	4.7	0.3
20230809_AST1_EVO5_ZY_Hela_SCP_EvoCHIP_10Cells_40SPD_2Th3ms_01	O95777	1	10Cells_2Th	99	512.7
20230809_AST1_EVO5_ZY_Hela_SCP_EvoCHIP_10Cells_40SPD_2Th3ms_01	O95782	1	10Cells_2Th	37.5	210.9
20230809_AST1_EVO5_ZY_Hela_SCP_EvoCHIP_10Cells_40SPD_2Th3ms_01	O95785	1	10Cells_2Th	10	18.6
20230809_AST1_EVO5_ZY_Hela_SCP_EvoCHIP_10Cells_40SPD_2Th3ms_01	O95793	1	10Cells_2Th	23.2	30.2
20230809_AST1_EVO5_ZY_Hela_SCP_EvoCHIP_10Cells_40SPD_2Th3ms_01	O95801	1	10Cells_2Th	27.9	119.5
20230809_AST1_EVO5_ZY_Hela_SCP_EvoCHIP_10Cells_40SPD_2Th3ms_01	O95807	1	10Cells_2Th	38.9	18.4
20230809_AST1_EVO5_ZY_Hela_SCP_EvoCHIP_10Cells_40SPD_2Th3ms_01	O95816	1	10Cells_2Th	50.2	811.3
20230809_AST1_EVO5_ZY_Hela_SCP_EvoCHIP_10Cells_40SPD_2Th3ms_01	O95817	1	10Cells_2Th	52.7	161.3
20230809_AST1_EVO5_ZY_Hela_SCP_EvoCHIP_10Cells_40SPD_2Th3ms_01	O95819	1	10Cells_2Th	18.9	29.2
20230809_AST1_EVO5_ZY_Hela_SCP_EvoCHIP_10Cells_40SPD_2Th3ms_01	O95822	1	10Cells_2Th	3.9	0.4
20230809_AST1_EVO5_ZY_Hela_SCP_EvoCHIP_10Cells_40SPD_2Th3ms_01	O95825	1	10Cells_2Th	21.8	23.9
20230809_AST1_EVO5_ZY_Hela_SCP_EvoCHIP_10Cells_40SPD_2Th3ms_01	O95831	1	10Cells_2Th	43.4	498.8
20230809_AST1_EVO5_ZY_Hela_SCP_EvoCHIP_10Cells_40SPD_2Th3ms_01	O95833	1	10Cells_2Th	10.6	12.6
20230809_AST1_EVO5_ZY_Hela_SCP_EvoCHIP_10Cells_40SPD_2Th3ms_01	O95834	1	10Cells_2Th	18.2	24.4
20230809_AST1_EVO5_ZY_Hela_SCP_EvoCHIP_10Cells_40SPD_2Th3ms_01	O95861	1	10Cells_2Th	40.6	146.7
20230809_AST1_EVO5_ZY_Hela_SCP_EvoCHIP_10Cells_40SPD_2Th3ms_01	O95864	1	10Cells_2Th	32.9	164.9
20230809_AST1_EVO5_ZY_Hela_SCP_EvoCHIP_10Cells_40SPD_2Th3ms_01	O95865	1	10Cells_2Th	18.2	25.1
20230809_AST1_EVO5_ZY_Hela_SCP_EvoCHIP_10Cells_40SPD_2Th3ms_01	O95870	1	10Cells_2Th	7.3	6.8
20230809_AST1_EVO5_ZY_Hela_SCP_EvoCHIP_10Cells_40SPD_2Th3ms_01	O95881	1	10Cells_2Th	42.4	589.9
20230809_AST1_EVO5_ZY_Hela_SCP_EvoCHIP_10Cells_40SPD_2Th3ms_01	O95900	1	10Cells_2Th	6.6	2.8
20230809_AST1_EVO5_ZY_Hela_SCP_EvoCHIP_10Cells_40SPD_2Th3ms_01	O95905	1	10Cells_2Th	24.4	48.7
20230809_AST1_EVO5_ZY_Hela_SCP_EvoCHIP_10Cells_40SPD_2Th3ms_01	O95926	1	10Cells_2Th	32.5	73.2
20230809_AST1_EVO5_ZY_Hela_SCP_EvoCHIP_10Cells_40SPD_2Th3ms_01	O95983	1	10Cells_2Th	27.1	66.8
20230809_AST1_EVO5_ZY_Hela_SCP_EvoCHIP_10Cells_40SPD_2Th3ms_01	O95985	1	10Cells_2Th	3.6	3.3
20230809_AST1_EVO5_ZY_Hela_SCP_EvoCHIP_10Cells_40SPD_2Th3ms_01	O95989	1	10Cells_2Th	25.6	56.5
20230809_AST1_EVO5_ZY_Hela_SCP_EvoCHIP_10Cells_40SPD_2Th3ms_01	O95997	1	10Cells_2Th	11.4	23.8
20230809_AST1_EVO5_ZY_Hela_SCP_EvoCHIP_10Cells_40SPD_2Th3ms_01	O95999	1	10Cells_2Th	12	36.1
20230809_AST1_EVO5_ZY_Hela_SCP_EvoCHIP_10Cells_40SPD_2Th3ms_01	O96000	1	10Cells_2Th	39.5	511.1
20230809_AST1_EVO5_ZY_Hela_SCP_EvoCHIP_10Cells_40SPD_2Th3ms_01	O96005	1	10Cells_2Th	28.3	98.5
20230809_AST1_EVO5_ZY_Hela_SCP_EvoCHIP_10Cells_40SPD_2Th3ms_01	O96006	1	10Cells_2Th	8.4	15.6
20230809_AST1_EVO5_ZY_Hela_SCP_EvoCHIP_10Cells_40SPD_2Th3ms_01	O96007	1	10Cells_2Th	43.6	63.5
20230809_AST1_EVO5_ZY_Hela_SCP_EvoCHIP_10Cells_40SPD_2Th3ms_01	O96008	1	10Cells_2Th	42.1	581.4
20230809_AST1_EVO5_ZY_Hela_SCP_EvoCHIP_10Cells_40SPD_2Th3ms_01	O96011	1	10Cells_2Th	7.7	4.9
20230809_AST1_EVO5_ZY_Hela_SCP_EvoCHIP_10Cells_40SPD_2Th3ms_01	O96013	1	10Cells_2Th	24.2	37.3
20230809_AST1_EVO5_ZY_Hela_SCP_EvoCHIP_10Cells_40SPD_2Th3ms_01	O96019	1	10Cells_2Th	49	362.7
20230809_AST1_EVO5_ZY_Hela_SCP_EvoCHIP_10Cells_40SPD_2Th3ms_01	O96028	1	10Cells_2Th	13.4	16.1
20230809_AST1_EVO5_ZY_Hela_SCP_EvoCHIP_10Cells_40SPD_2Th3ms_01	P00167	1	10Cells_2Th	49.3	148.2
20230809_AST1_EVO5_ZY_Hela_SCP_EvoCHIP_10Cells_40SPD_2Th3ms_01	P00338	1	10Cells_2Th	81.6	18903.1
20230809_AST1_EVO5_ZY_Hela_SCP_EvoCHIP_10Cells_40SPD_2Th3ms_01	P00367	1	10Cells_2Th	46.8	466.2
20230809_AST1_EVO5_ZY_Hela_SCP_EvoCHIP_10Cells_40SPD_2Th3ms_01	P00374	1	10Cells_2Th	54	214
20230809_AST1_EVO5_ZY_Hela_SCP_EvoCHIP_10Cells_40SPD_2Th3ms_01	P00387	1	10Cells_2Th	62.5	963.8
20230809_AST1_EVO5_ZY_Hela_SCP_EvoCHIP_10Cells_40SPD_2Th3ms_01	P00390	1	10Cells_2Th	37.2	222.2
20230809_AST1_EVO5_ZY_Hela_SCP_EvoCHIP_10Cells_40SPD_2Th3ms_01	P00395	1	10Cells_2Th	7.6	61.2
20230809_AST1_EVO5_ZY_Hela_SCP_EvoCHIP_10Cells_40SPD_2Th3ms_01	P00403	1	10Cells_2Th	42.3	528.9
20230809_AST1_EVO5_ZY_Hela_SCP_EvoCHIP_10Cells_40SPD_2Th3ms_01	P00414	1	10Cells_2Th	5.4	33.5
20230809_AST1_EVO5_ZY_Hela_SCP_EvoCHIP_10Cells_40SPD_2Th3ms_01	P00439	1	10Cells_2Th	5.5	0.1
20230809_AST1_EVO5_ZY_Hela_SCP_EvoCHIP_10Cells_40SPD_2Th3ms_01	P00441	1	10Cells_2Th	41.6	370.5
20230809_AST1_EVO5_ZY_Hela_SCP_EvoCHIP_10Cells_40SPD_2Th3ms_01	P00491	1	10Cells_2Th	69.6	1107.6
20230809_AST1_EVO5_ZY_Hela_SCP_EvoCHIP_10Cells_40SPD_2Th3ms_01	P00492	1	10Cells_2Th	56	1351.7
20230809_AST1_EVO5_ZY_Hela_SCP_EvoCHIP_10Cells_40SPD_2Th3ms_01	P00505	1	10Cells_2Th	60.9	643.4
20230809_AST1_EVO5_ZY_Hela_SCP_EvoCHIP_10Cells_40SPD_2Th3ms_01	P00519	1	10Cells_2Th	4.9	4.1
20230809_AST1_EVO5_ZY_Hela_SCP_EvoCHIP_10Cells_40SPD_2Th3ms_01	P00533	1	10Cells_2Th	16.2	55.6
20230809_AST1_EVO5_ZY_Hela_SCP_EvoCHIP_10Cells_40SPD_2Th3ms_01	P00558	1	10Cells_2Th	70.5	8121
20230809_AST1_EVO5_ZY_Hela_SCP_EvoCHIP_10Cells_40SPD_2Th3ms_01	P00568	1	10Cells_2Th	58.2	654.7
20230809_AST1_EVO5_ZY_Hela_SCP_EvoCHIP_10Cells_40SPD_2Th3ms_01	P00846	1	10Cells_2Th	4.4	243.8
20230809_AST1_EVO5_ZY_Hela_SCP_EvoCHIP_10Cells_40SPD_2Th3ms_01	P00918	1	10Cells_2Th	47.3	113.5
20230809_AST1_EVO5_ZY_Hela_SCP_EvoCHIP_10Cells_40SPD_2Th3ms_01	P00966	1	10Cells_2Th	51	252.1
20230809_AST1_EVO5_ZY_Hela_SCP_EvoCHIP_10Cells_40SPD_2Th3ms_01	P00973	1	10Cells_2Th	5.2	2.6
20230809_AST1_EVO5_ZY_Hela_SCP_EvoCHIP_10Cells_40SPD_2Th3ms_01	P01011	1	10Cells_2Th	6.9	3.3
20230809_AST1_EVO5_ZY_Hela_SCP_EvoCHIP_10Cells_40SPD_2Th3ms_01	P01024	1	10Cells_2Th	1.4	0.9
20230809_AST1_EVO5_ZY_Hela_SCP_EvoCHIP_10Cells_40SPD_2Th3ms_01	P01033	1	10Cells_2Th	5.8	34.1
20230809_AST1_EVO5_ZY_Hela_SCP_EvoCHIP_10Cells_40SPD_2Th3ms_01	P01040	1	10Cells_2Th	40.8	93.2
20230809_AST1_EVO5_ZY_Hela_SCP_EvoCHIP_10Cells_40SPD_2Th3ms_01	P01111	1	10Cells_2Th	47.1	401.6
20230809_AST1_EVO5_ZY_Hela_SCP_EvoCHIP_10Cells_40SPD_2Th3ms_01	P01116	1	10Cells_2Th	6.9	21.9
20230809_AST1_EVO5_ZY_Hela_SCP_EvoCHIP_10Cells_40SPD_2Th3ms_01	P01130	1	10Cells_2Th	13	10.3
20230809_AST1_EVO5_ZY_Hela_SCP_EvoCHIP_10Cells_40SPD_2Th3ms_01	P01137	1	10Cells_2Th	2.8	2.1
20230809_AST1_EVO5_ZY_Hela_SCP_EvoCHIP_10Cells_40SPD_2Th3ms_01	P01210	1	10Cells_2Th	2.6	64.4
20230809_AST1_EVO5_ZY_Hela_SCP_EvoCHIP_10Cells_40SPD_2Th3ms_01	P01833	1	10Cells_2Th	1.4	0.5
20230809_AST1_EVO5_ZY_Hela_SCP_EvoCHIP_10Cells_40SPD_2Th3ms_01	P01834	1	10Cells_2Th	29.9	68.4
20230809_AST1_EVO5_ZY_Hela_SCP_EvoCHIP_10Cells_40SPD_2Th3ms_01	P01857	1	10Cells_2Th	10	15.2
20230809_AST1_EVO5_ZY_Hela_SCP_EvoCHIP_10Cells_40SPD_2Th3ms_01	P01876	1	10Cells_2Th	7.4	9
20230809_AST1_EVO5_ZY_Hela_SCP_EvoCHIP_10Cells_40SPD_2Th3ms_01	P01877	1	10Cells_2Th	2.6	4.6
20230809_AST1_EVO5_ZY_Hela_SCP_EvoCHIP_10Cells_40SPD_2Th3ms_01	P01889	1	10Cells_2Th	25.4	117.1
20230809_AST1_EVO5_ZY_Hela_SCP_EvoCHIP_10Cells_40SPD_2Th3ms_01	P01911	1	10Cells_2Th	7.1	29
20230809_AST1_EVO5_ZY_Hela_SCP_EvoCHIP_10Cells_40SPD_2Th3ms_01	P02452	1	10Cells_2Th	4.7	2.2
20230809_AST1_EVO5_ZY_Hela_SCP_EvoCHIP_10Cells_40SPD_2Th3ms_01	P02461	1	10Cells_2Th	10.1	16.8
20230809_AST1_EVO5_ZY_Hela_SCP_EvoCHIP_10Cells_40SPD_2Th3ms_01	P02462	1	10Cells_2Th	1.6	2.1
20230809_AST1_EVO5_ZY_Hela_SCP_EvoCHIP_10Cells_40SPD_2Th3ms_01	P02511	1	10Cells_2Th	41.1	32
20230809_AST1_EVO5_ZY_Hela_SCP_EvoCHIP_10Cells_40SPD_2Th3ms_01	P02545	1	10Cells_2Th	70.9	4601
20230809_AST1_EVO5_ZY_Hela_SCP_EvoCHIP_10Cells_40SPD_2Th3ms_01	P02656	1	10Cells_2Th	16.2	12
20230809_AST1_EVO5_ZY_Hela_SCP_EvoCHIP_10Cells_40SPD_2Th3ms_01	P02730	1	10Cells_2Th	2.3	2.3
20230809_AST1_EVO5_ZY_Hela_SCP_EvoCHIP_10Cells_40SPD_2Th3ms_01	P02786	1	10Cells_2Th	44.9	317.4
20230809_AST1_EVO5_ZY_Hela_SCP_EvoCHIP_10Cells_40SPD_2Th3ms_01	P02788	1	10Cells_2Th	8.3	8.4
20230809_AST1_EVO5_ZY_Hela_SCP_EvoCHIP_10Cells_40SPD_2Th3ms_01	P02794	1	10Cells_2Th	31.1	32.8
20230809_AST1_EVO5_ZY_Hela_SCP_EvoCHIP_10Cells_40SPD_2Th3ms_01	P03891	1	10Cells_2Th	10.4	21.1
20230809_AST1_EVO5_ZY_Hela_SCP_EvoCHIP_10Cells_40SPD_2Th3ms_01	P03905	1	10Cells_2Th	15.7	112.4
20230809_AST1_EVO5_ZY_Hela_SCP_EvoCHIP_10Cells_40SPD_2Th3ms_01	P03915	1	10Cells_2Th	8.8	23.8
20230809_AST1_EVO5_ZY_Hela_SCP_EvoCHIP_10Cells_40SPD_2Th3ms_01	P03928	1	10Cells_2Th	19.1	106.1
20230809_AST1_EVO5_ZY_Hela_SCP_EvoCHIP_10Cells_40SPD_2Th3ms_01	P04040	1	10Cells_2Th	44	141.5
20230809_AST1_EVO5_ZY_Hela_SCP_EvoCHIP_10Cells_40SPD_2Th3ms_01	P04049	1	10Cells_2Th	26.1	27.9
20230809_AST1_EVO5_ZY_Hela_SCP_EvoCHIP_10Cells_40SPD_2Th3ms_01	P04062	1	10Cells_2Th	35.8	91.5
20230809_AST1_EVO5_ZY_Hela_SCP_EvoCHIP_10Cells_40SPD_2Th3ms_01	P04066	1	10Cells_2Th	6	2
20230809_AST1_EVO5_ZY_Hela_SCP_EvoCHIP_10Cells_40SPD_2Th3ms_01	P04075	1	10Cells_2Th	73.1	7417.6
20230809_AST1_EVO5_ZY_Hela_SCP_EvoCHIP_10Cells_40SPD_2Th3ms_01	P04080	1	10Cells_2Th	55.1	447.8
20230809_AST1_EVO5_ZY_Hela_SCP_EvoCHIP_10Cells_40SPD_2Th3ms_01	P04083	1	10Cells_2Th	61.3	3141.5
20230809_AST1_EVO5_ZY_Hela_SCP_EvoCHIP_10Cells_40SPD_2Th3ms_01	P04114	1	10Cells_2Th	1.4	3.9
20230809_AST1_EVO5_ZY_Hela_SCP_EvoCHIP_10Cells_40SPD_2Th3ms_01	P04150	1	10Cells_2Th	29.1	35.5
20230809_AST1_EVO5_ZY_Hela_SCP_EvoCHIP_10Cells_40SPD_2Th3ms_01	P04156	1	10Cells_2Th	3.2	7.8
20230809_AST1_EVO5_ZY_Hela_SCP_EvoCHIP_10Cells_40SPD_2Th3ms_01	P04179	1	10Cells_2Th	15.8	45.5
20230809_AST1_EVO5_ZY_Hela_SCP_EvoCHIP_10Cells_40SPD_2Th3ms_01	P04181	1	10Cells_2Th	36.7	300
20230809_AST1_EVO5_ZY_Hela_SCP_EvoCHIP_10Cells_40SPD_2Th3ms_01	P04183	1	10Cells_2Th	32.5	175.8
20230809_AST1_EVO5_ZY_Hela_SCP_EvoCHIP_10Cells_40SPD_2Th3ms_01	P04233	1	10Cells_2Th	4.7	4.2
20230809_AST1_EVO5_ZY_Hela_SCP_EvoCHIP_10Cells_40SPD_2Th3ms_01	P04259	1	10Cells_2Th	1.6	3.4
20230809_AST1_EVO5_ZY_Hela_SCP_EvoCHIP_10Cells_40SPD_2Th3ms_01	P04264	1	10Cells_2Th	68.3	20302.3
20230809_AST1_EVO5_ZY_Hela_SCP_EvoCHIP_10Cells_40SPD_2Th3ms_01	P04350	1	10Cells_2Th	6.3	2
20230809_AST1_EVO5_ZY_Hela_SCP_EvoCHIP_10Cells_40SPD_2Th3ms_01	P04406	1	10Cells_2Th	88.1	18808.8
20230809_AST1_EVO5_ZY_Hela_SCP_EvoCHIP_10Cells_40SPD_2Th3ms_01	P04424	1	10Cells_2Th	17.7	24.1
20230809_AST1_EVO5_ZY_Hela_SCP_EvoCHIP_10Cells_40SPD_2Th3ms_01	P04439	1	10Cells_2Th	10.1	175
20230809_AST1_EVO5_ZY_Hela_SCP_EvoCHIP_10Cells_40SPD_2Th3ms_01	P04440	1	10Cells_2Th	6.6	6.1
20230809_AST1_EVO5_ZY_Hela_SCP_EvoCHIP_10Cells_40SPD_2Th3ms_01	P04626	1	10Cells_2Th	0.7	0.4
20230809_AST1_EVO5_ZY_Hela_SCP_EvoCHIP_10Cells_40SPD_2Th3ms_01	P04632	1	10Cells_2Th	34.3	442.1
20230809_AST1_EVO5_ZY_Hela_SCP_EvoCHIP_10Cells_40SPD_2Th3ms_01	P04637	1	10Cells_2Th	9.7	2.8
20230809_AST1_EVO5_ZY_Hela_SCP_EvoCHIP_10Cells_40SPD_2Th3ms_01	P04792	1	10Cells_2Th	52.7	5426.6
20230809_AST1_EVO5_ZY_Hela_SCP_EvoCHIP_10Cells_40SPD_2Th3ms_01	P04818	1	10Cells_2Th	45	532.2
20230809_AST1_EVO5_ZY_Hela_SCP_EvoCHIP_10Cells_40SPD_2Th3ms_01	P04843	1	10Cells_2Th	58.3	1155.8
20230809_AST1_EVO5_ZY_Hela_SCP_EvoCHIP_10Cells_40SPD_2Th3ms_01	P04844	1	10Cells_2Th	57.5	916.2
20230809_AST1_EVO5_ZY_Hela_SCP_EvoCHIP_10Cells_40SPD_2Th3ms_01	P04899	1	10Cells_2Th	43.1	673.6
20230809_AST1_EVO5_ZY_Hela_SCP_EvoCHIP_10Cells_40SPD_2Th3ms_01	P04920	1	10Cells_2Th	12.9	15.8
20230809_AST1_EVO5_ZY_Hela_SCP_EvoCHIP_10Cells_40SPD_2Th3ms_01	P05023	1	10Cells_2Th	39.9	883.4
20230809_AST1_EVO5_ZY_Hela_SCP_EvoCHIP_10Cells_40SPD_2Th3ms_01	P05026	1	10Cells_2Th	29	396.4
20230809_AST1_EVO5_ZY_Hela_SCP_EvoCHIP_10Cells_40SPD_2Th3ms_01	P05067	1	10Cells_2Th	11.9	8.3
20230809_AST1_EVO5_ZY_Hela_SCP_EvoCHIP_10Cells_40SPD_2Th3ms_01	P05089	1	10Cells_2Th	39.1	125.6
20230809_AST1_EVO5_ZY_Hela_SCP_EvoCHIP_10Cells_40SPD_2Th3ms_01	P05090	1	10Cells_2Th	10.6	11.3
20230809_AST1_EVO5_ZY_Hela_SCP_EvoCHIP_10Cells_40SPD_2Th3ms_01	P05091	1	10Cells_2Th	40.4	214.4
20230809_AST1_EVO5_ZY_Hela_SCP_EvoCHIP_10Cells_40SPD_2Th3ms_01	P05109	1	10Cells_2Th	34.4	26
20230809_AST1_EVO5_ZY_Hela_SCP_EvoCHIP_10Cells_40SPD_2Th3ms_01	P05114	1	10Cells_2Th	42	1095.2
20230809_AST1_EVO5_ZY_Hela_SCP_EvoCHIP_10Cells_40SPD_2Th3ms_01	P05120	1	10Cells_2Th	4.8	25.6
20230809_AST1_EVO5_ZY_Hela_SCP_EvoCHIP_10Cells_40SPD_2Th3ms_01	P05141	1	10Cells_2Th	51.3	6829.6
20230809_AST1_EVO5_ZY_Hela_SCP_EvoCHIP_10Cells_40SPD_2Th3ms_01	P05161	1	10Cells_2Th	61.2	108.1
20230809_AST1_EVO5_ZY_Hela_SCP_EvoCHIP_10Cells_40SPD_2Th3ms_01	P05165	1	10Cells_2Th	19.6	7.6
20230809_AST1_EVO5_ZY_Hela_SCP_EvoCHIP_10Cells_40SPD_2Th3ms_01	P05166	1	10Cells_2Th	21.3	20.5
20230809_AST1_EVO5_ZY_Hela_SCP_EvoCHIP_10Cells_40SPD_2Th3ms_01	P05186	1	10Cells_2Th	7.6	7.1
20230809_AST1_EVO5_ZY_Hela_SCP_EvoCHIP_10Cells_40SPD_2Th3ms_01	P05198	1	10Cells_2Th	63.5	1412.2
20230809_AST1_EVO5_ZY_Hela_SCP_EvoCHIP_10Cells_40SPD_2Th3ms_01	P05204	1	10Cells_2Th	13.3	326.2
20230809_AST1_EVO5_ZY_Hela_SCP_EvoCHIP_10Cells_40SPD_2Th3ms_01	P05362	1	10Cells_2Th	10.2	4.4
20230809_AST1_EVO5_ZY_Hela_SCP_EvoCHIP_10Cells_40SPD_2Th3ms_01	P05386	1	10Cells_2Th	74.6	4215.9
20230809_AST1_EVO5_ZY_Hela_SCP_EvoCHIP_10Cells_40SPD_2Th3ms_01	P05387	1	10Cells_2Th	78.3	16459.1
20230809_AST1_EVO5_ZY_Hela_SCP_EvoCHIP_10Cells_40SPD_2Th3ms_01	P05388	1	10Cells_2Th	43.2	4742.8
20230809_AST1_EVO5_ZY_Hela_SCP_EvoCHIP_10Cells_40SPD_2Th3ms_01	P05423	1	10Cells_2Th	30.2	38.6
20230809_AST1_EVO5_ZY_Hela_SCP_EvoCHIP_10Cells_40SPD_2Th3ms_01	P05455	1	10Cells_2Th	51.7	1412
20230809_AST1_EVO5_ZY_Hela_SCP_EvoCHIP_10Cells_40SPD_2Th3ms_01	P05556	1	10Cells_2Th	21.7	442
20230809_AST1_EVO5_ZY_Hela_SCP_EvoCHIP_10Cells_40SPD_2Th3ms_01	P05783	1	10Cells_2Th	77	7287
20230809_AST1_EVO5_ZY_Hela_SCP_EvoCHIP_10Cells_40SPD_2Th3ms_01	P05814	1	10Cells_2Th	5.8	7
20230809_AST1_EVO5_ZY_Hela_SCP_EvoCHIP_10Cells_40SPD_2Th3ms_01	P06132	1	10Cells_2Th	37.9	326.7
20230809_AST1_EVO5_ZY_Hela_SCP_EvoCHIP_10Cells_40SPD_2Th3ms_01	P06280	1	10Cells_2Th	18.2	62
20230809_AST1_EVO5_ZY_Hela_SCP_EvoCHIP_10Cells_40SPD_2Th3ms_01	P06396	1	10Cells_2Th	39	136.5
20230809_AST1_EVO5_ZY_Hela_SCP_EvoCHIP_10Cells_40SPD_2Th3ms_01	P06400	1	10Cells_2Th	6	1.9
20230809_AST1_EVO5_ZY_Hela_SCP_EvoCHIP_10Cells_40SPD_2Th3ms_01	P06454	1	10Cells_2Th	38.7	25124.4
20230809_AST1_EVO5_ZY_Hela_SCP_EvoCHIP_10Cells_40SPD_2Th3ms_01	P06493	1	10Cells_2Th	73.4	1030.1
20230809_AST1_EVO5_ZY_Hela_SCP_EvoCHIP_10Cells_40SPD_2Th3ms_01	P06576	1	10Cells_2Th	70.9	4283.1
20230809_AST1_EVO5_ZY_Hela_SCP_EvoCHIP_10Cells_40SPD_2Th3ms_01	P06702	1	10Cells_2Th	56.1	100.5
20230809_AST1_EVO5_ZY_Hela_SCP_EvoCHIP_10Cells_40SPD_2Th3ms_01	P06703	1	10Cells_2Th	73.3	11117.8
20230809_AST1_EVO5_ZY_Hela_SCP_EvoCHIP_10Cells_40SPD_2Th3ms_01	P06730	1	10Cells_2Th	41	538.1
20230809_AST1_EVO5_ZY_Hela_SCP_EvoCHIP_10Cells_40SPD_2Th3ms_01	P06732	1	10Cells_2Th	3.7	0.3
20230809_AST1_EVO5_ZY_Hela_SCP_EvoCHIP_10Cells_40SPD_2Th3ms_01	P06733	1	10Cells_2Th	71.7	24579.9
20230809_AST1_EVO5_ZY_Hela_SCP_EvoCHIP_10Cells_40SPD_2Th3ms_01	P06737	1	10Cells_2Th	46.9	225.3
20230809_AST1_EVO5_ZY_Hela_SCP_EvoCHIP_10Cells_40SPD_2Th3ms_01	P06744	1	10Cells_2Th	69.7	3762.7
20230809_AST1_EVO5_ZY_Hela_SCP_EvoCHIP_10Cells_40SPD_2Th3ms_01	P06746	1	10Cells_2Th	10.1	7.6
20230809_AST1_EVO5_ZY_Hela_SCP_EvoCHIP_10Cells_40SPD_2Th3ms_01	P06748	1	10Cells_2Th	41.2	7842.9
20230809_AST1_EVO5_ZY_Hela_SCP_EvoCHIP_10Cells_40SPD_2Th3ms_01	P06753	1	10Cells_2Th	23.2	1615.6
20230809_AST1_EVO5_ZY_Hela_SCP_EvoCHIP_10Cells_40SPD_2Th3ms_01	P06756	1	10Cells_2Th	30.2	102.6
20230809_AST1_EVO5_ZY_Hela_SCP_EvoCHIP_10Cells_40SPD_2Th3ms_01	P06858	1	10Cells_2Th	25.7	99.5
20230809_AST1_EVO5_ZY_Hela_SCP_EvoCHIP_10Cells_40SPD_2Th3ms_01	P06865	1	10Cells_2Th	29.5	148.6
20230809_AST1_EVO5_ZY_Hela_SCP_EvoCHIP_10Cells_40SPD_2Th3ms_01	P07099	1	10Cells_2Th	56.3	714.8
20230809_AST1_EVO5_ZY_Hela_SCP_EvoCHIP_10Cells_40SPD_2Th3ms_01	P07108	1	10Cells_2Th	60.9	1692.3
20230809_AST1_EVO5_ZY_Hela_SCP_EvoCHIP_10Cells_40SPD_2Th3ms_01	P07195	1	10Cells_2Th	66.8	10499.3
20230809_AST1_EVO5_ZY_Hela_SCP_EvoCHIP_10Cells_40SPD_2Th3ms_01	P07199	1	10Cells_2Th	10.2	8.9
20230809_AST1_EVO5_ZY_Hela_SCP_EvoCHIP_10Cells_40SPD_2Th3ms_01	P07203	1	10Cells_2Th	43.8	49.6
20230809_AST1_EVO5_ZY_Hela_SCP_EvoCHIP_10Cells_40SPD_2Th3ms_01	P07205	1	10Cells_2Th	3.8	304.2
20230809_AST1_EVO5_ZY_Hela_SCP_EvoCHIP_10Cells_40SPD_2Th3ms_01	P07237	1	10Cells_2Th	65.2	3519.6
20230809_AST1_EVO5_ZY_Hela_SCP_EvoCHIP_10Cells_40SPD_2Th3ms_01	P07305	1	10Cells_2Th	26.8	196.4
20230809_AST1_EVO5_ZY_Hela_SCP_EvoCHIP_10Cells_40SPD_2Th3ms_01	P07311	1	10Cells_2Th	58.6	138.3
20230809_AST1_EVO5_ZY_Hela_SCP_EvoCHIP_10Cells_40SPD_2Th3ms_01	P07332	1	10Cells_2Th	0.9	0
20230809_AST1_EVO5_ZY_Hela_SCP_EvoCHIP_10Cells_40SPD_2Th3ms_01	P07339	1	10Cells_2Th	28.2	532.7
20230809_AST1_EVO5_ZY_Hela_SCP_EvoCHIP_10Cells_40SPD_2Th3ms_01	P07355	1	10Cells_2Th	71.7	19157.7
20230809_AST1_EVO5_ZY_Hela_SCP_EvoCHIP_10Cells_40SPD_2Th3ms_01	P07384	1	10Cells_2Th	39.6	240.3
20230809_AST1_EVO5_ZY_Hela_SCP_EvoCHIP_10Cells_40SPD_2Th3ms_01	P07437	1	10Cells_2Th	16.2	5979
20230809_AST1_EVO5_ZY_Hela_SCP_EvoCHIP_10Cells_40SPD_2Th3ms_01	P07476	1	10Cells_2Th	3.4	0.2
20230809_AST1_EVO5_ZY_Hela_SCP_EvoCHIP_10Cells_40SPD_2Th3ms_01	P07602	1	10Cells_2Th	10.9	50.3
20230809_AST1_EVO5_ZY_Hela_SCP_EvoCHIP_10Cells_40SPD_2Th3ms_01	P07686	1	10Cells_2Th	30.2	232.2
20230809_AST1_EVO5_ZY_Hela_SCP_EvoCHIP_10Cells_40SPD_2Th3ms_01	P07711	1	10Cells_2Th	16.8	37.8
20230809_AST1_EVO5_ZY_Hela_SCP_EvoCHIP_10Cells_40SPD_2Th3ms_01	P07737	1	10Cells_2Th	50.7	21111.1
20230809_AST1_EVO5_ZY_Hela_SCP_EvoCHIP_10Cells_40SPD_2Th3ms_01	P07738	1	10Cells_2Th	12	6.8
20230809_AST1_EVO5_ZY_Hela_SCP_EvoCHIP_10Cells_40SPD_2Th3ms_01	P07741	1	10Cells_2Th	64.4	885.7
20230809_AST1_EVO5_ZY_Hela_SCP_EvoCHIP_10Cells_40SPD_2Th3ms_01	P07814	1	10Cells_2Th	48.7	614.5
20230809_AST1_EVO5_ZY_Hela_SCP_EvoCHIP_10Cells_40SPD_2Th3ms_01	P07858	1	10Cells_2Th	10	33.3
20230809_AST1_EVO5_ZY_Hela_SCP_EvoCHIP_10Cells_40SPD_2Th3ms_01	P07900	1	10Cells_2Th	41	3693.5
20230809_AST1_EVO5_ZY_Hela_SCP_EvoCHIP_10Cells_40SPD_2Th3ms_01	P07910	1	10Cells_2Th	61.1	6250.1
20230809_AST1_EVO5_ZY_Hela_SCP_EvoCHIP_10Cells_40SPD_2Th3ms_01	P07942	1	10Cells_2Th	14.1	25.6
20230809_AST1_EVO5_ZY_Hela_SCP_EvoCHIP_10Cells_40SPD_2Th3ms_01	P07947	1	10Cells_2Th	18.2	41.4
20230809_AST1_EVO5_ZY_Hela_SCP_EvoCHIP_10Cells_40SPD_2Th3ms_01	P07948	1	10Cells_2Th	5.9	8.6
20230809_AST1_EVO5_ZY_Hela_SCP_EvoCHIP_10Cells_40SPD_2Th3ms_01	P07951	1	10Cells_2Th	6.7	4.9
20230809_AST1_EVO5_ZY_Hela_SCP_EvoCHIP_10Cells_40SPD_2Th3ms_01	P07954	1	10Cells_2Th	52.4	734.1
20230809_AST1_EVO5_ZY_Hela_SCP_EvoCHIP_10Cells_40SPD_2Th3ms_01	P07992	1	10Cells_2Th	5.7	16.3
20230809_AST1_EVO5_ZY_Hela_SCP_EvoCHIP_10Cells_40SPD_2Th3ms_01	P07996	1	10Cells_2Th	0.7	0.5
20230809_AST1_EVO5_ZY_Hela_SCP_EvoCHIP_10Cells_40SPD_2Th3ms_01	P08047	1	10Cells_2Th	8	13.3
20230809_AST1_EVO5_ZY_Hela_SCP_EvoCHIP_10Cells_40SPD_2Th3ms_01	P08069	1	10Cells_2Th	7.9	8.8
20230809_AST1_EVO5_ZY_Hela_SCP_EvoCHIP_10Cells_40SPD_2Th3ms_01	P08123	1	10Cells_2Th	2.6	1.6
20230809_AST1_EVO5_ZY_Hela_SCP_EvoCHIP_10Cells_40SPD_2Th3ms_01	P08133	1	10Cells_2Th	62.6	731.5
20230809_AST1_EVO5_ZY_Hela_SCP_EvoCHIP_10Cells_40SPD_2Th3ms_01	P08134	1	10Cells_2Th	31.1	48.8
20230809_AST1_EVO5_ZY_Hela_SCP_EvoCHIP_10Cells_40SPD_2Th3ms_01	P08174	1	10Cells_2Th	7.6	14.1
20230809_AST1_EVO5_ZY_Hela_SCP_EvoCHIP_10Cells_40SPD_2Th3ms_01	P08183	1	10Cells_2Th	1	0.4
20230809_AST1_EVO5_ZY_Hela_SCP_EvoCHIP_10Cells_40SPD_2Th3ms_01	P08195	1	10Cells_2Th	57.9	3512.7
20230809_AST1_EVO5_ZY_Hela_SCP_EvoCHIP_10Cells_40SPD_2Th3ms_01	P08236	1	10Cells_2Th	2.3	3.1
20230809_AST1_EVO5_ZY_Hela_SCP_EvoCHIP_10Cells_40SPD_2Th3ms_01	P08237	1	10Cells_2Th	40.6	493.8
20230809_AST1_EVO5_ZY_Hela_SCP_EvoCHIP_10Cells_40SPD_2Th3ms_01	P08238	1	10Cells_2Th	75.4	17624.1
20230809_AST1_EVO5_ZY_Hela_SCP_EvoCHIP_10Cells_40SPD_2Th3ms_01	P08240	1	10Cells_2Th	51.3	172
20230809_AST1_EVO5_ZY_Hela_SCP_EvoCHIP_10Cells_40SPD_2Th3ms_01	P08243	1	10Cells_2Th	47.1	235.9
20230809_AST1_EVO5_ZY_Hela_SCP_EvoCHIP_10Cells_40SPD_2Th3ms_01	P08397	1	10Cells_2Th	27.4	53.3
20230809_AST1_EVO5_ZY_Hela_SCP_EvoCHIP_10Cells_40SPD_2Th3ms_01	P08559	1	10Cells_2Th	51	461.7
20230809_AST1_EVO5_ZY_Hela_SCP_EvoCHIP_10Cells_40SPD_2Th3ms_01	P08567	1	10Cells_2Th	4	1.9
20230809_AST1_EVO5_ZY_Hela_SCP_EvoCHIP_10Cells_40SPD_2Th3ms_01	P08572	1	10Cells_2Th	4.9	4.4
20230809_AST1_EVO5_ZY_Hela_SCP_EvoCHIP_10Cells_40SPD_2Th3ms_01	P08574	1	10Cells_2Th	35.1	828.5
20230809_AST1_EVO5_ZY_Hela_SCP_EvoCHIP_10Cells_40SPD_2Th3ms_01	P08579	1	10Cells_2Th	43.6	265.1
20230809_AST1_EVO5_ZY_Hela_SCP_EvoCHIP_10Cells_40SPD_2Th3ms_01	P08581	1	10Cells_2Th	19.1	31.8
20230809_AST1_EVO5_ZY_Hela_SCP_EvoCHIP_10Cells_40SPD_2Th3ms_01	P08621	1	10Cells_2Th	42.8	1149.1
20230809_AST1_EVO5_ZY_Hela_SCP_EvoCHIP_10Cells_40SPD_2Th3ms_01	P08648	1	10Cells_2Th	17.4	63.5
20230809_AST1_EVO5_ZY_Hela_SCP_EvoCHIP_10Cells_40SPD_2Th3ms_01	P08651	1	10Cells_2Th	12.6	44.7
20230809_AST1_EVO5_ZY_Hela_SCP_EvoCHIP_10Cells_40SPD_2Th3ms_01	P08670	1	10Cells_2Th	85.2	12363
20230809_AST1_EVO5_ZY_Hela_SCP_EvoCHIP_10Cells_40SPD_2Th3ms_01	P08708	1	10Cells_2Th	56.3	3234.7
20230809_AST1_EVO5_ZY_Hela_SCP_EvoCHIP_10Cells_40SPD_2Th3ms_01	P08727	1	10Cells_2Th	7.5	1.2
20230809_AST1_EVO5_ZY_Hela_SCP_EvoCHIP_10Cells_40SPD_2Th3ms_01	P08754	1	10Cells_2Th	26.8	342.8
20230809_AST1_EVO5_ZY_Hela_SCP_EvoCHIP_10Cells_40SPD_2Th3ms_01	P08758	1	10Cells_2Th	80	4977.1
20230809_AST1_EVO5_ZY_Hela_SCP_EvoCHIP_10Cells_40SPD_2Th3ms_01	P08842	1	10Cells_2Th	1.5	1
20230809_AST1_EVO5_ZY_Hela_SCP_EvoCHIP_10Cells_40SPD_2Th3ms_01	P08865	1	10Cells_2Th	49.5	5933.4
20230809_AST1_EVO5_ZY_Hela_SCP_EvoCHIP_10Cells_40SPD_2Th3ms_01	P08913	1	10Cells_2Th	15.3	16.1
20230809_AST1_EVO5_ZY_Hela_SCP_EvoCHIP_10Cells_40SPD_2Th3ms_01	P08962	1	10Cells_2Th	7.6	67.9
20230809_AST1_EVO5_ZY_Hela_SCP_EvoCHIP_10Cells_40SPD_2Th3ms_01	P09001	1	10Cells_2Th	33.6	67.4
20230809_AST1_EVO5_ZY_Hela_SCP_EvoCHIP_10Cells_40SPD_2Th3ms_01	P09012	1	10Cells_2Th	53.5	710.1
20230809_AST1_EVO5_ZY_Hela_SCP_EvoCHIP_10Cells_40SPD_2Th3ms_01	P09038	1	10Cells_2Th	15.3	99.5
20230809_AST1_EVO5_ZY_Hela_SCP_EvoCHIP_10Cells_40SPD_2Th3ms_01	P09104	1	10Cells_2Th	54.8	5224.2
20230809_AST1_EVO5_ZY_Hela_SCP_EvoCHIP_10Cells_40SPD_2Th3ms_01	P09110	1	10Cells_2Th	22.9	28
20230809_AST1_EVO5_ZY_Hela_SCP_EvoCHIP_10Cells_40SPD_2Th3ms_01	P09132	1	10Cells_2Th	19.4	77.8
20230809_AST1_EVO5_ZY_Hela_SCP_EvoCHIP_10Cells_40SPD_2Th3ms_01	P09211	1	10Cells_2Th	70	5593.6
20230809_AST1_EVO5_ZY_Hela_SCP_EvoCHIP_10Cells_40SPD_2Th3ms_01	P09234	1	10Cells_2Th	13.2	263.8
20230809_AST1_EVO5_ZY_Hela_SCP_EvoCHIP_10Cells_40SPD_2Th3ms_01	P09382	1	10Cells_2Th	80.7	5540.6
20230809_AST1_EVO5_ZY_Hela_SCP_EvoCHIP_10Cells_40SPD_2Th3ms_01	P09417	1	10Cells_2Th	44.7	123.3
20230809_AST1_EVO5_ZY_Hela_SCP_EvoCHIP_10Cells_40SPD_2Th3ms_01	P09429	1	10Cells_2Th	42.8	6905
20230809_AST1_EVO5_ZY_Hela_SCP_EvoCHIP_10Cells_40SPD_2Th3ms_01	P09467	1	10Cells_2Th	4.7	3.5
20230809_AST1_EVO5_ZY_Hela_SCP_EvoCHIP_10Cells_40SPD_2Th3ms_01	P09488	1	10Cells_2Th	54.1	375.3
20230809_AST1_EVO5_ZY_Hela_SCP_EvoCHIP_10Cells_40SPD_2Th3ms_01	P09493	1	10Cells_2Th	39.1	1392.4
20230809_AST1_EVO5_ZY_Hela_SCP_EvoCHIP_10Cells_40SPD_2Th3ms_01	P09496	1	10Cells_2Th	14.1	940.8
20230809_AST1_EVO5_ZY_Hela_SCP_EvoCHIP_10Cells_40SPD_2Th3ms_01	P09497	1	10Cells_2Th	22.7	239
20230809_AST1_EVO5_ZY_Hela_SCP_EvoCHIP_10Cells_40SPD_2Th3ms_01	P09525	1	10Cells_2Th	53.3	180.5
20230809_AST1_EVO5_ZY_Hela_SCP_EvoCHIP_10Cells_40SPD_2Th3ms_01	P09543	1	10Cells_2Th	42.5	357.1
20230809_AST1_EVO5_ZY_Hela_SCP_EvoCHIP_10Cells_40SPD_2Th3ms_01	P09601	1	10Cells_2Th	61.1	126.8
20230809_AST1_EVO5_ZY_Hela_SCP_EvoCHIP_10Cells_40SPD_2Th3ms_01	P09622	1	10Cells_2Th	32.6	123.1
20230809_AST1_EVO5_ZY_Hela_SCP_EvoCHIP_10Cells_40SPD_2Th3ms_01	P09651	1	10Cells_2Th	66.7	9473.8
20230809_AST1_EVO5_ZY_Hela_SCP_EvoCHIP_10Cells_40SPD_2Th3ms_01	P09661	1	10Cells_2Th	46.3	854.3
20230809_AST1_EVO5_ZY_Hela_SCP_EvoCHIP_10Cells_40SPD_2Th3ms_01	P09669	1	10Cells_2Th	64	981.6
20230809_AST1_EVO5_ZY_Hela_SCP_EvoCHIP_10Cells_40SPD_2Th3ms_01	P09874	1	10Cells_2Th	50.8	1925.5
20230809_AST1_EVO5_ZY_Hela_SCP_EvoCHIP_10Cells_40SPD_2Th3ms_01	P09884	1	10Cells_2Th	31.6	113.4
20230809_AST1_EVO5_ZY_Hela_SCP_EvoCHIP_10Cells_40SPD_2Th3ms_01	P09914	1	10Cells_2Th	9.2	4.7
20230809_AST1_EVO5_ZY_Hela_SCP_EvoCHIP_10Cells_40SPD_2Th3ms_01	P09923	1	10Cells_2Th	5.7	0.4
20230809_AST1_EVO5_ZY_Hela_SCP_EvoCHIP_10Cells_40SPD_2Th3ms_01	P09960	1	10Cells_2Th	56.1	348
20230809_AST1_EVO5_ZY_Hela_SCP_EvoCHIP_10Cells_40SPD_2Th3ms_01	P09972	1	10Cells_2Th	45.3	1475.2
20230809_AST1_EVO5_ZY_Hela_SCP_EvoCHIP_10Cells_40SPD_2Th3ms_01	P0C0S5	1	10Cells_2Th	46.9	6313.6
20230809_AST1_EVO5_ZY_Hela_SCP_EvoCHIP_10Cells_40SPD_2Th3ms_01	P0C1Z6	1	10Cells_2Th	4	4.1
20230809_AST1_EVO5_ZY_Hela_SCP_EvoCHIP_10Cells_40SPD_2Th3ms_01	P0C2W1	1	10Cells_2Th	8	22.8
20230809_AST1_EVO5_ZY_Hela_SCP_EvoCHIP_10Cells_40SPD_2Th3ms_01	P0C6T2	1	10Cells_2Th	91.9	9.3
20230809_AST1_EVO5_ZY_Hela_SCP_EvoCHIP_10Cells_40SPD_2Th3ms_01	P0CAP2	1	10Cells_2Th	6.5	4.2
20230809_AST1_EVO5_ZY_Hela_SCP_EvoCHIP_10Cells_40SPD_2Th3ms_01	P0CG12	1	10Cells_2Th	8.4	12.8
20230809_AST1_EVO5_ZY_Hela_SCP_EvoCHIP_10Cells_40SPD_2Th3ms_01	P0CG13	1	10Cells_2Th	15.7	1.1
20230809_AST1_EVO5_ZY_Hela_SCP_EvoCHIP_10Cells_40SPD_2Th3ms_01	P0CG20	1	10Cells_2Th	1.2	18.3
20230809_AST1_EVO5_ZY_Hela_SCP_EvoCHIP_10Cells_40SPD_2Th3ms_01	P0CG30	1	10Cells_2Th	30.7	46.9
20230809_AST1_EVO5_ZY_Hela_SCP_EvoCHIP_10Cells_40SPD_2Th3ms_01	P0CG39	1	10Cells_2Th	1.7	0
20230809_AST1_EVO5_ZY_Hela_SCP_EvoCHIP_10Cells_40SPD_2Th3ms_01	P0DI81	1	10Cells_2Th	18.6	26.5
20230809_AST1_EVO5_ZY_Hela_SCP_EvoCHIP_10Cells_40SPD_2Th3ms_01	P0DJ07	1	10Cells_2Th	11	47.4
20230809_AST1_EVO5_ZY_Hela_SCP_EvoCHIP_10Cells_40SPD_2Th3ms_01	P0DMM9	1	10Cells_2Th	5.4	0.8
20230809_AST1_EVO5_ZY_Hela_SCP_EvoCHIP_10Cells_40SPD_2Th3ms_01	P0DMV8	1	10Cells_2Th	65.5	8730.2
20230809_AST1_EVO5_ZY_Hela_SCP_EvoCHIP_10Cells_40SPD_2Th3ms_01	P0DP23	1	10Cells_2Th	50.3	2729.2
20230809_AST1_EVO5_ZY_Hela_SCP_EvoCHIP_10Cells_40SPD_2Th3ms_01	P0DPA2	1	10Cells_2Th	4.3	0.8
20230809_AST1_EVO5_ZY_Hela_SCP_EvoCHIP_10Cells_40SPD_2Th3ms_01	P0DPB6	1	10Cells_2Th	42.9	51.4
20230809_AST1_EVO5_ZY_Hela_SCP_EvoCHIP_10Cells_40SPD_2Th3ms_01	P0DPD7	1	10Cells_2Th	9.4	23.4
20230809_AST1_EVO5_ZY_Hela_SCP_EvoCHIP_10Cells_40SPD_2Th3ms_01	P0DPH7	1	10Cells_2Th	4.9	167.7
20230809_AST1_EVO5_ZY_Hela_SCP_EvoCHIP_10Cells_40SPD_2Th3ms_01	P10109	1	10Cells_2Th	9.2	10.6
20230809_AST1_EVO5_ZY_Hela_SCP_EvoCHIP_10Cells_40SPD_2Th3ms_01	P10114	1	10Cells_2Th	13.1	4.9
20230809_AST1_EVO5_ZY_Hela_SCP_EvoCHIP_10Cells_40SPD_2Th3ms_01	P10155	1	10Cells_2Th	23.6	144.7
20230809_AST1_EVO5_ZY_Hela_SCP_EvoCHIP_10Cells_40SPD_2Th3ms_01	P10253	1	10Cells_2Th	18.6	26.3
20230809_AST1_EVO5_ZY_Hela_SCP_EvoCHIP_10Cells_40SPD_2Th3ms_01	P10301	1	10Cells_2Th	51.4	95.3
20230809_AST1_EVO5_ZY_Hela_SCP_EvoCHIP_10Cells_40SPD_2Th3ms_01	P10321	1	10Cells_2Th	14.2	76.4
20230809_AST1_EVO5_ZY_Hela_SCP_EvoCHIP_10Cells_40SPD_2Th3ms_01	P10398	1	10Cells_2Th	15	21.7
20230809_AST1_EVO5_ZY_Hela_SCP_EvoCHIP_10Cells_40SPD_2Th3ms_01	P10412	1	10Cells_2Th	9.6	5114.6
20230809_AST1_EVO5_ZY_Hela_SCP_EvoCHIP_10Cells_40SPD_2Th3ms_01	P10515	1	10Cells_2Th	29.5	158.6
20230809_AST1_EVO5_ZY_Hela_SCP_EvoCHIP_10Cells_40SPD_2Th3ms_01	P10586	1	10Cells_2Th	20.2	16.9
20230809_AST1_EVO5_ZY_Hela_SCP_EvoCHIP_10Cells_40SPD_2Th3ms_01	P10589	1	10Cells_2Th	9	21.5
20230809_AST1_EVO5_ZY_Hela_SCP_EvoCHIP_10Cells_40SPD_2Th3ms_01	P10599	1	10Cells_2Th	51.4	4731
20230809_AST1_EVO5_ZY_Hela_SCP_EvoCHIP_10Cells_40SPD_2Th3ms_01	P10606	1	10Cells_2Th	50.4	955.4
20230809_AST1_EVO5_ZY_Hela_SCP_EvoCHIP_10Cells_40SPD_2Th3ms_01	P10619	1	10Cells_2Th	15.2	100.7
20230809_AST1_EVO5_ZY_Hela_SCP_EvoCHIP_10Cells_40SPD_2Th3ms_01	P10620	1	10Cells_2Th	75.5	1112.6
20230809_AST1_EVO5_ZY_Hela_SCP_EvoCHIP_10Cells_40SPD_2Th3ms_01	P10644	1	10Cells_2Th	53.3	403.1
20230809_AST1_EVO5_ZY_Hela_SCP_EvoCHIP_10Cells_40SPD_2Th3ms_01	P10768	1	10Cells_2Th	41.5	419.8
20230809_AST1_EVO5_ZY_Hela_SCP_EvoCHIP_10Cells_40SPD_2Th3ms_01	P10809	1	10Cells_2Th	80.3	14248.5
20230809_AST1_EVO5_ZY_Hela_SCP_EvoCHIP_10Cells_40SPD_2Th3ms_01	P10909	1	10Cells_2Th	30.3	357.4
20230809_AST1_EVO5_ZY_Hela_SCP_EvoCHIP_10Cells_40SPD_2Th3ms_01	P11021	1	10Cells_2Th	54.6	6401.3
20230809_AST1_EVO5_ZY_Hela_SCP_EvoCHIP_10Cells_40SPD_2Th3ms_01	P11047	1	10Cells_2Th	10.3	16.3
20230809_AST1_EVO5_ZY_Hela_SCP_EvoCHIP_10Cells_40SPD_2Th3ms_01	P11117	1	10Cells_2Th	14.7	51.7
20230809_AST1_EVO5_ZY_Hela_SCP_EvoCHIP_10Cells_40SPD_2Th3ms_01	P11137	1	10Cells_2Th	1.8	3
20230809_AST1_EVO5_ZY_Hela_SCP_EvoCHIP_10Cells_40SPD_2Th3ms_01	P11142	1	10Cells_2Th	49.8	6736.3
20230809_AST1_EVO5_ZY_Hela_SCP_EvoCHIP_10Cells_40SPD_2Th3ms_01	P11166	1	10Cells_2Th	22.8	210.7
20230809_AST1_EVO5_ZY_Hela_SCP_EvoCHIP_10Cells_40SPD_2Th3ms_01	P11171	1	10Cells_2Th	26	35.4
20230809_AST1_EVO5_ZY_Hela_SCP_EvoCHIP_10Cells_40SPD_2Th3ms_01	P11172	1	10Cells_2Th	54.8	319
20230809_AST1_EVO5_ZY_Hela_SCP_EvoCHIP_10Cells_40SPD_2Th3ms_01	P11177	1	10Cells_2Th	43.2	518
20230809_AST1_EVO5_ZY_Hela_SCP_EvoCHIP_10Cells_40SPD_2Th3ms_01	P11182	1	10Cells_2Th	40	58.4
20230809_AST1_EVO5_ZY_Hela_SCP_EvoCHIP_10Cells_40SPD_2Th3ms_01	P11216	1	10Cells_2Th	28.8	62
20230809_AST1_EVO5_ZY_Hela_SCP_EvoCHIP_10Cells_40SPD_2Th3ms_01	P11233	1	10Cells_2Th	23.8	114.8
20230809_AST1_EVO5_ZY_Hela_SCP_EvoCHIP_10Cells_40SPD_2Th3ms_01	P11234	1	10Cells_2Th	46.1	265
20230809_AST1_EVO5_ZY_Hela_SCP_EvoCHIP_10Cells_40SPD_2Th3ms_01	P11274	1	10Cells_2Th	14.2	15.5
20230809_AST1_EVO5_ZY_Hela_SCP_EvoCHIP_10Cells_40SPD_2Th3ms_01	P11277	1	10Cells_2Th	0.4	0
20230809_AST1_EVO5_ZY_Hela_SCP_EvoCHIP_10Cells_40SPD_2Th3ms_01	P11279	1	10Cells_2Th	13.2	63.8
20230809_AST1_EVO5_ZY_Hela_SCP_EvoCHIP_10Cells_40SPD_2Th3ms_01	P11310	1	10Cells_2Th	54.2	428.1
20230809_AST1_EVO5_ZY_Hela_SCP_EvoCHIP_10Cells_40SPD_2Th3ms_01	P11387	1	10Cells_2Th	43.7	515.1
20230809_AST1_EVO5_ZY_Hela_SCP_EvoCHIP_10Cells_40SPD_2Th3ms_01	P11388	1	10Cells_2Th	43.7	636.9
20230809_AST1_EVO5_ZY_Hela_SCP_EvoCHIP_10Cells_40SPD_2Th3ms_01	P11413	1	10Cells_2Th	71.8	2206.1
20230809_AST1_EVO5_ZY_Hela_SCP_EvoCHIP_10Cells_40SPD_2Th3ms_01	P11441	1	10Cells_2Th	45.9	234.1
20230809_AST1_EVO5_ZY_Hela_SCP_EvoCHIP_10Cells_40SPD_2Th3ms_01	P11474	1	10Cells_2Th	8.3	2.4
20230809_AST1_EVO5_ZY_Hela_SCP_EvoCHIP_10Cells_40SPD_2Th3ms_01	P11498	1	10Cells_2Th	55.5	378.2
20230809_AST1_EVO5_ZY_Hela_SCP_EvoCHIP_10Cells_40SPD_2Th3ms_01	P11532	1	10Cells_2Th	3.9	4.8
20230809_AST1_EVO5_ZY_Hela_SCP_EvoCHIP_10Cells_40SPD_2Th3ms_01	P11586	1	10Cells_2Th	60.2	1506.1
20230809_AST1_EVO5_ZY_Hela_SCP_EvoCHIP_10Cells_40SPD_2Th3ms_01	P11717	1	10Cells_2Th	16.5	53.1
20230809_AST1_EVO5_ZY_Hela_SCP_EvoCHIP_10Cells_40SPD_2Th3ms_01	P11766	1	10Cells_2Th	33.7	579.8
20230809_AST1_EVO5_ZY_Hela_SCP_EvoCHIP_10Cells_40SPD_2Th3ms_01	P11802	1	10Cells_2Th	55.1	194.2
20230809_AST1_EVO5_ZY_Hela_SCP_EvoCHIP_10Cells_40SPD_2Th3ms_01	P11836	1	10Cells_2Th	2.4	2.6
20230809_AST1_EVO5_ZY_Hela_SCP_EvoCHIP_10Cells_40SPD_2Th3ms_01	P11908	1	10Cells_2Th	28	268.4
20230809_AST1_EVO5_ZY_Hela_SCP_EvoCHIP_10Cells_40SPD_2Th3ms_01	P11940	1	10Cells_2Th	57.7	2361.6
20230809_AST1_EVO5_ZY_Hela_SCP_EvoCHIP_10Cells_40SPD_2Th3ms_01	P12004	1	10Cells_2Th	61.7	1848.2
20230809_AST1_EVO5_ZY_Hela_SCP_EvoCHIP_10Cells_40SPD_2Th3ms_01	P12036	1	10Cells_2Th	10.3	34.6
20230809_AST1_EVO5_ZY_Hela_SCP_EvoCHIP_10Cells_40SPD_2Th3ms_01	P12074	1	10Cells_2Th	19.3	14.3
20230809_AST1_EVO5_ZY_Hela_SCP_EvoCHIP_10Cells_40SPD_2Th3ms_01	P12081	1	10Cells_2Th	47.5	933.4
20230809_AST1_EVO5_ZY_Hela_SCP_EvoCHIP_10Cells_40SPD_2Th3ms_01	P12109	1	10Cells_2Th	2.8	3.3
20230809_AST1_EVO5_ZY_Hela_SCP_EvoCHIP_10Cells_40SPD_2Th3ms_01	P12235	1	10Cells_2Th	13.4	62
20230809_AST1_EVO5_ZY_Hela_SCP_EvoCHIP_10Cells_40SPD_2Th3ms_01	P12236	1	10Cells_2Th	37.6	1068.2
20230809_AST1_EVO5_ZY_Hela_SCP_EvoCHIP_10Cells_40SPD_2Th3ms_01	P12259	1	10Cells_2Th	0.6	1.3
20230809_AST1_EVO5_ZY_Hela_SCP_EvoCHIP_10Cells_40SPD_2Th3ms_01	P12268	1	10Cells_2Th	51.2	2179
20230809_AST1_EVO5_ZY_Hela_SCP_EvoCHIP_10Cells_40SPD_2Th3ms_01	P12270	1	10Cells_2Th	43.8	305.9
20230809_AST1_EVO5_ZY_Hela_SCP_EvoCHIP_10Cells_40SPD_2Th3ms_01	P12273	1	10Cells_2Th	37.7	210.6
20230809_AST1_EVO5_ZY_Hela_SCP_EvoCHIP_10Cells_40SPD_2Th3ms_01	P12277	1	10Cells_2Th	57.5	2013.2
20230809_AST1_EVO5_ZY_Hela_SCP_EvoCHIP_10Cells_40SPD_2Th3ms_01	P12429	1	10Cells_2Th	71.2	1266.7
20230809_AST1_EVO5_ZY_Hela_SCP_EvoCHIP_10Cells_40SPD_2Th3ms_01	P12532	1	10Cells_2Th	13.9	38.7
20230809_AST1_EVO5_ZY_Hela_SCP_EvoCHIP_10Cells_40SPD_2Th3ms_01	P12694	1	10Cells_2Th	35.3	65.5
20230809_AST1_EVO5_ZY_Hela_SCP_EvoCHIP_10Cells_40SPD_2Th3ms_01	P12814	1	10Cells_2Th	46.3	624.8
20230809_AST1_EVO5_ZY_Hela_SCP_EvoCHIP_10Cells_40SPD_2Th3ms_01	P12882	1	10Cells_2Th	1.1	0.3
20230809_AST1_EVO5_ZY_Hela_SCP_EvoCHIP_10Cells_40SPD_2Th3ms_01	P12931	1	10Cells_2Th	1.7	0.9
20230809_AST1_EVO5_ZY_Hela_SCP_EvoCHIP_10Cells_40SPD_2Th3ms_01	P12955	1	10Cells_2Th	27.6	80.6
20230809_AST1_EVO5_ZY_Hela_SCP_EvoCHIP_10Cells_40SPD_2Th3ms_01	P12956	1	10Cells_2Th	65.5	3464.7
20230809_AST1_EVO5_ZY_Hela_SCP_EvoCHIP_10Cells_40SPD_2Th3ms_01	P13010	1	10Cells_2Th	64.6	2443.9
20230809_AST1_EVO5_ZY_Hela_SCP_EvoCHIP_10Cells_40SPD_2Th3ms_01	P13051	1	10Cells_2Th	35.5	48.5
20230809_AST1_EVO5_ZY_Hela_SCP_EvoCHIP_10Cells_40SPD_2Th3ms_01	P13073	1	10Cells_2Th	39.1	1482.9
20230809_AST1_EVO5_ZY_Hela_SCP_EvoCHIP_10Cells_40SPD_2Th3ms_01	P13284	1	10Cells_2Th	12	47.5
20230809_AST1_EVO5_ZY_Hela_SCP_EvoCHIP_10Cells_40SPD_2Th3ms_01	P13473	1	10Cells_2Th	7.1	18.7
20230809_AST1_EVO5_ZY_Hela_SCP_EvoCHIP_10Cells_40SPD_2Th3ms_01	P13489	1	10Cells_2Th	14.3	178.9
20230809_AST1_EVO5_ZY_Hela_SCP_EvoCHIP_10Cells_40SPD_2Th3ms_01	P13498	1	10Cells_2Th	7.7	12.9
20230809_AST1_EVO5_ZY_Hela_SCP_EvoCHIP_10Cells_40SPD_2Th3ms_01	P13639	1	10Cells_2Th	57.8	7872.3
20230809_AST1_EVO5_ZY_Hela_SCP_EvoCHIP_10Cells_40SPD_2Th3ms_01	P13667	1	10Cells_2Th	55.7	792.4
20230809_AST1_EVO5_ZY_Hela_SCP_EvoCHIP_10Cells_40SPD_2Th3ms_01	P13674	1	10Cells_2Th	36.9	145.4
20230809_AST1_EVO5_ZY_Hela_SCP_EvoCHIP_10Cells_40SPD_2Th3ms_01	P13693	1	10Cells_2Th	76.7	1842.4
20230809_AST1_EVO5_ZY_Hela_SCP_EvoCHIP_10Cells_40SPD_2Th3ms_01	P13716	1	10Cells_2Th	15.2	18.6
20230809_AST1_EVO5_ZY_Hela_SCP_EvoCHIP_10Cells_40SPD_2Th3ms_01	P13726	1	10Cells_2Th	4.4	0.3
20230809_AST1_EVO5_ZY_Hela_SCP_EvoCHIP_10Cells_40SPD_2Th3ms_01	P13797	1	10Cells_2Th	55.4	1766.8
20230809_AST1_EVO5_ZY_Hela_SCP_EvoCHIP_10Cells_40SPD_2Th3ms_01	P13798	1	10Cells_2Th	30.9	380.1
20230809_AST1_EVO5_ZY_Hela_SCP_EvoCHIP_10Cells_40SPD_2Th3ms_01	P13804	1	10Cells_2Th	53.8	467.7
20230809_AST1_EVO5_ZY_Hela_SCP_EvoCHIP_10Cells_40SPD_2Th3ms_01	P13807	1	10Cells_2Th	34.6	75.1
20230809_AST1_EVO5_ZY_Hela_SCP_EvoCHIP_10Cells_40SPD_2Th3ms_01	P13861	1	10Cells_2Th	51.2	230
20230809_AST1_EVO5_ZY_Hela_SCP_EvoCHIP_10Cells_40SPD_2Th3ms_01	P13929	1	10Cells_2Th	39.4	271.8
20230809_AST1_EVO5_ZY_Hela_SCP_EvoCHIP_10Cells_40SPD_2Th3ms_01	P13984	1	10Cells_2Th	71.9	272.8
20230809_AST1_EVO5_ZY_Hela_SCP_EvoCHIP_10Cells_40SPD_2Th3ms_01	P13987	1	10Cells_2Th	6.2	306.2
20230809_AST1_EVO5_ZY_Hela_SCP_EvoCHIP_10Cells_40SPD_2Th3ms_01	P13995	1	10Cells_2Th	40.6	172.7
20230809_AST1_EVO5_ZY_Hela_SCP_EvoCHIP_10Cells_40SPD_2Th3ms_01	P14174	1	10Cells_2Th	17.4	261.8
20230809_AST1_EVO5_ZY_Hela_SCP_EvoCHIP_10Cells_40SPD_2Th3ms_01	P14209	1	10Cells_2Th	28.6	203.9
20230809_AST1_EVO5_ZY_Hela_SCP_EvoCHIP_10Cells_40SPD_2Th3ms_01	P14314	1	10Cells_2Th	34.7	946.5
20230809_AST1_EVO5_ZY_Hela_SCP_EvoCHIP_10Cells_40SPD_2Th3ms_01	P14324	1	10Cells_2Th	24.1	949.8
20230809_AST1_EVO5_ZY_Hela_SCP_EvoCHIP_10Cells_40SPD_2Th3ms_01	P14373	1	10Cells_2Th	5.5	1.8
20230809_AST1_EVO5_ZY_Hela_SCP_EvoCHIP_10Cells_40SPD_2Th3ms_01	P14384	1	10Cells_2Th	26	70.7
20230809_AST1_EVO5_ZY_Hela_SCP_EvoCHIP_10Cells_40SPD_2Th3ms_01	P14406	1	10Cells_2Th	27.7	827.8
20230809_AST1_EVO5_ZY_Hela_SCP_EvoCHIP_10Cells_40SPD_2Th3ms_01	P14550	1	10Cells_2Th	56	326.1
20230809_AST1_EVO5_ZY_Hela_SCP_EvoCHIP_10Cells_40SPD_2Th3ms_01	P14618	1	10Cells_2Th	76.5	17838
20230809_AST1_EVO5_ZY_Hela_SCP_EvoCHIP_10Cells_40SPD_2Th3ms_01	P14621	1	10Cells_2Th	32.3	7
20230809_AST1_EVO5_ZY_Hela_SCP_EvoCHIP_10Cells_40SPD_2Th3ms_01	P14625	1	10Cells_2Th	51.7	3629.1
20230809_AST1_EVO5_ZY_Hela_SCP_EvoCHIP_10Cells_40SPD_2Th3ms_01	P14635	1	10Cells_2Th	51.7	325.3
20230809_AST1_EVO5_ZY_Hela_SCP_EvoCHIP_10Cells_40SPD_2Th3ms_01	P14649	1	10Cells_2Th	39.9	907.2
20230809_AST1_EVO5_ZY_Hela_SCP_EvoCHIP_10Cells_40SPD_2Th3ms_01	P14678	1	10Cells_2Th	16.2	270.3
20230809_AST1_EVO5_ZY_Hela_SCP_EvoCHIP_10Cells_40SPD_2Th3ms_01	P14735	1	10Cells_2Th	38.6	197
20230809_AST1_EVO5_ZY_Hela_SCP_EvoCHIP_10Cells_40SPD_2Th3ms_01	P14854	1	10Cells_2Th	34.9	183.1
20230809_AST1_EVO5_ZY_Hela_SCP_EvoCHIP_10Cells_40SPD_2Th3ms_01	P14859	1	10Cells_2Th	11.2	61.6
20230809_AST1_EVO5_ZY_Hela_SCP_EvoCHIP_10Cells_40SPD_2Th3ms_01	P14866	1	10Cells_2Th	55	1606.3
20230809_AST1_EVO5_ZY_Hela_SCP_EvoCHIP_10Cells_40SPD_2Th3ms_01	P14868	1	10Cells_2Th	65.9	797.4
20230809_AST1_EVO5_ZY_Hela_SCP_EvoCHIP_10Cells_40SPD_2Th3ms_01	P14923	1	10Cells_2Th	47.8	298.5
20230809_AST1_EVO5_ZY_Hela_SCP_EvoCHIP_10Cells_40SPD_2Th3ms_01	P14927	1	10Cells_2Th	57.7	516.9
20230809_AST1_EVO5_ZY_Hela_SCP_EvoCHIP_10Cells_40SPD_2Th3ms_01	P15104	1	10Cells_2Th	17.7	42.7
20230809_AST1_EVO5_ZY_Hela_SCP_EvoCHIP_10Cells_40SPD_2Th3ms_01	P15121	1	10Cells_2Th	64.6	814.2
20230809_AST1_EVO5_ZY_Hela_SCP_EvoCHIP_10Cells_40SPD_2Th3ms_01	P15151	1	10Cells_2Th	10.1	23
20230809_AST1_EVO5_ZY_Hela_SCP_EvoCHIP_10Cells_40SPD_2Th3ms_01	P15153	1	10Cells_2Th	25	698.5
20230809_AST1_EVO5_ZY_Hela_SCP_EvoCHIP_10Cells_40SPD_2Th3ms_01	P15170	1	10Cells_2Th	46.7	755.7
20230809_AST1_EVO5_ZY_Hela_SCP_EvoCHIP_10Cells_40SPD_2Th3ms_01	P15291	1	10Cells_2Th	29.6	193.4
20230809_AST1_EVO5_ZY_Hela_SCP_EvoCHIP_10Cells_40SPD_2Th3ms_01	P15311	1	10Cells_2Th	38.9	1475
20230809_AST1_EVO5_ZY_Hela_SCP_EvoCHIP_10Cells_40SPD_2Th3ms_01	P15328	1	10Cells_2Th	2.7	30.3
20230809_AST1_EVO5_ZY_Hela_SCP_EvoCHIP_10Cells_40SPD_2Th3ms_01	P15336	1	10Cells_2Th	6.9	2.1
20230809_AST1_EVO5_ZY_Hela_SCP_EvoCHIP_10Cells_40SPD_2Th3ms_01	P15374	1	10Cells_2Th	48.7	360.6
20230809_AST1_EVO5_ZY_Hela_SCP_EvoCHIP_10Cells_40SPD_2Th3ms_01	P15408	1	10Cells_2Th	7.4	9.8
20230809_AST1_EVO5_ZY_Hela_SCP_EvoCHIP_10Cells_40SPD_2Th3ms_01	P15498	1	10Cells_2Th	0.9	3.3
20230809_AST1_EVO5_ZY_Hela_SCP_EvoCHIP_10Cells_40SPD_2Th3ms_01	P15529	1	10Cells_2Th	4.6	41.2
20230809_AST1_EVO5_ZY_Hela_SCP_EvoCHIP_10Cells_40SPD_2Th3ms_01	P15531	1	10Cells_2Th	39.5	3949.2
20230809_AST1_EVO5_ZY_Hela_SCP_EvoCHIP_10Cells_40SPD_2Th3ms_01	P15559	1	10Cells_2Th	62	3490.6
20230809_AST1_EVO5_ZY_Hela_SCP_EvoCHIP_10Cells_40SPD_2Th3ms_01	P15586	1	10Cells_2Th	19.6	84
20230809_AST1_EVO5_ZY_Hela_SCP_EvoCHIP_10Cells_40SPD_2Th3ms_01	P15735	1	10Cells_2Th	21.9	11.9
20230809_AST1_EVO5_ZY_Hela_SCP_EvoCHIP_10Cells_40SPD_2Th3ms_01	P15880	1	10Cells_2Th	48.8	3722.2
20230809_AST1_EVO5_ZY_Hela_SCP_EvoCHIP_10Cells_40SPD_2Th3ms_01	P15923	1	10Cells_2Th	5.8	4.9
20230809_AST1_EVO5_ZY_Hela_SCP_EvoCHIP_10Cells_40SPD_2Th3ms_01	P15924	1	10Cells_2Th	40.2	129.8
20230809_AST1_EVO5_ZY_Hela_SCP_EvoCHIP_10Cells_40SPD_2Th3ms_01	P15927	1	10Cells_2Th	42.2	347.3
20230809_AST1_EVO5_ZY_Hela_SCP_EvoCHIP_10Cells_40SPD_2Th3ms_01	P15941	1	10Cells_2Th	0.9	0.9
20230809_AST1_EVO5_ZY_Hela_SCP_EvoCHIP_10Cells_40SPD_2Th3ms_01	P15954	1	10Cells_2Th	55.6	132
20230809_AST1_EVO5_ZY_Hela_SCP_EvoCHIP_10Cells_40SPD_2Th3ms_01	P16070	1	10Cells_2Th	10.8	517.7
20230809_AST1_EVO5_ZY_Hela_SCP_EvoCHIP_10Cells_40SPD_2Th3ms_01	P16083	1	10Cells_2Th	26.8	12.9
20230809_AST1_EVO5_ZY_Hela_SCP_EvoCHIP_10Cells_40SPD_2Th3ms_01	P16104	1	10Cells_2Th	11.2	71.3
20230809_AST1_EVO5_ZY_Hela_SCP_EvoCHIP_10Cells_40SPD_2Th3ms_01	P16144	1	10Cells_2Th	6.5	5.5
20230809_AST1_EVO5_ZY_Hela_SCP_EvoCHIP_10Cells_40SPD_2Th3ms_01	P16152	1	10Cells_2Th	55.2	1449.2
20230809_AST1_EVO5_ZY_Hela_SCP_EvoCHIP_10Cells_40SPD_2Th3ms_01	P16220	1	10Cells_2Th	4.3	85
20230809_AST1_EVO5_ZY_Hela_SCP_EvoCHIP_10Cells_40SPD_2Th3ms_01	P16278	1	10Cells_2Th	17	126.2
20230809_AST1_EVO5_ZY_Hela_SCP_EvoCHIP_10Cells_40SPD_2Th3ms_01	P16298	1	10Cells_2Th	27.1	98.5
20230809_AST1_EVO5_ZY_Hela_SCP_EvoCHIP_10Cells_40SPD_2Th3ms_01	P16333	1	10Cells_2Th	32.1	57.9
20230809_AST1_EVO5_ZY_Hela_SCP_EvoCHIP_10Cells_40SPD_2Th3ms_01	P16383	1	10Cells_2Th	6.9	5.3
20230809_AST1_EVO5_ZY_Hela_SCP_EvoCHIP_10Cells_40SPD_2Th3ms_01	P16401	1	10Cells_2Th	23	11335.5
20230809_AST1_EVO5_ZY_Hela_SCP_EvoCHIP_10Cells_40SPD_2Th3ms_01	P16402	1	10Cells_2Th	31.2	28552.8
20230809_AST1_EVO5_ZY_Hela_SCP_EvoCHIP_10Cells_40SPD_2Th3ms_01	P16403	1	10Cells_2Th	14.1	3247.5
20230809_AST1_EVO5_ZY_Hela_SCP_EvoCHIP_10Cells_40SPD_2Th3ms_01	P16435	1	10Cells_2Th	41.8	200.1
20230809_AST1_EVO5_ZY_Hela_SCP_EvoCHIP_10Cells_40SPD_2Th3ms_01	P16455	1	10Cells_2Th	22.2	35.4
20230809_AST1_EVO5_ZY_Hela_SCP_EvoCHIP_10Cells_40SPD_2Th3ms_01	P16591	1	10Cells_2Th	19.6	18.2
20230809_AST1_EVO5_ZY_Hela_SCP_EvoCHIP_10Cells_40SPD_2Th3ms_01	P16615	1	10Cells_2Th	36.2	472.7
20230809_AST1_EVO5_ZY_Hela_SCP_EvoCHIP_10Cells_40SPD_2Th3ms_01	P16930	1	10Cells_2Th	37	94.3
20230809_AST1_EVO5_ZY_Hela_SCP_EvoCHIP_10Cells_40SPD_2Th3ms_01	P16949	1	10Cells_2Th	57	3039.7
20230809_AST1_EVO5_ZY_Hela_SCP_EvoCHIP_10Cells_40SPD_2Th3ms_01	P16989	1	10Cells_2Th	37.4	491.5
20230809_AST1_EVO5_ZY_Hela_SCP_EvoCHIP_10Cells_40SPD_2Th3ms_01	P17026	1	10Cells_2Th	12.9	19.4
20230809_AST1_EVO5_ZY_Hela_SCP_EvoCHIP_10Cells_40SPD_2Th3ms_01	P17028	1	10Cells_2Th	16	8.7
20230809_AST1_EVO5_ZY_Hela_SCP_EvoCHIP_10Cells_40SPD_2Th3ms_01	P17050	1	10Cells_2Th	2.7	0.3
20230809_AST1_EVO5_ZY_Hela_SCP_EvoCHIP_10Cells_40SPD_2Th3ms_01	P17066	1	10Cells_2Th	3.6	20.3
20230809_AST1_EVO5_ZY_Hela_SCP_EvoCHIP_10Cells_40SPD_2Th3ms_01	P17096	1	10Cells_2Th	44.9	1154.1
20230809_AST1_EVO5_ZY_Hela_SCP_EvoCHIP_10Cells_40SPD_2Th3ms_01	P17152	1	10Cells_2Th	26.6	124.7
20230809_AST1_EVO5_ZY_Hela_SCP_EvoCHIP_10Cells_40SPD_2Th3ms_01	P17174	1	10Cells_2Th	66.3	215.7
20230809_AST1_EVO5_ZY_Hela_SCP_EvoCHIP_10Cells_40SPD_2Th3ms_01	P17252	1	10Cells_2Th	26.2	63.6
20230809_AST1_EVO5_ZY_Hela_SCP_EvoCHIP_10Cells_40SPD_2Th3ms_01	P17275	1	10Cells_2Th	20.7	59.6
20230809_AST1_EVO5_ZY_Hela_SCP_EvoCHIP_10Cells_40SPD_2Th3ms_01	P17301	1	10Cells_2Th	8.5	18.4
20230809_AST1_EVO5_ZY_Hela_SCP_EvoCHIP_10Cells_40SPD_2Th3ms_01	P17302	1	10Cells_2Th	7.3	3.8
20230809_AST1_EVO5_ZY_Hela_SCP_EvoCHIP_10Cells_40SPD_2Th3ms_01	P17342	1	10Cells_2Th	24.6	69
20230809_AST1_EVO5_ZY_Hela_SCP_EvoCHIP_10Cells_40SPD_2Th3ms_01	P17405	1	10Cells_2Th	1.7	1.5
20230809_AST1_EVO5_ZY_Hela_SCP_EvoCHIP_10Cells_40SPD_2Th3ms_01	P17480	1	10Cells_2Th	31.9	195.7
20230809_AST1_EVO5_ZY_Hela_SCP_EvoCHIP_10Cells_40SPD_2Th3ms_01	P17535	1	10Cells_2Th	20.2	23.1
20230809_AST1_EVO5_ZY_Hela_SCP_EvoCHIP_10Cells_40SPD_2Th3ms_01	P17544	1	10Cells_2Th	14.3	21.5
20230809_AST1_EVO5_ZY_Hela_SCP_EvoCHIP_10Cells_40SPD_2Th3ms_01	P17568	1	10Cells_2Th	19.7	21.5
20230809_AST1_EVO5_ZY_Hela_SCP_EvoCHIP_10Cells_40SPD_2Th3ms_01	P17612	1	10Cells_2Th	15.4	82.2
20230809_AST1_EVO5_ZY_Hela_SCP_EvoCHIP_10Cells_40SPD_2Th3ms_01	P17655	1	10Cells_2Th	44.4	338.5
20230809_AST1_EVO5_ZY_Hela_SCP_EvoCHIP_10Cells_40SPD_2Th3ms_01	P17676	1	10Cells_2Th	14.5	66.3
20230809_AST1_EVO5_ZY_Hela_SCP_EvoCHIP_10Cells_40SPD_2Th3ms_01	P17706	1	10Cells_2Th	35.2	36.4
20230809_AST1_EVO5_ZY_Hela_SCP_EvoCHIP_10Cells_40SPD_2Th3ms_01	P17812	1	10Cells_2Th	34	505.6
20230809_AST1_EVO5_ZY_Hela_SCP_EvoCHIP_10Cells_40SPD_2Th3ms_01	P17813	1	10Cells_2Th	9.6	32.3
20230809_AST1_EVO5_ZY_Hela_SCP_EvoCHIP_10Cells_40SPD_2Th3ms_01	P17844	1	10Cells_2Th	54.4	2440.1
20230809_AST1_EVO5_ZY_Hela_SCP_EvoCHIP_10Cells_40SPD_2Th3ms_01	P17858	1	10Cells_2Th	41.4	298.7
20230809_AST1_EVO5_ZY_Hela_SCP_EvoCHIP_10Cells_40SPD_2Th3ms_01	P17931	1	10Cells_2Th	39.2	1080.7
20230809_AST1_EVO5_ZY_Hela_SCP_EvoCHIP_10Cells_40SPD_2Th3ms_01	P17980	1	10Cells_2Th	68.8	968.9
20230809_AST1_EVO5_ZY_Hela_SCP_EvoCHIP_10Cells_40SPD_2Th3ms_01	P17987	1	10Cells_2Th	68.9	1981.6
20230809_AST1_EVO5_ZY_Hela_SCP_EvoCHIP_10Cells_40SPD_2Th3ms_01	P18031	1	10Cells_2Th	43.2	99.2
20230809_AST1_EVO5_ZY_Hela_SCP_EvoCHIP_10Cells_40SPD_2Th3ms_01	P18065	1	10Cells_2Th	2.8	4.3
20230809_AST1_EVO5_ZY_Hela_SCP_EvoCHIP_10Cells_40SPD_2Th3ms_01	P18074	1	10Cells_2Th	20.9	33.6
20230809_AST1_EVO5_ZY_Hela_SCP_EvoCHIP_10Cells_40SPD_2Th3ms_01	P18077	1	10Cells_2Th	52.7	5201.8
20230809_AST1_EVO5_ZY_Hela_SCP_EvoCHIP_10Cells_40SPD_2Th3ms_01	P18084	1	10Cells_2Th	11.5	15.1
20230809_AST1_EVO5_ZY_Hela_SCP_EvoCHIP_10Cells_40SPD_2Th3ms_01	P18085	1	10Cells_2Th	27.8	1222
20230809_AST1_EVO5_ZY_Hela_SCP_EvoCHIP_10Cells_40SPD_2Th3ms_01	P18124	1	10Cells_2Th	47.6	8004.1
20230809_AST1_EVO5_ZY_Hela_SCP_EvoCHIP_10Cells_40SPD_2Th3ms_01	P18206	1	10Cells_2Th	68.2	974.8
20230809_AST1_EVO5_ZY_Hela_SCP_EvoCHIP_10Cells_40SPD_2Th3ms_01	P18433	1	10Cells_2Th	1.4	1.4
20230809_AST1_EVO5_ZY_Hela_SCP_EvoCHIP_10Cells_40SPD_2Th3ms_01	P18440	1	10Cells_2Th	8.3	3.1
20230809_AST1_EVO5_ZY_Hela_SCP_EvoCHIP_10Cells_40SPD_2Th3ms_01	P18510	1	10Cells_2Th	19.8	6.9
20230809_AST1_EVO5_ZY_Hela_SCP_EvoCHIP_10Cells_40SPD_2Th3ms_01	P18583	1	10Cells_2Th	22.5	137.3
20230809_AST1_EVO5_ZY_Hela_SCP_EvoCHIP_10Cells_40SPD_2Th3ms_01	P18615	1	10Cells_2Th	49.7	142.7
20230809_AST1_EVO5_ZY_Hela_SCP_EvoCHIP_10Cells_40SPD_2Th3ms_01	P18621	1	10Cells_2Th	38	3919.2
20230809_AST1_EVO5_ZY_Hela_SCP_EvoCHIP_10Cells_40SPD_2Th3ms_01	P18669	1	10Cells_2Th	75.6	3418.4
20230809_AST1_EVO5_ZY_Hela_SCP_EvoCHIP_10Cells_40SPD_2Th3ms_01	P18754	1	10Cells_2Th	33.5	1140.4
20230809_AST1_EVO5_ZY_Hela_SCP_EvoCHIP_10Cells_40SPD_2Th3ms_01	P18827	1	10Cells_2Th	6.5	8.3
20230809_AST1_EVO5_ZY_Hela_SCP_EvoCHIP_10Cells_40SPD_2Th3ms_01	P18846	1	10Cells_2Th	21	367.1
20230809_AST1_EVO5_ZY_Hela_SCP_EvoCHIP_10Cells_40SPD_2Th3ms_01	P18848	1	10Cells_2Th	2.3	36.5
20230809_AST1_EVO5_ZY_Hela_SCP_EvoCHIP_10Cells_40SPD_2Th3ms_01	P18850	1	10Cells_2Th	1.3	1.4
20230809_AST1_EVO5_ZY_Hela_SCP_EvoCHIP_10Cells_40SPD_2Th3ms_01	P18858	1	10Cells_2Th	35.5	112.9
20230809_AST1_EVO5_ZY_Hela_SCP_EvoCHIP_10Cells_40SPD_2Th3ms_01	P18859	1	10Cells_2Th	55.6	1064.7
20230809_AST1_EVO5_ZY_Hela_SCP_EvoCHIP_10Cells_40SPD_2Th3ms_01	P18887	1	10Cells_2Th	23.7	109.9
20230809_AST1_EVO5_ZY_Hela_SCP_EvoCHIP_10Cells_40SPD_2Th3ms_01	P19022	1	10Cells_2Th	12.1	54.4
20230809_AST1_EVO5_ZY_Hela_SCP_EvoCHIP_10Cells_40SPD_2Th3ms_01	P19174	1	10Cells_2Th	24.5	38.1
20230809_AST1_EVO5_ZY_Hela_SCP_EvoCHIP_10Cells_40SPD_2Th3ms_01	P19256	1	10Cells_2Th	7.2	40.1
20230809_AST1_EVO5_ZY_Hela_SCP_EvoCHIP_10Cells_40SPD_2Th3ms_01	P19338	1	10Cells_2Th	38	6268.8
20230809_AST1_EVO5_ZY_Hela_SCP_EvoCHIP_10Cells_40SPD_2Th3ms_01	P19367	1	10Cells_2Th	29.9	202.2
20230809_AST1_EVO5_ZY_Hela_SCP_EvoCHIP_10Cells_40SPD_2Th3ms_01	P19387	1	10Cells_2Th	51.6	172.4
20230809_AST1_EVO5_ZY_Hela_SCP_EvoCHIP_10Cells_40SPD_2Th3ms_01	P19388	1	10Cells_2Th	62.4	275
20230809_AST1_EVO5_ZY_Hela_SCP_EvoCHIP_10Cells_40SPD_2Th3ms_01	P19404	1	10Cells_2Th	31.3	118.7
20230809_AST1_EVO5_ZY_Hela_SCP_EvoCHIP_10Cells_40SPD_2Th3ms_01	P19447	1	10Cells_2Th	25.1	42.3
20230809_AST1_EVO5_ZY_Hela_SCP_EvoCHIP_10Cells_40SPD_2Th3ms_01	P19474	1	10Cells_2Th	7.8	6.4
20230809_AST1_EVO5_ZY_Hela_SCP_EvoCHIP_10Cells_40SPD_2Th3ms_01	P19525	1	10Cells_2Th	37.4	297.4
20230809_AST1_EVO5_ZY_Hela_SCP_EvoCHIP_10Cells_40SPD_2Th3ms_01	P19623	1	10Cells_2Th	53.3	1122.3
20230809_AST1_EVO5_ZY_Hela_SCP_EvoCHIP_10Cells_40SPD_2Th3ms_01	P19784	1	10Cells_2Th	48.6	128.3
20230809_AST1_EVO5_ZY_Hela_SCP_EvoCHIP_10Cells_40SPD_2Th3ms_01	P19793	1	10Cells_2Th	22.1	27.1
20230809_AST1_EVO5_ZY_Hela_SCP_EvoCHIP_10Cells_40SPD_2Th3ms_01	P19838	1	10Cells_2Th	23.5	48.9
20230809_AST1_EVO5_ZY_Hela_SCP_EvoCHIP_10Cells_40SPD_2Th3ms_01	P19971	1	10Cells_2Th	41.5	42
20230809_AST1_EVO5_ZY_Hela_SCP_EvoCHIP_10Cells_40SPD_2Th3ms_01	P20020	1	10Cells_2Th	33	115.4
20230809_AST1_EVO5_ZY_Hela_SCP_EvoCHIP_10Cells_40SPD_2Th3ms_01	P20042	1	10Cells_2Th	64	938.2
20230809_AST1_EVO5_ZY_Hela_SCP_EvoCHIP_10Cells_40SPD_2Th3ms_01	P20073	1	10Cells_2Th	35.9	284.1
20230809_AST1_EVO5_ZY_Hela_SCP_EvoCHIP_10Cells_40SPD_2Th3ms_01	P20226	1	10Cells_2Th	10.9	48.8
20230809_AST1_EVO5_ZY_Hela_SCP_EvoCHIP_10Cells_40SPD_2Th3ms_01	P20248	1	10Cells_2Th	61.8	103.2
20230809_AST1_EVO5_ZY_Hela_SCP_EvoCHIP_10Cells_40SPD_2Th3ms_01	P20290	1	10Cells_2Th	61.7	1705
20230809_AST1_EVO5_ZY_Hela_SCP_EvoCHIP_10Cells_40SPD_2Th3ms_01	P20336	1	10Cells_2Th	25	22.3
20230809_AST1_EVO5_ZY_Hela_SCP_EvoCHIP_10Cells_40SPD_2Th3ms_01	P20338	1	10Cells_2Th	45	56.7
20230809_AST1_EVO5_ZY_Hela_SCP_EvoCHIP_10Cells_40SPD_2Th3ms_01	P20339	1	10Cells_2Th	65.6	953.2
20230809_AST1_EVO5_ZY_Hela_SCP_EvoCHIP_10Cells_40SPD_2Th3ms_01	P20340	1	10Cells_2Th	33.7	165.9
20230809_AST1_EVO5_ZY_Hela_SCP_EvoCHIP_10Cells_40SPD_2Th3ms_01	P20393	1	10Cells_2Th	1.6	2.2
20230809_AST1_EVO5_ZY_Hela_SCP_EvoCHIP_10Cells_40SPD_2Th3ms_01	P20585	1	10Cells_2Th	26.4	37.6
20230809_AST1_EVO5_ZY_Hela_SCP_EvoCHIP_10Cells_40SPD_2Th3ms_01	P20618	1	10Cells_2Th	66.4	1269.6
20230809_AST1_EVO5_ZY_Hela_SCP_EvoCHIP_10Cells_40SPD_2Th3ms_01	P20645	1	10Cells_2Th	21.7	74.5
20230809_AST1_EVO5_ZY_Hela_SCP_EvoCHIP_10Cells_40SPD_2Th3ms_01	P20674	1	10Cells_2Th	52.7	847.8
20230809_AST1_EVO5_ZY_Hela_SCP_EvoCHIP_10Cells_40SPD_2Th3ms_01	P20700	1	10Cells_2Th	64.7	1772.9
20230809_AST1_EVO5_ZY_Hela_SCP_EvoCHIP_10Cells_40SPD_2Th3ms_01	P20810	1	10Cells_2Th	35.7	466.4
20230809_AST1_EVO5_ZY_Hela_SCP_EvoCHIP_10Cells_40SPD_2Th3ms_01	P20839	1	10Cells_2Th	35.2	296.5
20230809_AST1_EVO5_ZY_Hela_SCP_EvoCHIP_10Cells_40SPD_2Th3ms_01	P20908	1	10Cells_2Th	7.8	7.7
20230809_AST1_EVO5_ZY_Hela_SCP_EvoCHIP_10Cells_40SPD_2Th3ms_01	P20929	1	10Cells_2Th	0.2	0.1
20230809_AST1_EVO5_ZY_Hela_SCP_EvoCHIP_10Cells_40SPD_2Th3ms_01	P20933	1	10Cells_2Th	3.5	2.7
20230809_AST1_EVO5_ZY_Hela_SCP_EvoCHIP_10Cells_40SPD_2Th3ms_01	P20936	1	10Cells_2Th	15.7	16.1
20230809_AST1_EVO5_ZY_Hela_SCP_EvoCHIP_10Cells_40SPD_2Th3ms_01	P20962	1	10Cells_2Th	32.4	608.7
20230809_AST1_EVO5_ZY_Hela_SCP_EvoCHIP_10Cells_40SPD_2Th3ms_01	P21127	1	10Cells_2Th	31.8	133.4
20230809_AST1_EVO5_ZY_Hela_SCP_EvoCHIP_10Cells_40SPD_2Th3ms_01	P21266	1	10Cells_2Th	55.1	1114.8
20230809_AST1_EVO5_ZY_Hela_SCP_EvoCHIP_10Cells_40SPD_2Th3ms_01	P21281	1	10Cells_2Th	50.3	163.3
20230809_AST1_EVO5_ZY_Hela_SCP_EvoCHIP_10Cells_40SPD_2Th3ms_01	P21283	1	10Cells_2Th	52.9	107.8
20230809_AST1_EVO5_ZY_Hela_SCP_EvoCHIP_10Cells_40SPD_2Th3ms_01	P21291	1	10Cells_2Th	50.8	1586.5
20230809_AST1_EVO5_ZY_Hela_SCP_EvoCHIP_10Cells_40SPD_2Th3ms_01	P21333	1	10Cells_2Th	61.8	3903.8
20230809_AST1_EVO5_ZY_Hela_SCP_EvoCHIP_10Cells_40SPD_2Th3ms_01	P21359	1	10Cells_2Th	10	10.9
20230809_AST1_EVO5_ZY_Hela_SCP_EvoCHIP_10Cells_40SPD_2Th3ms_01	P21399	1	10Cells_2Th	48.9	270.6
20230809_AST1_EVO5_ZY_Hela_SCP_EvoCHIP_10Cells_40SPD_2Th3ms_01	P21675	1	10Cells_2Th	1.7	0.4
20230809_AST1_EVO5_ZY_Hela_SCP_EvoCHIP_10Cells_40SPD_2Th3ms_01	P21757	1	10Cells_2Th	1.6	4.4
20230809_AST1_EVO5_ZY_Hela_SCP_EvoCHIP_10Cells_40SPD_2Th3ms_01	P21796	1	10Cells_2Th	67.1	2111.3
20230809_AST1_EVO5_ZY_Hela_SCP_EvoCHIP_10Cells_40SPD_2Th3ms_01	P21810	1	10Cells_2Th	17.4	43.8
20230809_AST1_EVO5_ZY_Hela_SCP_EvoCHIP_10Cells_40SPD_2Th3ms_01	P21912	1	10Cells_2Th	40	296.2
20230809_AST1_EVO5_ZY_Hela_SCP_EvoCHIP_10Cells_40SPD_2Th3ms_01	P21926	1	10Cells_2Th	12.3	431.8
20230809_AST1_EVO5_ZY_Hela_SCP_EvoCHIP_10Cells_40SPD_2Th3ms_01	P21953	1	10Cells_2Th	8.9	16.2
20230809_AST1_EVO5_ZY_Hela_SCP_EvoCHIP_10Cells_40SPD_2Th3ms_01	P21964	1	10Cells_2Th	18.5	132.7
20230809_AST1_EVO5_ZY_Hela_SCP_EvoCHIP_10Cells_40SPD_2Th3ms_01	P21980	1	10Cells_2Th	32.9	264.2
20230809_AST1_EVO5_ZY_Hela_SCP_EvoCHIP_10Cells_40SPD_2Th3ms_01	P22033	1	10Cells_2Th	37.1	67.9
20230809_AST1_EVO5_ZY_Hela_SCP_EvoCHIP_10Cells_40SPD_2Th3ms_01	P22059	1	10Cells_2Th	32.2	122.2
20230809_AST1_EVO5_ZY_Hela_SCP_EvoCHIP_10Cells_40SPD_2Th3ms_01	P22061	1	10Cells_2Th	52.9	579.2
20230809_AST1_EVO5_ZY_Hela_SCP_EvoCHIP_10Cells_40SPD_2Th3ms_01	P22087	1	10Cells_2Th	58.6	1309.2
20230809_AST1_EVO5_ZY_Hela_SCP_EvoCHIP_10Cells_40SPD_2Th3ms_01	P22102	1	10Cells_2Th	41.5	567.6
20230809_AST1_EVO5_ZY_Hela_SCP_EvoCHIP_10Cells_40SPD_2Th3ms_01	P22234	1	10Cells_2Th	41.4	2668.4
20230809_AST1_EVO5_ZY_Hela_SCP_EvoCHIP_10Cells_40SPD_2Th3ms_01	P22307	1	10Cells_2Th	21	190.2
20230809_AST1_EVO5_ZY_Hela_SCP_EvoCHIP_10Cells_40SPD_2Th3ms_01	P22314	1	10Cells_2Th	58.8	1610.3
20230809_AST1_EVO5_ZY_Hela_SCP_EvoCHIP_10Cells_40SPD_2Th3ms_01	P22392	1	10Cells_2Th	75.7	11884.8
20230809_AST1_EVO5_ZY_Hela_SCP_EvoCHIP_10Cells_40SPD_2Th3ms_01	P22413	1	10Cells_2Th	2.5	1.5
20230809_AST1_EVO5_ZY_Hela_SCP_EvoCHIP_10Cells_40SPD_2Th3ms_01	P22415	1	10Cells_2Th	8.4	2.4
20230809_AST1_EVO5_ZY_Hela_SCP_EvoCHIP_10Cells_40SPD_2Th3ms_01	P22570	1	10Cells_2Th	34.2	61
20230809_AST1_EVO5_ZY_Hela_SCP_EvoCHIP_10Cells_40SPD_2Th3ms_01	P22626	1	10Cells_2Th	71.7	12501.6
20230809_AST1_EVO5_ZY_Hela_SCP_EvoCHIP_10Cells_40SPD_2Th3ms_01	P22670	1	10Cells_2Th	14.7	16.5
20230809_AST1_EVO5_ZY_Hela_SCP_EvoCHIP_10Cells_40SPD_2Th3ms_01	P22681	1	10Cells_2Th	12.6	9.3
20230809_AST1_EVO5_ZY_Hela_SCP_EvoCHIP_10Cells_40SPD_2Th3ms_01	P22694	1	10Cells_2Th	56.4	294.8
20230809_AST1_EVO5_ZY_Hela_SCP_EvoCHIP_10Cells_40SPD_2Th3ms_01	P22695	1	10Cells_2Th	57.6	547.8
20230809_AST1_EVO5_ZY_Hela_SCP_EvoCHIP_10Cells_40SPD_2Th3ms_01	P22735	1	10Cells_2Th	29	54.3
20230809_AST1_EVO5_ZY_Hela_SCP_EvoCHIP_10Cells_40SPD_2Th3ms_01	P22736	1	10Cells_2Th	2.2	8
20230809_AST1_EVO5_ZY_Hela_SCP_EvoCHIP_10Cells_40SPD_2Th3ms_01	P22830	1	10Cells_2Th	33.1	51.7
20230809_AST1_EVO5_ZY_Hela_SCP_EvoCHIP_10Cells_40SPD_2Th3ms_01	P23025	1	10Cells_2Th	8.8	4.1
20230809_AST1_EVO5_ZY_Hela_SCP_EvoCHIP_10Cells_40SPD_2Th3ms_01	P23141	1	10Cells_2Th	3.5	0.9
20230809_AST1_EVO5_ZY_Hela_SCP_EvoCHIP_10Cells_40SPD_2Th3ms_01	P23142	1	10Cells_2Th	1.4	1.2
20230809_AST1_EVO5_ZY_Hela_SCP_EvoCHIP_10Cells_40SPD_2Th3ms_01	P23193	1	10Cells_2Th	41.2	365.7
20230809_AST1_EVO5_ZY_Hela_SCP_EvoCHIP_10Cells_40SPD_2Th3ms_01	P23219	1	10Cells_2Th	6.7	3.9
20230809_AST1_EVO5_ZY_Hela_SCP_EvoCHIP_10Cells_40SPD_2Th3ms_01	P23229	1	10Cells_2Th	19.3	41.5
20230809_AST1_EVO5_ZY_Hela_SCP_EvoCHIP_10Cells_40SPD_2Th3ms_01	P23246	1	10Cells_2Th	41.4	1960.4
20230809_AST1_EVO5_ZY_Hela_SCP_EvoCHIP_10Cells_40SPD_2Th3ms_01	P23258	1	10Cells_2Th	37.5	295.8
20230809_AST1_EVO5_ZY_Hela_SCP_EvoCHIP_10Cells_40SPD_2Th3ms_01	P23284	1	10Cells_2Th	56.9	7834.8
20230809_AST1_EVO5_ZY_Hela_SCP_EvoCHIP_10Cells_40SPD_2Th3ms_01	P23368	1	10Cells_2Th	41.8	171.5
20230809_AST1_EVO5_ZY_Hela_SCP_EvoCHIP_10Cells_40SPD_2Th3ms_01	P23381	1	10Cells_2Th	49.7	318.2
20230809_AST1_EVO5_ZY_Hela_SCP_EvoCHIP_10Cells_40SPD_2Th3ms_01	P23396	1	10Cells_2Th	80.7	8700.5
20230809_AST1_EVO5_ZY_Hela_SCP_EvoCHIP_10Cells_40SPD_2Th3ms_01	P23443	1	10Cells_2Th	14.3	22.1
20230809_AST1_EVO5_ZY_Hela_SCP_EvoCHIP_10Cells_40SPD_2Th3ms_01	P23458	1	10Cells_2Th	4	1.9
20230809_AST1_EVO5_ZY_Hela_SCP_EvoCHIP_10Cells_40SPD_2Th3ms_01	P23468	1	10Cells_2Th	4.1	3
20230809_AST1_EVO5_ZY_Hela_SCP_EvoCHIP_10Cells_40SPD_2Th3ms_01	P23490	1	10Cells_2Th	2.6	172.1
20230809_AST1_EVO5_ZY_Hela_SCP_EvoCHIP_10Cells_40SPD_2Th3ms_01	P23497	1	10Cells_2Th	7.5	21.9
20230809_AST1_EVO5_ZY_Hela_SCP_EvoCHIP_10Cells_40SPD_2Th3ms_01	P23508	1	10Cells_2Th	3.4	0.2
20230809_AST1_EVO5_ZY_Hela_SCP_EvoCHIP_10Cells_40SPD_2Th3ms_01	P23511	1	10Cells_2Th	11.5	33
20230809_AST1_EVO5_ZY_Hela_SCP_EvoCHIP_10Cells_40SPD_2Th3ms_01	P23526	1	10Cells_2Th	45.6	1936.7
20230809_AST1_EVO5_ZY_Hela_SCP_EvoCHIP_10Cells_40SPD_2Th3ms_01	P23528	1	10Cells_2Th	81.3	11448
20230809_AST1_EVO5_ZY_Hela_SCP_EvoCHIP_10Cells_40SPD_2Th3ms_01	P23588	1	10Cells_2Th	43.4	816.9
20230809_AST1_EVO5_ZY_Hela_SCP_EvoCHIP_10Cells_40SPD_2Th3ms_01	P23610	1	10Cells_2Th	17.3	14.8
20230809_AST1_EVO5_ZY_Hela_SCP_EvoCHIP_10Cells_40SPD_2Th3ms_01	P23634	1	10Cells_2Th	10.6	10.8
20230809_AST1_EVO5_ZY_Hela_SCP_EvoCHIP_10Cells_40SPD_2Th3ms_01	P23743	1	10Cells_2Th	16.1	10.5
20230809_AST1_EVO5_ZY_Hela_SCP_EvoCHIP_10Cells_40SPD_2Th3ms_01	P23786	1	10Cells_2Th	36.5	60.4
20230809_AST1_EVO5_ZY_Hela_SCP_EvoCHIP_10Cells_40SPD_2Th3ms_01	P23919	1	10Cells_2Th	62.7	827.4
20230809_AST1_EVO5_ZY_Hela_SCP_EvoCHIP_10Cells_40SPD_2Th3ms_01	P23921	1	10Cells_2Th	48.7	683.4
20230809_AST1_EVO5_ZY_Hela_SCP_EvoCHIP_10Cells_40SPD_2Th3ms_01	P24311	1	10Cells_2Th	10	7
20230809_AST1_EVO5_ZY_Hela_SCP_EvoCHIP_10Cells_40SPD_2Th3ms_01	P24386	1	10Cells_2Th	15.5	13.8
20230809_AST1_EVO5_ZY_Hela_SCP_EvoCHIP_10Cells_40SPD_2Th3ms_01	P24390	1	10Cells_2Th	19.3	184.6
20230809_AST1_EVO5_ZY_Hela_SCP_EvoCHIP_10Cells_40SPD_2Th3ms_01	P24468	1	10Cells_2Th	8	4.6
20230809_AST1_EVO5_ZY_Hela_SCP_EvoCHIP_10Cells_40SPD_2Th3ms_01	P24534	1	10Cells_2Th	44	3979
20230809_AST1_EVO5_ZY_Hela_SCP_EvoCHIP_10Cells_40SPD_2Th3ms_01	P24539	1	10Cells_2Th	64.8	704.3
20230809_AST1_EVO5_ZY_Hela_SCP_EvoCHIP_10Cells_40SPD_2Th3ms_01	P24666	1	10Cells_2Th	32.3	530.3
20230809_AST1_EVO5_ZY_Hela_SCP_EvoCHIP_10Cells_40SPD_2Th3ms_01	P24752	1	10Cells_2Th	51.8	487.3
20230809_AST1_EVO5_ZY_Hela_SCP_EvoCHIP_10Cells_40SPD_2Th3ms_01	P24844	1	10Cells_2Th	50.6	1975.1
20230809_AST1_EVO5_ZY_Hela_SCP_EvoCHIP_10Cells_40SPD_2Th3ms_01	P24863	1	10Cells_2Th	12.7	9.9
20230809_AST1_EVO5_ZY_Hela_SCP_EvoCHIP_10Cells_40SPD_2Th3ms_01	P24928	1	10Cells_2Th	33.5	81.3
20230809_AST1_EVO5_ZY_Hela_SCP_EvoCHIP_10Cells_40SPD_2Th3ms_01	P24941	1	10Cells_2Th	56.4	383.3
20230809_AST1_EVO5_ZY_Hela_SCP_EvoCHIP_10Cells_40SPD_2Th3ms_01	P25054	1	10Cells_2Th	0.5	0.2
20230809_AST1_EVO5_ZY_Hela_SCP_EvoCHIP_10Cells_40SPD_2Th3ms_01	P25098	1	10Cells_2Th	15.8	19.7
20230809_AST1_EVO5_ZY_Hela_SCP_EvoCHIP_10Cells_40SPD_2Th3ms_01	P25106	1	10Cells_2Th	3.9	1.5
20230809_AST1_EVO5_ZY_Hela_SCP_EvoCHIP_10Cells_40SPD_2Th3ms_01	P25205	1	10Cells_2Th	54.1	989
20230809_AST1_EVO5_ZY_Hela_SCP_EvoCHIP_10Cells_40SPD_2Th3ms_01	P25208	1	10Cells_2Th	12.1	64.6
20230809_AST1_EVO5_ZY_Hela_SCP_EvoCHIP_10Cells_40SPD_2Th3ms_01	P25311	1	10Cells_2Th	23.8	29.3
20230809_AST1_EVO5_ZY_Hela_SCP_EvoCHIP_10Cells_40SPD_2Th3ms_01	P25325	1	10Cells_2Th	46.1	117.8
20230809_AST1_EVO5_ZY_Hela_SCP_EvoCHIP_10Cells_40SPD_2Th3ms_01	P25398	1	10Cells_2Th	41.7	2183.3
20230809_AST1_EVO5_ZY_Hela_SCP_EvoCHIP_10Cells_40SPD_2Th3ms_01	P25440	1	10Cells_2Th	23	40.7
20230809_AST1_EVO5_ZY_Hela_SCP_EvoCHIP_10Cells_40SPD_2Th3ms_01	P25445	1	10Cells_2Th	13.7	9.9
20230809_AST1_EVO5_ZY_Hela_SCP_EvoCHIP_10Cells_40SPD_2Th3ms_01	P25490	1	10Cells_2Th	17.4	83.7
20230809_AST1_EVO5_ZY_Hela_SCP_EvoCHIP_10Cells_40SPD_2Th3ms_01	P25685	1	10Cells_2Th	50.6	647.6
20230809_AST1_EVO5_ZY_Hela_SCP_EvoCHIP_10Cells_40SPD_2Th3ms_01	P25686	1	10Cells_2Th	9.3	3.9
20230809_AST1_EVO5_ZY_Hela_SCP_EvoCHIP_10Cells_40SPD_2Th3ms_01	P25705	1	10Cells_2Th	57.3	3910.9
20230809_AST1_EVO5_ZY_Hela_SCP_EvoCHIP_10Cells_40SPD_2Th3ms_01	P25786	1	10Cells_2Th	62.7	1453.2
20230809_AST1_EVO5_ZY_Hela_SCP_EvoCHIP_10Cells_40SPD_2Th3ms_01	P25787	1	10Cells_2Th	59	1321.1
20230809_AST1_EVO5_ZY_Hela_SCP_EvoCHIP_10Cells_40SPD_2Th3ms_01	P25788	1	10Cells_2Th	51.4	1041.1
20230809_AST1_EVO5_ZY_Hela_SCP_EvoCHIP_10Cells_40SPD_2Th3ms_01	P25789	1	10Cells_2Th	44.1	1292.3
20230809_AST1_EVO5_ZY_Hela_SCP_EvoCHIP_10Cells_40SPD_2Th3ms_01	P25815	1	10Cells_2Th	24.2	40.3
20230809_AST1_EVO5_ZY_Hela_SCP_EvoCHIP_10Cells_40SPD_2Th3ms_01	P25963	1	10Cells_2Th	8.8	19
20230809_AST1_EVO5_ZY_Hela_SCP_EvoCHIP_10Cells_40SPD_2Th3ms_01	P26006	1	10Cells_2Th	8.2	31
20230809_AST1_EVO5_ZY_Hela_SCP_EvoCHIP_10Cells_40SPD_2Th3ms_01	P26038	1	10Cells_2Th	53.6	3416.8
20230809_AST1_EVO5_ZY_Hela_SCP_EvoCHIP_10Cells_40SPD_2Th3ms_01	P26196	1	10Cells_2Th	59	433.1
20230809_AST1_EVO5_ZY_Hela_SCP_EvoCHIP_10Cells_40SPD_2Th3ms_01	P26232	1	10Cells_2Th	1.9	12.5
20230809_AST1_EVO5_ZY_Hela_SCP_EvoCHIP_10Cells_40SPD_2Th3ms_01	P26358	1	10Cells_2Th	34.2	296.4
20230809_AST1_EVO5_ZY_Hela_SCP_EvoCHIP_10Cells_40SPD_2Th3ms_01	P26367	1	10Cells_2Th	4.5	1.7
20230809_AST1_EVO5_ZY_Hela_SCP_EvoCHIP_10Cells_40SPD_2Th3ms_01	P26368	1	10Cells_2Th	48.6	1322.3
20230809_AST1_EVO5_ZY_Hela_SCP_EvoCHIP_10Cells_40SPD_2Th3ms_01	P26373	1	10Cells_2Th	42.7	7823.4
20230809_AST1_EVO5_ZY_Hela_SCP_EvoCHIP_10Cells_40SPD_2Th3ms_01	P26374	1	10Cells_2Th	8.8	6.5
20230809_AST1_EVO5_ZY_Hela_SCP_EvoCHIP_10Cells_40SPD_2Th3ms_01	P26440	1	10Cells_2Th	36.9	95.7
20230809_AST1_EVO5_ZY_Hela_SCP_EvoCHIP_10Cells_40SPD_2Th3ms_01	P26447	1	10Cells_2Th	36.6	10698.4
20230809_AST1_EVO5_ZY_Hela_SCP_EvoCHIP_10Cells_40SPD_2Th3ms_01	P26572	1	10Cells_2Th	10.3	4.5
20230809_AST1_EVO5_ZY_Hela_SCP_EvoCHIP_10Cells_40SPD_2Th3ms_01	P26583	1	10Cells_2Th	22.5	3168
20230809_AST1_EVO5_ZY_Hela_SCP_EvoCHIP_10Cells_40SPD_2Th3ms_01	P26599	1	10Cells_2Th	51.8	3222.5
20230809_AST1_EVO5_ZY_Hela_SCP_EvoCHIP_10Cells_40SPD_2Th3ms_01	P26639	1	10Cells_2Th	46.1	1832.2
20230809_AST1_EVO5_ZY_Hela_SCP_EvoCHIP_10Cells_40SPD_2Th3ms_01	P26640	1	10Cells_2Th	41.1	512.8
20230809_AST1_EVO5_ZY_Hela_SCP_EvoCHIP_10Cells_40SPD_2Th3ms_01	P26641	1	10Cells_2Th	60.2	5376.7
20230809_AST1_EVO5_ZY_Hela_SCP_EvoCHIP_10Cells_40SPD_2Th3ms_01	P26885	1	10Cells_2Th	26.8	656.7
20230809_AST1_EVO5_ZY_Hela_SCP_EvoCHIP_10Cells_40SPD_2Th3ms_01	P27105	1	10Cells_2Th	53.1	297.4
20230809_AST1_EVO5_ZY_Hela_SCP_EvoCHIP_10Cells_40SPD_2Th3ms_01	P27144	1	10Cells_2Th	61	192.7
20230809_AST1_EVO5_ZY_Hela_SCP_EvoCHIP_10Cells_40SPD_2Th3ms_01	P27216	1	10Cells_2Th	3.5	2.2
20230809_AST1_EVO5_ZY_Hela_SCP_EvoCHIP_10Cells_40SPD_2Th3ms_01	P27348	1	10Cells_2Th	35.9	1155.1
20230809_AST1_EVO5_ZY_Hela_SCP_EvoCHIP_10Cells_40SPD_2Th3ms_01	P27361	1	10Cells_2Th	30.1	68.9
20230809_AST1_EVO5_ZY_Hela_SCP_EvoCHIP_10Cells_40SPD_2Th3ms_01	P27448	1	10Cells_2Th	6	3.7
20230809_AST1_EVO5_ZY_Hela_SCP_EvoCHIP_10Cells_40SPD_2Th3ms_01	P27482	1	10Cells_2Th	10.1	1593.2
20230809_AST1_EVO5_ZY_Hela_SCP_EvoCHIP_10Cells_40SPD_2Th3ms_01	P27487	1	10Cells_2Th	2.7	0.4
20230809_AST1_EVO5_ZY_Hela_SCP_EvoCHIP_10Cells_40SPD_2Th3ms_01	P27540	1	10Cells_2Th	11.7	10.2
20230809_AST1_EVO5_ZY_Hela_SCP_EvoCHIP_10Cells_40SPD_2Th3ms_01	P27635	1	10Cells_2Th	23.4	1337.3
20230809_AST1_EVO5_ZY_Hela_SCP_EvoCHIP_10Cells_40SPD_2Th3ms_01	P27658	1	10Cells_2Th	3.9	4.8
20230809_AST1_EVO5_ZY_Hela_SCP_EvoCHIP_10Cells_40SPD_2Th3ms_01	P27694	1	10Cells_2Th	48.7	517.6
20230809_AST1_EVO5_ZY_Hela_SCP_EvoCHIP_10Cells_40SPD_2Th3ms_01	P27695	1	10Cells_2Th	50	1972.3
20230809_AST1_EVO5_ZY_Hela_SCP_EvoCHIP_10Cells_40SPD_2Th3ms_01	P27701	1	10Cells_2Th	4.5	4.6
20230809_AST1_EVO5_ZY_Hela_SCP_EvoCHIP_10Cells_40SPD_2Th3ms_01	P27707	1	10Cells_2Th	36.5	179.3
20230809_AST1_EVO5_ZY_Hela_SCP_EvoCHIP_10Cells_40SPD_2Th3ms_01	P27708	1	10Cells_2Th	45.5	473.3
20230809_AST1_EVO5_ZY_Hela_SCP_EvoCHIP_10Cells_40SPD_2Th3ms_01	P27797	1	10Cells_2Th	52.5	4368.7
20230809_AST1_EVO5_ZY_Hela_SCP_EvoCHIP_10Cells_40SPD_2Th3ms_01	P27816	1	10Cells_2Th	45.2	504.9
20230809_AST1_EVO5_ZY_Hela_SCP_EvoCHIP_10Cells_40SPD_2Th3ms_01	P27824	1	10Cells_2Th	45.6	1980.5
20230809_AST1_EVO5_ZY_Hela_SCP_EvoCHIP_10Cells_40SPD_2Th3ms_01	P28062	1	10Cells_2Th	26.4	65.5
20230809_AST1_EVO5_ZY_Hela_SCP_EvoCHIP_10Cells_40SPD_2Th3ms_01	P28066	1	10Cells_2Th	54.4	1601.6
20230809_AST1_EVO5_ZY_Hela_SCP_EvoCHIP_10Cells_40SPD_2Th3ms_01	P28070	1	10Cells_2Th	48.5	719.5
20230809_AST1_EVO5_ZY_Hela_SCP_EvoCHIP_10Cells_40SPD_2Th3ms_01	P28072	1	10Cells_2Th	23.4	534.9
20230809_AST1_EVO5_ZY_Hela_SCP_EvoCHIP_10Cells_40SPD_2Th3ms_01	P28074	1	10Cells_2Th	38	726.7
20230809_AST1_EVO5_ZY_Hela_SCP_EvoCHIP_10Cells_40SPD_2Th3ms_01	P28288	1	10Cells_2Th	36.1	102.5
20230809_AST1_EVO5_ZY_Hela_SCP_EvoCHIP_10Cells_40SPD_2Th3ms_01	P28289	1	10Cells_2Th	18.4	11.9
20230809_AST1_EVO5_ZY_Hela_SCP_EvoCHIP_10Cells_40SPD_2Th3ms_01	P28290	1	10Cells_2Th	21.8	27.9
20230809_AST1_EVO5_ZY_Hela_SCP_EvoCHIP_10Cells_40SPD_2Th3ms_01	P28300	1	10Cells_2Th	6.5	12.2
20230809_AST1_EVO5_ZY_Hela_SCP_EvoCHIP_10Cells_40SPD_2Th3ms_01	P28328	1	10Cells_2Th	3.9	2.3
20230809_AST1_EVO5_ZY_Hela_SCP_EvoCHIP_10Cells_40SPD_2Th3ms_01	P28331	1	10Cells_2Th	47	139
20230809_AST1_EVO5_ZY_Hela_SCP_EvoCHIP_10Cells_40SPD_2Th3ms_01	P28340	1	10Cells_2Th	38.4	162.7
20230809_AST1_EVO5_ZY_Hela_SCP_EvoCHIP_10Cells_40SPD_2Th3ms_01	P28347	1	10Cells_2Th	22.5	76.9
20230809_AST1_EVO5_ZY_Hela_SCP_EvoCHIP_10Cells_40SPD_2Th3ms_01	P28370	1	10Cells_2Th	31	68.8
20230809_AST1_EVO5_ZY_Hela_SCP_EvoCHIP_10Cells_40SPD_2Th3ms_01	P28482	1	10Cells_2Th	47.8	459.1
20230809_AST1_EVO5_ZY_Hela_SCP_EvoCHIP_10Cells_40SPD_2Th3ms_01	P28702	1	10Cells_2Th	10.9	11.5
20230809_AST1_EVO5_ZY_Hela_SCP_EvoCHIP_10Cells_40SPD_2Th3ms_01	P28715	1	10Cells_2Th	7.1	7.9
20230809_AST1_EVO5_ZY_Hela_SCP_EvoCHIP_10Cells_40SPD_2Th3ms_01	P28799	1	10Cells_2Th	1.9	2.1
20230809_AST1_EVO5_ZY_Hela_SCP_EvoCHIP_10Cells_40SPD_2Th3ms_01	P28827	1	10Cells_2Th	0.8	1
20230809_AST1_EVO5_ZY_Hela_SCP_EvoCHIP_10Cells_40SPD_2Th3ms_01	P28838	1	10Cells_2Th	50.7	257.2
20230809_AST1_EVO5_ZY_Hela_SCP_EvoCHIP_10Cells_40SPD_2Th3ms_01	P29034	1	10Cells_2Th	16.3	497.9
20230809_AST1_EVO5_ZY_Hela_SCP_EvoCHIP_10Cells_40SPD_2Th3ms_01	P29083	1	10Cells_2Th	34.9	36.4
20230809_AST1_EVO5_ZY_Hela_SCP_EvoCHIP_10Cells_40SPD_2Th3ms_01	P29084	1	10Cells_2Th	44.3	66.8
20230809_AST1_EVO5_ZY_Hela_SCP_EvoCHIP_10Cells_40SPD_2Th3ms_01	P29144	1	10Cells_2Th	43.8	181.6
20230809_AST1_EVO5_ZY_Hela_SCP_EvoCHIP_10Cells_40SPD_2Th3ms_01	P29218	1	10Cells_2Th	34.3	121
20230809_AST1_EVO5_ZY_Hela_SCP_EvoCHIP_10Cells_40SPD_2Th3ms_01	P29317	1	10Cells_2Th	13.2	12.2
20230809_AST1_EVO5_ZY_Hela_SCP_EvoCHIP_10Cells_40SPD_2Th3ms_01	P29353	1	10Cells_2Th	31.4	44.6
20230809_AST1_EVO5_ZY_Hela_SCP_EvoCHIP_10Cells_40SPD_2Th3ms_01	P29372	1	10Cells_2Th	25.8	93.5
20230809_AST1_EVO5_ZY_Hela_SCP_EvoCHIP_10Cells_40SPD_2Th3ms_01	P29373	1	10Cells_2Th	45.7	337.4
20230809_AST1_EVO5_ZY_Hela_SCP_EvoCHIP_10Cells_40SPD_2Th3ms_01	P29375	1	10Cells_2Th	1.5	0.5
20230809_AST1_EVO5_ZY_Hela_SCP_EvoCHIP_10Cells_40SPD_2Th3ms_01	P29401	1	10Cells_2Th	83.3	15212.2
20230809_AST1_EVO5_ZY_Hela_SCP_EvoCHIP_10Cells_40SPD_2Th3ms_01	P29508	1	10Cells_2Th	21	8.5
20230809_AST1_EVO5_ZY_Hela_SCP_EvoCHIP_10Cells_40SPD_2Th3ms_01	P29590	1	10Cells_2Th	14.1	17.7
20230809_AST1_EVO5_ZY_Hela_SCP_EvoCHIP_10Cells_40SPD_2Th3ms_01	P29692	1	10Cells_2Th	69	4443.5
20230809_AST1_EVO5_ZY_Hela_SCP_EvoCHIP_10Cells_40SPD_2Th3ms_01	P29966	1	10Cells_2Th	69.3	1393.6
20230809_AST1_EVO5_ZY_Hela_SCP_EvoCHIP_10Cells_40SPD_2Th3ms_01	P29992	1	10Cells_2Th	46	145.1
20230809_AST1_EVO5_ZY_Hela_SCP_EvoCHIP_10Cells_40SPD_2Th3ms_01	P30038	1	10Cells_2Th	4.4	1.2
20230809_AST1_EVO5_ZY_Hela_SCP_EvoCHIP_10Cells_40SPD_2Th3ms_01	P30040	1	10Cells_2Th	46.7	1242.4
20230809_AST1_EVO5_ZY_Hela_SCP_EvoCHIP_10Cells_40SPD_2Th3ms_01	P30041	1	10Cells_2Th	63.4	5604.1
20230809_AST1_EVO5_ZY_Hela_SCP_EvoCHIP_10Cells_40SPD_2Th3ms_01	P30043	1	10Cells_2Th	52.4	399.8
20230809_AST1_EVO5_ZY_Hela_SCP_EvoCHIP_10Cells_40SPD_2Th3ms_01	P30044	1	10Cells_2Th	37.9	1261.8
20230809_AST1_EVO5_ZY_Hela_SCP_EvoCHIP_10Cells_40SPD_2Th3ms_01	P30046	1	10Cells_2Th	40.7	361.2
20230809_AST1_EVO5_ZY_Hela_SCP_EvoCHIP_10Cells_40SPD_2Th3ms_01	P30047	1	10Cells_2Th	31	21.4
20230809_AST1_EVO5_ZY_Hela_SCP_EvoCHIP_10Cells_40SPD_2Th3ms_01	P30048	1	10Cells_2Th	30.9	2167.3
20230809_AST1_EVO5_ZY_Hela_SCP_EvoCHIP_10Cells_40SPD_2Th3ms_01	P30049	1	10Cells_2Th	37.5	624.7
20230809_AST1_EVO5_ZY_Hela_SCP_EvoCHIP_10Cells_40SPD_2Th3ms_01	P30050	1	10Cells_2Th	63.6	2487.1
20230809_AST1_EVO5_ZY_Hela_SCP_EvoCHIP_10Cells_40SPD_2Th3ms_01	P30084	1	10Cells_2Th	37.9	486.3
20230809_AST1_EVO5_ZY_Hela_SCP_EvoCHIP_10Cells_40SPD_2Th3ms_01	P30085	1	10Cells_2Th	66.8	1202
20230809_AST1_EVO5_ZY_Hela_SCP_EvoCHIP_10Cells_40SPD_2Th3ms_01	P30086	1	10Cells_2Th	59.4	2316.9
20230809_AST1_EVO5_ZY_Hela_SCP_EvoCHIP_10Cells_40SPD_2Th3ms_01	P30101	1	10Cells_2Th	61.2	4395.4
20230809_AST1_EVO5_ZY_Hela_SCP_EvoCHIP_10Cells_40SPD_2Th3ms_01	P30153	1	10Cells_2Th	46.3	995.6
20230809_AST1_EVO5_ZY_Hela_SCP_EvoCHIP_10Cells_40SPD_2Th3ms_01	P30154	1	10Cells_2Th	22	27.4
20230809_AST1_EVO5_ZY_Hela_SCP_EvoCHIP_10Cells_40SPD_2Th3ms_01	P30260	1	10Cells_2Th	24	71.9
20230809_AST1_EVO5_ZY_Hela_SCP_EvoCHIP_10Cells_40SPD_2Th3ms_01	P30291	1	10Cells_2Th	5.9	6.1
20230809_AST1_EVO5_ZY_Hela_SCP_EvoCHIP_10Cells_40SPD_2Th3ms_01	P30307	1	10Cells_2Th	3	1
20230809_AST1_EVO5_ZY_Hela_SCP_EvoCHIP_10Cells_40SPD_2Th3ms_01	P30405	1	10Cells_2Th	22.7	106.2
20230809_AST1_EVO5_ZY_Hela_SCP_EvoCHIP_10Cells_40SPD_2Th3ms_01	P30414	1	10Cells_2Th	4.2	0.8
20230809_AST1_EVO5_ZY_Hela_SCP_EvoCHIP_10Cells_40SPD_2Th3ms_01	P30419	1	10Cells_2Th	47.2	646.8
20230809_AST1_EVO5_ZY_Hela_SCP_EvoCHIP_10Cells_40SPD_2Th3ms_01	P30519	1	10Cells_2Th	53.2	100.2
20230809_AST1_EVO5_ZY_Hela_SCP_EvoCHIP_10Cells_40SPD_2Th3ms_01	P30520	1	10Cells_2Th	46.7	572.7
20230809_AST1_EVO5_ZY_Hela_SCP_EvoCHIP_10Cells_40SPD_2Th3ms_01	P30530	1	10Cells_2Th	9.8	34
20230809_AST1_EVO5_ZY_Hela_SCP_EvoCHIP_10Cells_40SPD_2Th3ms_01	P30533	1	10Cells_2Th	43.4	289.4
20230809_AST1_EVO5_ZY_Hela_SCP_EvoCHIP_10Cells_40SPD_2Th3ms_01	P30536	1	10Cells_2Th	29	564.8
20230809_AST1_EVO5_ZY_Hela_SCP_EvoCHIP_10Cells_40SPD_2Th3ms_01	P30566	1	10Cells_2Th	47.1	391.4
20230809_AST1_EVO5_ZY_Hela_SCP_EvoCHIP_10Cells_40SPD_2Th3ms_01	P30622	1	10Cells_2Th	24.3	34.2
20230809_AST1_EVO5_ZY_Hela_SCP_EvoCHIP_10Cells_40SPD_2Th3ms_01	P30626	1	10Cells_2Th	38.9	1034.8
20230809_AST1_EVO5_ZY_Hela_SCP_EvoCHIP_10Cells_40SPD_2Th3ms_01	P30711	1	10Cells_2Th	15	8.3
20230809_AST1_EVO5_ZY_Hela_SCP_EvoCHIP_10Cells_40SPD_2Th3ms_01	P30740	1	10Cells_2Th	49.1	175.2
20230809_AST1_EVO5_ZY_Hela_SCP_EvoCHIP_10Cells_40SPD_2Th3ms_01	P30825	1	10Cells_2Th	8.1	56.4
20230809_AST1_EVO5_ZY_Hela_SCP_EvoCHIP_10Cells_40SPD_2Th3ms_01	P30837	1	10Cells_2Th	36.6	227.4
20230809_AST1_EVO5_ZY_Hela_SCP_EvoCHIP_10Cells_40SPD_2Th3ms_01	P30838	1	10Cells_2Th	32	245.8
20230809_AST1_EVO5_ZY_Hela_SCP_EvoCHIP_10Cells_40SPD_2Th3ms_01	P30876	1	10Cells_2Th	36.8	162.2
20230809_AST1_EVO5_ZY_Hela_SCP_EvoCHIP_10Cells_40SPD_2Th3ms_01	P31025	1	10Cells_2Th	12.5	14.4
20230809_AST1_EVO5_ZY_Hela_SCP_EvoCHIP_10Cells_40SPD_2Th3ms_01	P31040	1	10Cells_2Th	49.5	916.2
20230809_AST1_EVO5_ZY_Hela_SCP_EvoCHIP_10Cells_40SPD_2Th3ms_01	P31146	1	10Cells_2Th	2.2	0.9
20230809_AST1_EVO5_ZY_Hela_SCP_EvoCHIP_10Cells_40SPD_2Th3ms_01	P31150	1	10Cells_2Th	38.3	219
20230809_AST1_EVO5_ZY_Hela_SCP_EvoCHIP_10Cells_40SPD_2Th3ms_01	P31151	1	10Cells_2Th	31.7	40.3
20230809_AST1_EVO5_ZY_Hela_SCP_EvoCHIP_10Cells_40SPD_2Th3ms_01	P31153	1	10Cells_2Th	41.8	1000.3
20230809_AST1_EVO5_ZY_Hela_SCP_EvoCHIP_10Cells_40SPD_2Th3ms_01	P31321	1	10Cells_2Th	15	21.9
20230809_AST1_EVO5_ZY_Hela_SCP_EvoCHIP_10Cells_40SPD_2Th3ms_01	P31327	1	10Cells_2Th	61	2336.5
20230809_AST1_EVO5_ZY_Hela_SCP_EvoCHIP_10Cells_40SPD_2Th3ms_01	P31350	1	10Cells_2Th	43.7	165.4
20230809_AST1_EVO5_ZY_Hela_SCP_EvoCHIP_10Cells_40SPD_2Th3ms_01	P31483	1	10Cells_2Th	26.9	288.9
20230809_AST1_EVO5_ZY_Hela_SCP_EvoCHIP_10Cells_40SPD_2Th3ms_01	P31641	1	10Cells_2Th	7.3	7.2
20230809_AST1_EVO5_ZY_Hela_SCP_EvoCHIP_10Cells_40SPD_2Th3ms_01	P31689	1	10Cells_2Th	58.7	1582
20230809_AST1_EVO5_ZY_Hela_SCP_EvoCHIP_10Cells_40SPD_2Th3ms_01	P31749	1	10Cells_2Th	11.9	3.9
20230809_AST1_EVO5_ZY_Hela_SCP_EvoCHIP_10Cells_40SPD_2Th3ms_01	P31751	1	10Cells_2Th	26.8	29.3
20230809_AST1_EVO5_ZY_Hela_SCP_EvoCHIP_10Cells_40SPD_2Th3ms_01	P31930	1	10Cells_2Th	36	461
20230809_AST1_EVO5_ZY_Hela_SCP_EvoCHIP_10Cells_40SPD_2Th3ms_01	P31937	1	10Cells_2Th	40.2	200
20230809_AST1_EVO5_ZY_Hela_SCP_EvoCHIP_10Cells_40SPD_2Th3ms_01	P31939	1	10Cells_2Th	67.1	1407.5
20230809_AST1_EVO5_ZY_Hela_SCP_EvoCHIP_10Cells_40SPD_2Th3ms_01	P31942	1	10Cells_2Th	48	1131.6
20230809_AST1_EVO5_ZY_Hela_SCP_EvoCHIP_10Cells_40SPD_2Th3ms_01	P31943	1	10Cells_2Th	53.5	3010.1
20230809_AST1_EVO5_ZY_Hela_SCP_EvoCHIP_10Cells_40SPD_2Th3ms_01	P31944	1	10Cells_2Th	29.3	58.2
20230809_AST1_EVO5_ZY_Hela_SCP_EvoCHIP_10Cells_40SPD_2Th3ms_01	P31946	1	10Cells_2Th	59.8	9481.5
20230809_AST1_EVO5_ZY_Hela_SCP_EvoCHIP_10Cells_40SPD_2Th3ms_01	P31947	1	10Cells_2Th	63.3	1912.3
20230809_AST1_EVO5_ZY_Hela_SCP_EvoCHIP_10Cells_40SPD_2Th3ms_01	P31948	1	10Cells_2Th	66.3	2960.1
20230809_AST1_EVO5_ZY_Hela_SCP_EvoCHIP_10Cells_40SPD_2Th3ms_01	P31949	1	10Cells_2Th	49.5	4689.5
20230809_AST1_EVO5_ZY_Hela_SCP_EvoCHIP_10Cells_40SPD_2Th3ms_01	P32004	1	10Cells_2Th	30.3	198.3
20230809_AST1_EVO5_ZY_Hela_SCP_EvoCHIP_10Cells_40SPD_2Th3ms_01	P32019	1	10Cells_2Th	2.9	1.4
20230809_AST1_EVO5_ZY_Hela_SCP_EvoCHIP_10Cells_40SPD_2Th3ms_01	P32119	1	10Cells_2Th	50	5276.5
20230809_AST1_EVO5_ZY_Hela_SCP_EvoCHIP_10Cells_40SPD_2Th3ms_01	P32121	1	10Cells_2Th	22.5	44.6
20230809_AST1_EVO5_ZY_Hela_SCP_EvoCHIP_10Cells_40SPD_2Th3ms_01	P32189	1	10Cells_2Th	11.4	10.9
20230809_AST1_EVO5_ZY_Hela_SCP_EvoCHIP_10Cells_40SPD_2Th3ms_01	P32321	1	10Cells_2Th	29.8	54
20230809_AST1_EVO5_ZY_Hela_SCP_EvoCHIP_10Cells_40SPD_2Th3ms_01	P32322	1	10Cells_2Th	56.1	262
20230809_AST1_EVO5_ZY_Hela_SCP_EvoCHIP_10Cells_40SPD_2Th3ms_01	P32455	1	10Cells_2Th	31.6	85.5
20230809_AST1_EVO5_ZY_Hela_SCP_EvoCHIP_10Cells_40SPD_2Th3ms_01	P32456	1	10Cells_2Th	15.6	21.4
20230809_AST1_EVO5_ZY_Hela_SCP_EvoCHIP_10Cells_40SPD_2Th3ms_01	P32754	1	10Cells_2Th	55.2	420.4
20230809_AST1_EVO5_ZY_Hela_SCP_EvoCHIP_10Cells_40SPD_2Th3ms_01	P32780	1	10Cells_2Th	15.5	12
20230809_AST1_EVO5_ZY_Hela_SCP_EvoCHIP_10Cells_40SPD_2Th3ms_01	P32856	1	10Cells_2Th	9.4	4.3
20230809_AST1_EVO5_ZY_Hela_SCP_EvoCHIP_10Cells_40SPD_2Th3ms_01	P32929	1	10Cells_2Th	16	21.6
20230809_AST1_EVO5_ZY_Hela_SCP_EvoCHIP_10Cells_40SPD_2Th3ms_01	P32969	1	10Cells_2Th	58.9	4095.8
20230809_AST1_EVO5_ZY_Hela_SCP_EvoCHIP_10Cells_40SPD_2Th3ms_01	P32970	1	10Cells_2Th	13	8.7
20230809_AST1_EVO5_ZY_Hela_SCP_EvoCHIP_10Cells_40SPD_2Th3ms_01	P33121	1	10Cells_2Th	13	16.8
20230809_AST1_EVO5_ZY_Hela_SCP_EvoCHIP_10Cells_40SPD_2Th3ms_01	P33176	1	10Cells_2Th	61	394.5
20230809_AST1_EVO5_ZY_Hela_SCP_EvoCHIP_10Cells_40SPD_2Th3ms_01	P33240	1	10Cells_2Th	16.8	131.6
20230809_AST1_EVO5_ZY_Hela_SCP_EvoCHIP_10Cells_40SPD_2Th3ms_01	P33316	1	10Cells_2Th	37.7	641.7
20230809_AST1_EVO5_ZY_Hela_SCP_EvoCHIP_10Cells_40SPD_2Th3ms_01	P33527	1	10Cells_2Th	33.8	101.5
20230809_AST1_EVO5_ZY_Hela_SCP_EvoCHIP_10Cells_40SPD_2Th3ms_01	P33552	1	10Cells_2Th	34.2	496.9
20230809_AST1_EVO5_ZY_Hela_SCP_EvoCHIP_10Cells_40SPD_2Th3ms_01	P33764	1	10Cells_2Th	10.9	19.4
20230809_AST1_EVO5_ZY_Hela_SCP_EvoCHIP_10Cells_40SPD_2Th3ms_01	P33897	1	10Cells_2Th	35	53.3
20230809_AST1_EVO5_ZY_Hela_SCP_EvoCHIP_10Cells_40SPD_2Th3ms_01	P33947	1	10Cells_2Th	34.9	160.7
20230809_AST1_EVO5_ZY_Hela_SCP_EvoCHIP_10Cells_40SPD_2Th3ms_01	P33981	1	10Cells_2Th	22.9	38.3
20230809_AST1_EVO5_ZY_Hela_SCP_EvoCHIP_10Cells_40SPD_2Th3ms_01	P33991	1	10Cells_2Th	50.1	778.9
20230809_AST1_EVO5_ZY_Hela_SCP_EvoCHIP_10Cells_40SPD_2Th3ms_01	P33992	1	10Cells_2Th	60.4	1038.9
20230809_AST1_EVO5_ZY_Hela_SCP_EvoCHIP_10Cells_40SPD_2Th3ms_01	P33993	1	10Cells_2Th	52.6	1141.2
20230809_AST1_EVO5_ZY_Hela_SCP_EvoCHIP_10Cells_40SPD_2Th3ms_01	P34059	1	10Cells_2Th	2.9	2.1
20230809_AST1_EVO5_ZY_Hela_SCP_EvoCHIP_10Cells_40SPD_2Th3ms_01	P34741	1	10Cells_2Th	7.5	8.2
20230809_AST1_EVO5_ZY_Hela_SCP_EvoCHIP_10Cells_40SPD_2Th3ms_01	P34896	1	10Cells_2Th	38.7	153.9
20230809_AST1_EVO5_ZY_Hela_SCP_EvoCHIP_10Cells_40SPD_2Th3ms_01	P34897	1	10Cells_2Th	57.7	1055
20230809_AST1_EVO5_ZY_Hela_SCP_EvoCHIP_10Cells_40SPD_2Th3ms_01	P34931	1	10Cells_2Th	1.9	0.3
20230809_AST1_EVO5_ZY_Hela_SCP_EvoCHIP_10Cells_40SPD_2Th3ms_01	P34932	1	10Cells_2Th	55.2	714.4
20230809_AST1_EVO5_ZY_Hela_SCP_EvoCHIP_10Cells_40SPD_2Th3ms_01	P34949	1	10Cells_2Th	29.8	82.8
20230809_AST1_EVO5_ZY_Hela_SCP_EvoCHIP_10Cells_40SPD_2Th3ms_01	P35030	1	10Cells_2Th	7.9	21.7
20230809_AST1_EVO5_ZY_Hela_SCP_EvoCHIP_10Cells_40SPD_2Th3ms_01	P35052	1	10Cells_2Th	8.4	4.9
20230809_AST1_EVO5_ZY_Hela_SCP_EvoCHIP_10Cells_40SPD_2Th3ms_01	P35080	1	10Cells_2Th	49.3	666.6
20230809_AST1_EVO5_ZY_Hela_SCP_EvoCHIP_10Cells_40SPD_2Th3ms_01	P35221	1	10Cells_2Th	51.5	513.9
20230809_AST1_EVO5_ZY_Hela_SCP_EvoCHIP_10Cells_40SPD_2Th3ms_01	P35222	1	10Cells_2Th	40.7	113.9
20230809_AST1_EVO5_ZY_Hela_SCP_EvoCHIP_10Cells_40SPD_2Th3ms_01	P35226	1	10Cells_2Th	13.5	3
20230809_AST1_EVO5_ZY_Hela_SCP_EvoCHIP_10Cells_40SPD_2Th3ms_01	P35232	1	10Cells_2Th	83.1	2601.9
20230809_AST1_EVO5_ZY_Hela_SCP_EvoCHIP_10Cells_40SPD_2Th3ms_01	P35237	1	10Cells_2Th	16.2	8.2
20230809_AST1_EVO5_ZY_Hela_SCP_EvoCHIP_10Cells_40SPD_2Th3ms_01	P35240	1	10Cells_2Th	7.1	5.1
20230809_AST1_EVO5_ZY_Hela_SCP_EvoCHIP_10Cells_40SPD_2Th3ms_01	P35241	1	10Cells_2Th	64.7	3515.8
20230809_AST1_EVO5_ZY_Hela_SCP_EvoCHIP_10Cells_40SPD_2Th3ms_01	P35244	1	10Cells_2Th	71.1	498.7
20230809_AST1_EVO5_ZY_Hela_SCP_EvoCHIP_10Cells_40SPD_2Th3ms_01	P35249	1	10Cells_2Th	55.1	301.7
20230809_AST1_EVO5_ZY_Hela_SCP_EvoCHIP_10Cells_40SPD_2Th3ms_01	P35250	1	10Cells_2Th	52.8	277.1
20230809_AST1_EVO5_ZY_Hela_SCP_EvoCHIP_10Cells_40SPD_2Th3ms_01	P35251	1	10Cells_2Th	34.8	73.6
20230809_AST1_EVO5_ZY_Hela_SCP_EvoCHIP_10Cells_40SPD_2Th3ms_01	P35268	1	10Cells_2Th	36.7	6811.5
20230809_AST1_EVO5_ZY_Hela_SCP_EvoCHIP_10Cells_40SPD_2Th3ms_01	P35269	1	10Cells_2Th	38.3	169.1
20230809_AST1_EVO5_ZY_Hela_SCP_EvoCHIP_10Cells_40SPD_2Th3ms_01	P35270	1	10Cells_2Th	42.1	181.2
20230809_AST1_EVO5_ZY_Hela_SCP_EvoCHIP_10Cells_40SPD_2Th3ms_01	P35475	1	10Cells_2Th	5.2	2.9
20230809_AST1_EVO5_ZY_Hela_SCP_EvoCHIP_10Cells_40SPD_2Th3ms_01	P35520	1	10Cells_2Th	29.9	183.7
20230809_AST1_EVO5_ZY_Hela_SCP_EvoCHIP_10Cells_40SPD_2Th3ms_01	P35523	1	10Cells_2Th	1.4	0
20230809_AST1_EVO5_ZY_Hela_SCP_EvoCHIP_10Cells_40SPD_2Th3ms_01	P35527	1	10Cells_2Th	62.6	5718.9
20230809_AST1_EVO5_ZY_Hela_SCP_EvoCHIP_10Cells_40SPD_2Th3ms_01	P35555	1	10Cells_2Th	2.1	1.9
20230809_AST1_EVO5_ZY_Hela_SCP_EvoCHIP_10Cells_40SPD_2Th3ms_01	P35573	1	10Cells_2Th	33.7	76.1
20230809_AST1_EVO5_ZY_Hela_SCP_EvoCHIP_10Cells_40SPD_2Th3ms_01	P35579	1	10Cells_2Th	53.5	2420.9
20230809_AST1_EVO5_ZY_Hela_SCP_EvoCHIP_10Cells_40SPD_2Th3ms_01	P35580	1	10Cells_2Th	52.6	500.5
20230809_AST1_EVO5_ZY_Hela_SCP_EvoCHIP_10Cells_40SPD_2Th3ms_01	P35606	1	10Cells_2Th	51.3	392.1
20230809_AST1_EVO5_ZY_Hela_SCP_EvoCHIP_10Cells_40SPD_2Th3ms_01	P35610	1	10Cells_2Th	26.2	356.2
20230809_AST1_EVO5_ZY_Hela_SCP_EvoCHIP_10Cells_40SPD_2Th3ms_01	P35611	1	10Cells_2Th	31.5	72.2
20230809_AST1_EVO5_ZY_Hela_SCP_EvoCHIP_10Cells_40SPD_2Th3ms_01	P35613	1	10Cells_2Th	20	1980.7
20230809_AST1_EVO5_ZY_Hela_SCP_EvoCHIP_10Cells_40SPD_2Th3ms_01	P35637	1	10Cells_2Th	18.1	1054.1
20230809_AST1_EVO5_ZY_Hela_SCP_EvoCHIP_10Cells_40SPD_2Th3ms_01	P35658	1	10Cells_2Th	27.9	112.5
20230809_AST1_EVO5_ZY_Hela_SCP_EvoCHIP_10Cells_40SPD_2Th3ms_01	P35659	1	10Cells_2Th	35.5	870.8
20230809_AST1_EVO5_ZY_Hela_SCP_EvoCHIP_10Cells_40SPD_2Th3ms_01	P35754	1	10Cells_2Th	58.5	162
20230809_AST1_EVO5_ZY_Hela_SCP_EvoCHIP_10Cells_40SPD_2Th3ms_01	P35790	1	10Cells_2Th	9.2	13.1
20230809_AST1_EVO5_ZY_Hela_SCP_EvoCHIP_10Cells_40SPD_2Th3ms_01	P35813	1	10Cells_2Th	27.2	42.6
20230809_AST1_EVO5_ZY_Hela_SCP_EvoCHIP_10Cells_40SPD_2Th3ms_01	P35914	1	10Cells_2Th	11.7	10.2
20230809_AST1_EVO5_ZY_Hela_SCP_EvoCHIP_10Cells_40SPD_2Th3ms_01	P35998	1	10Cells_2Th	57.3	746.9
20230809_AST1_EVO5_ZY_Hela_SCP_EvoCHIP_10Cells_40SPD_2Th3ms_01	P36404	1	10Cells_2Th	45.1	345.2
20230809_AST1_EVO5_ZY_Hela_SCP_EvoCHIP_10Cells_40SPD_2Th3ms_01	P36405	1	10Cells_2Th	68.1	339.5
20230809_AST1_EVO5_ZY_Hela_SCP_EvoCHIP_10Cells_40SPD_2Th3ms_01	P36507	1	10Cells_2Th	52	248.1
20230809_AST1_EVO5_ZY_Hela_SCP_EvoCHIP_10Cells_40SPD_2Th3ms_01	P36542	1	10Cells_2Th	48.3	1163.4
20230809_AST1_EVO5_ZY_Hela_SCP_EvoCHIP_10Cells_40SPD_2Th3ms_01	P36543	1	10Cells_2Th	50.9	178.2
20230809_AST1_EVO5_ZY_Hela_SCP_EvoCHIP_10Cells_40SPD_2Th3ms_01	P36551	1	10Cells_2Th	27.8	52.5
20230809_AST1_EVO5_ZY_Hela_SCP_EvoCHIP_10Cells_40SPD_2Th3ms_01	P36578	1	10Cells_2Th	40.3	6261.7
20230809_AST1_EVO5_ZY_Hela_SCP_EvoCHIP_10Cells_40SPD_2Th3ms_01	P36639	1	10Cells_2Th	48.7	210.6
20230809_AST1_EVO5_ZY_Hela_SCP_EvoCHIP_10Cells_40SPD_2Th3ms_01	P36776	1	10Cells_2Th	37.6	277.2
20230809_AST1_EVO5_ZY_Hela_SCP_EvoCHIP_10Cells_40SPD_2Th3ms_01	P36871	1	10Cells_2Th	69.2	469.8
20230809_AST1_EVO5_ZY_Hela_SCP_EvoCHIP_10Cells_40SPD_2Th3ms_01	P36873	1	10Cells_2Th	12.7	125.4
20230809_AST1_EVO5_ZY_Hela_SCP_EvoCHIP_10Cells_40SPD_2Th3ms_01	P36915	1	10Cells_2Th	29.8	206.6
20230809_AST1_EVO5_ZY_Hela_SCP_EvoCHIP_10Cells_40SPD_2Th3ms_01	P36952	1	10Cells_2Th	60.3	863.9
20230809_AST1_EVO5_ZY_Hela_SCP_EvoCHIP_10Cells_40SPD_2Th3ms_01	P36954	1	10Cells_2Th	39.2	71.5
20230809_AST1_EVO5_ZY_Hela_SCP_EvoCHIP_10Cells_40SPD_2Th3ms_01	P36956	1	10Cells_2Th	3.2	3.1
20230809_AST1_EVO5_ZY_Hela_SCP_EvoCHIP_10Cells_40SPD_2Th3ms_01	P36957	1	10Cells_2Th	38.4	307.9
20230809_AST1_EVO5_ZY_Hela_SCP_EvoCHIP_10Cells_40SPD_2Th3ms_01	P36969	1	10Cells_2Th	28.9	69.9
20230809_AST1_EVO5_ZY_Hela_SCP_EvoCHIP_10Cells_40SPD_2Th3ms_01	P37059	1	10Cells_2Th	3.1	4.4
20230809_AST1_EVO5_ZY_Hela_SCP_EvoCHIP_10Cells_40SPD_2Th3ms_01	P37108	1	10Cells_2Th	62.5	2387.2
20230809_AST1_EVO5_ZY_Hela_SCP_EvoCHIP_10Cells_40SPD_2Th3ms_01	P37198	1	10Cells_2Th	20.7	329.7
20230809_AST1_EVO5_ZY_Hela_SCP_EvoCHIP_10Cells_40SPD_2Th3ms_01	P37235	1	10Cells_2Th	59.6	405.3
20230809_AST1_EVO5_ZY_Hela_SCP_EvoCHIP_10Cells_40SPD_2Th3ms_01	P37268	1	10Cells_2Th	29.3	34.1
20230809_AST1_EVO5_ZY_Hela_SCP_EvoCHIP_10Cells_40SPD_2Th3ms_01	P37275	1	10Cells_2Th	1.2	0.7
20230809_AST1_EVO5_ZY_Hela_SCP_EvoCHIP_10Cells_40SPD_2Th3ms_01	P37802	1	10Cells_2Th	86.4	6611
20230809_AST1_EVO5_ZY_Hela_SCP_EvoCHIP_10Cells_40SPD_2Th3ms_01	P37837	1	10Cells_2Th	55.5	1336.3
20230809_AST1_EVO5_ZY_Hela_SCP_EvoCHIP_10Cells_40SPD_2Th3ms_01	P37840	1	10Cells_2Th	47.9	824.3
20230809_AST1_EVO5_ZY_Hela_SCP_EvoCHIP_10Cells_40SPD_2Th3ms_01	P38117	1	10Cells_2Th	49.4	714.4
20230809_AST1_EVO5_ZY_Hela_SCP_EvoCHIP_10Cells_40SPD_2Th3ms_01	P38159	1	10Cells_2Th	60.1	2269.3
20230809_AST1_EVO5_ZY_Hela_SCP_EvoCHIP_10Cells_40SPD_2Th3ms_01	P38432	1	10Cells_2Th	28.6	62
20230809_AST1_EVO5_ZY_Hela_SCP_EvoCHIP_10Cells_40SPD_2Th3ms_01	P38435	1	10Cells_2Th	17.2	38.9
20230809_AST1_EVO5_ZY_Hela_SCP_EvoCHIP_10Cells_40SPD_2Th3ms_01	P38570	1	10Cells_2Th	0.7	3.9
20230809_AST1_EVO5_ZY_Hela_SCP_EvoCHIP_10Cells_40SPD_2Th3ms_01	P38571	1	10Cells_2Th	11.5	11.9
20230809_AST1_EVO5_ZY_Hela_SCP_EvoCHIP_10Cells_40SPD_2Th3ms_01	P38606	1	10Cells_2Th	62.9	518.2
20230809_AST1_EVO5_ZY_Hela_SCP_EvoCHIP_10Cells_40SPD_2Th3ms_01	P38646	1	10Cells_2Th	52.3	3084.2
20230809_AST1_EVO5_ZY_Hela_SCP_EvoCHIP_10Cells_40SPD_2Th3ms_01	P38919	1	10Cells_2Th	66.4	1573.9
20230809_AST1_EVO5_ZY_Hela_SCP_EvoCHIP_10Cells_40SPD_2Th3ms_01	P38935	1	10Cells_2Th	11.6	15.3
20230809_AST1_EVO5_ZY_Hela_SCP_EvoCHIP_10Cells_40SPD_2Th3ms_01	P39019	1	10Cells_2Th	58.6	3993.9
20230809_AST1_EVO5_ZY_Hela_SCP_EvoCHIP_10Cells_40SPD_2Th3ms_01	P39023	1	10Cells_2Th	52.4	3147.2
20230809_AST1_EVO5_ZY_Hela_SCP_EvoCHIP_10Cells_40SPD_2Th3ms_01	P39210	1	10Cells_2Th	13.1	17.7
20230809_AST1_EVO5_ZY_Hela_SCP_EvoCHIP_10Cells_40SPD_2Th3ms_01	P39656	1	10Cells_2Th	48	800.9
20230809_AST1_EVO5_ZY_Hela_SCP_EvoCHIP_10Cells_40SPD_2Th3ms_01	P39687	1	10Cells_2Th	40.2	2911.2
20230809_AST1_EVO5_ZY_Hela_SCP_EvoCHIP_10Cells_40SPD_2Th3ms_01	P39748	1	10Cells_2Th	55.3	1451.1
20230809_AST1_EVO5_ZY_Hela_SCP_EvoCHIP_10Cells_40SPD_2Th3ms_01	P39880	1	10Cells_2Th	18.7	16.3
20230809_AST1_EVO5_ZY_Hela_SCP_EvoCHIP_10Cells_40SPD_2Th3ms_01	P40121	1	10Cells_2Th	44.8	433.7
20230809_AST1_EVO5_ZY_Hela_SCP_EvoCHIP_10Cells_40SPD_2Th3ms_01	P40123	1	10Cells_2Th	33.1	44
20230809_AST1_EVO5_ZY_Hela_SCP_EvoCHIP_10Cells_40SPD_2Th3ms_01	P40189	1	10Cells_2Th	4.7	4.2
20230809_AST1_EVO5_ZY_Hela_SCP_EvoCHIP_10Cells_40SPD_2Th3ms_01	P40222	1	10Cells_2Th	46.5	322.8
20230809_AST1_EVO5_ZY_Hela_SCP_EvoCHIP_10Cells_40SPD_2Th3ms_01	P40227	1	10Cells_2Th	53.5	2457.3
20230809_AST1_EVO5_ZY_Hela_SCP_EvoCHIP_10Cells_40SPD_2Th3ms_01	P40261	1	10Cells_2Th	24.6	259.5
20230809_AST1_EVO5_ZY_Hela_SCP_EvoCHIP_10Cells_40SPD_2Th3ms_01	P40337	1	10Cells_2Th	6.6	11.1
20230809_AST1_EVO5_ZY_Hela_SCP_EvoCHIP_10Cells_40SPD_2Th3ms_01	P40424	1	10Cells_2Th	31.4	55.9
20230809_AST1_EVO5_ZY_Hela_SCP_EvoCHIP_10Cells_40SPD_2Th3ms_01	P40429	1	10Cells_2Th	37.4	3499.9
20230809_AST1_EVO5_ZY_Hela_SCP_EvoCHIP_10Cells_40SPD_2Th3ms_01	P40616	1	10Cells_2Th	49.7	408.1
20230809_AST1_EVO5_ZY_Hela_SCP_EvoCHIP_10Cells_40SPD_2Th3ms_01	P40692	1	10Cells_2Th	32.7	43.1
20230809_AST1_EVO5_ZY_Hela_SCP_EvoCHIP_10Cells_40SPD_2Th3ms_01	P40763	1	10Cells_2Th	43.8	241.5
20230809_AST1_EVO5_ZY_Hela_SCP_EvoCHIP_10Cells_40SPD_2Th3ms_01	P40818	1	10Cells_2Th	22.2	33.9
20230809_AST1_EVO5_ZY_Hela_SCP_EvoCHIP_10Cells_40SPD_2Th3ms_01	P40855	1	10Cells_2Th	29.4	63.9
20230809_AST1_EVO5_ZY_Hela_SCP_EvoCHIP_10Cells_40SPD_2Th3ms_01	P40925	1	10Cells_2Th	50.9	1480.8
20230809_AST1_EVO5_ZY_Hela_SCP_EvoCHIP_10Cells_40SPD_2Th3ms_01	P40926	1	10Cells_2Th	62.7	2349.1
20230809_AST1_EVO5_ZY_Hela_SCP_EvoCHIP_10Cells_40SPD_2Th3ms_01	P40937	1	10Cells_2Th	55.9	310.6
20230809_AST1_EVO5_ZY_Hela_SCP_EvoCHIP_10Cells_40SPD_2Th3ms_01	P40938	1	10Cells_2Th	42.1	262.6
20230809_AST1_EVO5_ZY_Hela_SCP_EvoCHIP_10Cells_40SPD_2Th3ms_01	P40939	1	10Cells_2Th	52.4	576.8
20230809_AST1_EVO5_ZY_Hela_SCP_EvoCHIP_10Cells_40SPD_2Th3ms_01	P41091	1	10Cells_2Th	57	1552
20230809_AST1_EVO5_ZY_Hela_SCP_EvoCHIP_10Cells_40SPD_2Th3ms_01	P41134	1	10Cells_2Th	7.7	12.1
20230809_AST1_EVO5_ZY_Hela_SCP_EvoCHIP_10Cells_40SPD_2Th3ms_01	P41208	1	10Cells_2Th	41.3	88.4
20230809_AST1_EVO5_ZY_Hela_SCP_EvoCHIP_10Cells_40SPD_2Th3ms_01	P41214	1	10Cells_2Th	31.2	47.8
20230809_AST1_EVO5_ZY_Hela_SCP_EvoCHIP_10Cells_40SPD_2Th3ms_01	P41219	1	10Cells_2Th	1.9	0.9
20230809_AST1_EVO5_ZY_Hela_SCP_EvoCHIP_10Cells_40SPD_2Th3ms_01	P41221	1	10Cells_2Th	8.4	6.1
20230809_AST1_EVO5_ZY_Hela_SCP_EvoCHIP_10Cells_40SPD_2Th3ms_01	P41223	1	10Cells_2Th	34.7	236.9
20230809_AST1_EVO5_ZY_Hela_SCP_EvoCHIP_10Cells_40SPD_2Th3ms_01	P41227	1	10Cells_2Th	64.7	542
20230809_AST1_EVO5_ZY_Hela_SCP_EvoCHIP_10Cells_40SPD_2Th3ms_01	P41229	1	10Cells_2Th	4.2	2.6
20230809_AST1_EVO5_ZY_Hela_SCP_EvoCHIP_10Cells_40SPD_2Th3ms_01	P41236	1	10Cells_2Th	34.1	196
20230809_AST1_EVO5_ZY_Hela_SCP_EvoCHIP_10Cells_40SPD_2Th3ms_01	P41240	1	10Cells_2Th	33.6	116.7
20230809_AST1_EVO5_ZY_Hela_SCP_EvoCHIP_10Cells_40SPD_2Th3ms_01	P41247	1	10Cells_2Th	30	23.4
20230809_AST1_EVO5_ZY_Hela_SCP_EvoCHIP_10Cells_40SPD_2Th3ms_01	P41250	1	10Cells_2Th	41.4	582.3
20230809_AST1_EVO5_ZY_Hela_SCP_EvoCHIP_10Cells_40SPD_2Th3ms_01	P41252	1	10Cells_2Th	42.7	614.5
20230809_AST1_EVO5_ZY_Hela_SCP_EvoCHIP_10Cells_40SPD_2Th3ms_01	P41440	1	10Cells_2Th	8.1	6.1
20230809_AST1_EVO5_ZY_Hela_SCP_EvoCHIP_10Cells_40SPD_2Th3ms_01	P41567	1	10Cells_2Th	26.5	459.8
20230809_AST1_EVO5_ZY_Hela_SCP_EvoCHIP_10Cells_40SPD_2Th3ms_01	P41743	1	10Cells_2Th	13.6	46.1
20230809_AST1_EVO5_ZY_Hela_SCP_EvoCHIP_10Cells_40SPD_2Th3ms_01	P42025	1	10Cells_2Th	20.5	25.4
20230809_AST1_EVO5_ZY_Hela_SCP_EvoCHIP_10Cells_40SPD_2Th3ms_01	P42126	1	10Cells_2Th	26.5	111
20230809_AST1_EVO5_ZY_Hela_SCP_EvoCHIP_10Cells_40SPD_2Th3ms_01	P42166	1	10Cells_2Th	55	603.4
20230809_AST1_EVO5_ZY_Hela_SCP_EvoCHIP_10Cells_40SPD_2Th3ms_01	P42224	1	10Cells_2Th	51.1	270.5
20230809_AST1_EVO5_ZY_Hela_SCP_EvoCHIP_10Cells_40SPD_2Th3ms_01	P42226	1	10Cells_2Th	21.3	33.1
20230809_AST1_EVO5_ZY_Hela_SCP_EvoCHIP_10Cells_40SPD_2Th3ms_01	P42229	1	10Cells_2Th	25.7	56.5
20230809_AST1_EVO5_ZY_Hela_SCP_EvoCHIP_10Cells_40SPD_2Th3ms_01	P42262	1	10Cells_2Th	0.9	43.3
20230809_AST1_EVO5_ZY_Hela_SCP_EvoCHIP_10Cells_40SPD_2Th3ms_01	P42285	1	10Cells_2Th	41.5	302.8
20230809_AST1_EVO5_ZY_Hela_SCP_EvoCHIP_10Cells_40SPD_2Th3ms_01	P42330	1	10Cells_2Th	58.5	1611.7
20230809_AST1_EVO5_ZY_Hela_SCP_EvoCHIP_10Cells_40SPD_2Th3ms_01	P42336	1	10Cells_2Th	2.6	0.7
20230809_AST1_EVO5_ZY_Hela_SCP_EvoCHIP_10Cells_40SPD_2Th3ms_01	P42345	1	10Cells_2Th	33.9	47.3
20230809_AST1_EVO5_ZY_Hela_SCP_EvoCHIP_10Cells_40SPD_2Th3ms_01	P42356	1	10Cells_2Th	13.8	19.7
20230809_AST1_EVO5_ZY_Hela_SCP_EvoCHIP_10Cells_40SPD_2Th3ms_01	P42357	1	10Cells_2Th	30.4	33.3
20230809_AST1_EVO5_ZY_Hela_SCP_EvoCHIP_10Cells_40SPD_2Th3ms_01	P42566	1	10Cells_2Th	24.3	29.4
20230809_AST1_EVO5_ZY_Hela_SCP_EvoCHIP_10Cells_40SPD_2Th3ms_01	P42574	1	10Cells_2Th	15.5	23.8
20230809_AST1_EVO5_ZY_Hela_SCP_EvoCHIP_10Cells_40SPD_2Th3ms_01	P42575	1	10Cells_2Th	28.8	17.5
20230809_AST1_EVO5_ZY_Hela_SCP_EvoCHIP_10Cells_40SPD_2Th3ms_01	P42677	1	10Cells_2Th	13.1	2397.3
20230809_AST1_EVO5_ZY_Hela_SCP_EvoCHIP_10Cells_40SPD_2Th3ms_01	P42684	1	10Cells_2Th	6.6	2.4
20230809_AST1_EVO5_ZY_Hela_SCP_EvoCHIP_10Cells_40SPD_2Th3ms_01	P42694	1	10Cells_2Th	6.3	6.2
20230809_AST1_EVO5_ZY_Hela_SCP_EvoCHIP_10Cells_40SPD_2Th3ms_01	P42695	1	10Cells_2Th	27	39.1
20230809_AST1_EVO5_ZY_Hela_SCP_EvoCHIP_10Cells_40SPD_2Th3ms_01	P42696	1	10Cells_2Th	42.1	76.4
20230809_AST1_EVO5_ZY_Hela_SCP_EvoCHIP_10Cells_40SPD_2Th3ms_01	P42704	1	10Cells_2Th	58.6	660.2
20230809_AST1_EVO5_ZY_Hela_SCP_EvoCHIP_10Cells_40SPD_2Th3ms_01	P42765	1	10Cells_2Th	48.1	445.1
20230809_AST1_EVO5_ZY_Hela_SCP_EvoCHIP_10Cells_40SPD_2Th3ms_01	P42766	1	10Cells_2Th	26.8	8700.5
20230809_AST1_EVO5_ZY_Hela_SCP_EvoCHIP_10Cells_40SPD_2Th3ms_01	P42771	1	10Cells_2Th	80.1	1089.1
20230809_AST1_EVO5_ZY_Hela_SCP_EvoCHIP_10Cells_40SPD_2Th3ms_01	P42773	1	10Cells_2Th	63.1	68.7
20230809_AST1_EVO5_ZY_Hela_SCP_EvoCHIP_10Cells_40SPD_2Th3ms_01	P42785	1	10Cells_2Th	16.9	40.7
20230809_AST1_EVO5_ZY_Hela_SCP_EvoCHIP_10Cells_40SPD_2Th3ms_01	P42858	1	10Cells_2Th	13.9	15
20230809_AST1_EVO5_ZY_Hela_SCP_EvoCHIP_10Cells_40SPD_2Th3ms_01	P42892	1	10Cells_2Th	38.3	150.9
20230809_AST1_EVO5_ZY_Hela_SCP_EvoCHIP_10Cells_40SPD_2Th3ms_01	P42898	1	10Cells_2Th	1.7	0.7
20230809_AST1_EVO5_ZY_Hela_SCP_EvoCHIP_10Cells_40SPD_2Th3ms_01	P43007	1	10Cells_2Th	23.3	47.7
20230809_AST1_EVO5_ZY_Hela_SCP_EvoCHIP_10Cells_40SPD_2Th3ms_01	P43034	1	10Cells_2Th	34.9	404.4
20230809_AST1_EVO5_ZY_Hela_SCP_EvoCHIP_10Cells_40SPD_2Th3ms_01	P43121	1	10Cells_2Th	31	133.1
20230809_AST1_EVO5_ZY_Hela_SCP_EvoCHIP_10Cells_40SPD_2Th3ms_01	P43155	1	10Cells_2Th	9.1	13.6
20230809_AST1_EVO5_ZY_Hela_SCP_EvoCHIP_10Cells_40SPD_2Th3ms_01	P43243	1	10Cells_2Th	47.8	1612.4
20230809_AST1_EVO5_ZY_Hela_SCP_EvoCHIP_10Cells_40SPD_2Th3ms_01	P43246	1	10Cells_2Th	47.8	295.4
20230809_AST1_EVO5_ZY_Hela_SCP_EvoCHIP_10Cells_40SPD_2Th3ms_01	P43250	1	10Cells_2Th	2.4	1.4
20230809_AST1_EVO5_ZY_Hela_SCP_EvoCHIP_10Cells_40SPD_2Th3ms_01	P43251	1	10Cells_2Th	2.4	1.8
20230809_AST1_EVO5_ZY_Hela_SCP_EvoCHIP_10Cells_40SPD_2Th3ms_01	P43304	1	10Cells_2Th	60.9	410.2
20230809_AST1_EVO5_ZY_Hela_SCP_EvoCHIP_10Cells_40SPD_2Th3ms_01	P43307	1	10Cells_2Th	23.8	858.5
20230809_AST1_EVO5_ZY_Hela_SCP_EvoCHIP_10Cells_40SPD_2Th3ms_01	P43308	1	10Cells_2Th	16.4	18.5
20230809_AST1_EVO5_ZY_Hela_SCP_EvoCHIP_10Cells_40SPD_2Th3ms_01	P43353	1	10Cells_2Th	11.1	86.3
20230809_AST1_EVO5_ZY_Hela_SCP_EvoCHIP_10Cells_40SPD_2Th3ms_01	P43355	1	10Cells_2Th	6.5	9.2
20230809_AST1_EVO5_ZY_Hela_SCP_EvoCHIP_10Cells_40SPD_2Th3ms_01	P43378	1	10Cells_2Th	8.8	6.2
20230809_AST1_EVO5_ZY_Hela_SCP_EvoCHIP_10Cells_40SPD_2Th3ms_01	P43487	1	10Cells_2Th	39.3	1683.4
20230809_AST1_EVO5_ZY_Hela_SCP_EvoCHIP_10Cells_40SPD_2Th3ms_01	P43490	1	10Cells_2Th	55.2	314.7
20230809_AST1_EVO5_ZY_Hela_SCP_EvoCHIP_10Cells_40SPD_2Th3ms_01	P43686	1	10Cells_2Th	69.9	549.8
20230809_AST1_EVO5_ZY_Hela_SCP_EvoCHIP_10Cells_40SPD_2Th3ms_01	P43897	1	10Cells_2Th	32	168.5
20230809_AST1_EVO5_ZY_Hela_SCP_EvoCHIP_10Cells_40SPD_2Th3ms_01	P45378	1	10Cells_2Th	3	20.5
20230809_AST1_EVO5_ZY_Hela_SCP_EvoCHIP_10Cells_40SPD_2Th3ms_01	P45877	1	10Cells_2Th	27.4	77.9
20230809_AST1_EVO5_ZY_Hela_SCP_EvoCHIP_10Cells_40SPD_2Th3ms_01	P45880	1	10Cells_2Th	49.3	1612.7
20230809_AST1_EVO5_ZY_Hela_SCP_EvoCHIP_10Cells_40SPD_2Th3ms_01	P45954	1	10Cells_2Th	15.3	11.4
20230809_AST1_EVO5_ZY_Hela_SCP_EvoCHIP_10Cells_40SPD_2Th3ms_01	P45973	1	10Cells_2Th	34.6	616.7
20230809_AST1_EVO5_ZY_Hela_SCP_EvoCHIP_10Cells_40SPD_2Th3ms_01	P45974	1	10Cells_2Th	47.8	571.2
20230809_AST1_EVO5_ZY_Hela_SCP_EvoCHIP_10Cells_40SPD_2Th3ms_01	P45983	1	10Cells_2Th	6.6	5.7
20230809_AST1_EVO5_ZY_Hela_SCP_EvoCHIP_10Cells_40SPD_2Th3ms_01	P45984	1	10Cells_2Th	15.1	13.8
20230809_AST1_EVO5_ZY_Hela_SCP_EvoCHIP_10Cells_40SPD_2Th3ms_01	P45985	1	10Cells_2Th	17.8	29.1
20230809_AST1_EVO5_ZY_Hela_SCP_EvoCHIP_10Cells_40SPD_2Th3ms_01	P46013	1	10Cells_2Th	44.4	210.2
20230809_AST1_EVO5_ZY_Hela_SCP_EvoCHIP_10Cells_40SPD_2Th3ms_01	P46019	1	10Cells_2Th	3.6	2.1
20230809_AST1_EVO5_ZY_Hela_SCP_EvoCHIP_10Cells_40SPD_2Th3ms_01	P46020	1	10Cells_2Th	5.4	3.6
20230809_AST1_EVO5_ZY_Hela_SCP_EvoCHIP_10Cells_40SPD_2Th3ms_01	P46060	1	10Cells_2Th	40.9	442.9
20230809_AST1_EVO5_ZY_Hela_SCP_EvoCHIP_10Cells_40SPD_2Th3ms_01	P46063	1	10Cells_2Th	47.9	422.1
20230809_AST1_EVO5_ZY_Hela_SCP_EvoCHIP_10Cells_40SPD_2Th3ms_01	P46087	1	10Cells_2Th	36.3	518
20230809_AST1_EVO5_ZY_Hela_SCP_EvoCHIP_10Cells_40SPD_2Th3ms_01	P46100	1	10Cells_2Th	19.4	35.7
20230809_AST1_EVO5_ZY_Hela_SCP_EvoCHIP_10Cells_40SPD_2Th3ms_01	P46108	1	10Cells_2Th	60.9	140.3
20230809_AST1_EVO5_ZY_Hela_SCP_EvoCHIP_10Cells_40SPD_2Th3ms_01	P46109	1	10Cells_2Th	47.9	210.9
20230809_AST1_EVO5_ZY_Hela_SCP_EvoCHIP_10Cells_40SPD_2Th3ms_01	P46199	1	10Cells_2Th	13.1	18.3
20230809_AST1_EVO5_ZY_Hela_SCP_EvoCHIP_10Cells_40SPD_2Th3ms_01	P46379	1	10Cells_2Th	28.8	160.1
20230809_AST1_EVO5_ZY_Hela_SCP_EvoCHIP_10Cells_40SPD_2Th3ms_01	P46459	1	10Cells_2Th	55.9	408.2
20230809_AST1_EVO5_ZY_Hela_SCP_EvoCHIP_10Cells_40SPD_2Th3ms_01	P46734	1	10Cells_2Th	32	84.1
20230809_AST1_EVO5_ZY_Hela_SCP_EvoCHIP_10Cells_40SPD_2Th3ms_01	P46736	1	10Cells_2Th	25.3	42.3
20230809_AST1_EVO5_ZY_Hela_SCP_EvoCHIP_10Cells_40SPD_2Th3ms_01	P46776	1	10Cells_2Th	19.6	3982.4
20230809_AST1_EVO5_ZY_Hela_SCP_EvoCHIP_10Cells_40SPD_2Th3ms_01	P46777	1	10Cells_2Th	36	3695.6
20230809_AST1_EVO5_ZY_Hela_SCP_EvoCHIP_10Cells_40SPD_2Th3ms_01	P46778	1	10Cells_2Th	41.2	4243
20230809_AST1_EVO5_ZY_Hela_SCP_EvoCHIP_10Cells_40SPD_2Th3ms_01	P46779	1	10Cells_2Th	39.4	2898.4
20230809_AST1_EVO5_ZY_Hela_SCP_EvoCHIP_10Cells_40SPD_2Th3ms_01	P46781	1	10Cells_2Th	57.2	10191.8
20230809_AST1_EVO5_ZY_Hela_SCP_EvoCHIP_10Cells_40SPD_2Th3ms_01	P46782	1	10Cells_2Th	70.6	2759.5
20230809_AST1_EVO5_ZY_Hela_SCP_EvoCHIP_10Cells_40SPD_2Th3ms_01	P46783	1	10Cells_2Th	54.5	4422.9
20230809_AST1_EVO5_ZY_Hela_SCP_EvoCHIP_10Cells_40SPD_2Th3ms_01	P46821	1	10Cells_2Th	36.1	129.6
20230809_AST1_EVO5_ZY_Hela_SCP_EvoCHIP_10Cells_40SPD_2Th3ms_01	P46926	1	10Cells_2Th	57.8	310.4
20230809_AST1_EVO5_ZY_Hela_SCP_EvoCHIP_10Cells_40SPD_2Th3ms_01	P46934	1	10Cells_2Th	6.3	11.3
20230809_AST1_EVO5_ZY_Hela_SCP_EvoCHIP_10Cells_40SPD_2Th3ms_01	P46937	1	10Cells_2Th	31.3	64.1
20230809_AST1_EVO5_ZY_Hela_SCP_EvoCHIP_10Cells_40SPD_2Th3ms_01	P46939	1	10Cells_2Th	12.5	9.9
20230809_AST1_EVO5_ZY_Hela_SCP_EvoCHIP_10Cells_40SPD_2Th3ms_01	P46940	1	10Cells_2Th	60.4	1314.6
20230809_AST1_EVO5_ZY_Hela_SCP_EvoCHIP_10Cells_40SPD_2Th3ms_01	P46976	1	10Cells_2Th	13.1	23.6
20230809_AST1_EVO5_ZY_Hela_SCP_EvoCHIP_10Cells_40SPD_2Th3ms_01	P46977	1	10Cells_2Th	24.7	228.3
20230809_AST1_EVO5_ZY_Hela_SCP_EvoCHIP_10Cells_40SPD_2Th3ms_01	P47224	1	10Cells_2Th	29.3	128.3
20230809_AST1_EVO5_ZY_Hela_SCP_EvoCHIP_10Cells_40SPD_2Th3ms_01	P47712	1	10Cells_2Th	47.7	434.9
20230809_AST1_EVO5_ZY_Hela_SCP_EvoCHIP_10Cells_40SPD_2Th3ms_01	P47755	1	10Cells_2Th	37.8	434.4
20230809_AST1_EVO5_ZY_Hela_SCP_EvoCHIP_10Cells_40SPD_2Th3ms_01	P47756	1	10Cells_2Th	37.9	1013.3
20230809_AST1_EVO5_ZY_Hela_SCP_EvoCHIP_10Cells_40SPD_2Th3ms_01	P47813	1	10Cells_2Th	29.2	1515.7
20230809_AST1_EVO5_ZY_Hela_SCP_EvoCHIP_10Cells_40SPD_2Th3ms_01	P47895	1	10Cells_2Th	32.6	51.9
20230809_AST1_EVO5_ZY_Hela_SCP_EvoCHIP_10Cells_40SPD_2Th3ms_01	P47897	1	10Cells_2Th	56.4	566.8
20230809_AST1_EVO5_ZY_Hela_SCP_EvoCHIP_10Cells_40SPD_2Th3ms_01	P47914	1	10Cells_2Th	19.5	5032
20230809_AST1_EVO5_ZY_Hela_SCP_EvoCHIP_10Cells_40SPD_2Th3ms_01	P47929	1	10Cells_2Th	55.1	60
20230809_AST1_EVO5_ZY_Hela_SCP_EvoCHIP_10Cells_40SPD_2Th3ms_01	P47985	1	10Cells_2Th	53.6	436.7
20230809_AST1_EVO5_ZY_Hela_SCP_EvoCHIP_10Cells_40SPD_2Th3ms_01	P48047	1	10Cells_2Th	52.1	1509.8
20230809_AST1_EVO5_ZY_Hela_SCP_EvoCHIP_10Cells_40SPD_2Th3ms_01	P48059	1	10Cells_2Th	12.9	66.5
20230809_AST1_EVO5_ZY_Hela_SCP_EvoCHIP_10Cells_40SPD_2Th3ms_01	P48060	1	10Cells_2Th	9	0
20230809_AST1_EVO5_ZY_Hela_SCP_EvoCHIP_10Cells_40SPD_2Th3ms_01	P48147	1	10Cells_2Th	42.3	111
20230809_AST1_EVO5_ZY_Hela_SCP_EvoCHIP_10Cells_40SPD_2Th3ms_01	P48163	1	10Cells_2Th	45.5	338.4
20230809_AST1_EVO5_ZY_Hela_SCP_EvoCHIP_10Cells_40SPD_2Th3ms_01	P48200	1	10Cells_2Th	16.4	17
20230809_AST1_EVO5_ZY_Hela_SCP_EvoCHIP_10Cells_40SPD_2Th3ms_01	P48382	1	10Cells_2Th	10.7	10.6
20230809_AST1_EVO5_ZY_Hela_SCP_EvoCHIP_10Cells_40SPD_2Th3ms_01	P48426	1	10Cells_2Th	27.3	32.9
20230809_AST1_EVO5_ZY_Hela_SCP_EvoCHIP_10Cells_40SPD_2Th3ms_01	P48444	1	10Cells_2Th	53	478.4
20230809_AST1_EVO5_ZY_Hela_SCP_EvoCHIP_10Cells_40SPD_2Th3ms_01	P48448	1	10Cells_2Th	2.6	3.1
20230809_AST1_EVO5_ZY_Hela_SCP_EvoCHIP_10Cells_40SPD_2Th3ms_01	P48449	1	10Cells_2Th	32.8	94.3
20230809_AST1_EVO5_ZY_Hela_SCP_EvoCHIP_10Cells_40SPD_2Th3ms_01	P48506	1	10Cells_2Th	29.4	67.9
20230809_AST1_EVO5_ZY_Hela_SCP_EvoCHIP_10Cells_40SPD_2Th3ms_01	P48507	1	10Cells_2Th	46.4	595.2
20230809_AST1_EVO5_ZY_Hela_SCP_EvoCHIP_10Cells_40SPD_2Th3ms_01	P48509	1	10Cells_2Th	7.1	21
20230809_AST1_EVO5_ZY_Hela_SCP_EvoCHIP_10Cells_40SPD_2Th3ms_01	P48556	1	10Cells_2Th	46.3	594.5
20230809_AST1_EVO5_ZY_Hela_SCP_EvoCHIP_10Cells_40SPD_2Th3ms_01	P48594	1	10Cells_2Th	21.3	29.7
20230809_AST1_EVO5_ZY_Hela_SCP_EvoCHIP_10Cells_40SPD_2Th3ms_01	P48634	1	10Cells_2Th	23.7	27.1
20230809_AST1_EVO5_ZY_Hela_SCP_EvoCHIP_10Cells_40SPD_2Th3ms_01	P48637	1	10Cells_2Th	23.8	26.8
20230809_AST1_EVO5_ZY_Hela_SCP_EvoCHIP_10Cells_40SPD_2Th3ms_01	P48643	1	10Cells_2Th	59.1	2019.5
20230809_AST1_EVO5_ZY_Hela_SCP_EvoCHIP_10Cells_40SPD_2Th3ms_01	P48651	1	10Cells_2Th	9.7	136.8
20230809_AST1_EVO5_ZY_Hela_SCP_EvoCHIP_10Cells_40SPD_2Th3ms_01	P48681	1	10Cells_2Th	25.3	35.9
20230809_AST1_EVO5_ZY_Hela_SCP_EvoCHIP_10Cells_40SPD_2Th3ms_01	P48723	1	10Cells_2Th	24.4	44.2
20230809_AST1_EVO5_ZY_Hela_SCP_EvoCHIP_10Cells_40SPD_2Th3ms_01	P48729	1	10Cells_2Th	49	239.8
20230809_AST1_EVO5_ZY_Hela_SCP_EvoCHIP_10Cells_40SPD_2Th3ms_01	P48730	1	10Cells_2Th	12.8	12.4
20230809_AST1_EVO5_ZY_Hela_SCP_EvoCHIP_10Cells_40SPD_2Th3ms_01	P48735	1	10Cells_2Th	32.7	119.4
20230809_AST1_EVO5_ZY_Hela_SCP_EvoCHIP_10Cells_40SPD_2Th3ms_01	P48739	1	10Cells_2Th	46.5	333.1
20230809_AST1_EVO5_ZY_Hela_SCP_EvoCHIP_10Cells_40SPD_2Th3ms_01	P48960	1	10Cells_2Th	16.2	150.4
20230809_AST1_EVO5_ZY_Hela_SCP_EvoCHIP_10Cells_40SPD_2Th3ms_01	P49005	1	10Cells_2Th	41.4	147.2
20230809_AST1_EVO5_ZY_Hela_SCP_EvoCHIP_10Cells_40SPD_2Th3ms_01	P49006	1	10Cells_2Th	14.4	116.1
20230809_AST1_EVO5_ZY_Hela_SCP_EvoCHIP_10Cells_40SPD_2Th3ms_01	P49023	1	10Cells_2Th	12.5	17.6
20230809_AST1_EVO5_ZY_Hela_SCP_EvoCHIP_10Cells_40SPD_2Th3ms_01	P49069	1	10Cells_2Th	14.5	128.8
20230809_AST1_EVO5_ZY_Hela_SCP_EvoCHIP_10Cells_40SPD_2Th3ms_01	P49116	1	10Cells_2Th	9.9	5.3
20230809_AST1_EVO5_ZY_Hela_SCP_EvoCHIP_10Cells_40SPD_2Th3ms_01	P49137	1	10Cells_2Th	28.5	77
20230809_AST1_EVO5_ZY_Hela_SCP_EvoCHIP_10Cells_40SPD_2Th3ms_01	P49184	1	10Cells_2Th	6.3	0
20230809_AST1_EVO5_ZY_Hela_SCP_EvoCHIP_10Cells_40SPD_2Th3ms_01	P49189	1	10Cells_2Th	30.8	271.1
20230809_AST1_EVO5_ZY_Hela_SCP_EvoCHIP_10Cells_40SPD_2Th3ms_01	P49207	1	10Cells_2Th	22.2	2936.6
20230809_AST1_EVO5_ZY_Hela_SCP_EvoCHIP_10Cells_40SPD_2Th3ms_01	P49247	1	10Cells_2Th	28.6	61.1
20230809_AST1_EVO5_ZY_Hela_SCP_EvoCHIP_10Cells_40SPD_2Th3ms_01	P49257	1	10Cells_2Th	38.4	634.2
20230809_AST1_EVO5_ZY_Hela_SCP_EvoCHIP_10Cells_40SPD_2Th3ms_01	P49321	1	10Cells_2Th	55.3	751.1
20230809_AST1_EVO5_ZY_Hela_SCP_EvoCHIP_10Cells_40SPD_2Th3ms_01	P49327	1	10Cells_2Th	59.8	1674.7
20230809_AST1_EVO5_ZY_Hela_SCP_EvoCHIP_10Cells_40SPD_2Th3ms_01	P49354	1	10Cells_2Th	26.6	66.8
20230809_AST1_EVO5_ZY_Hela_SCP_EvoCHIP_10Cells_40SPD_2Th3ms_01	P49356	1	10Cells_2Th	12.6	16.6
20230809_AST1_EVO5_ZY_Hela_SCP_EvoCHIP_10Cells_40SPD_2Th3ms_01	P49366	1	10Cells_2Th	38.2	77.9
20230809_AST1_EVO5_ZY_Hela_SCP_EvoCHIP_10Cells_40SPD_2Th3ms_01	P49368	1	10Cells_2Th	62.2	2207.2
20230809_AST1_EVO5_ZY_Hela_SCP_EvoCHIP_10Cells_40SPD_2Th3ms_01	P49406	1	10Cells_2Th	33.6	153.2
20230809_AST1_EVO5_ZY_Hela_SCP_EvoCHIP_10Cells_40SPD_2Th3ms_01	P49407	1	10Cells_2Th	4.3	2.3
20230809_AST1_EVO5_ZY_Hela_SCP_EvoCHIP_10Cells_40SPD_2Th3ms_01	P49411	1	10Cells_2Th	60.2	1746.8
20230809_AST1_EVO5_ZY_Hela_SCP_EvoCHIP_10Cells_40SPD_2Th3ms_01	P49419	1	10Cells_2Th	47.5	384.5
20230809_AST1_EVO5_ZY_Hela_SCP_EvoCHIP_10Cells_40SPD_2Th3ms_01	P49427	1	10Cells_2Th	22	87.5
20230809_AST1_EVO5_ZY_Hela_SCP_EvoCHIP_10Cells_40SPD_2Th3ms_01	P49441	1	10Cells_2Th	13.8	31.1
20230809_AST1_EVO5_ZY_Hela_SCP_EvoCHIP_10Cells_40SPD_2Th3ms_01	P49454	1	10Cells_2Th	34.5	51
20230809_AST1_EVO5_ZY_Hela_SCP_EvoCHIP_10Cells_40SPD_2Th3ms_01	P49458	1	10Cells_2Th	73.3	710.7
20230809_AST1_EVO5_ZY_Hela_SCP_EvoCHIP_10Cells_40SPD_2Th3ms_01	P49459	1	10Cells_2Th	18.4	123
20230809_AST1_EVO5_ZY_Hela_SCP_EvoCHIP_10Cells_40SPD_2Th3ms_01	P49585	1	10Cells_2Th	43.3	101.5
20230809_AST1_EVO5_ZY_Hela_SCP_EvoCHIP_10Cells_40SPD_2Th3ms_01	P49588	1	10Cells_2Th	50.9	512.7
20230809_AST1_EVO5_ZY_Hela_SCP_EvoCHIP_10Cells_40SPD_2Th3ms_01	P49589	1	10Cells_2Th	31.7	181.4
20230809_AST1_EVO5_ZY_Hela_SCP_EvoCHIP_10Cells_40SPD_2Th3ms_01	P49590	1	10Cells_2Th	17.2	57.7
20230809_AST1_EVO5_ZY_Hela_SCP_EvoCHIP_10Cells_40SPD_2Th3ms_01	P49591	1	10Cells_2Th	49.2	647.8
20230809_AST1_EVO5_ZY_Hela_SCP_EvoCHIP_10Cells_40SPD_2Th3ms_01	P49593	1	10Cells_2Th	31.5	60.1
20230809_AST1_EVO5_ZY_Hela_SCP_EvoCHIP_10Cells_40SPD_2Th3ms_01	P49642	1	10Cells_2Th	48.8	486.2
20230809_AST1_EVO5_ZY_Hela_SCP_EvoCHIP_10Cells_40SPD_2Th3ms_01	P49643	1	10Cells_2Th	42.4	197.2
20230809_AST1_EVO5_ZY_Hela_SCP_EvoCHIP_10Cells_40SPD_2Th3ms_01	P49662	1	10Cells_2Th	4.5	1.6
20230809_AST1_EVO5_ZY_Hela_SCP_EvoCHIP_10Cells_40SPD_2Th3ms_01	P49674	1	10Cells_2Th	31.5	92.9
20230809_AST1_EVO5_ZY_Hela_SCP_EvoCHIP_10Cells_40SPD_2Th3ms_01	P49711	1	10Cells_2Th	12.8	34.3
20230809_AST1_EVO5_ZY_Hela_SCP_EvoCHIP_10Cells_40SPD_2Th3ms_01	P49716	1	10Cells_2Th	4.5	8.8
20230809_AST1_EVO5_ZY_Hela_SCP_EvoCHIP_10Cells_40SPD_2Th3ms_01	P49720	1	10Cells_2Th	53.2	952.8
20230809_AST1_EVO5_ZY_Hela_SCP_EvoCHIP_10Cells_40SPD_2Th3ms_01	P49721	1	10Cells_2Th	78.1	1447.8
20230809_AST1_EVO5_ZY_Hela_SCP_EvoCHIP_10Cells_40SPD_2Th3ms_01	P49736	1	10Cells_2Th	45.2	652.6
20230809_AST1_EVO5_ZY_Hela_SCP_EvoCHIP_10Cells_40SPD_2Th3ms_01	P49748	1	10Cells_2Th	53.1	480.2
20230809_AST1_EVO5_ZY_Hela_SCP_EvoCHIP_10Cells_40SPD_2Th3ms_01	P49750	1	10Cells_2Th	20.9	36.8
20230809_AST1_EVO5_ZY_Hela_SCP_EvoCHIP_10Cells_40SPD_2Th3ms_01	P49753	1	10Cells_2Th	9.5	2.1
20230809_AST1_EVO5_ZY_Hela_SCP_EvoCHIP_10Cells_40SPD_2Th3ms_01	P49754	1	10Cells_2Th	12.6	8.3
20230809_AST1_EVO5_ZY_Hela_SCP_EvoCHIP_10Cells_40SPD_2Th3ms_01	P49755	1	10Cells_2Th	35.2	550.6
20230809_AST1_EVO5_ZY_Hela_SCP_EvoCHIP_10Cells_40SPD_2Th3ms_01	P49756	1	10Cells_2Th	30.6	214.8
20230809_AST1_EVO5_ZY_Hela_SCP_EvoCHIP_10Cells_40SPD_2Th3ms_01	P49757	1	10Cells_2Th	14.1	28.1
20230809_AST1_EVO5_ZY_Hela_SCP_EvoCHIP_10Cells_40SPD_2Th3ms_01	P49761	1	10Cells_2Th	10.8	7.2
20230809_AST1_EVO5_ZY_Hela_SCP_EvoCHIP_10Cells_40SPD_2Th3ms_01	P49768	1	10Cells_2Th	8.4	17.5
20230809_AST1_EVO5_ZY_Hela_SCP_EvoCHIP_10Cells_40SPD_2Th3ms_01	P49770	1	10Cells_2Th	42.7	157.2
20230809_AST1_EVO5_ZY_Hela_SCP_EvoCHIP_10Cells_40SPD_2Th3ms_01	P49773	1	10Cells_2Th	77.8	2248.6
20230809_AST1_EVO5_ZY_Hela_SCP_EvoCHIP_10Cells_40SPD_2Th3ms_01	P49790	1	10Cells_2Th	28.5	99.4
20230809_AST1_EVO5_ZY_Hela_SCP_EvoCHIP_10Cells_40SPD_2Th3ms_01	P49792	1	10Cells_2Th	30.7	80.7
20230809_AST1_EVO5_ZY_Hela_SCP_EvoCHIP_10Cells_40SPD_2Th3ms_01	P49815	1	10Cells_2Th	17.8	16.4
20230809_AST1_EVO5_ZY_Hela_SCP_EvoCHIP_10Cells_40SPD_2Th3ms_01	P49821	1	10Cells_2Th	25.2	69.2
20230809_AST1_EVO5_ZY_Hela_SCP_EvoCHIP_10Cells_40SPD_2Th3ms_01	P49840	1	10Cells_2Th	28.6	60
20230809_AST1_EVO5_ZY_Hela_SCP_EvoCHIP_10Cells_40SPD_2Th3ms_01	P49841	1	10Cells_2Th	38.1	131.9
20230809_AST1_EVO5_ZY_Hela_SCP_EvoCHIP_10Cells_40SPD_2Th3ms_01	P49842	1	10Cells_2Th	3.5	2.2
20230809_AST1_EVO5_ZY_Hela_SCP_EvoCHIP_10Cells_40SPD_2Th3ms_01	P49848	1	10Cells_2Th	11.1	7.8
20230809_AST1_EVO5_ZY_Hela_SCP_EvoCHIP_10Cells_40SPD_2Th3ms_01	P49862	1	10Cells_2Th	6.7	0
20230809_AST1_EVO5_ZY_Hela_SCP_EvoCHIP_10Cells_40SPD_2Th3ms_01	P49902	1	10Cells_2Th	33.3	66.2
20230809_AST1_EVO5_ZY_Hela_SCP_EvoCHIP_10Cells_40SPD_2Th3ms_01	P49903	1	10Cells_2Th	45.7	176.7
20230809_AST1_EVO5_ZY_Hela_SCP_EvoCHIP_10Cells_40SPD_2Th3ms_01	P49914	1	10Cells_2Th	15.3	72.7
20230809_AST1_EVO5_ZY_Hela_SCP_EvoCHIP_10Cells_40SPD_2Th3ms_01	P49915	1	10Cells_2Th	49.1	413.7
20230809_AST1_EVO5_ZY_Hela_SCP_EvoCHIP_10Cells_40SPD_2Th3ms_01	P49916	1	10Cells_2Th	30.8	72.1
20230809_AST1_EVO5_ZY_Hela_SCP_EvoCHIP_10Cells_40SPD_2Th3ms_01	P49917	1	10Cells_2Th	18.6	15.5
20230809_AST1_EVO5_ZY_Hela_SCP_EvoCHIP_10Cells_40SPD_2Th3ms_01	P49959	1	10Cells_2Th	40.5	142.8
20230809_AST1_EVO5_ZY_Hela_SCP_EvoCHIP_10Cells_40SPD_2Th3ms_01	P50135	1	10Cells_2Th	20.9	18.6
20230809_AST1_EVO5_ZY_Hela_SCP_EvoCHIP_10Cells_40SPD_2Th3ms_01	P50148	1	10Cells_2Th	19.2	13.2
20230809_AST1_EVO5_ZY_Hela_SCP_EvoCHIP_10Cells_40SPD_2Th3ms_01	P50151	1	10Cells_2Th	42.6	39.7
20230809_AST1_EVO5_ZY_Hela_SCP_EvoCHIP_10Cells_40SPD_2Th3ms_01	P50213	1	10Cells_2Th	35.5	324.1
20230809_AST1_EVO5_ZY_Hela_SCP_EvoCHIP_10Cells_40SPD_2Th3ms_01	P50225	1	10Cells_2Th	10.2	2
20230809_AST1_EVO5_ZY_Hela_SCP_EvoCHIP_10Cells_40SPD_2Th3ms_01	P50238	1	10Cells_2Th	37.7	2028.2
20230809_AST1_EVO5_ZY_Hela_SCP_EvoCHIP_10Cells_40SPD_2Th3ms_01	P50336	1	10Cells_2Th	24.1	40.3
20230809_AST1_EVO5_ZY_Hela_SCP_EvoCHIP_10Cells_40SPD_2Th3ms_01	P50395	1	10Cells_2Th	69	1771.6
20230809_AST1_EVO5_ZY_Hela_SCP_EvoCHIP_10Cells_40SPD_2Th3ms_01	P50402	1	10Cells_2Th	50	817.8
20230809_AST1_EVO5_ZY_Hela_SCP_EvoCHIP_10Cells_40SPD_2Th3ms_01	P50416	1	10Cells_2Th	36.4	223.5
20230809_AST1_EVO5_ZY_Hela_SCP_EvoCHIP_10Cells_40SPD_2Th3ms_01	P50443	1	10Cells_2Th	4.1	7.3
20230809_AST1_EVO5_ZY_Hela_SCP_EvoCHIP_10Cells_40SPD_2Th3ms_01	P50452	1	10Cells_2Th	12.3	28.2
20230809_AST1_EVO5_ZY_Hela_SCP_EvoCHIP_10Cells_40SPD_2Th3ms_01	P50453	1	10Cells_2Th	29.3	33.5
20230809_AST1_EVO5_ZY_Hela_SCP_EvoCHIP_10Cells_40SPD_2Th3ms_01	P50454	1	10Cells_2Th	66.3	2147.9
20230809_AST1_EVO5_ZY_Hela_SCP_EvoCHIP_10Cells_40SPD_2Th3ms_01	P50502	1	10Cells_2Th	36.3	2684.5
20230809_AST1_EVO5_ZY_Hela_SCP_EvoCHIP_10Cells_40SPD_2Th3ms_01	P50542	1	10Cells_2Th	26.9	24.3
20230809_AST1_EVO5_ZY_Hela_SCP_EvoCHIP_10Cells_40SPD_2Th3ms_01	P50548	1	10Cells_2Th	5.7	16.8
20230809_AST1_EVO5_ZY_Hela_SCP_EvoCHIP_10Cells_40SPD_2Th3ms_01	P50552	1	10Cells_2Th	37.6	210.8
20230809_AST1_EVO5_ZY_Hela_SCP_EvoCHIP_10Cells_40SPD_2Th3ms_01	P50570	1	10Cells_2Th	46.4	253
20230809_AST1_EVO5_ZY_Hela_SCP_EvoCHIP_10Cells_40SPD_2Th3ms_01	P50579	1	10Cells_2Th	32.8	160.4
20230809_AST1_EVO5_ZY_Hela_SCP_EvoCHIP_10Cells_40SPD_2Th3ms_01	P50583	1	10Cells_2Th	56.5	152.7
20230809_AST1_EVO5_ZY_Hela_SCP_EvoCHIP_10Cells_40SPD_2Th3ms_01	P50613	1	10Cells_2Th	37.3	72
20230809_AST1_EVO5_ZY_Hela_SCP_EvoCHIP_10Cells_40SPD_2Th3ms_01	P50747	1	10Cells_2Th	2.8	3.6
20230809_AST1_EVO5_ZY_Hela_SCP_EvoCHIP_10Cells_40SPD_2Th3ms_01	P50748	1	10Cells_2Th	19.8	25.8
20230809_AST1_EVO5_ZY_Hela_SCP_EvoCHIP_10Cells_40SPD_2Th3ms_01	P50750	1	10Cells_2Th	39.2	119.2
20230809_AST1_EVO5_ZY_Hela_SCP_EvoCHIP_10Cells_40SPD_2Th3ms_01	P50851	1	10Cells_2Th	23.2	46.9
20230809_AST1_EVO5_ZY_Hela_SCP_EvoCHIP_10Cells_40SPD_2Th3ms_01	P50895	1	10Cells_2Th	4.3	2.1
20230809_AST1_EVO5_ZY_Hela_SCP_EvoCHIP_10Cells_40SPD_2Th3ms_01	P50897	1	10Cells_2Th	24.5	278.3
20230809_AST1_EVO5_ZY_Hela_SCP_EvoCHIP_10Cells_40SPD_2Th3ms_01	P50914	1	10Cells_2Th	22.8	5946.4
20230809_AST1_EVO5_ZY_Hela_SCP_EvoCHIP_10Cells_40SPD_2Th3ms_01	P50990	1	10Cells_2Th	58.9	2601.7
20230809_AST1_EVO5_ZY_Hela_SCP_EvoCHIP_10Cells_40SPD_2Th3ms_01	P50991	1	10Cells_2Th	64	2043.1
20230809_AST1_EVO5_ZY_Hela_SCP_EvoCHIP_10Cells_40SPD_2Th3ms_01	P50995	1	10Cells_2Th	34.5	718.5
20230809_AST1_EVO5_ZY_Hela_SCP_EvoCHIP_10Cells_40SPD_2Th3ms_01	P51003	1	10Cells_2Th	32.9	124.9
20230809_AST1_EVO5_ZY_Hela_SCP_EvoCHIP_10Cells_40SPD_2Th3ms_01	P51114	1	10Cells_2Th	51	271.1
20230809_AST1_EVO5_ZY_Hela_SCP_EvoCHIP_10Cells_40SPD_2Th3ms_01	P51116	1	10Cells_2Th	37.6	147.3
20230809_AST1_EVO5_ZY_Hela_SCP_EvoCHIP_10Cells_40SPD_2Th3ms_01	P51148	1	10Cells_2Th	50.9	384.8
20230809_AST1_EVO5_ZY_Hela_SCP_EvoCHIP_10Cells_40SPD_2Th3ms_01	P51149	1	10Cells_2Th	63.8	1454.7
20230809_AST1_EVO5_ZY_Hela_SCP_EvoCHIP_10Cells_40SPD_2Th3ms_01	P51151	1	10Cells_2Th	55.7	143.8
20230809_AST1_EVO5_ZY_Hela_SCP_EvoCHIP_10Cells_40SPD_2Th3ms_01	P51153	1	10Cells_2Th	29.1	152.2
20230809_AST1_EVO5_ZY_Hela_SCP_EvoCHIP_10Cells_40SPD_2Th3ms_01	P51157	1	10Cells_2Th	13.6	29.1
20230809_AST1_EVO5_ZY_Hela_SCP_EvoCHIP_10Cells_40SPD_2Th3ms_01	P51159	1	10Cells_2Th	27.6	69.7
20230809_AST1_EVO5_ZY_Hela_SCP_EvoCHIP_10Cells_40SPD_2Th3ms_01	P51397	1	10Cells_2Th	45.1	175.1
20230809_AST1_EVO5_ZY_Hela_SCP_EvoCHIP_10Cells_40SPD_2Th3ms_01	P51398	1	10Cells_2Th	45	169.3
20230809_AST1_EVO5_ZY_Hela_SCP_EvoCHIP_10Cells_40SPD_2Th3ms_01	P51452	1	10Cells_2Th	41.6	154.9
20230809_AST1_EVO5_ZY_Hela_SCP_EvoCHIP_10Cells_40SPD_2Th3ms_01	P51531	1	10Cells_2Th	14.2	32.6
20230809_AST1_EVO5_ZY_Hela_SCP_EvoCHIP_10Cells_40SPD_2Th3ms_01	P51532	1	10Cells_2Th	30.2	170.7
20230809_AST1_EVO5_ZY_Hela_SCP_EvoCHIP_10Cells_40SPD_2Th3ms_01	P51553	1	10Cells_2Th	22.1	74.8
20230809_AST1_EVO5_ZY_Hela_SCP_EvoCHIP_10Cells_40SPD_2Th3ms_01	P51570	1	10Cells_2Th	33.9	155
20230809_AST1_EVO5_ZY_Hela_SCP_EvoCHIP_10Cells_40SPD_2Th3ms_01	P51571	1	10Cells_2Th	38.2	1422.3
20230809_AST1_EVO5_ZY_Hela_SCP_EvoCHIP_10Cells_40SPD_2Th3ms_01	P51572	1	10Cells_2Th	32.1	628.2
20230809_AST1_EVO5_ZY_Hela_SCP_EvoCHIP_10Cells_40SPD_2Th3ms_01	P51580	1	10Cells_2Th	32.7	58.7
20230809_AST1_EVO5_ZY_Hela_SCP_EvoCHIP_10Cells_40SPD_2Th3ms_01	P51608	1	10Cells_2Th	20.4	27.7
20230809_AST1_EVO5_ZY_Hela_SCP_EvoCHIP_10Cells_40SPD_2Th3ms_01	P51610	1	10Cells_2Th	27.1	173.3
20230809_AST1_EVO5_ZY_Hela_SCP_EvoCHIP_10Cells_40SPD_2Th3ms_01	P51617	1	10Cells_2Th	12.2	11
20230809_AST1_EVO5_ZY_Hela_SCP_EvoCHIP_10Cells_40SPD_2Th3ms_01	P51636	1	10Cells_2Th	18.5	33.8
20230809_AST1_EVO5_ZY_Hela_SCP_EvoCHIP_10Cells_40SPD_2Th3ms_01	P51648	1	10Cells_2Th	31.8	358.7
20230809_AST1_EVO5_ZY_Hela_SCP_EvoCHIP_10Cells_40SPD_2Th3ms_01	P51649	1	10Cells_2Th	7.1	4.7
20230809_AST1_EVO5_ZY_Hela_SCP_EvoCHIP_10Cells_40SPD_2Th3ms_01	P51659	1	10Cells_2Th	56.2	272.1
20230809_AST1_EVO5_ZY_Hela_SCP_EvoCHIP_10Cells_40SPD_2Th3ms_01	P51665	1	10Cells_2Th	66	896.2
20230809_AST1_EVO5_ZY_Hela_SCP_EvoCHIP_10Cells_40SPD_2Th3ms_01	P51668	1	10Cells_2Th	7.5	20.1
20230809_AST1_EVO5_ZY_Hela_SCP_EvoCHIP_10Cells_40SPD_2Th3ms_01	P51688	1	10Cells_2Th	2.4	1.4
20230809_AST1_EVO5_ZY_Hela_SCP_EvoCHIP_10Cells_40SPD_2Th3ms_01	P51692	1	10Cells_2Th	14	15.6
20230809_AST1_EVO5_ZY_Hela_SCP_EvoCHIP_10Cells_40SPD_2Th3ms_01	P51784	1	10Cells_2Th	19.8	33.3
20230809_AST1_EVO5_ZY_Hela_SCP_EvoCHIP_10Cells_40SPD_2Th3ms_01	P51790	1	10Cells_2Th	3.4	5.1
20230809_AST1_EVO5_ZY_Hela_SCP_EvoCHIP_10Cells_40SPD_2Th3ms_01	P51798	1	10Cells_2Th	12.4	19.1
20230809_AST1_EVO5_ZY_Hela_SCP_EvoCHIP_10Cells_40SPD_2Th3ms_01	P51809	1	10Cells_2Th	37.3	116.8
20230809_AST1_EVO5_ZY_Hela_SCP_EvoCHIP_10Cells_40SPD_2Th3ms_01	P51812	1	10Cells_2Th	48	205.3
20230809_AST1_EVO5_ZY_Hela_SCP_EvoCHIP_10Cells_40SPD_2Th3ms_01	P51858	1	10Cells_2Th	58.3	1984.5
20230809_AST1_EVO5_ZY_Hela_SCP_EvoCHIP_10Cells_40SPD_2Th3ms_01	P51946	1	10Cells_2Th	24.5	21.8
20230809_AST1_EVO5_ZY_Hela_SCP_EvoCHIP_10Cells_40SPD_2Th3ms_01	P51948	1	10Cells_2Th	20.7	32.3
20230809_AST1_EVO5_ZY_Hela_SCP_EvoCHIP_10Cells_40SPD_2Th3ms_01	P51956	1	10Cells_2Th	5.7	5
20230809_AST1_EVO5_ZY_Hela_SCP_EvoCHIP_10Cells_40SPD_2Th3ms_01	P51970	1	10Cells_2Th	34.9	311.5
20230809_AST1_EVO5_ZY_Hela_SCP_EvoCHIP_10Cells_40SPD_2Th3ms_01	P51991	1	10Cells_2Th	42.9	2411
20230809_AST1_EVO5_ZY_Hela_SCP_EvoCHIP_10Cells_40SPD_2Th3ms_01	P52209	1	10Cells_2Th	59.2	2006.7
20230809_AST1_EVO5_ZY_Hela_SCP_EvoCHIP_10Cells_40SPD_2Th3ms_01	P52272	1	10Cells_2Th	70	2112
20230809_AST1_EVO5_ZY_Hela_SCP_EvoCHIP_10Cells_40SPD_2Th3ms_01	P52292	1	10Cells_2Th	52.9	1868.1
20230809_AST1_EVO5_ZY_Hela_SCP_EvoCHIP_10Cells_40SPD_2Th3ms_01	P52294	1	10Cells_2Th	16.5	61.9
20230809_AST1_EVO5_ZY_Hela_SCP_EvoCHIP_10Cells_40SPD_2Th3ms_01	P52298	1	10Cells_2Th	41	274.5
20230809_AST1_EVO5_ZY_Hela_SCP_EvoCHIP_10Cells_40SPD_2Th3ms_01	P52306	1	10Cells_2Th	42	126.8
20230809_AST1_EVO5_ZY_Hela_SCP_EvoCHIP_10Cells_40SPD_2Th3ms_01	P52434	1	10Cells_2Th	50	432.6
20230809_AST1_EVO5_ZY_Hela_SCP_EvoCHIP_10Cells_40SPD_2Th3ms_01	P52435	1	10Cells_2Th	17.1	62.4
20230809_AST1_EVO5_ZY_Hela_SCP_EvoCHIP_10Cells_40SPD_2Th3ms_01	P52564	1	10Cells_2Th	38	105.2
20230809_AST1_EVO5_ZY_Hela_SCP_EvoCHIP_10Cells_40SPD_2Th3ms_01	P52565	1	10Cells_2Th	55.4	1960.7
20230809_AST1_EVO5_ZY_Hela_SCP_EvoCHIP_10Cells_40SPD_2Th3ms_01	P52569	1	10Cells_2Th	3.3	3.3
20230809_AST1_EVO5_ZY_Hela_SCP_EvoCHIP_10Cells_40SPD_2Th3ms_01	P52594	1	10Cells_2Th	25.6	145.9
20230809_AST1_EVO5_ZY_Hela_SCP_EvoCHIP_10Cells_40SPD_2Th3ms_01	P52597	1	10Cells_2Th	35.9	1232
20230809_AST1_EVO5_ZY_Hela_SCP_EvoCHIP_10Cells_40SPD_2Th3ms_01	P52630	1	10Cells_2Th	11.4	6.9
20230809_AST1_EVO5_ZY_Hela_SCP_EvoCHIP_10Cells_40SPD_2Th3ms_01	P52655	1	10Cells_2Th	9.8	99.6
20230809_AST1_EVO5_ZY_Hela_SCP_EvoCHIP_10Cells_40SPD_2Th3ms_01	P52657	1	10Cells_2Th	14.7	30.6
20230809_AST1_EVO5_ZY_Hela_SCP_EvoCHIP_10Cells_40SPD_2Th3ms_01	P52701	1	10Cells_2Th	31.9	194.4
20230809_AST1_EVO5_ZY_Hela_SCP_EvoCHIP_10Cells_40SPD_2Th3ms_01	P52732	1	10Cells_2Th	41.4	116.7
20230809_AST1_EVO5_ZY_Hela_SCP_EvoCHIP_10Cells_40SPD_2Th3ms_01	P52735	1	10Cells_2Th	13.3	20.5
20230809_AST1_EVO5_ZY_Hela_SCP_EvoCHIP_10Cells_40SPD_2Th3ms_01	P52739	1	10Cells_2Th	7.1	1.3
20230809_AST1_EVO5_ZY_Hela_SCP_EvoCHIP_10Cells_40SPD_2Th3ms_01	P52756	1	10Cells_2Th	16.2	35.6
20230809_AST1_EVO5_ZY_Hela_SCP_EvoCHIP_10Cells_40SPD_2Th3ms_01	P52758	1	10Cells_2Th	11.7	11.3
20230809_AST1_EVO5_ZY_Hela_SCP_EvoCHIP_10Cells_40SPD_2Th3ms_01	P52788	1	10Cells_2Th	54.1	352.4
20230809_AST1_EVO5_ZY_Hela_SCP_EvoCHIP_10Cells_40SPD_2Th3ms_01	P52789	1	10Cells_2Th	30.6	156.5
20230809_AST1_EVO5_ZY_Hela_SCP_EvoCHIP_10Cells_40SPD_2Th3ms_01	P52815	1	10Cells_2Th	34.8	778.9
20230809_AST1_EVO5_ZY_Hela_SCP_EvoCHIP_10Cells_40SPD_2Th3ms_01	P52888	1	10Cells_2Th	30.8	122.3
20230809_AST1_EVO5_ZY_Hela_SCP_EvoCHIP_10Cells_40SPD_2Th3ms_01	P52895	1	10Cells_2Th	31.9	468.6
20230809_AST1_EVO5_ZY_Hela_SCP_EvoCHIP_10Cells_40SPD_2Th3ms_01	P52907	1	10Cells_2Th	56.6	1533.1
20230809_AST1_EVO5_ZY_Hela_SCP_EvoCHIP_10Cells_40SPD_2Th3ms_01	P52943	1	10Cells_2Th	34.1	621.8
20230809_AST1_EVO5_ZY_Hela_SCP_EvoCHIP_10Cells_40SPD_2Th3ms_01	P52948	1	10Cells_2Th	34.3	191.5
20230809_AST1_EVO5_ZY_Hela_SCP_EvoCHIP_10Cells_40SPD_2Th3ms_01	P52952	1	10Cells_2Th	2.5	2.4
20230809_AST1_EVO5_ZY_Hela_SCP_EvoCHIP_10Cells_40SPD_2Th3ms_01	P53004	1	10Cells_2Th	45.3	293
20230809_AST1_EVO5_ZY_Hela_SCP_EvoCHIP_10Cells_40SPD_2Th3ms_01	P53007	1	10Cells_2Th	32.8	160.6
20230809_AST1_EVO5_ZY_Hela_SCP_EvoCHIP_10Cells_40SPD_2Th3ms_01	P53041	1	10Cells_2Th	37.9	224.7
20230809_AST1_EVO5_ZY_Hela_SCP_EvoCHIP_10Cells_40SPD_2Th3ms_01	P53350	1	10Cells_2Th	30.3	130.7
20230809_AST1_EVO5_ZY_Hela_SCP_EvoCHIP_10Cells_40SPD_2Th3ms_01	P53365	1	10Cells_2Th	51.9	76.5
20230809_AST1_EVO5_ZY_Hela_SCP_EvoCHIP_10Cells_40SPD_2Th3ms_01	P53367	1	10Cells_2Th	52.5	139.7
20230809_AST1_EVO5_ZY_Hela_SCP_EvoCHIP_10Cells_40SPD_2Th3ms_01	P53384	1	10Cells_2Th	8.4	43.1
20230809_AST1_EVO5_ZY_Hela_SCP_EvoCHIP_10Cells_40SPD_2Th3ms_01	P53396	1	10Cells_2Th	61.4	2387.5
20230809_AST1_EVO5_ZY_Hela_SCP_EvoCHIP_10Cells_40SPD_2Th3ms_01	P53582	1	10Cells_2Th	28	115.8
20230809_AST1_EVO5_ZY_Hela_SCP_EvoCHIP_10Cells_40SPD_2Th3ms_01	P53597	1	10Cells_2Th	28.3	207
20230809_AST1_EVO5_ZY_Hela_SCP_EvoCHIP_10Cells_40SPD_2Th3ms_01	P53602	1	10Cells_2Th	23.2	32.5
20230809_AST1_EVO5_ZY_Hela_SCP_EvoCHIP_10Cells_40SPD_2Th3ms_01	P53609	1	10Cells_2Th	17.5	28.1
20230809_AST1_EVO5_ZY_Hela_SCP_EvoCHIP_10Cells_40SPD_2Th3ms_01	P53611	1	10Cells_2Th	18.7	105.8
20230809_AST1_EVO5_ZY_Hela_SCP_EvoCHIP_10Cells_40SPD_2Th3ms_01	P53618	1	10Cells_2Th	45.8	459.4
20230809_AST1_EVO5_ZY_Hela_SCP_EvoCHIP_10Cells_40SPD_2Th3ms_01	P53621	1	10Cells_2Th	46.7	510.1
20230809_AST1_EVO5_ZY_Hela_SCP_EvoCHIP_10Cells_40SPD_2Th3ms_01	P53634	1	10Cells_2Th	14.7	140.8
20230809_AST1_EVO5_ZY_Hela_SCP_EvoCHIP_10Cells_40SPD_2Th3ms_01	P53675	1	10Cells_2Th	12.1	305.1
20230809_AST1_EVO5_ZY_Hela_SCP_EvoCHIP_10Cells_40SPD_2Th3ms_01	P53680	1	10Cells_2Th	43	248.3
20230809_AST1_EVO5_ZY_Hela_SCP_EvoCHIP_10Cells_40SPD_2Th3ms_01	P53701	1	10Cells_2Th	33.6	108.3
20230809_AST1_EVO5_ZY_Hela_SCP_EvoCHIP_10Cells_40SPD_2Th3ms_01	P53794	1	10Cells_2Th	1.5	4.1
20230809_AST1_EVO5_ZY_Hela_SCP_EvoCHIP_10Cells_40SPD_2Th3ms_01	P53803	1	10Cells_2Th	12.1	66.3
20230809_AST1_EVO5_ZY_Hela_SCP_EvoCHIP_10Cells_40SPD_2Th3ms_01	P53814	1	10Cells_2Th	2.2	47.4
20230809_AST1_EVO5_ZY_Hela_SCP_EvoCHIP_10Cells_40SPD_2Th3ms_01	P53985	1	10Cells_2Th	19	312.5
20230809_AST1_EVO5_ZY_Hela_SCP_EvoCHIP_10Cells_40SPD_2Th3ms_01	P53990	1	10Cells_2Th	24.7	162
[truncated: 139,170 more rows]

## Sheet: Figure2a
File.Name	Method	variable	value	Comment	R.Condition
D:\ZY\SCP\Raw\20230809_AST1_EVO5_ZY_Hela_SCP_EvoCHIP_1Cell_40SPD_2Th3ms_01.mzML	FirstPass	Precursors.Identified	24955	1Cell	2Th3ms
D:\ZY\SCP\Raw\20230809_AST1_EVO5_ZY_Hela_SCP_EvoCHIP_1Cell_40SPD_2Th3ms_02.mzML	FirstPass	Precursors.Identified	23675	1Cell	2Th3ms
D:\ZY\SCP\Raw\20230809_AST1_EVO5_ZY_Hela_SCP_EvoCHIP_1Cell_40SPD_2Th3ms_03.mzML	FirstPass	Precursors.Identified	25514	1Cell	2Th3ms
D:\ZY\SCP\Raw\20230809_AST1_EVO5_ZY_Hela_SCP_EvoCHIP_1Cell_40SPD_2Th3ms_04.mzML	FirstPass	Precursors.Identified	21577	1Cell	2Th3ms
D:\ZY\SCP\Raw\20230809_AST1_EVO5_ZY_Hela_SCP_EvoCHIP_1Cell_40SPD_2Th3ms_05.mzML	FirstPass	Precursors.Identified	21648	1Cell	2Th3ms
D:\ZY\SCP\Raw\20230809_AST1_EVO5_ZY_Hela_SCP_EvoCHIP_1Cell_40SPD_2Th3ms_06.mzML	FirstPass	Precursors.Identified	24840	1Cell	2Th3ms
D:\ZY\SCP\Raw\20230809_AST1_EVO5_ZY_Hela_SCP_EvoCHIP_1Cell_40SPD_2Th3ms_07.mzML	FirstPass	Precursors.Identified	22333	1Cell	2Th3ms
D:\ZY\SCP\Raw\20230809_AST1_EVO5_ZY_Hela_SCP_EvoCHIP_1Cell_40SPD_2Th3ms_08.mzML	FirstPass	Precursors.Identified	23518	1Cell	2Th3ms
D:\ZY\SCP\Raw\20230809_AST1_EVO5_ZY_Hela_SCP_EvoCHIP_1Cell_40SPD_2Th3ms_09.mzML	FirstPass	Precursors.Identified	26041	1Cell	2Th3ms
D:\ZY\SCP\Raw\20230809_AST1_EVO5_ZY_Hela_SCP_EvoCHIP_1Cell_40SPD_2Th3ms_10.mzML	FirstPass	Precursors.Identified	16844	1Cell	2Th3ms
D:\ZY\SCP\Raw\20230809_AST1_EVO5_ZY_Hela_SCP_EvoCHIP_1Cell_40SPD_2Th3ms_11.mzML	FirstPass	Precursors.Identified	21776	1Cell	2Th3ms
D:\ZY\SCP\Raw\20230809_AST1_EVO5_ZY_Hela_SCP_EvoCHIP_1Cell_40SPD_2Th3ms_12.mzML	FirstPass	Precursors.Identified	26014	1Cell	2Th3ms
D:\ZY\SCP\Raw\20230809_AST1_EVO5_ZY_Hela_SCP_EvoCHIP_1Cell_40SPD_4Th6ms_01.mzML	FirstPass	Precursors.Identified	36764	1Cell	4Th6ms
D:\ZY\SCP\Raw\20230809_AST1_EVO5_ZY_Hela_SCP_EvoCHIP_1Cell_40SPD_4Th6ms_02.mzML	FirstPass	Precursors.Identified	40469	1Cell	4Th6ms
D:\ZY\SCP\Raw\20230809_AST1_EVO5_ZY_Hela_SCP_EvoCHIP_1Cell_40SPD_4Th6ms_03.mzML	FirstPass	Precursors.Identified	33313	1Cell	4Th6ms
D:\ZY\SCP\Raw\20230809_AST1_EVO5_ZY_Hela_SCP_EvoCHIP_1Cell_40SPD_4Th6ms_04.mzML	FirstPass	Precursors.Identified	24236	1Cell	4Th6ms
D:\ZY\SCP\Raw\20230809_AST1_EVO5_ZY_Hela_SCP_EvoCHIP_1Cell_40SPD_4Th6ms_05.mzML	FirstPass	Precursors.Identified	18643	1Cell	4Th6ms
D:\ZY\SCP\Raw\20230809_AST1_EVO5_ZY_Hela_SCP_EvoCHIP_1Cell_40SPD_4Th6ms_06.mzML	FirstPass	Precursors.Identified	26290	1Cell	4Th6ms
D:\ZY\SCP\Raw\20230809_AST1_EVO5_ZY_Hela_SCP_EvoCHIP_1Cell_40SPD_4Th6ms_07.mzML	FirstPass	Precursors.Identified	25212	1Cell	4Th6ms
D:\ZY\SCP\Raw\20230809_AST1_EVO5_ZY_Hela_SCP_EvoCHIP_1Cell_40SPD_4Th6ms_08.mzML	FirstPass	Precursors.Identified	26023	1Cell	4Th6ms
D:\ZY\SCP\Raw\20230809_AST1_EVO5_ZY_Hela_SCP_EvoCHIP_1Cell_40SPD_4Th6ms_09.mzML	FirstPass	Precursors.Identified	26249	1Cell	4Th6ms
D:\ZY\SCP\Raw\20230809_AST1_EVO5_ZY_Hela_SCP_EvoCHIP_1Cell_40SPD_4Th6ms_10.mzML	FirstPass	Precursors.Identified	26626	1Cell	4Th6ms
D:\ZY\SCP\Raw\20230809_AST1_EVO5_ZY_Hela_SCP_EvoCHIP_1Cell_40SPD_4Th6ms_11.mzML	FirstPass	Precursors.Identified	22952	1Cell	4Th6ms
D:\ZY\SCP\Raw\20230809_AST1_EVO5_ZY_Hela_SCP_EvoCHIP_1Cell_40SPD_4Th6ms_12.mzML	FirstPass	Precursors.Identified	29036	1Cell	4Th6ms
D:\ZY\SCP\Raw\20230809_AST1_EVO5_ZY_Hela_SCP_EvoCHIP_1Cell_40SPD_8Th12ms_01.mzML	FirstPass	Precursors.Identified	26948	1Cell	8Th12ms
D:\ZY\SCP\Raw\20230809_AST1_EVO5_ZY_Hela_SCP_EvoCHIP_1Cell_40SPD_8Th12ms_02.mzML	FirstPass	Precursors.Identified	21870	1Cell	8Th12ms
D:\ZY\SCP\Raw\20230809_AST1_EVO5_ZY_Hela_SCP_EvoCHIP_1Cell_40SPD_8Th12ms_03.mzML	FirstPass	Precursors.Identified	23435	1Cell	8Th12ms
D:\ZY\SCP\Raw\20230809_AST1_EVO5_ZY_Hela_SCP_EvoCHIP_1Cell_40SPD_8Th12ms_04.mzML	FirstPass	Precursors.Identified	21286	1Cell	8Th12ms
D:\ZY\SCP\Raw\20230809_AST1_EVO5_ZY_Hela_SCP_EvoCHIP_1Cell_40SPD_8Th12ms_05.mzML	FirstPass	Precursors.Identified	26932	1Cell	8Th12ms
D:\ZY\SCP\Raw\20230809_AST1_EVO5_ZY_Hela_SCP_EvoCHIP_1Cell_40SPD_8Th12ms_06.mzML	FirstPass	Precursors.Identified	20079	1Cell	8Th12ms
D:\ZY\SCP\Raw\20230809_AST1_EVO5_ZY_Hela_SCP_EvoCHIP_1Cell_40SPD_8Th12ms_07.mzML	FirstPass	Precursors.Identified	18524	1Cell	8Th12ms
D:\ZY\SCP\Raw\20230809_AST1_EVO5_ZY_Hela_SCP_EvoCHIP_1Cell_40SPD_8Th12ms_08.mzML	FirstPass	Precursors.Identified	21207	1Cell	8Th12ms
D:\ZY\SCP\Raw\20230809_AST1_EVO5_ZY_Hela_SCP_EvoCHIP_1Cell_40SPD_8Th12ms_09.mzML	FirstPass	Precursors.Identified	23172	1Cell	8Th12ms
D:\ZY\SCP\Raw\20230809_AST1_EVO5_ZY_Hela_SCP_EvoCHIP_1Cell_40SPD_8Th12ms_10.mzML	FirstPass	Precursors.Identified	21303	1Cell	8Th12ms
D:\ZY\SCP\Raw\20230809_AST1_EVO5_ZY_Hela_SCP_EvoCHIP_1Cell_40SPD_8Th12ms_11.mzML	FirstPass	Precursors.Identified	24537	1Cell	8Th12ms
D:\ZY\SCP\Raw\20230809_AST1_EVO5_ZY_Hela_SCP_EvoCHIP_1Cell_40SPD_8Th12ms_12.mzML	FirstPass	Precursors.Identified	21600	1Cell	8Th12ms
D:\ZY\SCP\Raw\20230809_AST1_EVO5_ZY_Hela_SCP_EvoCHIP_1Cell_40SPD_16Th24ms_01.mzML	FirstPass	Precursors.Identified	513	1Cell	16Th24ms
D:\ZY\SCP\Raw\20230809_AST1_EVO5_ZY_Hela_SCP_EvoCHIP_1Cell_40SPD_16Th24ms_02.mzML	FirstPass	Precursors.Identified	21631	1Cell	16Th24ms
D:\ZY\SCP\Raw\20230809_AST1_EVO5_ZY_Hela_SCP_EvoCHIP_1Cell_40SPD_16Th24ms_03.mzML	FirstPass	Precursors.Identified	18167	1Cell	16Th24ms
D:\ZY\SCP\Raw\20230809_AST1_EVO5_ZY_Hela_SCP_EvoCHIP_1Cell_40SPD_16Th24ms_04.mzML	FirstPass	Precursors.Identified	18740	1Cell	16Th24ms
D:\ZY\SCP\Raw\20230809_AST1_EVO5_ZY_Hela_SCP_EvoCHIP_1Cell_40SPD_16Th24ms_05.mzML	FirstPass	Precursors.Identified	15127	1Cell	16Th24ms
D:\ZY\SCP\Raw\20230809_AST1_EVO5_ZY_Hela_SCP_EvoCHIP_1Cell_40SPD_16Th24ms_06.mzML	FirstPass	Precursors.Identified	13145	1Cell	16Th24ms
D:\ZY\SCP\Raw\20230809_AST1_EVO5_ZY_Hela_SCP_EvoCHIP_1Cell_40SPD_16Th24ms_07.mzML	FirstPass	Precursors.Identified	15300	1Cell	16Th24ms
D:\ZY\SCP\Raw\20230809_AST1_EVO5_ZY_Hela_SCP_EvoCHIP_1Cell_40SPD_16Th24ms_08.mzML	FirstPass	Precursors.Identified	18115	1Cell	16Th24ms
D:\ZY\SCP\Raw\20230809_AST1_EVO5_ZY_Hela_SCP_EvoCHIP_1Cell_40SPD_16Th24ms_09.mzML	FirstPass	Precursors.Identified	15601	1Cell	16Th24ms
D:\ZY\SCP\Raw\20230809_AST1_EVO5_ZY_Hela_SCP_EvoCHIP_1Cell_40SPD_16Th24ms_10.mzML	FirstPass	Precursors.Identified	15503	1Cell	16Th24ms
D:\ZY\SCP\Raw\20230809_AST1_EVO5_ZY_Hela_SCP_EvoCHIP_1Cell_40SPD_16Th24ms_11.mzML	FirstPass	Precursors.Identified	17539	1Cell	16Th24ms
D:\ZY\SCP\Raw\20230809_AST1_EVO5_ZY_Hela_SCP_EvoCHIP_1Cell_40SPD_16Th24ms_12.mzML	FirstPass	Precursors.Identified	20634	1Cell	16Th24ms
D:\ZY\SCP\Raw\20230809_AST1_EVO5_ZY_Hela_SCP_EvoCHIP_10Cells_40SPD_2Th3ms_01.mzML	FirstPass	Precursors.Identified	61843	10Cells	2Th3ms
D:\ZY\SCP\Raw\20230809_AST1_EVO5_ZY_Hela_SCP_EvoCHIP_10Cells_40SPD_2Th3ms_02.mzML	FirstPass	Precursors.Identified	60924	10Cells	2Th3ms
D:\ZY\SCP\Raw\20230809_AST1_EVO5_ZY_Hela_SCP_EvoCHIP_10Cells_40SPD_2Th3ms_03.mzML	FirstPass	Precursors.Identified	59315	10Cells	2Th3ms
D:\ZY\SCP\Raw\20230809_AST1_EVO5_ZY_Hela_SCP_EvoCHIP_10Cells_40SPD_2Th3ms_04.mzML	FirstPass	Precursors.Identified	54949	10Cells	2Th3ms
D:\ZY\SCP\Raw\20230809_AST1_EVO5_ZY_Hela_SCP_EvoCHIP_10Cells_40SPD_4Th6ms_01.mzML	FirstPass	Precursors.Identified	66770	10Cells	4Th6ms
D:\ZY\SCP\Raw\20230809_AST1_EVO5_ZY_Hela_SCP_EvoCHIP_10Cells_40SPD_4Th6ms_02.mzML	FirstPass	Precursors.Identified	62868	10Cells	4Th6ms
D:\ZY\SCP\Raw\20230809_AST1_EVO5_ZY_Hela_SCP_EvoCHIP_10Cells_40SPD_4Th6ms_03.mzML	FirstPass	Precursors.Identified	50668	10Cells	4Th6ms
D:\ZY\SCP\Raw\20230809_AST1_EVO5_ZY_Hela_SCP_EvoCHIP_10Cells_40SPD_4Th6ms_04.mzML	FirstPass	Precursors.Identified	60208	10Cells	4Th6ms
D:\ZY\SCP\Raw\20230809_AST1_EVO5_ZY_Hela_SCP_EvoCHIP_10Cells_40SPD_8Th12ms_01.mzML	FirstPass	Precursors.Identified	47464	10Cells	8Th12ms
D:\ZY\SCP\Raw\20230809_AST1_EVO5_ZY_Hela_SCP_EvoCHIP_10Cells_40SPD_8Th12ms_02.mzML	FirstPass	Precursors.Identified	52035	10Cells	8Th12ms
D:\ZY\SCP\Raw\20230809_AST1_EVO5_ZY_Hela_SCP_EvoCHIP_10Cells_40SPD_8Th12ms_03.mzML	FirstPass	Precursors.Identified	55363	10Cells	8Th12ms
D:\ZY\SCP\Raw\20230809_AST1_EVO5_ZY_Hela_SCP_EvoCHIP_10Cells_40SPD_8Th12ms_04.mzML	FirstPass	Precursors.Identified	59856	10Cells	8Th12ms
D:\ZY\SCP\Raw\20230809_AST1_EVO5_ZY_Hela_SCP_EvoCHIP_20Cells_40SPD_2Th3ms_01.mzML	FirstPass	Precursors.Identified	113715	20Cells	2Th3ms
D:\ZY\SCP\Raw\20230809_AST1_EVO5_ZY_Hela_SCP_EvoCHIP_20Cells_40SPD_2Th3ms_02.mzML	FirstPass	Precursors.Identified	89572	20Cells	2Th3ms
D:\ZY\SCP\Raw\20230809_AST1_EVO5_ZY_Hela_SCP_EvoCHIP_20Cells_40SPD_2Th3ms_03.mzML	FirstPass	Precursors.Identified	91502	20Cells	2Th3ms
D:\ZY\SCP\Raw\20230809_AST1_EVO5_ZY_Hela_SCP_EvoCHIP_20Cells_40SPD_2Th3ms_04.mzML	FirstPass	Precursors.Identified	87580	20Cells	2Th3ms
D:\ZY\SCP\Raw\20230809_AST1_EVO5_ZY_Hela_SCP_EvoCHIP_20Cells_40SPD_4Th6ms_01.mzML	FirstPass	Precursors.Identified	93562	20Cells	4Th6ms
D:\ZY\SCP\Raw\20230809_AST1_EVO5_ZY_Hela_SCP_EvoCHIP_20Cells_40SPD_4Th6ms_02.mzML	FirstPass	Precursors.Identified	87463	20Cells	4Th6ms
D:\ZY\SCP\Raw\20230809_AST1_EVO5_ZY_Hela_SCP_EvoCHIP_20Cells_40SPD_4Th6ms_03.mzML	FirstPass	Precursors.Identified	83607	20Cells	4Th6ms
D:\ZY\SCP\Raw\20230809_AST1_EVO5_ZY_Hela_SCP_EvoCHIP_20Cells_40SPD_4Th6ms_04.mzML	FirstPass	Precursors.Identified	80980	20Cells	4Th6ms
D:\ZY\SCP\Raw\20230809_AST1_EVO5_ZY_Hela_SCP_EvoCHIP_20Cells_40SPD_8Th12ms_01.mzML	FirstPass	Precursors.Identified	67518	20Cells	8Th12ms
D:\ZY\SCP\Raw\20230809_AST1_EVO5_ZY_Hela_SCP_EvoCHIP_20Cells_40SPD_8Th12ms_02.mzML	FirstPass	Precursors.Identified	67942	20Cells	8Th12ms
D:\ZY\SCP\Raw\20230809_AST1_EVO5_ZY_Hela_SCP_EvoCHIP_20Cells_40SPD_8Th12ms_03.mzML	FirstPass	Precursors.Identified	60090	20Cells	8Th12ms
D:\ZY\SCP\Raw\20230809_AST1_EVO5_ZY_Hela_SCP_EvoCHIP_20Cells_40SPD_8Th12ms_04.mzML	FirstPass	Precursors.Identified	72744	20Cells	8Th12ms
D:\ZY\SCP\Raw\20230809_AST1_EVO5_ZY_Hela_SCP_EvoCHIP_40Cells_40SPD_2Th3ms_01.mzML	FirstPass	Precursors.Identified	105153	40Cells	2Th3ms
D:\ZY\SCP\Raw\20230809_AST1_EVO5_ZY_Hela_SCP_EvoCHIP_40Cells_40SPD_2Th3ms_02.mzML	FirstPass	Precursors.Identified	87779	40Cells	2Th3ms
D:\ZY\SCP\Raw\20230809_AST1_EVO5_ZY_Hela_SCP_EvoCHIP_40Cells_40SPD_2Th3ms_03.mzML	FirstPass	Precursors.Identified	83855	40Cells	2Th3ms
D:\ZY\SCP\Raw\20230809_AST1_EVO5_ZY_Hela_SCP_EvoCHIP_40Cells_40SPD_2Th3ms_04.mzML	FirstPass	Precursors.Identified	85644	40Cells	2Th3ms
D:\ZY\SCP\Raw\20230809_AST1_EVO5_ZY_Hela_SCP_EvoCHIP_40Cells_40SPD_4Th6ms_01.mzML	FirstPass	Precursors.Identified	91239	40Cells	4Th6ms
D:\ZY\SCP\Raw\20230809_AST1_EVO5_ZY_Hela_SCP_EvoCHIP_40Cells_40SPD_4Th6ms_02.mzML	FirstPass	Precursors.Identified	86417	40Cells	4Th6ms
D:\ZY\SCP\Raw\20230809_AST1_EVO5_ZY_Hela_SCP_EvoCHIP_40Cells_40SPD_4Th6ms_03.mzML	FirstPass	Precursors.Identified	82067	40Cells	4Th6ms
D:\ZY\SCP\Raw\20230809_AST1_EVO5_ZY_Hela_SCP_EvoCHIP_40Cells_40SPD_4Th6ms_04.mzML	FirstPass	Precursors.Identified	85351	40Cells	4Th6ms
D:\ZY\SCP\Raw\20230809_AST1_EVO5_ZY_Hela_SCP_EvoCHIP_40Cells_40SPD_8Th12ms_01.mzML	FirstPass	Precursors.Identified	74307	40Cells	8Th12ms
D:\ZY\SCP\Raw\20230809_AST1_EVO5_ZY_Hela_SCP_EvoCHIP_40Cells_40SPD_8Th12ms_02.mzML	FirstPass	Precursors.Identified	76004	40Cells	8Th12ms
D:\ZY\SCP\Raw\20230809_AST1_EVO5_ZY_Hela_SCP_EvoCHIP_40Cells_40SPD_8Th12ms_03.mzML	FirstPass	Precursors.Identified	72692	40Cells	8Th12ms
D:\ZY\SCP\Raw\20230809_AST1_EVO5_ZY_Hela_SCP_EvoCHIP_40Cells_40SPD_8Th12ms_04.mzML	FirstPass	Precursors.Identified	70491	40Cells	8Th12ms
D:\ZY\SCP\Raw\20230809_AST1_EVO5_ZY_Hela_SCP_EvoCHIP_1Cell_40SPD_2Th3ms_01.mzML	MBR	Precursors.Identified	35003	1Cell	2Th3ms
D:\ZY\SCP\Raw\20230809_AST1_EVO5_ZY_Hela_SCP_EvoCHIP_1Cell_40SPD_2Th3ms_02.mzML	MBR	Precursors.Identified	32925	1Cell	2Th3ms
D:\ZY\SCP\Raw\20230809_AST1_EVO5_ZY_Hela_SCP_EvoCHIP_1Cell_40SPD_2Th3ms_03.mzML	MBR	Precursors.Identified	33685	1Cell	2Th3ms
D:\ZY\SCP\Raw\20230809_AST1_EVO5_ZY_Hela_SCP_EvoCHIP_1Cell_40SPD_2Th3ms_04.mzML	MBR	Precursors.Identified	29342	1Cell	2Th3ms
D:\ZY\SCP\Raw\20230809_AST1_EVO5_ZY_Hela_SCP_EvoCHIP_1Cell_40SPD_2Th3ms_05.mzML	MBR	Precursors.Identified	29841	1Cell	2Th3ms
D:\ZY\SCP\Raw\20230809_AST1_EVO5_ZY_Hela_SCP_EvoCHIP_1Cell_40SPD_2Th3ms_06.mzML	MBR	Precursors.Identified	33878	1Cell	2Th3ms
D:\ZY\SCP\Raw\20230809_AST1_EVO5_ZY_Hela_SCP_EvoCHIP_1Cell_40SPD_2Th3ms_07.mzML	MBR	Precursors.Identified	31360	1Cell	2Th3ms
D:\ZY\SCP\Raw\20230809_AST1_EVO5_ZY_Hela_SCP_EvoCHIP_1Cell_40SPD_2Th3ms_08.mzML	MBR	Precursors.Identified	32747	1Cell	2Th3ms
D:\ZY\SCP\Raw\20230809_AST1_EVO5_ZY_Hela_SCP_EvoCHIP_1Cell_40SPD_2Th3ms_09.mzML	MBR	Precursors.Identified	35209	1Cell	2Th3ms
D:\ZY\SCP\Raw\20230809_AST1_EVO5_ZY_Hela_SCP_EvoCHIP_1Cell_40SPD_2Th3ms_10.mzML	MBR	Precursors.Identified	22648	1Cell	2Th3ms
D:\ZY\SCP\Raw\20230809_AST1_EVO5_ZY_Hela_SCP_EvoCHIP_1Cell_40SPD_2Th3ms_11.mzML	MBR	Precursors.Identified	28823	1Cell	2Th3ms
D:\ZY\SCP\Raw\20230809_AST1_EVO5_ZY_Hela_SCP_EvoCHIP_1Cell_40SPD_2Th3ms_12.mzML	MBR	Precursors.Identified	34287	1Cell	2Th3ms
D:\ZY\SCP\Raw\20230809_AST1_EVO5_ZY_Hela_SCP_EvoCHIP_1Cell_40SPD_4Th6ms_01.mzML	MBR	Precursors.Identified	47501	1Cell	4Th6ms
D:\ZY\SCP\Raw\20230809_AST1_EVO5_ZY_Hela_SCP_EvoCHIP_1Cell_40SPD_4Th6ms_02.mzML	MBR	Precursors.Identified	53423	1Cell	4Th6ms
D:\ZY\SCP\Raw\20230809_AST1_EVO5_ZY_Hela_SCP_EvoCHIP_1Cell_40SPD_4Th6ms_03.mzML	MBR	Precursors.Identified	43337	1Cell	4Th6ms
D:\ZY\SCP\Raw\20230809_AST1_EVO5_ZY_Hela_SCP_EvoCHIP_1Cell_40SPD_4Th6ms_04.mzML	MBR	Precursors.Identified	32967	1Cell	4Th6ms
D:\ZY\SCP\Raw\20230809_AST1_EVO5_ZY_Hela_SCP_EvoCHIP_1Cell_40SPD_4Th6ms_05.mzML	MBR	Precursors.Identified	25454	1Cell	4Th6ms
D:\ZY\SCP\Raw\20230809_AST1_EVO5_ZY_Hela_SCP_EvoCHIP_1Cell_40SPD_4Th6ms_06.mzML	MBR	Precursors.Identified	35119	1Cell	4Th6ms
D:\ZY\SCP\Raw\20230809_AST1_EVO5_ZY_Hela_SCP_EvoCHIP_1Cell_40SPD_4Th6ms_07.mzML	MBR	Precursors.Identified	33943	1Cell	4Th6ms
D:\ZY\SCP\Raw\20230809_AST1_EVO5_ZY_Hela_SCP_EvoCHIP_1Cell_40SPD_4Th6ms_08.mzML	MBR	Precursors.Identified	35633	1Cell	4Th6ms
D:\ZY\SCP\Raw\20230809_AST1_EVO5_ZY_Hela_SCP_EvoCHIP_1Cell_40SPD_4Th6ms_09.mzML	MBR	Precursors.Identified	33363	1Cell	4Th6ms
D:\ZY\SCP\Raw\20230809_AST1_EVO5_ZY_Hela_SCP_EvoCHIP_1Cell_40SPD_4Th6ms_10.mzML	MBR	Precursors.Identified	33789	1Cell	4Th6ms
D:\ZY\SCP\Raw\20230809_AST1_EVO5_ZY_Hela_SCP_EvoCHIP_1Cell_40SPD_4Th6ms_11.mzML	MBR	Precursors.Identified	28175	1Cell	4Th6ms
D:\ZY\SCP\Raw\20230809_AST1_EVO5_ZY_Hela_SCP_EvoCHIP_1Cell_40SPD_4Th6ms_12.mzML	MBR	Precursors.Identified	35463	1Cell	4Th6ms
D:\ZY\SCP\Raw\20230809_AST1_EVO5_ZY_Hela_SCP_EvoCHIP_1Cell_40SPD_8Th12ms_01.mzML	MBR	Precursors.Identified	33840	1Cell	8Th12ms
D:\ZY\SCP\Raw\20230809_AST1_EVO5_ZY_Hela_SCP_EvoCHIP_1Cell_40SPD_8Th12ms_02.mzML	MBR	Precursors.Identified	28338	1Cell	8Th12ms
D:\ZY\SCP\Raw\20230809_AST1_EVO5_ZY_Hela_SCP_EvoCHIP_1Cell_40SPD_8Th12ms_03.mzML	MBR	Precursors.Identified	28605	1Cell	8Th12ms
D:\ZY\SCP\Raw\20230809_AST1_EVO5_ZY_Hela_SCP_EvoCHIP_1Cell_40SPD_8Th12ms_04.mzML	MBR	Precursors.Identified	26582	1Cell	8Th12ms
D:\ZY\SCP\Raw\20230809_AST1_EVO5_ZY_Hela_SCP_EvoCHIP_1Cell_40SPD_8Th12ms_05.mzML	MBR	Precursors.Identified	33447	1Cell	8Th12ms
D:\ZY\SCP\Raw\20230809_AST1_EVO5_ZY_Hela_SCP_EvoCHIP_1Cell_40SPD_8Th12ms_06.mzML	MBR	Precursors.Identified	24708	1Cell	8Th12ms
D:\ZY\SCP\Raw\20230809_AST1_EVO5_ZY_Hela_SCP_EvoCHIP_1Cell_40SPD_8Th12ms_07.mzML	MBR	Precursors.Identified	22821	1Cell	8Th12ms
D:\ZY\SCP\Raw\20230809_AST1_EVO5_ZY_Hela_SCP_EvoCHIP_1Cell_40SPD_8Th12ms_08.mzML	MBR	Precursors.Identified	26500	1Cell	8Th12ms
D:\ZY\SCP\Raw\20230809_AST1_EVO5_ZY_Hela_SCP_EvoCHIP_1Cell_40SPD_8Th12ms_09.mzML	MBR	Precursors.Identified	29311	1Cell	8Th12ms
D:\ZY\SCP\Raw\20230809_AST1_EVO5_ZY_Hela_SCP_EvoCHIP_1Cell_40SPD_8Th12ms_10.mzML	MBR	Precursors.Identified	27562	1Cell	8Th12ms
D:\ZY\SCP\Raw\20230809_AST1_EVO5_ZY_Hela_SCP_EvoCHIP_1Cell_40SPD_8Th12ms_11.mzML	MBR	Precursors.Identified	31514	1Cell	8Th12ms
D:\ZY\SCP\Raw\20230809_AST1_EVO5_ZY_Hela_SCP_EvoCHIP_1Cell_40SPD_8Th12ms_12.mzML	MBR	Precursors.Identified	28186	1Cell	8Th12ms
D:\ZY\SCP\Raw\20230809_AST1_EVO5_ZY_Hela_SCP_EvoCHIP_1Cell_40SPD_16Th24ms_01.mzML	MBR	Precursors.Identified	813	1Cell	16Th24ms
D:\ZY\SCP\Raw\20230809_AST1_EVO5_ZY_Hela_SCP_EvoCHIP_1Cell_40SPD_16Th24ms_02.mzML	MBR	Precursors.Identified	26318	1Cell	16Th24ms
D:\ZY\SCP\Raw\20230809_AST1_EVO5_ZY_Hela_SCP_EvoCHIP_1Cell_40SPD_16Th24ms_03.mzML	MBR	Precursors.Identified	21669	1Cell	16Th24ms
D:\ZY\SCP\Raw\20230809_AST1_EVO5_ZY_Hela_SCP_EvoCHIP_1Cell_40SPD_16Th24ms_04.mzML	MBR	Precursors.Identified	22070	1Cell	16Th24ms
D:\ZY\SCP\Raw\20230809_AST1_EVO5_ZY_Hela_SCP_EvoCHIP_1Cell_40SPD_16Th24ms_05.mzML	MBR	Precursors.Identified	18628	1Cell	16Th24ms
D:\ZY\SCP\Raw\20230809_AST1_EVO5_ZY_Hela_SCP_EvoCHIP_1Cell_40SPD_16Th24ms_06.mzML	MBR	Precursors.Identified	16213	1Cell	16Th24ms
D:\ZY\SCP\Raw\20230809_AST1_EVO5_ZY_Hela_SCP_EvoCHIP_1Cell_40SPD_16Th24ms_07.mzML	MBR	Precursors.Identified	18310	1Cell	16Th24ms
D:\ZY\SCP\Raw\20230809_AST1_EVO5_ZY_Hela_SCP_EvoCHIP_1Cell_40SPD_16Th24ms_08.mzML	MBR	Precursors.Identified	22954	1Cell	16Th24ms
D:\ZY\SCP\Raw\20230809_AST1_EVO5_ZY_Hela_SCP_EvoCHIP_1Cell_40SPD_16Th24ms_09.mzML	MBR	Precursors.Identified	18861	1Cell	16Th24ms
D:\ZY\SCP\Raw\20230809_AST1_EVO5_ZY_Hela_SCP_EvoCHIP_1Cell_40SPD_16Th24ms_10.mzML	MBR	Precursors.Identified	19312	1Cell	16Th24ms
D:\ZY\SCP\Raw\20230809_AST1_EVO5_ZY_Hela_SCP_EvoCHIP_1Cell_40SPD_16Th24ms_11.mzML	MBR	Precursors.Identified	20927	1Cell	16Th24ms
D:\ZY\SCP\Raw\20230809_AST1_EVO5_ZY_Hela_SCP_EvoCHIP_1Cell_40SPD_16Th24ms_12.mzML	MBR	Precursors.Identified	25535	1Cell	16Th24ms
D:\ZY\SCP\Raw\20230809_AST1_EVO5_ZY_Hela_SCP_EvoCHIP_10Cells_40SPD_2Th3ms_01.mzML	MBR	Precursors.Identified	74012	10Cells	2Th3ms
D:\ZY\SCP\Raw\20230809_AST1_EVO5_ZY_Hela_SCP_EvoCHIP_10Cells_40SPD_2Th3ms_02.mzML	MBR	Precursors.Identified	74243	10Cells	2Th3ms
D:\ZY\SCP\Raw\20230809_AST1_EVO5_ZY_Hela_SCP_EvoCHIP_10Cells_40SPD_2Th3ms_03.mzML	MBR	Precursors.Identified	71909	10Cells	2Th3ms
D:\ZY\SCP\Raw\20230809_AST1_EVO5_ZY_Hela_SCP_EvoCHIP_10Cells_40SPD_2Th3ms_04.mzML	MBR	Precursors.Identified	69633	10Cells	2Th3ms
D:\ZY\SCP\Raw\20230809_AST1_EVO5_ZY_Hela_SCP_EvoCHIP_10Cells_40SPD_4Th6ms_01.mzML	MBR	Precursors.Identified	79841	10Cells	4Th6ms
D:\ZY\SCP\Raw\20230809_AST1_EVO5_ZY_Hela_SCP_EvoCHIP_10Cells_40SPD_4Th6ms_02.mzML	MBR	Precursors.Identified	76349	10Cells	4Th6ms
D:\ZY\SCP\Raw\20230809_AST1_EVO5_ZY_Hela_SCP_EvoCHIP_10Cells_40SPD_4Th6ms_03.mzML	MBR	Precursors.Identified	65541	10Cells	4Th6ms
D:\ZY\SCP\Raw\20230809_AST1_EVO5_ZY_Hela_SCP_EvoCHIP_10Cells_40SPD_4Th6ms_04.mzML	MBR	Precursors.Identified	73738	10Cells	4Th6ms
D:\ZY\SCP\Raw\20230809_AST1_EVO5_ZY_Hela_SCP_EvoCHIP_10Cells_40SPD_8Th12ms_01.mzML	MBR	Precursors.Identified	59766	10Cells	8Th12ms
D:\ZY\SCP\Raw\20230809_AST1_EVO5_ZY_Hela_SCP_EvoCHIP_10Cells_40SPD_8Th12ms_02.mzML	MBR	Precursors.Identified	64858	10Cells	8Th12ms
D:\ZY\SCP\Raw\20230809_AST1_EVO5_ZY_Hela_SCP_EvoCHIP_10Cells_40SPD_8Th12ms_03.mzML	MBR	Precursors.Identified	66811	10Cells	8Th12ms
D:\ZY\SCP\Raw\20230809_AST1_EVO5_ZY_Hela_SCP_EvoCHIP_10Cells_40SPD_8Th12ms_04.mzML	MBR	Precursors.Identified	72482	10Cells	8Th12ms
D:\ZY\SCP\Raw\20230809_AST1_EVO5_ZY_Hela_SCP_EvoCHIP_20Cells_40SPD_2Th3ms_01.mzML	MBR	Precursors.Identified	110050	20Cells	2Th3ms
D:\ZY\SCP\Raw\20230809_AST1_EVO5_ZY_Hela_SCP_EvoCHIP_20Cells_40SPD_2Th3ms_02.mzML	MBR	Precursors.Identified	98404	20Cells	2Th3ms
D:\ZY\SCP\Raw\20230809_AST1_EVO5_ZY_Hela_SCP_EvoCHIP_20Cells_40SPD_2Th3ms_03.mzML	MBR	Precursors.Identified	99287	20Cells	2Th3ms
D:\ZY\SCP\Raw\20230809_AST1_EVO5_ZY_Hela_SCP_EvoCHIP_20Cells_40SPD_2Th3ms_04.mzML	MBR	Precursors.Identified	97758	20Cells	2Th3ms
D:\ZY\SCP\Raw\20230809_AST1_EVO5_ZY_Hela_SCP_EvoCHIP_20Cells_40SPD_4Th6ms_01.mzML	MBR	Precursors.Identified	100539	20Cells	4Th6ms
D:\ZY\SCP\Raw\20230809_AST1_EVO5_ZY_Hela_SCP_EvoCHIP_20Cells_40SPD_4Th6ms_02.mzML	MBR	Precursors.Identified	96673	20Cells	4Th6ms
D:\ZY\SCP\Raw\20230809_AST1_EVO5_ZY_Hela_SCP_EvoCHIP_20Cells_40SPD_4Th6ms_03.mzML	MBR	Precursors.Identified	93816	20Cells	4Th6ms
D:\ZY\SCP\Raw\20230809_AST1_EVO5_ZY_Hela_SCP_EvoCHIP_20Cells_40SPD_4Th6ms_04.mzML	MBR	Precursors.Identified	93071	20Cells	4Th6ms
D:\ZY\SCP\Raw\20230809_AST1_EVO5_ZY_Hela_SCP_EvoCHIP_20Cells_40SPD_8Th12ms_01.mzML	MBR	Precursors.Identified	78819	20Cells	8Th12ms
D:\ZY\SCP\Raw\20230809_AST1_EVO5_ZY_Hela_SCP_EvoCHIP_20Cells_40SPD_8Th12ms_02.mzML	MBR	Precursors.Identified	79310	20Cells	8Th12ms
D:\ZY\SCP\Raw\20230809_AST1_EVO5_ZY_Hela_SCP_EvoCHIP_20Cells_40SPD_8Th12ms_03.mzML	MBR	Precursors.Identified	72484	20Cells	8Th12ms
D:\ZY\SCP\Raw\20230809_AST1_EVO5_ZY_Hela_SCP_EvoCHIP_20Cells_40SPD_8Th12ms_04.mzML	MBR	Precursors.Identified	83086	20Cells	8Th12ms
D:\ZY\SCP\Raw\20230809_AST1_EVO5_ZY_Hela_SCP_EvoCHIP_40Cells_40SPD_2Th3ms_01.mzML	MBR	Precursors.Identified	104976	40Cells	2Th3ms
D:\ZY\SCP\Raw\20230809_AST1_EVO5_ZY_Hela_SCP_EvoCHIP_40Cells_40SPD_2Th3ms_02.mzML	MBR	Precursors.Identified	96024	40Cells	2Th3ms
D:\ZY\SCP\Raw\20230809_AST1_EVO5_ZY_Hela_SCP_EvoCHIP_40Cells_40SPD_2Th3ms_03.mzML	MBR	Precursors.Identified	92616	40Cells	2Th3ms
D:\ZY\SCP\Raw\20230809_AST1_EVO5_ZY_Hela_SCP_EvoCHIP_40Cells_40SPD_2Th3ms_04.mzML	MBR	Precursors.Identified	92745	40Cells	2Th3ms
D:\ZY\SCP\Raw\20230809_AST1_EVO5_ZY_Hela_SCP_EvoCHIP_40Cells_40SPD_4Th6ms_01.mzML	MBR	Precursors.Identified	99146	40Cells	4Th6ms
D:\ZY\SCP\Raw\20230809_AST1_EVO5_ZY_Hela_SCP_EvoCHIP_40Cells_40SPD_4Th6ms_02.mzML	MBR	Precursors.Identified	95555	40Cells	4Th6ms
D:\ZY\SCP\Raw\20230809_AST1_EVO5_ZY_Hela_SCP_EvoCHIP_40Cells_40SPD_4Th6ms_03.mzML	MBR	Precursors.Identified	92833	40Cells	4Th6ms
D:\ZY\SCP\Raw\20230809_AST1_EVO5_ZY_Hela_SCP_EvoCHIP_40Cells_40SPD_4Th6ms_04.mzML	MBR	Precursors.Identified	95948	40Cells	4Th6ms
D:\ZY\SCP\Raw\20230809_AST1_EVO5_ZY_Hela_SCP_EvoCHIP_40Cells_40SPD_8Th12ms_01.mzML	MBR	Precursors.Identified	85618	40Cells	8Th12ms
D:\ZY\SCP\Raw\20230809_AST1_EVO5_ZY_Hela_SCP_EvoCHIP_40Cells_40SPD_8Th12ms_02.mzML	MBR	Precursors.Identified	87031	40Cells	8Th12ms
D:\ZY\SCP\Raw\20230809_AST1_EVO5_ZY_Hela_SCP_EvoCHIP_40Cells_40SPD_8Th12ms_03.mzML	MBR	Precursors.Identified	84825	40Cells	8Th12ms
D:\ZY\SCP\Raw\20230809_AST1_EVO5_ZY_Hela_SCP_EvoCHIP_40Cells_40SPD_8Th12ms_04.mzML	MBR	Precursors.Identified	82243	40Cells	8Th12ms
D:\ZY\SCP\Raw\20230809_AST1_EVO5_ZY_Hela_SCP_EvoCHIP_1Cell_40SPD_2Th3ms_01.mzML	FirstPass	Proteins.Identified	3235	1Cell	2Th3ms
D:\ZY\SCP\Raw\20230809_AST1_EVO5_ZY_Hela_SCP_EvoCHIP_1Cell_40SPD_2Th3ms_02.mzML	FirstPass	Proteins.Identified	3081	1Cell	2Th3ms
D:\ZY\SCP\Raw\20230809_AST1_EVO5_ZY_Hela_SCP_EvoCHIP_1Cell_40SPD_2Th3ms_03.mzML	FirstPass	Proteins.Identified	3282	1Cell	2Th3ms
D:\ZY\SCP\Raw\20230809_AST1_EVO5_ZY_Hela_SCP_EvoCHIP_1Cell_40SPD_2Th3ms_04.mzML	FirstPass	Proteins.Identified	2921	1Cell	2Th3ms
D:\ZY\SCP\Raw\20230809_AST1_EVO5_ZY_Hela_SCP_EvoCHIP_1Cell_40SPD_2Th3ms_05.mzML	FirstPass	Proteins.Identified	2869	1Cell	2Th3ms
D:\ZY\SCP\Raw\20230809_AST1_EVO5_ZY_Hela_SCP_EvoCHIP_1Cell_40SPD_2Th3ms_06.mzML	FirstPass	Proteins.Identified	3188	1Cell	2Th3ms
D:\ZY\SCP\Raw\20230809_AST1_EVO5_ZY_Hela_SCP_EvoCHIP_1Cell_40SPD_2Th3ms_07.mzML	FirstPass	Proteins.Identified	3002	1Cell	2Th3ms
D:\ZY\SCP\Raw\20230809_AST1_EVO5_ZY_Hela_SCP_EvoCHIP_1Cell_40SPD_2Th3ms_08.mzML	FirstPass	Proteins.Identified	3084	1Cell	2Th3ms
D:\ZY\SCP\Raw\20230809_AST1_EVO5_ZY_Hela_SCP_EvoCHIP_1Cell_40SPD_2Th3ms_09.mzML	FirstPass	Proteins.Identified	3394	1Cell	2Th3ms
D:\ZY\SCP\Raw\20230809_AST1_EVO5_ZY_Hela_SCP_EvoCHIP_1Cell_40SPD_2Th3ms_10.mzML	FirstPass	Proteins.Identified	2422	1Cell	2Th3ms
D:\ZY\SCP\Raw\20230809_AST1_EVO5_ZY_Hela_SCP_EvoCHIP_1Cell_40SPD_2Th3ms_11.mzML	FirstPass	Proteins.Identified	3026	1Cell	2Th3ms
D:\ZY\SCP\Raw\20230809_AST1_EVO5_ZY_Hela_SCP_EvoCHIP_1Cell_40SPD_2Th3ms_12.mzML	FirstPass	Proteins.Identified	3516	1Cell	2Th3ms
D:\ZY\SCP\Raw\20230809_AST1_EVO5_ZY_Hela_SCP_EvoCHIP_1Cell_40SPD_4Th6ms_01.mzML	FirstPass	Proteins.Identified	4287	1Cell	4Th6ms
D:\ZY\SCP\Raw\20230809_AST1_EVO5_ZY_Hela_SCP_EvoCHIP_1Cell_40SPD_4Th6ms_02.mzML	FirstPass	Proteins.Identified	4611	1Cell	4Th6ms
D:\ZY\SCP\Raw\20230809_AST1_EVO5_ZY_Hela_SCP_EvoCHIP_1Cell_40SPD_4Th6ms_03.mzML	FirstPass	Proteins.Identified	3906	1Cell	4Th6ms
D:\ZY\SCP\Raw\20230809_AST1_EVO5_ZY_Hela_SCP_EvoCHIP_1Cell_40SPD_4Th6ms_04.mzML	FirstPass	Proteins.Identified	3244	1Cell	4Th6ms
D:\ZY\SCP\Raw\20230809_AST1_EVO5_ZY_Hela_SCP_EvoCHIP_1Cell_40SPD_4Th6ms_05.mzML	FirstPass	Proteins.Identified	2551	1Cell	4Th6ms
D:\ZY\SCP\Raw\20230809_AST1_EVO5_ZY_Hela_SCP_EvoCHIP_1Cell_40SPD_4Th6ms_06.mzML	FirstPass	Proteins.Identified	3374	1Cell	4Th6ms
D:\ZY\SCP\Raw\20230809_AST1_EVO5_ZY_Hela_SCP_EvoCHIP_1Cell_40SPD_4Th6ms_07.mzML	FirstPass	Proteins.Identified	3308	1Cell	4Th6ms
D:\ZY\SCP\Raw\20230809_AST1_EVO5_ZY_Hela_SCP_EvoCHIP_1Cell_40SPD_4Th6ms_08.mzML	FirstPass	Proteins.Identified	3312	1Cell	4Th6ms
D:\ZY\SCP\Raw\20230809_AST1_EVO5_ZY_Hela_SCP_EvoCHIP_1Cell_40SPD_4Th6ms_09.mzML	FirstPass	Proteins.Identified	3321	1Cell	4Th6ms
D:\ZY\SCP\Raw\20230809_AST1_EVO5_ZY_Hela_SCP_EvoCHIP_1Cell_40SPD_4Th6ms_10.mzML	FirstPass	Proteins.Identified	3386	1Cell	4Th6ms
D:\ZY\SCP\Raw\20230809_AST1_EVO5_ZY_Hela_SCP_EvoCHIP_1Cell_40SPD_4Th6ms_11.mzML	FirstPass	Proteins.Identified	3141	1Cell	4Th6ms
D:\ZY\SCP\Raw\20230809_AST1_EVO5_ZY_Hela_SCP_EvoCHIP_1Cell_40SPD_4Th6ms_12.mzML	FirstPass	Proteins.Identified	3651	1Cell	4Th6ms
D:\ZY\SCP\Raw\20230809_AST1_EVO5_ZY_Hela_SCP_EvoCHIP_1Cell_40SPD_8Th12ms_01.mzML	FirstPass	Proteins.Identified	3319	1Cell	8Th12ms
D:\ZY\SCP\Raw\20230809_AST1_EVO5_ZY_Hela_SCP_EvoCHIP_1Cell_40SPD_8Th12ms_02.mzML	FirstPass	Proteins.Identified	2812	1Cell	8Th12ms
D:\ZY\SCP\Raw\20230809_AST1_EVO5_ZY_Hela_SCP_EvoCHIP_1Cell_40SPD_8Th12ms_03.mzML	FirstPass	Proteins.Identified	2982	1Cell	8Th12ms
D:\ZY\SCP\Raw\20230809_AST1_EVO5_ZY_Hela_SCP_EvoCHIP_1Cell_40SPD_8Th12ms_04.mzML	FirstPass	Proteins.Identified	2702	1Cell	8Th12ms
D:\ZY\SCP\Raw\20230809_AST1_EVO5_ZY_Hela_SCP_EvoCHIP_1Cell_40SPD_8Th12ms_05.mzML	FirstPass	Proteins.Identified	3261	1Cell	8Th12ms
D:\ZY\SCP\Raw\20230809_AST1_EVO5_ZY_Hela_SCP_EvoCHIP_1Cell_40SPD_8Th12ms_06.mzML	FirstPass	Proteins.Identified	2571	1Cell	8Th12ms
D:\ZY\SCP\Raw\20230809_AST1_EVO5_ZY_Hela_SCP_EvoCHIP_1Cell_40SPD_8Th12ms_07.mzML	FirstPass	Proteins.Identified	2483	1Cell	8Th12ms
D:\ZY\SCP\Raw\20230809_AST1_EVO5_ZY_Hela_SCP_EvoCHIP_1Cell_40SPD_8Th12ms_08.mzML	FirstPass	Proteins.Identified	2652	1Cell	8Th12ms
D:\ZY\SCP\Raw\20230809_AST1_EVO5_ZY_Hela_SCP_EvoCHIP_1Cell_40SPD_8Th12ms_09.mzML	FirstPass	Proteins.Identified	2936	1Cell	8Th12ms
D:\ZY\SCP\Raw\20230809_AST1_EVO5_ZY_Hela_SCP_EvoCHIP_1Cell_40SPD_8Th12ms_10.mzML	FirstPass	Proteins.Identified	2702	1Cell	8Th12ms
D:\ZY\SCP\Raw\20230809_AST1_EVO5_ZY_Hela_SCP_EvoCHIP_1Cell_40SPD_8Th12ms_11.mzML	FirstPass	Proteins.Identified	3088	1Cell	8Th12ms
D:\ZY\SCP\Raw\20230809_AST1_EVO5_ZY_Hela_SCP_EvoCHIP_1Cell_40SPD_8Th12ms_12.mzML	FirstPass	Proteins.Identified	2841	1Cell	8Th12ms
D:\ZY\SCP\Raw\20230809_AST1_EVO5_ZY_Hela_SCP_EvoCHIP_1Cell_40SPD_16Th24ms_01.mzML	FirstPass	Proteins.Identified	105	1Cell	16Th24ms
D:\ZY\SCP\Raw\20230809_AST1_EVO5_ZY_Hela_SCP_EvoCHIP_1Cell_40SPD_16Th24ms_02.mzML	FirstPass	Proteins.Identified	2887	1Cell	16Th24ms
D:\ZY\SCP\Raw\20230809_AST1_EVO5_ZY_Hela_SCP_EvoCHIP_1Cell_40SPD_16Th24ms_03.mzML	FirstPass	Proteins.Identified	2434	1Cell	16Th24ms
D:\ZY\SCP\Raw\20230809_AST1_EVO5_ZY_Hela_SCP_EvoCHIP_1Cell_40SPD_16Th24ms_04.mzML	FirstPass	Proteins.Identified	2575	1Cell	16Th24ms
D:\ZY\SCP\Raw\20230809_AST1_EVO5_ZY_Hela_SCP_EvoCHIP_1Cell_40SPD_16Th24ms_05.mzML	FirstPass	Proteins.Identified	2110	1Cell	16Th24ms
D:\ZY\SCP\Raw\20230809_AST1_EVO5_ZY_Hela_SCP_EvoCHIP_1Cell_40SPD_16Th24ms_06.mzML	FirstPass	Proteins.Identified	1862	1Cell	16Th24ms
D:\ZY\SCP\Raw\20230809_AST1_EVO5_ZY_Hela_SCP_EvoCHIP_1Cell_40SPD_16Th24ms_07.mzML	FirstPass	Proteins.Identified	2191	1Cell	16Th24ms
D:\ZY\SCP\Raw\20230809_AST1_EVO5_ZY_Hela_SCP_EvoCHIP_1Cell_40SPD_16Th24ms_08.mzML	FirstPass	Proteins.Identified	2432	1Cell	16Th24ms
D:\ZY\SCP\Raw\20230809_AST1_EVO5_ZY_Hela_SCP_EvoCHIP_1Cell_40SPD_16Th24ms_09.mzML	FirstPass	Proteins.Identified	2188	1Cell	16Th24ms
D:\ZY\SCP\Raw\20230809_AST1_EVO5_ZY_Hela_SCP_EvoCHIP_1Cell_40SPD_16Th24ms_10.mzML	FirstPass	Proteins.Identified	2131	1Cell	16Th24ms
D:\ZY\SCP\Raw\20230809_AST1_EVO5_ZY_Hela_SCP_EvoCHIP_1Cell_40SPD_16Th24ms_11.mzML	FirstPass	Proteins.Identified	2329	1Cell	16Th24ms
D:\ZY\SCP\Raw\20230809_AST1_EVO5_ZY_Hela_SCP_EvoCHIP_1Cell_40SPD_16Th24ms_12.mzML	FirstPass	Proteins.Identified	2723	1Cell	16Th24ms
D:\ZY\SCP\Raw\20230809_AST1_EVO5_ZY_Hela_SCP_EvoCHIP_10Cells_40SPD_2Th3ms_01.mzML	FirstPass	Proteins.Identified	5780	10Cells	2Th3ms
D:\ZY\SCP\Raw\20230809_AST1_EVO5_ZY_Hela_SCP_EvoCHIP_10Cells_40SPD_2Th3ms_02.mzML	FirstPass	Proteins.Identified	5638	10Cells	2Th3ms
D:\ZY\SCP\Raw\20230809_AST1_EVO5_ZY_Hela_SCP_EvoCHIP_10Cells_40SPD_2Th3ms_03.mzML	FirstPass	Proteins.Identified	5709	10Cells	2Th3ms
D:\ZY\SCP\Raw\20230809_AST1_EVO5_ZY_Hela_SCP_EvoCHIP_10Cells_40SPD_2Th3ms_04.mzML	FirstPass	Proteins.Identified	5432	10Cells	2Th3ms
D:\ZY\SCP\Raw\20230809_AST1_EVO5_ZY_Hela_SCP_EvoCHIP_10Cells_40SPD_4Th6ms_01.mzML	FirstPass	Proteins.Identified	5990	10Cells	4Th6ms
D:\ZY\SCP\Raw\20230809_AST1_EVO5_ZY_Hela_SCP_EvoCHIP_10Cells_40SPD_4Th6ms_02.mzML	FirstPass	Proteins.Identified	5736	10Cells	4Th6ms
D:\ZY\SCP\Raw\20230809_AST1_EVO5_ZY_Hela_SCP_EvoCHIP_10Cells_40SPD_4Th6ms_03.mzML	FirstPass	Proteins.Identified	5082	10Cells	4Th6ms
D:\ZY\SCP\Raw\20230809_AST1_EVO5_ZY_Hela_SCP_EvoCHIP_10Cells_40SPD_4Th6ms_04.mzML	FirstPass	Proteins.Identified	5639	10Cells	4Th6ms
D:\ZY\SCP\Raw\20230809_AST1_EVO5_ZY_Hela_SCP_EvoCHIP_10Cells_40SPD_8Th12ms_01.mzML	FirstPass	Proteins.Identified	4947	10Cells	8Th12ms
D:\ZY\SCP\Raw\20230809_AST1_EVO5_ZY_Hela_SCP_EvoCHIP_10Cells_40SPD_8Th12ms_02.mzML	FirstPass	Proteins.Identified	5047	10Cells	8Th12ms
D:\ZY\SCP\Raw\20230809_AST1_EVO5_ZY_Hela_SCP_EvoCHIP_10Cells_40SPD_8Th12ms_03.mzML	FirstPass	Proteins.Identified	5336	10Cells	8Th12ms
D:\ZY\SCP\Raw\20230809_AST1_EVO5_ZY_Hela_SCP_EvoCHIP_10Cells_40SPD_8Th12ms_04.mzML	FirstPass	Proteins.Identified	5721	10Cells	8Th12ms
D:\ZY\SCP\Raw\20230809_AST1_EVO5_ZY_Hela_SCP_EvoCHIP_20Cells_40SPD_2Th3ms_01.mzML	FirstPass	Proteins.Identified	7416	20Cells	2Th3ms
D:\ZY\SCP\Raw\20230809_AST1_EVO5_ZY_Hela_SCP_EvoCHIP_20Cells_40SPD_2Th3ms_02.mzML	FirstPass	Proteins.Identified	6831	20Cells	2Th3ms
D:\ZY\SCP\Raw\20230809_AST1_EVO5_ZY_Hela_SCP_EvoCHIP_20Cells_40SPD_2Th3ms_03.mzML	FirstPass	Proteins.Identified	6759	20Cells	2Th3ms
D:\ZY\SCP\Raw\20230809_AST1_EVO5_ZY_Hela_SCP_EvoCHIP_20Cells_40SPD_2Th3ms_04.mzML	FirstPass	Proteins.Identified	6734	20Cells	2Th3ms
D:\ZY\SCP\Raw\20230809_AST1_EVO5_ZY_Hela_SCP_EvoCHIP_20Cells_40SPD_4Th6ms_01.mzML	FirstPass	Proteins.Identified	6964	20Cells	4Th6ms
D:\ZY\SCP\Raw\20230809_AST1_EVO5_ZY_Hela_SCP_EvoCHIP_20Cells_40SPD_4Th6ms_02.mzML	FirstPass	Proteins.Identified	6745	20Cells	4Th6ms
D:\ZY\SCP\Raw\20230809_AST1_EVO5_ZY_Hela_SCP_EvoCHIP_20Cells_40SPD_4Th6ms_03.mzML	FirstPass	Proteins.Identified	6608	20Cells	4Th6ms
D:\ZY\SCP\Raw\20230809_AST1_EVO5_ZY_Hela_SCP_EvoCHIP_20Cells_40SPD_4Th6ms_04.mzML	FirstPass	Proteins.Identified	6470	20Cells	4Th6ms
D:\ZY\SCP\Raw\20230809_AST1_EVO5_ZY_Hela_SCP_EvoCHIP_20Cells_40SPD_8Th12ms_01.mzML	FirstPass	Proteins.Identified	5913	20Cells	8Th12ms
D:\ZY\SCP\Raw\20230809_AST1_EVO5_ZY_Hela_SCP_EvoCHIP_20Cells_40SPD_8Th12ms_02.mzML	FirstPass	Proteins.Identified	5978	20Cells	8Th12ms
D:\ZY\SCP\Raw\20230809_AST1_EVO5_ZY_Hela_SCP_EvoCHIP_20Cells_40SPD_8Th12ms_03.mzML	FirstPass	Proteins.Identified	5711	20Cells	8Th12ms
D:\ZY\SCP\Raw\20230809_AST1_EVO5_ZY_Hela_SCP_EvoCHIP_20Cells_40SPD_8Th12ms_04.mzML	FirstPass	Proteins.Identified	6213	20Cells	8Th12ms
D:\ZY\SCP\Raw\20230809_AST1_EVO5_ZY_Hela_SCP_EvoCHIP_40Cells_40SPD_2Th3ms_01.mzML	FirstPass	Proteins.Identified	7127	40Cells	2Th3ms
D:\ZY\SCP\Raw\20230809_AST1_EVO5_ZY_Hela_SCP_EvoCHIP_40Cells_40SPD_2Th3ms_02.mzML	FirstPass	Proteins.Identified	6534	40Cells	2Th3ms
D:\ZY\SCP\Raw\20230809_AST1_EVO5_ZY_Hela_SCP_EvoCHIP_40Cells_40SPD_2Th3ms_03.mzML	FirstPass	Proteins.Identified	6276	40Cells	2Th3ms
D:\ZY\SCP\Raw\20230809_AST1_EVO5_ZY_Hela_SCP_EvoCHIP_40Cells_40SPD_2Th3ms_04.mzML	FirstPass	Proteins.Identified	6361	40Cells	2Th3ms
D:\ZY\SCP\Raw\20230809_AST1_EVO5_ZY_Hela_SCP_EvoCHIP_40Cells_40SPD_4Th6ms_01.mzML	FirstPass	Proteins.Identified	6516	40Cells	4Th6ms
D:\ZY\SCP\Raw\20230809_AST1_EVO5_ZY_Hela_SCP_EvoCHIP_40Cells_40SPD_4Th6ms_02.mzML	FirstPass	Proteins.Identified	6389	40Cells	4Th6ms
D:\ZY\SCP\Raw\20230809_AST1_EVO5_ZY_Hela_SCP_EvoCHIP_40Cells_40SPD_4Th6ms_03.mzML	FirstPass	Proteins.Identified	6205	40Cells	4Th6ms
D:\ZY\SCP\Raw\20230809_AST1_EVO5_ZY_Hela_SCP_EvoCHIP_40Cells_40SPD_4Th6ms_04.mzML	FirstPass	Proteins.Identified	6471	40Cells	4Th6ms
D:\ZY\SCP\Raw\20230809_AST1_EVO5_ZY_Hela_SCP_EvoCHIP_40Cells_40SPD_8Th12ms_01.mzML	FirstPass	Proteins.Identified	5870	40Cells	8Th12ms
D:\ZY\SCP\Raw\20230809_AST1_EVO5_ZY_Hela_SCP_EvoCHIP_40Cells_40SPD_8Th12ms_02.mzML	FirstPass	Proteins.Identified	6064	40Cells	8Th12ms
D:\ZY\SCP\Raw\20230809_AST1_EVO5_ZY_Hela_SCP_EvoCHIP_40Cells_40SPD_8Th12ms_03.mzML	FirstPass	Proteins.Identified	5805	40Cells	8Th12ms
D:\ZY\SCP\Raw\20230809_AST1_EVO5_ZY_Hela_SCP_EvoCHIP_40Cells_40SPD_8Th12ms_04.mzML	FirstPass	Proteins.Identified	5797	40Cells	8Th12ms
D:\ZY\SCP\Raw\20230809_AST1_EVO5_ZY_Hela_SCP_EvoCHIP_1Cell_40SPD_2Th3ms_01.mzML	MBR	Proteins.Identified	4208	1Cell	2Th3ms
D:\ZY\SCP\Raw\20230809_AST1_EVO5_ZY_Hela_SCP_EvoCHIP_1Cell_40SPD_2Th3ms_02.mzML	MBR	Proteins.Identified	4203	1Cell	2Th3ms
D:\ZY\SCP\Raw\20230809_AST1_EVO5_ZY_Hela_SCP_EvoCHIP_1Cell_40SPD_2Th3ms_03.mzML	MBR	Proteins.Identified	4245	1Cell	2Th3ms
D:\ZY\SCP\Raw\20230809_AST1_EVO5_ZY_Hela_SCP_EvoCHIP_1Cell_40SPD_2Th3ms_04.mzML	MBR	Proteins.Identified	3862	1Cell	2Th3ms
D:\ZY\SCP\Raw\20230809_AST1_EVO5_ZY_Hela_SCP_EvoCHIP_1Cell_40SPD_2Th3ms_05.mzML	MBR	Proteins.Identified	4015	1Cell	2Th3ms
D:\ZY\SCP\Raw\20230809_AST1_EVO5_ZY_Hela_SCP_EvoCHIP_1Cell_40SPD_2Th3ms_06.mzML	MBR	Proteins.Identified	4176	1Cell	2Th3ms
D:\ZY\SCP\Raw\20230809_AST1_EVO5_ZY_Hela_SCP_EvoCHIP_1Cell_40SPD_2Th3ms_07.mzML	MBR	Proteins.Identified	3939	1Cell	2Th3ms
D:\ZY\SCP\Raw\20230809_AST1_EVO5_ZY_Hela_SCP_EvoCHIP_1Cell_40SPD_2Th3ms_08.mzML	MBR	Proteins.Identified	4104	1Cell	2Th3ms
D:\ZY\SCP\Raw\20230809_AST1_EVO5_ZY_Hela_SCP_EvoCHIP_1Cell_40SPD_2Th3ms_09.mzML	MBR	Proteins.Identified	4518	1Cell	2Th3ms
D:\ZY\SCP\Raw\20230809_AST1_EVO5_ZY_Hela_SCP_EvoCHIP_1Cell_40SPD_2Th3ms_10.mzML	MBR	Proteins.Identified	3266	1Cell	2Th3ms
D:\ZY\SCP\Raw\20230809_AST1_EVO5_ZY_Hela_SCP_EvoCHIP_1Cell_40SPD_2Th3ms_11.mzML	MBR	Proteins.Identified	3905	1Cell	2Th3ms
D:\ZY\SCP\Raw\20230809_AST1_EVO5_ZY_Hela_SCP_EvoCHIP_1Cell_40SPD_2Th3ms_12.mzML	MBR	Proteins.Identified	4367	1Cell	2Th3ms
D:\ZY\SCP\Raw\20230809_AST1_EVO5_ZY_Hela_SCP_EvoCHIP_1Cell_40SPD_4Th6ms_01.mzML	MBR	Proteins.Identified	5366	1Cell	4Th6ms
D:\ZY\SCP\Raw\20230809_AST1_EVO5_ZY_Hela_SCP_EvoCHIP_1Cell_40SPD_4Th6ms_02.mzML	MBR	Proteins.Identified	5656	1Cell	4Th6ms
D:\ZY\SCP\Raw\20230809_AST1_EVO5_ZY_Hela_SCP_EvoCHIP_1Cell_40SPD_4Th6ms_03.mzML	MBR	Proteins.Identified	4955	1Cell	4Th6ms
D:\ZY\SCP\Raw\20230809_AST1_EVO5_ZY_Hela_SCP_EvoCHIP_1Cell_40SPD_4Th6ms_04.mzML	MBR	Proteins.Identified	4265	1Cell	4Th6ms
D:\ZY\SCP\Raw\20230809_AST1_EVO5_ZY_Hela_SCP_EvoCHIP_1Cell_40SPD_4Th6ms_05.mzML	MBR	Proteins.Identified	3559	1Cell	4Th6ms
D:\ZY\SCP\Raw\20230809_AST1_EVO5_ZY_Hela_SCP_EvoCHIP_1Cell_40SPD_4Th6ms_06.mzML	MBR	Proteins.Identified	4519	1Cell	4Th6ms
D:\ZY\SCP\Raw\20230809_AST1_EVO5_ZY_Hela_SCP_EvoCHIP_1Cell_40SPD_4Th6ms_07.mzML	MBR	Proteins.Identified	4304	1Cell	4Th6ms
D:\ZY\SCP\Raw\20230809_AST1_EVO5_ZY_Hela_SCP_EvoCHIP_1Cell_40SPD_4Th6ms_08.mzML	MBR	Proteins.Identified	4560	1Cell	4Th6ms
D:\ZY\SCP\Raw\20230809_AST1_EVO5_ZY_Hela_SCP_EvoCHIP_1Cell_40SPD_4Th6ms_09.mzML	MBR	Proteins.Identified	4209	1Cell	4Th6ms
D:\ZY\SCP\Raw\20230809_AST1_EVO5_ZY_Hela_SCP_EvoCHIP_1Cell_40SPD_4Th6ms_10.mzML	MBR	Proteins.Identified	4216	1Cell	4Th6ms
D:\ZY\SCP\Raw\20230809_AST1_EVO5_ZY_Hela_SCP_EvoCHIP_1Cell_40SPD_4Th6ms_11.mzML	MBR	Proteins.Identified	3777	1Cell	4Th6ms
D:\ZY\SCP\Raw\20230809_AST1_EVO5_ZY_Hela_SCP_EvoCHIP_1Cell_40SPD_4Th6ms_12.mzML	MBR	Proteins.Identified	4456	1Cell	4Th6ms
D:\ZY\SCP\Raw\20230809_AST1_EVO5_ZY_Hela_SCP_EvoCHIP_1Cell_40SPD_8Th12ms_01.mzML	MBR	Proteins.Identified	4174	1Cell	8Th12ms
D:\ZY\SCP\Raw\20230809_AST1_EVO5_ZY_Hela_SCP_EvoCHIP_1Cell_40SPD_8Th12ms_02.mzML	MBR	Proteins.Identified	3662	1Cell	8Th12ms
D:\ZY\SCP\Raw\20230809_AST1_EVO5_ZY_Hela_SCP_EvoCHIP_1Cell_40SPD_8Th12ms_03.mzML	MBR	Proteins.Identified	3802	1Cell	8Th12ms
D:\ZY\SCP\Raw\20230809_AST1_EVO5_ZY_Hela_SCP_EvoCHIP_1Cell_40SPD_8Th12ms_04.mzML	MBR	Proteins.Identified	3625	1Cell	8Th12ms
D:\ZY\SCP\Raw\20230809_AST1_EVO5_ZY_Hela_SCP_EvoCHIP_1Cell_40SPD_8Th12ms_05.mzML	MBR	Proteins.Identified	4105	1Cell	8Th12ms
D:\ZY\SCP\Raw\20230809_AST1_EVO5_ZY_Hela_SCP_EvoCHIP_1Cell_40SPD_8Th12ms_06.mzML	MBR	Proteins.Identified	3202	1Cell	8Th12ms
D:\ZY\SCP\Raw\20230809_AST1_EVO5_ZY_Hela_SCP_EvoCHIP_1Cell_40SPD_8Th12ms_07.mzML	MBR	Proteins.Identified	3170	1Cell	8Th12ms
D:\ZY\SCP\Raw\20230809_AST1_EVO5_ZY_Hela_SCP_EvoCHIP_1Cell_40SPD_8Th12ms_08.mzML	MBR	Proteins.Identified	3473	1Cell	8Th12ms
D:\ZY\SCP\Raw\20230809_AST1_EVO5_ZY_Hela_SCP_EvoCHIP_1Cell_40SPD_8Th12ms_09.mzML	MBR	Proteins.Identified	3858	1Cell	8Th12ms
D:\ZY\SCP\Raw\20230809_AST1_EVO5_ZY_Hela_SCP_EvoCHIP_1Cell_40SPD_8Th12ms_10.mzML	MBR	Proteins.Identified	3605	1Cell	8Th12ms
D:\ZY\SCP\Raw\20230809_AST1_EVO5_ZY_Hela_SCP_EvoCHIP_1Cell_40SPD_8Th12ms_11.mzML	MBR	Proteins.Identified	3949	1Cell	8Th12ms
D:\ZY\SCP\Raw\20230809_AST1_EVO5_ZY_Hela_SCP_EvoCHIP_1Cell_40SPD_8Th12ms_12.mzML	MBR	Proteins.Identified	3763	1Cell	8Th12ms
D:\ZY\SCP\Raw\20230809_AST1_EVO5_ZY_Hela_SCP_EvoCHIP_1Cell_40SPD_16Th24ms_01.mzML	MBR	Proteins.Identified	189	1Cell	16Th24ms
D:\ZY\SCP\Raw\20230809_AST1_EVO5_ZY_Hela_SCP_EvoCHIP_1Cell_40SPD_16Th24ms_02.mzML	MBR	Proteins.Identified	3558	1Cell	16Th24ms
D:\ZY\SCP\Raw\20230809_AST1_EVO5_ZY_Hela_SCP_EvoCHIP_1Cell_40SPD_16Th24ms_03.mzML	MBR	Proteins.Identified	3121	1Cell	16Th24ms
D:\ZY\SCP\Raw\20230809_AST1_EVO5_ZY_Hela_SCP_EvoCHIP_1Cell_40SPD_16Th24ms_04.mzML	MBR	Proteins.Identified	3071	1Cell	16Th24ms
D:\ZY\SCP\Raw\20230809_AST1_EVO5_ZY_Hela_SCP_EvoCHIP_1Cell_40SPD_16Th24ms_05.mzML	MBR	Proteins.Identified	2568	1Cell	16Th24ms
D:\ZY\SCP\Raw\20230809_AST1_EVO5_ZY_Hela_SCP_EvoCHIP_1Cell_40SPD_16Th24ms_06.mzML	MBR	Proteins.Identified	2465	1Cell	16Th24ms
D:\ZY\SCP\Raw\20230809_AST1_EVO5_ZY_Hela_SCP_EvoCHIP_1Cell_40SPD_16Th24ms_07.mzML	MBR	Proteins.Identified	2730	1Cell	16Th24ms
D:\ZY\SCP\Raw\20230809_AST1_EVO5_ZY_Hela_SCP_EvoCHIP_1Cell_40SPD_16Th24ms_08.mzML	MBR	Proteins.Identified	3082	1Cell	16Th24ms
D:\ZY\SCP\Raw\20230809_AST1_EVO5_ZY_Hela_SCP_EvoCHIP_1Cell_40SPD_16Th24ms_09.mzML	MBR	Proteins.Identified	2767	1Cell	16Th24ms
D:\ZY\SCP\Raw\20230809_AST1_EVO5_ZY_Hela_SCP_EvoCHIP_1Cell_40SPD_16Th24ms_10.mzML	MBR	Proteins.Identified	2865	1Cell	16Th24ms
D:\ZY\SCP\Raw\20230809_AST1_EVO5_ZY_Hela_SCP_EvoCHIP_1Cell_40SPD_16Th24ms_11.mzML	MBR	Proteins.Identified	3000	1Cell	16Th24ms
D:\ZY\SCP\Raw\20230809_AST1_EVO5_ZY_Hela_SCP_EvoCHIP_1Cell_40SPD_16Th24ms_12.mzML	MBR	Proteins.Identified	3508	1Cell	16Th24ms
D:\ZY\SCP\Raw\20230809_AST1_EVO5_ZY_Hela_SCP_EvoCHIP_10Cells_40SPD_2Th3ms_01.mzML	MBR	Proteins.Identified	6452	10Cells	2Th3ms
D:\ZY\SCP\Raw\20230809_AST1_EVO5_ZY_Hela_SCP_EvoCHIP_10Cells_40SPD_2Th3ms_02.mzML	MBR	Proteins.Identified	6454	10Cells	2Th3ms
D:\ZY\SCP\Raw\20230809_AST1_EVO5_ZY_Hela_SCP_EvoCHIP_10Cells_40SPD_2Th3ms_03.mzML	MBR	Proteins.Identified	6365	10Cells	2Th3ms
D:\ZY\SCP\Raw\20230809_AST1_EVO5_ZY_Hela_SCP_EvoCHIP_10Cells_40SPD_2Th3ms_04.mzML	MBR	Proteins.Identified	6226	10Cells	2Th3ms
D:\ZY\SCP\Raw\20230809_AST1_EVO5_ZY_Hela_SCP_EvoCHIP_10Cells_40SPD_4Th6ms_01.mzML	MBR	Proteins.Identified	6771	10Cells	4Th6ms
D:\ZY\SCP\Raw\20230809_AST1_EVO5_ZY_Hela_SCP_EvoCHIP_10Cells_40SPD_4Th6ms_02.mzML	MBR	Proteins.Identified	6589	10Cells	4Th6ms
D:\ZY\SCP\Raw\20230809_AST1_EVO5_ZY_Hela_SCP_EvoCHIP_10Cells_40SPD_4Th6ms_03.mzML	MBR	Proteins.Identified	6186	10Cells	4Th6ms
D:\ZY\SCP\Raw\20230809_AST1_EVO5_ZY_Hela_SCP_EvoCHIP_10Cells_40SPD_4Th6ms_04.mzML	MBR	Proteins.Identified	6489	10Cells	4Th6ms
D:\ZY\SCP\Raw\20230809_AST1_EVO5_ZY_Hela_SCP_EvoCHIP_10Cells_40SPD_8Th12ms_01.mzML	MBR	Proteins.Identified	5984	10Cells	8Th12ms
D:\ZY\SCP\Raw\20230809_AST1_EVO5_ZY_Hela_SCP_EvoCHIP_10Cells_40SPD_8Th12ms_02.mzML	MBR	Proteins.Identified	6005	10Cells	8Th12ms
D:\ZY\SCP\Raw\20230809_AST1_EVO5_ZY_Hela_SCP_EvoCHIP_10Cells_40SPD_8Th12ms_03.mzML	MBR	Proteins.Identified	6236	10Cells	8Th12ms
D:\ZY\SCP\Raw\20230809_AST1_EVO5_ZY_Hela_SCP_EvoCHIP_10Cells_40SPD_8Th12ms_04.mzML	MBR	Proteins.Identified	6490	10Cells	8Th12ms
D:\ZY\SCP\Raw\20230809_AST1_EVO5_ZY_Hela_SCP_EvoCHIP_20Cells_40SPD_2Th3ms_01.mzML	MBR	Proteins.Identified	7403	20Cells	2Th3ms
D:\ZY\SCP\Raw\20230809_AST1_EVO5_ZY_Hela_SCP_EvoCHIP_20Cells_40SPD_2Th3ms_02.mzML	MBR	Proteins.Identified	7152	20Cells	2Th3ms
D:\ZY\SCP\Raw\20230809_AST1_EVO5_ZY_Hela_SCP_EvoCHIP_20Cells_40SPD_2Th3ms_03.mzML	MBR	Proteins.Identified	7065	20Cells	2Th3ms
D:\ZY\SCP\Raw\20230809_AST1_EVO5_ZY_Hela_SCP_EvoCHIP_20Cells_40SPD_2Th3ms_04.mzML	MBR	Proteins.Identified	7129	20Cells	2Th3ms
D:\ZY\SCP\Raw\20230809_AST1_EVO5_ZY_Hela_SCP_EvoCHIP_20Cells_40SPD_4Th6ms_01.mzML	MBR	Proteins.Identified	7207	20Cells	4Th6ms
D:\ZY\SCP\Raw\20230809_AST1_EVO5_ZY_Hela_SCP_EvoCHIP_20Cells_40SPD_4Th6ms_02.mzML	MBR	Proteins.Identified	7094	20Cells	4Th6ms
D:\ZY\SCP\Raw\20230809_AST1_EVO5_ZY_Hela_SCP_EvoCHIP_20Cells_40SPD_4Th6ms_03.mzML	MBR	Proteins.Identified	7058	20Cells	4Th6ms
D:\ZY\SCP\Raw\20230809_AST1_EVO5_ZY_Hela_SCP_EvoCHIP_20Cells_40SPD_4Th6ms_04.mzML	MBR	Proteins.Identified	7086	20Cells	4Th6ms
D:\ZY\SCP\Raw\20230809_AST1_EVO5_ZY_Hela_SCP_EvoCHIP_20Cells_40SPD_8Th12ms_01.mzML	MBR	Proteins.Identified	6704	20Cells	8Th12ms
D:\ZY\SCP\Raw\20230809_AST1_EVO5_ZY_Hela_SCP_EvoCHIP_20Cells_40SPD_8Th12ms_02.mzML	MBR	Proteins.Identified	6699	20Cells	8Th12ms
D:\ZY\SCP\Raw\20230809_AST1_EVO5_ZY_Hela_SCP_EvoCHIP_20Cells_40SPD_8Th12ms_03.mzML	MBR	Proteins.Identified	6578	20Cells	8Th12ms
D:\ZY\SCP\Raw\20230809_AST1_EVO5_ZY_Hela_SCP_EvoCHIP_20Cells_40SPD_8Th12ms_04.mzML	MBR	Proteins.Identified	6750	20Cells	8Th12ms
D:\ZY\SCP\Raw\20230809_AST1_EVO5_ZY_Hela_SCP_EvoCHIP_40Cells_40SPD_2Th3ms_01.mzML	MBR	Proteins.Identified	7186	40Cells	2Th3ms
D:\ZY\SCP\Raw\20230809_AST1_EVO5_ZY_Hela_SCP_EvoCHIP_40Cells_40SPD_2Th3ms_02.mzML	MBR	Proteins.Identified	6879	40Cells	2Th3ms
D:\ZY\SCP\Raw\20230809_AST1_EVO5_ZY_Hela_SCP_EvoCHIP_40Cells_40SPD_2Th3ms_03.mzML	MBR	Proteins.Identified	6704	40Cells	2Th3ms
D:\ZY\SCP\Raw\20230809_AST1_EVO5_ZY_Hela_SCP_EvoCHIP_40Cells_40SPD_2Th3ms_04.mzML	MBR	Proteins.Identified	6716	40Cells	2Th3ms
D:\ZY\SCP\Raw\20230809_AST1_EVO5_ZY_Hela_SCP_EvoCHIP_40Cells_40SPD_4Th6ms_01.mzML	MBR	Proteins.Identified	6893	40Cells	4Th6ms
D:\ZY\SCP\Raw\20230809_AST1_EVO5_ZY_Hela_SCP_EvoCHIP_40Cells_40SPD_4Th6ms_02.mzML	MBR	Proteins.Identified	6808	40Cells	4Th6ms
D:\ZY\SCP\Raw\20230809_AST1_EVO5_ZY_Hela_SCP_EvoCHIP_40Cells_40SPD_4Th6ms_03.mzML	MBR	Proteins.Identified	6805	40Cells	4Th6ms
D:\ZY\SCP\Raw\20230809_AST1_EVO5_ZY_Hela_SCP_EvoCHIP_40Cells_40SPD_4Th6ms_04.mzML	MBR	Proteins.Identified	6955	40Cells	4Th6ms
D:\ZY\SCP\Raw\20230809_AST1_EVO5_ZY_Hela_SCP_EvoCHIP_40Cells_40SPD_8Th12ms_01.mzML	MBR	Proteins.Identified	6473	40Cells	8Th12ms
D:\ZY\SCP\Raw\20230809_AST1_EVO5_ZY_Hela_SCP_EvoCHIP_40Cells_40SPD_8Th12ms_02.mzML	MBR	Proteins.Identified	6708	40Cells	8Th12ms
D:\ZY\SCP\Raw\20230809_AST1_EVO5_ZY_Hela_SCP_EvoCHIP_40Cells_40SPD_8Th12ms_03.mzML	MBR	Proteins.Identified	6537	40Cells	8Th12ms
D:\ZY\SCP\Raw\20230809_AST1_EVO5_ZY_Hela_SCP_EvoCHIP_40Cells_40SPD_8Th12ms_04.mzML	MBR	Proteins.Identified	6507	40Cells	8Th12ms

## Sheet: Figure2b
Identifier	Numbers	R.Condition	R.Replicate	Comment
16Th24ms_10_Carrier	3749	16Th24ms	10	Carrier
16Th24ms_10_NoCarrier	2792	16Th24ms	10	NoCarrier
16Th24ms_11_Carrier	3815	16Th24ms	11	Carrier
16Th24ms_11_NoCarrier	2806	16Th24ms	11	NoCarrier
16Th24ms_12_Carrier	4370	16Th24ms	12	Carrier
16Th24ms_12_NoCarrier	2778	16Th24ms	12	NoCarrier
16Th24ms_1_Carrier	945	16Th24ms	1	Carrier
16Th24ms_1_NoCarrier	456	16Th24ms	1	NoCarrier
16Th24ms_2_Carrier	4334	16Th24ms	2	Carrier
16Th24ms_2_NoCarrier	2845	16Th24ms	2	NoCarrier
16Th24ms_3_Carrier	3986	16Th24ms	3	Carrier
16Th24ms_3_NoCarrier	2809	16Th24ms	3	NoCarrier
16Th24ms_4_Carrier	4003	16Th24ms	4	Carrier
16Th24ms_4_NoCarrier	2806	16Th24ms	4	NoCarrier
16Th24ms_5_Carrier	3270	16Th24ms	5	Carrier
16Th24ms_5_NoCarrier	2734	16Th24ms	5	NoCarrier
16Th24ms_6_Carrier	3307	16Th24ms	6	Carrier
16Th24ms_6_NoCarrier	2689	16Th24ms	6	NoCarrier
16Th24ms_7_Carrier	3742	16Th24ms	7	Carrier
16Th24ms_7_NoCarrier	2772	16Th24ms	7	NoCarrier
16Th24ms_8_Carrier	4077	16Th24ms	8	Carrier
16Th24ms_8_NoCarrier	2772	16Th24ms	8	NoCarrier
16Th24ms_9_Carrier	3636	16Th24ms	9	Carrier
16Th24ms_9_NoCarrier	2794	16Th24ms	9	NoCarrier
2Th3ms_10_Carrier	4248	2Th3ms	10	Carrier
2Th3ms_10_NoCarrier	3203	2Th3ms	10	NoCarrier
2Th3ms_11_Carrier	4979	2Th3ms	11	Carrier
2Th3ms_11_NoCarrier	3324	2Th3ms	11	NoCarrier
2Th3ms_12_Carrier	5309	2Th3ms	12	Carrier
2Th3ms_12_NoCarrier	3339	2Th3ms	12	NoCarrier
2Th3ms_1_Carrier	5196	2Th3ms	1	Carrier
2Th3ms_1_NoCarrier	3357	2Th3ms	1	NoCarrier
2Th3ms_2_Carrier	4950	2Th3ms	2	Carrier
2Th3ms_2_NoCarrier	3335	2Th3ms	2	NoCarrier
2Th3ms_3_Carrier	5237	2Th3ms	3	Carrier
2Th3ms_3_NoCarrier	3327	2Th3ms	3	NoCarrier
2Th3ms_4_Carrier	4956	2Th3ms	4	Carrier
2Th3ms_4_NoCarrier	3332	2Th3ms	4	NoCarrier
2Th3ms_5_Carrier	4842	2Th3ms	5	Carrier
2Th3ms_5_NoCarrier	3290	2Th3ms	5	NoCarrier
2Th3ms_6_Carrier	5291	2Th3ms	6	Carrier
2Th3ms_6_NoCarrier	3363	2Th3ms	6	NoCarrier
2Th3ms_7_Carrier	5024	2Th3ms	7	Carrier
2Th3ms_7_NoCarrier	3323	2Th3ms	7	NoCarrier
2Th3ms_8_Carrier	5162	2Th3ms	8	Carrier
2Th3ms_8_NoCarrier	3335	2Th3ms	8	NoCarrier
2Th3ms_9_Carrier	5279	2Th3ms	9	Carrier
2Th3ms_9_NoCarrier	3379	2Th3ms	9	NoCarrier
4Th6ms_10_Carrier	5315	4Th6ms	10	Carrier
4Th6ms_10_NoCarrier	3995	4Th6ms	10	NoCarrier
4Th6ms_11_Carrier	5040	4Th6ms	11	Carrier
4Th6ms_11_NoCarrier	3972	4Th6ms	11	NoCarrier
4Th6ms_12_Carrier	5440	4Th6ms	12	Carrier
4Th6ms_12_NoCarrier	3987	4Th6ms	12	NoCarrier
4Th6ms_1_Carrier	5825	4Th6ms	1	Carrier
4Th6ms_1_NoCarrier	4142	4Th6ms	1	NoCarrier
4Th6ms_2_Carrier	6187	4Th6ms	2	Carrier
4Th6ms_2_NoCarrier	4231	4Th6ms	2	NoCarrier
4Th6ms_3_Carrier	5616	4Th6ms	3	Carrier
4Th6ms_3_NoCarrier	4148	4Th6ms	3	NoCarrier
4Th6ms_4_Carrier	5053	4Th6ms	4	Carrier
4Th6ms_4_NoCarrier	4015	4Th6ms	4	NoCarrier
4Th6ms_5_Carrier	4542	4Th6ms	5	Carrier
4Th6ms_5_NoCarrier	3675	4Th6ms	5	NoCarrier
4Th6ms_6_Carrier	5092	4Th6ms	6	Carrier
4Th6ms_6_NoCarrier	4047	4Th6ms	6	NoCarrier
4Th6ms_7_Carrier	4920	4Th6ms	7	Carrier
4Th6ms_7_NoCarrier	4009	4Th6ms	7	NoCarrier
4Th6ms_8_Carrier	5186	4Th6ms	8	Carrier
4Th6ms_8_NoCarrier	4032	4Th6ms	8	NoCarrier
4Th6ms_9_Carrier	5223	4Th6ms	9	Carrier
4Th6ms_9_NoCarrier	4059	4Th6ms	9	NoCarrier
8Th12ms_10_Carrier	4453	8Th12ms	10	Carrier
8Th12ms_10_NoCarrier	3396	8Th12ms	10	NoCarrier
8Th12ms_11_Carrier	4862	8Th12ms	11	Carrier
8Th12ms_11_NoCarrier	3333	8Th12ms	11	NoCarrier
8Th12ms_12_Carrier	4445	8Th12ms	12	Carrier
8Th12ms_12_NoCarrier	3351	8Th12ms	12	NoCarrier
8Th12ms_1_Carrier	4998	8Th12ms	1	Carrier
8Th12ms_1_NoCarrier	3470	8Th12ms	1	NoCarrier
8Th12ms_2_Carrier	4335	8Th12ms	2	Carrier
8Th12ms_2_NoCarrier	3390	8Th12ms	2	NoCarrier
8Th12ms_3_Carrier	4589	8Th12ms	3	Carrier
8Th12ms_3_NoCarrier	3355	8Th12ms	3	NoCarrier
8Th12ms_4_Carrier	4329	8Th12ms	4	Carrier
8Th12ms_4_NoCarrier	3388	8Th12ms	4	NoCarrier
8Th12ms_5_Carrier	4892	8Th12ms	5	Carrier
8Th12ms_5_NoCarrier	3487	8Th12ms	5	NoCarrier
8Th12ms_6_Carrier	4048	8Th12ms	6	Carrier
8Th12ms_6_NoCarrier	3278	8Th12ms	6	NoCarrier
8Th12ms_7_Carrier	4035	8Th12ms	7	Carrier
8Th12ms_7_NoCarrier	3286	8Th12ms	7	NoCarrier
8Th12ms_8_Carrier	4365	8Th12ms	8	Carrier
8Th12ms_8_NoCarrier	3366	8Th12ms	8	NoCarrier
8Th12ms_9_Carrier	4908	8Th12ms	9	Carrier
8Th12ms_9_NoCarrier	3404	8Th12ms	9	NoCarrier

## Sheet: Figure2c
Identifier	Numbers	R.Condition	Comment	label
1_10xR	3372	1	10xR
1_12xR	3470	1	12xR
1_14xR	3568	1	14xR	3568
1_16xR	3856	1	16xR
1_18xR	3893	1	18xR
1_20xR	3888	1	20xR
1_22xR	3943	1	22xR
1_24xR	4060	1	24xR	4060
1_2xR	3013	1	2xR	3013
1_4xR	3129	1	4xR	3129
1_6xR	3400	1	6xR
1_8xR	3365	1	8xR
1_Carrier	4998	1	Carrier	4998
2_10xR	3319	2	10xR
2_12xR	3418	2	12xR
2_14xR	3552	2	14xR	3552
2_16xR	3793	2	16xR
2_18xR	3833	2	18xR
2_20xR	3860	2	20xR
2_22xR	3906	2	22xR
2_24xR	3948	2	24xR	3948
2_2xR	2992	2	2xR	2992
2_4xR	3082	2	4xR	3082
2_6xR	3351	2	6xR
2_8xR	3317	2	8xR
2_Carrier	4335	2	Carrier	4335
3_10xR	3258	3	10xR
3_12xR	3360	3	12xR
3_14xR	3417	3	14xR	3417
3_16xR	3704	3	16xR
3_18xR	3748	3	18xR
3_20xR	3776	3	20xR
3_22xR	3794	3	22xR
3_24xR	3841	3	24xR	3841
3_4xR	3053	3	4xR	3053
3_6xR	3304	3	6xR
3_8xR	3257	3	8xR
3_Carrier	4589	3	Carrier	4589
4_10xR	3328	4	10xR
4_12xR	3427	4	12xR
4_14xR	3525	4	14xR	3525
4_16xR	3750	4	16xR
4_18xR	3798	4	18xR
4_20xR	3829	4	20xR
4_22xR	3829	4	22xR
4_24xR	3891	4	24xR	3891
4_4xR	3047	4	4xR	3047
4_6xR	3329	4	6xR
4_8xR	3296	4	8xR
4_Carrier	4329	4	Carrier	4329

## Sheet: Figure2d
PG.ProteinGroups	R.Condition	Comment	PG.Quantity	N
A0A024R1R8;Q9Y2S6	1	Carrier	393.466	3
A0A075B6H7;A0A0C4DH55;A0A0C4DH90;P01624	1	Carrier	33.7053	2
A0A075B6K5;P80748	1	Carrier	6.98244	1
A0A075B6P5;P01615	1	Carrier	8.05325	2
A0A075B767;A0A0B4J2A2;Q9Y536	1	Carrier	1127.14	1
A0A0B4J2D5;P0DPI2	1	Carrier	29.9915	1
A0A0B4J2E5;Q15269	1	Carrier	31.5569	3
A0A0C4DH25;P01619	1	Carrier	19.7797	2
A0A0G2JPF8;B7ZW38;O60812;P0DMR1	1	Carrier	62.2886	1
A0A1B0GUL7	1	Carrier	38.1524	1
A0A590UK10;Q6ZSZ5	1	Carrier	13.5272	1
A0AVF1	1	Carrier	23.7771	3
A0AVT1	1	Carrier	54.4407	3
A0FGR8	1	Carrier	35.3629	2
A0JLT2	1	Carrier	80.1934	1
A0JNW5	1	Carrier	8.55692	1
A0MZ66	1	Carrier	60.9094	3
A1L020;Q5U5Q3;Q6ZN04;Q86XN8	1	Carrier	10.5107	1
A1L0T0	1	Carrier	22.2531	2
A1X283	1	Carrier	55.2394	3
A2A368;A8MXT2;Q96M61	1	Carrier	47.5462	1
A2IDD5	1	Carrier	17.9907	1
A2RRP1	1	Carrier	2.40488	1
A2RTX5	1	Carrier	965.67	1
A2RUC4	1	Carrier	25.7194	1
A3KMH1	1	Carrier	16.3979	1
A3KN83	1	Carrier	26.0844	3
A4D1E9	1	Carrier	26.6056	2
A4D1P6	1	Carrier	32.6865	3
A4FU69	1	Carrier	144.864	1
A5D8V6	1	Carrier	13.1853	1
A5YKK6	1	Carrier	52.2765	3
A6NCE7;Q9GZQ8	1	Carrier	69.1855	3
A6NCN2	1	Carrier	24.4655	1
A6NDG6	1	Carrier	59.6075	3
A6NDU8	1	Carrier	43.3818	3
A6NGH7	1	Carrier	56.5616	1
A6NHL2	1	Carrier	144.472	3
A6NHQ2	1	Carrier	191.525	1
A6NHR9	1	Carrier	29.7417	2
A6NIH7	1	Carrier	39.0399	1
A6NJ78	1	Carrier	27.1426	1
A6NKD9	1	Carrier	31.525	1
A6NKF1	1	Carrier	33.9754	1
A6NKT7	1	Carrier	46.911	2
A6NNY8;Q9UPT9	1	Carrier	22.0738	3
A8CG34	1	Carrier	16.4745	1
A8K2U0	1	Carrier	232.487	3
A8MQ03	1	Carrier	3.48425	3
A8MWD9;P62308	1	Carrier	194.25	3
A8MXV4	1	Carrier	6.958	1
B0I1T2;O94832	1	Carrier	24.5173	1
C4AMC7	1	Carrier	12.4447	1
C9JA33;Q8IXS6	1	Carrier	13.1177	1
E9PAV3	1	Carrier	783.817	3
E9PRG8	1	Carrier	62.3563	3
L0R819	1	Carrier	22.7716	1
O00116	1	Carrier	114.141	3
O00139	1	Carrier	98.2654	3
O00148	1	Carrier	764.916	3
O00151	1	Carrier	209.004	3
O00154	1	Carrier	148.89	3
O00159	1	Carrier	100.645	3
O00161	1	Carrier	13.4121	2
O00165	1	Carrier	19.6248	1
O00170	1	Carrier	91.4708	3
O00178	1	Carrier	90.9903	3
O00186	1	Carrier	37.5674	2
O00189	1	Carrier	12.7448	1
O00193	1	Carrier	53.0426	3
O00194	1	Carrier	57.4138	1
O00203	1	Carrier	99.5025	3
O00214	1	Carrier	15.4703	1
O00231	1	Carrier	228.201	3
O00232	1	Carrier	218.668	3
O00233	1	Carrier	117.615	3
O00244	1	Carrier	89.405	3
O00257	1	Carrier	4.1538	1
O00264	1	Carrier	186.172	3
O00267	1	Carrier	110.375	3
O00268	1	Carrier	12.5643	1
O00273	1	Carrier	54.3795	3
O00299	1	Carrier	349.835	3
O00303	1	Carrier	334.182	3
O00330	1	Carrier	13.0249	1
O00391	1	Carrier	22.7364	2
O00401	1	Carrier	42.8866	2
O00410	1	Carrier	383.509	3
O00411	1	Carrier	19.6476	1
O00418	1	Carrier	11.3	1
O00422	1	Carrier	72.4838	3
O00425	1	Carrier	54.6953	3
O00429	1	Carrier	237.611	3
O00442	1	Carrier	158.865	3
O00458	1	Carrier	18.1637	2
O00461	1	Carrier	16.9976	3
O00462	1	Carrier	19.1443	1
O00469	1	Carrier	78.8504	3
O00471	1	Carrier	36.1823	1
O00483	1	Carrier	80.9223	3
O00487	1	Carrier	142.945	3
O00488	1	Carrier	32.7142	3
O00499	1	Carrier	71.0582	3
O00505	1	Carrier	126.283	3
O00506	1	Carrier	111.907	2
O00507	1	Carrier	28.797	1
O00541	1	Carrier	117.125	3
O00548	1	Carrier	24.8925	2
O00560	1	Carrier	28.2474	3
O00567	1	Carrier	70.9101	3
O00571	1	Carrier	646.397	3
O00592	1	Carrier	109.73	3
O00625	1	Carrier	97.087	3
O00629	1	Carrier	49.0011	3
O00743	1	Carrier	28.0498	3
O00762	1	Carrier	120.946	3
O00764	1	Carrier	73.3654	3
O00767	1	Carrier	37.9518	3
O14519	1	Carrier	28.8373	3
O14521	1	Carrier	5.8492	1
O14530	1	Carrier	27.0916	3
O14545	1	Carrier	12.4991	2
O14548	1	Carrier	9.87281	2
O14562	1	Carrier	81.451	3
O14578	1	Carrier	647.234	2
O14579	1	Carrier	71.4468	3
O14617	1	Carrier	116.48	3
O14618	1	Carrier	31.1307	2
O14639	1	Carrier	12.5545	3
O14641	1	Carrier	22.0974	3
O14646	1	Carrier	11.4356	3
O14654	1	Carrier	30.3927	3
O14656	1	Carrier	41.9599	2
O14684	1	Carrier	52.4297	3
O14686	1	Carrier	4.03319	1
O14732	1	Carrier	76.471	3
O14733	1	Carrier	33.8864	2
O14734	1	Carrier	8.37016	1
O14735	1	Carrier	37.1586	2
O14737	1	Carrier	284.78	3
O14744	1	Carrier	158.435	3
O14745	1	Carrier	185.609	3
O14757	1	Carrier	27.7112	3
O14773	1	Carrier	88.9999	3
O14776	1	Carrier	88.7266	3
O14777	1	Carrier	22.2731	2
O14787	1	Carrier	33.9211	2
O14802	1	Carrier	26.665	3
O14818	1	Carrier	336.196	3
O14828	1	Carrier	47.8105	3
O14874	1	Carrier	21.7623	2
O14880	1	Carrier	177.041	3
O14893	1	Carrier	21.1949	1
O14907	1	Carrier	15.6819	3
O14908	1	Carrier	46.0939	3
O14920	1	Carrier	43.7593	1
O14925	1	Carrier	44.1686	1
O14929	1	Carrier	94.8616	3
O14936	1	Carrier	31.8499	3
O14939	1	Carrier	3.34582	1
O14949	1	Carrier	44.3942	3
O14950;P19105	1	Carrier	252.616	3
O14957	1	Carrier	79.5427	3
O14964	1	Carrier	33.4985	3
O14965	1	Carrier	49.054	2
O14972	1	Carrier	18.1447	2
O14974	1	Carrier	37.7544	3
O14975	1	Carrier	9.23599	1
O14976	1	Carrier	28.5509	2
O14979	1	Carrier	788.886	3
O14980	1	Carrier	89.7059	3
O14981	1	Carrier	45.1525	3
O15013	1	Carrier	18.6117	2
O15020	1	Carrier	102.688	3
O15027	1	Carrier	39.1551	3
O15031	1	Carrier	19.5156	1
O15042	1	Carrier	90.6793	3
O15050	1	Carrier	5.43734	1
O15056	1	Carrier	5.20099	1
O15066	1	Carrier	14.5317	1
O15067	1	Carrier	104.215	3
O15075	1	Carrier	15.782	1
O15084	1	Carrier	18.1093	1
O15091	1	Carrier	19.2331	1
O15111	1	Carrier	32.3588	2
O15116	1	Carrier	80.9761	3
O15118	1	Carrier	21.5596	2
O15121	1	Carrier	24.2952	2
O15126	1	Carrier	16.3359	1
O15127	1	Carrier	5.23901	2
O15143	1	Carrier	157.483	3
O15144	1	Carrier	140.243	3
O15145	1	Carrier	255.687	3
O15155	1	Carrier	17.0743	1
O15160	1	Carrier	42.9362	3
O15164	1	Carrier	177.168	2
O15173	1	Carrier	54.2015	3
O15212	1	Carrier	152.649	3
O15213	1	Carrier	41.7466	2
O15226	1	Carrier	25.7314	2
O15228	1	Carrier	33.5578	2
O15234	1	Carrier	48.092	1
O15258	1	Carrier	74.7842	3
O15260	1	Carrier	112.251	3
O15264	1	Carrier	8.43001	1
O15269	1	Carrier	21.3907	2
O15270	1	Carrier	8.65254	1
O15294	1	Carrier	45.8655	3
O15305	1	Carrier	81.6387	3
O15321	1	Carrier	10.2091	1
O15344	1	Carrier	45.0001	3
O15347	1	Carrier	696.041	3
O15355	1	Carrier	69.2082	3
O15357	1	Carrier	33.8567	3
O15371	1	Carrier	265.711	3
O15372	1	Carrier	255.324	3
O15379	1	Carrier	34.2949	1
O15381	1	Carrier	18.001	1
O15382	1	Carrier	2.22299	1
O15397	1	Carrier	31.5835	3
O15400	1	Carrier	23.7473	2
O15427	1	Carrier	182.126	3
O15446	1	Carrier	22.5519	2
O15460	1	Carrier	57.8454	2
O15498	1	Carrier	81.7601	3
O15511	1	Carrier	147.825	3
O15530	1	Carrier	14.3261	1
O15533	1	Carrier	55.0034	1
O15541	1	Carrier	25.1941	2
O43143	1	Carrier	284.621	3
O43148	1	Carrier	37.4129	3
O43149	1	Carrier	22.313	1
O43156	1	Carrier	24.8842	3
O43159	1	Carrier	15.1743	2
O43169	1	Carrier	43.8219	3
O43172	1	Carrier	64.4836	3
O43175	1	Carrier	730.669	3
O43237	1	Carrier	64.4459	3
O43242	1	Carrier	168.649	3
O43251	1	Carrier	74.3962	2
O43252	1	Carrier	132.256	3
O43264	1	Carrier	40.9761	2
O43290	1	Carrier	32.4215	2
O43292	1	Carrier	60.054	1
O43301	1	Carrier	12.514	3
O43314	1	Carrier	25.6016	3
O43318	1	Carrier	35.1508	1
O43324	1	Carrier	131.193	3
O43347	1	Carrier	20.2322	1
O43379	1	Carrier	3.07594	1
O43390	1	Carrier	189.583	3
O43395	1	Carrier	46.9577	3
O43396	1	Carrier	54.8922	3
O43399	1	Carrier	164.939	3
O43402	1	Carrier	2.31229	2
O43414	1	Carrier	41.2754	1
O43427	1	Carrier	54.9153	2
O43432	1	Carrier	236.307	3
O43447	1	Carrier	110.733	3
O43488	1	Carrier	67.2927	3
O43491	1	Carrier	86.3529	3
O43502	1	Carrier	24.9052	2
O43504	1	Carrier	46.5347	3
O43516	1	Carrier	30.8432	1
O43548	1	Carrier	76.0972	3
O43583	1	Carrier	158.726	3
O43592	1	Carrier	65.2122	3
O43598	1	Carrier	60.6418	2
O43615	1	Carrier	39.9638	3
O43617	1	Carrier	34.9838	3
O43623	1	Carrier	8.16248	1
O43633	1	Carrier	182.26	3
O43660	1	Carrier	26.6036	2
O43665	1	Carrier	17.9316	2
O43670	1	Carrier	191.789	3
O43674	1	Carrier	50.095	1
O43676	1	Carrier	37.2527	3
O43678	1	Carrier	18.8635	2
O43681	1	Carrier	140.836	3
O43683	1	Carrier	6.01862	1
O43684	1	Carrier	207.785	3
O43707	1	Carrier	469.899	3
O43709	1	Carrier	81.2703	3
O43716	1	Carrier	80.3036	1
O43719	1	Carrier	96.9226	3
O43731	1	Carrier	50.909	1
O43747	1	Carrier	90.6432	3
O43752	1	Carrier	5.14538	1
O43760	1	Carrier	70.0506	3
O43765	1	Carrier	45.4267	3
O43768	1	Carrier	57.8719	3
O43772	1	Carrier	3.76197	1
O43776	1	Carrier	294.257	3
O43795	1	Carrier	34.9246	3
O43805	1	Carrier	17.2796	3
O43808	1	Carrier	27.3563	2
O43809	1	Carrier	146.457	3
O43813	1	Carrier	184.244	3
O43815	1	Carrier	31.9137	1
O43818	1	Carrier	41.7649	3
O43819	1	Carrier	13.3635	1
O43823	1	Carrier	21.5895	3
O43837	1	Carrier	17.4395	2
O43847	1	Carrier	110.657	3
O43852	1	Carrier	275.802	3
O43865	1	Carrier	41.5056	3
O43896	1	Carrier	24.316	2
O43913	1	Carrier	29.2046	3
O43924	1	Carrier	33.3694	2
O43929	1	Carrier	91.0423	3
O60216	1	Carrier	29.5264	2
O60220	1	Carrier	58.6457	2
O60231	1	Carrier	62.1039	3
O60232	1	Carrier	36.8665	3
O60244	1	Carrier	19.2461	1
O60256	1	Carrier	58.277	3
O60264	1	Carrier	61.4807	3
O60271	1	Carrier	93.7823	3
O60287	1	Carrier	15.2262	2
O60293	1	Carrier	33.0559	1
O60294	1	Carrier	41.5136	2
O60306	1	Carrier	24.0882	3
O60307	1	Carrier	7.18216	1
O60313	1	Carrier	13.7818	2
O60318	1	Carrier	11.2089	1
O60333	1	Carrier	18.2373	1
O60341	1	Carrier	42.199	3
O60343	1	Carrier	33.0348	3
O60427	1	Carrier	21.5957	2
O60437	1	Carrier	29.0757	3
O60443	1	Carrier	20.8899	1
O60476	1	Carrier	17.3416	1
O60488	1	Carrier	60.255	3
O60493	1	Carrier	89.0416	3
O60499	1	Carrier	12.5131	1
O60502	1	Carrier	37.1673	2
O60504	1	Carrier	35.611	1
O60506	1	Carrier	489.847	3
O60508	1	Carrier	30.5553	2
O60518	1	Carrier	241.668	3
O60524	1	Carrier	36.7398	3
O60551	1	Carrier	51.5413	2
O60563	1	Carrier	22.3984	2
O60566	1	Carrier	27.329	2
O60568	1	Carrier	31.3422	3
O60573	1	Carrier	26.7952	3
O60610	1	Carrier	182.828	3
O60637	1	Carrier	9.50823	1
O60645	1	Carrier	27.766	3
O60664	1	Carrier	69.6149	3
O60669	1	Carrier	20.3512	1
O60678	1	Carrier	71.052	3
O60684	1	Carrier	143.258	3
O60701	1	Carrier	322.911	3
O60716	1	Carrier	85.0942	3
O60739	1	Carrier	288.102	3
O60749	1	Carrier	102.179	3
O60762	1	Carrier	61.1769	3
O60763	1	Carrier	39.3636	3
O60784	1	Carrier	37.9377	3
O60825	1	Carrier	24.3368	3
O60826	1	Carrier	57.5059	3
O60828	1	Carrier	153.28	3
O60830	1	Carrier	10.6585	2
O60831	1	Carrier	50.944	3
O60832	1	Carrier	56.6914	3
O60841	1	Carrier	243.576	3
O60869	1	Carrier	596.688	3
O60870	1	Carrier	25.1641	3
O60879	1	Carrier	9.48008	2
O60883	1	Carrier	9.68117	1
O60884	1	Carrier	184.681	3
O60885	1	Carrier	24.8358	2
O60888	1	Carrier	143.049	3
O60907	1	Carrier	34.0337	2
O60911	1	Carrier	18.3025	3
O60925	1	Carrier	99.9817	3
O60927	1	Carrier	221.999	3
O60934	1	Carrier	19.6924	1
O60936	1	Carrier	24.4618	2
O60942	1	Carrier	47.1574	3
O75027	1	Carrier	36.6697	3
O75044	1	Carrier	15.3772	1
O75083	1	Carrier	392.977	3
O75113	1	Carrier	47.906	1
O75116	1	Carrier	57.0806	3
O75122	1	Carrier	41.4313	3
O75127	1	Carrier	11.4205	1
O75131	1	Carrier	55.9722	3
O75143	1	Carrier	2.64836	1
O75146	1	Carrier	21.5364	2
O75147	1	Carrier	114.21	1
O75150	1	Carrier	37.1685	3
O75152	1	Carrier	14.3855	3
O75153	1	Carrier	107.151	3
O75165	1	Carrier	29.3985	2
O75170	1	Carrier	291.853	2
O75175	1	Carrier	148.359	3
O75179	1	Carrier	46.2397	3
O75190	1	Carrier	63.9334	2
O75197	1	Carrier	4.20333	1
O75208	1	Carrier	9.09316	1
O75223	1	Carrier	412.142	3
O75251	1	Carrier	25.7825	2
O75306	1	Carrier	56.5162	3
O75312	1	Carrier	22.4235	2
O75330	1	Carrier	40.2046	1
O75340	1	Carrier	201.831	3
O75342	1	Carrier	148.85	3
O75347	1	Carrier	105.046	3
O75348	1	Carrier	80.7432	3
O75351	1	Carrier	217.887	3
O75352	1	Carrier	29.1266	2
O75367	1	Carrier	136.15	3
O75368	1	Carrier	94.3339	3
O75369	1	Carrier	358.911	3
O75380	1	Carrier	20.2509	2
O75381	1	Carrier	19.5095	1
O75382	1	Carrier	7.89365	1
O75390	1	Carrier	310.806	3
O75391	1	Carrier	59.2346	3
O75394	1	Carrier	5.17579	1
O75396	1	Carrier	104.477	3
O75400	1	Carrier	92.6339	3
O75410	1	Carrier	24.5025	1
O75419	1	Carrier	32.157	3
O75431	1	Carrier	9.79727	2
O75436	1	Carrier	151.976	3
O75439	1	Carrier	48.947	3
O75449	1	Carrier	22.7282	1
O75475	1	Carrier	27.697	3
O75477	1	Carrier	55.3639	3
O75489	1	Carrier	37.9619	3
O75494	1	Carrier	203.982	3
O75496	1	Carrier	31.3061	2
O75503	1	Carrier	10.8072	1
O75506	1	Carrier	25.0957	3
O75521	1	Carrier	32.1734	3
O75528	1	Carrier	17.8184	1
O75530	1	Carrier	24.0164	2
O75531	1	Carrier	302.817	3
O75533	1	Carrier	165.5	3
O75534	1	Carrier	175.272	3
O75556	1	Carrier	2.60871	2
O75569	1	Carrier	23.7665	2
O75582	1	Carrier	34.3417	2
O75592	1	Carrier	16.2199	2
O75600	1	Carrier	16.9452	1
O75607	1	Carrier	129.819	3
O75608	1	Carrier	77.5373	3
O75616	1	Carrier	12.3406	2
O75629	1	Carrier	169.679	3
O75635	1	Carrier	21.1811	3
O75643	1	Carrier	214.963	3
O75663	1	Carrier	42.1538	2
O75665	1	Carrier	36.0863	1
O75674	1	Carrier	19.4713	3
O75676	1	Carrier	16.9061	1
O75683	1	Carrier	18.4087	2
O75688	1	Carrier	4.37648	1
O75691	1	Carrier	23.0351	2
O75694	1	Carrier	84.7039	3
O75717	1	Carrier	34.1172	3
O75718	1	Carrier	94.0068	3
O75746	1	Carrier	52.4444	1
O75781	1	Carrier	10.4882	1
O75787	1	Carrier	33.3925	2
O75792	1	Carrier	41.6978	2
O75794	1	Carrier	33.087	3
O75815	1	Carrier	16.7304	1
O75817	1	Carrier	42.3303	3
O75818	1	Carrier	32.8791	3
O75821	1	Carrier	257.866	3
O75822	1	Carrier	248.864	3
O75832	1	Carrier	104.301	3
O75844	1	Carrier	30.1529	3
O75874	1	Carrier	145.502	3
O75879	1	Carrier	2.15124	1
O75880	1	Carrier	50.1217	3
O75886	1	Carrier	23.6393	1
O75909	1	Carrier	27.6109	3
O75915	1	Carrier	67.1615	3
O75928	1	Carrier	11.1724	1
O75934	1	Carrier	81.1352	3
O75935	1	Carrier	54.7403	3
O75937	1	Carrier	467.031	3
O75940	1	Carrier	64.1157	3
O75947	1	Carrier	226.98	3
O75955	1	Carrier	28.5872	3
O75962	1	Carrier	26.1924	3
O75964	1	Carrier	284.966	3
O75970	1	Carrier	16.696	1
O75976	1	Carrier	16.323	1
O76003	1	Carrier	346.24	3
O76021	1	Carrier	149.46	3
O76031	1	Carrier	22.497	2
O76070	1	Carrier	30.6149	2
O76094	1	Carrier	148.562	3
O94763	1	Carrier	14.711	1
O94766	1	Carrier	24.0179	1
O94776	1	Carrier	119.149	3
O94788	1	Carrier	20.809	1
O94808	1	Carrier	19.1036	2
O94822	1	Carrier	29.795	2
O94826	1	Carrier	50.1809	3
O94830	1	Carrier	15.6142	1
O94842	1	Carrier	18.1117	1
O94855	1	Carrier	42.9365	3
O94874	1	Carrier	37.0784	2
O94888	1	Carrier	33.3489	2
O94889	1	Carrier	10.3188	2
O94901	1	Carrier	20.0513	2
O94903	1	Carrier	91.3278	3
O94905	1	Carrier	44.2814	3
O94906	1	Carrier	40.8074	3
O94913	1	Carrier	1.23515	1
O94915	1	Carrier	29.635	1
O94923	1	Carrier	0.952789	1
O94925	1	Carrier	90.122	3
O94927	1	Carrier	20.0933	2
O94952	1	Carrier	19.8776	1
O94964	1	Carrier	31.2911	1
O94966	1	Carrier	26.6292	2
O94967	1	Carrier	4.94733	1
O94973	1	Carrier	42.7513	3
O94979	1	Carrier	145.183	3
O94992	1	Carrier	55.8498	3
O95007	1	Carrier	8.83112	1
O95059	1	Carrier	22.8818	1
O95067	1	Carrier	17.1106	2
O95070	1	Carrier	45.7542	3
O95071	1	Carrier	28.7786	3
O95081	1	Carrier	12.319	1
O95104	1	Carrier	34.9124	2
O95139	1	Carrier	13.0612	1
O95140	1	Carrier	20.8214	1
O95149	1	Carrier	38.4357	1
O95155	1	Carrier	26.0498	2
O95163	1	Carrier	79.3783	3
O95167	1	Carrier	14.9534	1
O95168	1	Carrier	14.9468	2
O95171	1	Carrier	34.4919	1
O95197	1	Carrier	113.092	3
O95202	1	Carrier	49.2676	3
O95218	1	Carrier	138.498	3
O95229	1	Carrier	42.4862	2
O95232	1	Carrier	143.61	3
O95235	1	Carrier	16.2685	2
O95239	1	Carrier	20.2223	3
O95251	1	Carrier	34.3307	3
O95260	1	Carrier	23.7738	1
O95292	1	Carrier	33.3273	3
O95295	1	Carrier	52.9527	3
O95299	1	Carrier	39.7148	3
O95302	1	Carrier	45.9529	3
O95336	1	Carrier	46.1751	3
O95340	1	Carrier	38.9125	3
O95347	1	Carrier	97.9713	3
O95352	1	Carrier	25.2775	3
O95361	1	Carrier	88.4561	3
O95363	1	Carrier		1
O95372	1	Carrier	44.1168	3
O95373	1	Carrier	192.1	3
O95376	1	Carrier	13.8603	1
O95379	1	Carrier	11.0732	1
O95394	1	Carrier	40.1993	3
O95396	1	Carrier	11.3895	1
O95400	1	Carrier	111.635	3
O95425	1	Carrier	32.8947	1
O95429	1	Carrier	17.8321	1
O95433	1	Carrier	213.445	3
O95453	1	Carrier	42.1951	2
O95456	1	Carrier	116.385	3
O95466	1	Carrier	15.6488	1
O95478	1	Carrier	34.1907	2
O95486	1	Carrier	54.7394	3
O95487	1	Carrier	36.2323	2
O95551	1	Carrier	28.6622	1
O95563	1	Carrier	3.54762	1
O95571	1	Carrier	20.4962	2
O95573	1	Carrier	79.5756	3
O95602	1	Carrier	24.4629	2
O95628	1	Carrier	37.7568	3
O95630	1	Carrier	25.4482	2
O95684	1	Carrier	16.4002	2
O95707	1	Carrier	17.7395	3
O95714	1	Carrier	22.9399	1
O95721	1	Carrier	34.8144	3
O95747	1	Carrier	85.1064	3
O95757	1	Carrier	73.9834	3
O95758	1	Carrier	27.8465	2
O95777	1	Carrier	115.599	3
O95782	1	Carrier	132.081	3
O95785	1	Carrier	37.5745	1
O95786	1	Carrier	13.8222	1
O95793	1	Carrier	37.1143	3
O95801	1	Carrier	109.801	3
O95807	1	Carrier	19.567	3
O95816	1	Carrier	130.061	3
O95817	1	Carrier	74.7035	3
O95819	1	Carrier	36.5071	1
O95831	1	Carrier	75.3257	3
O95834	1	Carrier	16.235	1
O95861	1	Carrier	28.3564	3
O95864	1	Carrier	13.4457	2
O95865	1	Carrier	13.0743	3
O95881	1	Carrier	48.2741	3
O95905	1	Carrier	44.0569	2
O95926	1	Carrier	24.0366	2
O95969	1	Carrier	22.64	3
O95983	1	Carrier	27.721	3
O95999	1	Carrier	13.5772	1
O96000	1	Carrier	86.4126	3
O96005	1	Carrier	22.015	2
O96007	1	Carrier	103.337	3
O96008	1	Carrier	105.317	3
O96013	1	Carrier	29.2246	3
O96019	1	Carrier	84.4414	3
O96028	1	Carrier	36.4498	1
P00167	1	Carrier	102.577	3
P00338	1	Carrier	2173.54	3
P00367	1	Carrier	95.379	3
P00374	1	Carrier	95.2614	3
P00387	1	Carrier	128.937	3
P00390	1	Carrier	56.0612	3
P00395	1	Carrier	27.6268	2
P00403	1	Carrier	203.147	3
P00414	1	Carrier	21.2722	3
P00439	1	Carrier	43.9231	2
P00441	1	Carrier	69.7726	3
P00491	1	Carrier	265.845	3
P00492	1	Carrier	201.46	3
P00505	1	Carrier	84.5882	3
P00533	1	Carrier	49.2384	3
P00558	1	Carrier	988.264	3
P00568	1	Carrier	137.124	3
P00846	1	Carrier	176.018	3
P00918	1	Carrier	112.843	3
P00966	1	Carrier	105.843	3
P01024	1	Carrier	35.8216	3
P01034	1	Carrier	16.8005	1
P01040	1	Carrier	336.069	3
P01111	1	Carrier	106.298	2
P01116	1	Carrier	20.0274	1
P01130	1	Carrier	21.8196	1
P01137	1	Carrier	9.47832	1
P01210	1	Carrier	94.3196	1
P01591	1	Carrier	22.9331	2
P01833	1	Carrier	100.319	3
P01834	1	Carrier	146.584	3
P01857	1	Carrier	298.685	3
P01859	1	Carrier	41.3059	2
P01876	1	Carrier	68.2091	3
P01877	1	Carrier	65.9907	2
P01889	1	Carrier	78.0459	3
P01903	1	Carrier	32.8728	2
P02452	1	Carrier	49.9475	3
P02461	1	Carrier	22.9602	2
P02545	1	Carrier	434.936	3
P02656	1	Carrier	56.8763	3
P02786	1	Carrier	199.512	3
P02788	1	Carrier	49.4801	3
P02794	1	Carrier	14.6737	1
P03891	1	Carrier	13.4955	2
P03905	1	Carrier	48.7962	3
P03915	1	Carrier	7.54279	2
P04040	1	Carrier	184.427	3
P04049	1	Carrier	51.4063	2
P04062	1	Carrier	92.7245	3
P04066	1	Carrier	41.2359	3
P04075	1	Carrier	1397	3
P04080	1	Carrier	115.607	3
P04083	1	Carrier	483.708	3
P04114	1	Carrier	89.1076	3
P04150	1	Carrier	17.4947	3
P04179	1	Carrier	28.8429	2
P04181	1	Carrier	54.774	3
P04183	1	Carrier	61.4291	3
P04264	1	Carrier	28077.3	3
P04350	1	Carrier	14.1541	3
P04406	1	Carrier	2141.76	3
P04439	1	Carrier	135.378	3
P04626	1	Carrier	7.35947	2
P04632	1	Carrier	131.663	3
P04637	1	Carrier	16.0807	3
P04792	1	Carrier	711.297	3
P04818	1	Carrier	140.319	3
P04843	1	Carrier	244.423	3
P04844	1	Carrier	141.144	3
P04899	1	Carrier	266.1	3
P05023	1	Carrier	221.643	3
P05026	1	Carrier	69.6129	3
P05089	1	Carrier	393.484	3
P05090	1	Carrier	33.6455	2
P05091	1	Carrier	23.5127	3
P05109	1	Carrier	454.442	3
P05114	1	Carrier	312.251	3
P05141	1	Carrier	574.53	3
P05161	1	Carrier	20.7376	2
P05164	1	Carrier	12.8566	2
P05165	1	Carrier	229.23	1
P05166	1	Carrier	11.5032	1
P05181	1	Carrier	54.0748	1
P05198	1	Carrier	604.875	3
P05204	1	Carrier	280.309	3
P05362	1	Carrier	0.926257	1
P05386	1	Carrier	955.632	3
P05387	1	Carrier	757.062	3
P05388	1	Carrier	829.168	3
P05423	1	Carrier	35.3849	1
P05455	1	Carrier	399.367	3
P05496;P48201;Q06055	1	Carrier	91.1866	2
P05556	1	Carrier	161.048	3
P05783	1	Carrier	1020.58	3
P06132	1	Carrier	128.976	3
P06280	1	Carrier	55.2465	3
P06396	1	Carrier	112.511	3
P06400	1	Carrier	21.4452	2
P06454	1	Carrier	958.175	3
P06493	1	Carrier	395.679	3
P06576	1	Carrier	897.27	3
P06702	1	Carrier	1203.27	3
P06703	1	Carrier	691.816	3
P06730	1	Carrier	186.033	3
P06731;P13688;P31997	1	Carrier	4.92789	2
P06733	1	Carrier	6328.75	3
P06737	1	Carrier	88.8745	3
P06744	1	Carrier	630.601	3
P06746	1	Carrier	2.01026	2
P06748	1	Carrier	853.655	3
P06753	1	Carrier	501.814	3
P06756	1	Carrier	45.3377	3
P06858	1	Carrier	18.757	2
P06865	1	Carrier	63.7532	3
P07099	1	Carrier	86.1058	3
P07108	1	Carrier	111.571	3
P07195	1	Carrier	895.698	3
P07203	1	Carrier	19.5661	2
P07205	1	Carrier	729.197	3
P07237	1	Carrier	400.226	3
P07305	1	Carrier	56.7949	2
P07311	1	Carrier	38.4013	3
P07332	1	Carrier	1.60909	1
P07339	1	Carrier	860.169	3
P07355	1	Carrier	2050.24	3
P07384	1	Carrier	376.975	3
P07437	1	Carrier	4351.19	3
P07476	1	Carrier	19.1525	3
P07602	1	Carrier	72.0963	3
P07686	1	Carrier	149.111	3
P07711	1	Carrier	48.7047	1
P07737	1	Carrier	2594.66	3
P07741	1	Carrier	156.652	3
P07814	1	Carrier	322.17	3
P07858	1	Carrier	56.6067	3
P07900	1	Carrier	1180.27	3
P07910	1	Carrier	1366.61	3
P07942	1	Carrier	16.8986	2
P07947	1	Carrier	20.495	1
P07951	1	Carrier	34.3175	1
P07954	1	Carrier	252.905	3
P08047	1	Carrier	6.38918	2
P08133	1	Carrier	216.899	3
P08134	1	Carrier	27.2145	2
P08183	1	Carrier	31.336	1
P08195	1	Carrier	860.911	3
P08237	1	Carrier	328.68	3
P08238	1	Carrier	5185.57	3
P08240	1	Carrier	44.7506	3
P08243	1	Carrier	59.4559	3
P08397	1	Carrier	14.775	3
P08559	1	Carrier	49.2446	3
P08572	1	Carrier	21.3124	1
P08574	1	Carrier	168.061	3
P08579	1	Carrier	61.0314	3
P08581	1	Carrier	39.4825	1
P08603	1	Carrier	7.72022	1
P08621	1	Carrier	404.72	3
P08648	1	Carrier	76.9163	3
P08651	1	Carrier	29.6607	3
P08670	1	Carrier	1959.39	3
P08708	1	Carrier	364.11	3
P08754	1	Carrier	122.11	3
P08758	1	Carrier	574.032	3
P08842	1	Carrier	33.2992	3
P08865	1	Carrier	1617.92	3
P08962	1	Carrier	45.7911	3
P09001	1	Carrier	65.0301	2
P09012	1	Carrier	201.451	3
P09038	1	Carrier	11.6097	2
P09104	1	Carrier	1027.31	2
P09110	1	Carrier	41.3803	3
P09132	1	Carrier	23.3372	3
P09211	1	Carrier	451.726	3
P09234	1	Carrier	109.821	3
P09382	1	Carrier	306.011	3
P09417	1	Carrier	28.7621	2
P09429	1	Carrier	1325.1	3
P09488	1	Carrier	124.626	3
P09493	1	Carrier	183.9	3
P09496	1	Carrier	206.261	3
P09497	1	Carrier	37.915	2
P09525	1	Carrier	49.9005	3
P09543	1	Carrier	74.8618	3
P09601	1	Carrier	27.9973	2
P09622	1	Carrier	50.0506	3
P09651	1	Carrier	1077.73	3
P09661	1	Carrier	220.276	3
P09668	1	Carrier	27.4987	3
P09669	1	Carrier	74.3447	3
P09874	1	Carrier	960.629	3
P09884	1	Carrier	75.1774	3
P09914	1	Carrier	56.8364	1
P09923	1	Carrier	60.3198	2
P09960	1	Carrier	82.4495	3
P09972	1	Carrier	956.315	3
P0C0S5;Q71UI9	1	Carrier	286.939	2
P0C869	1	Carrier	17.4671	1
P0CG20	1	Carrier	35.7028	1
P0CG30	1	Carrier	11.1641	1
P0CG39	1	Carrier	1896.29	1
P0DMV8;P0DMV9	1	Carrier	1939.29	3
P0DOY2;P0DOY3	1	Carrier	96.0807	3
P0DP23;P0DP24;P0DP25	1	Carrier	1349.08	3
P0DP57	1	Carrier	10.4296	3
P0DPB6	1	Carrier	13.1516	2
P0DPH7;P0DPH8	1	Carrier	310.593	3
P10155	1	Carrier	93.3491	3
P10253	1	Carrier	32.9727	3
P10301	1	Carrier	16.7656	2
P10321	1	Carrier	72.906	2
P10398	1	Carrier	22.1821	3
P10412	1	Carrier	262.338	3
P10515	1	Carrier	38.0208	3
P10586	1	Carrier	35.1685	1
P10589	1	Carrier	24.3151	1
P10599	1	Carrier	1025.25	3
P10606	1	Carrier	159.082	3
P10619	1	Carrier	57.1013	3
P10620	1	Carrier	150.706	3
P10644	1	Carrier	114.835	3
P10768	1	Carrier	88.001	3
P10809	1	Carrier	1021.87	3
P10909	1	Carrier	101.723	3
P11021	1	Carrier	1068.16	3
P11047	1	Carrier	28.6795	2
P11117	1	Carrier	23.7861	3
P11137	1	Carrier	7.42093	1
P11142	1	Carrier	1885.73	3
P11166	1	Carrier	80.2852	3
P11171	1	Carrier	28.2311	3
P11172	1	Carrier	100.223	3
P11177	1	Carrier	111.131	3
P11182	1	Carrier	21.0118	3
P11216	1	Carrier	43.433	3
P11233	1	Carrier	18.4821	2
P11234	1	Carrier	75.6648	2
P11245	1	Carrier	31.2113	1
P11274	1	Carrier	27.913	1
P11279	1	Carrier	108.568	3
P11310	1	Carrier	101.414	3
P11387	1	Carrier	97.0803	3
P11388	1	Carrier	59.9324	3
P11413	1	Carrier	846.428	3
P11441	1	Carrier	53.0411	3
P11498	1	Carrier	88.6348	3
P11586	1	Carrier	771.103	3
P11717	1	Carrier	29.6592	3
P11766	1	Carrier	109.296	3
P11802	1	Carrier	51.3123	3
P11908	1	Carrier	115.152	3
P11940	1	Carrier	797.39	3
P12004	1	Carrier	149.34	3
P12035	1	Carrier	227.294	1
P12036	1	Carrier	3.33463	1
P12081	1	Carrier	451.561	3
P12235	1	Carrier	68.9738	2
P12236	1	Carrier	484.171	3
P12259	1	Carrier	65.2746	1
P12268	1	Carrier	871.394	3
P12270	1	Carrier	78.9369	3
P12273	1	Carrier	501.705	3
P12277	1	Carrier	565.534	3
P12429	1	Carrier	206.061	3
P12532	1	Carrier	103.814	3
P12814	1	Carrier	169.568	3
P12829	1	Carrier	29.5515	1
P12931	1	Carrier	22.6121	1
P12955	1	Carrier	49.5498	3
P12956	1	Carrier	667.624	3
P13010	1	Carrier	463.94	3
P13051	1	Carrier	53.9164	3
P13073	1	Carrier	154.021	3
P13284	1	Carrier	158.624	3
P13473	1	Carrier	100.384	3
P13489	1	Carrier	103.464	3
P13639	1	Carrier	3620.12	3
P13667	1	Carrier	244.401	3
P13674	1	Carrier	38.8977	3
P13693	1	Carrier	261.033	3
P13716	1	Carrier	32.7992	3
P13796	1	Carrier	17.9774	3
P13797	1	Carrier	460.876	3
P13798	1	Carrier	144.457	3
P13804	1	Carrier	111.392	3
P13807	1	Carrier	26.7756	3
P13861	1	Carrier	68.2873	3
P13929	1	Carrier	80.6084	3
P13984	1	Carrier	168.012	3
P13987	1	Carrier	86.592	3
P13995	1	Carrier	53.1368	3
P14174	1	Carrier	428.458	3
P14209	1	Carrier	25.9522	2
P14314	1	Carrier	138.283	3
P14324	1	Carrier	237.296	3
P14384	1	Carrier	38.3647	3
P14406	1	Carrier	118.688	3
P14550	1	Carrier	68.2699	3
P14618	1	Carrier	3598.85	3
P14625	1	Carrier	885.532	3
P14635	1	Carrier	47.5901	3
P14649	1	Carrier	413.988	1
P14678	1	Carrier	363.123	1
P14735	1	Carrier	201.739	3
P14854	1	Carrier	65.6393	2
P14859	1	Carrier	15.1086	2
P14866	1	Carrier	210.573	3
P14868	1	Carrier	282.412	3
P14923	1	Carrier	651.667	3
P14927	1	Carrier	83.3006	3
P15104	1	Carrier	23.7108	2
P15121	1	Carrier	283.611	3
P15151	1	Carrier	2.44779	1
P15153	1	Carrier	193.673	1
P15170	1	Carrier	493.137	3
P15291	1	Carrier	68.3688	3
P15309	1	Carrier	53.4896	3
P15311	1	Carrier	514.837	3
P15328	1	Carrier	203.444	2
P15374	1	Carrier	72.1221	3
P15498	1	Carrier	548.338	1
P15529	1	Carrier	6.24008	2
P15531	1	Carrier	413.908	3
P15559	1	Carrier	622.353	3
P15586	1	Carrier	40.884	3
P15735	1	Carrier	16.8507	1
P15880	1	Carrier	742.945	3
P15924	1	Carrier	1124.14	3
P15927	1	Carrier	154.234	3
P15954	1	Carrier	22.2715	1
P16070	1	Carrier	127.117	3
P16104	1	Carrier	20.3203	2
P16152	1	Carrier	254.879	3
P16220	1	Carrier	17.7235	2
P16278	1	Carrier	55.072	3
P16298	1	Carrier	66.7586	1
P16333	1	Carrier	39.0812	3
P16383	1	Carrier	29.2588	2
P16401	1	Carrier	437.521	3
P16402	1	Carrier	3910.81	3
P16403	1	Carrier	1773.19	3
P16435	1	Carrier	47.7914	3
P16591	1	Carrier	82.6884	1
P16615	1	Carrier	108.704	3
P16671	1	Carrier	13.1769	2
P16930	1	Carrier	41.4062	3
P16949	1	Carrier	574.242	3
P16989	1	Carrier	156.647	3
P17031	1	Carrier	29.9514	1
P17050	1	Carrier	6.5787	1
P17066	1	Carrier	70.8755	1
P17096	1	Carrier	130.15	3
P17152	1	Carrier	44.1501	3
P17174	1	Carrier	89.0505	3
P17252	1	Carrier	58.1311	3
P17342	1	Carrier	38.671	2
P17480	1	Carrier	79.8808	3
P17482;P28356;P31274	1	Carrier	13.7842	1
P17544	1	Carrier	14.0617	1
P17612	1	Carrier	99.084	3
P17655	1	Carrier	67.2978	3
P17706	1	Carrier	28.0252	1
P17812	1	Carrier	187.969	3
P17813	1	Carrier	20.8324	2
P17844	1	Carrier	526.272	3
P17858	1	Carrier	148.48	3
P17900	1	Carrier	76.3905	3
P17931	1	Carrier	117.785	3
P17980	1	Carrier	187.807	3
P17987	1	Carrier	573.257	3
P18031	1	Carrier	37.7701	3
P18065	1	Carrier	80.8289	1
P18074	1	Carrier	19.9731	2
P18077	1	Carrier	264.172	3
P18085	1	Carrier	279.501	3
P18124	1	Carrier	1163.67	3
P18206	1	Carrier	315.035	3
P18510	1	Carrier	36.1608	3
P18583	1	Carrier	36.912	3
P18615	1	Carrier	51.67	2
P18621	1	Carrier	772.956	3
P18669	1	Carrier	310.766	3
P18754	1	Carrier	474.494	3
P18846	1	Carrier	105.609	2
P18848	1	Carrier	147.703	2
P18850	1	Carrier	4.46295	1
P18858	1	Carrier	90.5735	3
P18859	1	Carrier	72.6385	3
P18887	1	Carrier	58.5513	3
P19022	1	Carrier	25.7243	2
P19174	1	Carrier	39.2256	3
P19338	1	Carrier	2727.48	3
P19367	1	Carrier	89.5228	3
P19387	1	Carrier	38.5818	2
P19388	1	Carrier	62.7094	3
P19404	1	Carrier	43.5355	3
P19474	1	Carrier	18.1903	1
P19484	1	Carrier	2.1796	1
P19525	1	Carrier	191.929	3
P19623	1	Carrier	343.09	3
P19784	1	Carrier	72.4049	3
P19838	1	Carrier	29.9845	3
P19971	1	Carrier	27.0674	3
P20020	1	Carrier	36.1384	3
P20042	1	Carrier	448.76	3
P20073	1	Carrier	133.317	3
P20226	1	Carrier	64.7759	1
P20248	1	Carrier	34.1348	2
P20290	1	Carrier	257.719	3
P20336	1	Carrier	14.0599	1
P20338	1	Carrier	21.4604	1
P20339	1	Carrier	260.255	3
P20340	1	Carrier	50.8196	3
P20585	1	Carrier	37.9168	2
P20618	1	Carrier	362.884	3
P20645	1	Carrier	34.7902	3
P20674	1	Carrier	121.024	3
P20700	1	Carrier	83.2018	3
P20810	1	Carrier	119.788	3
P20839	1	Carrier	168.755	3
P20908	1	Carrier	19.6986	3
P20929	1	Carrier	11.351	2
P20936	1	Carrier	23.1312	2
P20962	1	Carrier	107.229	3
P21127	1	Carrier	51.6372	2
P21266	1	Carrier	254.271	3
P21281	1	Carrier	54.624	3
P21283	1	Carrier	65.7842	3
P21291	1	Carrier	523.803	3
P21333	1	Carrier	1712.16	3
P21359	1	Carrier	31.0667	1
P21399	1	Carrier	39.2895	3
P21796	1	Carrier	282.002	3
P21912	1	Carrier	41.5087	3
P21926	1	Carrier	47.2409	2
P21953	1	Carrier	31.0495	2
P21964	1	Carrier	51.4944	3
P21980	1	Carrier	57.106	3
P22033	1	Carrier	18.7081	1
P22059	1	Carrier	99.9337	3
P22061	1	Carrier	208.765	3
P22087	1	Carrier	222.851	3
P22102	1	Carrier	250.482	3
P22234	1	Carrier	546.546	3
P22307	1	Carrier	65.2843	3
P22314	1	Carrier	278.599	3
P22392	1	Carrier	794.689	3
P22626	1	Carrier	4181.9	3
P22681	1	Carrier	27.189	2
P22694	1	Carrier	97.4158	3
P22695	1	Carrier	85.8807	3
P22735	1	Carrier	366.634	3
P22830	1	Carrier	12.4655	1
P23193	1	Carrier	247.986	3
P23219	1	Carrier	51.6097	2
P23229	1	Carrier	19.6974	1
P23246	1	Carrier	381.01	3
P23258	1	Carrier	124.23	3
P23284	1	Carrier	1431.94	3
P23368	1	Carrier	39.2229	3
P23381	1	Carrier	101.875	3
P23396	1	Carrier	2187.57	3
P23443	1	Carrier	25.5184	2
P23468	1	Carrier	14.082	1
P23490	1	Carrier	366.041	3
P23497	1	Carrier	16.6931	1
P23526	1	Carrier	461.793	3
P23528	1	Carrier	1360.22	3
P23588	1	Carrier	238.31	3
P23610	1	Carrier	27.0441	1
P23743	1	Carrier	37.7222	2
P23786	1	Carrier	47.887	2
P23919	1	Carrier	205.471	3
P23921	1	Carrier	243.879	3
P24298	1	Carrier	8.71514	2
P24386	1	Carrier	15.0448	1
P24390	1	Carrier	103.674	3
P24534	1	Carrier	1051.48	3
P24539	1	Carrier	63.0894	3
P24666	1	Carrier	120.169	3
P24752	1	Carrier	126.36	3
P24844	1	Carrier	426.013	2
P24863	1	Carrier	11.5584	1
P24928	1	Carrier	23.3256	2
P24941	1	Carrier	126.194	3
P25098	1	Carrier	45.0527	3
P25205	1	Carrier	711.023	3
P25311	1	Carrier	633.996	3
P25325	1	Carrier	11.795	2
P25398	1	Carrier	621.176	3
P25440	1	Carrier	42.1888	3
P25490	1	Carrier	60.6461	3
P25685	1	Carrier	190.845	3
P25705	1	Carrier	1114.64	3
P25786	1	Carrier	97.3533	3
P25787	1	Carrier	276.351	3
P25788	1	Carrier	270.795	3
P25789	1	Carrier	432.165	3
P25815	1	Carrier	392.001	3
P26006	1	Carrier	30.4237	3
P26038	1	Carrier	796.616	3
P26196	1	Carrier	245.136	3
P26232	1	Carrier	43.3124	3
P26358	1	Carrier	55.0227	3
P26368	1	Carrier	514.97	3
P26373	1	Carrier	537.243	3
P26374	1	Carrier	7.59904	1
P26447	1	Carrier	1017.22	3
P26583	1	Carrier	705.19	3
P26599	1	Carrier	963.373	3
P26639	1	Carrier	842.689	3
P26640	1	Carrier	263.784	3
P26641	1	Carrier	3351.8	3
P26885	1	Carrier	121.803	3
P27105	1	Carrier	47.3792	3
P27144	1	Carrier	25.4363	2
P27348	1	Carrier	274.389	3
P27361	1	Carrier	86.7835	3
P27448	1	Carrier	17.8053	1
P27482	1	Carrier	313.134	3
P27635	1	Carrier	119.648	3
P27658	1	Carrier	12.2292	1
P27694	1	Carrier	262.764	3
P27695	1	Carrier	855.007	3
P27701	1	Carrier	32.6262	1
P27707	1	Carrier	34.5484	2
P27708	1	Carrier	598.135	3
P27797	1	Carrier	1368.42	3
P27816	1	Carrier	339.43	3
P27824	1	Carrier	211.349	3
P28062	1	Carrier	47.6057	3
P28066	1	Carrier	333.691	3
P28070	1	Carrier	188.678	3
P28072	1	Carrier	335.545	3
P28074	1	Carrier	197.154	3
P28288	1	Carrier	30.9153	3
P28290	1	Carrier	39.0344	1
P28331	1	Carrier	26.8495	2
P28340	1	Carrier	65.0626	3
P28347	1	Carrier	24.5672	2
P28370	1	Carrier	27.1077	2
P28482	1	Carrier	228.089	3
P28715	1	Carrier	3.23912	1
P28838	1	Carrier	66.1321	3
P29034	1	Carrier	129.096	3
P29083	1	Carrier	15.5424	3
P29084	1	Carrier	32.4984	3
P29144	1	Carrier	78.4491	3
P29218	1	Carrier	45.5159	2
P29353	1	Carrier	56.857	2
P29372	1	Carrier	36.7554	3
P29373	1	Carrier	21.2687	2
P29375	1	Carrier	8.24382	1
P29401	1	Carrier	1238.48	3
P29508	1	Carrier	179.228	3
P29692	1	Carrier	1489.72	3
P29966	1	Carrier	186.248	3
P29992	1	Carrier	79.4539	1
P30040	1	Carrier	357.725	3
P30041	1	Carrier	854.551	3
P30043	1	Carrier	71.0972	3
P30044	1	Carrier	668.849	3
P30046	1	Carrier	116.579	3
P30047	1	Carrier	14.5547	2
P30048	1	Carrier	313.588	3
P30049	1	Carrier	200.862	3
P30050	1	Carrier	472.743	3
P30084	1	Carrier	112.945	3
P30085	1	Carrier	203.051	3
P30086	1	Carrier	100.12	3
P30101	1	Carrier	743.388	3
P30153	1	Carrier	305.871	3
P30154	1	Carrier	16.7726	1
P30260	1	Carrier	45.4345	3
P30405	1	Carrier	37.7938	2
P30408	1	Carrier	9.84119	2
P30419	1	Carrier	275.03	3
P30519	1	Carrier	17.5475	3
P30520	1	Carrier	144.4	3
P30530	1	Carrier	20.0528	1
P30533	1	Carrier	50.9647	3
P30536	1	Carrier	131.415	2
P30566	1	Carrier	90.2566	3
P30622	1	Carrier	33.288	2
P30626	1	Carrier	193.948	3
P30740	1	Carrier	30.66	3
P30825	1	Carrier	62.8626	1
P30837	1	Carrier	39.3211	3
P30838	1	Carrier	178.047	3
P30876	1	Carrier	44.0086	3
P31025	1	Carrier	25.7414	3
P31040	1	Carrier	148.508	3
P31146	1	Carrier	22.1451	3
P31150	1	Carrier	82.9087	3
P31151	1	Carrier	287.646	3
P31153	1	Carrier	135.637	3
P31327	1	Carrier	489.857	3
P31350	1	Carrier	33.4119	2
P31483	1	Carrier	90.5409	3
P31641	1	Carrier	22.902	3
P31689	1	Carrier	297.958	3
P31749	1	Carrier	9.50975	1
P31751	1	Carrier	6.31845	1
P31930	1	Carrier	122.31	3
P31937	1	Carrier	58.398	2
P31939	1	Carrier	317.169	3
P31942	1	Carrier	175.107	3
P31943	1	Carrier	685.564	3
P31944	1	Carrier	1090.56	3
P31946	1	Carrier	1168.51	3
P31947	1	Carrier	700.23	3
P31948	1	Carrier	1462.17	3
P31949	1	Carrier	501.552	3
P32004	1	Carrier	142.33	3
P32119	1	Carrier	820.456	3
P32121	1	Carrier	23.8853	1
P32322	1	Carrier	47.2978	3
P32455	1	Carrier	36.7071	3
P32456	1	Carrier	20.9659	2
P32754	1	Carrier	20.7809	3
P32780	1	Carrier	1.95793	2
P32929	1	Carrier	18.1593	3
P32969	1	Carrier	1332.53	3
P33176	1	Carrier	251.891	3
P33240	1	Carrier	141.755	3
P33316	1	Carrier	228.282	3
P33527	1	Carrier	35.2173	3
P33552	1	Carrier	99.8168	2
P33897	1	Carrier	16.3004	2
P33947	1	Carrier	46.2907	3
P33981	1	Carrier	43.5019	1
P33991	1	Carrier	543.815	3
P33992	1	Carrier	840.166	3
P33993	1	Carrier	471.176	3
P34059	1	Carrier	490.102	1
P34896	1	Carrier	66.6629	3
P34897	1	Carrier	269.884	3
P34932	1	Carrier	284.261	3
P34949	1	Carrier	32.7774	3
P35030	1	Carrier	99.9662	3
P35080	1	Carrier	148.791	3
P35221	1	Carrier	161.431	3
P35222	1	Carrier	95.641	3
P35232	1	Carrier	357.175	3
P35237	1	Carrier	64.1674	3
P35241	1	Carrier	1041.5	3
P35244	1	Carrier	139.736	3
P35249	1	Carrier	75.06	3
P35250	1	Carrier	129.501	3
P35251	1	Carrier	18.5286	3
P35268	1	Carrier	1277.21	3
P35269	1	Carrier	42.1658	3
P35270	1	Carrier	60.2087	3
P35520	1	Carrier	73.587	3
P35527	1	Carrier	767.443	3
P35573	1	Carrier	34.6699	3
P35579	1	Carrier	770.577	3
P35580	1	Carrier	148.278	3
P35606	1	Carrier	272.411	3
P35610	1	Carrier	152.361	3
P35611	1	Carrier	48.4278	3
P35613	1	Carrier	536.864	3
P35637	1	Carrier	244.031	3
P35658	1	Carrier	40.5394	3
P35659	1	Carrier	275.342	3
P35754	1	Carrier	65.195	3
P35790	1	Carrier	12.6649	1
P35813	1	Carrier	33.2203	1
P35914	1	Carrier	542.062	2
P35998	1	Carrier	186.828	3
P36404	1	Carrier	35.0636	3
P36405	1	Carrier	62.27	3
P36507	1	Carrier	105.445	3
P36542	1	Carrier	165.167	3
P36543	1	Carrier	48.6455	3
P36551	1	Carrier	34.1983	3
P36578	1	Carrier	1767.64	3
P36639	1	Carrier	43.8728	3
P36776	1	Carrier	72.1134	3
P36871	1	Carrier	64.2399	3
P36873	1	Carrier	137.739	3
P36915	1	Carrier	169.167	3
P36952	1	Carrier	277.983	3
P36954	1	Carrier	20.2224	3
P36957	1	Carrier	53.1293	3
P36969	1	Carrier	39.1756	3
P37108	1	Carrier	182.19	3
P37198	1	Carrier	47.0099	3
P37235	1	Carrier	166.81	3
P37275	1	Carrier	12.5861	1
P37802	1	Carrier	735.76	3
P37837	1	Carrier	403.918	3
P37840	1	Carrier	93.7478	3
P38117	1	Carrier	113.375	3
P38159	1	Carrier	406.587	3
P38432	1	Carrier	24.8302	3
P38606	1	Carrier	88.9371	3
P38646	1	Carrier	679.747	3
P38919	1	Carrier	363.195	3
P39019	1	Carrier	1185.83	3
P39023	1	Carrier	438.906	3
P39656	1	Carrier	237.053	3
P39687	1	Carrier	303.916	3
P39748	1	Carrier	635.321	3
P39880	1	Carrier	24.8844	3
P40121	1	Carrier	63.1659	3
P40123	1	Carrier	33.1736	2
P40222	1	Carrier	151.476	3
P40227	1	Carrier	802.326	3
P40261	1	Carrier	58.9678	3
P40424	1	Carrier	12.3368	2
P40429	1	Carrier	612.305	3
P40616	1	Carrier	104.212	3
P40692	1	Carrier	41.227	2
P40763	1	Carrier	50.6994	3
P40818	1	Carrier	21.7989	2
P40855	1	Carrier	16.5847	3
P40925	1	Carrier	409.828	3
P40926	1	Carrier	531.409	3
P40937	1	Carrier	90.5108	3
P40938	1	Carrier	60.5176	3
P40939	1	Carrier	127.07	3
P41091	1	Carrier	167.671	3
P41208	1	Carrier	17.5513	2
P41214	1	Carrier	44.3498	3
P41219	1	Carrier	17.8887	1
P41223	1	Carrier	77.0563	3
P41227	1	Carrier	131.062	3
P41236	1	Carrier	36.1863	1
P41240	1	Carrier	211.941	3
P41250	1	Carrier	201.52	3
P41252	1	Carrier	265.407	3
P41567	1	Carrier	140.161	3
P41743	1	Carrier	44.1137	3
P42025	1	Carrier	2.63898	2
P42126	1	Carrier	60.2875	3
P42166	1	Carrier	208.763	3
P42224	1	Carrier	74.3699	3
P42226	1	Carrier	26.8964	2
P42229	1	Carrier	55.6913	1
P42262	1	Carrier	303.532	1
P42285	1	Carrier	128.382	3
P42330	1	Carrier	420.476	3
P42345	1	Carrier	33.7197	3
P42356	1	Carrier	97.7259	1
P42357	1	Carrier	118.987	3
P42566	1	Carrier	25.612	1
P42568	1	Carrier	5.54641	1
P42677	1	Carrier	666.425	3
P42684	1	Carrier	13.6188	1
P42695	1	Carrier	19.6306	3
P42696	1	Carrier	33.7974	2
P42704	1	Carrier	118.108	3
P42765	1	Carrier	66.2965	3
P42766	1	Carrier	798.446	3
P42771	1	Carrier	187.523	3
P42773	1	Carrier	17.1037	1
P42785	1	Carrier	35.0702	3
P42858	1	Carrier	30.5169	3
P42892	1	Carrier	39.2698	3
P43007	1	Carrier	8.42477	1
P43034	1	Carrier	145.978	3
P43121	1	Carrier	43.7716	3
P43155	1	Carrier	17.067	1
P43243	1	Carrier	302.956	3
P43246	1	Carrier	124.747	3
P43304	1	Carrier	66.9646	3
P43307	1	Carrier	135.65	3
P43353	1	Carrier	70.6329	1
P43355	1	Carrier	12.7461	3
P43378	1	Carrier	8.93664	2
P43487	1	Carrier	418.03	3
P43490	1	Carrier	162.303	3
P43686	1	Carrier	101.503	3
P43897	1	Carrier	45.0949	3
P45378	1	Carrier	40.4533	2
P45877	1	Carrier	27.3178	2
P45880	1	Carrier	392.357	3
P45973	1	Carrier	148.467	3
P45974	1	Carrier	230.664	3
P45985	1	Carrier	53.3715	3
P46013	1	Carrier	49.0682	3
P46020	1	Carrier	17.9189	1
P46060	1	Carrier	97.2304	3
P46063	1	Carrier	174.533	3
P46087	1	Carrier	57.1424	3
P46100	1	Carrier	13.5565	2
P46108	1	Carrier	38.9791	3
P46109	1	Carrier	75.7749	3
P46199	1	Carrier	2.88393	1
P46379	1	Carrier	94.5516	3
P46459	1	Carrier	269.218	3
P46734	1	Carrier	73.0638	3
P46736	1	Carrier	20.4422	2
P46776	1	Carrier	827.418	3
P46777	1	Carrier	314.235	3
P46778	1	Carrier	262.815	3
P46779	1	Carrier	616.708	3
P46781	1	Carrier	1412.34	3
P46782	1	Carrier	355.647	3
P46783	1	Carrier	1364.2	3
P46821	1	Carrier	72.992	3
P46926	1	Carrier	83.4581	3
P46934	1	Carrier	37.9804	3
P46937	1	Carrier	25.0923	3
P46939	1	Carrier	15.9791	1
P46940	1	Carrier	340.978	3
P46976	1	Carrier	30.2195	1
P46977	1	Carrier	57.2975	3
P47224	1	Carrier	33.1726	2
P47712	1	Carrier	32.2007	3
P47755	1	Carrier	104.834	3
P47756	1	Carrier	262.924	3
P47813	1	Carrier	984.679	1
P47897	1	Carrier	244.625	3
P47914	1	Carrier	810.616	3
P47929	1	Carrier	346.136	3
P47985	1	Carrier	81.5905	3
P48047	1	Carrier	160.717	3
P48059	1	Carrier	66.455	3
P48147	1	Carrier	54.2308	3
P48163	1	Carrier	150.546	3
P48200	1	Carrier	17.9931	1
P48426	1	Carrier	17.7638	2
P48444	1	Carrier	230.623	3
P48449	1	Carrier	29.1346	2
P48506	1	Carrier	39.5258	3
P48507	1	Carrier	92.9327	3
P48509	1	Carrier	11.282	2
P48556	1	Carrier	104.813	3
P48594	1	Carrier	169.17	2
P48634	1	Carrier	34.2715	3
P48637	1	Carrier	43.2668	3
P48643	1	Carrier	258.143	3
P48651	1	Carrier	45.67	3
P48681	1	Carrier	36.9667	1
P48723	1	Carrier	14.708	2
P48729	1	Carrier	75.884	3
P48735	1	Carrier	206.434	3
P48739	1	Carrier	50.8182	3
P48960	1	Carrier	56.8651	3
P49005	1	Carrier	39.0654	3
P49006	1	Carrier	95.415	3
P49023	1	Carrier	12.2901	1
P49137	1	Carrier	41.794	3
P49189	1	Carrier	74.0217	3
P49207	1	Carrier	283.13	3
P49247	1	Carrier	76.6722	3
P49257	1	Carrier	124.306	3
P49321	1	Carrier	230.297	3
P49327	1	Carrier	583.342	3
P49354	1	Carrier	43.7424	3
P49366	1	Carrier	52.1318	2
P49368	1	Carrier	699.397	3
P49406	1	Carrier	21.65	2
P49411	1	Carrier	421.393	3
P49419	1	Carrier	122.849	3
P49427	1	Carrier	27.2304	1
P49441	1	Carrier	13.0812	1
P49454	1	Carrier	14.0162	1
P49458	1	Carrier	109.443	3
P49459	1	Carrier	53.0841	2
P49585	1	Carrier	89.2136	2
P49588	1	Carrier	158.713	3
P49589	1	Carrier	82.2949	3
P49590	1	Carrier	54.3614	3
P49591	1	Carrier	461.852	3
P49593	1	Carrier	10.7723	1
P49642	1	Carrier	107.147	3
P49643	1	Carrier	116.239	3
P49662	1	Carrier	0.932143	1
P49674	1	Carrier	55.9141	2
P49711	1	Carrier	25.3316	2
P49720	1	Carrier	177.002	3
P49721	1	Carrier	407.752	3
P49736	1	Carrier	493.066	3
P49748	1	Carrier	115.893	3
P49750	1	Carrier	18.9041	3
P49753	1	Carrier	16.6733	1
P49755	1	Carrier	59.0147	3
P49756	1	Carrier	39.191	3
P49757	1	Carrier	10.1406	1
P49768	1	Carrier	3.09993	1
P49770	1	Carrier	65.9617	3
P49773	1	Carrier	262.666	3
P49790	1	Carrier	18.621	2
P49792	1	Carrier	33.4844	3
P49815	1	Carrier	10.2387	1
P49840	1	Carrier	58.8091	3
P49841	1	Carrier	65.6333	3
P49862	1	Carrier	4.2799	3
P49902	1	Carrier	16.3898	2
P49903	1	Carrier	65.2035	3
P49914	1	Carrier	18.3989	2
P49915	1	Carrier	206.119	3
P49916	1	Carrier	30.325	3
P49917	1	Carrier	18.1221	1
P49959	1	Carrier	48.4846	3
P50135	1	Carrier	18.6623	2
P50213	1	Carrier	34.5152	3
P50238	1	Carrier	397.226	3
P50336	1	Carrier	12.0128	2
P50395	1	Carrier	513.661	3
P50402	1	Carrier	99.7965	3
P50416	1	Carrier	73.8892	3
P50452	1	Carrier	90.9706	3
P50453	1	Carrier	6.09165	1
P50454	1	Carrier	300.893	3
P50502	1	Carrier	1009.04	3
P50552	1	Carrier	74.6695	3
P50570	1	Carrier	191.145	3
P50579	1	Carrier	105.017	3
P50583	1	Carrier	27.5806	2
P50613	1	Carrier	47.6162	3
P50748	1	Carrier	32.5236	2
P50750	1	Carrier	14.6325	2
P50851	1	Carrier	43.9697	3
P50897	1	Carrier	86.9814	3
P50914	1	Carrier	664.519	3
P50990	1	Carrier	791.45	3
P50991	1	Carrier	903.2	3
P50995	1	Carrier	142.434	3
P51003	1	Carrier	91.5571	3
P51114	1	Carrier	61.9706	3
P51116	1	Carrier	166.475	3
P51148	1	Carrier	151.842	3
P51149	1	Carrier	310.738	3
P51151	1	Carrier	62.215	1
P51153	1	Carrier	74.8197	3
P51157	1	Carrier	180.34	1
P51159	1	Carrier	23.0225	1
P51397	1	Carrier	33.712	3
P51398	1	Carrier	31.4833	3
P51452	1	Carrier	38.6047	3
P51531	1	Carrier	11.682	2
P51532	1	Carrier	40.5263	2
P51553	1	Carrier	82.4712	3
P51570	1	Carrier	56.6894	3
P51571	1	Carrier	218.72	3
P51572	1	Carrier	42.1493	3
P51580	1	Carrier	27.597	2
P51587	1	Carrier	818.162	1
P51610	1	Carrier	59.1089	3
P51617	1	Carrier	37.2269	2
P51636	1	Carrier	37.2512	1
P51648	1	Carrier	75.7218	3
P51659	1	Carrier	222.919	3
P51665	1	Carrier	268.943	3
P51668;Q9Y2X8	1	Carrier	28.2862	1
P51688	1	Carrier	44.2449	3
P51692	1	Carrier	42.556	2
P51784	1	Carrier	44.4493	2
P51798	1	Carrier	19.9809	1
P51805	1	Carrier	143.651	1
P51809	1	Carrier	36.3747	3
P51812	1	Carrier	98.1601	3
P51858	1	Carrier	328.378	3
P51946	1	Carrier	28.1811	2
P51948	1	Carrier	23.0986	3
P51956	1	Carrier	21.0448	3
P51970	1	Carrier	51.0301	3
P51991	1	Carrier	454.628	3
P52209	1	Carrier	328.066	3
P52272	1	Carrier	666.099	3
P52292	1	Carrier	383.539	3
P52294	1	Carrier	29.1478	3
P52298	1	Carrier	39.6614	3
P52306	1	Carrier	39.5891	3
P52434	1	Carrier	66.5605	3
P52435;Q9GZM3;Q9H1A7	1	Carrier	39.7687	2
P52564	1	Carrier	69.6648	3
P52565	1	Carrier	215.245	3
P52594	1	Carrier	40.4429	3
P52597	1	Carrier	238.225	3
P52630	1	Carrier	10.6582	1
P52655	1	Carrier	63.7794	3
P52657	1	Carrier	50.8037	3
P52701	1	Carrier	156.77	3
P52732	1	Carrier	45.5491	3
P52735	1	Carrier	52.2914	3
P52788	1	Carrier	59.4826	3
P52789	1	Carrier	57.8931	3
P52815	1	Carrier	147.584	3
P52888	1	Carrier	37.8912	3
P52895	1	Carrier	272.996	3
P52907	1	Carrier	501.553	3
P52943	1	Carrier	68.2071	3
P52948	1	Carrier	35.5895	3
P52952	1	Carrier	14.6688	1
P53004	1	Carrier	109.855	3
P53007	1	Carrier	39.4688	3
P53041	1	Carrier	139.006	3
P53350	1	Carrier	69.1166	3
P53365	1	Carrier	28.2496	3
P53367	1	Carrier	84.4002	3
P53384	1	Carrier	28.9317	2
P53396	1	Carrier	732.691	3
P53582	1	Carrier	91.305	3
P53597	1	Carrier	53.4361	3
P53602	1	Carrier	13.6656	2
P53611	1	Carrier	22.2564	2
P53618	1	Carrier	252.988	3
P53621	1	Carrier	355.372	3
P53634	1	Carrier	100.295	3
P53675	1	Carrier	248.303	2
P53680	1	Carrier	73.7551	3
P53701	1	Carrier	29.9816	3
P53814	1	Carrier	2780.57	1
P53985	1	Carrier	75.4574	3
P53990	1	Carrier	72.39	3
P53992	1	Carrier	129.272	3
P53999	1	Carrier	1556.82	3
P54105	1	Carrier	116.684	3
P54132	1	Carrier	5.53554	1
P54136	1	Carrier	405.734	3
P54252	1	Carrier	21.3706	1
P54277	1	Carrier	7.98935	1
P54289	1	Carrier	21.9797	1
P54577	1	Carrier	774.239	3
P54578	1	Carrier	215.89	3
P54619	1	Carrier	127.916	3
P54646	1	Carrier	52.5989	1
P54652	1	Carrier	1978.46	3
P54709	1	Carrier	136.094	3
P54725	1	Carrier	55.6117	3
P54727	1	Carrier	195.92	3
P54819	1	Carrier	333.643	3
P54840	1	Carrier	93.5853	3
P54852	1	Carrier	71.5771	2
P54886	1	Carrier	115.201	3
P54920	1	Carrier	94.1871	3
P55010	1	Carrier	544.952	3
P55036	1	Carrier	150.4	3
P55039	1	Carrier	145.412	3
P55060	1	Carrier	368.086	3
P55072	1	Carrier	345.592	3
P55081	1	Carrier	21.8909	3
P55084	1	Carrier	144.478	3
P55145	1	Carrier	130.708	3
P55196	1	Carrier	21.8748	3
P55209	1	Carrier	526.812	3
P55210	1	Carrier	45.4485	3
P55211	1	Carrier	19.5191	3
P55263	1	Carrier	75.3202	3
P55265	1	Carrier	63.6581	3
P55290	1	Carrier	42.3965	1
P55327	1	Carrier	105.582	3
P55735	1	Carrier	84.6224	3
P55769	1	Carrier	108.936	3
P55786	1	Carrier	197.822	3
P55795	1	Carrier	123.37	3
P55809	1	Carrier	111.329	3
P55854	1	Carrier	507.398	1
P55884	1	Carrier	573.76	3
P55957	1	Carrier	37.7608	3
P56134	1	Carrier	392.913	3
P56181	1	Carrier	14.6692	1
P56182	1	Carrier	46.7209	2
P56192	1	Carrier	180.092	3
P56211	1	Carrier	61.3354	2
P56270	1	Carrier	45.387	2
P56282	1	Carrier	24.7495	1
P56377	1	Carrier	21.0356	1
P56381;Q5VTU8	1	Carrier	180.787	3
P56385	1	Carrier	151.343	3
P56524	1	Carrier	22.9195	1
P56537	1	Carrier	355.92	3
P56545	1	Carrier	54.571	3
P56556	1	Carrier	26.6042	2
P56945	1	Carrier	12.8769	1
P57076	1	Carrier	82.061	3
P57081	1	Carrier	51.1407	3
P57088	1	Carrier	100.598	3
P57105	1	Carrier	31.9573	3
P57678	1	Carrier	30.4844	2
P57737	1	Carrier	29.6839	1
P57740	1	Carrier	44.6266	3
P57764	1	Carrier	7.40597	1
P57772	1	Carrier	28.5551	3
P58107	1	Carrier	259.281	3
P58546	1	Carrier	123.852	3
P58876;P62807;Q5QNW6;Q93079;Q99877;Q99879	1	Carrier	6470.86	1
P59998	1	Carrier	543.82	3
P60059	1	Carrier	100.801	3
P60174	1	Carrier	231.432	3
P60228	1	Carrier	204.376	3
P60468	1	Carrier	70.1335	3
P60510	1	Carrier	98.9145	2
P60520	1	Carrier	37.0005	2
P60602	1	Carrier	12.3973	1
P60660	1	Carrier	665.887	3
P60673	1	Carrier	32.9958	2
P60709	1	Carrier	11414.9	3
P60842	1	Carrier	2055.2	3
P60866	1	Carrier	451.735	3
P60891	1	Carrier	350.682	3
P60900	1	Carrier	154.519	3
P60903	1	Carrier	174.106	3
P60953	1	Carrier	234.036	3
P60981	1	Carrier	332.298	3
P60983	1	Carrier	36.2029	2
P61006	1	Carrier	142.396	3
P61009	1	Carrier	68.7309	3
P61011	1	Carrier	167.12	3
P61019	1	Carrier	82.5024	3
P61020	1	Carrier	17.2554	2
P61024	1	Carrier	66.4775	3
P61026	1	Carrier	66.1345	3
P61073	1	Carrier	1.48745	1
P61077	1	Carrier	120.514	3
P61081	1	Carrier	280.966	3
P61086	1	Carrier	102.759	3
P61088	1	Carrier	357.021	3
P61106	1	Carrier	105.001	3
P61158	1	Carrier	415.364	3
P61160	1	Carrier	235.99	3
P61163	1	Carrier	161.609	3
P61165	1	Carrier	25.0766	1
P61201	1	Carrier	149.915	3
P61204	1	Carrier	408.405	1
P61218	1	Carrier	4.85137	1
P61221	1	Carrier	419.021	3
P61224	1	Carrier	241.76	3
P61225	1	Carrier	19.6497	2
P61244	1	Carrier	19.5048	1
P61247	1	Carrier	467.408	3
P61254	1	Carrier	176.274	3
P61289	1	Carrier	416.081	3
P61313	1	Carrier	892.302	3
P61326	1	Carrier	53.6487	2
P61353	1	Carrier	670.652	3
P61421	1	Carrier	82.5122	3
P61457	1	Carrier	64.8177	3
P61513	1	Carrier	105.188	3
P61586	1	Carrier	103.735	3
P61599	1	Carrier	59.9627	3
P61604	1	Carrier	386.48	3
P61619	1	Carrier	67.5537	3
P61626	1	Carrier	191.46	3
P61758	1	Carrier	63.9348	3
P61764	1	Carrier	58.7941	3
P61769	1	Carrier	57.0474	3
P61803	1	Carrier	105.876	3
P61923	1	Carrier	142.592	3
P61956	1	Carrier	108.2	3
P61960	1	Carrier	203.482	3
P61962	1	Carrier	34.534	3
P61964	1	Carrier	58.0493	3
P61966	1	Carrier	41.2061	2
P61970	1	Carrier	84.5459	3
P61978	1	Carrier	1434.96	3
P61981	1	Carrier	383.077	3
P62070	1	Carrier	32.4618	2
P62072	1	Carrier	39.1916	1
P62081	1	Carrier	1668.17	3
P62136	1	Carrier	288.313	3
P62140	1	Carrier	116.005	3
P62166	1	Carrier	22.6885	1
P62191	1	Carrier	223.773	3
P62195	1	Carrier	170.318	3
P62241	1	Carrier	453.076	3
P62244	1	Carrier	886.268	3
P62249	1	Carrier	1465.73	3
P62253	1	Carrier	19.4425	1
P62256	1	Carrier	51.9524	3
P62258	1	Carrier	532.361	3
P62263	1	Carrier	1385.33	3
P62266	1	Carrier	1044.17	3
P62269	1	Carrier	1174.63	3
P62273	1	Carrier	38.0229	3
P62277	1	Carrier	1202.19	3
P62280	1	Carrier	247.872	3
P62304	1	Carrier	535.594	3
P62306	1	Carrier	160.343	3
P62310	1	Carrier	140.345	3
P62312	1	Carrier	180.345	3
P62314	1	Carrier	80.7523	3
P62316	1	Carrier	262.138	3
P62318	1	Carrier	541.685	3
P62328	1	Carrier	656.023	3
P62330	1	Carrier	87.8703	3
P62333	1	Carrier	137.249	3
P62424	1	Carrier	866.462	3
P62487	1	Carrier	29.3431	2
P62491	1	Carrier	228.512	1
P62495	1	Carrier	592.35	3
P62701	1	Carrier	1122.39	3
P62714	1	Carrier	40.1837	1
P62736	1	Carrier	803.384	1
P62750	1	Carrier	970.658	3
P62753	1	Carrier	1694.33	3
P62805	1	Carrier	6440.56	3
P62820	1	Carrier	90.1666	3
P62826	1	Carrier	4036.94	3
P62829	1	Carrier	1044.84	3
P62834	1	Carrier	73.8707	2
P62837	1	Carrier	194.746	2
P62841	1	Carrier	247.219	3
P62847	1	Carrier	843.508	3
P62851	1	Carrier	1854.2	3
P62854	1	Carrier	558.625	3
P62857	1	Carrier	740.434	3
P62861	1	Carrier	721.637	3
P62873	1	Carrier	33.8882	3
P62875	1	Carrier	60.2564	3
P62877	1	Carrier	98.7542	3
P62879	1	Carrier	224.808	1
P62888	1	Carrier	160.914	3
P62891;Q59GN2	1	Carrier	257.375	3
P62899	1	Carrier	1220.35	3
P62906	1	Carrier	179.527	3
P62910	1	Carrier	181.348	3
P62913	1	Carrier	657.521	3
P62917	1	Carrier	334.784	3
P62937	1	Carrier	4339.31	3
P62942	1	Carrier	182.819	3
P62987	1	Carrier	4581.43	1
P62993	1	Carrier	47.0839	3
P62995	1	Carrier	360.131	3
P63000	1	Carrier	85.7398	3
P63010	1	Carrier	133.236	3
P63027	1	Carrier	16.5395	1
P63096	1	Carrier	27.1765	3
P63098	1	Carrier	108.313	3
P63104	1	Carrier	745.333	3
P63151	1	Carrier	80.2093	3
P63165	1	Carrier	75.704	2
P63167	1	Carrier	213.098	3
P63172	1	Carrier	36.4682	2
P63173	1	Carrier	1003.77	3
P63208	1	Carrier	147.181	3
P63218	1	Carrier	27.7862	1
P63220	1	Carrier	155.794	3
P63241	1	Carrier	1324.76	3
P63244	1	Carrier	766.792	3
P63261	1	Carrier	756.958	2
P63272	1	Carrier	127.456	3
P63279	1	Carrier	265.047	3
P63313	1	Carrier	849.596	3
P67775	1	Carrier	315.248	3
P67809	1	Carrier	621.017	3
P67812	1	Carrier	89.616	3
P67870	1	Carrier	80.4682	3
P67936	1	Carrier	782.219	3
P68036	1	Carrier	163.117	3
P68104	1	Carrier	6095.02	3
P68133	1	Carrier	63.9216	1
P68363	1	Carrier	6909.08	2
P68366	1	Carrier	603.689	3
P68371	1	Carrier	2519.62	3
P68400	1	Carrier	120.307	2
P68402	1	Carrier	108.665	3
P68431	1	Carrier	1232.01	2
P68871	1	Carrier	355.348	3
P69849;Q5JPE7	1	Carrier	37.7546	1
P69905	1	Carrier	384.129	3
P78310	1	Carrier	24.7032	1
P78316	1	Carrier	47.396	3
P78318	1	Carrier	57.6929	3
P78330	1	Carrier	40.7149	3
P78332	1	Carrier	27.0806	1
P78344	1	Carrier	251.507	3
P78345	1	Carrier	27.5352	2
P78346	1	Carrier	80.4119	3
P78347	1	Carrier	144.408	3
P78356	1	Carrier	35.6591	1
P78362	1	Carrier	74.1356	3
P78364	1	Carrier	13.6427	1
P78371	1	Carrier	859.727	3
P78383	1	Carrier	2.56604	1
P78406	1	Carrier	71.9749	3
P78417	1	Carrier	283.229	3
P78524	1	Carrier	23.7361	1
P78527	1	Carrier	486.238	3
P78536	1	Carrier	14.0917	1
P78537	1	Carrier	15.6992	1
P80217	1	Carrier	6.90586	1
P80303	1	Carrier	35.6059	3
P80723	1	Carrier	1151.9	3
P81605	1	Carrier	3642.27	3
P82094	1	Carrier	7.31851	1
P82650	1	Carrier	21.7133	2
P82663	1	Carrier	17.1951	2
P82664	1	Carrier	22.4514	1
P82673	1	Carrier	28.4093	2
P82675	1	Carrier	26.3519	1
P82909	1	Carrier	34.7708	2
P82912	1	Carrier	6.56506	1
P82930	1	Carrier	46.6884	3
P82932	1	Carrier	13.9029	1
P82933	1	Carrier	21.0826	3
P82970	1	Carrier	97.5709	3
P82979	1	Carrier	75.0985	3
P83436	1	Carrier	7.4836	1
P83731	1	Carrier	466.637	3
P83876	1	Carrier	14.4045	2
P83881	1	Carrier	277.515	3
P83916	1	Carrier	27.3213	3
P84022	1	Carrier	18.858	1
P84077	1	Carrier	14.0212	1
P84085	1	Carrier	104.606	3
P84090	1	Carrier	233.035	3
P84095	1	Carrier	25.5266	3
P84098	1	Carrier	601.859	3
P84101	1	Carrier	98.5793	3
P84103	1	Carrier	2085.56	3
P84157	1	Carrier	9.09827	1
P85037	1	Carrier	85.4485	3
P86790;P86791	1	Carrier	20.4565	2
P98082	1	Carrier	80.7659	3
P98175	1	Carrier	45.7219	3
P98179	1	Carrier	77.0892	3
P98194	1	Carrier	7.5476	2
P98196	1	Carrier	20.7298	1
P99999	1	Carrier	395.334	3
Q00013	1	Carrier	32.8087	3
Q00059	1	Carrier	63.5455	3
Q00169	1	Carrier	21.1761	3
Q00325	1	Carrier	504.917	3
Q00341	1	Carrier	125.26	3
Q00403	1	Carrier	34.9875	3
Q00534	1	Carrier	60.3952	3
Q00535	1	Carrier	40.565	3
Q00536	1	Carrier	23.1749	2
Q00577	1	Carrier	49.4446	2
Q00587	1	Carrier	24.3714	1
Q00610	1	Carrier	669.34	3
Q00613	1	Carrier	9.32716	2
Q00688	1	Carrier	275.804	3
Q00765	1	Carrier	83.2011	3
Q00796	1	Carrier	78.7655	3
Q00839	1	Carrier	1526.58	3
Q01081	1	Carrier	465.597	3
Q01082	1	Carrier	122.934	3
Q01085	1	Carrier	67.2536	3
Q01105	1	Carrier	409.44	3
Q01130	1	Carrier	538.834	3
Q01167	1	Carrier	17.975	1
Q01433	1	Carrier	32.1416	2
Q01469	1	Carrier	262.119	3
Q01484	1	Carrier	21.9067	1
Q01518	1	Carrier	164.056	3
Q01581	1	Carrier	40.5515	3
Q01628	1	Carrier	39.3607	2
Q01650	1	Carrier	309.171	3
Q01658	1	Carrier	175.796	3
Q01780	1	Carrier	59.6898	3
Q01804	1	Carrier	9.55094	1
Q01813	1	Carrier	542.715	3
Q01831	1	Carrier	69.8689	1
Q01844	1	Carrier	429.494	3
Q01968	1	Carrier	45.7142	3
Q01970	1	Carrier	33.3326	3
Q01995	1	Carrier	74.5119	3
Q02218	1	Carrier	53.4108	3
Q02224	1	Carrier	2.71094	1
Q02241	1	Carrier	17.344	2
Q02413	1	Carrier	510.215	3
Q02447	1	Carrier	1.12318	2
Q02539	1	Carrier	32.7881	2
Q02543	1	Carrier	265.799	3
Q02750	1	Carrier	175.45	3
Q02790	1	Carrier	460.887	3
Q02809	1	Carrier	52.3215	3
Q02818	1	Carrier	37.526	3
Q02878	1	Carrier	755.432	3
Q02880	1	Carrier	21.939	2
Q02952	1	Carrier	22.0271	3
Q02978	1	Carrier	90.2433	3
Q03001	1	Carrier	12.1241	1
Q03111	1	Carrier	12.814	1
Q03135	1	Carrier	53.0792	3
Q03252	1	Carrier	50.6635	3
Q03426	1	Carrier	11.3927	2
Q03518	1	Carrier	9.60874	1
Q03701	1	Carrier	20.6852	2
Q04206	1	Carrier	50.7167	3
Q04323	1	Carrier	181.466	3
Q04446	1	Carrier	108.748	3
[truncated: 2,900 more rows]

## Sheet: Figure2e
1Cell_08_DIA-NN_FirstPass	1Cell_08_SN_NoCarrier	1Cell_09_DIA-NN_FirstPass	1Cell_09_SN_NoCarrier
A0A0B4J2D5	A0A024R1R8	A0AVT1	A0A024R1R8
A0A1B0GUL7	A0A0B4J2B5	A0FGR8	A0A024RBG1
A0AVT1	A0A0B4J2D5	A0MZ66	A0A0B4J2D5
A0FGR8	A0A0B4J2E5	A1X283	A0A0B4J2E5
A0MZ66	A0A804HLA8	A2A368	A0A804HLA8
A1X283	A0A8I5KW96	A3KN83	A0A8I5KW96
A2A368	A0AVT1	A4FU69	A0AVT1
A2IDD5	A0FGR8	A5A3E0	A0FGR8
A3KN83	A0MZ66	A5YKK6	A0MZ66
A5A3E0	A1L0T0	A6NCE7	A1L0T0
A5D8V6	A1X283	A6NDG6	A1X283
A5YKK6	A2IDD5	A6NDU8	A2IDD5
A6NDG6	A3KMH1	A6NHL2	A3KN83
A6NDU8	A3KN83	A6NIH7	A5YKK6
A6NHL2	A5YKK6	A8K2U0	A6NCE7
A6NK53	A6NCE7	A8MWD9	A6NDG6
A8K2U0	A6NDG6	E9PAV3	A6NDU8
A8MQ03	A6NDU8	E9PRG8	A6NHL2
A8MWD9	A6NHL2	O00116	A6NIH7
B9A064	A6NIH7	O00139	A6NKF1
E9PAV3	A6NNY8	O00148	A6NNY8
E9PRG8	A8CG34	O00151	A8K2U0
O00116	A8K2U0	O00154	A8MQ03
O00139	A8MQ03	O00159	A8MWD9
O00148	A8MWD9	O00161	B9A064
O00151	B2RC85	O00170	E9PAV3
O00154	B9A064	O00178	E9PRG8
O00159	C9JA33	O00186	L0R819
O00170	E9PAV3	O00193	O00116
O00178	E9PRG8	O00203	O00139
O00186	G3V0H7	O00231	O00148
O00193	L0R819	O00232	O00151
O00203	O00116	O00233	O00154
O00231	O00139	O00244	O00159
O00232	O00148	O00264	O00161
O00233	O00151	O00267	O00170
O00244	O00154	O00273	O00178
O00264	O00159	O00299	O00186
O00267	O00161	O00303	O00193
O00273	O00170	O00401	O00203
O00299	O00178	O00410	O00217
O00303	O00186	O00422	O00231
O00401	O00193	O00425	O00232
O00410	O00203	O00429	O00233
O00422	O00231	O00442	O00244
O00425	O00232	O00443	O00264
O00429	O00233	O00461	O00267
O00442	O00244	O00469	O00273
O00461	O00264	O00483	O00299
O00469	O00267	O00487	O00303
O00471	O00273	O00488	O00391
O00483	O00299	O00499	O00399
O00487	O00303	O00505	O00401
O00499	O00391	O00506	O00410
O00505	O00399	O00541	O00422
O00541	O00401	O00560	O00425
O00560	O00410	O00567	O00429
O00567	O00422	O00571	O00442
O00571	O00425	O00592	O00443
O00592	O00429	O00625	O00458
O00625	O00442	O00629	O00461
O00629	O00443	O00743	O00469
O00743	O00461	O00762	O00483
O00762	O00469	O00764	O00487
O00764	O00470	O00767	O00488
O00767	O00471	O14519	O00499
O14530	O00483	O14530	O00505
O14545	O00487	O14562	O00506
O14561	O00488	O14579	O00507
O14562	O00499	O14617	O00541
O14579	O00505	O14640	O00548
O14617	O00506	O14641	O00560
O14618	O00507	O14646	O00566
O14641	O00541	O14654	O00567
O14646	O00548	O14656	O00571
O14656	O00560	O14684	O00592
O14732	O00566	O14732	O00625
O14733	O00567	O14735	O00629
O14737	O00571	O14737	O00712
O14744	O00592	O14744	O00743
O14745	O00625	O14745	O00762
O14757	O00629	O14757	O00764
O14773	O00712	O14773	O00767
O14776	O00743	O14776	O14519
O14802	O00762	O14777	O14530
O14818	O00764	O14802	O14545
O14828	O00767	O14818	O14548
O14880	O14530	O14828	O14562
O14907	O14545	O14880	O14579
O14908	O14548	O14907	O14602
O14925	O14562	O14908	O14617
O14929	O14579	O14925	O14618
O14936	O14602	O14929	O14639
O14949	O14617	O14936	O14641
O14950	O14639	O14944	O14646
O14957	O14641	O14949	O14654
O14964	O14646	O14950	O14656
O14965	O14654	O14957	O14681
O14972	O14656	O14960	O14684
O14974	O14681	O14964	O14732
O14976	O14727	O14965	O14733
O14979	O14732	O14974	O14735
O14980	O14733	O14976	O14737
O14981	O14735	O14979	O14744
O15013	O14737	O14980	O14745
O15020	O14744	O14981	O14757
O15027	O14745	O15013	O14773
O15031	O14757	O15020	O14776
O15042	O14773	O15027	O14777
O15056	O14776	O15042	O14787
O15067	O14777	O15067	O14802
O15116	O14787	O15075	O14818
O15126	O14802	O15111	O14828
O15143	O14818	O15116	O14880
O15144	O14828	O15143	O14893
O15145	O14880	O15144	O14907
O15160	O14893	O15145	O14908
O15173	O14907	O15160	O14925
O15212	O14908	O15173	O14929
O15258	O14925	O15212	O14936
O15260	O14929	O15226	O14949
O15269	O14936	O15258	O14950
O15294	O14949	O15260	O14957
O15305	O14950	O15269	O14964
O15321	O14957	O15294	O14965
O15344	O14964	O15305	O14974
O15347	O14965	O15344	O14976
O15355	O14972	O15347	O14979
O15357	O14974	O15355	O14980
O15371	O14976	O15357	O14981
O15372	O14979	O15371	O15013
O15381	O14980	O15372	O15020
O15397	O14981	O15381	O15027
O15400	O15013	O15397	O15042
O15427	O15020	O15400	O15067
O15460	O15027	O15427	O15083
O15479	O15042	O15460	O15084
O15498	O15067	O15498	O15091
O15511	O15083	O15511	O15111
O43143	O15084	O15530	O15116
O43148	O15091	O43143	O15126
O43156	O15111	O43148	O15143
O43169	O15116	O43156	O15144
O43172	O15126	O43169	O15145
O43175	O15143	O43172	O15160
O43237	O15144	O43175	O15173
O43242	O15145	O43237	O15212
O43251	O15155	O43242	O15213
O43252	O15160	O43251	O15235
O43290	O15173	O43252	O15258
O43292	O15212	O43264	O15260
O43314	O15258	O43290	O15269
O43318	O15260	O43301	O15294
O43324	O15269	O43314	O15305
O43390	O15294	O43324	O15344
O43395	O15305	O43390	O15347
O43396	O15344	O43395	O15355
O43399	O15347	O43396	O15357
O43432	O15355	O43399	O15371
O43447	O15357	O43414	O15372
O43488	O15371	O43427	O15397
O43491	O15372	O43432	O15400
O43504	O15397	O43447	O15427
O43516	O15400	O43488	O15446
O43548	O15427	O43491	O15460
O43583	O15446	O43504	O15498
O43592	O15460	O43516	O15511
O43598	O15479	O43548	O15533
O43615	O15498	O43583	O15541
O43617	O15511	O43592	O43143
O43633	O15533	O43598	O43148
O43660	O15541	O43615	O43156
O43665	O43143	O43617	O43159
O43670	O43148	O43633	O43169
O43674	O43150	O43660	O43172
O43681	O43156	O43670	O43175
O43684	O43159	O43674	O43237
O43707	O43169	O43678	O43240
O43709	O43172	O43681	O43242
O43719	O43175	O43684	O43251
O43731	O43237	O43707	O43252
O43747	O43240	O43709	O43264
O43760	O43242	O43719	O43290
O43765	O43251	O43741	O43314
O43768	O43252	O43747	O43318
O43776	O43264	O43760	O43324
O43795	O43290	O43765	O43390
O43805	O43314	O43768	O43395
O43809	O43318	O43772	O43396
O43813	O43324	O43776	O43399
O43818	O43390	O43790	O43402
O43823	O43395	O43795	O43414
O43837	O43396	O43805	O43432
O43847	O43399	O43808	O43447
O43852	O43414	O43809	O43488
O43865	O43432	O43813	O43491
O43920	O43447	O43815	O43502
O43929	O43488	O43818	O43504
O60216	O43491	O43823	O43516
O60220	O43502	O43837	O43548
O60231	O43504	O43847	O43583
O60232	O43516	O43852	O43592
O60256	O43548	O43865	O43598
O60264	O43583	O43913	O43615
O60271	O43592	O43929	O43617
O60294	O43598	O60216	O43633
O60306	O43615	O60220	O43660
O60313	O43617	O60231	O43663
O60341	O43633	O60232	O43665
O60343	O43660	O60256	O43670
O60427	O43665	O60264	O43674
O60437	O43670	O60271	O43676
O60488	O43674	O60294	O43678
O60493	O43676	O60306	O43681
O60502	O43681	O60313	O43684
O60506	O43684	O60333	O43707
O60508	O43707	O60341	O43709
O60524	O43709	O60343	O43719
O60547	O43719	O60437	O43731
O60551	O43731	O60488	O43747
O60566	O43747	O60493	O43760
O60568	O43760	O60502	O43765
O60573	O43765	O60506	O43768
O60610	O43768	O60508	O43776
O60645	O43776	O60518	O43795
O60664	O43795	O60524	O43805
O60678	O43805	O60543	O43808
O60684	O43808	O60547	O43809
O60701	O43809	O60568	O43813
O60716	O43813	O60573	O43815
O60739	O43815	O60610	O43818
O60749	O43818	O60645	O43823
O60762	O43823	O60664	O43837
O60763	O43837	O60678	O43847
O60826	O43847	O60684	O43852
O60828	O43852	O60701	O43865
O60831	O43865	O60716	O43913
O60832	O43913	O60739	O43924
O60841	O43924	O60749	O43929
O60869	O43929	O60762	O60216
O60879	O60216	O60763	O60220
O60884	O60220	O60784	O60231
O60885	O60231	O60825	O60232
O60888	O60232	O60826	O60256
O60911	O60256	O60828	O60264
O60921	O60264	O60831	O60271
O60925	O60271	O60832	O60287
O60936	O60294	O60841	O60294
O60942	O60306	O60869	O60306
O75027	O60313	O60870	O60313
O75044	O60333	O60884	O60333
O75083	O60341	O60885	O60341
O75116	O60343	O60888	O60343
O75122	O60427	O60925	O60427
O75131	O60437	O60936	O60437
O75146	O60443	O60942	O60443
O75150	O60488	O75027	O60488
O75152	O60493	O75083	O60493
O75153	O60499	O75116	O60502
O75165	O60502	O75122	O60506
O75175	O60506	O75131	O60508
O75179	O60508	O75146	O60518
O75190	O60518	O75150	O60524
O75223	O60524	O75153	O60547
O75251	O60547	O75164	O60566
O75306	O60551	O75165	O60568
O75312	O60566	O75175	O60573
O75340	O60568	O75179	O60610
O75342	O60573	O75190	O60645
O75347	O60610	O75223	O60664
O75348	O60613	O75251	O60678
O75351	O60645	O75306	O60684
O75352	O60664	O75312	O60701
O75367	O60678	O75323	O60716
O75368	O60684	O75330	O60725
O75369	O60701	O75340	O60739
O75382	O60716	O75342	O60749
O75390	O60739	O75347	O60762
O75391	O60749	O75348	O60763
O75396	O60762	O75351	O60784
O75400	O60763	O75367	O60814
O75419	O60784	O75368	O60825
O75436	O60814	O75369	O60826
O75439	O60825	O75380	O60828
O75475	O60826	O75390	O60831
O75477	O60828	O75391	O60832
O75489	O60831	O75396	O60841
O75494	O60832	O75400	O60869
O75506	O60841	O75419	O60870
O75521	O60869	O75431	O60879
O75531	O60870	O75436	O60884
O75533	O60879	O75439	O60885
O75534	O60884	O75446	O60888
O75569	O60885	O75459	O60911
O75582	O60888	O75475	O60921
O75592	O60911	O75477	O60925
O75607	O60921	O75489	O60927
O75608	O60925	O75494	O60936
O75616	O60927	O75496	O60942
O75629	O60936	O75506	O75027
O75635	O60942	O75521	O75044
O75643	O75027	O75525	O75063
O75663	O75044	O75531	O75083
O75674	O75063	O75533	O75116
O75694	O75083	O75534	O75122
O75717	O75116	O75569	O75131
O75718	O75122	O75582	O75146
O75746	O75131	O75592	O75150
O75787	O75146	O75607	O75151
O75792	O75150	O75608	O75152
O75794	O75152	O75629	O75153
O75817	O75153	O75635	O75165
O75818	O75165	O75643	O75175
O75821	O75175	O75663	O75179
O75822	O75179	O75674	O75190
O75832	O75190	O75694	O75223
O75843	O75223	O75717	O75251
O75844	O75251	O75718	O75306
O75874	O75306	O75787	O75312
O75880	O75312	O75792	O75323
O75915	O75323	O75794	O75330
O75934	O75330	O75817	O75340
O75935	O75340	O75818	O75342
O75937	O75342	O75821	O75347
O75940	O75347	O75822	O75348
O75947	O75348	O75832	O75351
O75955	O75351	O75844	O75352
O75964	O75352	O75874	O75367
O76003	O75367	O75880	O75368
O76021	O75368	O75909	O75369
O76031	O75369	O75915	O75390
O76050	O75390	O75934	O75391
O76070	O75391	O75935	O75394
O76094	O75394	O75937	O75396
O94760	O75396	O75940	O75400
O94776	O75400	O75947	O75419
O94826	O75419	O75955	O75431
O94855	O75436	O75962	O75436
O94875	O75439	O75964	O75439
O94888	O75475	O76003	O75459
O94903	O75477	O76021	O75475
O94905	O75489	O76031	O75477
O94906	O75494	O76070	O75489
O94915	O75496	O76094	O75494
O94925	O75506	O94760	O75496
O94927	O75521	O94776	O75506
O94966	O75525	O94822	O75521
O94979	O75531	O94826	O75525
O94992	O75533	O94855	O75531
O95070	O75534	O94874	O75533
O95071	O75556	O94875	O75534
O95104	O75569	O94888	O75556
O95147	O75582	O94903	O75569
O95163	O75592	O94905	O75582
O95197	O75607	O94906	O75592
O95202	O75608	O94919	O75607
O95218	O75616	O94925	O75608
O95219	O75629	O94966	O75616
O95229	O75635	O94973	O75629
O95232	O75643	O94979	O75635
O95239	O75663	O94992	O75643
O95292	O75674	O95067	O75663
O95295	O75688	O95070	O75674
O95299	O75691	O95071	O75688
O95302	O75694	O95155	O75694
O95336	O75695	O95163	O75695
O95340	O75717	O95166	O75717
O95347	O75718	O95168	O75718
O95352	O75746	O95197	O75746
O95361	O75787	O95202	O75787
O95372	O75792	O95218	O75792
O95373	O75794	O95229	O75794
O95394	O75817	O95232	O75817
O95400	O75818	O95235	O75818
O95433	O75821	O95239	O75821
O95453	O75822	O95292	O75822
O95456	O75832	O95295	O75832
O95466	O75844	O95302	O75844
O95486	O75874	O95336	O75874
O95573	O75880	O95340	O75880
O95602	O75886	O95347	O75886
O95628	O75909	O95352	O75909
O95630	O75915	O95361	O75915
O95684	O75934	O95373	O75934
O95707	O75935	O95394	O75935
O95721	O75937	O95400	O75937
O95747	O75940	O95425	O75940
O95757	O75947	O95433	O75947
O95758	O75955	O95453	O75955
O95777	O75962	O95456	O75962
O95782	O75964	O95486	O75964
O95793	O76003	O95487	O76003
O95801	O76021	O95573	O76021
O95816	O76031	O95619	O76031
O95817	O76039	O95628	O76039
O95819	O76070	O95630	O76070
O95825	O76071	O95684	O76071
O95831	O76094	O95721	O76094
O95834	O94760	O95747	O94760
O95861	O94763	O95757	O94763
O95864	O94776	O95777	O94776
O95865	O94804	O95782	O94804
O95881	O94808	O95793	O94808
O95969	O94811	O95801	O94811
O95983	O94822	O95816	O94822
O95989	O94826	O95817	O94826
O96000	O94855	O95819	O94855
O96005	O94874	O95831	O94874
O96008	O94875	O95861	O94875
O96013	O94888	O95865	O94888
O96019	O94889	O95881	O94903
P00167	O94903	O95969	O94905
P00338	O94905	O95983	O94906
P00367	O94906	O96000	O94925
P00374	O94915	O96005	O94927
P00387	O94925	O96008	O94973
P00390	O94927	O96013	O94979
P00395	O94973	O96017	O94992
P00403	O94979	O96019	O95067
P00414	O94992	P00167	O95070
P00441	O95067	P00338	O95071
P00491	O95070	P00367	O95147
P00492	O95071	P00374	O95155
P00505	O95147	P00387	O95163
P00533	O95155	P00390	O95166
P00558	O95163	P00395	O95171
P00568	O95166	P00403	O95197
P00846	O95168	P00414	O95202
P00918	O95171	P00441	O95218
P00966	O95197	P00491	O95219
P01036	O95202	P00492	O95229
P01040	O95218	P00505	O95232
P01112	O95219	P00519	O95239
P01116	O95229	P00558	O95251
P01130	O95232	P00568	O95292
P01591	O95235	P00846	O95295
P01833	O95239	P00918	O95299
P01834	O95251	P00966	O95302
P01857	O95292	P01040	O95336
P01871	O95295	P01111	O95340
P01876	O95299	P01112	O95347
P01889	O95302	P01116	O95352
P02533	O95336	P01833	O95359
P02538	O95340	P01834	O95361
P02545	O95347	P01857	O95372
P02656	O95352	P01876	O95373
P02768	O95359	P01889	O95379
P02786	O95361	P02461	O95394
P02788	O95372	P02533	O95400
P02810	O95373	P02538	O95433
P02814	O95394	P02545	O95453
P03905	O95400	P02656	O95456
P03915	O95433	P02768	O95466
P04040	O95453	P02786	O95478
P04049	O95456	P02788	O95486
P04062	O95466	P02810	O95487
P04075	O95478	P03905	O95571
P04080	O95486	P04040	O95573
P04083	O95487	P04049	O95600
P04114	O95571	P04062	O95602
P04179	O95573	P04066	O95628
P04181	O95600	P04075	O95684
P04183	O95602	P04080	O95707
P04259	O95628	P04083	O95716
P04264	O95684	P04114	O95721
P04279	O95707	P04150	O95747
P04350	O95716	P04181	O95757
P04406	O95721	P04183	O95758
P04439	O95747	P04259	O95777
P04632	O95757	P04264	O95782
P04637	O95758	P04350	O95785
P04792	O95777	P04406	O95793
P04818	O95782	P04439	O95801
P04843	O95793	P04632	O95816
P04844	O95801	P04637	O95817
P04899	O95816	P04792	O95831
P04920	O95817	P04818	O95833
P05023	O95825	P04843	O95861
P05026	O95831	P04844	O95865
P05089	O95833	P04899	O95881
P05090	O95861	P05023	O95926
P05091	O95864	P05026	O95969
P05109	O95865	P05089	O95983
P05114	O95867	P05090	O95989
P05120	O95881	P05091	O95999
P05141	O95926	P05109	O96000
P05164	O95969	P05114	O96005
P05198	O95983	P05120	O96008
P05204	O95989	P05141	O96013
P05386	O95999	P05161	O96019
P05387	O96000	P05198	P00167
P05388	O96005	P05204	P00338
P05455	O96008	P05386	P00367
P05556	O96013	P05387	P00374
P05783	O96019	P05388	P00387
P05787	P00167	P05423	P00390
P05976	P00338	P05455	P00403
P06132	P00367	P05556	P00414
P06280	P00374	P05783	P00439
P06396	P00387	P05787	P00441
P06400	P00390	P05976	P00488
P06454	P00403	P06132	P00491
P06493	P00414	P06280	P00492
P06576	P00439	P06396	P00505
P06702	P00441	P06400	P00533
P06703	P00451	P06454	P00558
P06730	P00488	P06493	P00568
P06733	P00491	P06576	P00846
P06737	P00492	P06702	P00918
P06744	P00505	P06703	P00966
P06748	P00533	P06730	P01024
P06753	P00558	P06733	P01040
P06756	P00568	P06737	P01111
P06858	P00846	P06744	P01591
P06865	P00918	P06748	P01833
P07099	P00966	P06753	P01834
P07108	P01024	P06756	P01857
P07195	P01037	P06865	P01859
P07205	P01040	P07099	P01876
P07237	P01111	P07108	P01877
P07305	P01591	P07195	P01889
P07339	P01619	P07205	P02452
P07355	P01833	P07237	P02461
P07384	P01834	P07305	P02511
P07437	P01857	P07311	P02545
P07476	P01859	P07339	P02656
P07477	P01876	P07355	P02786
P07602	P01877	P07384	P02788
P07686	P01889	P07437	P02810
P07737	P02452	P07476	P03905
P07741	P02461	P07477	P03915
P07814	P02545	P07602	P04040
P07858	P02656	P07686	P04062
P07900	P02786	P07711	P04066
P07910	P02788	P07737	P04075
P07954	P02810	P07741	P04080
P07996	P02814	P07814	P04083
P08133	P03905	P07858	P04114
P08134	P03915	P07900	P04150
P08195	P03928	P07910	P04179
P08237	P04040	P07948	P04181
P08238	P04062	P07954	P04183
P08240	P04075	P07996	P04259
P08243	P04080	P08047	P04264
P08246	P04083	P08133	P04350
P08559	P04114	P08195	P04406
P08574	P04150	P08237	P04439
P08579	P04179	P08238	P04632
P08621	P04181	P08240	P04637
P08648	P04183	P08243	P04792
P08651	P04259	P08559	P04818
P08670	P04264	P08574	P04843
P08708	P04279	P08579	P04844
P08727	P04350	P08581	P04899
P08729	P04406	P08621	P04908
P08754	P04439	P08651	P05023
P08758	P04626	P08670	P05026
P08779	P04632	P08708	P05089
P08842	P04637	P08727	P05090
P08865	P04792	P08729	P05091
P08962	P04818	P08754	P05109
P09001	P04843	P08758	P05114
P09012	P04844	P08779	P05120
P09104	P04899	P08842	P05141
P09110	P04908	P08865	P05161
P09132	P05023	P08922	P05164
P09211	P05026	P08962	P05198
P09228	P05067	P09001	P05204
P09234	P05089	P09012	P05386
P09382	P05090	P09104	P05387
P09417	P05091	P09211	P05388
P09429	P05109	P09234	P05455
P09488	P05114	P09382	P05556
P09493	P05120	P09417	P05783
P09496	P05141	P09429	P06132
P09497	P05161	P09488	P06280
P09525	P05164	P09493	P06396
P09543	P05198	P09496	P06400
P09601	P05204	P09497	P06454
P09622	P05386	P09525	P06493
P09651	P05387	P09543	P06576
P09661	P05388	P09601	P06702
P09669	P05455	P09622	P06703
P09874	P05556	P09651	P06730
P09884	P05783	P09661	P06732
P09960	P05976	P09668	P06733
P09972	P06132	P09669	P06737
P0C0S5	P06280	P09874	P06744
P0C0S8	P06396	P09884	P06746
P0DMV8	P06400	P09960	P06748
P0DOY2	P06454	P09972	P06753
P0DP23	P06493	P0C0S5	P06756
P0DP57	P06576	P0C0S8	P06858
P0DPB6	P06702	P0DMV8	P06865
P0DTE5	P06703	P0DP23	P07099
P0DTE7	P06730	P0DP57	P07108
P10155	P06733	P0DPB6	P07195
P10398	P06737	P0DTE5	P07203
P10412	P06744	P10155	P07205
P10515	P06746	P10253	P07237
P10599	P06748	P10398	P07305
P10606	P06753	P10412	P07311
P10619	P06756	P10515	P07339
P10620	P06858	P10599	P07355
P10644	P06865	P10606	P07384
P10768	P07099	P10619	P07437
P10809	P07108	P10620	P07476
P10909	P07195	P10644	P07602
P11021	P07203	P10768	P07686
P11117	P07205	P10809	P07737
P11142	P07237	P10909	P07741
P11166	P07305	P11021	P07814
P11171	P07311	P11142	P07858
P11172	P07332	P11166	P07900
P11177	P07339	P11171	P07910
P11216	P07355	P11172	P07942
P11233	P07358	P11177	P07954
P11279	P07384	P11182	P08133
P11310	P07437	P11216	P08134
P11387	P07476	P11233	P08174
P11388	P07602	P11274	P08195
P11413	P07686	P11279	P08237
P11441	P07737	P11310	P08238
P11498	P07741	P11387	P08240
P11586	P07814	P11388	P08243
P11717	P07858	P11413	P08397
P11766	P07900	P11441	P08559
P11802	P07910	P11498	P08572
P11908	P07954	P11586	P08574
P11940	P08123	P11717	P08579
P12004	P08133	P11766	P08621
P12081	P08134	P11802	P08648
P12236	P08195	P11908	P08670
P12268	P08236	P11940	P08708
P12270	P08237	P12004	P08754
P12273	P08238	P12081	P08758
P12277	P08240	P12236	P08842
P12429	P08243	P12268	P08865
P12532	P08397	P12270	P08962
P12694	P08559	P12273	P09001
P12814	P08572	P12277	P09012
P12955	P08574	P12429	P09038
P12956	P08579	P12532	P09104
P13010	P08621	P12814	P09110
P13051	P08648	P12955	P09132
P13073	P08670	P12956	P09211
P13284	P08708	P13010	P09234
P13473	P08754	P13051	P09382
P13489	P08758	P13073	P09417
P13639	P08842	P13284	P09429
P13645	P08865	P13473	P09488
P13647	P08962	P13489	P09493
P13667	P09001	P13639	P09496
P13674	P09012	P13645	P09497
P13693	P09038	P13647	P09525
P13716	P09104	P13667	P09543
P13797	P09110	P13674	P09601
P13798	P09132	P13693	P09622
P13804	P09211	P13716	P09651
P13807	P09234	P13797	P09661
P13861	P09382	P13798	P09668
P13929	P09417	P13804	P09669
P13984	P09429	P13807	P09874
P13987	P09488	P13861	P09884
P13995	P09493	P13929	P09960
P14174	P09496	P13984	P09972
P14209	P09497	P13987	P0C0S5
P14314	P09525	P13995	P0CB38
P14324	P09543	P14174	P0CG47
P14384	P09601	P14209	P0DMV8
P14406	P09622	P14314	P0DOY2
P14550	P09651	P14324	P0DP23
P14618	P09661	P14384	P0DP57
P14625	P09669	P14406	P0DPB6
P14635	P09874	P14550	P0DPH7
P14649	P09884	P14618	P0DTE7
P14678	P09960	P14625	P10155
P14735	P09972	P14635	P10253
P14859	P0C0S5	P14649	P10301
P14866	P0CB38	P14678	P10398
P14868	P0CG22	P14735	P10412
P14923	P0CG29	P14859	P10515
P14927	P0CG47	P14866	P10599
P15121	P0DMV8	P14868	P10606
P15170	P0DOY2	P14923	P10619
P15289	P0DP23	P14927	P10620
P15291	P0DP57	P15104	P10644
P15311	P0DPB6	P15121	P10768
P15374	P0DPH7	P15170	P10809
P15516	P0DTE7	P15291	P10909
P15531	P10155	P15309	P11021
P15559	P10253	P15311	P11047
P15586	P10301	P15374	P11117
P15880	P10398	P15529	P11142
P15924	P10412	P15531	P11166
P15927	P10515	P15559	P11171
P16070	P10589	P15586	P11172
P16083	P10599	P15880	P11177
P16104	P10606	P15924	P11182
P16152	P10619	P15927	P11216
P16220	P10620	P15954	P11233
P16278	P10644	P16070	P11234
P16333	P10768	P16083	P11279
P16383	P10809	P16104	P11310
P16401	P10909	P16152	P11387
P16403	P11021	P16220	P11388
P16435	P11047	P16278	P11413
P16615	P11117	P16333	P11441
P16671	P11142	P16383	P11498
P16930	P11166	P16401	P11586
P16949	P11171	P16403	P11717
P16989	P11172	P16435	P11766
P17066	P11177	P16615	P11802
P17096	P11182	P16930	P11908
P17174	P11216	P16949	P11940
P17252	P11233	P16989	P12004
P17480	P11234	P17066	P12081
P17612	P11279	P17096	P12235
P17655	P11310	P17152	P12236
P17812	P11387	P17174	P12268
P17844	P11388	P17252	P12270
P17858	P11413	P17480	P12273
P17900	P11441	P17612	P12277
P17931	P11498	P17655	P12429
P17980	P11586	P17812	P12532
P17987	P11717	P17813	P12694
P18031	P11766	P17844	P12814
P18077	P11802	P17858	P12931
P18085	P11908	P17900	P12955
P18124	P11940	P17931	P12956
P18206	P12004	P17980	P13010
P18510	P12081	P17987	P13051
P18583	P12235	P18031	P13073
P18615	P12236	P18065	P13284
P18621	P12268	P18074	P13473
P18669	P12270	P18077	P13489
P18754	P12273	P18085	P13639
P18858	P12277	P18124	P13667
P18859	P12429	P18206	P13674
P18887	P12532	P18510	P13693
P19013	P12694	P18583	P13716
P19022	P12814	P18615	P13796
P19174	P12931	P18621	P13797
P19338	P12955	P18669	P13798
P19367	P12956	P18754	P13804
P19387	P13010	P18858	P13807
P19388	P13051	P18859	P13861
P19404	P13073	P18887	P13929
P19525	P13284	P19022	P13984
P19623	P13473	P19174	P13987
P19784	P13489	P19256	P13995
P19838	P13639	P19338	P14174
P19971	P13667	P19367	P14209
P20020	P13674	P19387	P14314
P20042	P13693	P19388	P14324
P20073	P13716	P19525	P14384
P20248	P13797	P19623	P14406
P20290	P13798	P19784	P14550
P20338	P13804	P19838	P14618
P20339	P13807	P19971	P14625
P20340	P13861	P20020	P14635
P20618	P13929	P20042	P14678
P20645	P13984	P20073	P14735
P20674	P13987	P20248	P14866
P20700	P13995	P20290	P14868
P20810	P14174	P20338	P14923
P20839	P14209	P20339	P14927
P20908	P14314	P20340	P15104
P20930	P14324	P20618	P15121
P20936	P14384	P20645	P15170
P20962	P14406	P20674	P15291
P21127	P14550	P20700	P15309
P21266	P14618	P20810	P15311
P21281	P14625	P20839	P15328
P21283	P14635	P20908	P15374
P21291	P14678	P20930	P15529
P21333	P14735	P20962	P15531
P21359	P14866	P21127	P15559
P21399	P14868	P21266	P15586
P21796	P14923	P21281	P15880
P21810	P14927	P21283	P15924
P21912	P15104	P21291	P15927
P21926	P15121	P21333	P15954
P21964	P15170	P21399	P16070
P21980	P15291	P21796	P16083
P22059	P15309	P21912	P16152
P22061	P15311	P21926	P16220
P22087	P15328	P21980	P16278
P22102	P15374	P22059	P16333
P22234	P15529	P22061	P16383
P22304	P15531	P22087	P16401
P22307	P15559	P22102	P16402
P22314	P15586	P22234	P16403
P22392	P15880	P22307	P16435
P22570	P15924	P22314	P16615
P22626	P15927	P22392	P16930
P22681	P15954	P22626	P16949
P22694	P16070	P22694	P16989
P22695	P16083	P22695	P17096
P22735	P16152	P22735	P17152
P23193	P16220	P23193	P17174
P23246	P16278	P23229	P17252
P23258	P16333	P23246	P17342
P23284	P16383	P23258	P17480
P23368	P16401	P23284	P17612
P23381	P16402	P23368	P17655
P23396	P16403	P23381	P17706
P23490	P16435	P23396	P17812
P23497	P16615	P23443	P17813
P23526	P16930	P23490	P17844
P23528	P16949	P23497	P17858
P23588	P16989	P23526	P17900
P23786	P17096	P23528	P17931
P23919	P17152	P23588	P17980
P23921	P17174	P23919	P17987
P24386	P17252	P23921	P18031
P24390	P17342	P24390	P18065
P24534	P17480	P24534	P18074
P24539	P17612	P24539	P18077
P24666	P17655	P24666	P18085
P24752	P17706	P24752	P18124
P24844	P17812	P24844	P18206
P24928	P17813	P24928	P18510
P24941	P17844	P24941	P18583
P25098	P17858	P25098	P18615
P25205	P17900	P25205	P18621
P25311	P17927	P25311	P18669
P25398	P17931	P25398	P18754
P25440	P17980	P25440	P18846
P25490	P17987	P25490	P18858
P25685	P18031	P25685	P18859
P25705	P18074	P25705	P18887
P25786	P18077	P25786	P19022
P25787	P18085	P25787	P19174
P25788	P18124	P25788	P19256
P25789	P18206	P25789	P19338
P26038	P18510	P25815	P19367
P26196	P18583	P26006	P19387
P26358	P18615	P26038	P19388
P26368	P18621	P26196	P19404
P26373	P18669	P26232	P19447
P26440	P18754	P26358	P19474
P26447	P18846	P26368	P19525
P26583	P18858	P26373	P19623
P26599	P18859	P26447	P19784
P26639	P18887	P26583	P19838
P26640	P19022	P26599	P19971
P26641	P19174	P26639	P20020
P26885	P19338	P26640	P20042
P27105	P19367	P26641	P20073
P27348	P19387	P26885	P20226
P27361	P19388	P27105	P20248
P27482	P19404	P27144	P20290
P27635	P19474	P27348	P20338
P27658	P19525	P27361	P20339
P27694	P19623	P27482	P20340
P27695	P19784	P27635	P20618
P27708	P19838	P27694	P20645
P27797	P19971	P27695	P20674
P27816	P20020	P27707	P20700
P27824	P20042	P27708	P20810
P28062	P20073	P27797	P20839
P28066	P20226	P27816	P20908
P28070	P20248	P27824	P20962
P28072	P20290	P28062	P21127
P28074	P20338	P28066	P21266
P28288	P20339	P28070	P21281
P28331	P20340	P28072	P21283
P28340	P20618	P28074	P21291
P28370	P20645	P28288	P21333
P28482	P20674	P28290	P21359
P28838	P20700	P28331	P21399
P29034	P20810	P28340	P21796
P29144	P20839	P28370	P21912
P29218	P20908	P28482	P21926
P29372	P20962	P28838	P21964
P29373	P21127	P29034	P21980
P29401	P21266	P29084	P22033
P29508	P21281	P29144	P22059
P29692	P21283	P29353	P22061
P29966	P21291	P29372	P22087
P29992	P21333	P29373	P22102
P30040	P21359	P29401	P22234
P30041	P21399	P29508	P22304
P30043	P21796	P29692	P22307
P30044	P21912	P29966	P22314
P30046	P21926	P30038	P22392
P30048	P21953	P30040	P22570
P30049	P21964	P30041	P22626
P30050	P21980	P30043	P22681
P30084	P22033	P30044	P22694
P30085	P22059	P30046	P22695
P30086	P22061	P30048	P22735
P30101	P22087	P30049	P23193
P30153	P22102	P30050	P23219
P30260	P22234	P30084	P23229
P30419	P22304	P30085	P23246
P30520	P22307	P30086	P23258
P30530	P22314	P30101	P23284
P30533	P22392	P30153	P23368
P30536	P22570	P30260	P23381
P30566	P22626	P30419	P23396
P30622	P22681	P30520	P23443
P30626	P22694	P30530	P23490
P30740	P22695	P30533	P23526
P30825	P22735	P30536	P23528
P30837	P23193	P30566	P23588
P30838	P23229	P30622	P23919
P30876	P23246	P30626	P23921
P31025	P23258	P30740	P24390
P31040	P23280	P30825	P24534
P31150	P23284	P30837	P24539
P31151	P23368	P30838	P24666
P31153	P23381	P30876	P24752
P31327	P23396	P31025	P24844
P31350	P23443	P31040	P24928
P31483	P23490	P31146	P24941
P31689	P23526	P31150	P25098
P31751	P23528	P31151	P25205
P31930	P23588	P31153	P25208
P31937	P23610	P31327	P25311
P31939	P23919	P31350	P25325
P31942	P23921	P31483	P25398
P31943	P24390	P31689	P25440
P31944	P24534	P31930	P25490
P31946	P24539	P31937	P25685
P31947	P24666	P31939	P25705
P31948	P24752	P31942	P25786
P31949	P24844	P31943	P25787
P32004	P24928	P31944	P25788
P32119	P24941	P31946	P25789
P32321	P25098	P31947	P25815
P32322	P25205	P31948	P26006
P32455	P25208	P31949	P26038
P32969	P25311	P32004	P26196
P33176	P25325	P32119	P26232
P33240	P25398	P32322	P26358
P33316	P25440	P32455	P26368
P33527	P25490	P32969	P26373
P33552	P25685	P33121	P26440
P33897	P25705	P33176	P26447
P33947	P25786	P33240	P26583
P33991	P25787	P33316	P26599
P33992	P25788	P33527	P26639
P33993	P25789	P33552	P26640
P34896	P25815	P33897	P26641
P34897	P26006	P33947	P26885
P34931	P26038	P33981	P27105
P34932	P26196	P33991	P27348
P34949	P26232	P33992	P27361
P35030	P26358	P33993	P27448
P35080	P26368	P34896	P27482
P35221	P26373	P34897	P27635
P35222	P26440	P34931	P27694
P35232	P26447	P34932	P27695
P35237	P26583	P35030	P27708
P35241	P26599	P35080	P27797
P35244	P26639	P35221	P27816
P35249	P26640	P35222	P27824
P35250	P26641	P35232	P28062
P35251	P26885	P35237	P28066
P35268	P27105	P35241	P28070
P35269	P27348	P35244	P28072
P35270	P27361	P35249	P28074
P35520	P27448	P35250	P28288
P35527	P27482	P35268	P28290
P35573	P27635	P35269	P28331
P35579	P27658	P35270	P28340
P35580	P27694	P35520	P28347
P35606	P27695	P35527	P28370
P35609	P27708	P35573	P28482
P35610	P27797	P35579	P28838
P35611	P27816	P35580	P29034
P35613	P27824	P35606	P29084
P35637	P28062	P35609	P29144
P35658	P28066	P35610	P29218
P35659	P28070	P35611	P29353
P35754	P28072	P35613	P29372
P35813	P28074	P35637	P29373
P35908	P28288	P35658	P29401
P35998	P28290	P35659	P29508
P36404	P28331	P35754	P29558
P36405	P28340	P35908	P29692
P36507	P28347	P35914	P29966
P36542	P28370	P35998	P29992
P36543	P28482	P36404	P30040
P36551	P28838	P36405	P30041
P36578	P29034	P36507	P30043
P36639	P29083	P36542	P30044
P36776	P29084	P36543	P30046
P36871	P29144	P36551	P30048
P36873	P29218	P36578	P30049
P36915	P29372	P36639	P30050
P36952	P29373	P36776	P30084
P36957	P29401	P36871	P30085
P36969	P29508	P36873	P30086
P37108	P29558	P36915	P30101
P37198	P29692	P36952	P30153
P37235	P29966	P36957	P30260
P37802	P29992	P36969	P30419
P37837	P30040	P37108	P30519
P37840	P30041	P37198	P30520
P38117	P30043	P37235	P30530
P38159	P30044	P37802	P30533
P38432	P30046	P37837	P30566
P38571	P30048	P37840	P30622
P38606	P30049	P38117	P30626
P38646	P30050	P38159	P30740
P38919	P30084	P38432	P30825
P39019	P30085	P38606	P30837
P39023	P30086	P38646	P30838
P39656	P30101	P38919	P30876
P39687	P30153	P39019	P31025
P39748	P30260	P39023	P31040
P40121	P30419	P39656	P31146
P40123	P30519	P39687	P31150
P40222	P30520	P39748	P31151
P40227	P30530	P40121	P31153
P40261	P30533	P40123	P31327
P40424	P30566	P40222	P31350
P40429	P30622	P40227	P31483
P40616	P30626	P40261	P31689
P40763	P30740	P40424	P31930
P40818	P30825	P40429	P31937
P40855	P30837	P40616	P31939
P40925	P30838	P40692	P31942
P40926	P30876	P40763	P31943
P40937	P31025	P40818	P31944
P40938	P31040	P40855	P31946
P40939	P31146	P40925	P31947
P41091	P31150	P40926	P31948
P41208	P31151	P40937	P31949
P41214	P31153	P40938	P32004
P41223	P31327	P40939	P32119
P41227	P31350	P41091	P32322
P41229	P31483	P41208	P32455
P41240	P31641	P41214	P32456
P41250	P31689	P41223	P32754
P41252	P31930	P41227	P32969
P41567	P31937	P41236	P33032
P41743	P31939	P41240	P33176
P42126	P31942	P41250	P33240
P42166	P31943	P41252	P33316
P42224	P31944	P41743	P33527
P42285	P31946	P42126	P33552
P42330	P31947	P42166	P33897
P42345	P31948	P42224	P33947
P42357	P31949	P42263	P33981
P42677	P32004	P42285	P33991
P42704	P32119	P42330	P33992
P42765	P32322	P42345	P33993
P42766	P32455	P42357	P34896
P42771	P32456	P42566	P34897
P42773	P32754	P42677	P34932
P42785	P32929	P42704	P34949
P42892	P32969	P42765	P35030
P43034	P33032	P42766	P35080
P43121	P33176	P42771	P35221
P43243	P33240	P42785	P35222
P43246	P33316	P42858	P35232
P43304	P33527	P42892	P35237
P43307	P33552	P43034	P35241
P43487	P33897	P43243	P35244
P43490	P33947	P43246	P35249
P43686	P33981	P43304	P35250
P43897	P33991	P43307	P35251
P45880	P33992	P43487	P35268
P45973	P33993	P43490	P35269
P45974	P34896	P43686	P35270
P45985	P34897	P43897	P35520
P46013	P34932	P45378	P35527
P46060	P34949	P45877	P35573
P46063	P35030	P45880	P35579
P46087	P35080	P45973	P35580
P46100	P35221	P45974	P35606
P46108	P35222	P45985	P35609
P46109	P35232	P46013	P35610
P46379	P35237	P46060	P35611
P46459	P35241	P46063	P35612
P46734	P35244	P46087	P35613
P46736	P35249	P46108	P35637
P46776	P35250	P46109	P35658
P46777	P35251	P46379	P35659
P46778	P35268	P46459	P35754
P46779	P35269	P46734	P35998
P46781	P35270	P46776	P36404
P46782	P35520	P46777	P36405
P46783	P35527	P46778	P36507
P46821	P35573	P46779	P36542
P46926	P35579	P46781	P36543
P46940	P35580	P46782	P36551
P46977	P35606	P46783	P36578
P47712	P35609	P46821	P36639
P47755	P35610	P46926	P36776
P47756	P35611	P46937	P36871
P47813	P35613	P46940	P36873
P47895	P35637	P46977	P36915
P47897	P35658	P47712	P36952
P47914	P35659	P47755	P36957
P47929	P35754	P47756	P36969
P47985	P35813	P47813	P37108
P48047	P35998	P47897	P37198
P48059	P36404	P47914	P37235
P48147	P36405	P47929	P37802
P48163	P36507	P47985	P37837
P48444	P36542	P48047	P37840
P48449	P36543	P48059	P38117
P48506	P36551	P48147	P38159
P48507	P36578	P48163	P38432
P48509	P36639	P48444	P38606
P48556	P36776	P48506	P38646
P48634	P36871	P48507	P38919
P48637	P36873	P48556	P39019
P48643	P36915	P48634	P39023
P48651	P36952	P48637	P39656
P48681	P36957	P48643	P39687
P48729	P36969	P48651	P39748
P48735	P37108	P48681	P40121
P48739	P37198	P48729	P40123
P48960	P37235	P48730	P40222
P49005	P37802	P48735	P40227
P49006	P37837	P48739	P40261
P49137	P37840	P48960	P40429
P49189	P38117	P49005	P40616
P49207	P38159	P49006	P40692
P49247	P38432	P49137	P40763
P49257	P38606	P49189	P40818
P49321	P38646	P49207	P40855
P49327	P38919	P49247	P40925
P49354	P39019	P49257	P40926
P49366	P39023	P49321	P40937
P49368	P39656	P49327	P40938
P49406	P39687	P49368	P40939
P49411	P39748	P49406	P41091
P49419	P40121	P49411	P41208
P49458	P40123	P49419	P41214
P49459	P40222	P49458	P41223
P49585	P40227	P49459	P41227
P49588	P40261	P49585	P41236
P49589	P40429	P49588	P41240
P49590	P40616	P49589	P41250
P49591	P40692	P49591	P41252
P49642	P40763	P49642	P41567
P49643	P40818	P49643	P41743
P49720	P40855	P49711	P42126
P49721	P40925	P49720	P42166
P49736	P40926	P49721	P42224
P49748	P40937	P49736	P42285
P49750	P40938	P49748	P42330
P49753	P40939	P49750	P42345
P49755	P41091	P49753	P42357
P49756	P41214	P49755	P42566
P49770	P41223	P49756	P42574
P49773	P41227	P49757	P42677
P49792	P41236	P49770	P42694
P49840	P41240	P49773	P42695
P49841	P41250	P49790	P42696
P49862	P41252	P49792	P42704
P49902	P41567	P49821	P42765
P49903	P41743	P49840	P42766
P49914	P42126	P49841	P42771
P49915	P42166	P49902	P42785
P49916	P42224	P49903	P42858
P49959	P42285	P49915	P42892
P50213	P42330	P49916	P43007
P50238	P42345	P49959	P43034
P50336	P42357	P50213	P43121
P50395	P42566	P50238	P43243
P50402	P42574	P50395	P43246
P50416	P42677	P50402	P43304
P50452	P42695	P50416	P43307
P50454	P42696	P50452	P43487
P50502	P42704	P50454	P43490
P50552	P42765	P50502	P43686
P50570	P42766	P50552	P43897
P50579	P42771	P50570	P45378
P50613	P42785	P50579	P45877
P50851	P42858	P50750	P45880
P50897	P42892	P50851	P45973
P50914	P43007	P50897	P45974
P50990	P43034	P50914	P45985
P50991	P43121	P50990	P46013
P50995	P43243	P50991	P46020
P51003	P43246	P50995	P46060
P51114	P43304	P51003	P46063
P51116	P43307	P51114	P46087
P51148	P43487	P51116	P46100
P51149	P43490	P51148	P46108
P51151	P43686	P51149	P46109
P51153	P43897	P51151	P46379
P51397	P45378	P51153	P46459
P51398	P45880	P51397	P46734
P51452	P45973	P51398	P46736
P51532	P45974	P51452	P46776
P51553	P45985	P51532	P46777
P51570	P46013	P51570	P46778
P51571	P46020	P51571	P46779
P51572	P46060	P51572	P46781
P51610	P46063	P51610	P46782
P51617	P46087	P51636	P46783
P51648	P46100	P51648	P46821
P51659	P46108	P51659	P46926
P51665	P46109	P51665	P46934
P51692	P46379	P51692	P46937
P51784	P46459	P51693	P46940
P51812	P46734	P51784	P46976
P51858	P46736	P51809	P46977
P51946	P46776	P51812	P47224
P51948	P46777	P51858	P47712
P51991	P46778	P51948	P47755
P52209	P46779	P51970	P47756
P52272	P46781	P51991	P47895
P52292	P46782	P52209	P47897
P52294	P46783	P52272	P47914
P52298	P46821	P52292	P47929
P52306	P46926	P52294	P47985
P52434	P46934	P52298	P48047
P52435	P46937	P52306	P48059
P52564	P46940	P52434	P48147
P52565	P46977	P52564	P48163
P52594	P47224	P52565	P48382
P52597	P47712	P52594	P48426
P52655	P47755	P52597	P48431
P52657	P47756	P52655	P48444
P52701	P47895	P52701	P48449
P52732	P47897	P52732	P48506
P52735	P47914	P52735	P48507
P52758	P47929	P52788	P48556
P52788	P47972	P52789	P48594
P52789	P47985	P52815	P48634
P52815	P48047	P52888	P48637
P52888	P48059	P52895	P48643
P52895	P48147	P52907	P48651
P52907	P48163	P52943	P48681
P52943	P48382	P52948	P48723
P52948	P48426	P53004	P48729
P53004	P48431	P53007	P48735
P53007	P48444	P53041	P48739
P53041	P48449	P53350	P48960
P53350	P48506	P53365	P49005
P53365	P48507	P53367	P49006
P53367	P48509	P53396	P49137
P53384	P48556	P53582	P49189
P53396	P48594	P53597	P49207
P53582	P48634	P53611	P49247
P53597	P48637	P53618	P49257
P53602	P48643	P53621	P49321
P53611	P48651	P53634	P49327
P53618	P48681	P53680	P49354
P53621	P48723	P53701	P49366
P53634	P48729	P53985	P49368
P53680	P48735	P53990	P49406
P53701	P48739	P53992	P49411
P53985	P48960	P53999	P49419
P53990	P49005	P54105	P49427
P53992	P49006	P54136	P49458
P53999	P49137	P54577	P49459
P54105	P49189	P54578	P49585
P54136	P49207	P54619	P49588
P54577	P49247	P54646	P49589
P54578	P49257	P54652	P49590
P54619	P49321	P54709	P49591
P54652	P49327	P54725	P49642
P54687	P49354	P54727	P49643
P54709	P49366	P54819	P49674
P54725	P49368	P54840	P49711
P54727	P49406	P54852	P49720
P54819	P49411	P54886	P49721
P54852	P49419	P54920	P49736
P54886	P49458	P55010	P49748
P54920	P49459	P55036	P49750
P55010	P49585	P55039	P49753
P55036	P49588	P55060	P49755
P55039	P49589	P55061	P49756
P55060	P49590	P55072	P49757
P55061	P49591	P55081	P49770
P55064	P49642	P55084	P49773
P55072	P49643	P55145	P49790
P55081	P49674	P55196	P49792
P55084	P49720	P55209	P49815
P55145	P49721	P55210	P49821
P55209	P49736	P55263	P49840
P55210	P49748	P55265	P49841
P55263	P49750	P55327	P49862
P55265	P49753	P55735	P49902
P55327	P49755	P55769	P49903
P55735	P49756	P55786	P49915
P55769	P49757	P55795	P49916
P55786	P49770	P55809	P49959
P55795	P49773	P55854	P50135
P55809	P49790	P55884	P50213
P55854	P49792	P55957	P50238
P55884	P49815	P56134	P50395
P55957	P49821	P56182	P50402
P56134	P49840	P56192	P50416
P56182	P49841	P56211	P50452
P56192	P49862	P56377	P50454
P56199	P49902	P56381	P50502
P56211	P49903	P56385	P50552
P56381	P49914	P56537	P50570
P56385	P49915	P56545	P50579
P56537	P49916	P57076	P50583
P56545	P49959	P57081	P50613
P57076	P50213	P57088	P50748
P57081	P50238	P57105	P50750
P57088	P50336	P57678	P50851
P57105	P50395	P57740	P50897
P57678	P50402	P57772	P50914
P57740	P50416	P58107	P50990
P57772	P50452	P58546	P50991
P58107	P50454	P59190	P50995
P58546	P50502	P59998	P51003
P59998	P50552	P60033	P51114
P60059	P50570	P60059	P51116
P60174	P50579	P60174	P51148
P60228	P50583	P60228	P51149
P60468	P50613	P60468	P51151
P60510	P50748	P60510	P51153
P60520	P50750	P60520	P51397
P60660	P50851	P60660	P51398
P60709	P50897	P60709	P51452
P60842	P50914	P60842	P51532
P60866	P50990	P60866	P51553
P60891	P50991	P60891	P51570
P60900	P50995	P60900	P51571
P60953	P51003	P60903	P51572
P60981	P51114	P60953	P51580
P60983	P51116	P60981	P51610
P61006	P51148	P60983	P51617
P61009	P51149	P61006	P51636
P61011	P51151	P61009	P51648
P61019	P51153	P61011	P51659
P61020	P51397	P61019	P51665
P61024	P51398	P61020	P51688
P61026	P51452	P61024	P51692
P61073	P51532	P61026	P51693
P61077	P51553	P61077	P51784
P61081	P51570	P61081	P51809
P61086	P51571	P61086	P51812
P61088	P51572	P61088	P51857
P61106	P51580	P61106	P51858
P61158	P51610	P61158	P51946
P61160	P51617	P61160	P51948
P61163	P51636	P61163	P51956
P61201	P51648	P61201	P51970
P61204	P51659	P61204	P51991
P61221	P51665	P61221	P52209
P61224	P51688	P61224	P52272
P61247	P51692	P61247	P52292
P61254	P51693	P61254	P52294
P61289	P51784	P61289	P52298
P61313	P51809	P61313	P52306
P61326	P51812	P61326	P52434
P61353	P51857	P61353	P52435
P61421	P51858	P61421	P52564
P61457	P51946	P61457	P52565
P61513	P51948	P61513	P52594
P61586	P51956	P61586	P52597
P61599	P51970	P61599	P52655
P61604	P51991	P61604	P52657
P61619	P52209	P61619	P52701
P61626	P52272	P61626	P52732
P61758	P52292	P61758	P52735
P61764	P52294	P61764	P52758
P61769	P52298	P61769	P52788
P61803	P52306	P61803	P52789
P61923	P52434	P61923	P52815
P61956	P52435	P61956	P52888
P61960	P52564	P61960	P52895
P61962	P52565	P61962	P52907
P61964	P52594	P61964	P52943
P61966	P52597	P61966	P52948
P61970	P52655	P61970	P52952
P61978	P52657	P61978	P53004
P61981	P52701	P61981	P53007
P62072	P52732	P62081	P53041
P62081	P52735	P62136	P53350
P62136	P52758	P62140	P53365
P62140	P52788	P62191	P53367
P62191	P52789	P62195	P53384
P62195	P52815	P62241	P53396
P62241	P52888	P62244	P53582
P62244	P52895	P62249	P53597
P62249	P52907	P62258	P53611
P62256	P52943	P62263	P53618
P62258	P52948	P62266	P53621
P62263	P52952	P62269	P53634
P62266	P53004	P62277	P53675
P62269	P53007	P62280	P53680
P62277	P53041	P62304	P53701
P62280	P53350	P62306	P53985
P62304	P53365	P62310	P53990
P62306	P53367	P62312	P53992
P62310	P53384	P62314	P53999
P62312	P53396	P62316	P54105
P62314	P53582	P62318	P54136
P62316	P53597	P62328	P54577
P62318	P53602	P62330	P54578
P62330	P53611	P62333	P54619
P62333	P53618	P62424	P54646
P62424	P53621	P62495	P54652
P62487	P53634	P62701	P54687
P62495	P53675	P62714	P54709
P62701	P53680	P62750	P54725
P62714	P53701	P62753	P54727
P62736	P53803	P62805	P54819
P62750	P53985	P62807	P54840
P62753	P53990	P62820	P54852
P62805	P53992	P62826	P54886
P62807	P53999	P62829	P54920
P62820	P54105	P62841	P55010
P62826	P54136	P62847	P55036
P62829	P54577	P62851	P55039
P62834	P54578	P62854	P55060
P62841	P54619	P62857	P55072
P62847	P54646	P62861	P55081
P62851	P54652	P62875	P55084
P62854	P54687	P62879	P55145
P62857	P54709	P62888	P55196
P62861	P54725	P62891	P55199
P62879	P54727	P62899	P55209
P62888	P54819	P62906	P55210
P62891	P54840	P62910	P55263
P62899	P54852	P62913	P55265
P62906	P54886	P62917	P55327
P62910	P54920	P62937	P55735
P62913	P55010	P62942	P55769
P62917	P55036	P62979	P55786
P62937	P55039	P62993	P55795
P62942	P55060	P62995	P55809
P62979	P55064	P63000	P55854
P62993	P55072	P63010	P55884
P62995	P55081	P63096	P55957
P63000	P55084	P63098	P56134
P63010	P55145	P63104	P56182
P63096	P55196	P63151	P56192
P63098	P55199	P63165	P56199
P63104	P55209	P63167	P56211
P63151	P55210	P63172	P56270
P63165	P55211	P63173	P56377
P63167	P55263	P63208	P56381
P63172	P55265	P63220	P56385
P63173	P55327	P63241	P56537
P63208	P55735	P63244	P56545
P63218	P55769	P63267	P56556
P63220	P55786	P63272	P57076
P63241	P55795	P63279	P57081
P63244	P55809	P67809	P57088
P63267	P55854	P67812	P57105
P63272	P55884	P67870	P57678
P63279	P55957	P67936	P57740
P67775	P56134	P68036	P57772
P67809	P56182	P68104	P58107
P67812	P56192	P68366	P58546
P67870	P56199	P68371	P59998
P67936	P56211	P68400	P60059
P68036	P56270	P68402	P60174
P68104	P56282	P68871	P60228
P68366	P56377	P69905	P60468
P68371	P56381	P78316	P60510
P68400	P56385	P78318	P60520
P68402	P56537	P78330	P60660
P68871	P56545	P78344	P60673
P69905	P56556	P78345	P60709
P78316	P57076	P78346	P60763
P78318	P57081	P78347	P60842
P78330	P57088	P78362	P60866
P78344	P57105	P78371	P60891
P78346	P57678	P78386	P60900
P78347	P57730	P78406	P60903
P78362	P57740	P78417	P60953
P78371	P57772	P78527	P60981
P78406	P58107	P80303	P60983
P78417	P58546	P80723	P61006
P78527	P59998	P81605	P61009
P78537	P60059	P82650	P61011
P80303	P60174	P82930	P61019
P80723	P60228	P82933	P61020
P81605	P60468	P82970	P61024
P82933	P60510	P82979	P61026
P82970	P60520	P83731	P61077
P82979	P60660	P83876	P61081
P83731	P60673	P83881	P61086
P83881	P60709	P83916	P61088
P83916	P60763	P84085	P61106
P84085	P60842	P84090	P61158
P84090	P60866	P84095	P61160
P84095	P60891	P84098	P61163
P84098	P60900	P84103	P61201
P84103	P60903	P84243	P61221
P84243	P60953	P85037	P61224
P85037	P60981	P86790	P61225
P98082	P60983	P98082	P61247
P98175	P61006	P98175	P61254
P98179	P61009	P98179	P61289
P99999	P61011	P99999	P61313
Q00013	P61019	Q00013	P61326
Q00059	P61020	Q00059	P61353
Q00325	P61024	Q00169	P61421
Q00341	P61026	Q00325	P61457
Q00403	P61077	Q00341	P61513
Q00534	P61081	Q00403	P61586
Q00535	P61086	Q00534	P61599
Q00577	P61088	Q00577	P61604
Q00610	P61106	Q00610	P61619
Q00688	P61158	Q00613	P61626
Q00765	P61160	Q00688	P61758
Q00796	P61163	Q00765	P61764
Q00839	P61201	Q00796	P61769
Q01081	P61221	Q00839	P61803
Q01082	P61224	Q01081	P61923
Q01085	P61225	Q01082	P61956
Q01105	P61247	Q01085	P61960
Q01130	P61254	Q01105	P61962
Q01433	P61289	Q01130	P61964
Q01469	P61313	Q01167	P61966
Q01518	P61326	Q01433	P61970
Q01581	P61353	Q01469	P61978
Q01628	P61421	Q01518	P61981
Q01650	P61457	Q01581	P62081
Q01658	P61513	Q01628	P62136
Q01780	P61586	Q01650	P62140
Q01813	P61599	Q01658	P62166
Q01844	P61604	Q01780	P62191
Q01968	P61619	Q01813	P62195
Q01970	P61626	Q01844	P62241
Q01995	P61758	Q01968	P62244
Q02218	P61764	Q01970	P62249
Q02383	P61769	Q01995	P62253
Q02413	P61803	Q02218	P62256
Q02539	P61923	Q02241	P62258
Q02543	P61956	Q02413	P62263
Q02750	P61960	Q02487	P62266
Q02790	P61962	Q02539	P62269
Q02809	P61964	Q02543	P62273
Q02818	P61966	Q02750	P62277
Q02878	P61970	Q02790	P62280
Q02880	P61978	Q02809	P62304
Q02952	P61981	Q02818	P62306
Q02978	P62070	Q02878	P62310
Q03135	P62081	Q02880	P62312
Q03252	P62136	Q02952	P62314
Q04118	P62140	Q02978	P62316
Q04206	P62166	Q03135	P62318
Q04323	P62191	Q03252	P62328
Q04446	P62195	Q03393	P62330
Q04637	P62241	Q04206	P62333
Q04695	P62244	Q04323	P62424
Q04726	P62249	Q04446	P62495
Q04760	P62253	Q04637	P62701
Q04837	P62256	Q04695	P62736
Q04917	P62258	Q04724	P62750
Q04941	P62263	Q04726	P62753
Q05048	P62266	Q04760	P62805
Q05086	P62269	Q04837	P62820
Q05193	P62273	Q04917	P62826
Q05397	P62277	Q04941	P62829
Q05519	P62280	Q05048	P62834
Q05639	P62304	Q05086	P62841
Q05682	P62306	Q05193	P62847
Q06124	P62310	Q05397	P62851
Q06203	P62312	Q05519	P62854
Q06210	P62314	Q05639	P62857
Q06265	P62316	Q05655	P62861
Q06323	P62318	Q05682	P62873
Q06546	P62328	Q06124	P62875
Q06587	P62330	Q06203	P62877
Q06787	P62333	Q06210	P62888
Q06830	P62424	Q06265	P62891
Q07020	P62495	Q06323	P62899
Q07021	P62701	Q06330	P62906
Q07065	P62736	Q06546	P62910
Q07157	P62750	Q06787	P62913
Q07666	P62753	Q06830	P62917
Q07812	P62805	Q07020	P62937
Q07866	P62820	Q07021	P62942
Q07955	P62826	Q07065	P62993
Q07960	P62829	Q07157	P62995
Q08117	P62841	Q07666	P63000
Q08170	P62847	Q07812	P63010
Q08188	P62851	Q07864	P63096
Q08209	P62854	Q07866	P63098
Q08211	P62857	Q07955	P63104
Q08257	P62861	Q07960	P63151
Q08378	P62873	Q08170	P63165
Q08379	P62875	Q08188	P63167
Q08380	P62877	Q08209	P63172
Q08499	P62888	Q08211	P63173
Q08554	P62891	Q08257	P63208
Q08752	P62899	Q08378	P63220
Q08945	P62906	Q08379	P63241
Q08J23	P62910	Q08499	P63244
Q09028	P62913	Q08554	P63261
Q09161	P62917	Q08752	P63272
Q09472	P62937	Q08945	P63279
Q09666	P62942	Q08AM6	P63313
Q0VDF9	P62993	Q08J23	P67775
Q10471	P62995	Q09028	P67809
Q10472	P63000	Q09161	P67812
Q10567	P63010	Q09472	P67870
Q10589	P63096	Q09666	P67936
Q10713	P63098	Q0PNE2	P68036
Q12765	P63104	Q0VDF9	P68104
Q12768	P63151	Q10471	P68133
Q12769	P63165	Q10472	P68363
Q12788	P63167	Q10567	P68366
Q12792	P63172	Q10570	P68371
Q12797	P63173	Q10589	P68400
Q12800	P63208	Q10713	P68402
Q12824	P63220	Q12765	P68871
Q12841	P63241	Q12768	P69849
Q12849	P63244	Q12769	P69905
Q12874	P63261	Q12788	P78316
Q12888	P63272	Q12789	P78318
Q12894	P63279	Q12792	P78330
Q12904	P63313	Q12797	P78344
Q12905	P67775	Q12800	P78345
Q12906	P67809	Q12824	P78346
Q12907	P67812	Q12849	P78347
Q12931	P67870	Q12874	P78362
Q12933	P67936	Q12882	P78371
Q12965	P68036	Q12888	P78406
Q12972	P68104	Q12894	P78417
Q12996	P68133	Q12904	P78527
Q13011	P68363	Q12905	P78537
Q13033	P68366	Q12906	P80188
Q13043	P68371	Q12907	P80303
Q13045	P68400	Q12931	P80723
Q13057	P68402	Q12933	P81605
Q13085	P68871	Q12955	P82650
Q13098	P69849	Q12959	P82663
Q13112	P69905	Q12965	P82664
Q13123	P78316	Q12972	P82909
Q13126	P78318	Q12996	P82930
Q13131	P78330	Q13011	P82970
Q13136	P78344	Q13017	P82979
Q13144	P78345	Q13033	P83731
Q13148	P78346	Q13043	P83876
Q13151	P78347	Q13045	P83881
Q13153	P78362	Q13057	P83916
Q13155	P78371	Q13085	P84077
Q13162	P78406	Q13087	P84085
Q13177	P78417	Q13098	P84090
Q13185	P78527	Q13112	P84095
Q13190	P78537	Q13123	P84098
Q13200	P78549	Q13126	P84101
Q13217	P80188	Q13131	P84103
Q13228	P80303	Q13144	P84243
Q13242	P80723	Q13148	P85037
Q13243	P81605	Q13151	P86790
Q13247	P82650	Q13153	P98082
Q13257	P82663	Q13155	P98175
Q13263	P82909	Q13158	P98179
Q13283	P82930	Q13162	P99999
Q13296	P82932	Q13177	Q00013
Q13309	P82933	Q13185	Q00059
Q13310	P82970	Q13190	Q00169
Q13330	P82979	Q13200	Q00325
Q13347	P83731	Q13228	Q00341
Q13362	P83876	Q13242	Q00403
Q13363	P83881	Q13243	Q00534
Q13404	P83916	Q13247	Q00535
Q13405	P84077	Q13257	Q00536
Q13409	P84085	Q13263	Q00577
Q13418	P84090	Q13283	Q00610
Q13421	P84095	Q13309	Q00613
Q13423	P84098	Q13310	Q00653
Q13425	P84101	Q13325	Q00688
Q13427	P84103	Q13330	Q00765
Q13428	P85037	Q13347	Q00796
Q13435	P86790	Q13362	Q00839
Q13442	P98082	Q13363	Q01081
Q13451	P98175	Q13404	Q01082
Q13464	P98179	Q13405	Q01085
Q13492	P99999	Q13409	Q01105
Q13501	Q00013	Q13416	Q01130
Q13509	Q00059	Q13418	Q01433
Q13510	Q00169	Q13423	Q01469
Q13523	Q00325	Q13427	Q01484
Q13526	Q00341	Q13428	Q01518
Q13546	Q00403	Q13435	Q01581
Q13547	Q00534	Q13442	Q01628
Q13555	Q00535	Q13451	Q01650
Q13557	Q00536	Q13464	Q01658
Q13561	Q00577	Q13488	Q01780
Q13564	Q00610	Q13492	Q01813
Q13573	Q00613	Q13501	Q01844
Q13576	Q00653	Q13509	Q01968
Q13595	Q00688	Q13510	Q01970
Q13596	Q00765	Q13523	Q01995
Q13608	Q00796	Q13526	Q02218
Q13610	Q00839	Q13547	Q02241
Q13616	Q01081	Q13555	Q02413
Q13617	Q01082	Q13557	Q02539
Q13618	Q01085	Q13561	Q02543
Q13619	Q01105	Q13564	Q02750
Q13620	Q01130	Q13573	Q02790
Q13625	Q01433	Q13576	Q02809
Q13630	Q01469	Q13595	Q02818
Q13636	Q01484	Q13596	Q02878
Q13637	Q01518	Q13601	Q02880
Q13642	Q01581	Q13610	Q02952
Q13685	Q01628	Q13614	Q02978
Q13740	Q01650	Q13616	Q03001
Q13813	Q01658	Q13617	Q03111
Q13823	Q01780	Q13618	Q03135
Q13835	Q01813	Q13619	Q03252
Q13838	Q01844	Q13620	Q03701
Q13867	Q01968	Q13630	Q04206
Q13868	Q01970	Q13636	Q04323
Q13885	Q01995	Q13637	Q04446
Q13895	Q02218	Q13642	Q04637
Q13907	Q02241	Q13685	Q04726
Q13951	Q02383	Q13740	Q04760
Q13952	Q02413	Q13813	Q04837
Q14008	Q02447	Q13823	Q04917
Q14011	Q02539	Q13835	Q04941
Q14019	Q02543	Q13838	Q05048
Q14061	Q02750	Q13867	Q05086
Q14103	Q02790	Q13868	Q05193
Q14108	Q02809	Q13885	Q05397
Q14116	Q02818	Q13895	Q05519
Q14118	Q02878	Q13907	Q05639
Q14126	Q02880	Q13951	Q05655
Q14137	Q02952	Q13952	Q05682
Q14141	Q02978	Q14004	Q05932
Q14149	Q03001	Q14008	Q06124
Q14151	Q03111	Q14011	Q06203
Q14152	Q03135	Q14019	Q06210
Q14155	Q03252	Q14061	Q06265
Q14157	Q03426	Q14103	Q06323
Q14160	Q03519	Q14108	Q06330
Q14165	Q03701	Q14116	Q06546
Q14166	Q04206	Q14137	Q06547
Q14181	Q04323	Q14152	Q06587
Q14195	Q04446	Q14155	Q06787
Q14203	Q04637	Q14157	Q06830
Q14204	Q04726	Q14160	Q07020
Q14232	Q04760	Q14165	Q07021
Q14240	Q04837	Q14166	Q07065
Q14241	Q04917	Q14181	Q07157
Q14244	Q04941	Q14195	Q07666
Q14247	Q05048	Q14203	Q07812
Q14254	Q05086	Q14204	Q07864
Q14257	Q05193	Q14232	Q07866
Q14258	Q05397	Q14240	Q07955
Q14315	Q05519	Q14241	Q07960
Q14318	Q05639	Q14244	Q08117
Q14320	Q05655	Q14247	Q08170
Q14331	Q05682	Q14254	Q08188
Q14344	Q05932	Q14257	Q08209
Q14432	Q06124	Q14258	Q08211
Q14444	Q06203	Q14315	Q08257
Q14498	Q06210	Q14318	Q08378
Q14554	Q06265	Q14320	Q08379
Q14558	Q06323	Q14331	Q08380
Q14562	Q06330	Q14376	Q08499
Q14566	Q06495	Q14432	Q08554
Q14574	Q06546	Q14444	Q08752
Q14643	Q06587	Q14498	Q08945
Q14651	Q06787	Q14525	Q08AD1
Q14657	Q06830	Q14527	Q08AG7
Q14669	Q07020	Q14558	Q08AM6
Q14671	Q07021	Q14562	Q08J23
Q14676	Q07065	Q14566	Q09028
Q14677	Q07157	Q14574	Q09161
Q14683	Q07666	Q14643	Q09666
Q14684	Q07812	Q14651	Q0PNE2
Q14690	Q07864	Q14657	Q0VDF9
Q14692	Q07866	Q14669	Q0VGL1
Q14694	Q07955	Q14671	Q10471
Q14696	Q07960	Q14676	Q10472
Q14697	Q08117	Q14677	Q10567
Q14738	Q08170	Q14683	Q10570
Q14739	Q08188	Q14684	Q10589
Q14764	Q08209	Q14690	Q10713
Q147X3	Q08211	Q14691	Q12765
Q14839	Q08257	Q14692	Q12768
Q14847	Q08379	Q14694	Q12769
Q14914	Q08380	Q14696	Q12788
Q14919	Q08499	Q14697	Q12789
Q14974	Q08554	Q14738	Q12792
Q14978	Q08752	Q14739	Q12797
Q14980	Q08945	Q14764	Q12800
Q14C86	Q08AM6	Q147X3	Q12824
Q14CX7	Q08J23	Q14839	Q12834
Q15003	Q09028	Q14847	Q12840
Q15004	Q09161	Q14914	Q12841
Q15005	Q09666	Q14919	Q12849
Q15008	Q0PNE2	Q14956	Q12872
Q15014	Q0VDF9	Q14974	Q12874
Q15019	Q0VDG4	Q14978	Q12882
Q15020	Q0VGL1	Q14980	Q12888
Q15021	Q10471	Q14C86	Q12894
Q15024	Q10472	Q14CX7	Q12899
Q15029	Q10567	Q15003	Q12904
Q15036	Q10570	Q15004	Q12905
Q15041	Q10589	Q15005	Q12906
Q15046	Q10713	Q15006	Q12907
Q15050	Q12765	Q15007	Q12931
Q15054	Q12768	Q15008	Q12933
Q15056	Q12769	Q15014	Q12955
Q15061	Q12788	Q15018	Q12959
Q15067	Q12789	Q15019	Q12965
Q15084	Q12792	Q15020	Q12972
Q15102	Q12797	Q15021	Q12974
Q15121	Q12800	Q15024	Q12979
Q15125	Q12824	Q15029	Q12996
Q15126	Q12834	Q15031	Q13011
Q15149	Q12841	Q15036	Q13015
Q15155	Q12846	Q15042	Q13017
Q15165	Q12849	Q15043	Q13033
Q15172	Q12872	Q15046	Q13043
Q15181	Q12873	Q15050	Q13045
Q15185	Q12874	Q15054	Q13057
Q15208	Q12882	Q15056	Q13085
Q15233	Q12888	Q15059	Q13098
Q15257	Q12894	Q15061	Q13111
Q15269	Q12899	Q15067	Q13112
Q15287	Q12904	Q15075	Q13123
Q15291	Q12905	Q15084	Q13126
Q15293	Q12906	Q15102	Q13131
Q15334	Q12907	Q15121	Q13136
Q15363	Q12923	Q15125	Q13144
Q15365	Q12931	Q15126	Q13148
Q15366	Q12933	Q15149	Q13151
Q15369	Q12959	Q15155	Q13153
Q15370	Q12965	Q15165	Q13155
Q15382	Q12972	Q15181	Q13162
Q15386	Q12974	Q15185	Q13177
Q15388	Q12979	Q15208	Q13185
Q15392	Q12996	Q15233	Q13190
Q15393	Q13011	Q15257	Q13200
Q15397	Q13015	Q15269	Q13228
Q15398	Q13017	Q15276	Q13242
Q15404	Q13033	Q15286	Q13243
Q15417	Q13043	Q15287	Q13247
Q15418	Q13045	Q15291	Q13257
Q15424	Q13057	Q15293	Q13263
Q15427	Q13084	Q15323	Q13283
Q15428	Q13085	Q15334	Q13309
Q15434	Q13098	Q15345	Q13310
Q15435	Q13112	Q15363	Q13325
Q15436	Q13123	Q15365	Q13330
Q15437	Q13126	Q15366	Q13347
Q15459	Q13131	Q15369	Q13362
Q15477	Q13136	Q15370	Q13363
Q15517	Q13144	Q15382	Q13404
Q15527	Q13148	Q15388	Q13405
Q15555	Q13151	Q15392	Q13409
Q15599	Q13153	Q15393	Q13416
Q15629	Q13155	Q15397	Q13418
Q15631	Q13162	Q15398	Q13421
Q15637	Q13177	Q15404	Q13423
Q15642	Q13185	Q15417	Q13425
Q15645	Q13190	Q15418	Q13427
Q15648	Q13200	Q15424	Q13428
Q15651	Q13228	Q15427	Q13435
Q15654	Q13242	Q15428	Q13439
Q15691	Q13243	Q15434	Q13442
Q15714	Q13247	Q15436	Q13451
Q15717	Q13257	Q15437	Q13459
Q15738	Q13263	Q15459	Q13464
Q15750	Q13283	Q15477	Q13492
Q15758	Q13308	Q15517	Q13501
Q15773	Q13309	Q15527	Q13505
Q15785	Q13310	Q15555	Q13506
Q15796	Q13325	Q15599	Q13509
Q15813	Q13330	Q15629	Q13510
Q15814	Q13347	Q15631	Q13523
Q15819	Q13362	Q15633	Q13526
Q15828	Q13363	Q15637	Q13541
Q15836	Q13404	Q15642	Q13546
Q15843	Q13405	Q15645	Q13547
Q15904	Q13409	Q15651	Q13555
Q15907	Q13416	Q15654	Q13557
Q15942	Q13418	Q15691	Q13561
Q16181	Q13421	Q15714	Q13564
Q16186	Q13423	Q15717	Q13573
Q16204	Q13425	Q15738	Q13576
Q16222	Q13427	Q15750	Q13586
Q16270	Q13428	Q15758	Q13595
Q16342	Q13435	Q15785	Q13596
Q16401	Q13439	Q15796	Q13601
Q16512	Q13442	Q15813	Q13610
Q16513	Q13451	Q15814	Q13614
Q16527	Q13464	Q15819	Q13616
Q16531	Q13492	Q15828	Q13617
Q16537	Q13501	Q15833	Q13618
Q16539	Q13505	Q15836	Q13619
Q16543	Q13506	Q15843	Q13620
Q16555	Q13509	Q15904	Q13625
Q16563	Q13510	Q15907	Q13630
Q16576	Q13523	Q15942	Q13636
Q16610	Q13526	Q16181	Q13637
Q16626	Q13541	Q16186	Q13642
Q16629	Q13546	Q16204	Q13643
Q16630	Q13547	Q16222	Q13685
Q16643	Q13555	Q16401	Q13740
Q16658	Q13557	Q16512	Q13769
Q16698	Q13561	Q16513	Q13813
Q16718	Q13564	Q16527	Q13823
Q16719	Q13573	Q16531	Q13835
Q16740	Q13576	Q16537	Q13838
Q16763	Q13586	Q16539	Q13867
Q16769	Q13595	Q16540	Q13868
Q16775	Q13596	Q16543	Q13885
Q16777	Q13601	Q16555	Q13888
Q16795	Q13610	Q16563	Q13895
Q16836	Q13614	Q16576	Q13907
Q16851	Q13616	Q16610	Q13951
Q16880	Q13617	Q16629	Q13952
Q16881	Q13618	Q16630	Q14008
Q16890	Q13619	Q16643	Q14011
Q16891	Q13620	Q16644	Q14012
Q1KMD3	Q13625	Q16656	Q14019
Q27J81	Q13630	Q16658	Q14061
Q29RF7	Q13636	Q16696	Q14103
Q2M389	Q13637	Q16698	Q14108
Q2NKX8	Q13641	Q16718	Q14116
Q2NL82	Q13642	Q16719	Q14118
Q2TAL8	Q13685	Q16740	Q14126
Q2TAY7	Q13740	Q16763	Q14137
Q32MZ4	Q13813	Q16769	Q14139
Q32P28	Q13823	Q16775	Q14141
Q32P41	Q13835	Q16777	Q14151
Q3B7T1	Q13838	Q16795	Q14152
Q3KQU3	Q13867	Q16836	Q14155
Q3LXA3	Q13868	Q16851	Q14157
Q3MHD2	Q13885	Q16864	Q14160
Q3MJ16	Q13888	Q16875	Q14165
Q3YEC7	Q13895	Q16881	Q14166
Q3ZCQ8	Q13907	Q16890	Q14181
Q3ZCW2	Q13951	Q16891	Q14195
Q4G0F5	Q13952	Q17RB0	Q14203
Q4G0J3	Q14008	Q1ED39	Q14204
Q4J6C6	Q14011	Q1KMD3	Q14232
Q4V328	Q14012	Q27J81	Q14240
Q4VC31	Q14019	Q29RF7	Q14241
Q4VC44	Q14061	Q2M389	Q14244
Q52LJ0	Q14103	Q2NKX8	Q14247
Q53EL6	Q14108	Q2NL82	Q14254
Q53FT3	Q14116	Q2TAL8	Q14257
Q53GQ0	Q14118	Q2TAY7	Q14258
Q53GS9	Q14126	Q32MZ4	Q14315
Q53H96	Q14134	Q32P28	Q14318
Q53QV2	Q14137	Q32P41	Q14320
Q53RT3	Q14141	Q3B7T1	Q14331
Q562R1	Q14151	Q3KQU3	Q14344
Q567U6	Q14152	Q3MHD2	Q14376
Q56VL3	Q14155	Q3SY84	Q14432
Q58FF6	Q14157	Q3YEC7	Q14444
Q58FF8	Q14160	Q3ZAQ7	Q14493
Q59H18	Q14165	Q3ZCQ8	Q14498
Q5BJF2	Q14166	Q3ZCW2	Q14527
Q5BJH7	Q14181	Q4G0J3	Q14554
Q5D862	Q14195	Q4G0N4	Q14558
Q5F1R6	Q14203	Q4J6C6	Q14562
Q5H9R7	Q14204	Q4KMP7	Q14566
Q5JRX3	Q14232	Q4V328	Q14573
Q5JSH3	Q14240	Q4VC31	Q14574
Q5JTH9	Q14241	Q4VC44	Q14643
Q5JTV8	Q14244	Q52LJ0	Q14651
Q5JUR7	Q14247	Q53EL6	Q14657
Q5JVF3	Q14254	Q53EZ4	Q14669
Q5JWF2	Q14257	Q53F19	Q14671
Q5MNZ6	Q14258	Q53FT3	Q14676
Q5QJE6	Q14315	Q53GQ0	Q14677
Q5RKV6	Q14318	Q53GS9	Q14683
Q5SRE5	Q14320	Q53H12	Q14684
Q5SSJ5	Q14331	Q53H96	Q14690
Q5SW79	Q14344	Q53RT3	Q14691
Q5SY16	Q14376	Q562R1	Q14692
Q5T1J5	Q14432	Q567U6	Q14694
Q5T1M5	Q14444	Q56P03	Q14696
Q5T1V6	Q14493	Q5BJF2	Q14697
Q5T4S7	Q14498	Q5BKZ1	Q14738
Q5T653	Q14527	Q5D862	Q14739
Q5T6F2	Q14554	Q5F1R6	Q14764
Q5T6V5	Q14558	Q5H9R7	Q14789
Q5T749	Q14562	Q5HYI8	Q14790
Q5T750	Q14566	Q5JSH3	Q147X3
Q5T8P6	Q14573	Q5JSJ4	Q14807
Q5T9A4	Q14574	Q5JSZ5	Q14839
Q5T9L3	Q14643	Q5JTH9	Q14847
Q5TBB1	Q14651	Q5JTJ3	Q14914
Q5TDH0	Q14657	Q5JTV8	Q14919
Q5TFE4	Q14669	Q5JUR7	Q14956
Q5TZA2	Q14671	Q5JVF3	Q14974
Q5VT79	Q14676	Q5JWF2	Q14978
Q5VTL8	Q14677	Q5QJE6	Q14980
Q5VTR2	Q14683	Q5RKV6	Q14C86
Q5VV42	Q14684	Q5SRE5	Q14CX7
Q5VVQ6	Q14690	Q5SSJ5	Q15003
Q5VW32	Q14691	Q5SW79	Q15004
Q5VY09	Q14692	Q5SY16	Q15005
Q5VYK3	Q14694	Q5T1J5	Q15007
Q5VZ89	Q14696	Q5T1V6	Q15008
Q5VZE5	Q14697	Q5T2E6	Q15014
[truncated: 1,931 more rows]

## Sheet: Figure2f
20Cells_02_DIA-NN_MBR	20Cells_02_SN_Carrier	20Cells_04_DIA-NN_MBR	20Cells_04_SN_Carrier
A0A096LP01	A0A024R1R8	A0A075B6P5	A0A024R1R8
A0A0B4J2D5	A0A075B767	A0A0B4J2D5	A0A075B6K5
A0A0U1RRE5	A0A0B4J2D5	A0A0U1RRE5	A0A075B767
A0A0U1RRL7	A0A0B4J2E5	A0A0U1RRL7	A0A0B4J2B5
A0A1B0GUL7	A0A0B4J2F0	A0A2Z4LIS9	A0A0B4J2D5
A0A2Z4LIS9	A0A0G2JPF8	A0AVF1	A0A0B4J2E5
A0AVF1	A0A0U1RRL7	A0AVT1	A0A0B4J2F0
A0AVT1	A0A1B0GUL7	A0FGR8	A0A0G2JPF8
A0FGR8	A0A1B0GUY1	A0JLT2	A0A0U1RRL7
A0JLT2	A0A3B3IU46	A0JNW5	A0A1B0GUL7
A0JNW5	A0A590UK10	A0MZ66	A0A3B3IU46
A0MZ66	A0AVF1	A0PJW6	A0A590UK10
A0PJW6	A0AVT1	A1L020	A0AVF1
A1A4S6	A0FGR8	A1L0T0	A0AVT1
A1L020	A0JLT2	A1L390	A0FGR8
A1L0T0	A0JNW5	A1X283	A0JLT2
A1L390	A0MZ66	A2RRP1	A0JNW5
A1X283	A0PJW6	A2RU67	A0MZ66
A1YPR0	A1A4S6	A2RUC4	A0PJW6
A2RRP1	A1KXE4	A2RUS2	A1A4S6
A2RU67	A1L020	A3KMH1	A1KXE4
A2RUC4	A1L0T0	A3KN83	A1L020
A3KMH1	A1L390	A4D0V7	A1L0T0
A3KN83	A1L429	A4D1E9	A1L390
A4D1E9	A1X283	A4D1P6	A1X283
A4D1P6	A2A368	A4FU69	A2A368
A4FU69	A2IDD5	A5A3E0	A2IDD5
A5A3E0	A2RRP1	A5D8V6	A2RRP1
A5D8V6	A2RTX5	A5PLL7	A2RTX5
A5PLL7	A2RUC4	A5YKK6	A2RUC4
A5PLN9	A2RUS2	A6NCE7	A3KMH1
A5YKK6	A3KMH1	A6ND36	A3KN83
A6NCE7	A3KN83	A6NDG6	A4D1E9
A6ND36	A4D1E9	A6NDU8	A4D1P6
A6NDE8	A4D1P6	A6NED2	A4FU69
A6NDG6	A4FU69	A6NHL2	A5D8V6
A6NDU8	A5D8V6	A6NHQ2	A5PLL7
A6NED2	A5PLL7	A6NHR9	A5YKK6
A6NFI3	A5PLN9	A6NHX0	A6NC57
A6NHL2	A5YKK6	A6NI28	A6NCE7
A6NHQ2	A6NCE7	A6NIH7	A6NDG6
A6NHR9	A6NDG6	A6NJ78	A6NDU8
A6NHT5	A6NDU8	A6NKD9	A6NE02
A6NHX0	A6NE02	A6NKF1	A6NED2
A6NI28	A6NED2	A7E2V4	A6NGH7
A6NIH7	A6NEL3	A8CG34	A6NHL2
A6NJ78	A6NFI3	A8K2U0	A6NHQ2
A6NKD9	A6NGH7	A8MQ03	A6NHR9
A6NKF1	A6NHL2	A8MT69	A6NHX0
A7E2V4	A6NHQ2	A8MWD9	A6NIH7
A8CG34	A6NHR9	A8MXV4	A6NJ78
A8K855	A6NHX0	A9UHW6	A6NKD9
A8MQ03	A6NIH7	B2RBV5	A6NKF1
A8MT69	A6NJ78	B3EWF7	A6NKT7
A8MWD9	A6NKD9	B3KNS4	A6NNY8
A8MXV4	A6NKF1	B7ZAQ6	A7E2V4
A9UHW6	A6NKT7	B9A064	A8CG34
B2RBV5	A6NNY8	C4AMC7	A8K2U0
B3EWF7	A7E2V4	C9J7I0	A8MQ03
B3KNS4	A8CG34	C9JLW8	A8MT69
B7ZAQ6	A8MQ03	E9PAV3	A8MWD9
C4AMC7	A8MT69	E9PRG8	A8MXV4
C9J7I0	A8MWD9	L0R819	A9UHW6
C9JLW8	A8MXV4	O00116	B0I1T2
E9PAV3	A9UHW6	O00124	B2RBV5
E9PRG8	B0I1T2	O00139	B2RC85
L0R819	B2RBV5	O00148	B3KNS4
O00116	B7ZAQ6	O00151	B5MCY1
O00124	C4AMC7	O00154	B7ZAQ6
O00139	C9J7I0	O00159	B9A064
O00148	C9JA33	O00161	C4AMC7
O00151	C9JLW8	O00165	C9J7I0
O00154	E9PAV3	O00170	C9JA33
O00159	E9PRG8	O00178	C9JLW8
O00161	L0R819	O00186	E9PAV3
O00165	O00116	O00189	E9PRG8
O00170	O00124	O00193	L0R819
O00178	O00139	O00194	O00116
O00186	O00148	O00203	O00124
O00189	O00151	O00204	O00139
O00193	O00154	O00213	O00148
O00194	O00159	O00214	O00151
O00203	O00161	O00217	O00154
O00213	O00165	O00220	O00159
O00214	O00170	O00221	O00161
O00217	O00178	O00231	O00165
O00220	O00186	O00232	O00170
O00221	O00189	O00233	O00178
O00231	O00193	O00244	O00186
O00232	O00194	O00255	O00189
O00233	O00203	O00257	O00193
O00244	O00212	O00258	O00194
O00255	O00213	O00264	O00203
O00257	O00214	O00267	O00204
O00264	O00217	O00268	O00212
O00267	O00220	O00273	O00213
O00268	O00231	O00287	O00214
O00273	O00232	O00291	O00217
O00287	O00233	O00299	O00220
O00291	O00244	O00303	O00231
O00299	O00255	O00308	O00232
O00303	O00257	O00330	O00233
O00308	O00258	O00391	O00244
O00311	O00264	O00399	O00255
O00330	O00267	O00400	O00257
O00391	O00268	O00401	O00258
O00399	O00273	O00410	O00264
O00400	O00291	O00411	O00267
O00401	O00299	O00418	O00268
O00408	O00303	O00422	O00273
O00410	O00311	O00425	O00287
O00411	O00329	O00429	O00291
O00418	O00330	O00442	O00299
O00422	O00399	O00443	O00303
O00425	O00400	O00458	O00311
O00429	O00401	O00459	O00329
O00442	O00408	O00461	O00330
O00443	O00410	O00462	O00391
O00458	O00411	O00468	O00399
O00459	O00418	O00469	O00400
O00461	O00422	O00470	O00401
O00462	O00425	O00471	O00408
O00468	O00429	O00472	O00410
O00469	O00442	O00479	O00411
O00470	O00443	O00483	O00418
O00471	O00458	O00487	O00422
O00472	O00459	O00488	O00425
O00479	O00461	O00499	O00429
O00483	O00462	O00505	O00442
O00487	O00468	O00506	O00443
O00488	O00469	O00522	O00458
O00499	O00470	O00541	O00459
O00505	O00471	O00560	O00461
O00506	O00472	O00562	O00462
O00522	O00479	O00566	O00468
O00541	O00483	O00567	O00469
O00560	O00487	O00571	O00470
O00562	O00488	O00592	O00471
O00566	O00499	O00623	O00472
O00567	O00505	O00625	O00479
O00571	O00506	O00629	O00483
O00592	O00507	O00712	O00487
O00623	O00522	O00743	O00488
O00625	O00541	O00750	O00499
O00629	O00560	O00754	O00505
O00712	O00562	O00762	O00506
O00743	O00566	O00764	O00507
O00746	O00567	O00767	O00522
O00750	O00571	O14497	O00541
O00754	O00592	O14519	O00548
O00762	O00623	O14521	O00560
O00764	O00625	O14524	O00562
O00767	O00629	O14530	O00566
O14497	O00712	O14545	O00567
O14519	O00716	O14548	O00571
O14521	O00743	O14561	O00584
O14524	O00746	O14562	O00592
O14530	O00748	O14569	O00623
O14545	O00754	O14578	O00625
O14548	O00762	O14579	O00629
O14561	O00764	O14593	O00712
O14562	O00767	O14613	O00716
O14569	O14497	O14617	O00743
O14578	O14519	O14618	O00746
O14579	O14521	O14639	O00754
O14593	O14524	O14640	O00762
O14613	O14529	O14641	O00764
O14617	O14530	O14646	O00767
O14618	O14545	O14647	O14497
O14639	O14548	O14653	O14519
O14640	O14561	O14654	O14521
O14641	O14562	O14656	O14524
O14646	O14569	O14657	O14529
O14647	O14578	O14662	O14530
O14653	O14579	O14672	O14545
O14654	O14593	O14681	O14548
O14656	O14617	O14684	O14561
O14657	O14618	O14686	O14562
O14662	O14639	O14727	O14569
O14672	O14640	O14732	O14578
O14678	O14641	O14733	O14579
O14681	O14646	O14734	O14593
O14684	O14647	O14735	O14617
O14686	O14653	O14737	O14618
O14717	O14654	O14744	O14639
O14727	O14656	O14745	O14640
O14730	O14657	O14746	O14641
O14732	O14662	O14757	O14646
O14733	O14672	O14772	O14647
O14734	O14681	O14773	O14653
O14735	O14684	O14776	O14654
O14737	O14686	O14777	O14656
O14744	O14715	O14787	O14657
O14745	O14717	O14795	O14662
O14757	O14727	O14802	O14672
O14763	O14732	O14818	O14681
O14772	O14733	O14828	O14684
O14773	O14734	O14841	O14686
O14776	O14735	O14874	O14715
O14777	O14737	O14880	O14727
O14786	O14744	O14893	O14732
O14787	O14745	O14907	O14733
O14795	O14757	O14908	O14734
O14802	O14763	O14920	O14735
O14818	O14772	O14925	O14737
O14828	O14773	O14929	O14744
O14841	O14775	O14936	O14745
O14874	O14776	O14939	O14757
O14879	O14777	O14949	O14763
O14880	O14782	O14950	O14772
O14893	O14787	O14957	O14773
O14907	O14795	O14964	O14775
O14908	O14802	O14965	O14776
O14920	O14818	O14966	O14777
O14925	O14828	O14967	O14782
O14929	O14841	O14972	O14787
O14936	O14874	O14974	O14795
O14949	O14879	O14975	O14802
O14950	O14880	O14976	O14818
O14957	O14893	O14979	O14828
O14964	O14907	O14980	O14841
O14965	O14908	O14981	O14874
O14966	O14920	O15013	O14880
O14967	O14925	O15014	O14893
O14972	O14929	O15020	O14907
O14974	O14936	O15027	O14908
O14975	O14939	O15031	O14920
O14976	O14949	O15040	O14925
O14979	O14950	O15042	O14929
O14980	O14957	O15047	O14936
O14981	O14964	O15056	O14939
O15013	O14965	O15061	O14949
O15014	O14966	O15066	O14950
O15020	O14967	O15067	O14957
O15027	O14972	O15075	O14964
O15031	O14974	O15084	O14965
O15037	O14975	O15085	O14966
O15042	O14976	O15091	O14967
O15047	O14979	O15111	O14972
O15056	O14980	O15116	O14974
O15061	O14981	O15118	O14975
O15066	O15013	O15120	O14976
O15067	O15014	O15121	O14979
O15075	O15020	O15126	O14980
O15084	O15027	O15127	O14981
O15085	O15031	O15143	O15013
O15091	O15042	O15144	O15014
O15111	O15047	O15145	O15020
O15116	O15056	O15155	O15027
O15118	O15061	O15156	O15031
O15120	O15066	O15160	O15040
O15121	O15067	O15164	O15042
O15126	O15075	O15173	O15047
O15127	O15078	O15182	O15050
O15143	O15083	O15212	O15056
O15144	O15084	O15213	O15061
O15145	O15085	O15226	O15066
O15155	O15091	O15228	O15067
O15156	O15111	O15230	O15075
O15160	O15116	O15231	O15083
O15164	O15118	O15234	O15084
O15173	O15120	O15235	O15085
O15182	O15121	O15254	O15091
O15212	O15126	O15258	O15111
O15213	O15127	O15260	O15116
O15226	O15143	O15269	O15118
O15228	O15144	O15270	O15120
O15230	O15145	O15287	O15121
O15231	O15155	O15294	O15126
O15234	O15160	O15296	O15127
O15235	O15164	O15305	O15143
O15247	O15173	O15318	O15144
O15254	O15182	O15321	O15145
O15258	O15212	O15327	O15155
O15260	O15213	O15344	O15160
O15269	O15226	O15347	O15164
O15270	O15228	O15355	O15173
O15287	O15230	O15357	O15182
O15294	O15231	O15360	O15212
O15297	O15234	O15371	O15213
O15305	O15235	O15372	O15226
O15318	O15247	O15379	O15228
O15321	O15254	O15381	O15230
O15327	O15258	O15382	O15231
O15344	O15260	O15392	O15234
O15347	O15269	O15397	O15235
O15355	O15270	O15400	O15247
O15357	O15287	O15427	O15254
O15360	O15294	O15431	O15258
O15371	O15305	O15438	O15260
O15372	O15318	O15439	O15269
O15379	O15321	O15446	O15270
O15381	O15327	O15460	O15287
O15382	O15344	O15498	O15294
O15392	O15347	O15504	O15305
O15397	O15355	O15511	O15318
O15400	O15357	O15514	O15321
O15409	O15360	O15525	O15327
O15427	O15371	O15530	O15344
O15431	O15372	O15533	O15347
O15438	O15379	O15541	O15355
O15439	O15381	O15554	O15357
O15446	O15382	O43143	O15360
O15460	O15392	O43148	O15371
O15479	O15397	O43149	O15372
O15498	O15400	O43150	O15379
O15504	O15427	O43156	O15381
O15511	O15431	O43159	O15382
O15514	O15439	O43164	O15392
O15525	O15446	O43166	O15397
O15530	O15460	O43169	O15400
O15533	O15479	O43172	O15427
O15534	O15498	O43175	O15439
O15541	O15504	O43181	O15446
O15554	O15511	O43237	O15460
O43143	O15514	O43240	O15498
O43148	O15525	O43242	O15504
O43149	O15530	O43251	O15511
O43150	O15533	O43252	O15514
O43156	O15541	O43264	O15525
O43159	O15554	O43290	O15530
O43164	O43143	O43292	O15533
O43166	O43148	O43293	O15541
O43169	O43149	O43294	O15550
O43172	O43150	O43298	O15554
O43175	O43156	O43299	O43143
O43181	O43159	O43301	O43148
O43237	O43164	O43310	O43149
O43242	O43166	O43314	O43150
O43251	O43169	O43318	O43156
O43252	O43172	O43324	O43159
O43257	O43175	O43353	O43164
O43264	O43181	O43379	O43169
O43286	O43237	O43390	O43172
O43290	O43242	O43395	O43175
O43292	O43251	O43396	O43181
O43293	O43252	O43399	O43237
O43294	O43257	O43402	O43240
O43299	O43264	O43414	O43242
O43301	O43290	O43422	O43251
O43310	O43292	O43426	O43252
O43314	O43293	O43427	O43264
O43318	O43294	O43432	O43290
O43324	O43299	O43447	O43292
O43353	O43301	O43463	O43293
O43379	O43310	O43464	O43294
O43390	O43314	O43474	O43299
O43395	O43318	O43482	O43301
O43396	O43324	O43488	O43303
O43399	O43347	O43491	O43310
O43402	O43353	O43493	O43314
O43414	O43379	O43502	O43318
O43422	O43390	O43504	O43324
O43426	O43395	O43505	O43347
O43427	O43396	O43513	O43353
O43432	O43399	O43516	O43379
O43447	O43402	O43542	O43390
O43463	O43414	O43548	O43395
O43474	O43422	O43572	O43396
O43482	O43426	O43583	O43399
O43488	O43427	O43592	O43402
O43491	O43432	O43598	O43414
O43493	O43447	O43615	O43422
O43502	O43463	O43617	O43426
O43504	O43474	O43633	O43427
O43505	O43488	O43660	O43432
O43513	O43491	O43663	O43447
O43516	O43493	O43665	O43463
O43542	O43502	O43670	O43474
O43570	O43504	O43674	O43488
O43572	O43505	O43676	O43491
O43583	O43516	O43677	O43493
O43592	O43548	O43678	O43502
O43598	O43572	O43681	O43504
O43615	O43583	O43683	O43505
O43617	O43592	O43684	O43516
O43633	O43598	O43707	O43548
O43639	O43615	O43708	O43572
O43660	O43617	O43709	O43583
O43663	O43633	O43715	O43592
O43665	O43660	O43716	O43598
O43670	O43663	O43719	O43615
O43674	O43665	O43731	O43617
O43676	O43670	O43739	O43623
O43677	O43674	O43741	O43633
O43678	O43676	O43747	O43660
O43681	O43677	O43752	O43663
O43683	O43678	O43760	O43665
O43684	O43681	O43765	O43670
O43707	O43683	O43768	O43674
O43708	O43684	O43772	O43676
O43709	O43707	O43776	O43677
O43715	O43708	O43790	O43678
O43716	O43709	O43795	O43681
O43719	O43715	O43805	O43683
O43731	O43716	O43808	O43684
O43739	O43719	O43809	O43707
O43741	O43731	O43813	O43708
O43747	O43739	O43815	O43709
O43752	O43741	O43818	O43715
O43760	O43747	O43819	O43716
O43765	O43752	O43823	O43719
O43768	O43760	O43824	O43731
O43772	O43765	O43826	O43739
O43776	O43768	O43837	O43741
O43795	O43772	O43847	O43747
O43805	O43776	O43852	O43752
O43808	O43795	O43854	O43760
O43809	O43805	O43865	O43765
O43813	O43808	O43896	O43768
O43815	O43809	O43913	O43772
O43818	O43813	O43920	O43776
O43819	O43815	O43924	O43795
O43823	O43818	O43929	O43805
O43824	O43819	O43933	O43808
O43826	O43823	O60216	O43809
O43837	O43824	O60220	O43813
O43847	O43826	O60231	O43815
O43852	O43837	O60232	O43818
O43854	O43847	O60238	O43819
O43865	O43852	O60244	O43823
O43896	O43854	O60245	O43824
O43913	O43865	O60256	O43826
O43920	O43896	O60264	O43837
O43924	O43913	O60271	O43847
O43929	O43920	O60287	O43852
O43933	O43924	O60291	O43854
O60216	O43929	O60293	O43865
O60220	O43933	O60294	O43896
O60231	O60216	O60306	O43913
O60232	O60220	O60313	O43920
O60238	O60231	O60318	O43924
O60239	O60232	O60331	O43929
O60244	O60238	O60333	O43933
O60245	O60239	O60337	O60216
O60256	O60244	O60341	O60218
O60264	O60256	O60343	O60220
O60271	O60264	O60427	O60231
O60287	O60271	O60437	O60232
O60293	O60279	O60443	O60238
O60294	O60287	O60476	O60244
O60306	O60293	O60488	O60245
O60313	O60294	O60493	O60256
O60318	O60306	O60499	O60264
O60331	O60313	O60502	O60271
O60333	O60318	O60503	O60287
O60337	O60333	O60504	O60293
O60341	O60337	O60506	O60294
O60343	O60341	O60508	O60306
O60427	O60343	O60513	O60308
O60437	O60427	O60518	O60313
O60443	O60437	O60524	O60318
O60476	O60443	O60547	O60331
O60488	O60447	O60551	O60333
O60493	O60476	O60563	O60337
O60499	O60488	O60566	O60341
O60502	O60493	O60568	O60343
O60503	O60499	O60573	O60346
O60504	O60502	O60583	O60427
O60506	O60503	O60610	O60437
O60508	O60504	O60613	O60443
O60513	O60506	O60645	O60476
O60518	O60508	O60664	O60488
O60524	O60513	O60669	O60493
O60547	O60518	O60671	O60499
O60551	O60524	O60675	O60502
O60563	O60547	O60678	O60503
O60566	O60551	O60683	O60504
O60568	O60563	O60684	O60506
O60573	O60566	O60701	O60508
O60583	O60568	O60716	O60513
O60610	O60573	O60725	O60518
O60613	O60583	O60739	O60524
O60645	O60610	O60749	O60547
O60658	O60613	O60762	O60551
O60664	O60637	O60763	O60563
O60669	O60645	O60783	O60566
O60671	O60658	O60784	O60568
O60675	O60664	O60825	O60573
O60678	O60669	O60826	O60583
O60683	O60671	O60828	O60610
O60684	O60675	O60830	O60613
O60701	O60678	O60831	O60637
O60716	O60683	O60832	O60645
O60725	O60684	O60841	O60664
O60739	O60701	O60869	O60669
O60749	O60716	O60870	O60671
O60762	O60725	O60879	O60675
O60763	O60739	O60884	O60678
O60779	O60749	O60885	O60683
O60783	O60762	O60888	O60684
O60784	O60763	O60907	O60701
O60812	O60783	O60911	O60716
O60825	O60784	O60921	O60725
O60826	O60825	O60925	O60739
O60828	O60826	O60927	O60749
O60830	O60828	O60930	O60762
O60831	O60830	O60934	O60763
O60832	O60831	O60936	O60779
O60841	O60832	O60942	O60783
O60869	O60841	O75027	O60784
O60870	O60869	O75030	O60825
O60879	O60870	O75044	O60826
O60884	O60879	O75054	O60828
O60885	O60883	O75063	O60830
O60888	O60884	O75071	O60831
O60906	O60885	O75083	O60832
O60907	O60888	O75110	O60841
O60921	O60907	O75113	O60869
O60925	O60921	O75116	O60870
O60927	O60925	O75122	O60879
O60930	O60927	O75127	O60883
O60934	O60930	O75128	O60884
O60936	O60934	O75131	O60885
O60942	O60936	O75143	O60888
O75027	O60941	O75146	O60907
O75030	O60942	O75147	O60911
O75044	O75027	O75150	O60921
O75054	O75030	O75151	O60925
O75063	O75044	O75152	O60927
O75071	O75054	O75153	O60934
O75083	O75063	O75164	O60936
O75110	O75083	O75165	O60941
O75113	O75110	O75167	O60942
O75116	O75113	O75170	O75027
O75122	O75116	O75175	O75044
O75127	O75122	O75179	O75054
O75128	O75127	O75182	O75063
O75131	O75128	O75190	O75083
O75143	O75131	O75191	O75110
O75146	O75143	O75208	O75113
O75147	O75146	O75223	O75116
O75150	O75147	O75251	O75122
O75151	O75150	O75306	O75127
O75152	O75151	O75312	O75128
O75153	O75152	O75319	O75131
O75164	O75153	O75323	O75143
O75165	O75157	O75330	O75146
O75167	O75165	O75340	O75147
O75170	O75167	O75342	O75150
O75175	O75170	O75347	O75151
O75179	O75175	O75348	O75152
O75182	O75179	O75351	O75153
O75190	O75182	O75352	O75157
O75191	O75190	O75362	O75165
O75208	O75208	O75367	O75167
O75223	O75223	O75368	O75170
O75251	O75251	O75369	O75175
O75298	O75306	O75376	O75179
O75306	O75312	O75379	O75182
O75312	O75319	O75380	O75190
O75317	O75323	O75381	O75204
O75319	O75330	O75382	O75208
O75323	O75340	O75385	O75223
O75330	O75342	O75386	O75251
O75340	O75347	O75390	O75306
O75347	O75348	O75391	O75312
O75348	O75351	O75394	O75319
O75351	O75352	O75396	O75323
O75352	O75364	O75400	O75330
O75362	O75367	O75410	O75340
O75367	O75368	O75414	O75342
O75368	O75369	O75419	O75347
O75369	O75376	O75431	O75348
O75376	O75380	O75436	O75351
O75379	O75381	O75438	O75352
O75380	O75382	O75439	O75364
O75381	O75385	O75446	O75367
O75382	O75390	O75448	O75368
O75385	O75391	O75449	O75369
O75390	O75394	O75459	O75376
O75391	O75396	O75462	O75380
O75394	O75400	O75467	O75381
O75396	O75410	O75475	O75382
O75400	O75414	O75477	O75385
O75410	O75419	O75489	O75390
O75414	O75431	O75494	O75391
O75419	O75436	O75496	O75394
O75427	O75438	O75503	O75396
O75431	O75439	O75506	O75400
O75436	O75446	O75521	O75410
O75438	O75448	O75525	O75414
O75439	O75449	O75528	O75419
O75446	O75459	O75529	O75431
O75448	O75462	O75530	O75436
O75449	O75475	O75531	O75438
O75459	O75477	O75533	O75439
O75461	O75489	O75534	O75446
O75462	O75494	O75554	O75448
O75475	O75496	O75556	O75449
O75477	O75503	O75569	O75459
O75489	O75506	O75575	O75462
O75494	O75521	O75582	O75475
O75496	O75525	O75586	O75477
O75503	O75528	O75592	O75489
O75506	O75529	O75600	O75494
O75521	O75530	O75607	O75496
O75525	O75531	O75608	O75503
O75528	O75533	O75616	O75506
O75529	O75534	O75629	O75521
O75530	O75553	O75635	O75525
O75531	O75554	O75643	O75528
O75533	O75569	O75648	O75529
O75534	O75575	O75663	O75530
O75554	O75582	O75665	O75531
O75556	O75586	O75674	O75533
O75569	O75592	O75676	O75534
O75575	O75600	O75683	O75553
O75582	O75603	O75688	O75554
O75586	O75607	O75691	O75556
O75592	O75608	O75694	O75569
O75600	O75616	O75695	O75575
O75607	O75629	O75717	O75582
O75608	O75643	O75718	O75586
O75616	O75648	O75746	O75592
O75629	O75663	O75751	O75600
O75643	O75665	O75781	O75607
O75648	O75674	O75787	O75608
O75663	O75676	O75792	O75616
O75665	O75683	O75794	O75629
O75674	O75688	O75815	O75635
O75676	O75691	O75817	O75643
O75683	O75694	O75818	O75648
O75688	O75695	O75821	O75663
O75691	O75717	O75822	O75665
O75694	O75718	O75828	O75674
O75695	O75746	O75832	O75676
O75717	O75781	O75843	O75683
O75718	O75787	O75844	O75688
O75746	O75792	O75845	O75691
O75751	O75794	O75864	O75694
O75781	O75815	O75874	O75695
O75787	O75817	O75879	O75717
O75792	O75818	O75880	O75718
O75794	O75821	O75884	O75746
O75815	O75822	O75886	O75781
O75817	O75832	O75896	O75787
O75818	O75843	O75907	O75792
O75821	O75844	O75909	O75794
O75822	O75845	O75915	O75815
O75828	O75874	O75925	O75817
O75832	O75879	O75928	O75818
O75843	O75880	O75934	O75821
O75844	O75884	O75935	O75822
O75845	O75886	O75937	O75832
O75874	O75907	O75940	O75843
O75879	O75909	O75943	O75844
O75880	O75915	O75947	O75845
O75884	O75925	O75955	O75874
O75886	O75928	O75962	O75879
O75896	O75934	O75964	O75880
O75907	O75935	O75970	O75884
O75909	O75937	O75976	O75886
O75911	O75940	O76003	O75907
O75915	O75943	O76021	O75909
O75925	O75947	O76024	O75915
O75928	O75955	O76027	O75925
O75934	O75962	O76031	O75928
O75935	O75964	O76054	O75934
O75937	O75970	O76062	O75935
O75940	O75976	O76070	O75937
O75943	O76003	O76071	O75940
O75947	O76021	O76075	O75943
O75955	O76024	O76094	O75947
O75962	O76031	O77932	O75955
O75964	O76041	O94760	O75962
O75970	O76062	O94761	O75964
O75976	O76070	O94762	O75970
O76003	O76071	O94763	O75976
O76015	O76075	O94766	O76003
O76021	O76080	O94768	O76021
O76024	O76082	O94776	O76024
O76031	O76094	O94782	O76027
O76041	O77932	O94788	O76031
O76054	O94760	O94804	O76062
O76070	O94761	O94806	O76070
O76071	O94762	O94808	O76071
O76075	O94763	O94817	O76075
O76080	O94766	O94822	O76080
O76094	O94768	O94826	O76082
O77932	O94776	O94829	O76094
O94760	O94782	O94830	O77932
O94761	O94788	O94842	O94760
O94762	O94804	O94851	O94761
O94763	O94806	O94855	O94762
O94766	O94808	O94864	O94763
O94768	O94817	O94874	O94766
O94776	O94822	O94875	O94768
O94782	O94826	O94880	O94776
O94788	O94829	O94886	O94782
O94804	O94830	O94887	O94788
O94806	O94842	O94888	O94804
O94808	O94851	O94889	O94806
O94817	O94855	O94901	O94808
O94818	O94864	O94903	O94812
O94822	O94874	O94905	O94817
O94826	O94875	O94906	O94822
O94829	O94880	O94913	O94826
O94830	O94887	O94915	O94829
O94842	O94888	O94916	O94830
O94851	O94889	O94919	O94842
O94855	O94901	O94923	O94855
O94864	O94903	O94925	O94864
O94874	O94905	O94927	O94874
O94875	O94906	O94952	O94875
O94880	O94913	O94953	O94880
O94886	O94915	O94955	O94887
O94887	O94916	O94964	O94888
O94888	O94919	O94966	O94889
O94889	O94923	O94967	O94901
O94901	O94925	O94973	O94903
O94903	O94927	O94979	O94905
O94905	O94952	O94985	O94906
O94906	O94964	O94986	O94913
O94913	O94966	O94992	O94915
O94915	O94967	O95059	O94916
O94916	O94973	O95067	O94919
O94923	O94979	O95070	O94923
O94925	O94986	O95071	O94925
O94927	O94992	O95081	O94927
O94952	O95007	O95104	O94952
O94953	O95059	O95139	O94955
O94955	O95067	O95140	O94964
O94964	O95070	O95147	O94966
O94966	O95071	O95149	O94967
O94967	O95081	O95155	O94973
O94973	O95104	O95159	O94979
O94979	O95139	O95163	O94992
O94985	O95140	O95166	O95007
O94986	O95147	O95167	O95059
O94992	O95149	O95168	O95067
O95059	O95155	O95169	O95070
O95067	O95159	O95182	O95071
O95070	O95163	O95197	O95081
O95071	O95166	O95202	O95104
O95081	O95167	O95208	O95139
O95104	O95168	O95210	O95140
O95139	O95169	O95218	O95147
O95140	O95171	O95219	O95149
O95147	O95182	O95229	O95155
O95149	O95197	O95232	O95159
O95155	O95202	O95235	O95163
O95159	O95208	O95239	O95164
O95163	O95210	O95243	O95167
O95166	O95218	O95248	O95168
O95167	O95219	O95249	O95169
O95168	O95229	O95251	O95171
O95169	O95232	O95255	O95178
O95182	O95235	O95258	O95182
O95197	O95239	O95260	O95197
O95202	O95243	O95263	O95202
O95208	O95248	O95292	O95208
O95210	O95249	O95295	O95210
O95218	O95251	O95297	O95218
O95219	O95258	O95298	O95219
O95229	O95260	O95299	O95229
O95232	O95263	O95302	O95232
O95235	O95292	O95336	O95235
O95239	O95295	O95340	O95237
O95243	O95297	O95347	O95239
O95248	O95298	O95352	O95243
O95249	O95299	O95359	O95248
O95251	O95302	O95361	O95249
O95258	O95336	O95363	O95251
O95260	O95340	O95365	O95258
O95263	O95347	O95372	O95260
O95292	O95352	O95373	O95263
O95295	O95359	O95376	O95292
O95297	O95361	O95379	O95295
O95298	O95363	O95382	O95297
O95299	O95365	O95391	O95298
O95302	O95372	O95394	O95299
O95336	O95373	O95396	O95302
O95340	O95376	O95400	O95336
O95347	O95379	O95425	O95340
O95352	O95391	O95427	O95347
O95359	O95394	O95429	O95352
O95361	O95396	O95433	O95361
O95363	O95399	O95453	O95363
O95365	O95400	O95456	O95365
O95372	O95425	O95466	O95372
O95373	O95427	O95470	O95373
O95376	O95429	O95476	O95376
O95379	O95433	O95478	O95379
O95382	O95453	O95486	O95382
O95391	O95456	O95487	O95391
O95394	O95466	O95544	O95394
O95396	O95470	O95551	O95396
O95400	O95478	O95562	O95399
O95425	O95486	O95563	O95400
O95427	O95487	O95571	O95425
O95429	O95544	O95573	O95427
O95433	O95551	O95602	O95429
O95453	O95562	O95613	O95433
O95456	O95563	O95619	O95453
O95466	O95571	O95625	O95456
O95470	O95573	O95628	O95466
O95476	O95602	O95630	O95470
O95478	O95613	O95639	O95476
O95486	O95619	O95671	O95478
O95487	O95625	O95672	O95486
O95544	O95628	O95674	O95487
O95551	O95630	O95677	O95544
O95562	O95639	O95684	O95551
O95563	O95671	O95685	O95562
O95571	O95672	O95696	O95563
O95573	O95674	O95707	O95571
O95602	O95677	O95714	O95573
O95613	O95684	O95716	O95602
O95619	O95685	O95721	O95613
O95625	O95696	O95747	O95619
O95628	O95707	O95749	O95625
O95630	O95714	O95757	O95628
O95639	O95716	O95758	O95630
O95671	O95721	O95772	O95639
O95672	O95747	O95777	O95671
O95674	O95749	O95782	O95672
O95677	O95751	O95785	O95674
O95684	O95757	O95786	O95677
O95685	O95758	O95793	O95684
O95696	O95772	O95801	O95696
O95707	O95777	O95807	O95707
O95714	O95782	O95816	O95714
O95716	O95785	O95817	O95716
O95721	O95786	O95819	O95721
O95747	O95793	O95822	O95747
O95749	O95801	O95825	O95749
O95751	O95807	O95831	O95751
O95757	O95816	O95833	O95757
O95758	O95817	O95834	O95758
O95772	O95819	O95835	O95772
O95777	O95822	O95861	O95777
O95782	O95825	O95864	O95782
O95785	O95831	O95865	O95785
O95786	O95833	O95870	O95786
O95793	O95834	O95881	O95793
O95801	O95835	O95900	O95801
O95807	O95861	O95905	O95807
O95816	O95864	O95926	O95816
O95817	O95865	O95969	O95817
O95819	O95870	O95983	O95819
O95822	O95881	O95985	O95822
O95825	O95900	O95989	O95825
O95831	O95905	O95997	O95831
O95833	O95926	O95999	O95833
O95834	O95969	O96000	O95834
O95835	O95983	O96005	O95861
O95861	O95985	O96006	O95864
O95864	O95989	O96007	O95865
O95865	O95997	O96008	O95870
O95870	O95999	O96011	O95881
O95881	O96000	O96013	O95900
O95900	O96005	O96017	O95905
O95905	O96006	O96019	O95926
O95926	O96007	O96028	O95969
O95983	O96008	P00156	O95983
O95985	O96011	P00167	O95985
O95989	O96013	P00338	O95989
O95997	O96019	P00367	O95997
O95999	O96028	P00374	O95999
O96000	P00156	P00387	O96000
O96005	P00167	P00390	O96005
O96006	P00338	P00395	O96006
O96007	P00367	P00403	O96007
O96008	P00374	P00414	O96008
O96011	P00387	P00441	O96011
O96013	P00390	P00491	O96013
O96017	P00395	P00492	O96019
O96019	P00403	P00505	O96028
O96028	P00414	P00519	P00156
P00167	P00441	P00533	P00167
P00338	P00491	P00558	P00338
P00367	P00492	P00568	P00367
P00374	P00505	P00846	P00374
P00387	P00519	P00918	P00387
P00390	P00533	P00966	P00390
P00395	P00558	P00973	P00395
P00403	P00568	P01009	P00403
P00414	P00846	P01011	P00414
P00441	P00918	P01024	P00441
P00491	P00966	P01033	P00488
P00492	P00973	P01034	P00491
P00505	P01024	P01040	P00492
P00519	P01033	P01106	P00505
P00533	P01034	P01111	P00519
P00558	P01040	P01112	P00533
P00568	P01111	P01116	P00558
P00846	P01112	P01130	P00568
P00918	P01116	P01137	P00846
P00966	P01130	P01591	P00918
P00973	P01137	P01619	P00966
P01024	P01210	P01780	P00973
P01033	P01591	P01833	P01011
P01040	P01833	P01834	P01024
P01106	P01834	P01857	P01033
P01111	P01857	P01859	P01036
P01112	P01859	P01871	P01040
P01116	P01876	P01876	P01111
P01130	P01877	P01889	P01116
P01137	P01889	P02452	P01130
P01591	P01911	P02461	P01137
P01833	P02452	P02462	P01210
P01834	P02461	P02511	P01591
P01857	P02462	P02533	P01833
P01859	P02511	P02538	P01834
P01876	P02545	P02545	P01857
P01889	P02656	P02656	P01859
P01911	P02730	P02730	P01876
P02452	P02786	P02751	P01877
P02461	P02788	P02768	P01889
P02462	P02794	P02771	P02452
P02511	P03886	P02786	P02461
P02533	P03891	P02788	P02462
P02538	P03905	P02794	P02511
P02545	P03915	P03886	P02545
P02656	P03928	P03891	P02656
P02751	P04040	P03905	P02730
P02768	P04049	P03915	P02786
P02786	P04062	P03923	P02788
P02788	P04066	P03928	P02794
P02792	P04075	P04003	P03886
P02794	P04080	P04040	P03891
P03886	P04083	P04049	P03905
P03891	P04114	P04062	P03915
P03905	P04150	P04066	P03928
P03915	P04156	P04075	P04040
P03923	P04179	P04080	P04049
P03928	P04181	P04083	P04062
P04040	P04183	P04114	P04066
P04049	P04216	P04150	P04075
P04062	P04233	P04156	P04080
P04066	P04264	P04179	P04083
P04075	P04350	P04181	P04114
P04080	P04406	P04183	P04150
P04083	P04424	P04216	P04156
P04114	P04439	P04233	P04179
P04150	P04440	P04259	P04181
P04156	P04626	P04264	P04183
P04179	P04632	P04350	P04216
P04181	P04637	P04406	P04233
P04183	P04792	P04424	P04259
P04216	P04818	P04439	P04264
P04233	P04843	P04626	P04350
P04259	P04844	P04632	P04406
P04264	P04899	P04637	P04424
P04350	P04920	P04792	P04439
P04406	P05023	P04818	P04626
P04424	P05026	P04843	P04632
P04439	P05067	P04844	P04792
P04626	P05089	P04899	P04818
P04632	P05091	P04920	P04843
P04637	P05109	P05023	P04844
P04792	P05114	P05026	P04899
P04818	P05141	P05067	P04920
P04843	P05161	P05089	P05023
P04844	P05164	P05090	P05026
P04899	P05165	P05091	P05067
P04920	P05166	P05109	P05089
P05023	P05181	P05114	P05090
P05026	P05186	P05120	P05091
P05067	P05198	P05141	P05109
P05089	P05204	P05161	P05114
P05090	P05362	P05164	P05120
P05091	P05386	P05165	P05141
P05109	P05387	P05166	P05161
P05114	P05388	P05186	P05164
P05141	P05412	P05198	P05165
P05161	P05423	P05204	P05166
P05164	P05455	P05362	P05186
P05165	P05549	P05386	P05198
P05166	P05556	P05387	P05204
P05186	P05783	P05388	P05362
P05198	P06132	P05412	P05386
P05204	P06280	P05423	P05387
P05362	P06396	P05455	P05388
P05386	P06400	P05549	P05423
P05387	P06454	P05556	P05455
P05388	P06493	P05783	P05549
P05412	P06576	P05787	P05556
P05423	P06702	P06132	P05783
P05455	P06703	P06280	P05976
P05549	P06730	P06396	P06132
P05556	P06733	P06400	P06280
P05783	P06737	P06454	P06396
P05787	P06744	P06493	P06400
P05976	P06746	P06576	P06454
P06132	P06748	P06702	P06493
P06280	P06753	P06703	P06576
P06396	P06756	P06730	P06702
P06400	P06858	P06733	P06703
P06454	P06865	P06737	P06730
P06493	P07099	P06744	P06733
P06576	P07108	P06746	P06737
P06702	P07195	P06748	P06744
P06703	P07199	P06753	P06746
P06730	P07203	P06756	P06748
P06733	P07205	P06858	P06753
P06737	P07237	P06865	P06756
P06744	P07305	P07099	P06858
P06746	P07311	P07108	P06865
P06748	P07332	P07195	P07099
P06753	P07339	P07199	P07108
P06756	P07355	P07203	P07195
P06858	P07384	P07205	P07199
P06865	P07437	P07237	P07203
P07093	P07602	P07305	P07205
P07099	P07686	P07311	P07237
P07108	P07711	P07339	P07305
P07195	P07737	P07355	P07311
P07199	P07738	P07384	P07339
P07203	P07741	P07437	P07355
P07205	P07814	P07476	P07384
P07237	P07858	P07477	P07437
P07305	P07900	P07602	P07476
P07311	P07902	P07686	P07602
P07339	P07910	P07711	P07686
P07355	P07942	P07737	P07711
P07384	P07947	P07738	P07737
P07437	P07948	P07741	P07738
P07477	P07951	P07814	P07741
P07602	P07954	P07858	P07814
P07686	P07992	P07900	P07858
P07711	P08047	P07902	P07900
P07737	P08069	P07910	P07902
P07738	P08133	P07942	P07910
P07741	P08134	P07947	P07942
P07814	P08174	P07948	P07947
P07858	P08183	P07951	P07948
P07900	P08185	P07954	P07951
P07902	P08195	P07992	P07954
P07910	P08236	P07996	P07996
P07942	P08237	P08047	P08047
P07947	P08238	P08069	P08069
P07948	P08240	P08133	P08133
P07951	P08243	P08134	P08134
P07954	P08397	P08174	P08174
P07992	P08559	P08183	P08183
P07996	P08572	P08195	P08195
P08047	P08574	P08236	P08236
P08069	P08579	P08237	P08237
P08133	P08581	P08238	P08238
P08134	P08603	P08240	P08240
P08174	P08621	P08243	P08243
P08183	P08648	P08311	P08311
P08195	P08651	P08397	P08397
P08236	P08670	P08559	P08559
P08237	P08708	P08567	P08567
P08238	P08727	P08572	P08572
P08240	P08754	P08574	P08574
P08243	P08758	P08579	P08579
P08397	P08865	P08581	P08581
P08559	P08913	P08603	P08603
P08572	P08962	P08621	P08621
P08574	P09001	P08648	P08648
P08579	P09012	P08651	P08651
P08581	P09038	P08670	P08670
P08603	P09104	P08708	P08708
P08621	P09110	P08727	P08727
P08648	P09132	P08729	P08754
P08651	P09211	P08754	P08758
P08670	P09234	P08758	P08842
P08708	P09382	P08779	P08865
P08727	P09417	P08842	P08913
P08729	P09429	P08865	P08962
P08754	P09471	P08913	P09001
P08758	P09488	P08922	P09012
P08779	P09493	P08962	P09038
P08865	P09496	P09001	P09104
P08913	P09497	P09012	P09110
P08962	P09525	P09038	P09132
P09001	P09543	P09104	P09211
P09012	P09601	P09110	P09234
P09038	P09622	P09132	P09382
P09104	P09651	P09211	P09417
P09110	P09661	P09234	P09429
P09132	P09669	P09382	P09471
P09211	P09874	P09417	P09488
P09234	P09884	P09429	P09493
P09382	P09914	P09471	P09496
P09417	P09960	P09488	P09497
P09429	P09972	P09493	P09525
P09471	P0C0S5	P09496	P09543
P09488	P0C1Z6	P09497	P09601
P09493	P0C2W1	P09525	P09622
P09496	P0CAP2	P09543	P09651
P09497	P0CG12	P09601	P09661
P09525	P0CG20	P09622	P09669
P09543	P0CG30	P09651	P09874
P09601	P0CG39	P09661	P09884
P09622	P0CJ79	P09669	P09914
P09651	P0DI81	P09874	P09960
P09661	P0DJ07	P09884	P09972
P09669	P0DMM9	P09914	P0C0S5
P09874	P0DMV8	P09960	P0C1Z6
P09884	P0DOY2	P09972	P0C2W1
P09914	P0DP23	P0C0L5	P0C6P0
P09960	P0DPB6	P0C0S5	P0C869
P09972	P0DPD7	P0C0S8	P0C870
P0C0S5	P0DPH7	P0C1Z6	P0CAP2
P0C0S8	P0DTE7	P0C2W1	P0CG12
P0C1Z6	P10109	P0C869	P0CG20
P0C2W1	P10114	P0C870	P0CG30
P0CAP2	P10155	P0CAP2	P0CG39
P0CB38	P10176	P0CG12	P0CJ79
P0CG12	P10253	P0CG13	P0CJ92
P0CG13	P10301	P0CG30	P0DI81
P0CG30	P10321	P0CG39	P0DJ07
P0CG39	P10398	P0DI81	P0DMM9
P0DI81	P10412	P0DJ07	P0DMV8
P0DJ07	P10515	P0DJD1	P0DOY2
P0DJD1	P10586	P0DMM9	P0DP23
P0DMM9	P10589	P0DMV8	P0DP57
P0DMV8	P10599	P0DOY2	P0DPB6
P0DOY2	P10606	P0DP23	P0DPD7
P0DP23	P10619	P0DP57	P0DPH7
P0DPB6	P10620	P0DPB6	P0DTE7
P0DPD7	P10644	P0DPD7	P10109
P10070	P10646	P0DTE7	P10114
P10109	P10746	P10109	P10155
P10114	P10768	P10114	P10176
P10155	P10809	P10155	P10253
P10244	P10909	P10176	P10301
P10253	P11021	P10253	P10321
P10301	P11047	P10301	P10398
P10321	P11117	P10321	P10412
P10398	P11137	P10398	P10515
P10412	P11142	P10412	P10586
P10515	P11166	P10515	P10589
P10586	P11169	P10586	P10599
P10588	P11171	P10588	P10606
P10589	P11172	P10589	P10619
P10599	P11177	P10599	P10620
P10606	P11182	P10600	P10644
P10619	P11216	P10606	P10646
P10620	P11233	P10619	P10746
P10644	P11234	P10620	P10768
P10646	P11245	P10644	P10809
P10746	P11274	P10646	P10909
P10768	P11277	P10746	P11021
P10809	P11279	P10768	P11047
P10909	P11310	P10809	P11117
P11021	P11387	P10909	P11137
P11047	P11388	P11021	P11142
P11117	P11413	P11047	P11166
P11137	P11441	P11117	P11169
P11142	P11474	P11137	P11171
P11166	P11498	P11142	P11172
P11169	P11532	P11166	P11177
P11171	P11586	P11169	P11182
P11172	P11717	P11171	P11216
P11177	P11766	P11172	P11233
P11182	P11802	P11177	P11234
P11216	P11836	P11182	P11245
P11217	P11908	P11216	P11274
P11233	P11940	P11217	P11277
P11234	P12004	P11233	P11279
P11274	P12035	P11234	P11310
P11279	P12036	P11274	P11387
P11310	P12074	P11279	P11388
P11387	P12081	P11310	P11413
P11388	P12109	P11387	P11441
P11413	P12235	P11388	P11474
P11441	P12236	P11413	P11498
P11474	P12259	P11441	P11532
P11498	P12268	P11474	P11586
P11532	P12270	P11498	P11717
P11586	P12273	P11532	P11766
P11717	P12277	P11586	P11802
P11766	P12429	P11717	P11908
P11802	P12532	P11766	P11940
P11908	P12694	P11802	P12004
P11940	P12814	P11908	P12035
P12004	P12830	P11940	P12036
P12036	P12931	P12004	P12074
P12074	P12955	P12036	P12081
P12081	P12956	P12074	P12109
P12235	P13010	P12081	P12235
P12236	P13051	P12235	P12236
P12268	P13073	P12236	P12259
P12270	P13196	P12268	P12268
P12273	P13284	P12270	P12270
P12277	P13473	P12273	P12273
P12429	P13489	P12277	P12277
P12532	P13498	P12429	P12429
P12694	P13569	P12532	P12532
P12814	P13639	P12694	P12694
P12931	P13667	P12814	P12814
P12955	P13674	P12931	P12882
P12956	P13693	P12955	P12931
P13010	P13716	P12956	P12955
P13051	P13726	P13010	P12956
P13073	P13797	P13051	P13010
P13196	P13798	P13073	P13051
P13284	P13804	P13196	P13073
P13473	P13807	P13284	P13196
P13489	P13861	P13473	P13284
P13497	P13929	P13489	P13473
P13498	P13984	P13497	P13489
P13639	P13987	P13498	P13498
P13645	P13995	P13639	P13639
P13647	P14174	P13645	P13667
P13667	P14209	P13647	P13674
P13674	P14314	P13667	P13693
P13693	P14324	P13674	P13716
P13716	P14373	P13693	P13796
P13726	P14384	P13716	P13797
P13797	P14406	P13796	P13798
P13798	P14550	P13797	P13804
P13804	P14618	P13798	P13807
P13807	P14621	P13804	P13861
P13861	P14625	P13807	P13929
P13929	P14635	P13861	P13984
P13984	P14649	P13929	P13987
P13987	P14678	P13984	P13995
P13994	P14735	P13987	P14136
P13995	P14854	P13995	P14174
P14174	P14859	P14174	P14209
P14209	P14866	P14209	P14314
P14314	P14868	P14314	P14324
P14324	P14923	P14324	P14373
P14373	P14927	P14373	P14384
P14384	P15036	P14384	P14406
P14406	P15090	P14406	P14550
P14550	P15104	P14550	P14618
P14618	P15121	P14618	P14621
P14621	P15151	P14621	P14625
P14625	P15153	P14625	P14635
P14635	P15170	P14635	P14649
P14649	P15259	P14649	P14678
P14678	P15289	P14678	P14735
P14735	P15291	P14735	P14854
P14854	P15311	P14854	P14859
P14859	P15328	P14859	P14866
P14866	P15336	P14866	P14868
P14868	P15374	P14868	P14923
P14923	P15408	P14923	P14927
P14927	P15529	P14927	P15036
P15036	P15531	P15104	P15104
P15056	P15559	P15121	P15121
P15104	P15586	P15151	P15151
P15121	P15735	P15153	P15153
P15151	P15880	P15170	P15170
P15170	P15923	P15289	P15289
P15289	P15924	P15291	P15291
P15291	P15927	P15311	P15311
P15311	P15941	P15328	P15328
P15328	P15954	P15336	P15374
P15336	P16050	P15374	P15408
P15374	P16070	P15408	P15498
P15408	P16083	P15529	P15529
P15529	P16104	P15531	P15531
P15531	P16144	P15559	P15559
P15559	P16152	P15586	P15586
P15586	P16220	P15735	P15735
P15735	P16278	P15880	P15848
P15880	P16298	P15923	P15880
P15923	P16333	P15924	P15923
P15924	P16383	P15927	P15924
P15927	P16401	P15941	P15927
P15941	P16402	P15954	P15941
P15954	P16403	P16035	P15954
P16035	P16435	P16066	P16070
P16066	P16455	P16070	P16083
P16070	P16591	P16083	P16104
P16083	P16615	P16104	P16144
P16104	P16870	P16144	P16152
P16144	P16930	P16152	P16220
P16152	P16949	P16220	P16278
P16219	P16989	P16278	P16298
P16220	P17026	P16298	P16333
P16278	P17028	P16333	P16383
P16298	P17050	P16383	P16401
P16333	P17066	P16401	P16402
P16383	P17096	P16403	P16403
P16401	P17152	P16435	P16435
P16403	P17174	P16455	P16455
P16435	P17252	P16591	P16591
P16455	P17275	P16615	P16615
P16591	P17301	P16930	P16671
P16615	P17302	P16949	P16930
P16870	P17342	P16989	P16949
P16930	P17405	P17028	P16989
P16949	P17480	P17066	P17026
P16989	P17535	P17096	P17028
P17026	P17544	P17152	P17031
P17028	P17568	P17174	P17050
P17029	P17612	P17252	P17066
P17050	P17655	P17275	P17096
P17066	P17676	P17301	P17152
P17096	P17706	P17302	P17174
P17152	P17812	P17342	P17252
P17174	P17813	P17405	P17275
P17252	P17844	P17480	P17301
P17275	P17858	P17535	P17302
P17301	P17900	P17544	P17342
P17302	P17931	P17612	P17405
P17342	P17980	P17655	P17480
P17405	P17987	P17676	P17482
P17480	P18031	P17706	P17535
P17535	P18065	P17707	P17544
P17544	P18074	P17812	P17568
P17568	P18077	P17813	P17612
P17612	P18084	P17844	P17655
P17655	P18085	P17858	P17676
P17676	P18124	P17900	P17706
P17706	P18206	P17931	P17812
P17707	P18440	P17980	P17813
P17812	P18583	P17987	P17844
P17813	P18615	P18031	P17858
P17844	P18621	P18074	P17900
P17858	P18669	P18077	P17931
P17931	P18754	P18084	P17980
P17980	P18827	P18085	P17987
P17987	P18846	P18124	P18031
P18031	P18848	P18206	P18074
P18074	P18850	P18440	P18077
P18077	P18858	P18510	P18084
P18084	P18859	P18583	P18085
P18085	P18887	P18615	P18124
P18124	P19022	P18621	P18206
P18206	P19174	P18669	P18433
P18433	P19256	P18754	P18440
P18440	P19338	P18827	P18510
P18583	P19367	P18846	P18583
P18615	P19387	P18850	P18615
P18621	P19388	P18858	P18621
P18669	P19404	P18859	P18669
P18754	P19419	P18887	P18754
P18827	P19447	P19012	P18827
P18846	P19474	P19013	P18846
P18850	P19525	P19022	P18848
P18858	P19623	P19174	P18850
P18859	P19784	P19256	P18858
P18887	P19793	P19338	P18859
P19022	P19838	P19367	P18887
P19174	P19971	P19387	P19022
P19256	P20020	P19388	P19174
P19338	P20042	P19404	P19256
P19367	P20073	P19447	P19338
P19387	P20226	P19474	P19367
P19388	P20248	P19525	P19387
P19404	P20290	P19623	P19388
P19447	P20336	P19784	P19404
P19474	P20338	P19793	P19447
P19525	P20339	P19838	P19474
P19623	P20340	P19971	P19525
P19784	P20585	P20020	P19623
P19793	P20618	P20042	P19784
P19838	P20645	P20073	P19793
P19971	P20674	P20226	P19838
P20020	P20700	P20248	P19971
P20042	P20749	P20290	P20020
P20073	P20810	P20336	P20042
P20226	P20839	P20338	P20073
P20248	P20908	P20339	P20160
P20290	P20929	P20340	P20226
P20336	P20936	P20585	P20248
P20338	P20962	P20618	P20290
P20339	P21127	P20645	P20336
P20340	P21266	P20674	P20338
P20585	P21281	P20700	P20339
P20618	P21283	P20749	P20340
P20645	P21291	P20810	P20393
P20674	P21333	P20839	P20585
P20700	P21359	P20908	P20618
P20749	P21399	P20930	P20645
P20810	P21675	P20933	P20674
P20839	P21757	P20936	P20700
P20908	P21796	P20962	P20749
P20930	P21810	P21127	P20810
P20936	P21817	P21266	P20839
P20962	P21912	P21281	P20908
P21127	P21926	P21283	P20933
P21266	P21953	P21291	P20936
P21281	P21964	P21333	P20962
P21283	P21980	P21359	P21127
P21291	P22033	P21399	P21266
P21333	P22059	P21675	P21281
P21359	P22061	P21796	P21283
P21399	P22087	P21810	P21291
P21675	P22102	P21912	P21333
P21731	P22234	P21926	P21359
P21796	P22307	P21953	P21399
P21810	P22314	P21964	P21675
P21912	P22392	P21980	P21757
P21926	P22466	P22033	P21796
P21953	P22570	P22059	P21810
P21964	P22626	P22061	P21912
P21980	P22670	P22087	P21926
P22033	P22681	P22102	P21953
P22059	P22694	P22234	P21964
P22061	P22695	P22304	P21980
P22087	P22735	P22307	P22033
P22102	P22736	P22314	P22059
P22234	P22830	P22392	P22061
P22307	P23025	P22413	P22087
P22314	P23142	P22570	P22102
P22392	P23193	P22612	P22234
P22570	P23219	P22626	P22304
P22612	P23229	P22670	P22307
P22626	P23246	P22681	P22314
P22670	P23258	P22694	P22392
P22681	P23284	P22695	P22413
P22694	P23368	P22735	P22415
P22695	P23381	P22736	P22466
P22735	P23396	P22830	P22570
P22736	P23443	P23142	P22626
P22830	P23458	P23193	P22670
P23142	P23468	P23219	P22681
P23193	P23497	P23229	P22694
P23229	P23508	P23246	P22695
P23246	P23511	P23258	P22735
P23258	P23526	P23284	P22736
P23284	P23528	P23368	P22830
P23368	P23588	P23381	P23025
P23381	P23610	P23396	P23142
P23396	P23634	P23434	P23193
P23434	P23743	P23443	P23229
P23443	P23786	P23458	P23246
P23458	P23919	P23490	P23258
P23497	P23921	P23497	P23284
P23508	P24386	P23511	P23368
P23511	P24390	P23526	P23381
P23526	P24534	P23528	P23396
P23528	P24539	P23588	P23443
P23588	P24666	P23610	P23458
P23610	P24752	P23634	P23468
P23634	P24844	P23743	P23490
P23743	P24863	P23786	P23497
P23786	P24928	P23919	P23508
P23919	P24941	P23921	P23511
P23921	P25054	P24311	P23526
P24386	P25098	P24386	P23528
P24390	P25106	P24390	P23588
P24534	P25205	P24468	P23610
P24539	P25208	P24534	P23634
P24666	P25311	P24539	P23743
P24752	P25325	P24666	P23786
P24844	P25398	P24752	P23919
P24863	P25440	P24844	P23921
P24928	P25445	P24863	P24298
P24941	P25490	P24928	P24311
P25054	P25685	P24941	P24386
P25098	P25686	P25054	P24390
P25106	P25705	P25098	P24468
P25205	P25786	P25106	P24534
P25208	P25787	P25205	P24539
P25311	P25788	P25208	P24666
P25325	P25789	P25311	P24752
P25398	P25815	P25325	P24844
P25440	P25963	P25398	P24863
P25445	P26006	P25440	P24928
P25490	P26038	P25445	P24941
P25685	P26196	P25490	P25054
P25686	P26232	P25685	P25098
P25705	P26358	P25686	P25106
P25786	P26367	P25705	P25205
P25787	P26368	P25786	P25208
P25788	P26373	P25787	P25311
P25789	P26374	P25788	P25325
P25815	P26440	P25789	P25398
P25963	P26447	P25815	P25440
P26006	P26572	P25963	P25445
P26038	P26583	P26006	P25490
P26196	P26599	P26038	P25685
P26358	P26639	P26196	P25686
P26367	P26640	P26232	P25705
P26368	P26641	P26358	P25786
P26373	P26885	P26368	P25787
P26374	P27105	P26373	P25788
P26440	P27144	P26374	P25789
P26447	P27338	P26378	P25815
P26572	P27348	P26440	P25963
P26583	P27361	P26447	P26006
P26599	P27448	P26572	P26038
P26639	P27482	P26583	P26196
P26640	P27540	P26599	P26232
P26641	P27635	P26639	P26358
P26885	P27658	P26640	P26367
P27105	P27694	P26641	P26368
P27144	P27695	P26885	P26373
P27348	P27701	P27105	P26374
P27361	P27707	P27144	P26440
P27448	P27708	P27338	P26447
P27482	P27797	P27348	P26572
P27540	P27816	P27361	P26583
P27635	P27824	P27448	P26599
P27658	P28062	P27482	P26639
P27694	P28066	P27540	P26640
P27695	P28070	P27635	P26641
P27701	P28072	P27658	P26885
P27707	P28074	P27694	P27105
P27708	P28288	P27695	P27144
P27797	P28289	P27707	P27338
P27816	P28290	P27708	P27348
P27824	P28300	P27797	P27361
[truncated: 5,562 more rows]

## Sheet: Figure2g_h_j
1Cell_08_DIA-NN_MBR	1Cell_08_SN_Carrier	1Cell_09_DIA-NN_MBR	1Cell_09_SN_Carrier
[truncated: 5,935 more rows]

[truncated: 11 more sheets: Figure3a, Figure3c, Figure4a, Figure4b, ED_Figure_4a, ED_Figure_4d, Figure6b_ED_Figure_7d, Figure6b_6d, Figure6d, ED_Figure_7a, ED_Figure_7d]
